# Supplementary material for: Neuroblastoma signalling models unveil combination therapies targeting feedback-mediated resistance
Source: PLoS Comput Biol. 2021 Nov 4;17(11):e1009515. doi: 10.1371/journal.pcbi.1009515 (PMC8604339; doi:10.1371/journal.pcbi.1009515)
Supplement: S2 File — (ZIP) [file pcbi.1009515.s023.zip › drug_sensitivity/LAN6_drug_sensitivity/LAN6_Sor_TAE_01-050218.txt]

Label: LAN6_TAE_Sor
Metric: Phase Object Confluence (Percent)
Cell Type: LAN6
Passage: 1
Notes: LAN6 treated with various concentrations of TAE684 or Sorafenib
Analysis Job: LAN6_TAE_Sor

Date Time	Elapsed	A1, Image 1	A1, Image 2	A1, Image 3	A1, Image 4	B1, Image 1	B1, Image 2	B1, Image 3	B1, Image 4	C1, Image 1	C1, Image 2	C1, Image 3	C1, Image 4	D1, Image 1	D1, Image 2	D1, Image 3	D1, Image 4	A2, Image 1	A2, Image 2	A2, Image 3	A2, Image 4	B2, Image 1	B2, Image 2	B2, Image 3	B2, Image 4	C2, Image 1	C2, Image 2	C2, Image 3	C2, Image 4	D2, Image 1	D2, Image 2	D2, Image 3	D2, Image 4	A3, Image 1	A3, Image 2	A3, Image 3	A3, Image 4	B3, Image 1	B3, Image 2	B3, Image 3	B3, Image 4	C3, Image 1	C3, Image 2	C3, Image 3	C3, Image 4	D3, Image 1	D3, Image 2	D3, Image 3	D3, Image 4	A4, Image 1	A4, Image 2	A4, Image 3	A4, Image 4	B4, Image 1	B4, Image 2	B4, Image 3	B4, Image 4	C4, Image 1	C4, Image 2	C4, Image 3	C4, Image 4	D4, Image 1	D4, Image 2	D4, Image 3	D4, Image 4	A5, Image 1	A5, Image 2	A5, Image 3	A5, Image 4	B5, Image 1	B5, Image 2	B5, Image 3	B5, Image 4	C5, Image 1	C5, Image 2	C5, Image 3	C5, Image 4	D5, Image 1	D5, Image 2	D5, Image 3	D5, Image 4	A6, Image 1	A6, Image 2	A6, Image 3	A6, Image 4	B6, Image 1	B6, Image 2	B6, Image 3	B6, Image 4	C6, Image 1	C6, Image 2	C6, Image 3	C6, Image 4	D6, Image 1	D6, Image 2	D6, Image 3	D6, Image 4
1/30/2018 3:25:00 PM	0	25,28743	10,05319	35,8352	19,20929	35,22076	36,32212	37,84379	20,37059	42,77617	24,64771	45,56201	27,07483	42,48212	38,38977	34,2537	33,53462	47,28877	25,36838	45,01838	36,57507	45,04103	29,96519	43,26309	32,37186	39,61718	27,25885	44,63203	30,75777	43,72776	38,75925	45,30863	38,72134	35,31036	33,11319	41,88342	27,51064	41,66964	30,33101	48,29362	26,07241	52,6481	38,30294	46,57107	43,98472	51,44783	39,2021	56,66777	34,13475	21,34567	22,37629	32,20021	16,12767	17,75351	16,35617	17,87453	14,19202	13,56481	14,39676	23,77777	19,40685	23,28691	14,69993	17,75282	15,53147	23,10863	15,2848	16,74445	11,17422	25,1722	16,54454	25,20488	16,95506	22,25291	11,29172	19,56634	12,79675	22,29201	18,61641	25,23928	9,395309	19,77191	10,3442	15,76405	12,85194	28,61254	11,55449	18,60764	17,61301	23,0379	18,79428	21,39423	21,14998	15,50433	15,19479	27,77023	11,00002
1/30/2018 4:25:00 PM	1	50,64779	8,41726	64,55709	29,93534	35,00283	36,04927	32,56272	21,44079	49,89687	27,7305	47,74626	30,31527	39,9819	44,60903	33,52108	35,79106	39,96138	19,73986	39,18449	29,18186	46,99084	32,89739	44,20369	33,97166	40,24087	28,63271	44,62402	32,80034	49,91718	40,24287	50,85026	39,01463	36,28329	32,89767	42,91929	27,78687	43,37719	33,40794	48,48489	27,96481	57,60548	40,56538	47,40488	46,28061	54,17268	38,93174	56,72787	32,14315	68,95667	61,87397	77,21721	56,37178	17,42126	15,03419	15,17911	12,60928	14,09732	17,0899	25,39415	21,13789	24,39724	16,02378	19,39047	16,58612	17,48315	12,2478	12,95991	8,628288	26,2156	17,49143	24,61207	18,26848	21,35258	16,57576	19,91814	13,19422	22,9825	19,60302	25,39595	9,859294	17,74846	11,14597	15,43318	12,69507	30,69594	14,40443	18,6814	18,21176	26,35521	19,28741	22,33477	22,53896	16,87024	15,17338	29,94163	11,28965
1/30/2018 5:25:00 PM	2	62,43935	18,66407	77,69051	34,69592	33,62027	35,36597	32,84496	21,43029	43,16216	26,67523	47,7924	32,38927	42,20338	39,84361	35,01292	35,21157	36,66529	18,00356	37,2246	27,68837	47,5766	33,04632	44,95068	34,34965	41,32923	27,61522	45,01893	35,32389	51,0961	38,79186	48,91606	39,21523	36,24607	34,74166	40,21683	30,77545	39,2396	33,39688	49,14699	28,42265	58,43447	40,20605	48,20899	45,54184	46,44024	39,7983	48,93063	33,83199	75,59675	74,64529	82,66226	70,82415	16,34284	13,37982	13,8378	11,29386	14,30889	17,23254	24,13862	23,57946	23,75656	16,08823	19,37569	15,73006	16,19598	11,87541	11,19322	7,896082	25,45272	23,78267	26,61209	19,28955	29,81529	13,41636	19,70857	13,61765	23,39848	19,28547	27,3919	9,31587	21,00665	12,6729	16,39803	13,0743	32,60886	13,06635	18,47128	18,04031	24,83353	18,69163	21,53639	21,54993	15,11301	16,2634	29,49312	10,81282
1/30/2018 6:25:00 PM	3	63,45477	19,41582	79,58423	36,91479	32,9731	36,83328	27,86348	20,49472	42,86748	29,28375	47,52073	33,00653	48,21708	40,69228	35,19169	35,86917	34,48725	18,69585	35,93266	24,67997	48,61669	34,63203	48,45588	36,02239	41,82436	27,45628	45,06459	32,93365	49,33964	40,65353	52,65472	39,82034	39,85018	34,04453	40,68572	26,84164	35,80287	32,46968	53,22613	28,47211	57,64976	40,68254	53,71767	46,58765	53,12148	40,03116	53,99377	34,5164	80,95932	77,6222	89,87028	80,52139	12,96143	13,09634	13,4634	12,51996	14,46646	17,99631	23,73715	23,78274	24,05635	17,55858	19,62816	16,53363	24,67057	11,3849	12,41034	8,419471	26,49888	18,56038	25,05713	18,25017	25,12206	12,58034	19,1494	13,88815	23,86612	19,47841	25,72268	8,929666	18,28988	10,71217	15,7722	13,48696	31,00685	12,72263	18,38728	18,15263	24,21371	19,09821	21,9436	21,33849	15,30856	15,71507	29,58817	11,2357
1/30/2018 7:25:00 PM	4	68,3687	15,18071	77,9233	36,64325	31,17899	38,03617	29,0424	19,68667	41,7901	29,43606	50,82228	33,30225	49,54693	40,91872	34,15368	36,64663	32,5065	18,69135	34,22766	26,14183	49,14471	37,3273	48,95515	35,05105	46,3204	29,87588	47,67698	33,63996	54,41714	40,48423	48,30716	40,62583	39,37016	35,19403	39,16721	28,13198	35,4434	33,56667	50,94006	28,96261	62,66889	39,58735	51,33683	46,11641	50,19141	43,82467	56,09016	34,81668	81,64194	76,54613	86,75212	81,08236	12,93925	18,09454	13,29645	10,48353	15,74616	16,45122	26,10142	22,12526	23,38314	17,06579	20,20094	16,71108	14,47316	10,93909	10,74243	8,180054	28,72575	17,36613	24,52938	18,77176	22,95977	13,1451	19,92816	13,02892	23,46997	20,1595	23,9468	9,961456	18,00218	11,81884	16,39437	12,96088	31,63123	13,40635	20,33557	18,53269	24,27677	19,77785	21,76718	22,75986	16,16207	16,60353	30,67183	10,56034
1/30/2018 8:25:00 PM	5	65,51855	16,88826	79,34226	28,70013	33,70642	36,15834	31,14991	19,99599	47,27592	27,75317	50,9871	33,85679	50,54895	44,72474	33,32906	37,49537	31,45212	20,27817	33,96434	21,86423	47,15745	34,16294	46,44935	35,05526	45,79347	27,40564	47,75296	33,81279	53,29596	41,03987	48,22412	41,24109	36,43989	35,40423	41,76171	28,97712	38,35717	33,51852	56,60789	28,02139	64,95517	41,14073	52,91163	47,36274	51,50433	40,70119	60,2665	35,15245	85,01002	77,79047	86,18707	78,43536	11,70113	11,9143	13,36248	10,82794	15,94247	17,21195	23,83324	22,54013	22,94513	18,38127	19,46259	16,92459	14,6904	10,1023	10,22443	7,545106	28,62318	17,45165	24,13385	19,13461	21,64947	12,13942	20,6402	14,53595	23,82336	21,58232	25,19555	9,663532	17,76242	11,28661	15,93999	12,95348	31,54012	13,65633	18,79683	19,08841	30,98786	19,02119	26,97453	22,15863	17,82617	16,91755	31,60464	10,80515
1/30/2018 9:25:00 PM	6	63,36745	12,31881	77,0387	26,53709	30,89426	34,49519	27,63152	18,97643	40,77655	28,15429	46,22755	34,22338	45,82347	45,17373	34,01553	38,72775	32,71027	17,46139	32,95777	22,26611	49,84099	32,5755	45,65007	35,29233	44,24479	29,37452	48,32788	35,16959	54,87711	42,06779	54,21951	42,23475	38,63492	35,26139	39,69911	27,98816	37,27813	34,59121	50,68661	28,83662	60,01616	41,14328	52,77036	47,19759	52,57239	40,98054	54,68019	36,46683	83,98473	78,24533	84,99192	80,61789	11,67572	13,35772	12,90928	10,63778	14,4275	17,1855	24,82088	21,34028	23,90113	19,73578	18,72389	17,4933	14,85473	10,07578	10,68724	6,895722	26,09452	15,73919	24,10215	18,48862	24,69724	12,50041	20,67598	14,8575	23,76126	19,13828	24,8854	9,213293	18,23835	11,09907	16,2395	12,6979	32,32185	15,14934	21,30547	18,79394	24,52296	19,32865	22,30769	22,38554	17,05771	16,8196	29,55971	11,768
1/30/2018 10:25:00 PM	7	65,59067	18,04494	81,29607	30,44106	31,15336	32,30306	26,02764	19,84492	41,82844	27,40163	45,81129	33,45464	44,4869	44,58196	34,79028	38,15318	32,98222	14,67769	32,28393	22,08444	46,40708	34,18145	45,65561	35,00607	47,26238	29,04489	49,91773	35,14976	49,3026	42,19586	50,76612	41,70314	43,09674	36,31611	41,88536	29,34426	38,45325	35,86048	51,08118	30,19258	59,69938	42,8822	53,10276	47,06103	53,27759	41,31756	56,23322	36,74638	85,17622	83,14096	86,32565	81,55345	11,13547	12,15068	12,57454	9,474333	15,07868	17,30894	24,73689	22,33208	25,30152	20,36658	19,64149	16,98075	14,24887	9,765348	12,61384	6,316589	27,57108	15,75949	24,85978	18,63319	25,00587	11,65258	22,1359	16,27038	24,22359	19,42011	27,10157	9,668573	18,81756	11,1115	16,04284	13,69992	28,58284	12,69507	18,58187	18,97194	24,74981	19,40733	24,20494	21,90933	17,0202	17,21789	31,04677	11,41316
1/30/2018 11:25:00 PM	8	66,06826	18,35654	78,5025	36,66424	31,67241	32,87343	25,30718	18,35344	41,00921	27,23702	46,20179	32,15262	51,32447	45,36942	43,45856	39,30931	32,11241	17,58987	31,63814	22,50318	46,30401	34,95006	45,71708	35,14119	44,65897	31,67192	51,17049	35,75224	53,49117	42,52245	49,8459	44,99841	40,27865	36,71826	41,66011	29,68985	38,85604	37,32648	53,84042	31,08954	65,32052	44,0636	51,4229	47,60645	51,17933	42,8639	53,14959	36,93454	81,86118	79,04716	84,66105	81,22734	11,10819	12,21527	12,15006	9,099734	14,52082	16,42463	24,15181	22,69625	23,12721	18,37008	18,75435	16,55856	14,73433	9,300675	10,16682	5,556201	24,67423	16,5348	24,77654	19,00565	24,12336	12,4618	21,506	14,71202	24,20874	19,84727	28,73536	9,362567	19,50797	12,36834	16,63061	12,75558	29,22884	12,57675	18,50913	19,59031	23,48751	19,17592	26,53287	23,61986	16,56057	16,6532	36,42463	11,11192
1/31/2018 12:25:00 AM	9	67,23054	13,71878	78,70704	34,95082	29,0328	31,2078	24,12053	19,04744	42,06552	25,41452	45,72938	32,16533	47,65197	45,77794	37,823	39,80901	32,20712	17,61363	32,06704	20,13518	48,32222	37,17769	45,76136	35,28045	47,65376	35,19328	51,6932	36,63938	57,19006	42,68941	53,8916	43,80782	45,10886	36,65354	47,57004	32,37739	44,03556	36,85635	57,10883	31,00381	66,06377	45,57997	53,40912	48,1375	54,82247	42,06289	54,50528	38,47025	83,54319	83,76768	86,25692	81,29311	10,54183	10,5687	11,42732	8,44869	17,02414	16,39389	23,71325	21,91382	24,04827	19,03888	19,95303	17,07359	13,00266	9,598531	10,26394	5,789055	27,70433	16,75066	25,59302	18,49545	24,18421	12,87978	21,64822	17,29049	24,46805	20,88991	27,86942	9,712023	19,3185	12,21852	17,44315	13,20513	29,08032	13,31351	19,06042	19,591	24,46826	20,18353	24,6129	23,13653	17,15911	17,95003	30,80577	11,32343
1/31/2018 1:25:00 AM	10	66,92612	13,64956	81,72462	30,7309	27,74163	32,44578	22,96267	17,91038	42,55796	27,09805	45,05063	32,84131	60,22511	51,39955	37,35756	42,14896	28,8999	20,1881	32,45898	22,21817	49,07099	33,3381	46,41046	34,8756	46,59324	32,61591	51,73866	38,48772	54,0884	42,77769	58,78785	44,28506	45,09029	38,65115	43,29079	31,39465	42,67898	36,02467	57,91439	31,3005	66,82908	45,44437	52,18584	48,96752	53,6533	41,77221	56,31998	38,98818	84,14857	79,33832	85,07474	83,68031	10,10341	10,52629	10,85779	7,668753	16,42732	16,55621	23,84194	22,1406	23,81914	17,33456	20,82601	16,72248	13,18738	10,04835	10,25413	5,671765	28,13785	17,96426	24,85625	18,59541	26,06287	12,49226	20,88631	16,75094	24,69945	20,35146	26,81483	10,13774	19,14042	12,96025	16,6217	13,4596	36,13603	12,79157	20,91739	19,31463	25,63654	21,92473	23,9383	23,63706	17,85581	17,81015	30,42406	10,97957
1/31/2018 2:25:00 AM	11	66,65396	14,20984	84,69932	29,84686	28,51182	27,7627	22,20014	17,44205	42,66668	25,4005	46,80972	31,93157	55,76515	47,56321	41,60423	39,8139	33,20928	15,66631	32,45254	20,19535	49,75617	35,19286	44,72528	35,72026	47,74571	32,18999	54,03031	40,1528	57,5058	43,79622	56,77871	45,36638	44,28548	38,28105	45,40755	31,21394	38,84575	35,68399	59,25212	30,78346	65,75051	47,03318	49,47101	49,25156	54,13234	44,36395	57,14406	38,75228	83,64694	80,92922	84,19188	81,3456	9,353586	10,4177	11,4689	6,999407	15,27534	17,04887	23,14469	22,11131	23,82702	17,88503	19,87187	16,69312	12,89014	9,42591	10,02749	5,952628	26,12276	17,58662	26,63882	18,58097	26,12767	12,2027	22,61114	17,14474	24,62665	20,95283	28,47956	9,809142	20,28881	11,65396	17,16187	16,83521	31,71523	12,27316	21,38366	20,22118	25,9851	20,23962	26,14328	23,35917	16,64215	17,33795	30,46737	10,99594
1/31/2018 3:25:00 AM	12	69,56344	13,68818	81,75405	36,2565	24,83912	27,99714	21,52541	15,8017	40,51138	27,45379	45,28183	32,29319	53,76374	53,97546	37,6939	42,57426	29,19727	17,40854	32,19696	19,64308	50,15079	35,24888	46,61445	36,13658	49,41292	33,45236	55,02198	40,41494	57,54117	45,83803	55,33413	46,61658	47,87024	39,08737	48,26985	33,37506	49,33273	36,0597	61,12366	34,04005	65,83472	44,95206	51,00907	49,79436	61,91161	44,06575	59,83912	38,7967	83,11478	82,91045	83,88953	79,31346	8,926835	10,37121	10,21089	6,256908	14,88768	16,44521	24,76583	22,18294	24,84029	18,42334	20,58024	17,47258	13,21224	8,961788	10,0143	4,983284	26,0865	16,93019	26,69554	18,64272	25,68793	13,51576	23,20962	16,15274	24,094	19,94833	26,89558	9,848723	20,07619	13,85009	17,84649	13,10158	37,82734	11,65126	21,1944	20,46772	23,27262	21,16593	24,95123	24,63859	16,77173	16,97288	33,11478	11,40059
1/31/2018 4:25:00 AM	13	67,59346	12,1866	81,6295	28,0189	24,24852	27,99645	22,66668	15,28314	39,59549	26,05901	43,11271	32,30161	53,53752	50,46446	37,84779	41,37627	27,55326	14,23595	32,16512	19,89155	48,99894	35,66334	48,74309	36,34242	49,30343	33,8342	55,20909	39,3855	55,63827	45,31754	59,42432	46,82478	43,85645	45,24163	46,85787	32,63815	43,56191	36,5614	60,19569	32,62917	70,79866	46,79142	58,24948	50,23154	53,64571	45,62631	56,80758	39,10402	82,77996	77,06421	85,12648	82,68858	8,397989	9,263233	10,09187	6,081454	14,3263	15,21642	22,77085	22,93601	24,28009	17,77568	20,02977	18,34369	12,28932	9,048961	9,945569	4,139244	27,17776	17,31785	25,51987	18,76381	26,52582	13,73052	22,76649	16,48037	26,28647	20,89744	29,37693	10,08821	20,79865	12,59857	17,2476	13,70641	32,2907	14,95475	22,62731	20,72253	27,26583	22,63505	25,7979	24,0013	17,47348	17,23537	32,78936	11,79991
1/31/2018 5:25:00 AM	14	65,9333	17,44253	79,56276	27,46711	22,73686	23,54208	20,52118	14,59618	41,24005	25,47552	48,18607	31,67613	50,15273	49,69931	38,26391	41,79149	30,31651	17,00942	31,81498	19,80762	49,78821	36,68546	46,33517	35,70658	50,56352	36,58253	57,00245	40,08503	54,97237	46,49314	67,13383	48,85666	48,25127	41,01729	50,64103	33,30902	48,38217	36,16552	62,43037	33,94728	69,45617	46,19088	56,07752	50,5169	58,30868	46,06881	57,40868	39,30751	80,48643	79,95905	84,87041	83,75864	8,146346	10,83181	10,00504	5,49714	13,80492	15,95795	24,2001	22,0374	23,56502	17,24546	20,38268	17,92226	11,90104	9,273598	10,83693	3,3859	29,19692	18,04812	27,0977	19,34868	25,46972	12,7627	23,6093	16,90394	25,99014	20,94972	28,64349	10,14216	21,03476	12,20553	18,77895	17,71062	34,40594	13,57483	21,11945	20,76778	28,21562	21,3628	24,83187	25,00636	17,58386	17,3825	34,25716	12,08983
1/31/2018 6:25:00 AM	15	64,59494	14,84341	81,29676	34,7237	22,53509	25,16854	19,7333	13,96676	43,48979	25,0592	44,15285	32,36136	51,13154	50,71452	42,05377	43,47494	26,75916	18,42942	34,35255	20,73829	50,23423	35,06521	45,34558	36,64512	51,89235	35,84978	55,83498	41,83873	53,23504	46,98214	63,65434	49,79326	47,90444	43,13067	51,24938	33,87813	48,41132	37,23897	64,64867	33,66159	70,28432	48,43143	51,90263	50,39761	62,04023	47,05729	61,82327	40,44002	81,32854	81,03988	83,33942	78,93816	8,138816	8,242498	9,592795	6,300772	14,06416	15,75424	23,33078	22,25071	25,41977	18,34176	20,4349	18,3897	12,60845	7,949547	9,208043	3,626147	26,53784	17,55229	28,41623	20,19148	27,48522	12,94623	23,08853	16,2998	25,18962	22,0347	27,13417	10,2982	20,88742	12,28186	20,51248	13,56633	33,67194	13,85396	22,40108	21,66895	25,3096	21,87838	24,69261	26,78333	19,80438	17,26376	32,89808	12,31543
1/31/2018 7:25:00 AM	16	69,01332	13,38466	83,71884	26,23784	21,78645	23,35123	18,58684	12,16056	40,43698	26,33524	42,77907	32,60314	52,15725	49,87325	40,74277	44,41064	25,70969	16,44313	34,56441	20,17117	52,49014	36,73685	45,45065	36,0313	56,87031	33,28898	56,3293	42,03436	59,34537	47,51099	62,56437	49,46957	48,06235	44,6875	49,2392	34,91877	43,95647	38,15498	64,31822	35,11529	69,84375	49,55404	58,04778	51,26244	59,06824	48,9727	66,01839	39,86959	80,37785	78,15132	85,59247	84,81156	6,654923	7,618328	9,054555	4,60081	14,28541	15,3545	24,58361	22,71116	26,41012	18,38742	20,8716	18,64397	12,5612	8,563979	8,922068	3,551821	27,69935	17,16657	26,73698	20,50087	28,51742	13,67229	24,00634	16,69064	27,84379	22,12229	28,22074	10,68102	20,75473	13,01786	18,89181	14,31863	33,88173	12,84932	21,74272	22,25361	27,65632	22,36074	24,1581	25,38255	19,19838	18,46313	33,47646	12,25084
1/31/2018 8:25:00 AM	17	68,48026	13,92994	85,0648	27,6952	20,5973	23,20188	17,59802	12,08209	39,17599	26,89227	44,57691	32,33415	55,69939	50,95352	41,08236	44,32223	28,75277	14,60406	35,6248	18,29963	49,82939	37,01019	47,01516	35,60698	56,44038	35,33364	58,41885	41,79032	65,46018	50,20916	64,92817	49,7411	47,62606	44,58913	55,96589	34,88761	44,99668	38,35579	66,54337	34,71679	66,26028	49,872	57,49945	51,50378	63,68017	48,55562	63,53469	41,58799	81,00022	79,27174	85,88307	83,42943	6,414816	8,145034	10,00559	4,421765	14,13324	16,59959	23,23808	22,1759	25,68329	19,77302	21,28799	18,15208	12,97303	7,663089	8,73729	4,781858	27,43507	17,61474	30,19673	20,68081	27,50781	13,61814	28,31993	17,0928	29,01276	23,6075	28,82923	10,41681	22,33083	12,55505	20,15949	14,75492	36,27604	13,32256	24,65911	22,56058	29,45796	22,47306	26,07075	25,41957	19,31387	18,26757	33,73439	12,53958
1/31/2018 9:25:00 AM	18	65,46101	14,96035	85,55185	30,87276	21,294	22,03574	17,71904	11,69036	40,1376	25,36334	43,08577	31,89966	56,0762	52,20049	46,14514	46,15509	25,02404	13,09316	34,20791	18,67091	51,50896	38,49573	46,50448	36,24966	58,71898	35,98557	57,21383	43,32132	61,75004	50,9051	61,72718	51,01107	50,21863	45,65395	52,22073	35,80404	44,59231	38,16161	66,23695	36,14757	73,48206	50,29757	56,38256	52,67614	60,37003	49,15333	65,83292	40,93916	84,17475	79,04488	85,32597	83,88642	6,131673	7,614252	9,713058	3,826951	14,24092	15,67805	24,15637	22,47023	27,84283	18,74779	21,20973	19,20597	12,16698	8,105314	10,7912	3,626423	26,43947	18,07713	26,95299	21,24275	26,89068	14,74255	23,98859	17,51575	26,8243	21,40452	30,38213	10,93059	22,53468	13,93519	20,48726	14,75395	34,42598	13,71643	25,84404	23,03244	28,77694	22,40647	25,76674	26,89551	20,79997	19,28092	33,72824	12,84849
1/31/2018 10:25:00 AM	19	67,88801	15,25427	78,25819	27,51167	19,96152	22,38299	17,49959	12,12657	39,4063	25,33074	43,5255	31,92239	60,81102	50,7204	40,31326	46,75992	24,61076	12,01308	33,83856	19,14443	47,97421	36,19888	46,34975	36,47014	58,46423	37,61563	57,41953	42,76146	63,06084	50,7358	58,22606	52,17796	49,23298	46,20026	52,65017	36,38097	47,95784	38,37022	64,3299	35,44775	73,78544	51,85345	60,97245	55,76033	67,0899	50,28446	67,23026	41,06591	83,41485	80,75928	84,0795	81,91914	4,867236	5,285491	8,965794	3,157742	14,27097	16,0903	24,45195	22,44723	28,64653	21,40073	22,07656	19,719	11,94905	6,965973	8,668628	3,762779	28,63223	19,57332	27,58406	20,77441	28,24561	13,69736	24,71644	16,90643	27,21106	22,4551	32,43756	10,68309	24,27685	14,00883	20,38033	15,7206	40,05893	14,96788	22,74322	23,36097	28,75573	23,69778	26,31493	25,3373	20,32853	18,36221	34,0913	12,63484
1/31/2018 11:25:00 AM	20	69,25371	13,57586	85,2944	28,17024	20,10886	21,29801	18,07264	11,42697	46,35934	26,00747	44,29369	32,41116	58,84568	50,95732	44,66215	47,2583	24,35746	12,06378	36,78948	17,97304	49,07335	37,53745	46,05521	36,65099	59,00537	41,59593	59,86945	43,81369	63,65545	51,05064	64,3801	51,67253	49,61055	48,19284	56,50158	36,91707	50,8839	39,52421	64,44159	37,3135	72,38796	51,45833	60,56608	54,73226	62,84918	52,25838	63,55375	42,90175	78,05053	74,2879	82,61992	78,11105	2,601887	8,569713	7,286348	3,288779	14,86599	16,3771	23,72983	23,62276	29,83194	20,31326	21,58509	19,36077	11,57977	7,988852	9,853973	4,939973	29,77765	18,01206	28,09847	21,42684	33,84795	14,42066	25,38724	19,3415	28,25445	23,02083	30,92134	12,40668	24,25177	14,5749	21,49487	16,75999	39,43517	14,51053	23,22081	24,42177	28,37575	22,62696	26,58868	25,81296	20,42178	18,40849	40,00262	14,1686
1/31/2018 12:25:00 PM	21	66,73319	13,6468	82,14288	29,96822	18,87931	20,98951	17,67698	10,56221	39,58762	24,25522	44,6292	33,09613	54,86883	52,05128	42,24276	47,97262	24,91987	15,30911	35,13401	18,07934	48,21708	36,85152	46,12546	36,05217	55,66154	37,07228	60,38765	44,41693	63,39094	51,99865	62,56797	54,02368	49,33203	53,35068	55,62735	37,4991	55,99117	38,94874	66,39154	37,13424	71,63731	50,70949	58,16547	57,61992	61,53114	54,79726	63,52412	42,08029	79,77647	71,93558	80,93729	81,22037	2,017642	4,719482	7,058604	2,595394	14,80161	15,92624	24,21647	23,27662	27,76491	19,84886	22,11041	19,47067	11,15391	4,567792	8,552167	3,809129	28,96234	18,0379	27,69328	21,33026	30,13387	14,01767	26,9516	17,94209	27,83039	24,11279	34,15789	10,88991	25,07136	14,21336	21,72027	17,48515	38,81065	15,73587	24,06368	23,42327	27,38561	23,35005	26,46918	25,27354	21,19281	18,56418	36,03745	14,17157
1/31/2018 1:25:00 PM	22	68,86867	13,97408	81,49335	27,35908	17,7236	19,33777	17,08064	10,3603	39,23574	25,3708	43,14489	30,22007	59,98936	49,721	40,45424	49,08039	24,03418	11,15917	34,9638	14,74276	45,96444	37,60286	45,65615	37,87778	59,6055	40,23444	60,38103	45,25579	63,75021	51,65092	67,73232	51,66328	54,2032	52,56507	54,89023	37,92481	52,48508	41,28329	61,71233	38,46955	71,66584	53,12604	60,363	57,30817	63,19138	49,79182	64,71222	43,57413	77,59319	72,23164	81,35852	84,42895	1,899798	2,923919	5,794582	0,8937749	14,07852	15,15494	22,45469	22,25969	29,49271	22,13155	22,44315	21,8598	13,10235	5,492996	7,726017	4,183245	28,91489	18,11954	27,79226	21,18079	30,23762	13,84332	26,93627	18,37236	27,80166	25,52491	33,13163	10,98316	25,59903	14,88457	22,51008	17,30714	41,53963	16,20413	24,38868	24,55273	26,97351	22,96011	26,27583	26,0923	20,03848	18,79656	35,40057	13,78779
1/31/2018 2:25:00 PM	23	67,31771	13,60162	85,76929	29,72426	17,35488	19,18096	16,35596	9,451052	41,89697	26,53066	43,27283	29,55066	58,43958	51,11986	46,66557	50,81579	23,46824	5,928313	34,58416	14,40988	49,9826	38,13087	45,65519	36,16939	58,922	38,76229	60,8189	45,03281	61,90359	53,48951	67,45393	53,70241	51,63537	53,91358	55,79776	39,03107	51,29262	41,27308	65,38807	38,10732	73,61868	51,25069	64,40671	56,69243	65,57298	52,0479	64,5575	43,99888	79,25433	74,41314	79,42922	80,97018	1,448317	3,39419	6,490108	0,8236628	13,75387	15,54328	23,1748	21,8779	29,35207	19,9895	22,85042	19,51599	11,53915	5,054017	7,690443	4,362636	27,86265	18,90618	28,59396	21,31341	33,20132	14,15465	26,1765	17,07007	31,62322	22,36883	33,30032	11,4298	24,74787	14,97707	24,31884	16,82361	41,357	17,20021	27,15828	25,30684	33,72803	23,26419	27,85291	26,81249	20,40569	18,57206	38,6343	13,13709
1/31/2018 3:25:00 PM	24	67,53703	13,94086	80,2399	28,92862	17,42077	17,09307	15,72944	9,85501	40,06279	25,14037	41,50752	30,17476	59,69433	49,68825	47,72982	51,88081	24,4657	9,667123	36,54046	14,47786	45,84093	37,80104	48,18531	35,33287	63,16666	39,09448	67,12602	45,30891	65,51372	55,14996	67,80608	53,15989	56,1658	51,75619	57,72194	40,67336	49,12598	40,94524	67,18985	39,81944	73,06145	53,65523	60,86822	56,70003	67,21733	53,1967	65,03882	44,50756	77,6838	77,13237	81,23177	81,04892	0,8588915	4,554114	6,408253	0,7097563	14,15948	16,56105	24,26627	21,93454	27,43583	20,07681	23,35509	21,08332	12,25533	4,332449	7,965573	4,319187	30,30718	18,67657	29,15389	21,35416	33,19718	15,27437	27,69777	18,89983	30,3898	22,94361	34,20225	11,53549	26,36964	14,6129	23,24864	18,44752	39,04592	16,11544	24,41686	24,47489	35,38538	23,02042	26,3943	26,77608	21,21401	19,35352	39,32444	16,93337
1/31/2018 4:25:00 PM	25	70,23348	12,3854	83,99197	29,45306	17,10406	18,83441	15,31568	9,045715	39,53215	26,51097	43,77757	31,01943	61,53902	50,36645	42,33843	49,5997	23,38376	7,74978	35,23645	15,78774	49,84561	36,13313	44,30247	37,03505	65,4351	40,37556	63,6403	45,18415	68,9238	55,39304	64,29778	53,72555	55,44043	51,64359	59,61519	39,25108	53,9803	41,93095	66,37032	39,79927	74,18842	54,53319	60,09264	57,89291	70,11874	53,51065	65,69891	45,14479	77,39791	77,51485	81,577	82,1368	1,159718	2,300647	6,093059	1,259187	14,15741	14,88969	24,12819	21,21498	29,65165	21,2663	22,64105	20,59558	12,1685	4,98356	7,097563	4,12674	28,00729	18,28871	28,07188	20,33764	32,56154	15,80287	28,13806	17,9595	31,13706	23,72582	34,41928	11,52506	25,49023	14,77536	23,34052	17,92627	45,72599	17,83668	24,72902	24,92837	30,75113	22,51561	28,7431	26,63704	21,64201	19,03411	38,11879	14,06042
1/31/2018 5:25:00 PM	26	68,35172	15,40486	81,77864	28,24484	16,25311	14,85004	14,20549	8,690525	44,61787	26,7687	42,81243	29,69876	57,38982	50,68882	44,83297	50,79155	22,56977	7,128233	39,27208	14,07397	46,41821	37,10164	48,3265	35,55151	64,63618	42,76015	62,6624	46,00105	62,67256	56,65596	67,4533	52,01598	54,22932	49,75949	60,34925	40,09795	54,05539	42,33712	70,02508	40,49735	75,84377	54,25951	61,94836	59,87851	67,28931	54,05098	68,88512	47,03726	77,83585	76,11157	82,85084	81,25449	1,97371	1,895309	5,756313	0,7907825	14,36872	16,5922	23,0694	21,38795	37,73914	20,00635	25,08745	21,03393	11,42566	8,668145	9,008552	3,465476	32,25119	17,54856	28,96054	21,38836	33,95143	15,69049	29,17253	19,50196	28,09226	23,98997	35,03323	11,81117	27,08237	14,80534	24,32796	18,23276	41,93924	20,55599	26,73319	25,42461	34,07224	23,85134	29,47364	26,11309	21,9983	19,54417	42,52107	14,81059
1/31/2018 6:25:00 PM	27	68,32346	14,8814	85,47904	29,91041	15,68766	17,03919	14,34848	8,691424	39,00476	24,52414	42,53903	29,30613	59,36906	51,74928	45,34911	51,8826	24,73275	8,873786	36,13844	12,99845	50,73539	35,89143	46,57293	34,24873	63,97097	40,95311	63,99411	47,77175	68,08971	56,57874	62,93193	52,15207	59,43137	52,20878	54,47316	42,60023	52,30624	41,83224	72,67339	40,63488	75,67461	55,42316	64,49326	61,48983	72,79392	53,70994	64,03432	48,0801	76,7843	76,71163	82,14675	82,46381	0,8241462	2,816576	5,721845	1,171599	14,31781	16,06771	23,70932	21,11558	30,25641	20,62673	22,72097	20,50578	10,99981	4,418172	7,627032	2,437003	33,63313	17,7408	29,00855	21,74873	31,7633	15,83865	29,4773	19,4637	29,2267	25,3183	35,69511	11,90553	28,87634	17,27012	23,90259	19,84955	41,76144	15,59074	24,24493	25,86552	31,70776	21,95313	28,29265	26,51422	20,62714	20,15017	40,53727	14,31553
1/31/2018 7:25:00 PM	28	67,33103	14,58513	79,72487	27,36462	15,32176	11,25511	14,07839	8,472314	37,56956	24,32541	41,43133	29,18311	58,80671	51,37627	45,93999	52,16463	24,00551	4,764243	38,82681	10,98938	48,34673	37,06634	45,18782	34,86958	64,36713	43,06511	65,48428	49,76003	71,15655	58,71167	70,2683	54,55357	52,04963	50,32141	57,7464	42,23413	59,7266	41,74859	68,62069	40,51213	74,62506	54,3138	63,34521	61,4946	72,78052	55,11708	66,30009	47,19924	78,48772	79,63984	80,99988	85,453	1,111572	2,516716	5,589979	0,5605521	14,15085	14,91151	24,78987	20,33385	29,68605	20,57803	23,4538	21,71129	8,825294	4,938315	7,50387	2,877707	27,69051	17,9282	28,00114	21,5721	34,7324	16,76247	28,99163	18,07298	30,45528	24,459	35,90358	12,36067	30,74125	16,38622	26,28992	19,43406	41,53494	16,76455	26,82582	25,69525	36,78721	24,20273	28,71844	26,84012	22,31722	19,25073	42,40786	14,2251
1/31/2018 8:25:00 PM	29	66,7729	15,85461	83,3247	29,76079	15,16316	12,65577	14,6951	8,750482	37,97718	23,82971	41,15896	28,95799	61,54765	51,81483	46,12622	54,27014	23,48655	5,106999	36,36654	11,12214	45,16212	35,45438	43,59769	35,06715	65,65346	44,75948	68,33231	49,71769	70,87015	59,3569	71,33068	56,17775	58,22475	52,93297	58,28159	42,10061	52,40689	43,27338	72,74412	41,90395	74,72245	55,93081	68,89513	60,6114	72,05363	56,43955	69,57891	47,45945	78,60854	74,73642	80,69663	81,28475	1,760956	2,301268	5,506328	0,6998785	13,34749	15,14016	23,79062	19,76396	28,99833	19,92436	24,54762	20,9679	7,939806	10,52595	7,641468	2,634629	31,11268	17,83315	28,54098	21,5071	34,07784	16,99616	29,60164	17,88282	29,73599	24,41755	35,52871	12,07546	26,24275	15,98889	24,43378	18,17176	43,54595	17,54601	26,40349	26,44791	30,70457	24,2785	31,47899	27,71918	22,05653	20,5102	40,07468	15,39436
1/31/2018 9:25:00 PM	30	67,82819	15,31042	83,56004	27,34051	14,65738	10,74125	15,00069	8,689697	36,93144	23,5934	42,38313	28,32622	57,96812	54,08661	46,09492	55,29986	23,58325	7,07981	35,05892	11,03137	49,9361	35,90815	46,33172	35,80253	65,61354	43,44261	63,68597	49,63666	70,15991	59,44228	72,35577	56,98463	58,86232	55,40202	58,91503	42,5485	57,23088	42,42623	71,141	40,44561	80,01458	57,14163	61,93075	61,66315	69,02699	55,51662	68,34093	48,79559	76,54191	77,55015	80,14458	80,87057	1,348641	2,170784	5,603863	0,5135803	14,20038	15,69988	23,9441	20,22968	31,32074	20,1834	23,42203	22,91922	7,67497	5,947309	7,146883	4,456441	31,43595	17,7819	27,4511	20,9938	35,57693	16,92307	29,71582	18,2635	32,4359	25,12807	40,84494	12,65687	32,90533	16,81401	24,3712	19,53767	41,65341	17,2802	26,81739	27,71331	35,3974	25,03129	30,69159	28,27614	23,19919	20,41114	42,16837	15,21869
1/31/2018 10:25:00 PM	31	68,88505	12,90105	80,88003	28,61738	14,32879	10,34697	13,49905	7,196066	36,23542	25,1653	40,40652	28,3017	60,32348	54,87739	48,98742	54,63217	23,67464	9,594179	34,85011	10,17262	47,44841	35,6603	47,80919	34,0913	68,10027	45,5343	69,11617	49,97665	71,21442	59,67313	73,17072	58,38562	56,21339	53,29942	62,24331	43,64956	60,78754	43,94915	74,87055	42,38049	75,88451	60,06757	68,853	60,75998	71,202	56,17975	69,9991	49,27553	78,17024	75,51179	82,76733	84,46452	0,9064158	1,834936	5,582933	0,6551171	13,74882	15,28314	24,25025	19,933	33,09475	19,17039	23,89396	21,29877	9,036942	3,430662	5,90317	2,615081	26,94843	17,24656	27,42284	21,33959	38,15076	16,68532	30,11798	18,12652	31,21229	24,3118	38,68466	12,6624	27,4636	15,3286	25,6315	20,42075	47,61812	17,3356	26,23894	28,13937	38,60418	25,29641	29,05863	28,16168	23,7578	20,52816	38,78392	14,27615
1/31/2018 11:25:00 PM	32	69,81591	12,435	79,00745	26,24019	14,99344	10,09463	13,47446	7,263691	43,76554	23,65993	41,27984	28,64618	65,493	55,98662	47,77595	56,43353	22,32614	4,492706	38,10932	10,83326	48,00577	37,03933	42,04258	35,4787	65,5975	46,25146	66,32218	50,28625	73,13026	62,70205	72,92039	61,4296	59,92533	53,45781	61,83135	43,77597	53,24726	45,47407	71,87597	43,10276	80,94503	56,69001	64,33777	63,70538	70,60545	58,53055	70,09587	49,37078	78,39957	77,2793	81,7709	84,17455	1,203857	2,475271	4,691506	0,913047	13,28671	14,30758	23,77211	20,95228	32,02137	21,81263	24,82565	21,34974	8,135776	2,087893	9,050896	2,764492	27,82597	18,09985	28,48889	21,9496	36,73657	16,93081	32,86127	19,17903	29,67292	25,193	43,90398	12,76643	27,21769	16,10819	25,31091	23,75615	45,73877	18,02332	26,49019	28,73701	36,23066	28,01621	30,20834	28,88829	22,01377	21,50392	41,40784	13,71995
2/1/2018 12:25:00 AM	33	69,45596	17,75005	82,8601	29,41969	14,32367	9,823926	14,4018	6,624254	35,80729	23,91723	40,17372	27,57998	59,59853	52,672	47,08672	58,14227	22,68471	4,162591	40,25096	10,94206	47,99756	37,70951	44,13054	38,45974	67,46947	46,14521	68,58829	51,11731	73,47528	61,12712	74,48283	59,30199	56,99588	54,43682	61,96611	44,74366	64,28127	45,61879	73,88628	45,15729	80,05802	57,17665	68,66794	62,21279	73,5416	58,75311	65,6163	49,36513	76,68359	72,83958	80,74036	81,21117	0,9571176	1,480161	4,957242	1,985936	13,7786	14,84824	23,46582	21,47339	30,8439	21,3943	24,29018	24,13006	8,714425	3,56232	5,423919	2,772505	29,13538	17,49261	29,16583	21,55912	34,18705	17,5516	32,32117	20,61561	30,90137	25,08338	40,80073	13,76913	30,69843	16,79853	24,67072	18,89471	45,3	17,61266	29,03743	28,9162	34,86157	29,01857	29,094	28,00246	22,92447	21,37627	40,99656	15,14838
2/1/2018 1:25:00 AM	34	67,87481	14,9198	80,74748	25,6558	13,96248	12,21306	14,33259	6,025295	37,41158	23,66358	40,24487	26,982	63,7346	56,05673	47,68257	60,96458	23,47066	5,021205	35,45584	11,22617	45,13498	34,2468	42,77817	36,38076	70,10251	46,89925	69,9236	52,95189	70,25958	61,84316	69,83373	61,02171	64,78863	54,19568	59,31227	44,78911	60,47352	44,54513	75,31188	45,57589	80,90206	57,63173	68,65198	62,87812	74,23492	58,38017	65,01333	50,86932	79,32755	73,65765	81,02586	83,90757	0,6658239	1,876105	4,783032	0,9823993	14,37127	14,55632	23,4824	19,0538	33,30018	20,91457	23,93879	22,35777	10,60994	2,967161	6,170562	2,522381	29,37879	17,12989	29,22518	20,81676	40,27333	18,15912	33,59665	19,91911	32,70356	25,61125	37,40647	13,78551	27,92862	17,11663	26,81346	21,91976	47,98277	18,21687	28,24879	28,83593	34,4114	25,73918	31,97033	28,73425	25,3813	20,68765	40,87602	16,10784
2/1/2018 2:25:00 AM	35	70,12165	13,96462	86,41274	29,00531	14,29218	6,947806	13,95018	6,211456	35,4682	21,8319	38,58408	27,26887	67,78619	56,14141	44,32913	63,18227	22,45987	3,724649	43,41195	12,52273	49,19256	37,70143	44,68018	34,49892	69,39753	47,18633	71,80627	55,57457	68,94743	61,21028	70,97453	59,57097	61,5826	55,03751	61,14833	44,97465	62,13749	44,75499	77,09135	47,20587	75,78236	60,05941	73,30598	64,48531	70,20813	58,02415	69,04937	52,5056	77,26266	76,94637	81,09002	83,24809	0,9793601	1,810483	4,897353	1,214978	13,75401	14,5595	23,08321	20,01154	33,70386	22,48964	24,66519	23,66144	11,80385	3,032162	6,93406	3,010127	27,50366	17,69479	31,90816	22,58517	33,99874	18,09854	32,93165	21,82029	32,85602	25,40928	38,60308	13,17522	34,45657	17,33705	28,32615	21,95216	48,123	18,06684	25,8218	29,88941	32,94429	24,88782	29,9531	28,62276	23,63458	21,50012	39,92596	15,2598
2/1/2018 3:25:00 AM	36	68,42313	11,19212	82,37449	29,61766	14,83173	8,280008	15,6605	5,944615	42,11898	24,44353	40,33205	27,09591	61,53232	53,97665	49,37362	67,59789	22,85408	4,086953	37,37256	10,85937	47,47396	37,96688	42,09839	35,07592	69,85403	49,86164	73,30785	55,37467	73,53027	63,71637	76,04084	61,79411	60,53727	54,59763	64,89783	46,7365	59,5939	46,3981	72,57564	46,38242	81,57639	58,21984	69,77212	65,48354	71,60678	57,3615	70,40872	51,15744	77,3959	75,37743	80,40527	83,33631	0,7483007	1,026194	4,730328	2,086097	13,86922	15,29965	21,89572	20,28024	31,9476	22,01198	25,36361	23,07395	9,712575	3,136397	5,696563	3,568675	26,60471	18,23007	28,61033	22,17196	34,12909	17,67974	37,0164	24,17931	31,47304	26,7354	40,47607	14,12937	31,21719	18,2865	27,41669	22,9528	46,70895	18,14918	27,25237	30,1644	36,21905	30,03488	30,92569	28,58581	23,03264	22,16775	46,35645	15,55344
2/1/2018 4:25:00 AM	37	69,17986	15,34807	86,67296	26,12414	14,46087	7,978765	15,54073	6,440926	39,23353	28,33465	39,36201	27,73548	63,94156	57,45441	45,03392	70,14624	22,27709	2,91121	35,54383	11,12221	46,13637	35,86849	41,37627	34,3256	67,42167	47,54317	70,52794	54,78566	74,69399	63,41651	70,63364	62,12043	57,76974	56,21242	65,75349	46,80413	61,58039	46,64056	73,23856	47,28331	78,11388	59,75969	68,39861	65,67508	74,38924	61,2703	68,76417	51,6168	78,71601	76,15544	81,60139	87,15732	0,7804212	1,102108	4,704355	0,7815263	13,80581	15,59074	22,8087	20,20191	34,48615	22,37635	24,71431	22,50352	7,979043	4,290037	6,165519	3,20803	28,04218	17,86362	29,53139	21,41993	40,59544	18,14925	35,93163	22,80725	34,03798	26,21622	42,27087	14,24058	34,36934	18,01406	26,95071	21,26064	49,88112	18,21922	27,96412	30,03129	37,49551	27,48557	35,56946	29,32326	23,83082	21,37772	43,6363	15,26912
2/1/2018 5:25:00 AM	38	67,53302	14,68612	80,33881	30,32694	14,37493	8,540285	12,7703	6,51546	42,5027	21,77007	40,39553	26,75287	57,24221	59,05138	48,53503	73,56122	22,20007	2,587589	37,11863	11,71184	48,29921	36,02357	40,94973	32,60941	72,37062	47,66413	69,58775	54,68454	75,02066	66,49854	76,47456	62,58158	56,91977	55,74133	66,02419	45,39746	62,89643	45,64877	78,88781	48,36213	83,62394	61,20076	70,05077	67,30051	76,03773	59,04779	69,87304	52,94478	79,75539	74,00634	80,3592	81,09314	0,8116435	0,6848199	4,704976	0,4817363	13,92145	14,5899	22,54021	20,86532	31,41129	22,39031	26,12594	22,42215	8,406416	3,861005	6,687389	2,155656	28,77328	18,13633	29,33438	22,87108	40,31361	18,10842	33,71726	22,6244	32,45489	27,27868	45,68696	14,81108	30,31817	16,77636	29,88492	22,13908	45,95636	19,75499	28,69267	30,45397	33,15974	26,30872	35,43014	30,24653	25,06321	22,0383	45,46716	16,23349
2/1/2018 6:25:00 AM	39	71,42656	13,98271	83,24339	30,68102	14,59335	7,728919	13,06255	5,667137	44,70304	21,66895	37,62475	27,06827	64,2207	56,5625	49,12039	68,86494	21,53356	3,753868	42,25796	11,05949	44,07935	35,17359	41,4687	33,61103	74,1132	49,37811	71,42277	54,93769	75,98937	64,92754	78,3294	63,28512	60,85992	56,58495	64,67244	47,20415	65,76302	46,29165	80,62576	48,71754	84,16688	61,92957	69,09428	66,14542	77,02131	60,4354	69,08011	51,51042	77,7933	80,50095	82,2896	86,33256	1,164277	1,333927	4,731985	0,67584	13,76036	14,60081	22,18212	20,28549	32,69432	23,16023	25,61242	22,89436	7,410478	3,109043	5,756798	2,602716	27,05902	18,16403	29,33065	21,9954	38,87186	18,03879	35,76937	23,16541	33,6908	28,44089	39,70968	14,65897	28,34425	19,87214	28,43985	22,69542	50,13802	18,90287	28,05717	31,79508	33,14351	28,41768	33,1143	30,34731	24,29667	22,08029	47,36676	16,68193
2/1/2018 7:25:00 AM	40	66,93945	14,97976	82,4683	29,74773	14,56655	8,525572	12,90782	5,653321	39,32685	22,13086	42,90776	26,13789	59,43193	57,50042	46,39333	61,89898	21,62854	3,43073	35,67349	11,15751	46,07566	38,38411	40,96106	34,2861	73,44206	48,40283	76,9784	57,05426	76,17782	66,3456	77,79427	64,35918	63,61737	58,07506	61,08276	48,09544	66,90643	47,38444	77,98077	50,01514	84,77772	62,77016	77,87046	66,65099	73,55624	59,52359	70,61112	53,23704	77,26784	71,68912	79,99655	82,96917	0,5954354	1,673643	6,615757	0,7126575	12,8784	14,97824	22,2887	20,26283	32,54497	23,92608	26,84357	21,80537	7,809046	2,306725	5,753965	2,579437	28,68348	19,60482	28,43343	21,87376	36,27639	19,70885	36,25276	23,81721	36,26803	28,05607	41,6782	14,59072	30,98779	17,57156	31,07772	24,69241	51,72504	18,95081	29,16217	31,12788	35,74678	27,42257	33,70621	29,71638	24,42232	22,52307	42,90119	16,87811
2/1/2018 8:25:00 AM	41	69,59348	16,42898	81,45467	28,16679	14,5213	11,23328	13,25845	6,638484	34,75775	23,10131	39,47074	25,78215	62,74812	59,28065	45,68089	60,048	21,62129	2,587934	36,96176	10,1432	44,25992	34,73336	40,81089	32,96053	72,68941	49,28023	75,52816	58,08038	77,47969	67,3213	80,8151	64,82662	67,44232	59,08274	69,02921	48,985	64,71057	49,77357	78,27628	50,29675	81,33442	61,31742	73,94521	65,90296	71,47464	62,02945	69,22138	53,0361	76,85125	78,33976	82,59657	84,73855	0,5861102	1,684143	4,727011	0,7711649	13,13647	13,79331	22,41117	19,34578	32,09798	22,76691	25,92811	22,15027	11,12014	3,644728	5,208402	3,758842	26,81842	17,68782	27,30611	20,85413	39,83332	19,31532	37,40744	23,19573	36,54295	28,80623	42,41663	14,30855	29,71879	20,06666	27,86238	22,27433	44,8787	19,86806	28,32891	31,14114	37,5994	28,33133	33,38362	30,54522	24,03107	22,86071	42,42243	16,77822
2/1/2018 9:25:00 AM	42	69,43813	14,64778	80,24847	27,60921	14,0509	9,09607	14,07915	6,185621	33,30833	23,0093	36,90001	25,95746	59,96816	61,73574	46,01535	58,01081	22,88337	3,149729	35,48567	10,04766	45,71687	37,22888	44,70864	33,12286	70,58784	51,67979	77,91763	58,05724	76,68552	68,84159	78,77694	65,1977	65,8039	57,33615	66,04781	49,35953	68,36898	49,52732	79,99917	51,78547	84,83802	63,95785	72,42864	66,88494	74,21502	59,68039	71,51822	56,98221	75,89185	73,20665	81,29021	82,42181	0,4763483	0,92106	4,446148	0,6229968	12,36074	14,69779	24,67479	20,06528	33,62822	24,48539	26,05182	23,12383	11,60236	3,393498	5,488644	2,038019	26,35098	19,2019	26,47657	21,57335	45,24764	19,00227	36,34644	23,35481	35,17601	28,90971	46,54889	14,33722	29,74428	19,05932	28,08708	23,15132	50,27713	20,14748	31,05797	31,61776	38,09606	26,32723	33,4049	30,05609	25,02991	23,45297	45,67591	17,06413
2/1/2018 10:25:00 AM	43	68,68949	14,17571	85,99608	27,59195	14,41465	8,78806	13,72665	5,347314	34,34426	22,42464	37,34299	25,78007	64,95959	58,74337	43,62104	59,54631	22,63774	2,225354	37,80607	10,44333	44,72853	34,27643	41,21153	33,04591	76,57874	51,17381	81,86311	60,01541	73,36076	69,56972	81,63385	64,49609	66,38732	56,45813	64,80991	52,66143	69,86441	51,92101	80,23196	51,2909	84,10311	65,52644	72,93449	67,75047	80,77048	61,46111	73,77403	55,37273	76,91154	73,70116	80,7467	83,76458	0,8517076	1,161997	4,620496	0,4014699	12,97435	14,61656	23,11146	20,20308	33,63513	23,67906	26,83998	23,3544	9,626507	2,990026	7,347756	2,675177	27,44992	16,95416	27,94989	21,88101	42,46823	19,14277	38,20354	25,09726	37,72899	28,84208	45,34435	14,8548	31,15316	18,49559	29,56054	27,22688	46,9188	25,82214	30,76067	31,0206	38,49925	29,20252	37,84131	31,76338	23,4538	23,5628	45,62825	16,53694
2/1/2018 11:25:00 AM	44	70,4291	14,85466	82,24559	25,01658	14,07493	5,775586	12,97725	5,223254	33,21127	21,67592	37,67864	25,19666	62,02552	61,06722	46,51415	56,04187	21,52617	2,274674	36,14977	9,207423	42,30196	34,85515	43,64445	32,99969	71,30616	53,32863	76,53694	61,02819	78,75456	70,01319	80,0458	65,26926	68,75726	57,16622	72,79703	50,09567	69,12709	52,44556	80,22408	53,5503	86,49142	67,74889	72,93601	67,74018	77,60811	59,81218	75,98993	57,38527	79,87911	80,29654	80,47303	85,53645	0,6987041	1,19322	4,6426	0,1965213	12,21693	14,84485	21,76897	20,15093	35,16717	23,87033	26,43568	24,05656	7,804626	2,846209	5,726956	4,940388	27,21402	17,12374	27,91708	22,01218	46,84129	20,66624	37,22045	25,10057	34,66146	29,13738	43,81389	15,61485	38,42002	18,8275	29,61911	24,09027	48,67595	20,2571	30,27914	32,58441	38,17391	27,64209	34,57269	31,30927	25,66845	23,84477	44,00724	18,19042
2/1/2018 12:25:00 PM	45	69,06947	17,25077	80,62383	29,88326	13,99764	5,868423	13,02532	5,493548	39,41375	22,87205	37,86023	24,79671	68,42741	60,90414	44,71092	58,32491	22,63131	2,437624	37,30293	9,513637	45,97923	34,1516	39,91725	33,45511	74,11224	51,25192	80,77041	60,14865	78,46638	70,59904	79,48186	64,89562	62,7428	60,70437	71,76054	52,04197	72,76276	51,77581	81,96999	52,15842	86,41199	66,17319	77,02068	70,50632	75,37758	61,9226	73,20424	55,53244	78,09772	76,84737	80,50046	85,78705	1,039249	1,112608	4,796916	0,4880913	12,93276	15,65926	21,40045	19,74021	34,62084	25,54273	26,187	23,47363	12,5974	2,654661	6,471596	4,649163	27,40689	17,00997	27,77658	22,83046	41,40715	20,47898	39,3683	25,51371	35,27347	29,39186	44,13938	15,13926	33,99805	18,35723	30,22802	24,25163	51,62515	23,05095	32,19199	32,21009	35,20288	27,95134	35,14631	31,45191	24,6607	25,61678	47,74598	17,94271
2/1/2018 1:25:00 PM	46	68,60183	12,48577	81,62032	28,08798	14,34696	2,06786	12,8451	6,588473	33,60888	24,71831	37,20201	25,0011	67,37836	60,89661	50,74547	56,3253	21,02385	2,2974	38,63464	8,760294	41,982	35,17912	40,39201	33,71733	73,2271	57,0698	76,69119	61,11544	78,38992	70,88963	76,49245	65,60146	65,92258	59,32706	67,31445	51,88495	69,59308	50,92963	83,34274	54,38281	89,55198	64,64536	78,30301	68,47466	79,09116	64,29853	79,56952	55,28121	79,56821	79,97037	81,72594	85,61319	0,9205074	1,578387	4,832974	0,1332477	12,86575	13,1949	22,50346	20,2895	37,29913	23,80726	28,0296	24,85929	11,29165	3,427208	6,260638	1,808963	26,98952	16,65637	27,70868	22,61847	44,2258	20,23444	38,54174	25,59661	38,11989	29,26317	46,86499	15,95574	30,63944	19,98391	31,32924	26,23011	50,03841	20,20481	34,40781	33,02229	40,04269	28,96725	36,65976	32,00307	27,8822	23,99577	45,51476	17,39307
2/1/2018 2:25:00 PM	47	69,65532	16,47416	81,23972	27,9809	13,71871	2,69666	12,6061	6,478159	33,1947	22,70606	38,15974	25,12109	66,96452	60,28053	54,21675	56,62564	22,29982	2,361226	36,30893	8,137641	41,29269	31,9829	41,48631	32,7122	73,03265	55,6438	82,14088	62,05964	78,94853	70,22719	82,452	66,56575	66,7354	61,59877	69,7706	51,57085	71,97958	50,10776	83,96877	53,98265	88,70711	69,3884	75,88805	67,26196	82,69321	64,09463	77,87157	57,52182	76,24136	72,19689	80,5207	87,04694	1,161099	0,9752846	4,418242	0,2526111	13,01683	13,53566	25,89633	19,0069	34,69773	24,74069	28,52792	23,82281	9,256396	2,962395	5,596886	7,333114	28,26612	18,7473	26,90036	21,92543	40,2598	21,50434	37,27364	25,86235	37,909	28,52468	48,97726	16,83646	36,22375	19,02651	33,4118	24,0567	51,89938	20,73649	34,11866	32,85436	42,11649	29,60067	36,08042	32,38934	27,05798	24,6185	45,69732	17,01143
2/1/2018 3:25:00 PM	48	69,16031	15,55247	84,0404	27,60969	13,9343	1,872721	12,33864	6,175675	35,50184	22,23164	38,70766	25,34054	71,12276	60,39159	50,84183	58,33512	22,27412	2,525213	36,51988	9,433784	41,38373	33,15056	41,40067	32,23205	79,0375	58,25459	78,90411	62,73016	80,53638	70,16454	81,0396	70,23182	67,9968	63,34605	72,59354	54,24845	73,57331	53,19857	82,21956	54,79174	84,91373	68,65558	78,3466	69,36236	84,33079	66,88218	77,28214	56,96722	78,00591	74,1677	81,12118	82,85332	0,535063	1,585295	4,238437	0,1234389	12,36226	12,8862	20,87181	19,31953	34,71361	27,96813	27,78922	26,3599	10,16689	2,187707	5,449478	2,94485	28,54111	17,96019	28,05634	21,59227	47,65432	20,82415	38,68493	24,67873	37,0271	29,15631	46,50033	16,36287	31,83003	18,80996	31,52195	25,79306	56,83535	19,9064	34,55301	34,03052	34,75672	29,83677	35,11149	31,66535	26,39271	24,53526	44,6826	16,88357
2/1/2018 4:25:00 PM	49	70,11032	17,05411	85,84431	29,30648	14,38232	3,605217	12,01902	6,434778	33,01953	20,62148	35,45901	25,46806	67,92965	60,75915	47,89733	59,12212	21,02032	1,946839	35,73442	8,989279	42,92965	34,7188	39,11845	32,70481	79,89439	55,69719	80,28238	64,86171	80,38848	74,92899	83,0064	69,27643	66,13665	60,44257	71,66039	53,02076	74,02299	54,63935	83,94293	54,98204	88,40213	70,20785	76,45861	69,1686	82,77423	64,55288	80,41508	56,62184	77,72083	79,22262	81,1879	84,16391	1,40473	1,109085	4,115896	0,3104968	12,38375	12,30445	21,37655	19,74794	33,90556	27,23841	30,31941	27,10026	8,196563	2,892628	5,822144	4,541335	28,74054	17,05308	27,64533	22,56721	44,05953	22,68899	40,61885	25,43387	36,63385	29,22524	52,11593	16,43374	32,96246	19,92457	31,94663	26,06129	47,58725	20,60193	35,08801	34,67175	42,55167	31,54019	36,08989	32,76097	26,37551	25,43974	51,31879	17,49199
2/1/2018 5:25:00 PM	50	70,87651	15,72399	80,0552	33,47184	13,53994	4,041916	12,0546	5,764672	32,25244	23,9046	36,56429	24,15009	69,13482	60,50246	51,43796	59,51875	22,25008	2,907963	37,08665	10,54916	40,51048	31,72538	40,3576	35,07841	78,09315	58,95115	84,04323	65,6357	80,40479	73,30162	82,85028	70,02169	69,29584	62,33257	70,90262	54,21578	71,20621	53,20023	82,36253	55,80357	85,53541	69,23015	78,91799	70,1088	83,99246	66,31155	80,84708	59,99627	75,89551	75,82912	79,20839	89,46674	0,9025476	8,236904	4,316837	0,2647685	12,4598	13,59403	20,38538	19,21516	34,10229	25,87775	27,91991	24,58209	12,22577	3,008607	6,570789	1,64249	26,34174	17,80186	27,7171	22,13631	51,51311	20,6719	41,96301	26,42759	38,0265	28,78785	47,27923	15,59212	36,47063	19,97803	31,36356	24,93687	56,69837	20,3679	36,39485	34,1903	43,44178	29,99123	35,40575	34,14477	30,16053	25,47732	44,52476	16,83432
2/1/2018 6:25:00 PM	51	70,70078	14,4304	83,02705	27,06572	13,41547	8,43971	11,68276	3,084038	31,877	22,87805	35,89163	24,39255	70,74636	59,76217	51,16766	60,65166	22,8965	3,618549	41,74321	9,245206	40,46025	36,58323	40,79237	32,15759	79,49609	56,4164	80,01466	67,43721	77,97581	73,18517	81,5969	69,434	68,21162	61,59393	70,4937	54,99379	72,16263	57,97953	82,87191	57,22805	88,94569	71,29918	79,2678	71,13741	80,54784	66,71944	78,13916	61,78044	79,33411	77,94305	79,92486	87,39024	1,260568	1,124834	4,261232	0,3351569	12,45399	14,14712	21,25491	19,14104	38,7491	24,34937	28,2358	26,38981	11,05016	3,240495	4,853421	1,590061	29,08599	17,50187	27,91563	21,71219	47,72836	23,18993	41,42608	24,87829	35,85897	29,70546	45,70313	16,634	33,83379	19,96698	32,21037	26,04671	54,36436	21,68028	37,3068	35,62528	41,01294	32,20463	39,27822	33,58352	26,87769	23,8293	48,94459	18,04971
2/1/2018 7:25:00 PM	52	69,8224	16,91064	83,86217	29,65076	13,52025	4,487664	11,77615	2,583306	32,31529	21,4823	35,26566	23,16948	73,01296	62,10213	53,98878	60,79023	20,84121	11,55407	35,19134	9,180964	42,56604	31,23266	40,46088	29,40677	81,59235	62,32545	83,42203	65,44009	80,4445	76,18037	80,99926	72,01398	69,8834	62,43928	72,59001	54,96132	71,13948	55,12193	81,8636	57,05743	86,73228	72,05294	80,43898	70,77988	81,94235	68,60494	77,46416	60,84681	78,55216	77,99755	81,43257	86,18417	1,100381	6,963624	4,14256	0,2003896	11,28848	12,96032	20,16357	19,21917	37,38789	25,37467	29,21129	26,63634	8,992319	2,084577	4,307098	1,709079	26,47173	17,57882	26,54088	21,67896	46,62142	22,69887	41,03856	26,23342	42,06489	30,32376	47,80014	16,55255	34,15873	21,10909	32,29933	25,3201	58,84802	21,89869	36,84364	34,53415	39,15368	30,43891	36,61431	34,25943	27,63035	24,93783	48,09212	18,84857
2/1/2018 8:25:00 PM	53	68,00578	12,95107	79,3522	28,16513	13,31102	17,21527	11,89752	2,528252	31,11813	23,39889	37,45558	23,35979	71,94208	63,25135	50,89529	62,07367	21,87383	12,51485	40,49742	9,026373	40,5372	31,72856	41,39305	31,50227	82,93449	59,00524	84,49643	65,53397	84,68543	73,47349	81,66039	73,22081	69,18822	63,08011	73,57828	57,15054	75,07509	55,90027	85,95463	56,93607	88,31081	71,46289	84,28976	73,63361	83,91737	67,35645	76,77449	62,07608	77,98132	72,24062	79,75326	87,22404	0,3667247	1,571411	4,133441	0,3549818	11,6159	14,81377	20,55068	18,59914	37,72188	24,93804	30,5399	25,79907	7,605686	2,594703	6,079175	1,06239	26,69119	18,18917	26,30623	21,00969	46,54523	21,97447	43,33914	28,46424	36,99719	30,09636	46,30836	16,71834	36,60546	21,69368	32,40336	27,6269	59,04413	22,45054	37,86023	36,03559	41,0273	33,92981	38,16748	34,98687	27,43348	25,41625	49,56813	17,8976
2/1/2018 9:25:00 PM	54	68,60059	16,24772	82,83681	23,32524	12,97649	15,24964	11,71115	3,904731	31,57763	23,00785	34,73261	24,12543	70,06121	64,03156	55,45155	61,94898	25,32397	2,591112	33,3115	7,184392	38,95722	32,80642	38,43944	31,33193	85,83258	62,30168	85,97949	68,10802	83,23898	74,1932	81,41785	70,73629	66,24151	62,89131	70,17932	56,74265	72,19766	55,50239	83,97401	58,7214	87,3077	72,41483	82,11697	74,21468	84,55605	67,09197	75,11135	62,16796	75,74071	74,88374	80,63501	85,31983	0,4604609	1,229346	3,971251	0,4480963	11,51145	12,94444	22,23965	17,78363	36,14949	26,60809	28,0035	26,40846	8,201812	2,393761	5,820416	1,992222	26,35348	17,72084	26,06267	21,47408	48,3457	22,28676	46,70804	26,73761	37,3079	31,57825	45,31188	16,89192	36,48603	20,23749	33,53725	25,86532	57,26991	22,55699	37,22867	36,15599	39,58347	31,4743	44,67023	35,06079	26,87403	25,22678	47,20608	17,97766
2/1/2018 10:25:00 PM	55	71,28308	14,07134	85,74478	29,25509	13,06442	6,898487	11,5634	3,399508	32,55775	22,8641	36,69485	22,64195	69,77599	64,05283	51,2987	61,64594	21,04947	2,106681	38,34142	7,426158	38,40697	30,90897	42,35411	31,63282	81,08298	62,12099	85,90919	68,22812	82,21217	75,66334	82,56507	71,80917	69,85259	62,77251	73,52212	56,65747	74,40913	57,26583	85,7186	59,59667	89,25674	73,20153	78,4241	73,23608	83,74136	66,72987	80,42593	62,8965	75,74111	74,07507	80,23175	82,62317	0,3259698	0,975492	4,181311	0,4487871	11,43996	12,02006	20,1126	17,7877	37,8172	26,11199	28,70227	25,29074	8,25141	3,620551	4,485798	1,954921	28,00896	17,42795	26,36446	21,84012	50,76454	22,76415	44,13883	27,57903	38,76941	31,17871	50,85199	16,71965	35,03592	21,13057	33,65274	26,04374	54,86586	22,85871	36,73381	37,76339	39,74435	32,79959	38,90881	35,59937	29,80859	24,10118	49,79553	18,63436
2/1/2018 11:25:00 PM	56	68,62283	14,85895	78,71967	32,82833	13,59589	2,128509	11,80323	3,20948	32,20892	22,12664	33,49221	22,28345	68,92131	61,31045	47,50981	62,55684	23,23366	2,602993	37,7457	6,56181	38,47991	32,22921	39,07272	29,30557	85,90013	62,4334	80,08682	67,23322	83,67001	75,51711	83,34688	72,99342	71,85428	63,16175	71,05872	57,79233	76,55904	59,06644	87,70606	60,33599	90,00933	74,27284	82,16615	75,43484	83,71671	68,29445	77,70295	63,31931	76,87736	71,12007	79,89991	81,74287	0,5908074	1,103213	4,109541	0,1224718	12,0432	13,38631	23,57814	19,01567	40,13974	26,81925	30,96126	26,90753	11,43575	5,118396	4,561091	1,704313	26,15751	17,37014	26,74334	21,78051	47,42512	22,9939	47,67186	27,98015	38,30508	32,11449	48,53082	17,64644	37,11787	26,22949	35,00428	26,35003	52,90742	22,58027	36,75439	38,49366	41,96355	32,16471	38,89678	34,97534	29,36926	24,53982	50,71452	19,48069
2/2/2018 12:25:00 AM	57	68,75056	14,90785	83,27828	25,6346	12,68989	1,614238	11,7115	2,607828	30,27713	21,58385	36,11053	22,27115	71,15115	61,65776	57,05563	59,826	21,65202	2,142946	35,96561	6,751493	36,8587	30,89972	37,64216	29,53698	85,902	63,07921	86,2538	69,44048	83,66235	77,31647	84,08951	72,30728	71,45702	65,5057	75,84798	59,69275	73,69537	60,05824	85,99746	62,27184	89,22725	72,65812	84,86723	74,64765	85,33453	68,56245	78,29956	63,42701	74,73295	74,68377	80,14561	84,24182	0,3854443	1,091056	3,973047	0,1369778	12,1245	13,94763	20,12648	18,32111	37,00701	26,42911	29,11058	26,29628	9,559296	1,662867	5,327005	1,394507	26,92017	17,90499	24,62216	21,75363	51,61569	23,6638	43,21798	26,72752	40,66755	36,07779	45,82035	16,41558	37,06786	21,24378	33,99198	28,0227	61,43527	22,91584	37,45351	38,30812	41,89794	31,51221	41,72586	35,77248	35,62562	26,16124	50,89682	19,68073
2/2/2018 1:25:00 AM	58	70,45037	16,95755	79,75851	29,22511	12,30604	1,783129	11,51795	3,990937	29,52641	20,31153	37,02442	21,15716	68,80125	62,32206	49,52441	60,48064	21,65707	2,013014	35,7137	9,423976	39,68073	31,87756	38,09185	29,49174	83,71574	69,01525	88,69985	69,58948	85,72917	75,10645	85,00932	72,83619	74,29321	64,12646	74,62188	59,68999	78,66186	60,58493	87,81145	63,4382	86,89565	74,62803	79,08675	76,2033	84,71057	67,49593	80,87492	64,04938	76,71289	76,59483	80,49382	87,47956	0,6257598	1,126009	4,652271	0,2231156	11,43588	13,85341	20,21607	20,74892	41,61797	24,90847	29,02631	27,18322	11,81228	4,887821	10,61402	1,40998	26,10238	17,13003	25,23707	21,66625	45,22319	23,9479	44,24424	28,67644	38,85389	31,34021	45,97128	16,69216	35,36693	21,03061	35,40596	26,56982	61,94953	22,27357	36,51574	38,81859	44,10657	36,12538	44,31795	36,25594	33,73156	24,82158	53,98203	18,78364
2/2/2018 2:25:00 AM	59	71,95001	16,93406	80,76986	30,97619	12,25844	2,16284	11,31493	3,43902	30,73683	19,5108	37,09342	21,60899	71,79308	61,52306	52,00845	61,50041	21,7461	1,870787	41,34933	6,498397	37,74183	30,82062	36,96059	29,06181	84,95766	62,13196	86,49599	70,51842	85,31693	78,92042	83,85783	74,17461	69,91843	64,29977	79,86882	58,16195	71,54786	62,69425	87,04321	64,37997	91,08899	76,29317	84,90302	77,22847	85,52464	67,14136	81,393	61,67047	79,29563	76,05437	79,76099	88,66898	0,6419237	1,396441	4,638732	0,2612456	12,04127	13,10393	19,48062	22,00507	36,46041	27,87922	30,40189	26,93538	9,091789	2,093971	7,256369	1,269134	28,42969	17,31584	28,16548	21,80786	49,38453	24,17254	47,92883	28,85645	38,08024	33,24236	46,25698	17,67096	36,487	20,72226	34,69551	29,87663	57,12713	22,22536	42,91929	40,67715	47,3106	33,44095	45,73656	36,21891	29,47516	25,74561	47,21568	18,51646
2/2/2018 3:25:00 AM	60	67,54144	17,95604	79,53796	32,84468	12,25506	4,77198	11,77878	2,713998	28,40165	20,38814	35,40395	21,48513	73,88981	61,82209	50,91485	61,06357	22,65017	2,180178	38,29119	5,933978	37,31225	30,96465	41,92439	28,28318	83,34349	65,49037	83,45152	70,52684	84,55647	77,60548	84,74898	74,1275	71,9085	64,99433	79,13918	60,63232	78,28623	60,76516	87,07401	63,53331	90,0612	74,30898	78,5023	78,85658	85,40527	69,35234	82,20829	63,7998	76,97412	72,57426	82,29099	86,02447	0,4674375	1,660726	4,374724	0,285284	11,71765	12,42188	19,07659	17,55416	37,38623	26,76973	29,00289	26,0436	8,288297	2,341056	4,599152	1,03994	26,12221	18,15574	27,25651	21,45985	51,60435	26,27852	42,91929	29,56255	45,0554	32,36489	51,19951	17,87253	47,73368	21,52403	35,56345	27,8525	57,77375	23,19932	43,51667	40,40638	42,41317	37,02663	42,8382	37,32697	33,22626	27,72947	53,24561	18,45774
2/2/2018 4:25:00 AM	61	68,45898	14,66982	81,62937	30,6232	12,22736	2,503247	11,7441	2,732718	28,6573	21,57321	36,45385	20,8381	69,92685	63,56819	48,90984	61,87762	23,28554	2,240689	36,85249	6,174777	37,75233	30,83077	38,33982	28,60294	86,66605	68,20644	86,67606	71,82161	84,47392	77,3135	85,97839	76,19971	75,12448	67,6273	78,54195	59,91953	76,8531	60,62307	88,16161	63,94169	91,32329	76,58743	85,82173	80,06168	85,54494	70,38295	80,65554	65,61443	77,25968	68,94804	79,88644	82,35467	0,4996961	1,103006	4,863989	0,343377	12,05439	11,73464	19,23664	18,31786	37,716	25,95663	29,38183	29,58154	9,976238	12,7725	5,529468	1,316727	26,24828	16,72815	27,41642	21,64988	46,37164	23,95813	44,25046	28,30584	40,72364	33,3821	48,85403	18,69474	39,28334	25,48561	35,46122	27,53592	53,99329	26,96231	38,8666	41,90083	43,75877	33,86121	40,56863	37,3767	35,15425	25,26284	52,86245	19,658
2/2/2018 5:25:00 AM	62	69,60427	14,51032	82,22404	31,46151	12,35024	2,228877	10,39477	3,209687	32,47859	19,28375	33,40303	20,75369	71,48562	65,28011	55,67205	61,22769	20,65608	4,906886	43,99135	5,687721	38,8273	29,85025	37,00852	28,24644	85,56912	68,35814	84,63072	72,85187	86,34153	78,20651	83,87226	75,7378	70,88065	66,31984	79,42529	59,92912	77,80642	60,51054	88,58698	64,76508	90,7376	76,67309	86,91334	77,79827	85,56366	68,02663	79,4094	65,89938	77,34506	76,22334	79,82345	86,26154	0,8597895	1,094026	4,739446	0,3311506	12,2822	12,6673	19,60572	17,03553	40,72627	25,45494	30,85523	27,4225	6,047539	1,103214	4,281748	2,281927	28,48938	16,91631	28,27697	21,05914	48,95854	22,70709	50,07605	32,57882	38,01275	33,29238	49,82655	20,37032	42,67297	21,76095	37,07394	28,80402	61,19481	22,41207	42,03623	40,93039	49,66664	34,68391	46,56367	38,2445	30,78802	25,58045	51,66273	18,39157
2/2/2018 6:25:00 AM	63	67,82188	16,66494	79,8336	34,34026	12,38029	1,791349	10,67771	2,390169	29,67997	21,01258	34,61158	21,11641	70,98172	66,23045	50,73006	60,82014	20,17773	1,628744	37,57496	7,609694	39,15037	28,33057	37,28787	27,30272	86,94063	71,34284	85,28902	73,69281	84,62852	78,85431	88,98086	75,62819	72,86237	67,41179	76,29918	61,73768	77,08112	60,94047	90,10086	64,62222	92,28007	78,14386	85,02818	78,36172	86,62612	71,84364	79,22276	65,7749	76,17223	77,83427	81,40155	85,09063	0,5260141	1,229623	4,347646	0,1874033	11,98967	12,52107	19,88838	16,81352	36,80219	25,92396	29,42301	29,62402	5,777658	0,7365578	6,806546	1,649329	26,69478	16,35665	27,44156	20,75804	54,2003	24,10719	55,2893	28,93443	40,26539	34,41251	52,5802	17,94423	42,73672	23,02663	34,78745	29,16833	64,38226	23,18102	40,14154	41,91921	49,07245	34,16481	45,50758	37,8489	31,25104	26,12076	49,15818	19,27242
2/2/2018 7:25:00 AM	64	70,60593	16,39292	78,1362	26,8214	12,27716	2,37663	10,87367	2,736102	30,42799	21,78451	33,37444	20,64945	74,62796	63,60771	53,85679	63,11222	22,129	2,725809	37,87439	6,884326	39,59411	31,02482	36,75937	27,07718	85,61201	69,15156	88,553	73,30847	86,19944	81,63006	85,56027	76,122	75,8774	68,18303	82,0459	62,55637	78,12514	62,43279	89,42307	65,99946	89,44719	77,74156	86,80067	79,00468	85,20668	68,56087	80,58328	66,231	78,88732	77,7741	80,29841	82,14931	1,803852	0,9078664	4,671682	0,2849387	12,22667	12,71565	19,47475	17,61992	39,35912	26,46738	34,28989	28,88076	5,390072	5,868217	4,399108	1,985591	28,80554	17,03664	28,14544	21,63586	51,79251	23,17632	50,87195	30,26097	43,70213	32,98395	54,38813	18,50167	45,45016	25,54991	35,44209	27,83668	58,0743	25,75376	43,72928	42,93905	45,44817	34,782	47,6338	38,72134	33,35634	25,57278	55,38303	19,71085
2/2/2018 8:25:00 AM	65	70,07571	15,22229	79,26586	27,44398	12,0852	1,377791	9,992401	2,695692	28,45947	21,64864	34,07763	20,17642	66,37019	64,11196	51,98995	62,50657	21,2279	2,61218	34,92961	6,443275	36,93862	28,86156	38,77736	28,50361	88,1938	67,53005	89,09165	74,16591	86,25857	79,00165	88,44911	76,54752	76,19218	67,97324	82,56659	62,7761	78,48067	62,32904	90,43642	65,08241	91,96674	78,7491	87,93781	78,28967	87,48653	68,93069	78,15416	68,12825	77,01834	70,77959	81,04941	84,37148	1,401967	0,9277603	4,489321	0,3109803	13,5034	13,3046	19,09483	17,24387	40,30954	26,46448	30,78222	28,19228	5,231543	2,163323	5,786569	1,465448	28,39979	17,30638	27,42388	21,2049	55,67115	23,97422	46,7879	32,6968	38,33244	32,73341	53,78572	19,55273	38,44502	22,40157	37,44447	32,58966	57,43183	24,12791	42,58883	41,60657	50,36769	34,62865	46,68732	39,77848	31,75626	26,00706	56,22244	20,29779
2/2/2018 9:25:00 AM	66	69,14891	14,73323	80,01845	31,21788	11,90822	2,51568	9,970227	2,625649	28,5941	17,9512	33,21542	19,46273	70,18845	65,22719	50,77379	61,92474	20,05919	2,203387	38,50603	7,925508	37,3863	30,04234	36,51028	28,20637	88,48061	68,52668	91,06178	75,49796	85,90621	79,39973	87,51465	76,48741	76,45342	67,25934	82,06434	63,06774	80,47047	62,19344	90,54839	67,33871	91,04409	77,79786	88,21528	80,14831	86,43629	70,98089	82,05253	66,30132	77,01508	72,83489	80,09236	85,23824	0,9529039	1,035795	4,462727	0,2496408	11,80869	12,65701	19,38122	16,43423	38,90183	27,45876	29,14021	28,44738	5,4052	1,768485	6,025503	1,456952	27,21465	16,81131	28,06076	21,58661	54,18352	24,78456	48,21791	33,02394	41,41751	34,63681	52,51008	19,49402	39,40202	23,07727	38,15118	29,45423	59,23112	23,74323	43,90039	43,02277	49,16453	36,65872	50,80811	40,66492	39,47675	26,25525	50,01313	20,50529
2/2/2018 10:25:00 AM	67	70,4537	26,67599	76,94836	28,61316	12,68547	1,299942	10,04262	9,502169	28,1172	20,01036	32,16436	20,25593	68,47978	64,44415	49,76812	63,35793	14,51101	7,039124	37,56217	4,133303	36,05838	27,74446	38,15768	28,46769	87,67519	73,75214	86,07053	76,04616	84,96774	80,70976	86,06218	76,87396	77,50538	70,06741	79,07224	65,3413	80,11916	62,73639	90,48195	68,30909	91,88633	80,94041	87,63933	80,83147	86,52174	70,39034	82,97994	68,34024	75,30449	75,95782	77,46989	86,87597	2,944643	1,517048	2,416349	0,1765584	11,84164	11,98117	18,78488	17,41455	38,43653	25,95533	29,04578	27,42754	13,25832	2,982703	1,840807	1,677443	25,51103	16,66646	25,27161	20,73159	56,29075	26,5462	51,36163	31,50296	39,81937	35,04684	53,6707	18,77383	41,86603	22,5632	37,45648	29,0462	59,82607	25,67107	43,47425	44,51004	48,70565	38,27517	44,86378	41,99181	39,14428	27,99293	53,58795	20,48208
2/2/2018 11:25:00 AM	68	69,75658	20,33226	80,97998	34,68314	12,90582	3,012544	9,59031	5,866628	30,9938	19,15458	35,23596	19,4217	68,15387	66,77193	54,67023	62,42664	10,00401	2,367858	35,34366	3,891675	37,90893	31,8471	34,99206	28,57931	88,53781	68,82598	90,41101	75,04269	85,02025	80,12157	87,01936	79,77952	79,36057	69,88562	83,57034	64,02763	82,17534	65,62846	91,26645	69,14787	92,18695	80,82961	83,09032	81,62903	87,85567	70,89454	79,79974	66,61009	75,20902	76,00533	78,62477	83,45898	0,8945348	7,77582	2,481487	0,5207643	13,12749	12,92171	18,70365	17,07587	40,02846	26,78989	33,58553	28,56419	6,842602	2,917634	5,670314	4,101942	27,22473	17,27371	27,9376	21,63593	56,23564	26,37883	54,9551	33,36704	41,07856	33,74565	52,99686	19,94301	44,33757	27,51914	37,84966	30,91851	60,51255	24,29197	47,25264	45,11618	48,94024	35,22284	48,60149	40,9873	33,70213	26,1506	56,13513	21,29255
2/2/2018 12:25:00 PM	69	69,52413	16,51138	78,91102	31,50517	12,75517	1,957062	9,949161	6,585364	28,78391	19,09573	33,09716	20,1072	70,57292	65,22851	55,40596	62,92247	9,37431	5,127307	38,01987	2,428023	36,91907	29,22932	34,497	28,76368	91,91154	68,70579	89,30461	74,36858	86,41206	81,33607	88,39626	79,89887	80,2227	69,35324	77,11104	67,33512	79,06602	66,17602	91,64504	69,47586	92,75386	81,35963	89,20597	82,22301	89,5776	72,67739	78,55694	67,61605	74,26234	78,10579	76,21587	78,48441	1,85552	0,861102	0,7142463	0,2263622	11,25539	11,68587	19,24251	16,7546	38,56556	28,21487	34,47475	28,11298	1,205308	1,242816	0,5107483	1,025779	26,20828	16,50275	27,93732	23,06186	58,69426	25,78187	54,0388	35,75321	38,9229	34,86986	52,40619	19,54368	40,62749	22,22618	37,90693	31,7037	59,94971	24,807	46,98449	45,47995	45,39387	36,62481	51,07034	42,21175	36,15164	27,1348	53,81763	22,28476
2/2/2018 1:25:00 PM	70	71,24572	17,39832	78,50285	30,2524	13,3841	2,004103	10,0708	5,911459	28,32298	19,21578	32,51699	20,38254	66,55505	64,62237	55,48319	62,34078	11,69299	2,929445	34,23726	1,500262	35,78201	27,12077	33,74807	28,27545	86,81885	75,20184	88,70234	77,47714	87,13528	80,2091	86,2654	78,32995	80,31423	70,44506	82,93961	67,07159	83,29065	67,24353	91,76007	69,47613	92,67691	81,51456	87,12305	80,84769	90,12634	73,6611	77,25008	68,89693	72,06536	72,66212	77,81049	80,77082	0,3792965	2,511743	0,5688412	0,7297193	10,75687	12,2985	19,38122	15,79051	40,81413	25,89488	31,98683	30,45694	1,291377	7,015017	0,9028238	1,809378	25,9031	16,39216	26,21139	21,26775	61,7872	26,1848	49,98998	32,62482	43,76499	34,64129	56,23453	19,54672	46,60643	22,87978	36,98967	30,45535	62,45282	24,75609	46,9112	44,7163	49,04344	36,94194	45,94048	43,13985	35,33854	28,39495	59,0071	21,46642
2/2/2018 2:25:00 PM	71	68,10124	16,82244	78,69668	32,06026	13,12396	14,85605	10,58722	8,626008	30,09809	19,18311	31,98442	19,99282	68,13142	66,1926	61,16145	64,44339	11,50993	2,925785	36,46787	1,672952	36,5301	28,76451	33,41898	27,3423	91,3159	74,91662	90,88045	79,8412	87,40675	80,4548	87,95307	79,11141	79,86641	71,6342	84,28542	67,35115	82,04514	65,75845	91,72386	70,75949	92,35944	81,63931	85,99546	80,61271	85,68924	72,21658	80,98267	68,93948	74,42722	63,29445	75,40672	77,49786	0,5901858	0,7716485	0,4652271	0,2694657	11,83777	12,08202	18,75173	16,12684	40,72399	26,22824	31,75695	31,44507	1,374406	2,384367	0,4543132	2,084024	26,80357	16,32978	26,01058	20,85689	55,47725	27,31895	53,46547	34,09082	42,60956	34,63065	53,62186	19,8928	40,00352	23,76651	38,40317	30,65139	58,03231	26,98373	43,40379	45,65022	51,02681	37,07498	50,88618	42,13756	38,17563	26,56105	58,10918	22,60562
2/2/2018 3:25:00 PM	72	73,51245	21,62405	78,47073	30,03599	12,87336	1,626395	9,361047	6,489556	27,24373	20,86912	33,36842	19,80459	69,65959	66,22369	58,49034	62,86299	10,77441	3,086041	28,93871	2,42374	36,48334	26,92874	33,99411	27,59795	88,75415	76,16814	89,69254	78,77735	86,86609	81,07587	88,27192	80,37564	81,17982	73,51645	85,53168	65,41978	83,07913	68,14863	91,5672	69,09698	91,53051	81,74438	89,16737	83,24403	89,159	74,7838	83,08881	71,25083	72,33035	69,00427	76,29359	77,9912	0,3711456	0,5833471	0,5752652	0,1164622	11,00685	11,25345	20,05768	15,36665	39,88285	26,24704	30,94904	28,78122	1,020322	3,475837	0,525116	1,36812	27,27917	15,91346	25,16917	20,9864	57,38099	27,8134	55,08483	33,41409	48,82937	34,58368	53,91882	20,32141	44,42301	23,95647	40,6786	29,60157	61,47884	26,23149	46,11413	46,40259	55,40734	37,81672	47,55132	43,01206	31,97571	26,84951	61,56624	23,01061
2/2/2018 4:25:00 PM	73	70,23929	23,49835	78,57903	34,52849	13,73308	2,230327	9,973269	6,317833	26,77118	19,59163	32,73907	20,0737	70,08428	65,58141	62,00618	63,67195	13,41533	3,128454	33,18026	1,441272	36,95361	27,75641	34,86469	26,40694	91,59787	75,30193	93,35123	79,23174	84,5383	84,21412	88,01067	80,14355	80,83015	76,08284	82,36407	67,58607	83,66746	68,38611	93,6066	74,0049	94,11355	82,59395	89,63888	85,65685	89,84976	75,54543	82,82632	71,54295	75,22028	66,7095	76,2598	78,86094	0,404233	0,7932001	0,4586649	0,2113036	12,01771	11,78707	19,48635	15,95166	43,21597	28,32297	31,57348	29,61531	0,9615385	7,928617	0,391523	3,723751	29,85805	16,49536	25,86566	22,76194	60,25026	28,41416	57,73141	36,41565	45,71045	36,56133	54,90923	20,4979	44,88008	24,09248	45,03778	30,99877	65,59592	26,76662	52,28856	48,54761	57,15096	37,26887	56,23225	45,20889	34,6044	28,55265	64,16722	22,84828
2/2/2018 5:25:00 PM	74	73,34135	13,45546	86,9494	31,71799	9,102287	0,7388374	63,42293	3,801462	27,33899	19,51682	38,62719	21,3331	68,33623	66,97102	58,28754	62,9302	9,061877	10,4825	35,01098	2,687058	37,14439	28,08646	37,29132	29,16315	90,48664	76,28094	93,05904	79,82449	87,35764	81,91196	88,58664	79,48311	82,20215	75,54218	86,9637	68,42147	84,76624	71,27728	92,21265	74,23402	93,4279	83,08128	92,65128	85,49562	91,13161	75,73891	82,52342	73,54809	68,07278	80,28045	67,47168	79,06567	0,1731046	0,990136	1,993465	0,8322972	11,25338	12,20173	19,0109	15,47718	39,37313	28,89465	31,56864	29,62983	0,9687915	4,532286	16,30105	2,336911	25,78539	16,38311	25,8028	22,29477	64,11244	28,08887	59,6437	37,30652	44,35151	38,48192	62,03388	19,31656	41,69824	23,79953	42,77451	31,84343	67,48736	27,32248	51,66791	49,41969	56,59835	39,33722	53,63754	44,83788	37,21071	28,56668	63,97989	22,44723
2/2/2018 6:25:00 PM	75	71,55041	12,49531	86,61224	31,36445	9,848724	0,8211069	64,04364	3,292164	27,59802	18,6019	33,27531	22,07719	73,58153	66,39803	57,73445	64,22945	4,954686	8,058204	42,33056	8,524951	36,39976	29,65773	34,50666	26,83141	90,70168	77,93097	92,47831	80,61623	88,1614	85,2663	90,23493	81,30782	82,10053	75,1204	86,73747	69,23457	84,10712	69,3875	93,24851	75,36486	94,72052	85,53472	91,20082	84,53181	89,43185	76,54067	80,11426	74,31055	66,89413	71,71502	63,45346	61,36984	0,5796861	0,9999447	0,9833665	0,7477481	12,16118	11,47685	19,3998	15,55606	42,28559	27,57695	34,34771	31,03013	0,587768	2,157383	10,20965	3,021732	29,51985	16,33034	26,63061	22,2	65,06618	30,21372	60,327	37,28787	43,2119	38,54229	61,32474	19,1208	45,60593	23,57759	42,24829	34,81564	64,69365	26,31555	51,11157	49,17551	55,32701	39,04033	55,15473	45,83603	36,8806	28,98859	63,5503	23,84505
2/2/2018 7:25:00 PM	76	73,75649	12,1589	88,46637	29,92201	9,323262	2,889727	63,74717	1,987525	26,52879	20,13117	31,82485	21,59317	69,12806	65,29834	63,41491	64,61256	5,008082	5,871256	39,82075	37,46132	36,41758	28,68562	33,70544	28,14282	92,65108	78,19096	89,86834	79,60973	87,45911	83,02782	90,07005	81,98483	84,32776	76,07089	85,93018	69,40401	85,17538	67,81823	94,14201	74,64192	93,97229	85,42551	92,52785	85,82642	92,08589	75,28176	84,00627	74,65227	63,98894	61,92287	64,52144	59,29349	0,4244722	0,4238506	0,9760444	0,8490827	12,27681	13,38811	18,56992	16,19944	44,32555	27,46795	30,86843	31,35541	0,4947917	1,495289	0,3120856	3,03009	27,05999	16,44258	27,29913	21,58592	63,12777	28,3524	55,73241	38,46631	46,34961	40,11571	58,66442	19,20687	44,18677	30,84203	43,62159	32,56355	68,74005	26,74839	46,46607	50,69753	51,43671	40,05533	52,58199	46,2212	39,65745	26,65686	63,95301	23,77929
2/2/2018 8:25:00 PM	77	74,67189	10,54135	85,53264	29,80797	8,953221	0,6842673	63,24105	4,628095	29,48138	17,89138	31,87694	21,46786	72,62426	64,2794	56,83998	63,63727	5,286113	4,75333	39,46445	1,183687	38,81797	28,00957	35,89703	27,46788	91,64063	81,44743	93,36062	81,07738	87,29899	83,4576	89,48289	81,28516	81,45689	75,59012	89,35973	70,15997	83,71036	70,59703	94,34157	74,44897	94,7036	85,70444	92,03788	87,0832	90,99027	74,89701	82,03506	73,4862	62,81919	50,37246	62,94354	44,30268	0,55323	0,3591954	0,5248398	2,797027	11,93074	10,9806	18,42825	14,65787	43,45726	27,38844	31,22154	30,51752	0,5037025	1,699133	0,2045342	1,202061	26,91976	15,35844	26,47664	22,0691	56,34187	33,71988	56,08277	38,50927	46,94954	36,72974	58,88995	19,44428	45,26677	24,27153	39,0513	32,59574	70,50094	27,41255	48,14365	48,29445	60,35119	39,84748	58,35102	45,82532	37,1991	28,54484	63,79434	22,99127
2/2/2018 9:25:00 PM	78	72,05267	15,98641	85,12075	29,23699	9,517296	6,276802	62,69403	2,626409	25,50019	18,40876	31,77622	21,68014	68,47079	64,2537	58,23483	63,46576	5,12116	4,052761	37,03262	1,008165	38,09634	27,80366	33,74682	27,49869	94,02057	78,77805	89,90399	82,03484	88,52212	83,78329	88,88553	82,2429	82,47797	76,48832	87,04058	72,31998	81,41109	70,00967	94,31124	75,55282	91,60961	86,09886	91,41592	87,59187	90,32113	76,33503	84,44539	75,47752	63,19021	51,70798	64,2477	48,19346	0,6069712	0,6317003	0,4499613	0,6945596	11,19246	12,29588	18,81852	15,30698	42,64264	27,95293	32,86044	30,58473	0,7508566	1,435262	0,05788573	1,032272	25,92009	17,3966	24,79892	22,12042	64,87919	30,16979	61,55159	38,83518	44,75167	40,93633	58,91075	19,20556	43,22129	25,97121	40,23956	34,43337	70,26035	29,24714	51,58315	50,54031	58,42617	39,02437	53,2923	46,73491	37,76891	28,67982	63,5858	23,00405
2/2/2018 10:25:00 PM	79	70,76129	15,11135	83,41484	30,88976	7,391896	2,030214	62,86763	1,828788	24,9263	20,49141	30,97978	21,08304	71,46966	63,13654	55,71638	61,21477	5,507916	12,90617	38,30384	1,669568	38,89023	29,05393	32,41428	26,60657	94,47454	81,91597	92,92047	82,83164	88,7156	83,65247	90,91885	81,73347	84,53278	77,74944	88,29334	72,02525	82,61668	69,94495	93,23856	74,30061	94,51557	85,00954	92,03719	85,28177	89,88147	76,7068	83,12818	75,09387	65,50874	49,42474	63,86135	44,01098	0,3314269	0,561381	0,2902575	0,3640307	11,36032	10,37439	18,59976	14,51378	40,54853	27,10102	32,8518	29,84251	0,5827945	3,173768	0,06596762	0,7651553	26,2089	15,56193	26,74182	20,87278	62,96875	34,07003	59,92291	38,76519	48,10801	38,01295	57,95797	19,98218	43,51749	25,92935	42,66931	35,07681	68,80824	28,51362	48,45588	51,34864	59,58893	38,43142	52,65625	45,93488	45,98109	29,13607	66,48859	25,78967
2/2/2018 11:25:00 PM	80	83,14558	12,95777	85,2399	28,21847	5,659401	1,37185	63,07796	2,96053	25,59074	23,16866	32,54966	20,57817	70,76385	63,45201	55,11356	62,52819	5,940816	1,5042	38,90384	0,7610108	34,69676	26,40204	33,8177	26,56588	93,04404	80,52927	93,21349	82,80573	89,06989	82,50372	90,4092	82,58884	84,82441	77,79227	88,69564	71,01825	87,48301	73,7254	95,21	74,66449	94,9962	85,8189	91,07013	87,82708	91,31079	74,39572	84,34848	75,44913	66,29158	44,85031	64,80154	44,77798	0,401539	0,5526083	0,2982703	0,8415535	11,85663	11,32136	19,5385	14,92222	43,56025	27,82224	31,41523	30,28646	0,6762545	1,370123	0,2417661	2,084024	26,99996	16,03068	25,68482	21,00278	60,92783	31,42918	63,60922	39,44076	43,51162	37,62089	56,73311	19,70283	44,78593	26,47961	41,5777	33,50927	71,86962	28,42894	54,3531	50,68282	57,44902	39,90481	57,87743	47,20871	38,74821	28,39467	60,44299	25,02225
2/3/2018 12:25:00 AM	81	69,42162	14,38204	86,30831	25,14928	4,838846	1,279495	64,73364	2,345339	25,61444	17,10005	35,86525	20,24936	71,82597	62,65591	55,06495	63,32705	5,760735	3,558936	37,54117	0,4730327	35,44609	30,36141	34,2642	26,20842	93,48959	78,92269	92,52963	83,27628	88,9137	82,38078	90,01181	82,33864	84,12453	77,40993	84,4666	72,00956	85,62742	74,35905	93,83344	74,31041	95,43027	86,09582	89,92989	86,88757	90,2247	78,01172	82,94831	73,82999	65,53383	46,99989	63,20636	44,61428	0,4103808	0,9905504	0,54052	0,7963777	11,16649	12,25941	17,89442	16,00229	39,89957	28,50236	30,54964	30,15224	0,4949989	1,681587	0,3636163	1,249862	26,22707	15,72634	26,04554	20,44879	58,15788	34,45686	61,0349	38,90605	48,44627	38,65841	57,90879	20,15515	46,36321	27,50815	42,21645	35,83789	69,02692	28,90832	51,80358	50,56753	56,88571	40,38904	54,85922	46,41606	35,31921	29,19188	61,78161	26,71985
2/3/2018 1:25:00 AM	82	67,04776	11,37496	84,4228	31,00099	5,189821	4,983008	65,36314	3,122445	26,09976	17,56507	32,51527	22,3396	71,43934	61,51456	54,0462	62,08113	5,864694	0,9267241	34,60309	0,4836013	34,33812	26,9943	32,75103	26,37779	94,63756	78,01157	94,15548	83,66683	89,10519	84,87622	89,99344	82,6329	84,27249	79,49084	87,846	72,55651	85,08925	72,38009	94,35954	76,13375	95,26946	85,59937	91,98843	87,89864	90,39836	77,3401	83,68597	76,05182	64,40194	46,77615	63,97767	45,86711	0,6373646	0,8426586	0,3865495	0,1533488	11,45405	10,37488	18,68334	15,07771	38,04619	27,39134	33,02428	29,95993	0,4420866	2,669098	0,19438	1,198884	27,94727	16,0349	25,44741	20,84121	67,56943	33,67188	58,00108	37,59967	47,54318	38,57717	58,41706	19,99966	45,50315	27,20173	42,01274	34,19479	71,72372	29,18214	53,41339	52,05529	61,17125	41,86402	57,02904	45,86269	41,55677	28,75366	60,39395	26,10556
2/3/2018 2:25:00 AM	83	63,82667	14,84893	83,79269	30,75079	5,550329	4,07445	63,14441	4,325335	25,83403	17,4589	30,46827	20,32473	69,20417	60,97756	53,07817	62,02138	5,049942	1,166349	37,67959	0,9044816	35,40962	29,12114	32,41573	26,5272	89,40139	81,74818	92,9894	83,64176	87,81886	84,30655	86,63896	81,59863	85,18133	79,20521	85,32244	71,85808	83,84781	72,96619	95,30476	76,8147	95,55337	86,95271	91,77036	89,21323	90,68012	77,24373	84,25101	77,76912	64,3029	44,22731	64,48456	46,78085	0,4122458	0,4520336	0,4399453	0,1539014	11,56133	10,43552	18,20451	15,19728	40,50806	26,66556	31,89241	31,46815	0,9258261	2,287591	0,05643512	0,8872817	26,22424	16,01908	25,73414	20,80032	64,88962	33,35074	62,45172	39,67507	44,94964	38,3877	60,43256	22,23938	42,82639	26,26582	41,68173	34,15969	75,59192	30,44063	51,74844	53,04272	61,47975	49,79395	58,41347	47,43341	41,62667	28,17238	59,66982	27,26432
2/3/2018 3:25:00 AM	84	66,5321	11,67489	86,01196	29,73407	4,93493	1,148458	64,89867	3,88311	25,1166	16,15758	31,68559	18,93312	67,71655	61,84206	53,8704	59,08336	5,406099	5,037854	33,72458	0,7924402	34,7221	25,20391	32,69085	26,36011	93,5284	81,2261	96,02848	82,65729	89,39621	85,58238	90,37301	80,7467	84,46494	78,49725	86,55511	72,34105	85,81862	73,66884	95,2982	76,27066	95,87001	87,03616	92,92793	87,99756	90,44755	76,88335	84,57291	77,06275	66,34912	48,39052	64,26745	53,5807	0,2926752	0,7075459	0,3140197	0,3455874	10,94917	11,29566	18,04619	14,70726	38,63775	27,00846	33,11098	31,28806	0,733035	2,08506	0,08392739	0,8990938	25,68724	15,53596	25,21089	19,7983	63,28001	38,53739	64,40753	39,10982	51,15855	40,54425	58,65986	20,63875	47,20049	28,23981	44,34958	33,48792	73,36297	30,60262	50,92217	52,79966	56,02364	43,71484	59,35856	46,90878	43,92483	29,65324	65,86823	25,1787
2/3/2018 4:25:00 AM	85	64,79768	12,12257	83,93747	30,10299	5,786223	1,470076	62,72194	4,952752	30,27402	19,03314	30,56601	22,43086	67,97842	59,4382	59,77288	60,64248	5,381577	1,271828	36,24206	0,8912882	34,10858	28,00204	33,16016	26,04754	93,97996	82,51575	94,81772	83,4183	86,11095	84,00406	90,80238	83,03244	85,57928	78,13557	87,6416	72,42575	86,20386	73,19229	96,02724	78,22012	96,45426	86,64581	91,09092	89,37273	90,48996	77,44785	86,26223	76,36404	66,50193	50,48008	64,22697	44,92492	0,2072281	0,4252321	0,3132598	1,222853	10,88079	10,29247	19,93493	14,52607	39,20956	29,61248	33,36242	31,88523	0,5783737	0,6089743	0,06893789	0,9575321	25,24052	16,42918	25,26705	21,65022	67,67649	33,61945	65,44741	42,28635	50,71024	40,29039	59,38031	20,10002	49,34529	27,46622	44,62526	34,09317	74,46943	30,24045	51,57901	53,9508	53,92317	47,72084	57,04914	50,27914	38,04536	29,79768	68,19691	25,93674
2/3/2018 5:25:00 AM	86	67,10545	14,86565	81,98642	30,71106	4,98059	1,711704	62,74239	3,742885	27,90914	17,39873	32,33215	19,14553	67,9369	60,42793	51,07545	56,95499	4,708085	4,76604	35,96071	0,8253205	33,97865	26,81138	33,68238	26,45522	94,11175	83,5472	95,6096	83,6629	88,66075	84,10539	90,11507	82,31156	85,31361	77,0251	89,36022	72,74266	87,3615	74,81902	95,00242	76,44376	96,17989	87,07367	93,87551	88,59541	91,92646	76,65086	83,35869	76,70563	69,05518	48,05676	66,44424	49,06707	0,335226	0,3912467	0,3187859	0,2285035	11,34491	10,47994	18,82654	16,22976	39,2325	27,35038	33,26985	32,34603	0,6908986	2,986917	0,05740219	0,9570485	27,28359	16,09506	25,87436	21,02854	68,17764	32,66572	64,67735	40,7789	49,19768	39,49975	57,01757	20,72143	49,6828	30,56297	45,19707	36,32826	74,1217	32,05854	52,28856	55,7081	62,1656	44,50293	59,59404	51,0293	45,24101	29,57325	63,23608	26,39782
2/3/2018 6:25:00 AM	87	65,50336	11,62156	83,50997	32,70177	5,255375	3,763056	65,21227	2,599193	25,89647	15,93847	28,83289	20,37529	65,79155	58,05019	50,1548	58,14386	5,693662	2,063439	37,66827	0,6071093	35,28342	25,8964	31,3675	25,61242	94,08647	81,87699	96,17264	83,40759	87,23572	83,95308	89,67265	82,86755	87,43086	79,16798	83,32532	73,52067	88,5485	74,62969	95,03862	76,10045	94,8796	86,45246	90,01734	90,04007	90,20731	78,26191	84,67472	76,75937	65,59821	47,11497	66,06198	50,72632	0,2079189	0,3232758	0,3126382	0,1988008	11,56381	10,00131	17,97738	14,51025	40,19659	27,54939	33,4871	29,36844	0,5333361	0,9750774	0,05912909	0,9184349	26,73333	15,98903	25,40589	21,01991	63,70821	37,25568	65,67971	41,25422	50,20358	39,0442	60,46558	21,92239	48,95191	28,08196	43,33561	37,33249	77,98222	30,49832	53,93125	55,6306	64,88119	46,21014	55,79942	49,91152	50,90952	30,62493	61,61914	25,38379
2/3/2018 7:25:00 AM	88	76,2344	12,8565	84,02879	31,52229	4,996546	1,627639	67,30673	3,725409	23,85721	15,8372	33,58131	20,6067	69,21011	57,99914	52,7247	57,04438	4,776401	1,792247	34,38985	0,4634312	36,16794	26,55227	34,16149	25,09457	94,40181	83,35294	95,78671	85,50667	85,50661	83,21508	90,19024	82,49199	88,4938	79,95766	91,32771	74,25026	88,34335	74,39179	95,40051	78,943	96,24427	85,90503	91,05293	89,85625	89,66471	80,13919	83,89291	78,45587	71,2431	49,24949	63,95509	56,64429	0,3193386	0,6133262	0,2363091	0,1306919	10,57672	11,82713	18,51141	13,92552	41,32405	28,39136	31,52893	31,58405	0,4353863	3,852095	0,05636605	0,98385	26,60691	16,24496	24,29494	20,94296	66,84793	35,64759	69,2537	42,43665	48,63658	38,73322	61,56955	23,43944	49,25336	29,40774	44,97852	35,87305	71,99554	32,12195	55,85516	55,33385	63,3265	45,14326	57,45897	51,12069	36,62923	31,88522	68,58	25,92203
2/3/2018 8:25:00 AM	89	77,14025	13,38079	85,16337	31,03835	4,895281	2,158143	62,61101	13,50409	26,82361	16,46006	27,95335	18,54374	69,57697	58,35986	50,32349	55,74485	4,848585	3,505609	38,1833	1,052235	34,12267	26,875	31,95306	25,08013	93,14759	83,34488	93,77915	85,44029	88,91102	84,08606	90,05063	80,79527	89,00808	79,99828	86,74341	74,54728	90,30387	74,43669	94,64709	81,05362	95,27547	85,85869	91,64229	91,13638	90,55019	78,769	85,60096	77,69292	71,5947	50,03171	67,42111	50,09463	0,2054321	0,7833223	0,6653404	0,1310373	10,75134	10,87395	17,46283	14,4199	43,82026	27,38091	34,20839	31,54807	0,5021137	1,543435	0,2055012	0,9178825	26,23647	15,87512	23,69799	21,39831	70,64862	35,7472	68,79517	41,82154	44,28202	44,24279	60,92907	21,81339	48,68624	29,21917	44,57152	36,26174	75,57423	32,62323	58,41339	55,74277	59,14636	45,66058	58,2655	48,55362	37,95735	31,40805	65,87561	25,1443
2/3/2018 9:25:00 AM	90	78,63997	12,79896	83,88374	31,1399	5,975838	0,9467562	62,12914	4,381286	25,55337	15,78166	30,28321	18,56322	64,78905	57,08914	53,72914	55,49535	4,907853	9,681975	36,7267	0,9217508	32,52279	28,53739	31,9525	24,9502	95,44582	83,39005	93,83407	85,87222	89,07735	83,34646	89,56773	82,32061	87,52155	81,49592	87,45705	75,81413	89,31173	75,14064	95,31548	80,1776	95,11488	86,63303	95,74568	90,24888	90,65152	81,01825	86,0032	78,30722	70,77407	48,98894	67,67517	53,05033	0,2113727	0,4085157	0,3118783	0,3894507	9,901221	9,909512	18,15546	14,75927	43,31911	27,61024	32,23102	31,12214	0,4611516	1,654717	0,1531416	1,351265	28,02132	16,16967	25,75431	20,92182	71,0503	35,00373	66,56146	45,05112	55,16405	39,6149	60,27168	22,06137	47,72698	27,58704	48,1232	37,43956	77,37946	32,71938	54,35228	56,65852	65,03205	46,10778	59,9026	50,16227	48,79987	31,46455	68,87455	26,17257
2/3/2018 10:25:00 AM	91	77,104	12,86528	84,98985	29,69019	6,293379	1,942142	61,68132	6,934267	27,3229	15,59453	29,10146	19,12598	63,93705	54,34551	49,20715	56,45391	3,656125	10,18899	37,2695	0,6482096	33,03244	25,55648	30,31962	24,62492	95,43704	84,75534	94,90958	86,37717	89,96684	86,11254	90,39359	81,88149	88,98403	81,04063	89,50348	76,9898	89,88023	75,47539	96,29642	81,46517	94,47337	87,65819	92,54663	89,88852	90,83658	80,01837	84,46528	78,28767	69,74973	53,4739	68,23166	50,95912	0,2088169	0,3712837	0,3058687	0,6111158	10,0125	10,01789	17,58234	14,874	40,84777	32,84828	33,48682	31,84827	0,6400586	1,932402	0,06044153	1,405421	27,00473	15,38918	24,6922	20,72854	73,74648	36,64401	70,55033	45,40389	51,57445	38,71042	60,44016	21,85697	52,33719	28,91371	44,85618	36,34153	76,84654	32,39293	59,81543	57,09577	62,86527	47,47893	57,84822	51,41641	43,11195	31,27472	66,70639	28,43093
2/3/2018 11:25:00 AM	92	75,94476	12,93773	84,48815	33,04604	6,370331	0,8967452	62,03546	3,353849	23,80277	16,05037	30,58715	17,63981	63,4496	53,29562	48,81833	52,8938	3,764782	1,281291	35,92825	0,566907	32,48508	29,71389	31,28246	24,91842	95,45224	84,74352	93,77887	86,70985	88,17039	84,12038	90,07986	82,1198	88,57759	82,09405	86,86733	76,72062	89,49927	75,84322	95,6576	81,64091	95,32349	88,16189	92,92012	89,81052	90,43704	80,43974	85,53286	79,58347	69,29183	49,81239	68,6294	52,29844	0,2066755	0,4373204	0,3110494	0,5838998	10,83209	10,2886	17,46125	14,37666	43,07569	30,45963	33,62186	31,10377	0,5270503	5,233961	0,05843833	0,8695292	30,1722	15,22567	25,66638	20,19238	72,86646	35,76702	72,70619	45,2044	47,37456	40,05381	62,53123	22,28386	51,17008	29,85494	47,9776	38,04046	75,08862	34,08026	56,97736	56,63005	65,11391	49,23498	57,85705	51,26865	46,59379	31,23819	67,80421	26,07255
2/3/2018 12:25:00 PM	93	75,82367	13,46327	82,07761	31,37337	6,879076	0,8932223	62,437	3,943621	23,55673	14,93362	28,08438	17,24684	63,18054	51,40964	46,63241	52,01778	3,909911	4,757958	35,86462	0,5048768	33,3294	26,29296	31,42546	24,88547	94,27442	83,10677	95,15059	86,43478	88,3879	82,82093	90,4977	81,42504	90,05824	81,65983	89,00663	76,4609	91,79328	76,88958	96,55035	82,37877	93,51756	88,54022	94,66561	90,34496	91,35846	79,15037	84,3042	81,07393	69,0024	48,44641	69,60288	56,55988	0,203498	0,7184599	0,3086317	0,2175205	9,94343	9,663323	17,60728	14,35435	43,36152	30,45949	33,46451	30,23465	0,5655255	0,8454907	0,1993534	0,8251824	29,09503	16,33862	25,01982	19,84113	75,63087	37,4875	68,73826	48,86971	47,10883	40,47172	63,16223	22,23247	50,55585	32,5641	46,94526	36,9659	74,12999	34,23394	55,43808	57,22722	66,39582	47,44944	58,1902	52,72906	44,82317	32,41801	63,69516	27,58103
2/3/2018 1:25:00 PM	94	76,65589	12,93925	84,45499	31,15466	6,74044	0,5052912	61,32489	3,867429	29,54196	16,594	27,3832	17,52604	65,57002	50,28853	49,34211	51,30713	3,706828	1,278598	36,4584	0,8296032	32,04817	24,8204	32,35784	24,39282	95,38683	84,60067	96,32461	87,02883	88,87979	84,35953	87,7558	82,08258	89,56406	81,90208	90,39553	77,30369	90,57851	76,8406	96,03034	82,30472	95,81545	88,09799	95,58729	91,22209	90,0163	81,81821	85,03308	79,97105	69,95164	48,66373	68,04819	52,40697	0,3327393	0,4228835	0,564144	0,1262019	9,934031	9,775158	17,87301	14,29605	46,76821	29,41334	35,1222	33,57006	0,6917965	0,4315871	0,1266855	0,7201177	24,82144	16,16891	24,32092	19,87933	74,80272	39,33155	71,66619	47,70488	53,45401	39,37113	62,40502	23,33112	47,36987	31,3646	46,83259	37,35543	76,46828	32,52252	59,51419	58,32816	65,08788	48,54049	61,70411	53,75373	42,71614	31,4698	67,49281	25,62873
2/3/2018 2:25:00 PM	95	76,45184	10,3594	82,87495	30,30808	6,415161	1,11696	60,96797	14,14304	23,48551	15,93045	27,54801	16,80979	60,87954	49,77281	47,87281	50,85951	3,613022	1,556007	36,8339	0,5392075	32,68029	26,94726	32,83025	24,07701	95,31837	84,24348	92,8793	87,20512	88,86826	82,7274	86,90823	80,04932	90,07108	81,158	89,61774	74,9902	89,21413	77,13113	95,53942	82,92904	95,85744	88,66511	95,59303	91,3979	91,30001	81,26865	85,1396	78,58243	71,46103	48,60121	69,07065	52,38424	0,3364694	0,783944	0,2350658	0,2191092	10,29454	9,339977	17,27025	15,46336	43,97077	29,92567	35,47511	31,78589	0,4920977	0,94199	0,129034	0,9908958	25,51939	15,57078	25,18416	19,98909	73,49973	47,15421	70,98228	47,99355	47,86597	42,49613	60,30601	22,24035	48,75477	31,14521	51,13782	36,47781	80,12151	33,0218	59,96297	56,54758	64,51992	49,45257	62,21161	52,26957	39,73529	31,75129	70,54674	26,7774
2/3/2018 3:25:00 PM	96	65,12476	15,02819	82,76076	29,63838	6,038766	0,4491324	61,31652	12,77845	22,77824	14,36036	31,73444	16,87811	59,7074	48,7422	45,67681	47,85243	3,035408	1,092023	37,05764	6,648431	32,78038	27,96053	32,03706	25,22395	95,77123	85,63806	95,28355	86,28917	89,51985	83,60592	88,72562	82,38534	89,90385	81,15965	91,5871	79,59142	90,384	79,49216	96,07766	82,02358	95,90061	88,25141	94,81799	92,72471	91,63676	81,25512	85,65125	80,11176	70,89481	51,08739	70,27134	53,80182	0,3184405	0,3205128	0,2381051	0,3889672	10,42413	9,635141	16,61486	13,24492	46,63987	31,33842	35,38385	31,10397	0,4210875	3,23193	0,11812	0,8622072	26,08228	16,21187	25,411	19,82676	74,3873	42,65294	70,02721	47,77285	48,10055	41,59531	64,38232	22,20429	51,95686	31,41433	49,46225	35,99297	80,06499	35,01313	59,63597	59,8079	64,17136	49,74179	61,63455	54,83802	51,03102	31,5663	69,31277	28,83621
2/3/2018 4:25:00 PM	97	71,18713	12,90396	82,93802	29,18615	6,456055	1,092783	61,73871	7,780034	23,18399	15,14333	28,72666	16,57086	61,15406	49,1597	45,33729	45,6947	3,473696	1,967147	37,34098	5,265874	32,28538	24,35138	30,97729	25,26125	96,76096	85,20952	95,64732	87,83239	85,2589	83,1757	89,48974	82,58621	89,26124	82,20491	89,82628	77,45399	88,14448	76,87756	96,28488	83,19096	96,2603	89,80093	94,86172	91,77843	90,30131	82,20029	83,33023	79,22214	69,31269	51,41158	69,48124	56,04851	0,2146193	0,4900945	0,3137434	0,3278349	10,2064	9,805414	17,25865	13,73784	48,1029	29,05545	33,77777	31,50917	0,5079852	0,8988864	0,06582946	0,8241462	24,50355	15,18906	25,23493	19,7239	75,33322	40,39608	70,15984	48,66193	49,47799	40,82	64,96222	22,4082	52,8451	30,53907	48,25189	36,28862	80,52367	37,07478	61,82859	58,75719	67,27061	52,76166	59,97106	55,34932	49,46542	32,9005	68,25714	28,29085
2/3/2018 5:25:00 PM	98	63,14393	14,19588	82,67187	28,83566	6,385942	0,3968419	68,3611	7,008662	24,99288	14,39227	26,80586	16,55373	56,33924	49,00338	43,2541	46,45102	3,16762	3,375125	35,99179	0,7537578	31,99789	25,86628	30,56566	24,35124	96,14784	85,25026	95,27174	88,42907	85,52436	83,37789	88,1833	80,56476	89,16598	82,53136	89,61842	76,7084	90,94697	77,24801	95,41384	83,60425	95,80045	88,4998	93,24548	91,8136	91,90187	80,72689	87,9043	76,90899	74,89238	53,90322	71,1685	56,60207	0,3164373	0,7652934	0,4797331	0,3030366	10,28335	9,32934	16,93399	14,15727	42,94222	29,41699	35,65802	30,42468	1,616587	1,579562	0,1454051	1,086704	25,1568	14,74559	24,21564	19,57947	72,65833	41,67648	69,07224	49,3348	48,98328	39,64619	63,63002	23,78253	56,19619	29,90143	50,52574	35,83838	81,22092	34,23512	60,7769	59,40581	67,89581	49,4869	61,51546	55,64033	45,90027	31,87445	68,8407	27,59616
2/3/2018 6:25:00 PM	99	74,4023	14,74435	82,17278	29,39109	6,568993	0,4588031	61,59331	5,589979	23,09861	13,51618	28,71995	16,01314	56,36528	47,45807	45,90317	44,55833	2,991338	1,354098	35,79887	0,5116463	32,37677	26,38076	33,30425	23,0734	96,33862	85,07184	95,59682	87,4386	86,22369	83,93588	86,93842	80,66106	91,15793	84,36077	93,22931	78,18697	89,47475	77,90417	95,10735	83,8378	96,30962	88,8829	94,06146	92,21651	87,92766	80,59467	86,38643	77,21251	73,67581	51,20524	70,3945	54,72743	0,2114417	0,4426393	0,3723199	0,06707283	10,45825	9,575736	17,11221	13,64231	47,23129	28,95923	38,13577	32,29277	0,4152852	1,724138	0,211649	1,066051	24,73074	14,56565	24,3089	21,00913	76,69292	42,59789	71,5556	51,59593	58,76776	40,40423	62,6327	21,81884	54,41735	32,67863	48,37838	40,25296	82,97697	35,99297	61,02384	61,88709	67,48495	50,75031	62,36012	55,85039	45,51566	31,92798	72,03851	28,46921
2/3/2018 7:25:00 PM	100	71,81615	12,53924	81,88854	29,93134	6,080004	0,1918242	61,58883	10,57112	23,5322	13,68638	27,14536	16,4964	57,90776	45,93343	41,31922	43,56184	3,225022	1,976473	33,71007	0,386066	33,81921	23,51749	30,58363	23,70406	95,99953	86,7374	96,49239	88,02775	87,79226	82,68008	88,40366	80,51925	88,91344	84,09117	91,4401	78,30875	90,83147	78,59106	96,56015	81,36308	94,12923	88,81935	96,20586	92,39342	91,36031	81,2058	85,18133	77,56943	73,05904	51,35062	70,95069	55,09955	0,2055012	0,6855106	0,3086317	0,1274453	10,19403	9,08502	16,95078	12,87439	43,40911	31,53597	33,36581	31,34312	0,4371132	0,7096872	0,05899094	2,664263	25,02929	14,66692	23,78274	19,64965	76,5918	42,95749	72,5907	50,02894	57,10061	40,05402	66,38421	21,88212	53,66656	31,88723	51,08511	36,62805	82,75406	36,03628	64,94855	60,858	71,15971	51,7986	60,84639	55,95595	42,28034	32,80228	73,51632	28,08694
2/3/2018 8:25:00 PM	101	72,77631	14,03038	83,17742	28,93036	6,595587	0,7868452	61,21483	6,345186	23,18862	13,50126	25,92534	15,74602	55,51398	42,76884	40,3802	41,9239	3,433632	1,297593	35,33039	0,5413489	34,8052	24,96346	32,24994	23,49767	95,29558	85,91899	95,88024	88,56356	87,21527	82,12872	88,35241	80,66624	90,98461	83,6573	89,052	78,47253	87,89533	79,02008	95,82283	83,80968	96,71502	89,06879	95,85158	92,03575	91,21008	80,75818	84,90799	78,79829	76,52203	47,70551	72,31549	55,55944	0,2854222	0,6511108	0,4987291	0,1268236	10,49182	9,500236	16,13927	13,39916	44,1112	29,42535	33,99647	31,11358	0,4595629	0,4575597	0,3643761	0,4746215	26,40722	14,47661	24,22973	20,43401	75,03882	44,13151	70,71604	50,26767	51,051	42,41206	65,78567	22,55823	54,89217	30,79721	54,70823	44,69047	82,95259	36,78416	64,36263	61,48023	68,91544	51,61389	63,93354	57,72754	38,4822	32,86756	68,15035	29,70808
2/3/2018 9:25:00 PM	102	64,25081	12,16768	85,19355	28,37679	6,655822	0,3451039	61,63931	4,255498	25,28398	12,95038	27,02876	16,31328	53,35778	42,40081	41,73844	41,90153	2,958527	1,992568	37,05205	0,3377128	32,70882	25,49376	29,65904	24,53892	93,37402	85,74368	95,45612	88,79456	88,17024	83,08597	88,66615	80,95297	91,66052	83,08376	89,7753	79,8271	89,72853	78,40994	95,99311	84,77129	93,22924	87,93546	94,44788	93,36034	90,21828	82,09667	80,33585	78,01013	72,81258	53,69169	71,14909	58,60583	0,2039125	0,687583	0,3072502	0,1360107	11,98794	9,405187	16,52617	14,08654	47,12277	29,67299	33,01987	31,84833	1,448525	1,031996	0,1724829	1,185	24,23533	14,40215	23,6868	21,23736	77,00832	41,71578	73,96269	53,12894	50,6335	40,76668	65,79893	23,43985	51,54696	32,17686	54,42142	38,90673	81,28115	38,72596	60,76398	62,18349	69,15782	54,03632	61,54205	57,64872	51,8835	33,41519	74,18553	28,90286
2/3/2018 10:25:00 PM	103	63,59534	10,97446	82,53461	31,19191	5,941023	1,175605	61,60684	13,86791	27,54753	14,81958	29,53381	16,2042	51,40535	42,15068	39,17033	39,83249	3,233726	0,8856239	34,89052	0,9543546	30,46978	23,15636	28,70897	23,76588	92,90085	86,05804	94,94965	89,12254	84,10934	82,25499	86,51511	81,05756	88,33361	84,36547	91,22728	79,20978	88,27869	80,1729	95,9306	83,89713	94,02327	88,49905	94,66905	92,85043	91,21981	82,5382	79,88092	78,12721	73,61806	48,14123	72,9539	55,76212	0,2081952	0,428755	0,2320955	0,1279288	10,44755	9,505968	15,88853	12,85187	44,5727	30,28052	34,62761	31,54433	0,8454908	3,888359	0,46053	0,7526525	23,58726	14,0091	24,33728	19,7333	77,58324	45,20723	76,03228	54,22869	54,44345	40,81123	63,43937	23,58076	52,68747	34,15527	50,36583	39,40457	82,81299	36,21402	66,84737	63,15966	71,05306	50,88314	60,78325	58,98714	48,68991	33,61551	75,77752	28,83393
2/3/2018 11:25:00 PM	104	73,04564	12,45324	83,81936	31,19356	6,862912	0,567736	61,20185	5,247915	25,09408	15,5897	25,69352	16,22071	50,89661	41,02875	40,93433	40,07785	3,12279	10,46764	36,43063	0,470546	33,82012	28,89119	30,33847	22,78522	96,36501	85,70395	95,37612	89,46873	87,92973	83,4766	88,86523	82,04086	90,99214	84,50894	92,21258	81,14134	92,69646	79,47564	96,11973	84,23009	93,82268	89,77295	94,76591	91,88454	86,92149	81,16428	82,97794	79,73351	72,97069	49,12571	71,96522	57,77265	0,3361931	0,5711898	0,3776387	0,125373	9,709537	11,26817	15,89032	13,36394	46,67641	29,49402	36,42345	30,48292	0,4949989	2,778998	0,1349746	0,9818469	24,02327	14,24763	23,90888	19,34723	78,8367	45,52304	76,04326	55,41661	51,17105	40,77213	66,42469	24,4505	54,20086	32,57004	54,93956	38,64086	81,62909	37,01598	66,22348	65,19846	69,12473	50,66658	67,592	58,37112	49,95324	32,28421	72,13265	31,28192
2/4/2018 12:25:00 AM	105	64,44649	11,10114	82,77251	29,11134	7,430095	0	61,24323	8,118509	22,65038	14,64453	25,74181	15,81993	52,39121	40,02867	39,27022	38,93395	2,968335	3,375401	36,65471	0,5728477	31,25173	25,75617	29,06444	22,47762	96,36729	84,81073	94,45541	88,01061	85,32514	82,77285	89,53443	82,35764	92,21008	84,71057	88,91461	81,13568	92,95044	79,14581	95,67515	84,58237	95,81268	89,69849	94,11597	93,13032	87,45787	81,06979	86,67938	78,09708	76,22444	56,70244	72,38486	57,86569	0,2049486	0,572295	0,2948165	0,6127735	9,207906	9,548313	15,70845	13,31641	45,48616	29,04247	32,79198	31,05749	0,417841	0,6891717	0,06127045	1,534317	24,42177	14,45402	23,93388	19,0616	81,55331	46,30692	75,52809	56,92321	49,63991	41,80896	66,24345	23,5282	57,39204	38,18724	56,2047	39,59452	83,1152	36,44466	67,25921	65,02735	69,0987	52,91494	66,8194	59,38363	40,41501	33,58919	71,41537	29,74663
2/4/2018 1:25:00 AM	106	64,5271	11,01086	82,76125	29,64336	6,978407	0,2223558	61,27003	5,460255	21,77989	13,44641	25,27783	15,84121	48,41256	39,10181	40,0766	36,85027	2,849732	1,222853	33,15028	0,4532079	34,01215	24,8548	28,60902	22,76484	95,9201	84,83158	94,84217	89,64053	87,77374	82,73652	88,67754	82,42256	91,23322	85,56815	88,49995	80,71977	92,25872	79,64481	96,23917	85,41756	94,62541	88,78412	96,20137	92,6872	89,96864	81,5051	85,17428	78,40344	74,715	48,95074	71,50248	57,98995	0,2055012	0,5747818	0,3167827	0,1523818	9,155201	9,385637	15,69636	13,06442	44,76763	30,05505	33,31683	29,84147	0,6188523	0,9448912	0,06672746	0,6996712	24,65814	14,35663	23,41001	18,99335	78,00674	46,52776	76,07179	57,48536	49,28043	41,08339	66,71965	23,47087	57,32082	35,25814	54,47876	41,91334	86,38519	36,90159	68,46818	65,28046	71,94139	52,35342	66,63289	60,65948	50,52525	35,25082	71,4506	30,95049
2/4/2018 2:25:00 AM	107	71,93226	13,78737	85,03033	27,00099	6,827061	1,070748	60,63198	6,378204	22,52964	12,14916	25,2866	15,46067	49,17559	38,20437	36,08318	35,19618	2,915838	0,9082808	32,75454	0,3241048	31,02612	24,02768	29,46142	22,29022	95,62639	85,47324	95,94179	88,8849	87,14799	83,17687	86,92833	81,94843	92,08292	86,16691	90,86961	79,61898	92,85546	80,26105	94,60903	85,85731	94,57388	89,96449	94,76942	92,43127	87,99928	82,27177	83,41727	78,55962	74,77094	48,87143	72,51493	58,9227	0,3578139	0,693109	0,3756355	0,7456068	9,391096	10,95097	17,84497	12,97096	46,55946	28,89624	34,5977	29,98674	1,510209	0,777658	0,1507239	0,7275088	24,64557	13,98769	24,24749	19,31035	77,02959	46,20227	78,03326	56,71426	55,78297	41,22009	66,40384	24,54057	57,50359	35,22166	55,90988	39,82303	86,33656	37,24422	68,73929	66,7057	72,75959	52,89063	66,50178	60,89695	42,82251	38,67353	76,89952	30,87346
2/4/2018 3:25:00 AM	108	61,46139	11,52036	82,46498	31,33089	6,906429	0,06886882	60,77579	4,93127	22,80021	12,26514	24,64198	15,26456	48,46292	37,46926	35,32514	37,31474	2,6787	1,038006	33,51224	0,5818965	32,15993	25,23493	28,97567	21,99008	96,28364	84,69579	95,14727	89,00178	83,23518	82,79343	86,97358	82,34044	91,03828	85,05768	88,78419	82,20291	91,95934	79,97217	96,29027	85,28853	96,17892	89,41624	93,94846	93,16666	86,12946	82,54138	85,78988	78,40897	73,96268	50,88466	71,91534	58,0955	0,202531	0,3839937	0,227122	0,1936201	9,135445	9,800026	16,08429	12,83916	47,1339	31,33994	34,76576	31,2221	0,4839468	0,9464109	0,0562279	1,131051	24,1036	14,10139	23,06394	19,46273	78,56149	47,61819	77,44827	54,63666	58,94549	41,2643	66,04837	24,27318	58,44537	38,21211	56,48043	40,4579	86,78886	38,40952	66,34602	66,7249	72,51997	54,17655	68,90957	61,03621	49,6761	35,08448	75,09885	30,24143
2/4/2018 4:25:00 AM	109	57,62233	13,46417	82,20173	29,51073	7,989473	0,3283184	60,1517	5,458803	22,16125	12,55333	26,95658	15,72564	45,9806	36,11599	39,1056	33,82073	2,540478	0,9992541	35,32037	0,3330846	33,64569	24,14083	29,81688	22,15593	94,73067	86,28157	96,01011	89,28368	85,50591	83,02333	85,03529	82,57536	91,26472	85,18948	89,24852	80,6471	90,20869	78,90066	96,70017	86,8596	95,11578	89,6862	95,69926	92,24615	90,50025	82,05108	82,61771	78,897	76,97958	51,04575	74,81992	58,25804	0,2095076	0,8177913	0,3078029	0,1622596	9,185939	9,278709	15,73594	12,92364	45,72585	29,17274	35,59047	29,78752	0,607662	0,7099635	0,2669098	1,03096	24,43952	14,0366	23,5159	20,55537	78,46561	48,041	75,72433	57,69334	54,04316	41,90311	63,19284	23,67851	61,0923	35,02929	54,43634	41,39326	85,19646	41,13561	68,85162	66,61072	70,01077	54,23401	72,97234	62,14239	45,76474	34,71113	75,54169	29,24728
2/4/2018 5:25:00 AM	110	60,76957	12,08983	82,77569	30,64834	9,201413	0,5219385	60,51338	7,514368	21,92937	11,20766	24,24376	16,36377	44,4811	36,58992	33,13951	34,55184	2,510983	2,208361	32,48909	0,5845214	30,51116	23,13046	27,20656	22,7026	96,29075	87,09936	95,85158	89,42709	86,11613	81,38339	85,7823	82,04479	92,19144	86,67103	88,86204	81,92992	92,84904	79,27125	95,82981	86,65831	94,57339	89,84258	93,95302	92,87321	90,85751	82,09991	82,43673	79,18898	73,60156	49,56074	73,76396	59,53685	0,2649757	0,4525862	0,3056615	0,1955543	9,723697	9,748081	15,79493	12,29146	44,00005	28,5704	35,46716	31,3885	0,4259919	1,342147	0,05781665	1,204203	24,92665	13,87282	23,01759	18,32456	80,10175	50,16848	79,83429	59,566	50,24411	43,83994	63,64783	24,89597	60,47621	34,7152	57,51733	42,01274	88,57669	39,84727	70,75072	67,22494	71,62757	55,15908	71,8522	61,43078	42,81506	36,37744	77,98271	31,4182
2/4/2018 6:25:00 AM	111	59,25867	15,74326	83,46236	30,20543	9,364984	0,638539	60,21082	9,938247	21,747	12,15614	23,87344	14,34253	42,51783	35,27644	31,80717	32,60645	2,709507	1,794043	34,78987	0,4449188	30,83307	23,66034	29,87739	27,07505	96,39664	86,51801	94,83615	89,08834	83,71947	81,7423	82,95971	83,31075	90,95525	87,48715	90,35879	80,64054	90,57969	79,7389	96,02986	85,98758	94,75824	90,62556	94,22372	92,65349	90,67342	81,06012	86,29974	78,67622	77,7265	49,5528	73,95219	59,73945	0,2039815	0,3757046	0,6209245	0,2269148	8,489861	10,87133	15,32901	11,92929	44,50832	29,71168	36,11917	31,57632	0,4675067	0,6491075	0,3393015	1,031927	23,8217	13,98617	23,9917	18,64659	81,67586	54,45934	79,35386	58,18254	57,38865	41,8339	65,00919	24,48863	60,08572	35,61954	58,79373	43,90335	87,31488	41,87514	70,54052	67,64368	71,20047	53,8244	71,20711	63,40905	49,31021	35,51338	74,73067	31,43319
2/4/2018 7:25:00 AM	112	58,17675	11,39534	84,52089	31,2482	10,17545	0,4804238	59,69026	7,003826	21,29497	11,53798	23,98286	14,27705	41,68822	35,15922	30,76854	34,19071	2,597466	7,897186	34,46936	0,6171944	32,01053	25,3364	27,8869	21,92377	94,35981	86,535	94,26021	89,12363	83,07534	83,14421	83,59264	82,58469	89,41804	87,0946	89,00468	81,49964	90,78387	80,92867	95,71321	87,41517	94,40015	90,01223	95,87616	92,73908	90,14555	82,18806	83,05247	77,96965	75,20889	48,89382	72,89126	58,2961	0,2024619	0,9758373	0,4325542	0,2049486	8,735148	10,37854	15,68807	12,16312	45,67611	29,41161	34,99792	30,98219	0,4561782	0,5463224	0,2095076	1,145902	24,1858	14,57594	24,5604	19,13164	80,97433	50,20806	81,7584	58,21708	52,30368	43,75808	65,99455	25,60007	59,34274	35,63785	58,18254	42,47921	89,79292	39,98992	68,42721	65,64476	74,60786	56,23266	72,99845	64,71976	43,99481	34,44836	73,21659	30,5104
2/4/2018 8:25:00 AM	113	57,38935	12,87847	82,66441	33,86655	10,07916	0,1822226	60,13636	4,718585	25,77856	11,38325	22,30113	15,34939	40,63212	34,29163	29,31179	32,22508	2,704811	1,514423	37,62911	0,2733339	30,03668	23,20506	27,07912	22,89132	96,37116	85,99925	94,51578	89,00047	85,79949	80,28107	85,95657	82,24995	91,98512	86,09714	89,75458	81,97323	88,94473	80,15625	95,31485	86,59048	95,44927	89,88133	93,27221	92,7006	89,28742	79,64336	81,75571	77,81367	75,36763	52,83287	73,62829	56,0025	0,2036362	0,6310096	0,5617954	0,5116462	9,49181	10,46605	15,39132	12,04983	45,20385	28,6698	33,70378	31,1676	1,903252	0,9171917	0,1530725	1,186174	22,91805	14,42031	24,36277	18,83338	84,16653	51,47526	78,15837	60,55192	57,71994	42,03277	63,04922	25,40789	60,40209	39,21806	56,57742	44,69427	89,66817	45,44568	73,07858	65,98613	75,75797	56,05431	74,18739	63,42258	50,96547	36,65928	76,58163	30,12862
2/4/2018 9:25:00 AM	114	59,3408	12,20663	82,42346	27,04818	9,642463	0,6233422	63,65661	6,628882	21,08132	11,50606	23,62173	13,60812	40,41915	36,1459	28,18945	31,78562	2,898845	3,150213	33,33443	0,4362152	32,28981	22,05018	29,46487	21,89386	96,23107	86,70473	94,81364	89,87484	81,2891	79,88982	82,49034	82,14481	90,60656	86,48224	90,64552	81,92743	89,77343	80,6974	96,2659	85,98779	95,11633	88,91171	95,30898	92,61819	85,46254	80,52954	82,87578	76,84295	75,47974	50,88638	73,80326	59,59811	0,2040506	0,4489252	0,4075486	0,2856295	8,114363	7,8641	15,66168	12,62724	45,11266	29,53643	34,51578	31,06377	0,3957366	1,823124	0,2156554	0,7949271	28,32104	13,32767	23,37195	19,91704	84,82655	53,11105	80,77676	62,05881	57,48425	43,75325	65,61222	25,67943	59,13048	36,52092	59,71493	42,27529	90,29448	40,99732	71,25836	68,43156	76,63013	55,44389	74,6672	63,10227	51,6999	35,43967	76,72476	30,63626
2/4/2018 10:25:00 AM	115	60,24866	13,45187	83,83469	30,63985	10,32956	0,05615882	59,51793	11,40369	20,5555	12,32814	22,51292	14,09745	39,23222	33,9095	28,3629	31,94822	2,905891	2,512296	35,0773	0,5194518	30,31209	22,68229	28,28388	21,3704	94,5537	86,84392	94,77482	89,83201	81,71281	77,37732	83,30653	80,75935	91,8129	87,72126	91,33144	83,53656	90,17567	80,03281	96,25518	87,08589	96,51229	89,77876	95,71059	92,59574	88,32436	81,26603	84,54921	77,54565	76,41157	50,49342	73,34556	60,91955	0,2566866	0,3929045	0,2461179	0,2553741	9,195334	9,086123	15,66541	11,79446	42,74218	28,67381	33,12017	30,44506	0,4111406	0,7704051	0,3071121	0,756728	23,44683	13,54809	24,42135	21,22727	88,36132	50,77801	80,24999	60,45804	59,15789	40,82926	64,5048	25,73773	55,15079	36,83024	59,54831	44,67582	89,93182	41,85532	68,82771	69,5412	74,4407	58,58318	75,10237	62,90803	45,79604	34,43496	77,68906	30,08827
2/4/2018 11:25:00 AM	116	56,82078	10,74071	83,08714	27,13169	10,54757	0,2532327	60,32141	7,22266	25,66955	12,22335	22,59125	13,91599	39,83291	33,93271	26,76738	34,19754	3,054059	0,6575348	30,27237	0,4895419	31,85352	23,40752	27,85297	26,02847	96,31715	87,02704	94,15749	88,61676	84,3558	78,62573	81,22576	80,26145	91,56223	87,68644	89,27016	83,45891	89,41486	81,94421	95,28404	87,77438	95,79445	90,11847	95,49956	93,04404	90,86518	80,30919	80,10921	76,95229	74,85419	50,62604	74,31324	59,15127	0,2057775	0,4954824	0,2990993	0,4044402	8,934365	8,185718	16,82886	12,49275	46,577	30,66562	33,81231	30,44527	0,4026442	0,8122652	0,1478918	0,5608284	24,93424	13,20167	22,57999	18,91468	85,81938	51,98324	82,3881	63,93893	53,29693	41,38982	68,03403	25,21013	59,32838	39,3931	57,84276	47,50476	89,04945	43,20174	71,31673	68,89873	77,74543	57,67442	71,61472	63,77273	50,46523	34,05628	77,52577	30,27568
2/4/2018 12:25:00 PM	117	59,54285	13,88767	82,60949	29,59701	10,39463	0	59,56634	6,792178	23,61882	11,21919	22,03498	13,55983	37,44059	31,99042	25,75231	36,18072	2,726293	6,405008	33,60212	0,4049928	32,34492	24,22884	27,75558	22,06337	96,19122	87,01509	93,85548	88,63424	82,67318	77,48143	81,80579	77,93436	90,92893	87,06973	92,09957	82,86397	92,57632	82,42657	95,0927	88,11574	96,6684	89,49609	95,08476	92,47237	87,58213	78,85189	84,27229	74,88603	75,30946	52,22322	74,5546	60,14278	0,2021856	0,3203056	0,5738146	0,5393457	8,939269	9,01622	17,11442	11,46994	43,42756	28,53593	33,24644	30,07882	0,539553	1,29787	0,1420894	1,12815	23,3124	13,99128	22,90755	18,42182	83,44179	50,35423	81,42131	62,114	56,9025	41,68297	63,65156	25,93861	64,62803	36,69064	60,35492	45,49569	90,38518	46,74231	69,85315	71,46973	77,50373	58,65675	75,07571	66,19778	54,41133	35,26684	77,8	29,7829
2/4/2018 1:25:00 PM	118	59,29861	14,46681	85,47932	29,1684	12,77202	0,06375719	59,38951	6,399894	22,70868	10,56497	22,72802	13,47604	36,45854	32,59988	27,14011	34,50914	2,833361	1,853379	31,07662	0,8477702	30,33571	22,05412	27,37698	26,0262	94,80003	86,70929	95,62224	88,04487	81,10121	75,90483	81,46027	75,83665	92,87861	87,66978	91,56319	83,67589	91,30049	81,89172	94,83381	87,86375	95,7052	89,6797	94,88029	92,45641	87,15496	79,92347	79,99924	76,36563	75,88473	50,10223	73,13136	58,94838	0,203429	0,5229056	0,6008233	0,2314048	8,769274	9,907299	15,12213	12,1091	47,62648	28,34397	33,28678	29,5537	1,052304	1,289304	0,147201	1,245579	23,33907	13,29935	26,06218	17,61626	83,22205	53,29375	83,92435	65,89474	56,62978	41,99008	65,02769	26,6592	65,0746	37,21313	58,12569	44,79319	91,66003	46,88813	72,39936	71,98939	76,44286	60,38524	75,409	65,70298	51,35126	36,1171	75,65726	31,21816
2/4/2018 2:25:00 PM	119	60,19445	12,69404	83,57406	32,33028	12,29077	0,06182306	59,24244	4,35179	20,38607	15,45031	22,12582	13,63257	34,81115	32,12803	24,4074	32,75268	2,856916	3,753523	26,77339	0,68406	31,20282	22,99086	27,15593	21,72898	95,89032	87,44936	96,53418	90,50543	81,33932	74,7822	80,46406	77,08029	92,97235	87,65079	91,57722	84,30786	88,75946	81,51319	95,73331	88,08804	95,62321	89,90108	93,5753	92,7196	85,57368	79,58914	79,87442	75,68766	74,89632	52,53142	72,86582	59,60075	0,2055012	0,7755858	0,3125	0,6017905	8,669181	8,69163	15,71639	12,04824	42,6881	28,6113	33,31344	30,75355	0,8679405	5,583416	0,1991462	0,7882267	21,90664	13,36276	22,33602	20,38441	84,07728	56,13284	85,38006	65,01112	57,98747	42,35542	67,54055	24,46791	62,24228	36,50082	62,92144	44,01588	91,57432	45,85447	78,09599	72,0365	76,35962	58,55093	78,10849	66,75391	55,70596	34,8052	79,84603	30,56946
2/4/2018 3:25:00 PM	120	56,60382	12,56072	85,22021	31,18679	12,17728	0,2627653	61,60733	5,068523	25,58695	10,81572	22,35018	12,57481	34,35007	31,17423	24,29038	32,2668	2,685745	1,966457	28,19138	0,6486241	31,05942	21,8797	26,4669	21,8234	94,84438	86,04836	94,12536	89,45589	82,09584	74,30026	79,60503	75,93771	93,33907	87,20919	93,29382	84,87201	87,81078	82,02745	96,99789	87,69964	96,71737	90,15197	94,1885	92,08541	86,59097	79,51392	81,43375	75,75604	76,41227	51,05451	74,53796	60,21544	0,2067446	0,4700624	0,2986848	0,2991683	8,789167	9,393858	15,40154	11,95236	45,4023	28,4576	34,16128	30,64082	0,4277188	1,07282	0,3127072	0,8268402	22,62088	13,57082	22,63698	20,30836	87,17189	59,42673	83,53607	67,11139	57,25416	42,31467	68,24616	24,81149	59,7045	36,45833	58,8197	46,98856	87,13798	45,85848	75,00732	73,039	75,98102	58,94756	77,10903	65,95222	55,50225	35,86255	77,61225	31,36273
2/4/2018 4:25:00 PM	121	56,47844	13,12728	85,35029	29,77819	11,68414	0,06030338	59,87415	5,10244	19,44311	10,17338	22,82493	12,86886	33,45511	32,70473	23,69868	31,86464	3,066355	6,554349	26,96501	0,459632	29,03522	24,55349	27,32344	21,49059	94,73047	86,79404	94,22669	89,43718	81,25629	74,03701	78,34971	74,652	92,55582	88,40041	91,87418	84,06437	90,05533	81,25124	95,6174	87,86265	95,55151	90,283	93,96614	92,5324	85,85164	77,46574	81,37766	75,39926	75,11619	49,48885	74,91766	59,31132	0,203498	0,5849359	0,3229996	0,5329216	8,694739	7,695624	14,68322	11,65665	44,95904	28,13708	33,65406	29,80134	0,424196	1,662591	0,203498	1,308922	22,62351	13,30273	22,08098	17,83433	81,31804	57,02096	83,9497	65,66624	58,46375	42,51617	65,44133	23,72327	61,28744	38,65378	60,46226	47,223	91,33062	48,2999	74,9705	72,93442	79,35414	61,82982	73,71381	66,49937	56,75232	35,11149	79,5173	31,66901
2/4/2018 5:25:00 PM	122	55,86249	11,95147	84,47178	29,97209	11,79045	0,0559516	59,8845	5,768678	19,72805	18,50609	21,88702	15,41605	33,86916	32,26674	27,22108	31,64442	2,936353	1,06681	27,06075	0,5783046	30,40949	22,14184	27,92875	22,79143	95,66686	87,22224	94,65863	87,85712	81,05216	72,70909	78,55251	74,56226	92,82487	87,66537	90,9451	84,81025	92,62012	81,4249	95,72841	88,20257	96,05832	90,34186	94,74878	93,26295	89,20977	78,29796	82,58117	74,83428	76,65224	50,47275	75,24882	60,94682	0,2072281	0,3839247	0,3301835	0,1293794	8,757114	7,686575	14,60772	11,53943	43,51901	28,07478	33,77998	30,34697	0,4184627	0,9895142	0,2120634	0,8372017	22,61667	12,75952	22,12078	17,69694	83,95129	56,65982	83,54539	65,68731	53,22966	42,55934	66,72773	24,69565	63,71457	37,78439	63,31136	45,89771	90,07591	48,39986	75,38524	74,34143	79,70222	59,74649	77,16746	66,90505	56,94843	36,25352	72,7774	31,30871
2/4/2018 6:25:00 PM	123	55,01857	16,62274	83,90335	29,68625	11,43139	0	59,54617	2,68761	19,40574	9,953926	22,04106	12,3222	32,13369	31,41689	22,59318	32,75337	2,90672	0,7599055	27,37014	0,465158	31,71778	21,65175	25,8859	20,90137	96,08885	86,93737	94,36022	87,52591	82,13742	72,16077	77,52328	75,40148	93,16106	87,33333	93,97519	85,10513	88,93209	80,48471	96,36556	87,61094	96,22417	90,83575	96,57265	92,62337	89,57511	77,18114	79,98915	74,92057	75,45107	51,42795	74,77102	60,17773	0,2008041	0,3218943	0,3055924	0,1655062	8,783297	8,145172	14,5421	12,70979	43,83123	27,51071	32,57778	31,53674	0,4139727	1,052995	0,1499641	0,8722233	22,15248	12,32137	23,24257	20,51393	87,79441	57,62744	85,00456	67,50414	55,18637	44,55198	66,09969	25,02984	65,14616	41,18803	63,34259	48,53953	89,87173	48,48115	75,49043	73,91212	78,79697	59,80949	75,89944	67,42706	57,33152	34,03666	80,51392	30,80474
2/4/2018 7:25:00 PM	124	58,48378	15,61132	84,57525	27,82839	10,43042	0	62,3698	3,082173	19,84955	12,06268	21,5634	12,09956	31,73298	30,99539	22,42602	34,35477	2,73548	1,13713	26,80469	0,2492954	29,31152	21,30768	26,55372	21,80295	95,76199	87,46022	95,04201	89,18249	80,66866	75,33447	77,54759	74,22946	94,20597	87,92046	91,41234	85,10699	89,49098	79,8405	96,25809	88,04066	96,1638	90,61409	94,60496	92,9193	87,40709	75,94205	80,4215	74,65076	76,51443	51,20441	74,63866	59,35841	0,2711235	0,5906002	0,4011245	0,54501	8,263498	8,050261	14,67189	12,3403	42,43742	28,01372	33,91917	29,49616	0,4174956	0,5984058	0,08827918	0,8619999	22,08555	12,21762	21,48707	18,10138	88,56349	56,45391	83,17329	68,01227	53,20209	43,94162	65,57555	24,74808	64,8575	38,29963	62,88351	49,52953	91,73326	47,88918	77,69722	75,45597	79,20128	60,37239	77,98679	68,03624	58,79856	35,80294	80,05395	32,03463
2/4/2018 8:25:00 PM	125	56,90947	12,33056	82,66275	30,9873	10,67881	0	59,32927	6,160202	20,58134	11,29248	24,45305	13,33997	30,68566	32,34665	21,93005	30,61733	2,81554	1,464274	26,82209	0,5978531	28,88048	21,70659	26,22299	19,58679	95,92189	86,11116	94,87898	87,76685	81,39389	70,96188	76,18342	73,50692	93,52074	87,96972	92,67255	85,98979	89,5182	82,04486	96,20103	87,91528	96,31175	90,382	95,23313	92,4207	87,18819	75,26637	81,78147	74,20881	77,47292	47,11559	74,89562	58,96158	0,192584	0,3835793	0,2785837	0,3259007	8,125622	8,822599	13,67802	12,09314	46,43284	28,0247	31,87003	29,92381	0,501492	0,6728697	0,319753	1,169112	21,63993	11,89331	21,30609	19,72757	83,59216	57,44087	85,89109	69,17827	56,24088	43,42113	67,02	25,1061	59,77515	39,04986	65,14423	49,86137	89,44539	50,64165	80,6985	74,5528	80,06328	62,36047	77,85022	67,12803	53,14027	37,33208	77,46194	31,53183
2/4/2018 9:25:00 PM	126	53,40572	13,65357	82,82404	28,59174	10,26581	0	59,28106	2,848074	19,32844	11,72869	21,4993	12,13949	31,59386	31,29628	21,63275	31,58163	2,742941	8,319174	23,29866	0,8615854	30,63709	21,10632	25,64669	24,26717	93,72631	87,02898	95,05389	88,71021	81,45088	69,72984	76,84861	72,23123	93,77163	87,64775	90,33205	83,76534	89,96914	81,04685	96,99202	87,40958	96,75819	90,23493	96,76062	93,28022	88,02001	76,60181	79,89819	74,08385	76,03393	50,00954	74,60287	59,46066	0,19438	0,8891467	0,2256024	0,1260638	9,119003	7,686642	13,99564	13,3609	41,40971	27,40288	36,27612	30,31748	0,4213638	3,319311	0,2721596	3,22744	22,65964	11,63641	21,69437	17,25319	87,6365	59,17662	86,06682	67,93864	53,82018	45,24695	66,67089	25,03288	63,90059	38,08673	65,55268	48,63395	88,63064	49,86254	79,0022	74,79996	81,23067	62,23233	76,615	69,19844	55,14914	39,03315	77,58842	32,07422
2/4/2018 10:25:00 PM	127	53,03733	12,73955	84,45569	30,05858	9,905849	0	58,91572	2,831013	19,07072	14,31677	22,20187	11,64505	29,86268	31,63683	21,44369	31,03407	2,934558	1,866504	23,68458	0,7831151	29,11175	22,34513	26,83335	20,76903	95,49327	87,76677	94,84258	87,63194	79,52055	72,35764	75,42903	73,47528	92,10032	88,34618	91,04105	83,71512	90,6469	80,86194	96,30202	88,19608	96,19813	91,5109	95,61588	92,5766	85,15811	74,82559	79,48677	72,19261	78,04204	50,76475	75,58424	61,65071	0,4252321	0,3238976	0,3050398	0,2132377	8,233726	9,731017	13,43004	12,10357	44,05608	26,74997	32,46063	30,2743	0,5329217	0,9404703	0,2892214	0,6989114	21,37137	11,81815	20,56228	17,85201	82,05951	58,59699	87,24664	68,37354	56,64125	42,74101	67,26514	25,68268	62,74868	39,03791	67,7703	49,51771	93,39405	51,1964	79,34302	74,25757	80,83589	61,1352	80,54874	67,6767	57,03719	37,66344	78,29645	32,44771
2/4/2018 11:25:00 PM	128	54,19727	13,38196	84,2977	30,26147	9,664982	0,05816202	58,66006	2,785906	18,63775	10,43228	21,12953	12,73382	29,23568	31,12953	21,2107	30,44893	2,427677	0,6061422	23,9202	0,9598807	29,78925	19,75907	29,11527	20,27789	94,64999	86,34809	96,07774	87,56203	79,35883	70,42165	77,32462	71,49294	92,18108	88,9591	91,61948	83,09171	90,09167	82,75172	95,50136	88,78806	96,28254	90,69145	95,08289	93,48164	85,11108	75,33398	79,6558	72,19393	74,72018	50,80916	74,27319	60,4387	0,2997209	0,6937997	0,3240357	0,06665838	8,476253	7,447918	14,77087	11,19605	44,59356	27,46519	32,15759	29,16383	0,4382184	0,9195402	0,2982012	1,10425	21,16759	11,81518	20,91906	17,07138	82,35094	61,39934	86,1629	69,48296	55,24253	43,60163	65,44334	25,26152	63,16769	41,04084	63,48931	47,17251	92,17328	51,04767	80,28763	75,42441	80,44016	63,31096	77,03256	68,87717	60,95643	38,25755	78,67519	31,35148
2/5/2018 12:25:00 AM	129	53,30669	13,41615	82,56638	30,54998	9,818329	0,06189213	58,81514	3,823774	18,60998	10,3335	21,82271	12,24021	29,70159	31,41385	21,57203	32,07615	2,595671	3,836068	25,25365	0,5845906	29,37514	22,49468	26,18763	21,51822	93,79082	87,31419	95,94179	87,52991	79,33197	69,09794	74,38612	69,65856	92,51043	87,86362	91,13976	84,41659	91,05106	82,25505	95,87099	87,91232	96,56361	91,04788	96,64339	93,421	84,41127	75,93432	78,68473	72,34396	74,50342	49,52172	74,63113	59,66755	0,2049486	0,4322778	0,4186699	0,7302028	7,551392	7,371795	13,79207	11,03275	42,60865	28,1288	31,22327	31,07524	0,6078001	0,65042	0,1475464	0,6863396	21,46738	11,4287	21,23929	16,79494	84,86115	60,29108	85,72122	67,76256	53,60252	44,84196	66,82775	26,01562	64,01767	38,64708	64,778	49,09007	93,10863	53,39467	80,88673	75,32584	82,00762	63,38231	78,56467	67,85139	59,28492	37,6796	82,72872	32,59449
2/5/2018 1:25:00 AM	130	58,17596	13,86543	84,20197	29,71603	9,617181	0,06424072	58,75981	4,212188	18,90777	11,41247	21,41371	12,39176	30,02148	31,28081	22,17652	30,67929	3,081827	5,723365	24,73337	0,6783267	29,89846	19,69296	26,90691	19,65565	95,66402	86,22196	94,9933	87,72512	77,98685	69,51591	74,3884	69,62167	92,77493	89,03466	94,79955	83,84947	93,33686	81,56389	96,50696	88,85251	96,15833	91,25069	95,35658	92,79509	83,78474	75,36576	76,49301	71,11365	77,6452	49,70746	74,08157	58,59818	0,1978338	0,6826785	0,2868037	0,1448525	7,58379	7,774025	14,24251	13,22212	42,77312	27,03305	30,75576	28,74303	0,4421557	0,5383787	0,08924625	0,8253897	20,57817	11,24634	20,83686	19,96201	86,88537	63,45174	87,71953	70,58196	54,27339	42,19137	63,31558	25,86518	61,58702	39,69662	65,34221	48,76257	92,27467	51,40853	81,63918	75,90449	81,75543	62,05674	78,61703	69,62265	62,65632	37,94651	78,89603	31,9809
2/5/2018 2:25:00 AM	131	51,99484	15,56311	84,61891	28,98072	10,92009	0,1138373	59,00378	3,364003	18,06352	10,97383	21,41054	12,17113	29,88202	31,16697	21,66494	33,62905	2,921778	3,448967	24,7648	0,5564075	30,02736	20,90987	26,77719	21,68836	93,07478	86,28606	94,89992	87,08699	75,90565	67,80794	72,36102	68,87724	93,98576	87,36993	91,59663	85,69339	90,64684	82,62296	96,64781	88,62346	96,01163	91,05396	95,5899	93,27282	82,91783	75,63108	75,44333	70,8448	76,0016	48,5204	75,20551	61,40882	0,3898652	0,545977	0,3055924	0,2950238	8,226611	9,105121	13,15836	11,70342	42,46698	27,31066	31,3579	28,05882	0,4222619	5,282383	0,3058687	4,459273	21,0541	12,11366	20,45031	16,63524	88,48627	62,41829	89,20873	72,08741	53,69508	41,75329	62,83902	26,37689	66,22141	41,93081	68,83835	49,06934	93,2825	51,16027	80,51649	76,83701	82,76221	62,06731	80,22084	70,14106	55,43629	37,97566	81,32088	31,58267
2/5/2018 3:25:00 AM	132	54,31297	11,48596	84,55093	30,01361	13,26322	0	58,60239	2,086856	17,98368	9,427221	21,66149	12,79468	29,30441	30,8361	21,08643	33,61841	2,921364	0,8714633	23,42831	0,4818745	28,56274	24,68025	26,28702	19,73226	93,17729	87,65942	94,83022	87,62109	75,6335	69,44905	73,18269	68,75877	93,31509	87,73707	92,12609	84,22607	91,3666	82,28648	96,53445	89,63535	96,26375	90,87962	95,59406	92,88158	82,38354	73,40552	75,58217	70,88127	78,73293	50,52532	75,14188	60,14673	0,2005277	0,3881382	0,4882295	0,1380139	8,300108	7,288904	13,70503	10,92741	43,23414	26,41406	32,4482	28,28395	0,421571	3,132322	0,1974193	0,6177471	22,10537	11,11578	19,57912	17,09342	88,01669	62,86991	89,64889	69,90322	55,28376	42,26473	65,80611	25,43622	67,52203	40,61996	67,27384	50,33309	94,10347	53,67443	81,13873	77,42782	84,48504	63,74164	80,15218	70,93902	59,94128	38,61116	78,66393	31,24254
2/5/2018 4:25:00 AM	133	53,27919	12,33967	83,33029	29,24528	11,70383	0	58,73957	2,625926	17,91446	9,945431	22,54669	12,28138	30,1463	33,01753	21,14307	30,86338	2,803659	1,506894	23,16417	0,3292855	29,47385	21,28585	24,55605	19,04924	94,6576	87,46056	94,51094	86,80717	74,67127	65,98779	71,91182	70,09519	94,86958	88,69088	94,43752	85,14396	92,86203	82,71856	96,70825	88,87296	96,26085	91,28461	95,53479	92,77727	80,97722	73,92373	77,12589	69,9567	75,97577	50,34351	75,03558	59,92554	0,1973502	0,3372983	0,1668877	0,34614	8,367457	6,856281	13,19304	10,60234	40,99877	25,82567	31,72531	28,57047	0,4076868	0,5881134	0,0867595	1,028335	26,9742	11,39789	20,00083	16,28633	84,94474	60,38461	88,35731	71,14052	52,11484	41,66909	64,39406	24,85542	63,56247	41,82271	64,9444	50,19514	92,11269	52,8268	83,53033	77,50995	83,35151	62,52446	80,40961	70,49686	57,81934	36,76316	81,42483	33,13681
2/5/2018 5:25:00 AM	134	52,55297	13,86453	84,26441	27,0624	12,41359	0,07197724	59,78829	2,613008	17,55671	12,10475	20,72246	11,57894	30,82892	30,49238	21,07855	31,31625	4,223585	7,267006	19,18138	0,3138815	28,25134	21,5882	24,62029	19,55536	92,97213	86,10771	94,5984	85,88293	73,8903	65,40556	72,46499	65,65125	94,49969	89,57152	92,57087	82,65659	93,15746	81,84516	96,66964	89,23872	96,78071	90,55047	95,9929	92,45393	80,24177	72,4185	75,12186	70,03288	75,00594	49,55985	75,36403	60,13947	0,2010113	0,7819408	0,5946756	0,3368148	7,952795	7,537025	12,9157	10,94358	43,46734	28,76823	32,89457	30,07101	0,493272	2,020198	0,3510444	1,289373	20,21856	14,51046	19,53905	16,56775	88,13198	62,34084	88,73882	70,12013	52,20788	41,45592	64,23319	25,19058	70,84895	43,96828	68,13909	51,26976	91,57763	53,03341	82,52923	78,21273	84,48207	63,14531	82,65252	69,30468	58,41387	37,45897	80,32694	30,63481
2/5/2018 6:25:00 AM	135	55,38206	15,99531	82,37352	31,55877	12,09729	0,1225409	58,64707	2,346098	18,76982	10,29544	21,76399	11,9295	30,96444	30,66106	22,15952	32,02345	4,58955	4,770598	21,62156	0,4909234	30,23485	19,83366	24,62278	21,49888	93,46561	87,30865	95,10003	85,67314	73,72768	63,63299	71,22452	64,3998	92,45869	89,12737	91,75702	84,37341	91,61687	82,79979	96,35645	88,8378	96,06136	91,1964	95,74305	92,368	81,31362	73,69011	72,98105	69,60654	78,18061	50,59454	74,55412	61,65471	0,2059848	0,298823	0,3047635	0,06679653	8,596444	7,954453	13,48454	11,61562	41,93648	25,48118	32,06386	28,34874	0,4009174	1,262434	0,3393706	2,718004	21,25691	11,42455	20,94703	18,22923	88,45808	64,92671	88,73978	72,28904	51,46469	42,73728	63,40524	25,07115	66,73595	42,92434	68,64729	50,91823	92,87833	55,04615	81,26141	78,27531	84,18228	64,63742	80,27507	70,99725	60,80404	40,111	81,13774	32,24594
2/5/2018 7:25:00 AM	136	54,39551	11,75709	82,9865	31,61354	10,98033	0,1279979	60,69373	2,872597	17,73417	9,974716	20,41563	11,60291	30,75776	31,06798	26,92708	32,09473	2,448953	1,864501	20,74816	0,4237124	30,6507	19,18463	24,65282	19,9234	95,0869	86,5538	94,7581	86,88612	72,57861	64,62444	70,13677	65,12213	93,91833	89,87974	92,41476	83,33782	92,40993	82,42098	96,94975	88,51812	96,53847	90,47912	95,94772	92,81976	83,22482	72,92316	74,36747	69,10968	78,11361	51,83639	74,63211	64,46935	0,1798049	0,3824049	0,3138815	0,06596762	8,814519	7,280683	12,50035	11,52451	41,31161	25,32466	31,03628	27,70239	0,4739998	0,6306642	0,1442999	1,144452	20,75714	11,02336	19,59135	16,27811	85,86967	62,51258	88,93976	68,32414	53,09328	40,22519	63,78061	24,19499	68,9633	39,51239	72,88268	51,40584	91,81892	52,82189	81,83909	78,37912	83,87186	64,83167	81,4696	69,90716	58,33947	37,95058	80,97749	32,53164
2/5/2018 8:25:00 AM	137	53,31281	16,10543	83,59092	29,93403	11,08007	0,0582311	60,39387	3,192902	17,66412	10,84052	20,6574	12,14626	30,60801	31,15923	24,38675	31,97164	2,784386	10,25061	23,30522	5,36341	29,26165	22,24049	25,74202	18,67975	93,22675	86,49771	94,23063	86,18266	70,67432	63,67091	70,50377	64,08544	94,36077	88,35558	93,42355	84,85432	91,85793	82,99092	96,75378	88,20692	95,76329	90,53292	96,04271	92,76705	81,84219	72,12926	72,82493	67,09218	76,43111	51,05866	74,80804	60,92485	0,08530891	0,3092535	0,2923298	0,06741822	8,176392	7,582823	16,10253	11,21947	39,98812	26,19114	33,07576	29,00986	0,1932748	3,696605	0,2142048	0,8948801	21,41578	11,72773	19,93306	16,08083	87,30003	64,0806	88,68714	68,78828	52,3309	40,56463	65,29931	24,79692	68,54816	39,41603	70,72647	53,20713	91,33311	53,35716	82,87999	78,44061	83,19435	63,5271	81,04028	70,55392	52,14502	37,57122	81,25581	33,57158
2/5/2018 9:25:00 AM	138	55,57672	12,0012	83,67077	29,10401	11,00865	0,06513871	58,54934	1,551724	17,76325	9,554529	20,42468	11,32882	30,4796	30,78809	25,12219	31,05168	2,604857	8,339205	17,7504	0,4609444	28,47286	24,40919	24,66533	19,39324	93,11153	86,99499	94,77177	85,17311	69,39801	62,82576	68,59057	62,05356	93,59562	88,76479	94,69344	84,19326	93,23415	82,54532	96,89047	87,61784	96,22797	90,90926	96,10307	93,79836	79,93575	72,13052	71,72767	66,95775	74,24907	50,79707	73,7154	58,79455	0,08392739	0,3245192	0,3877238	0,06866159	8,164372	10,45797	13,07181	11,45826	40,61512	26,20006	30,06811	27,5181	0,2018402	0,7784179	0,225257	0,9657521	20,70009	11,19654	19,51661	16,62743	88,05573	62,12043	91,04284	72,59947	49,85453	40,90704	63,99364	24,27829	68,25596	41,9925	71,15364	53,57544	90,87112	55,19963	83,60287	80,91679	85,17435	63,71657	79,17233	71,75551	60,6554	38,79684	81,9548	36,15329
2/5/2018 10:25:00 AM	139	52,78985	14,32098	82,69493	28,03962	10,89474	0,1233007	59,63197	3,407106	17,73658	10,37066	20,28439	11,12698	30,84646	31,08332	23,32346	33,51362	2,485218	1,108049	19,95268	0,2105438	28,34459	19,92022	24,05766	21,93406	93,03866	85,42281	94,98115	87,53205	68,16389	60,69332	66,20773	61,15316	92,63919	89,70912	94,43675	84,97203	90,86076	83,30847	97,19462	89,13074	95,77704	90,06853	96,73402	93,61392	78,02788	71,32771	70,8964	66,28502	77,26721	49,43503	75,55938	60,90145	0,08427277	0,47697	0,2922607	0,0648624	8,335612	9,850727	12,90631	11,90678	40,88417	25,44526	31,68325	27,75828	0,1826371	1,674542	0,3153321	3,80685	20,10803	11,02502	19,74628	16,12656	86,15689	65,64656	89,73427	73,49933	57,0079	40,86013	66,35472	24,53664	68,59286	41,17616	70,71246	52,71476	92,31219	54,79263	82,27834	80,39014	84,63459	67,05308	82,53737	71,67848	57,60252	39,88299	81,16601	32,21147
