# Supplementary material for: Neuroblastoma signalling models unveil combination therapies targeting feedback-mediated resistance
Source: PLoS Comput Biol. 2021 Nov 4;17(11):e1009515. doi: 10.1371/journal.pcbi.1009515 (PMC8604339; doi:10.1371/journal.pcbi.1009515)
Supplement: S2 File — (ZIP) [file pcbi.1009515.s023.zip › drug_sensitivity/LY300912_AEW451_trinergy/LY300_AZD_AEW_trinergy_IMR32_rep1.txt]

Label: LY300_AZD_AEW_trinergy_IMR32_rep1
Metric: Phase Object Confluence (Percent)
Cell Type: IMR32
Passage: 1
Notes: 
Analysis Job: LY300_AZD_AEW_trinergy_IMR32_rep1

Date Time	Elapsed	A1, Image 1	A1, Image 2	A1, Image 3	A1, Image 4	B1, Image 1	B1, Image 2	B1, Image 3	B1, Image 4	C1, Image 1	C1, Image 2	C1, Image 3	C1, Image 4	D1, Image 1	D1, Image 2	D1, Image 3	D1, Image 4	E1, Image 1	E1, Image 2	E1, Image 3	E1, Image 4	F1, Image 1	F1, Image 2	F1, Image 3	F1, Image 4	A2, Image 1	A2, Image 2	A2, Image 3	A2, Image 4	B2, Image 1	B2, Image 2	B2, Image 3	B2, Image 4	C2, Image 1	C2, Image 2	C2, Image 3	C2, Image 4	D2, Image 1	D2, Image 2	D2, Image 3	D2, Image 4	E2, Image 1	E2, Image 2	E2, Image 3	E2, Image 4	F2, Image 1	F2, Image 2	F2, Image 3	F2, Image 4	A3, Image 1	A3, Image 2	A3, Image 3	A3, Image 4	B3, Image 1	B3, Image 2	B3, Image 3	B3, Image 4	C3, Image 1	C3, Image 2	C3, Image 3	C3, Image 4	D3, Image 1	D3, Image 2	D3, Image 3	D3, Image 4	E3, Image 1	E3, Image 2	E3, Image 3	E3, Image 4	F3, Image 1	F3, Image 2	F3, Image 3	F3, Image 4	A4, Image 1	A4, Image 2	A4, Image 3	A4, Image 4	B4, Image 1	B4, Image 2	B4, Image 3	B4, Image 4	C4, Image 1	C4, Image 2	C4, Image 3	C4, Image 4	D4, Image 1	D4, Image 2	D4, Image 3	D4, Image 4	E4, Image 1	E4, Image 2	E4, Image 3	E4, Image 4	F4, Image 1	F4, Image 2	F4, Image 3	F4, Image 4	A5, Image 1	A5, Image 2	A5, Image 3	A5, Image 4	B5, Image 1	B5, Image 2	B5, Image 3	B5, Image 4	C5, Image 1	C5, Image 2	C5, Image 3	C5, Image 4	D5, Image 1	D5, Image 2	D5, Image 3	D5, Image 4	E5, Image 1	E5, Image 2	E5, Image 3	E5, Image 4	F5, Image 1	F5, Image 2	F5, Image 3	F5, Image 4	A6, Image 1	A6, Image 2	A6, Image 3	A6, Image 4	B6, Image 1	B6, Image 2	B6, Image 3	B6, Image 4	C6, Image 1	C6, Image 2	C6, Image 3	C6, Image 4	D6, Image 1	D6, Image 2	D6, Image 3	D6, Image 4	E6, Image 1	E6, Image 2	E6, Image 3	E6, Image 4	F6, Image 1	F6, Image 2	F6, Image 3	F6, Image 4	A7, Image 1	A7, Image 2	A7, Image 3	A7, Image 4	B7, Image 1	B7, Image 2	B7, Image 3	B7, Image 4	C7, Image 1	C7, Image 2	C7, Image 3	C7, Image 4	D7, Image 1	D7, Image 2	D7, Image 3	D7, Image 4	E7, Image 1	E7, Image 2	E7, Image 3	E7, Image 4	F7, Image 1	F7, Image 2	F7, Image 3	F7, Image 4	A8, Image 1	A8, Image 2	A8, Image 3	A8, Image 4	B8, Image 1	B8, Image 2	B8, Image 3	B8, Image 4	C8, Image 1	C8, Image 2	C8, Image 3	C8, Image 4	D8, Image 1	D8, Image 2	D8, Image 3	D8, Image 4	E8, Image 1	E8, Image 2	E8, Image 3	E8, Image 4	F8, Image 1	F8, Image 2	F8, Image 3	F8, Image 4
6/27/2020 3:47:00 PM	0	11,49743	11,49992	11,82831	2,427954	10,10348	8,092398	12,58786	3,168518	10,63294	6,375511	8,478394	4,271594	9,431988	7,297332	8,747998	4,369888	12,31308	6,463446	6,166832	8,617443	11,19944	7,843999	16,12234	7,96129	11,833	12,90962	7,934281	3,886287	13,75325	12,41338	20,13187	7,289456	14,30883	8,333403	19,10015	10,51151	19,54506	8,622622	12,2476	12,08686	12,62675	12,96937	15,87961	11,23605	13,04846	7,828663	11,85614	10,80778	13,48945	15,98876	9,771772	9,864472	12,18398	13,5704	18,28436	15,37854	22,51485	14,9714	17,69763	18,10814	17,85671	11,24116	15,79313	11,37758	17,96564	14,85701	15,44008	16,06716	6,945044	6,934681	15,28943	4,950196	9,598946	10,79928	5,482496	4,039843	14,67686	14,52676	14,91352	15,09781	15,60642	17,21113	21,95299	19,10326	18,86715	13,68313	16,68055	15,86863	13,74212	12,46235	18,46527	16,12338	10,17518	5,277202	15,41342	9,567307	11,63379	7,091277	6,347122	5,814061	8,376369	13,96365	7,032909	14,4936	14,89852	15,73159	11,49936	14,4029	11,94926	19,3712	15,65173	17,50628	17,96709	12,38064	17,77568	16,27453	7,170023	7,842618	9,849071	6,815732	14,8423	3,696743	3,337616	6,093405	10,78367	9,778267	11,55981	17,51907	15,48353	14,07894	11,35044	14,60461	12,9615	15,22049	11,46752	16,56153	14,35324	13,04197	12,7332	16,78244	8,401372	6,483684	11,38995	7,770019	13,6314	3,521703	6,754187	5,867733	10,00898	9,191119	6,598764	8,950046	12,63891	9,664016	8,502984	10,70409	8,965516	17,09784	7,32282	9,644535	7,760211	15,57278	12,6883	12,7696	5,338955	3,288296	9,252183	8,576066	7,023238	4,867098	4,910892	4,447461	4,832008	4,681007	4,080115	5,254821	6,584189	3,164926	4,009864	4,450293	4,843128	6,10653	3,167482	5,02777	3,073953	5,373287	4,167082	3,393223	4,433023	7,779275	9,481931	6,279841
6/27/2020 5:47:00 PM	2	14,74649	14,59487	13,64569	3,641896	11,65769	9,748289	13,84512	4,412302	11,84385	8,885389	10,31671	5,238451	10,27928	8,40994	10,30594	4,91787	14,80382	7,967023	7,56431	12,3338	14,66284	11,71979	19,28493	10,6871	14,21232	15,75949	9,945568	5,119088	15,3449	14,51074	23,9202	8,638995	17,09853	12,05467	24,41721	12,53592	22,42637	9,045301	14,25743	12,52321	14,96905	15,16288	19,02209	13,17301	17,34423	10,46799	15,3869	13,58145	15,38006	19,02071	11,48023	10,93294	13,86011	15,37149	21,89607	17,94002	26,22528	18,05931	22,21361	23,37712	21,35658	12,94139	18,77549	13,02822	21,19287	17,40827	18,26509	18,64238	8,226196	7,923713	17,23579	5,77759	11,95015	11,79985	6,414954	4,288655	17,6537	16,62978	19,90309	18,25321	21,40369	21,75647	25,96458	24,27415	24,80341	17,31654	22,29823	20,98171	15,86476	15,14637	22,03097	18,64197	10,46585	6,450873	17,97655	10,84736	16,12332	8,294858	7,272257	8,580348	11,3514	16,52458	8,156291	19,2602	17,92564	19,98377	14,85494	16,83142	13,83186	21,53321	18,58228	21,63966	20,41839	15,50094	21,68705	18,081	7,817129	8,272063	11,84267	8,556241	18,92234	4,833664	4,706219	7,509533	13,75801	12,57916	14,31352	21,93468	19,01871	17,64948	14,53146	17,75579	15,67266	17,88185	15,2877	20,02176	16,43188	14,68702	15,38206	20,13753	10,03585	7,646511	13,54789	8,328016	17,48784	4,657383	9,723698	8,497112	12,88185	11,06046	8,570955	11,79135	15,98786	11,91734	11,42428	13,62456	10,73394	19,89646	9,252528	11,41143	9,504102	18,38031	15,35871	15,44244	6,892407	3,903833	10,82249	9,587961	7,983808	5,263733	5,275061	5,404095	6,46386	5,390694	5,093184	7,36613	8,875925	5,012227	5,14506	5,555579	5,775587	7,288696	3,288434	6,130015	3,668766	6,391121	5,354429	4,026029	5,830915	9,272285	10,74478	7,870317
6/27/2020 7:47:00 PM	4	15,51655	14,47889	14,27049	3,643968	11,6972	9,181657	15,98827	4,331275	11,98421	9,152575	10,91657	5,723019	11,03649	8,758357	10,13926	4,737097	15,27064	9,032175	8,0218	13,31876	16,54254	12,73749	19,26233	10,83416	13,53835	16,36916	10,28791	5,104443	16,81919	15,80909	23,30273	9,112512	19,24168	13,38777	26,84315	13,0678	24,91027	9,395378	14,15099	13,79649	15,73746	16,23798	19,05069	14,09849	18,12811	11,72849	16,47049	12,63877	16,98234	19,05594	12,98505	12,25457	13,63015	16,74009	22,66841	17,63235	26,68297	19,55936	23,40704	23,55514	21,45357	12,8498	18,85479	13,56971	22,41034	18,19843	18,37644	18,33969	8,734319	7,755028	17,51257	6,448871	12,2391	13,68452	7,016814	5,094635	18,08404	18,40241	21,37572	17,30576	22,61743	24,14602	27,2478	26,01583	26,69188	16,35016	22,82279	23,17708	16,73187	16,59932	22,8985	20,9031	11,0762	7,343197	19,52849	11,23556	16,2404	8,783434	7,680702	7,744806	12,36261	17,73265	8,783987	18,79172	19,41679	19,94191	15,74457	20,08172	15,81075	23,76671	19,86489	23,63105	22,53067	15,08517	22,98208	19,44746	8,309986	8,604595	13,0075	9,051725	18,50471	4,578084	5,028529	7,3318	14,36678	12,60044	14,80893	21,77456	19,81812	18,22551	17,17783	19,13116	15,94945	18,63043	15,05029	21,63455	18,29527	15,71411	16,26658	19,56987	10,7148	8,332367	14,8405	8,534897	18,32871	4,443799	9,69945	8,485923	13,92262	10,80273	9,354968	11,60284	16,15689	13,25348	12,02448	14,78814	10,94033	20,59806	9,369197	11,65506	10,16716	20,25848	14,73399	16,87507	7,454755	4,422317	11,62094	10,62942	8,927941	6,361074	5,682887	6,26499	6,506756	5,368452	5,306629	7,93739	10,4483	5,470685	5,824975	5,818344	6,007751	8,288364	3,909703	7,355426	4,079631	7,354182	5,635155	4,688951	6,039595	9,527588	11,50772	8,002527
6/27/2020 11:47:00 PM	8	17,28179	15,21462	15,99587	3,424583	13,12238	9,641703	16,88571	4,730258	14,17924	9,615316	11,11026	6,027575	11,35272	9,317735	11,69416	6,297041	15,49403	9,41762	8,592023	16,12469	16,97771	14,6618	21,59759	10,74865	14,6178	14,98204	11,32578	6,448871	18,9747	17,33898	25,74775	9,585336	21,18528	13,19794	25,77759	15,00829	26,00167	10,13926	14,6942	16,17077	17,44377	16,73706	18,58677	14,64502	19,11452	11,51712	19,02568	15,18312	15,72344	18,65178	11,21774	11,93993	14,16853	18,92849	22,40896	18,95702	28,33913	21,39927	23,02498	25,34538	26,51691	14,9265	19,34433	14,75368	23,73045	19,04171	18,93747	19,6397	9,432956	7,522588	18,44137	7,463596	12,74273	16,19944	7,716416	4,413338	20,92645	21,19633	21,69285	18,06449	25,62659	25,04055	31,42945	26,96432	28,7444	19,96318	24,81412	27,73658	17,36143	15,97715	25,09802	22,36427	12,3079	7,398803	20,18602	11,73264	18,7051	8,877929	7,489017	8,701854	13,62062	17,64478	10,44126	20,71287	22,57129	21,33579	16,09638	22,85989	15,97259	26,12857	21,71329	25,53672	24,80472	18,19877	24,93099	23,86474	8,895335	8,20644	13,75138	9,01463	20,16288	5,261245	6,000291	7,832739	15,0974	14,20162	16,82727	24,85757	21,36308	19,32948	16,53591	21,011	16,77387	21,67586	18,17356	24,10658	18,62242	18,42009	17,76373	21,56333	10,91968	10,54784	13,84726	8,473418	19,55743	4,593212	9,570139	8,308466	13,4527	12,14074	9,315457	13,0408	16,05009	12,63532	13,11457	14,76666	11,47982	22,00196	10,06355	12,5058	11,0704	19,60965	15,4302	17,49986	7,384989	3,687072	13,29251	10,87402	10,07951	6,547372	6,278529	5,959812	6,279495	5,788572	5,102509	7,931243	9,078732	5,531954	5,857579	5,457353	7,109306	7,814778	4,582989	7,053699	4,233809	6,325846	5,182292	4,805413	6,054308	9,238092	12,54856	7,707229
6/28/2020 1:47:00 AM	10	18,39371	15,5084	18,09323	3,417537	13,30681	11,37213	18,0866	4,904123	15,05042	9,315871	11,93779	6,687045	13,1431	8,944587	12,49309	5,746712	15,54902	10,31381	8,786748	17,03153	17,86099	14,31055	21,85601	10,39864	16,32232	16,55718	10,97819	7,099705	18,90563	19,96007	25,45293	9,836154	24,30357	13,66234	28,60204	15,91091	27,87342	9,681906	16,04678	16,09437	17,31425	18,07713	20,042	14,86447	20,76412	11,99692	18,56467	16,87624	17,57163	19,94011	12,13859	12,60071	16,09251	20,71266	24,0949	20,73359	30,4807	25,12586	24,62319	27,90437	27,96102	16,06267	20,75645	15,26788	24,63603	19,37058	20,43608	21,19329	10,21345	8,74482	17,61011	8,009643	14,94239	17,2525	8,768514	4,680454	22,32171	20,46737	24,18394	19,89632	26,20966	25,84314	30,55033	28,20485	32,21845	21,7747	26,46248	28,02774	19,14055	18,10034	26,47692	24,20763	12,27143	7,116007	22,00956	12,43023	21,1573	10,648	8,243741	9,524756	14,08695	19,27063	10,40672	20,60676	23,50561	20,53713	16,88308	23,52903	16,37627	27,40481	23,1842	26,39243	26,54696	16,78831	25,01126	23,81342	9,162039	7,999006	14,27878	9,050481	21,70127	5,436284	6,598005	8,675743	16,07462	14,67382	18,10131	25,81758	20,8017	21,15253	17,43915	22,45103	17,35695	22,37242	18,46396	24,89301	20,54611	18,84664	18,78716	23,49891	10,59295	9,456579	15,14216	8,615303	21,06543	4,768181	10,65519	9,272905	14,81225	13,03285	10,06389	13,17929	16,81981	12,97607	14,30489	14,19596	11,47919	23,7042	9,263373	12,53606	11,60726	18,75974	16,74148	17,54877	7,909207	4,330722	13,72078	12,18384	9,556879	6,372057	5,798174	6,340835	6,535422	5,50764	4,998688	8,345421	9,723075	5,615813	5,889561	5,803423	6,8033	7,940291	4,837118	6,825818	4,466664	6,373854	5,402506	4,58285	5,52781	9,285962	12,36903	7,86403
6/28/2020 3:47:00 AM	12	19,11085	16,72324	18,49663	3,882073	14,43676	11,30754	19,82524	5,288393	16,32281	10,35049	14,13455	7,258096	13,64659	8,494075	12,83702	5,503219	17,16091	11,50641	9,149536	16,82078	19,59646	13,86335	23,65999	11,52278	15,68758	20,17718	12,67	6,905531	20,39477	20,26104	28,46106	10,64559	23,21183	15,09512	30,10769	16,92508	30,04131	10,98613	17,28773	16,68518	19,30565	19,02085	21,74901	16,3476	21,37572	12,68574	19,50369	17,48508	19,08571	22,18695	14,9922	13,62352	16,10411	21,37379	28,42576	21,68836	32,91273	27,07408	27,36937	30,37958	27,49199	16,75778	22,38298	15,72122	26,27583	20,8897	21,98166	23,13868	10,20322	7,979941	19,37541	8,370289	16,04181	16,50579	8,978435	6,327504	24,63363	22,99942	24,31477	21,23764	29,03079	28,74524	33,39888	29,85653	31,72456	23,62711	27,3642	29,24127	21,62129	18,49193	27,51106	24,34875	13,74005	7,56203	22,4895	12,59056	22,35135	11,33428	8,839523	10,08773	14,9368	20,08027	11,95582	22,05695	23,92919	23,0388	17,75745	24,44187	17,85201	27,63414	24,79533	26,62875	27,8958	17,52805	24,88306	24,73233	9,072585	9,326855	14,4608	10,06383	22,89263	5,254683	6,596141	9,206387	17,08306	16,30139	18,61606	27,64085	22,13155	21,38318	18,53241	24,5787	20,42378	23,67885	19,13468	25,79859	20,17649	19,96899	19,94688	24,68881	11,48693	10,56283	15,09899	9,279329	22,32503	4,982593	9,687777	9,235191	16,04098	12,8831	10,46778	13,21542	17,58987	13,93568	15,45991	14,94363	11,09126	25,08752	10,00041	11,938	10,84563	19,90813	17,03187	17,37726	8,298588	4,178755	14,01684	11,79902	10,02963	6,634685	5,311119	6,360039	6,81815	5,631838	4,715614	7,825279	9,219096	4,44304	6,143623	5,838791	6,723586	8,148625	4,884298	7,021303	4,688329	6,238604	5,35436	4,533461	5,264009	9,115826	12,05059	7,224525
6/28/2020 5:47:00 AM	14	19,17634	18,02456	18,6765	4,039221	14,69855	11,60595	19,87352	5,537412	16,47961	9,865646	14,25764	7,285587	14,29991	9,973821	12,77886	7,638429	17,72567	11,20192	9,996823	18,70434	20,52318	15,54038	23,8409	12,31432	18,67761	18,7967	14,09269	6,91244	22,55547	21,13506	31,18272	11,30015	25,72723	16,15039	32,74563	17,03926	31,7479	12,32379	18,44227	17,2536	20,16965	20,47179	23,49062	18,32836	21,6657	12,66682	19,95089	18,10165	20,32611	24,81122	14,80728	15,80902	17,1712	24,1074	29,22559	23,44296	34,66934	27,2038	30,21586	31,56768	30,3672	17,60942	23,93188	18,57109	28,38486	20,79859	24,3167	24,29591	11,18058	8,91081	20,63806	8,930978	16,33952	18,26225	9,391302	6,34581	26,37317	25,60704	27,04037	22,72443	31,33918	29,00579	36,90588	32,21299	34,3205	23,93402	27,65991	30,92638	21,41792	19,23125	28,68611	27,24753	14,68709	8,108214	22,88627	13,61717	24,10222	12,16118	10,8573	10,73967	13,98852	21,67275	11,72296	22,94022	28,25652	24,17903	20,05429	25,51621	20,22298	29,10968	25,59675	30,75963	27,53309	18,70144	26,26333	25,79797	10,33088	9,790079	14,87152	11,14715	23,7547	5,786777	7,004242	10,13725	19,42218	17,76643	20,77393	28,71215	25,06244	23,71415	19,16666	25,79741	20,66382	26,81532	18,38376	27,1922	21,83728	21,1209	20,14547	23,56861	11,22976	10,41335	16,3074	8,466513	22,99984	5,087519	11,23764	10,48768	15,08745	13,79711	10,75493	14,23305	19,13945	14,33383	15,60884	14,18491	11,36764	26,00444	10,40907	13,62553	11,27922	20,988	17,326	18,06594	8,802773	4,862539	14,00758	11,96957	10,35153	6,713431	5,242457	6,590752	6,452462	5,848738	3,933327	7,153238	9,403735	4,587755	5,903997	5,741669	6,717162	8,083899	4,838845	7,106405	4,123355	6,218916	4,884435	4,503758	5,105341	9,112788	11,4642	7,077739
6/28/2020 7:47:00 AM	16	20,74644	17,91086	20,34434	3,929667	16,28841	13,8896	22,11608	5,795204	16,52133	12,08237	15,19604	7,547386	15,03474	9,580225	12,98125	6,450251	18,49145	11,32004	10,10831	19,81681	21,32405	14,63549	25,06348	12,01992	19,89459	20,43394	15,25268	8,197323	23,97477	21,36909	32,79116	11,97592	27,94851	16,92425	34,12888	19,18186	34,79982	12,66724	18,10089	19,23574	21,11661	19,88955	23,5731	20,35767	23,49663	13,73625	20,12275	19,9875	21,65326	26,01355	16,01418	16,39941	18,6486	24,48421	32,34941	25,50992	39,24113	29,52952	32,2297	31,26126	32,67145	18,16292	24,97969	18,62477	29,80603	23,08673	25,9364	24,90557	11,23543	8,510653	21,40418	9,189945	19,03162	19,60171	9,078181	7,094455	30,98026	25,33785	30,20218	24,26054	32,8594	30,56884	37,93629	35,39415	35,99277	25,67391	30,18954	31,61901	21,79819	19,2555	29,97471	27,53502	14,82779	8,298656	22,82562	14,46314	25,18057	12,4111	10,45846	11,9266	15,71473	21,35941	13,49304	26,17879	28,32836	27,34196	20,42979	26,5033	20,52595	30,12662	25,89958	30,79928	29,13496	21,21235	29,07763	25,11087	10,59626	9,897009	15,85198	11,6753	27,06883	6,493977	6,762337	10,53327	20,5687	19,94225	21,33932	31,77401	25,05754	25,11177	20,63211	28,45498	21,09431	27,02082	21,04146	28,97671	22,88068	22,06551	20,75562	25,25655	12,28559	10,21641	16,31763	8,756078	23,80271	5,125373	11,3206	11,48831	16,31797	13,9325	11,06101	15,0422	19,8394	14,81674	15,28632	14,09725	12,49696	26,94214	10,39111	15,12517	12,01889	19,66463	17,49164	17,8918	8,478047	4,721831	14,92464	11,42898	9,039773	6,269342	5,620372	5,382957	6,448111	6,250622	3,65654	7,568869	8,826743	4,747388	5,604761	5,611392	6,840739	7,989405	4,341084	6,797981	4,360977	5,714316	5,3708	4,685289	4,659041	8,146345	10,9757	6,581842
6/28/2020 9:47:00 AM	18	22,99548	18,26032	20,20212	3,586704	17,55104	15,47027	22,50504	8,355783	18,08169	12,86431	15,75127	8,502501	15,0027	10,85903	16,06453	6,335033	20,95249	11,98815	11,4736	19,62975	23,02788	15,71252	25,63791	13,16327	21,7287	21,64871	14,8166	8,737497	24,58699	23,14434	35,38987	12,81015	30,83603	18,35254	36,59164	19,56013	36,44356	12,56051	19,48311	20,34172	22,48114	21,45108	27,70881	19,59777	24,37645	14,23181	21,83238	20,44955	22,05384	27,4855	15,94434	18,30225	18,88739	24,37383	34,73399	26,35472	41,43119	30,97791	35,60987	33,50333	34,00296	19,60068	26,20406	18,06919	31,14977	23,73605	26,60519	26,61334	12,23862	9,935621	20,90953	9,092202	19,66899	21,71364	10,19645	8,095021	30,57872	27,22349	29,46314	28,6638	35,33516	31,77912	39,58997	37,38368	38,36822	25,98088	32,14944	34,3158	23,20326	21,89807	30,49106	27,68651	14,3214	8,756701	23,25977	14,3558	26,11164	13,77114	11,38705	12,59712	17,59961	23,79289	14,61055	27,15386	29,6542	29,82386	21,87652	28,40697	21,79687	33,60583	26,73961	30,42406	31,0579	19,60986	28,16458	27,28732	11,36481	9,804237	15,83872	12,4015	27,68878	6,466831	7,42906	10,9527	21,26002	20,16364	22,72754	34,98695	28,01572	26,72967	21,67841	29,36229	20,93584	28,65757	23,1422	32,09093	25,23244	23,14013	22,42809	26,04796	13,41471	10,42185	17,22605	9,607164	25,24121	5,352427	12,372	10,89612	16,39022	14,90288	11,68041	15,43034	20,6163	16,12684	15,91982	15,00428	13,75539	28,84277	10,72993	14,89756	12,41511	22,01226	18,58325	20,32341	8,26474	4,771635	13,38528	11,82071	9,162591	5,587699	5,588321	5,547705	6,061146	5,728752	3,662135	6,745897	8,846913	4,607095	5,155974	5,138014	6,204618	7,22639	4,628026	6,179957	4,319877	6,052166	4,696135	4,978448	4,287204	7,227702	10,13435	6,291515
6/28/2020 11:47:00 AM	20	23,99467	21,51035	21,99664	4,85577	19,67472	16,0972	22,3186	7,641745	19,42985	13,27206	16,20814	8,025876	16,10888	10,40023	15,19956	6,814974	22,40378	13,31814	11,90954	20,35346	21,83093	15,43373	25,52125	12,83999	21,62778	23,60149	16,39361	7,71462	24,377	24,60288	35,60545	12,09425	31,69271	19,7896	36,18748	20,3011	38,71056	14,8604	20,42558	20,57686	23,77646	23,09785	28,56315	20,55862	25,06431	15,23935	23,17432	20,56905	25,29951	31,35589	18,86059	18,53655	19,61794	24,89542	34,05166	27,54497	41,91134	32,44246	38,28823	35,35098	35,04118	20,36763	29,96166	17,75544	30,92576	23,50451	28,93471	27,3137	11,94518	11,01217	23,427	9,634864	22,61425	21,52734	11,24378	7,210502	32,42712	30,15059	30,59336	27,86403	36,33324	34,76003	40,60069	37,08285	41,35355	27,25996	31,88667	34,99019	25,97356	21,52789	31,18569	29,37991	15,10071	9,068372	24,67272	14,11244	29,43352	13,63464	12,06482	13,60674	17,83716	25,45051	15,08842	28,02643	30,68876	31,50489	23,25679	29,52468	23,33285	34,76521	28,52039	31,96763	31,1944	22,58476	30,06003	28,26267	11,62971	10,26076	16,53819	12,82652	28,88773	6,525337	7,188606	11,34878	22,53295	21,70549	23,42963	35,07936	29,87767	29,01124	23,39115	32,19703	22,49047	29,63928	23,4194	33,32643	25,69034	23,56854	23,31786	28,12147	13,83994	10,87851	18,51715	10,18423	26,47892	5,544664	13,80706	11,37088	17,47313	15,91844	12,34872	16,65099	20,8191	15,76875	15,81102	16,42884	12,66634	29,25302	11,38663	15,83706	13,12742	22,53848	18,95785	20,98779	8,169693	5,055882	14,76217	12,39846	8,789098	4,697171	5,08676	4,575596	6,20365	5,685097	3,521911	6,993742	8,210309	4,43254	5,23023	5,015405	6,296626	7,460903	4,031347	6,097758	4,712783	5,96223	4,155131	4,235121	3,885251	6,4354	8,660617	5,912495
6/28/2020 1:47:00 PM	22	25,0163	22,87791	23,21383	5,430344	21,03503	15,79223	22,88206	8,292649	21,10542	13,24637	17,21092	8,132115	17,38057	11,88301	17,18052	7,158696	23,53773	12,15455	11,87472	20,9346	22,88289	17,05432	26,91016	13,33568	22,29201	24,84175	15,72585	8,76644	28,0944	25,09305	39,92367	13,39377	33,49794	20,46723	39,04372	20,90946	39,91801	14,21751	20,9873	21,45329	24,59349	23,04646	30,89495	21,96846	28,32615	15,44519	22,3805	20,64876	24,59674	32,72194	21,03621	19,88499	22,86396	24,76397	39,44131	26,08546	45,23203	32,12354	40,3375	35,52809	34,1981	22,13528	30,50419	18,59244	33,7929	25,262	30,16018	28,23027	12,88682	10,53223	23,33962	10,14976	23,52944	24,07673	11,10342	8,01807	34,02036	28,98479	34,49603	30,60877	38,1811	37,45634	40,88742	37,99072	42,21134	27,0479	33,33527	37,53371	25,78719	21,01929	32,09708	29,34101	14,9113	8,936505	24,26718	13,66552	28,9202	14,63963	12,26756	14,04599	19,81681	28,10725	17,09611	27,48342	32,75179	34,18629	22,23129	31,58032	24,99634	37,06813	29,66242	33,52412	32,57544	23,91426	32,07947	30,21234	12,61121	10,78761	17,82417	13,63271	29,65248	7,56279	7,753441	11,62204	24,51958	22,73873	24,6223	38,52447	30,25814	28,8695	24,01781	33,69315	22,54614	30,27423	24,07079	34,0091	28,0667	23,58726	23,48503	29,57346	13,49781	10,71328	19,4429	11,01376	27,88993	5,039788	13,52737	13,11119	18,32408	16,86982	12,2773	16,06646	21,08076	18,09647	17,31536	16,10018	15,36389	30,01554	12,86527	15,68537	12,45987	22,59781	20,21082	21,35037	7,953347	4,297911	15,6833	12,5297	8,628357	4,323608	4,5948	4,680662	6,161307	5,425853	3,574823	5,909662	8,028225	3,743162	5,254477	4,811078	6,429943	7,223351	4,313453	5,687168	4,137586	5,625347	4,097937	3,823981	3,551821	6,608643	8,197323	5,420121
6/28/2020 3:47:00 PM	24	25,5544	22,82859	23,26971	5,904344	20,76564	16,91237	24,24555	9,532218	21,52119	13,71726	17,712	8,179432	18,45892	13,53745	18,16403	6,381452	23,61793	13,0868	13,13191	20,85274	22,83308	17,20601	26,8942	12,70743	24,61953	24,33867	15,98178	8,941409	29,07445	25,98164	39,71921	15,49921	34,1179	19,15389	40,44761	22,85816	43,64874	15,78022	23,18606	22,63187	26,70238	24,10353	32,8516	22,49875	28,00626	17,75475	23,96683	19,39234	26,68912	33,72479	20,00449	19,47896	23,20209	25,7197	39,49008	29,8414	46,7403	34,84513	42,1569	39,41844	36,28709	22,76373	30,23548	20,10859	35,05063	25,57001	29,5135	28,56702	11,75239	11,48244	24,18953	9,098557	22,47886	25,02646	11,64677	7,469123	35,0726	32,04893	40,14119	28,45097	39,10637	39,93555	43,08687	39,66753	42,5688	29,15935	35,57727	37,4408	28,4643	23,81811	36,32419	31,90484	15,91968	10,09691	27,4636	14,62368	30,32003	14,36857	12,41069	14,86337	21,60112	29,81011	17,09839	29,29038	34,42273	36,04982	24,02043	32,18204	26,73781	36,12953	29,9453	34,56489	33,04467	24,37748	33,23545	31,03614	12,9539	11,02371	19,03294	12,61308	31,79985	7,440802	8,261909	11,45087	24,39738	23,69522	27,24401	40,64476	30,83285	31,21629	24,09137	32,79074	22,90845	31,3514	24,1514	34,99621	27,72539	24,97168	25,56076	28,9439	13,34542	11,14549	20,33854	11,7995	29,70042	5,841554	14,36229	12,95445	18,69812	16,58578	12,49517	17,32054	22,60928	18,30149	18,71311	17,90976	15,49465	31,80482	13,58988	15,06341	13,12631	23,85216	20,70589	20,9192	9,121006	4,394963	15,25724	12,40696	7,90292	4,176821	4,575182	4,477855	6,002362	4,961663	3,521082	5,92099	7,827628	3,114501	4,604678	4,575943	6,412191	6,612029	4,170466	4,854043	4,081081	5,28708	4,344814	3,601901	3,742264	6,459301	7,546766	5,203845
6/28/2020 5:47:00 PM	26	27,07104	24,48573	26,04657	5,888111	20,77635	17,63808	25,79286	9,291349	21,91658	13,61738	18,56716	9,125635	19,67721	12,1408	18,2503	6,316589	24,31006	15,27154	12,37325	23,30404	23,70289	15,72523	29,26331	13,75629	25,26484	25,7883	18,48951	8,432941	29,28886	26,81124	40,90082	16,05714	36,09838	22,29706	42,48252	23,56771	44,63051	15,23935	24,5919	22,54815	26,30257	23,46589	34,26151	24,182	29,73433	16,51898	24,53843	20,16847	26,92964	33,50602	21,23266	21,84309	26,2603	28,32732	41,5911	30,33674	47,95929	37,93856	44,78366	41,79881	38,32193	23,38991	30,2493	21,64919	37,00521	27,13141	30,35325	29,34461	12,96247	10,94247	24,77371	10,56145	23,84353	27,62455	12,4732	8,525709	35,07584	34,83014	38,61696	32,46056	39,76998	41,60622	45,52802	41,35582	44,02382	28,99398	37,40613	39,08661	27,08188	22,94527	35,90897	32,12734	16,02585	10,55123	27,02973	15,43069	29,91967	13,94279	13,21259	14,51135	21,36066	31,1334	17,2965	30,75618	36,1046	37,16885	24,44856	32,91204	26,23259	39,66215	31,9847	37,74308	36,45957	25,15666	34,49809	34,15168	12,64057	10,88023	18,75919	12,5476	35,70996	7,983533	8,541667	11,92867	25,55406	24,16984	26,9418	40,27465	31,67177	30,32245	25,09298	35,22139	24,82393	32,97158	24,83871	37,44682	27,45441	26,89172	25,55876	29,77039	14,33549	12,22349	20,39021	11,76282	30,77221	5,576302	15,3547	13,1498	19,58783	16,50765	14,00372	18,76043	22,83377	17,97587	20,00103	16,55255	14,20549	31,04595	13,49919	16,96819	13,3189	23,94086	21,18438	20,97259	10,01858	3,863147	15,48629	12,53371	7,15006	4,11334	3,812859	4,275461	6,116614	4,454576	3,678299	5,596127	7,245179	3,560939	4,130954	3,858656	6,003882	6,622942	3,478669	5,365757	4,26434	5,456454	4,126948	3,226957	3,292924	6,480853	7,09473	5,172137
6/28/2020 7:47:00 PM	28	27,51844	25,06756	27,393	7,42084	22,74577	18,513	28,2206	10,05063	23,09122	14,72259	19,48656	9,253219	19,34212	14,54203	18,19187	7,613215	22,5764	15,97017	12,863	23,12859	25,13262	17,55471	31,35175	12,71504	26,85704	27,6224	19,80265	8,67153	31,38691	28,91648	43,62111	17,29395	36,35921	23,59195	41,84261	25,96355	43,0984	15,59337	24,90633	22,76097	24,96332	25,81227	35,03641	24,36809	32,50574	18,09951	24,22828	21,33966	28,46941	33,93561	22,21326	23,26377	25,75638	29,92442	42,5668	33,44233	49,91967	39,43047	46,0798	42,94451	38,70407	25,40762	33,25721	22,67103	39,03349	28,40745	29,89418	30,93259	12,89401	10,90262	25,45079	10,39173	24,91821	27,84366	13,45995	7,979802	36,62729	35,01776	40,95311	34,006	41,7144	45,18568	48,47508	44,63914	47,02434	30,92189	40,10092	42,22011	28,33078	23,76941	39,33272	33,93727	15,42516	11,17961	27,35853	15,93343	32,16367	16,271	13,70275	15,82691	23,03679	31,96915	18,07299	32,72325	35,27707	39,07666	25,18975	33,81859	28,46547	42,27018	32,7837	37,85305	37,34209	25,45645	34,21011	32,82354	12,60437	11,78403	18,84208	12,61329	35,04399	8,389838	8,604664	12,42153	28,44178	25,46281	27,07408	42,30003	34,35662	31,10093	26,15122	35,97508	25,47214	33,21231	27,50787	37,28407	26,44929	27,45345	27,13238	32,51803	14,17081	13,00391	19,55004	12,68457	31,32896	5,887903	15,03924	13,21266	19,46045	16,58536	13,28277	19,16577	24,2423	19,51805	19,74414	17,56735	13,83179	31,35264	14,55377	16,95119	14,71299	24,67762	21,97198	22,26031	9,887682	4,320638	15,72737	12,82155	7,077739	4,346748	3,880071	4,297152	5,757556	4,930441	3,590504	5,450651	6,574105	3,584977	3,973185	3,797593	5,606211	7,041198	3,4958	5,316506	3,712561	4,972163	4,011246	3,255623	3,328222	6,601735	7,047069	5,211856
6/28/2020 9:47:00 PM	30	28,7442	24,46252	27,09065	6,010375	22,99541	20,48443	29,32548	12,72954	24,01491	15,35553	20,59488	9,213708	20,28252	15,59295	19,36706	8,259974	23,29002	16,70646	14,75741	25,71743	25,10686	18,95046	31,82264	13,95074	27,72768	29,42452	22,55429	9,966153	34,35939	30,52429	46,40991	17,51395	40,74063	24,02561	47,6825	27,8011	48,88588	18,87496	24,47454	24,08965	25,65104	25,83016	36,35327	25,47773	31,87321	18,3104	26,31196	20,99787	28,62317	35,93528	22,89836	24,4018	27,13452	32,65908	45,98296	36,48859	50,99172	41,78189	49,57961	44,34599	40,64282	23,51631	35,45245	22,10295	40,02182	30,82076	34,45023	32,2467	13,28457	11,7135	27,34976	11,07731	25,43221	31,39851	14,68197	8,861213	40,09712	37,93297	42,38271	33,90017	44,96408	46,31348	51,70881	48,49449	47,76546	32,80082	42,2074	42,23855	28,5503	23,94652	40,63211	35,14147	15,86518	10,61892	27,48653	16,06281	34,87304	16,95057	13,98493	15,67853	24,35048	31,32012	19,98653	31,71025	36,60083	39,95683	28,26999	34,33273	30,54708	40,94489	32,97987	40,75279	36,37655	26,90056	35,70914	33,7317	12,47589	11,6992	19,42322	13,78709	36,62881	8,39861	8,232828	13,1067	29,26144	26,33621	29,76023	42,56749	34,21067	33,28471	26,07047	37,09632	24,33887	34,05919	28,47604	39,2448	28,13067	28,70953	28,71415	32,71918	15,20308	12,89567	21,59676	11,9505	28,93892	7,284207	15,06818	13,36421	20,06714	18,10179	12,99189	20,33681	22,59373	18,8675	20,57768	18,73702	15,82118	31,34208	14,81543	17,66357	14,26462	25,75189	22,1625	22,53288	10,77096	4,560262	15,00345	13,48178	6,547304	4,31442	3,707449	3,671046	5,415009	4,899771	3,596237	4,839951	5,624724	3,621173	4,132198	3,064006	4,508041	6,376409	3,311298	4,096623	4,17171	5,288599	4,148155	2,830114	3,609983	6,24551	6,321286	5,133938
6/28/2020 11:47:00 PM	32	32,25277	25,17041	29,42163	6,588265	24,62817	21,95948	29,92491	11,81069	23,63589	17,35508	22,02206	10,31091	21,99119	14,09676	21,79107	7,763663	23,2666	16,90132	15,02079	27,137	25,0297	19,71486	32,99362	14,32167	30,06569	29,78048	23,46693	9,74953	36,05583	31,21325	48,48495	17,73783	43,96842	24,75588	48,55417	30,14347	48,68362	17,83122	26,40936	25,64855	27,05508	27,84863	38,90535	28,03072	34,84735	18,52488	26,8473	21,69658	29,31726	39,38129	23,76085	24,19941	28,52626	35,28825	46,90055	36,35092	54,10478	43,4833	49,94757	45,55807	41,17941	27,03539	36,2469	23,7893	41,24758	31,64947	33,46174	35,07979	13,42507	12,11697	27,82908	12,33311	27,28849	33,32636	14,32803	9,251146	42,54932	40,05422	44,73918	37,01413	48,90839	46,55601	52,4477	49,72556	51,59	34,64661	43,09599	44,11126	30,32217	25,53133	40,99621	36,30291	17,81215	11,65921	29,57194	16,46214	35,93177	17,14792	14,58927	17,73783	24,48877	33,51196	19,41437	32,14654	38,57171	41,01556	30,09339	36,17906	31,53681	45,36956	36,74859	44,40754	37,20546	28,22095	37,38361	35,02473	12,96129	12,84428	19,85425	13,6075	37,73278	8,4824	8,535727	13,12175	28,84339	26,90277	29,26834	45,67688	35,19114	35,30318	29,03232	37,5659	26,90464	37,41013	30,16882	41,11793	27,38485	29,82703	29,62202	32,32254	14,96118	13,46589	22,17182	12,04002	28,17487	6,811727	14,0989	13,90756	21,36107	17,21216	13,23732	21,90456	23,67395	20,84521	19,70732	19,70705	15,2017	33,26799	13,70683	17,27495	13,68624	24,02464	22,27578	23,74489	9,884297	4,350893	16,74203	13,74192	6,295935	3,692253	3,378509	4,080253	5,402437	4,813771	3,538213	4,944118	5,715213	3,312956	4,209287	3,711525	4,865578	6,489763	2,946853	4,880291	3,969386	4,814946	4,307306	2,81174	3,578346	5,566769	6,730079	4,805068
6/29/2020 1:47:00 AM	34	32,92827	26,18825	33,17708	7,490537	26,84315	24,0366	31,95084	11,58329	25,0965	16,91624	23,47342	10,434	21,57417	14,24023	22,88959	7,418076	26,64415	17,8221	15,49071	29,09172	27,78998	17,67262	34,40173	15,24287	30,37329	32,73209	24,97748	10,81848	37,26915	34,05449	52,79205	19,81902	46,18887	26,66812	55,62756	30,42807	52,15248	20,90697	26,77367	25,73345	28,53994	29,42708	41,20766	28,94224	36,72221	21,2357	28,12673	24,36429	33,69557	38,8139	25,97729	27,61487	29,89735	36,60456	51,57521	40,43235	56,06502	45,87395	55,01561	48,23656	44,22607	29,9569	38,3198	26,58225	43,7527	33,25838	35,16109	34,89887	13,96137	11,7879	27,61847	11,77892	28,96234	35,54404	17,11628	8,905214	44,99931	42,76083	48,93705	40,16764	49,35925	48,16251	54,76797	50,88832	53,51487	35,98543	44,7554	46,92446	29,56703	25,60407	42,73113	34,96415	18,12556	11,51062	30,45714	16,17685	38,90376	16,92688	15,59461	17,44094	25,8372	36,95747	20,5953	34,34101	41,0619	43,16727	30,42357	37,38298	32,91128	46,72372	37,5201	46,70169	38,87924	27,92972	38,52481	36,06301	12,68022	12,001	19,78324	13,68873	40,26732	8,706897	8,965448	14,00254	29,8595	29,42238	30,16627	50,23735	36,80461	36,01569	30,12344	38,38452	30,25372	39,19133	31,24248	42,48957	27,80214	30,10873	29,81156	33,71726	14,15271	12,73921	22,70467	12,62945	29,82531	6,712188	14,40933	13,47363	21,63531	17,09908	14,29833	22,17672	24,09918	20,26657	21,13906	19,7094	14,96836	34,66008	15,05989	17,29574	13,57931	25,88217	22,42864	23,95281	11,01224	3,886287	17,00438	14,4429	6,147492	3,428106	3,657231	4,102288	4,986531	4,682388	3,662411	4,604747	5,526291	3,352951	3,562182	3,658475	4,419623	6,751906	2,911901	5,095947	3,578622	4,640045	4,571107	2,76843	3,154841	5,500664	6,433328	4,714853
6/29/2020 3:47:00 AM	36	36,94953	29,06658	34,43538	7,515336	26,91437	24,81487	34,53305	13,09032	25,27803	19,0911	23,73805	9,707532	23,1125	15,67674	24,35614	9,50507	29,40125	17,66751	16,6581	31,51567	29,84934	20,32058	34,33687	16,80427	30,54052	35,98468	26,24427	11,62826	41,27888	35,06196	54,78255	20,2524	49,63714	28,47211	58,26805	32,63484	53,891	20,03661	29,09656	26,0358	30,64206	29,99738	44,53519	29,84735	37,49068	21,49349	28,32905	24,18642	36,20994	42,54622	28,04612	28,74924	30,99055	40,06686	52,4721	42,11331	60,1427	49,35939	59,29163	49,43538	45,66997	30,02804	40,90441	28,55534	45,70886	35,54736	38,53697	36,99416	15,42475	12,96682	29,61994	12,66779	30,54556	36,33849	16,96397	9,387296	46,76559	45,24702	49,68329	41,5328	52,85989	51,00133	57,23047	55,65829	56,22583	38,38203	47,57061	48,09944	33,70614	26,93903	43,2416	37,5581	17,23019	11,74438	30,62845	17,27668	41,72759	18,93492	18,16776	16,07731	28,87109	36,38988	22,1493	36,46061	45,30103	46,37337	31,32916	39,95109	34,70483	49,53947	41,9382	47,17935	39,97845	29,33245	40,065	38,35109	13,3877	12,15939	20,05975	14,54244	42,20643	9,391923	10,62016	15,22008	32,70557	30,38903	32,77741	52,12927	39,79063	39,11894	31,11192	40,61382	31,7863	41,14549	32,5143	43,16735	31,81277	32,60279	31,30513	34,98018	15,2781	12,48867	24,09655	12,71517	31,61894	7,19945	14,29846	14,09842	22,73734	17,39155	13,95101	22,17949	23,68313	21,37586	20,40845	20,3183	15,63184	35,16675	15,65733	18,47066	14,22469	26,54785	23,04252	23,47674	10,07709	4,122734	16,03966	13,46043	6,578802	3,10559	3,501948	3,888083	4,817502	4,359458	3,424998	4,809557	5,243562	3,119129	3,402686	3,672497	4,14553	6,329162	2,549942	4,850382	3,357717	4,174265	4,244308	2,740454	2,595809	5,407825	6,65672	5,13677
6/29/2020 5:47:00 AM	38	38,6705	30,23348	34,75299	9,482897	28,38362	26,86637	36,40598	16,5815	27,18273	18,85686	25,27396	11,37372	23,79988	15,75583	25,36113	9,639562	29,3069	19,26773	16,7305	29,04171	30,40022	20,40016	36,15184	17,65625	35,78111	38,38549	27,50021	11,90899	44,39745	36,98269	56,18499	19,66526	49,66284	28,90909	59,25557	37,03208	56,63268	21,0541	31,02143	29,69324	33,00564	30,58031	47,24532	32,82659	38,29189	21,71778	28,05268	25,42336	37,7352	48,251	29,5995	30,75846	33,65447	41,95942	54,86281	46,59967	64,75997	53,19559	60,75687	53,03409	48,89057	33,14082	43,37395	30,18989	46,59006	36,90256	39,46024	38,95095	16,22361	12,48287	31,49722	13,25383	31,12035	38,24927	17,12671	10,66313	50,02556	47,12132	54,07977	44,4943	55,75832	53,81258	61,05714	56,80951	61,13299	39,96484	50,1385	48,97892	34,91525	26,27376	45,80847	40,8553	19,01974	11,74175	31,15882	17,26175	44,2651	19,37085	19,27816	17,11048	28,56522	37,7828	23,19311	38,77425	45,31768	46,97916	35,55855	44,58865	34,46784	53,02421	43,09737	48,26986	40,78201	30,3735	41,41682	39,0786	14,00206	12,80863	20,84598	15,23216	44,01104	10,12986	10,59412	16,08415	33,52281	33,1384	32,97269	55,57126	40,89011	42,86431	33,57545	41,59468	32,43776	43,91281	33,98555	45,90221	33,14193	32,56293	32,91522	37,51996	16,04305	13,04328	25,02411	13,11105	33,47135	6,814144	15,45963	15,26125	22,41386	17,45814	14,05248	22,47478	25,24184	20,93985	21,73968	21,91679	15,82477	36,632	15,54225	18,24381	14,6549	27,52286	22,68899	24,44546	10,6317	4,62326	18,46886	14,00952	5,230577	2,762903	3,596789	4,377004	4,764658	3,937334	3,610053	4,525448	5,193688	3,133151	3,467686	3,830059	3,899826	6,601667	2,779551	4,285962	3,3448	4,53429	4,039636	2,902092	3,143305	5,312431	5,996353	4,619391
6/29/2020 7:47:00 AM	40	40,9442	31,88378	36,1852	9,131714	30,734	27,66544	37,9805	16,32944	28,02712	21,55062	27,19917	12,7265	25,00718	16,8674	27,4553	10,63806	31,766	19,34716	18,03845	31,0923	32,62779	20,94952	36,52568	17,37594	35,23244	39,66029	29,95496	13,24409	45,73061	39,71354	60,59053	20,73269	53,43743	29,22449	61,11828	37,0584	59,64309	22,33442	32,04963	32,23509	34,68591	30,4948	46,4459	33,95896	40,65443	23,0267	29,20403	27,45179	39,47993	49,48787	32,04148	31,04477	34,42805	42,30658	55,37191	48,43909	65,75349	53,75352	63,85831	56,88916	52,92903	35,18602	46,51871	30,80908	50,04753	37,35605	43,85099	43,00419	17,15496	13,61206	33,65847	13,07547	32,78528	38,13454	19,69205	10,75521	52,98706	49,82682	53,89161	44,97223	57,29609	57,72829	65,18837	58,11948	59,67595	41,42414	53,3171	53,37588	37,48777	27,79834	47,82493	41,90512	20,03295	13,38984	32,82625	19,04675	45,85807	21,97682	19,37998	17,64305	30,53181	41,4966	25,43262	41,2538	48,20016	49,15955	33,92048	43,96517	40,76661	53,16148	46,03358	52,8183	43,54705	31,59476	43,95557	40,04732	14,32085	13,62559	22,10502	15,24294	43,96587	10,35291	12,4817	16,30554	35,85723	33,81879	35,11349	57,59541	42,35515	43,9459	37,07664	44,2718	32,15179	45,13588	35,41757	47,67076	35,85668	32,80145	33,6258	39,64046	16,63047	14,09414	25,31948	13,36946	34,27775	7,100878	15,07432	15,55461	23,11029	18,80878	15,02148	21,63344	28,13972	21,40922	22,64423	22,70861	16,95168	36,71274	17,42035	18,42196	16,39022	25,99684	24,01131	24,01739	9,6942	4,166667	18,54374	12,76594	5,187818	2,447986	3,818869	4,641979	4,564683	3,823014	3,165962	4,386052	5,121782	3,063522	3,986102	3,621311	4,14256	6,027783	2,529772	4,413614	3,106902	3,924625	4,206661	2,905614	3,328153	5,664719	6,15281	4,17765
6/29/2020 9:47:00 AM	42	40,86304	34,0719	39,08191	10,40638	29,45561	28,49228	41,49363	15,81958	29,88913	21,27584	28,54788	13,53096	26,04865	18,01731	27,84435	11,26872	34,45512	18,37271	19,2421	31,72089	33,74419	21,57894	39,80361	17,75489	37,94706	43,43204	29,67769	14,57297	45,57796	43,37292	63,34231	22,7935	58,58131	31,06557	63,21059	39,6904	61,72559	25,79327	34,02741	32,20498	35,09221	33,70054	50,89661	36,16027	41,70356	25,15349	31,02212	26,58426	42,27985	51,97337	35,16751	33,49642	38,33071	45,89108	58,37582	49,01249	68,95012	52,72858	65,77283	59,27242	54,22075	36,55642	48,02215	32,35432	51,83736	39,35752	44,45417	45,41135	17,4502	14,64053	32,93103	14,04178	34,93196	40,93163	18,41243	11,70307	53,85887	51,75425	58,52461	47,24498	61,82788	57,68603	66,60152	61,75281	62,11366	44,75907	54,87843	55,15508	38,12079	28,6381	49,35524	42,94989	20,95339	14,51094	33,00951	19,4858	49,43137	22,08029	20,06141	19,88064	31,93827	44,11403	24,91317	42,39079	48,65101	50,51303	36,93406	46,81173	43,62981	55,23859	48,92601	54,26945	44,03135	32,36841	45,26263	42,36144	14,76887	12,47727	22,68257	16,68525	45,48312	11,6467	14,09158	17,69638	37,69991	34,13047	38,77701	61,25953	43,61399	47,56141	37,35819	47,53744	34,70546	47,3595	35,00422	50,37225	38,17785	33,45794	33,6466	41,95078	17,87543	13,48295	24,58182	13,72969	35,99076	6,885155	15,94061	16,32067	23,88442	21,34539	15,42606	23,34874	26,42317	22,76484	23,17619	24,30192	17,49689	37,18681	16,66134	19,99724	15,78063	26,81069	24,92312	26,20628	10,77186	4,337976	19,22946	14,04641	5,765984	2,485011	3,674155	3,946521	4,754642	3,787301	3,611917	4,596112	5,537481	2,915907	3,494626	3,889258	3,982786	5,950004	3,388939	4,947917	3,35454	3,859209	4,154647	2,655974	3,111046	5,475381	6,145833	4,323814
6/29/2020 11:47:00 AM	44	40,79679	33,83248	39,93189	10,45355	30,7358	32,22957	42,5465	14,15672	29,99876	21,18686	31,66577	14,55929	27,67863	17,37608	28,32477	13,66545	34,30392	18,0218	19,86482	33,95177	35,53886	24,31331	40,4166	19,1083	41,43885	44,04813	31,12857	14,58161	50,46365	43,45588	68,48613	22,8496	62,13307	34,09401	66,32185	41,40342	65,15722	30,02217	37,2324	33,38231	37,04624	36,17651	54,06885	37,55167	44,62299	25,08096	31,15033	27,56728	43,34791	53,90859	35,50406	34,7067	39,67369	48,38998	60,38876	50,67598	72,49454	58,25707	69,3364	61,59918	55,48602	37,67262	47,76443	36,31859	54,53927	40,46806	47,62268	45,2906	18,5876	14,62367	35,0458	14,26952	35,75114	45,24059	19,53595	12,89304	59,04102	55,64746	61,87521	47,22301	65,03737	63,54658	70,3945	65,6949	64,7114	45,78332	58,47121	56,81277	40,72295	30,0842	51,5223	44,29549	21,06578	15,61927	33,4051	20,21572	49,95359	24,51868	20,6652	19,65552	33,08231	46,02052	27,27668	43,11816	50,47234	52,88807	39,65532	49,8345	45,22968	56,74887	47,40053	56,08989	45,7492	34,81004	46,07234	44,46852	16,1276	13,23642	24,89936	16,93026	46,89428	12,22777	13,75898	18,16285	39,18151	35,88044	41,25946	62,0336	47,42263	45,2571	39,18179	47,16602	36,3398	47,34658	35,43476	49,44684	39,73682	33,70102	35,85855	44,20874	17,1368	13,87123	26,5853	13,74461	38,21811	7,649205	16,12593	16,98559	25,03993	21,77408	16,32468	22,56279	27,17686	23,70109	24,11576	23,08556	18,85645	38,63037	16,10383	19,43489	15,66742	28,79753	26,36688	27,01869	9,990607	5,025282	19,17295	13,28601	5,245634	2,604236	3,448276	3,678438	4,340186	3,476044	3,712008	4,587616	4,742278	3,968971	3,284289	4,021262	3,813826	5,288323	3,08687	5,566769	2,876119	2,975589	3,787922	2,511397	3,373742	5,54287	5,751271	4,681145
6/29/2020 1:47:00 PM	46	44,95103	35,0478	45,33205	9,759338	32,2965	30,64475	42,82832	15,67853	33,51286	23,82419	33,11643	14,52441	29,53567	18,8791	32,00887	13,68065	34,10022	18,964	22,39742	36,40211	35,54293	23,82909	41,47781	19,57207	42,67041	47,2905	34,15078	16,25187	50,99055	46,16856	69,8392	23,2255	63,84657	36,03199	69,09801	45,61941	69,49236	27,27681	38,13301	34,63791	38,93858	37,86921	54,5441	37,43037	46,36909	25,30372	32,84635	29,69171	44,3332	57,89285	37,56203	35,93025	40,58804	50,67861	61,22444	54,46853	74,94703	61,95437	69,44595	63,28035	56,68256	37,31985	51,45246	38,56287	57,53986	39,18491	49,4465	46,63607	18,29417	14,84817	35,23362	15,26484	40,0822	48,4268	20,11177	13,08217	60,49003	61,38782	60,9663	46,85843	66,99567	66,16317	71,53652	66,27673	65,63467	46,74368	61,30146	63,44593	42,04803	33,37084	54,4505	46,57817	23,8179	16,44176	36,08332	20,86987	53,48876	25,98199	22,00687	20,33371	34,69358	48,94984	28,58346	45,67819	53,43639	54,95552	42,7216	51,13892	45,27837	59,46915	51,10909	58,82847	46,97744	38,02422	50,51531	46,7258	17,88013	14,1036	24,89846	18,91489	51,18888	13,93174	14,66098	18,48005	39,54562	38,69543	42,52411	64,35712	48,89215	49,60558	39,26704	51,98712	37,84497	49,29971	37,44143	54,02182	39,38288	34,75395	36,19875	49,33894	18,58277	14,62084	27,19227	13,97871	40,06832	7,928824	18,32076	17,20774	25,79962	22,35777	16,07627	24,55032	29,15126	24,34544	24,17268	25,37861	18,57607	40,70085	16,68407	18,7346	15,8906	30,40631	26,52955	27,01101	9,364156	5,48298	19,32374	13,37388	4,20832	2,546419	4,00648	3,785574	4,659939	3,479014	3,721679	4,892242	4,485038	3,933604	3,066976	4,005789	3,634574	4,300122	3,089564	5,564421	2,785077	2,936699	3,579451	2,563066	3,276139	5,661334	5,505706	4,828139
6/29/2020 3:47:00 PM	48	46,16455	37,19744	47,86679	10,21911	35,10734	32,61716	46,24351	16,47781	35,01679	25,80135	35,45473	14,65351	31,24503	18,87683	33,76292	14,21544	35,26208	20,91857	20,72861	39,64198	38,91302	22,8384	43,56502	19,38122	45,55365	49,14781	35,37074	17,65874	55,18982	48,51777	71,32848	25,23928	67,45821	37,93304	73,26288	48,47674	69,84941	26,16386	41,9275	37,65424	42,31916	39,82281	55,32349	37,4015	46,94767	26,53024	34,21039	31,62694	46,62778	60,65719	39,66436	36,54496	44,47192	55,31292	65,84791	56,82257	76,77552	62,22342	72,04908	67,54048	60,70996	40,83527	54,80271	42,07463	59,62513	42,10841	49,6138	48,60287	19,25667	16,28496	36,1946	15,55579	41,96017	51,37185	21,94422	13,27863	61,71447	62,14053	66,55318	49,37611	70,05795	68,32035	73,37534	67,9148	67,80193	49,02934	61,64257	64,12462	42,97221	34,74269	56,86913	49,17517	24,01111	17,02918	35,59246	21,43084	54,66934	27,03996	23,00294	22,31874	36,16041	51,1218	32,64216	47,12713	55,02004	55,12475	44,25861	56,83873	47,44391	62,78266	51,03689	60,92866	51,26139	36,76814	48,88891	49,186	17,82355	14,98985	25,55275	19,68509	54,05346	13,48599	15,0974	17,24815	41,55795	40,40119	44,58043	66,1908	50,78457	50,39498	42,34395	54,91622	39,59687	51,3447	38,65923	57,71987	41,45308	37,59042	37,58103	49,44518	17,92019	15,26035	27,79254	15,11418	41,32661	8,201468	18,55251	18,97256	26,7193	22,75096	17,43286	26,13278	28,85631	24,61898	24,49201	25,00283	19,41493	39,49975	18,42928	21,09016	17,29954	29,03977	25,91194	28,94507	9,87449	5,449616	20,05298	14,25066	3,906389	2,902023	3,905904	3,787716	4,7047	3,419678	4,074381	4,511563	4,519853	3,893195	2,965987	3,832546	3,912951	4,121284	3,328014	5,151968	2,202835	2,290631	3,356889	2,813882	3,153943	5,255582	5,492374	4,701039
6/29/2020 5:47:00 PM	50	46,86533	37,8889	49,62284	10,19493	37,82811	34,36098	47,9242	18,74558	36,89517	27,01384	37,8259	16,81608	33,66608	18,10849	35,42054	16,03649	36,11323	21,86561	21,49294	39,68487	38,68673	24,04482	45,44947	19,27166	48,4328	49,76238	38,49435	18,63713	59,55729	50,76004	73,02781	26,45067	70,25434	39,46522	73,03362	51,29208	73,8735	28,88255	45,53983	38,22689	42,12008	41,227	58,22074	40,27375	50,31658	26,38843	35,33025	33,85196	49,45195	62,53212	41,34056	38,43081	44,76577	59,75727	69,03024	57,26141	78,97346	65,20241	75,89122	69,28796	65,12972	44,21246	58,63078	44,38868	61,73678	44,43883	52,31288	51,16241	18,95661	16,08056	36,33821	15,90642	45,00187	53,58781	23,87461	13,70482	63,39019	67,13998	69,36968	50,29495	72,90037	71,66287	75,56939	71,80704	73,2673	48,4641	66,05562	65,21413	44,29204	36,05051	59,54893	52,17617	23,90998	17,26715	36,03607	22,30106	54,3951	26,87535	23,39267	23,00888	37,59394	52,05073	33,72748	46,59835	58,84864	58,78537	45,72565	58,77743	48,60487	64,01987	55,00089	66,91257	50,18678	38,6334	52,18267	51,18272	18,00329	15,72724	27,28808	21,25822	55,39491	13,08438	15,4894	18,47328	43,42244	42,93242	48,11236	69,32465	53,30011	50,2377	43,72203	58,39294	38,8675	55,7539	39,63175	59,22104	40,46025	39,9866	39,84693	52,18447	19,06678	15,24004	28,25715	16,35389	41,56243	8,33651	18,56702	18,81694	27,76843	24,47122	16,23971	28,78399	28,95012	26,60285	26,93524	26,78534	20,1186	41,77809	19,64378	21,70846	17,33601	28,28449	27,96875	28,37651	10,33177	5,669554	19,96187	14,12626	3,870744	2,505457	3,892919	3,637959	4,618631	3,425896	3,418849	4,424113	4,48041	4,193054	3,361862	3,708071	3,806297	3,890846	2,785215	4,603503	2,095146	2,261688	2,956593	2,606446	3,248646	5,486917	5,617816	4,279191
6/29/2020 7:47:00 PM	52	51,19412	39,60689	49,27312	9,938248	40,44457	36,20613	48,25265	21,50641	37,06102	27,31115	39,45237	16,49791	36,33241	20,15231	38,39433	15,51607	38,46506	24,5204	22,95867	40,47531	39,82648	25,98738	48,47632	20,67398	51,64035	49,75873	40,09049	18,02456	62,11767	53,25818	78,87088	28,3544	73,12009	41,10122	77,79357	51,19094	76,31223	29,83677	45,9558	40,2102	44,69213	43,98327	61,88592	38,93485	51,75094	27,76698	38,45787	34,3864	51,58426	66,21504	43,52827	42,04217	47,34479	63,97961	71,90263	60,26609	80,7065	67,85478	79,41306	69,41051	69,56821	45,65001	60,78346	46,09203	63,38362	45,30925	51,78817	55,27797	20,15902	18,14987	38,50298	17,20643	49,47268	55,68364	25,16157	15,09049	65,31077	70,90234	71,78403	53,28595	76,7535	74,30019	80,12537	76,13099	77,55955	52,63076	69,02354	69,38557	45,19901	39,07949	60,97549	54,73129	25,32466	17,26618	36,46676	23,08949	56,93766	27,7312	26,01418	23,84823	38,24284	54,85777	36,32211	48,76402	62,46622	59,72673	48,04404	63,23946	50,61346	64,8419	57,15511	67,82424	52,84897	38,70434	53,02754	51,25574	18,42479	15,54632	28,41353	21,71343	55,34862	14,06423	15,61008	19,83933	44,21461	44,14719	49,46673	74,41403	56,68401	51,376	43,75407	58,61682	41,47581	54,45956	45,97052	62,69431	42,19365	40,83409	42,1368	52,48411	18,09702	16,41012	28,83552	16,24565	43,69909	7,549804	20,72834	18,95944	29,36429	24,97865	18,10041	29,94053	31,9628	26,23273	25,87305	29,40851	20,64648	45,58728	19,78932	23,16914	16,72635	30,44098	29,47392	28,40047	11,13976	5,439323	19,57311	15,72005	3,65357	2,601611	3,9698	3,332436	4,680731	3,479636	3,375884	4,622913	4,303023	4,198787	3,286845	3,624075	3,324146	3,980299	2,751782	4,349372	2,035464	2,206634	2,815401	2,573359	3,36801	5,244668	4,966568	4,09614
6/29/2020 9:47:00 PM	54	51,61231	43,19332	54,4744	10,25558	41,4361	40,08559	53,40579	22,34748	38,86148	30,62694	39,19865	17,33636	34,29246	20,71245	40,76682	15,3871	39,65697	25,4414	24,70077	42,69569	42,57751	26,40252	47,34783	21,14811	54,59736	52,61439	43,43059	19,45202	63,6935	57,21741	81,29995	29,78138	75,88784	43,72237	82,37463	54,57373	78,80519	31,17332	47,80034	40,52989	46,2174	45,62963	65,23258	41,79184	53,53462	29,62893	39,46846	34,7239	52,45614	68,4574	46,4928	44,09628	49,09117	63,67002	76,61107	62,59691	83,12548	69,34053	80,24922	71,64075	71,16255	49,33245	62,67981	47,33932	63,80581	47,70889	55,27589	54,84195	21,07213	17,93538	40,72116	17,14716	50,61761	57,60644	26,34008	15,50785	69,29198	72,58407	72,1799	54,61814	80,5075	78,36635	80,2272	77,2427	82,00287	55,61029	73,45055	70,79589	45,23217	39,79816	64,01933	57,13202	24,08813	18,02533	37,59616	24,14567	60,15936	26,89496	27,01398	25,50191	39,44684	58,9676	38,42306	52,86956	65,37667	58,94769	50,34489	66,77319	50,73096	69,47136	57,65528	72,03686	53,62455	43,00294	52,18667	54,42792	18,85037	17,00383	29,92174	20,76053	58,80209	12,6566	16,67938	21,25339	47,25243	46,98414	52,32552	75,49162	57,05315	52,22963	46,18009	61,03883	41,59808	58,67394	46,50966	63,5074	43,67125	43,18102	43,92953	54,10421	19,15002	17,28103	30,20122	17,14833	45,15688	8,593613	22,15946	18,70586	29,35248	24,78559	18,46278	31,50766	34,16376	26,80288	28,93098	28,40711	22,07505	47,80939	21,5109	23,76444	17,07511	32,83937	29,23768	28,4299	11,88585	5,7349	19,19243	16,35431	3,47867	2,598503	3,767062	3,410768	4,586718	3,602661	3,256866	4,815844	4,428811	4,148776	3,235245	3,913227	3,243051	3,750967	3,055648	4,612414	2,065719	2,300992	2,878675	2,554087	3,39046	5,268913	4,924983	3,873508
6/29/2020 11:47:00 PM	56	53,04646	44,36658	58,28394	11,39824	44,1063	40,70582	56,55138	23,54602	42,73085	33,46976	44,8693	19,58478	37,66682	22,39715	41,4412	18,05799	38,67734	25,83817	25,3516	42,47783	41,41502	27,439	50,53582	21,65631	56,41813	54,54285	46,2652	20,31589	68,1536	60,50302	82,79958	30,91789	80,0154	46,24496	85,6498	56,57645	80,9996	34,20418	53,30452	44,88258	48,31109	47,14392	63,85182	46,40991	57,32682	29,97161	41,46414	37,9416	58,33506	70,39864	48,02684	46,55145	52,74958	67,48314	78,37892	66,94297	85,13822	73,91717	84,89555	73,72617	75,2321	51,2835	64,66264	51,80572	65,37267	49,29853	54,57753	55,66278	22,88441	19,03818	41,09624	18,46451	56,77125	59,85321	27,59021	17,26314	71,22881	73,81141	74,23132	56,92467	80,83768	81,6469	84,53878	81,663	84,85246	56,41386	73,71767	72,57661	50,99062	40,50578	67,32124	58,21424	26,01121	19,11597	41,43996	25,68482	64,57104	30,51523	28,05585	26,93468	42,33062	58,23428	41,28136	54,45699	67,29975	66,27314	52,09398	67,94174	51,76275	71,33517	62,77161	74,23105	56,06958	45,34234	56,10073	55,55102	19,55923	17,24836	30,9353	22,14751	60,99636	14,98577	16,51484	21,78782	48,48054	50,43663	52,91708	79,61815	58,83842	57,93829	48,48482	64,20722	43,57289	63,21051	49,18552	67,33863	45,03986	45,95567	44,44567	55,22492	20,13263	18,28629	30,92175	16,64387	45,19604	9,406014	21,44632	20,08441	31,13941	25,05354	19,91967	34,4163	34,0482	27,88061	32,13728	27,91839	22,11414	49,68211	21,51263	24,09863	16,92529	33,37774	30,29068	29,60626	13,45539	5,424542	19,84921	16,98573	3,462367	2,43866	3,840628	3,366282	4,644811	3,490274	3,096748	4,609651	4,353587	3,965932	3,322282	3,894161	3,030573	3,54443	3,205266	4,61877	2,111102	2,184944	2,566658	2,805731	3,216525	5,127998	5,149964	3,711593
6/30/2020 1:47:00 AM	58	54,92603	44,56703	61,07427	12,81775	44,61932	42,60479	58,86667	24,24673	42,77617	36,30823	45,06217	20,7235	37,72367	24,61476	45,0078	18,12673	41,68318	29,02513	26,8147	43,87786	46,66784	29,06285	51,49348	22,15808	57,85712	59,06548	46,7595	18,8371	68,94073	64,33336	86,18375	34,13054	82,06199	46,06281	87,5985	58,90149	85,82567	35,83824	54,53851	45,29192	54,17689	49,44221	68,28741	48,3441	58,77735	31,53632	43,44199	39,56717	56,39051	73,8981	51,60734	50,97038	57,98111	69,77116	81,32592	70,90579	88,81825	76,05521	88,29783	77,4428	76,62861	54,91234	66,89828	55,30552	69,69724	52,66344	59,76023	56,43195	24,51301	19,094	42,65383	19,10609	59,00102	63,53358	28,80119	18,94949	73,82798	76,06633	78,31054	60,27293	81,59855	82,70723	87,9271	84,58367	87,45496	61,19328	75,99953	74,46066	51,94442	42,71006	70,68987	60,06956	26,13457	20,08801	42,96053	26,464	65,78257	30,28439	29,89203	28,88457	45,91457	65,57512	42,5056	58,09489	71,9706	68,70724	55,27306	71,05093	58,58518	72,25554	65,24646	75,11031	59,00241	46,40245	56,42242	58,08307	19,84928	17,19261	33,62221	23,57545	65,63999	14,93845	17,50753	24,04178	50,68752	51,64463	50,12904	83,50962	60,87305	62,03782	49,85252	66,14612	45,54038	65,19051	50,35533	70,64303	46,51511	44,35739	45,46841	57,43424	20,96948	17,8775	32,38216	17,85505	46,29863	9,419763	25,2705	21,8777	34,01	25,64607	19,84645	34,41023	36,67323	29,00247	31,58233	32,42844	20,96748	52,07692	23,50561	24,51633	17,90064	34,23083	31,23571	30,53016	13,27496	4,573456	19,61421	18,07395	2,737829	2,565346	3,929046	3,077959	4,421834	3,389837	2,908101	4,889962	4,455336	3,910464	3,278486	3,87931	2,71607	3,620828	2,760072	4,560193	2,290699	2,088168	2,676835	2,757723	3,021801	5,08151	4,587202	3,823704
6/30/2020 3:47:00 AM	60	58,45911	48,49994	62,54462	12,52418	46,16227	43,2224	60,93011	27,3508	43,40351	38,54589	49,63666	20,22636	40,26746	27,17037	44,94709	18,31296	43,89555	30,47877	29,10947	46,34795	47,70274	27,90741	54,01188	23,15132	63,01399	59,98039	49,58451	22,25347	73,47184	66,93317	89,21655	36,58834	82,57294	51,00824	90,86484	62,91757	87,66848	35,28764	57,62772	47,75779	57,62987	50,21787	69,41327	50,02108	60,09809	32,89988	46,5223	40,78795	60,90407	76,70383	52,91059	50,90834	61,68194	72,85208	83,00784	73,57786	89,2727	79,60841	90,62549	80,74361	80,69408	57,31184	71,50876	57,59629	72,28753	53,94148	63,73088	60,36106	25,53189	20,14305	44,44677	18,84166	62,42685	64,96864	30,62479	20,1023	77,54505	79,48289	81,0503	62,32545	84,61926	86,49107	88,56149	85,62445	89,50818	61,43292	80,27189	77,43286	55,50909	42,21513	69,17696	61,34457	27,14613	20,5238	44,59376	27,31792	68,05296	33,94078	32,59484	29,92837	49,55536	66,90782	44,23837	62,65038	72,42409	70,52332	55,57423	75,96354	61,74507	76,27688	67,49033	79,37783	58,54305	47,79288	58,21542	59,76176	19,79236	18,50962	32,94416	23,08079	65,83969	17,39238	18,73183	26,82948	53,26847	53,43411	55,60456	84,95718	63,4422	62,28055	54,61836	66,99754	47,02241	69,47392	51,16345	72,65073	48,20285	47,82797	45,3203	59,97375	22,42754	18,83918	34,32941	19,08861	49,08847	9,546102	24,87456	21,722	37,63443	26,69023	21,81697	35,14471	38,17191	29,83028	35,01685	34,60662	22,96226	53,24195	23,78385	26,11109	18,71042	33,56826	31,58972	33,22772	12,09957	5,08448	18,28899	17,81672	2,563481	2,615426	3,842561	3,03755	4,478338	3,32014	2,844551	4,416515	4,493672	4,664567	3,077545	3,875857	2,768015	3,799735	2,616117	4,254255	2,206496	2,063439	2,453236	2,946231	3,247955	5,07999	4,782549	3,875304
6/30/2020 5:47:00 AM	62	60,95635	52,52597	67,4176	15,32348	48,34901	45,13456	64,90157	27,13542	46,07351	38,66006	52,14999	21,67054	42,38465	28,80146	46,6264	19,71776	46,69664	31,8674	29,46901	48,87773	49,97824	28,88815	59,08399	24,17889	62,99189	63,27442	52,16698	22,66212	75,24204	69,02499	91,15785	37,91039	85,51794	54,6156	91,48016	66,6617	89,40554	38,07092	61,92204	50,38566	57,6693	52,10592	72,76152	53,18504	59,66416	35,76917	46,18846	42,95701	65,74568	77,59858	56,68947	52,27668	65,27719	75,34234	87,47306	77,16879	90,86048	81,74832	91,49605	82,15739	83,68355	59,32091	73,70897	60,78236	75,81469	56,65631	66,43941	61,50192	26,11544	19,9714	45,49238	20,26953	63,99488	68,72935	33,78648	21,72441	79,79139	80,686	82,96551	65,41487	86,33256	87,17996	91,61562	86,7604	88,91233	62,91515	82,19724	80,51496	54,61497	45,50495	73,50277	63,55748	27,43196	19,79754	46,62418	28,51687	71,0351	36,65748	34,15057	32,18599	49,22939	69,18994	46,89462	65,12939	74,03887	72,10233	61,45095	75,94434	62,67614	77,08237	69,26028	80,85523	60,48188	49,01497	63,26598	61,3273	20,09256	19,43717	36,43747	24,00994	68,32201	19,07618	20,54231	27,18992	55,71666	54,29784	57,89077	86,95609	67,76407	65,91035	55,40147	72,40115	48,98368	72,82044	55,21793	73,51997	50,20206	48,79276	48,27468	61,28128	23,88753	19,30454	34,92366	19,48387	50,27002	10,43076	27,33829	24,11652	38,25162	28,51812	22,56984	37,05598	38,29313	31,59517	35,72095	37,18011	25,25828	56,70612	24,84955	26,66142	18,65723	35,95415	33,8007	32,29926	13,04853	5,43359	19,71865	18,91779	2,425674	2,622195	3,780394	3,115399	4,250939	3,225782	2,729402	4,416377	4,443385	4,663116	2,980217	3,661306	2,748121	3,672428	2,761107	4,331344	2,227288	2,099014	2,522657	2,814434	3,022353	5,143264	3,967935	3,752487
6/30/2020 7:47:00 AM	64	62,86694	55,30849	68,15215	16,78278	49,05462	50,46938	66,33939	28,48724	49,48856	40,30967	53,97297	24,45492	47,39135	30,92942	49,23443	21,07413	50,83699	32,9242	31,12338	50,33945	50,59392	31,79625	60,73386	26,70114	64,5506	67,64292	53,92641	24,53837	78,13488	70,82243	92,42112	40,27388	85,52823	58,96483	91,57666	71,62066	88,88802	38,60473	65,6987	49,24666	60,67419	52,39307	74,12363	57,63594	61,92411	34,87483	46,4609	45,98592	67,36385	78,60605	56,72255	53,92442	65,96077	79,82737	87,59104	81,06924	92,3318	85,30546	93,40366	85,58058	84,4945	61,62467	77,9758	63,90715	77,4752	57,83633	67,6452	62,58075	28,31959	21,70044	48,97809	21,23536	65,16496	70,2701	33,88988	22,24566	83,15588	82,4723	86,1276	69,06223	87,82708	88,01144	92,91964	87,9338	91,9927	65,31277	84,57822	81,97392	60,71832	44,41161	76,45136	65,68311	28,28905	22,56942	48,01358	28,11132	70,65518	38,55127	34,89293	33,09364	50,97383	69,0891	50,61202	68,88332	75,35353	75,89329	61,67014	78,75932	68,23338	78,26343	69,28257	83,79711	64,00289	49,94205	64,95827	66,16262	21,62709	19,826	36,60526	24,64378	71,73664	18,98355	21,75695	27,75469	56,3628	59,06679	61,04961	88,66663	70,16005	69,22103	58,34521	71,77719	53,21569	74,41763	56,20586	78,23441	52,01371	51,64643	47,69217	65,80142	24,14097	18,88691	36,32488	19,93155	52,70709	11,45115	26,47664	26,39216	39,96056	29,27525	24,87898	38,67229	37,37497	33,91067	35,74174	38,57614	25,8716	56,00887	26,30775	28,28892	17,86099	35,96769	32,2123	33,68472	12,60354	4,989017	20,14409	17,57681	2,369377	2,532259	3,876962	3,074091	4,246657	3,223364	2,869695	4,835738	4,366227	4,47965	3,119612	3,878826	2,456413	3,674016	2,780103	4,25543	2,042578	2,027382	2,587657	2,960944	3,012682	4,591553	4,185663	3,735218
6/30/2020 9:47:00 AM	66	65,60303	57,82425	72,61646	17,99217	52,3988	50,63944	70,69104	30,62051	52,7303	43,04383	57,36184	26,49488	49,72259	30,41121	53,1094	23,89928	52,21666	36,2415	34,37252	51,29926	52,62336	32,6568	62,65631	26,57134	69,77164	70,12559	57,70695	25,13698	80,42613	74,90108	93,5568	42,3758	89,998	62,12154	94,15749	74,8624	91,61506	44,31684	69,05476	53,52536	61,16359	55,08331	73,99632	60,23472	63,98548	37,11973	49,00061	44,80196	69,66098	80,32107	59,17524	54,46708	68,32028	81,5136	89,83062	82,84835	93,46962	85,76453	94,40201	87,11607	89,04164	65,65408	78,33797	66,40301	79,14207	62,11636	69,69807	65,91505	30,64717	22,41842	48,73943	21,46987	65,88846	71,81912	36,91645	23,86474	86,16869	85,6518	87,01716	71,03572	90,83658	90,07923	93,82336	90,87216	94,13192	68,4795	85,39236	85,02107	61,508	46,46842	77,07035	67,51457	30,24114	22,6501	48,66579	30,1568	72,02061	38,61855	38,31738	35,48574	52,30555	71,92122	52,96274	68,23027	76,59489	76,04029	65,18927	80,09464	70,47317	82,22052	73,5108	85,35789	64,29743	52,50317	68,41202	66,94788	23,4967	20,3009	37,94167	24,52559	71,78802	18,85589	21,83383	31,26512	59,11237	61,94124	63,64286	88,71533	72,31825	71,55857	61,85275	73,61965	55,18727	77,3691	57,96385	77,39894	54,15942	51,02958	48,2807	67,88476	25,29226	19,51612	36,66079	19,41382	54,23609	12,76988	26,77864	25,74229	42,26756	30,8526	25,33115	40,93854	40,36092	34,10049	37,86037	41,11129	27,00175	58,38356	28,03651	29,59507	19,08605	38,148	33,84554	35,81973	13,15083	5,875608	22,69196	18,24174	2,376492	2,887033	3,664346	2,951412	4,36975	3,250995	2,806698	4,732053	4,62319	4,59556	2,923505	3,960129	2,68464	3,393153	2,759173	4,261439	2,168849	1,982206	2,74446	2,629379	2,838196	4,586857	4,476128	3,594441
6/30/2020 11:47:00 AM	68	66,62273	60,95768	77,53875	18,76817	53,96931	48,79311	73,1927	30,93163	56,06446	45,7979	62,30645	26,99824	51,79377	32,76898	55,93115	27,00569	52,00079	34,49139	35,70678	55,37321	54,38668	35,72109	63,54774	27,13942	70,02902	74,63937	62,69162	28,0591	82,49847	76,90084	94,65089	44,89335	89,64917	63,79808	96,14611	76,17774	91,84364	45,1843	71,11026	56,54323	64,51246	56,08484	79,56718	62,0843	65,45549	37,30279	52,70868	47,90424	72,63809	82,6188	60,86055	56,89117	71,26417	81,14141	91,75129	84,41549	95,36085	86,09541	92,50498	89,11071	89,49464	66,62798	82,65446	68,06945	84,97189	62,31543	69,12453	67,05736	31,92902	21,36971	50,20882	21,63772	68,25563	77,14156	38,76513	24,11825	85,68537	86,25449	91,00333	70,85951	92,07815	92,34058	96,03048	91,96777	95,3438	69,66464	88,85389	86,67612	62,99217	47,85257	78,85527	71,6246	31,05825	22,95141	51,02232	31,1908	73,86108	42,44716	37,80283	36,2049	54,51445	75,79437	56,00817	70,24184	81,41759	77,5708	65,48969	85,1088	72,52798	86,17754	77,10233	86,45647	68,17909	52,48411	68,4985	69,43792	24,33093	20,35795	38,60971	26,31749	76,61314	20,19031	22,50926	31,82665	61,46904	63,75856	67,79578	90,14838	72,64658	72,33076	62,49392	78,43405	56,52368	75,81904	57,73133	80,94054	54,17973	52,16249	51,73153	69,45624	27,76332	21,00347	38,89236	20,53776	58,63893	13,31945	28,35903	27,59104	43,05441	32,25417	26,22796	45,13408	42,78978	33,7511	39,72411	40,96534	28,72817	60,40084	29,72494	29,54596	21,12518	39,50991	33,38646	37,38754	12,75137	6,199229	22,58462	19,30116	2,783903	3,010127	3,984859	3,059171	4,36153	3,330985	2,395557	5,170341	4,241752	4,629269	3,025531	3,871298	2,414415	3,455529	2,685193	4,398555	2,139976	2,115453	2,673381	2,651553	3,049431	4,558604	5,029357	3,488478
6/30/2020 1:47:00 PM	70	68,63354	63,687	79,17841	20,34137	57,95066	51,46544	71,50703	33,45774	60,01804	45,70555	63,97208	25,97888	55,63695	35,41176	59,53235	27,3729	51,20884	37,64312	37,98664	55,89349	56,33379	35,58859	65,64365	30,16344	73,6975	74,55356	64,39738	30,67211	87,49738	81,29546	94,67473	47,31453	90,95844	65,48201	95,66679	78,9191	93,28671	47,11192	73,67505	55,98675	66,45876	59,03584	80,3411	62,13963	67,19772	39,49402	51,34083	48,3658	74,4974	82,59264	63,89008	59,95144	74,52089	86,8091	94,75734	88,52205	96,0599	88,80326	95,03876	92,00832	90,64635	69,49326	85,6661	70,04401	84,0951	65,65761	73,78661	67,80532	33,34134	23,11436	52,61101	22,45379	72,64921	81,09976	40,39899	26,18182	85,89322	90,51386	93,57234	73,24989	93,5751	94,16792	95,77883	93,98161	96,37269	74,63652	89,7465	89,49678	63,09654	50,12697	82,02462	70,67592	32,53426	23,4402	51,77588	32,49233	76,59835	41,7001	41,53743	37,05066	55,31319	81,19606	55,86021	73,17563	83,37947	79,74656	69,99261	86,65272	73,8764	87,34666	77,36337	89,45872	69,10326	53,63852	70,97777	70,76557	25,27817	21,00057	41,13879	28,00529	78,19049	22,43949	22,2257	32,82915	64,10387	62,89594	68,05454	93,56246	75,42696	73,81382	65,62819	80,32245	60,56766	77,49413	61,3217	81,81649	54,55799	55,51124	52,2476	68,95212	27,60065	20,89985	39,32513	21,60892	62,30024	12,92123	30,1251	28,69198	43,86012	34,7914	28,37492	45,68537	44,77516	36,16766	40,48691	42,02303	29,79236	61,70998	31,42241	30,10817	22,98029	40,29171	35,01223	38,32518	12,66882	5,915534	21,95699	19,58382	2,566658	2,961704	3,625111	2,956109	4,274426	3,179224	2,639879	5,241629	4,776608	4,457822	2,502349	3,762226	3,098199	3,212727	3,124586	4,704907	2,077255	2,111585	2,701495	2,594496	2,839578	4,467423	5,237276	3,527782
6/30/2020 3:47:00 PM	72	72,92821	64,00814	81,87064	20,38393	59,69661	52,68312	74,27532	35,81503	59,77364	50,74734	65,56801	27,63387	55,95568	35,89357	62,63118	29,33134	53,77418	40,47938	37,54794	56,93303	56,39637	36,09977	66,48079	28,98845	76,15337	78,30757	65,6547	29,05739	88,98727	83,78246	96,00085	50,05996	92,87708	68,4978	96,9429	82,14709	94,86897	47,94575	77,65742	56,46766	66,78583	61,15696	80,5667	63,20741	66,33524	38,42714	53,7107	51,1202	77,81686	85,24923	66,29663	63,14538	76,67634	87,56631	94,77682	89,13835	98,00758	89,4599	94,96885	92,85561	94,86469	72,89449	89,75692	72,45351	85,07384	68,39239	74,2131	69,35931	33,66062	24,96615	54,79506	23,98825	77,45013	85,2616	43,74026	26,50227	88,83849	93,96774	95,62915	75,4023	96,28239	94,76231	96,78818	95,36514	97,4837	78,54685	91,54281	91,85615	65,8812	51,42994	84,32776	73,79649	32,81105	25,19266	55,17056	34,18317	78,62056	44,50555	44,62947	41,61051	58,58918	81,38028	60,07909	74,85101	87,4636	83,08694	70,08897	88,33706	75,58134	88,10249	80,1921	90,35892	70,09913	55,48326	72,14349	71,67274	25,26836	21,8835	41,59007	29,11679	79,33942	23,68217	23,72175	32,1254	65,71528	65,53223	70,40604	93,63243	76,65072	76,00775	66,9887	83,06767	62,18418	80,7061	64,84789	84,56185	56,13657	54,369	53,80278	75,07059	27,90907	22,18184	38,8733	21,03725	63,89976	15,15266	32,67304	30,62231	46,32847	38,61205	30,4063	45,28977	46,28329	40,13967	41,66245	44,70249	29,18235	64,34827	29,61442	32,05487	21,25926	44,80762	35,93805	39,81529	14,86482	5,106791	23,27849	19,35269	2,343474	2,450058	3,624904	2,940429	4,148914	3,247403	1,990357	5,011812	4,847066	4,804999	2,731957	3,523776	2,572806	2,93214	2,654661	4,287619	2,020405	2,012185	2,56355	2,795715	3,02933	4,598876	5,010223	3,792482
6/30/2020 5:47:00 PM	74	75,48194	67,56045	85,97176	21,12684	62,26204	55,27292	77,99935	37,25451	61,95361	53,13191	70,58466	29,14933	57,46153	36,47181	66,54689	29,57581	55,90731	40,72246	40,70824	59,94322	59,096	35,577	69,42832	30,60131	79,29909	81,98849	68,01987	30,24128	90,20951	86,7233	97,52867	52,59588	94,59501	71,71301	97,17079	83,03403	96,7164	48,38494	80,32301	59,97921	69,77764	61,38379	81,57189	63,87082	69,03163	41,59034	53,75484	54,87138	79,6551	88,37375	68,31828	66,77767	82,92157	88,67098	96,61929	90,75597	98,25431	91,14479	97,1442	93,68031	95,71549	74,43254	90,04546	74,90495	88,63071	68,68439	75,40437	71,17754	36,04443	25,18125	56,19245	25,35485	80,45521	86,32149	43,99453	29,51716	91,18784	95,23976	96,10447	76,45287	96,64021	96,06136	96,69713	96,56015	97,89588	79,44387	94,36657	93,10635	66,1553	52,70399	86,01134	75,41991	34,06588	25,11612	57,83399	34,81709	81,58274	44,93072	46,41578	41,98435	58,97596	84,5202	64,03363	75,67543	89,04647	85,71238	72,19662	90,20495	78,39226	89,97865	80,01913	92,64147	72,81223	56,07607	72,31778	72,6921	26,05313	22,19703	43,39308	30,92838	79,64267	24,33894	24,39807	32,94333	67,7216	69,84595	71,28226	95,0545	78,50748	78,75573	69,49015	85,27749	64,90074	82,83902	64,78696	87,44142	57,60355	56,01211	54,80396	75,39339	27,05204	22,03913	40,82933	22,66489	63,82895	16,14949	30,76571	31,7432	46,95671	39,42902	31,98366	47,05708	47,77837	39,7532	43,9544	46,86879	31,09154	64,658	32,62489	33,57123	24,41071	44,77433	38,60253	42,1366	13,64728	6,069504	23,34764	19,08764	2,272326	2,517614	3,651981	3,110356	4,285339	3,22516	1,847024	4,88333	5,066313	4,524273	2,823483	3,412425	2,499724	2,939669	2,60769	4,187459	1,99616	2,06634	2,659151	2,552912	2,727882	4,568896	4,983077	3,837589
6/30/2020 7:47:00 PM	76	79,79478	69,32305	85,14852	22,75779	63,94535	60,23499	80,283	39,68031	65,73932	55,72239	71,01852	29,23229	63,39026	37,99279	68,57027	30,90987	57,51699	44,65373	42,69445	62,67428	60,03544	37,56715	70,8723	31,90961	81,10336	83,60384	73,82709	32,39563	92,46747	89,70995	98,12638	53,21578	95,42524	74,484	98,24471	88,22662	96,39368	53,65053	83,42859	62,24026	71,31583	66,64021	82,76291	67,53413	70,5341	43,82405	56,43484	53,99004	83,21536	90,53762	70,52864	66,37565	82,33685	91,7401	97,43078	91,57721	98,79116	92,75482	97,72499	94,75651	95,86919	75,05657	92,93539	80,47173	87,92012	72,17534	78,12064	74,15948	35,6232	25,5924	57,27682	25,66534	82,86397	86,82872	45,9614	29,87511	91,61431	95,31754	97,50954	82,15966	97,56881	96,01672	97,17831	97,10841	98,37705	81,21843	93,88519	94,35669	68,95302	54,3842	86,44977	79,40181	34,66574	27,40281	59,38944	34,15251	80,92113	50,18499	47,86486	44,18055	63,78537	87,48017	67,12859	77,91004	91,22755	84,55225	73,09979	90,47636	82,06041	91,53542	83,07948	93,32394	73,32194	61,25021	73,4547	75,39408	25,75687	22,79979	44,22255	31,46717	82,05826	27,14474	25,84335	35,36645	68,19913	73,63354	74,24921	96,5547	81,78651	80,83134	71,03262	87,30308	66,64671	82,756	68,42569	89,5803	60,23431	57,52846	57,50277	74,38667	27,33429	21,65375	42,50657	23,16928	64,6004	15,9192	31,99506	31,47637	49,48276	40,82608	32,43728	49,87753	50,73242	41,03442	45,57886	48,42465	31,66232	65,77069	34,22994	35,12606	25,34255	45,97204	39,44919	43,12811	14,56454	6,109154	24,15085	20,66133	2,444463	2,382156	3,500152	3,0495	4,374033	3,233588	1,990012	5,025696	4,931753	4,453678	2,449229	3,414567	2,817128	3,339895	2,736309	4,649923	2,014879	1,791073	2,66447	2,482455	2,362124	4,365951	4,806656	3,720782
6/30/2020 9:47:00 PM	78	80,61057	70,27388	89,04385	23,56619	68,01468	64,98998	85,12033	40,09898	66,19018	57,69715	72,00031	30,00463	64,70132	41,43602	70,38725	31,81878	59,08379	46,51022	42,76899	66,25926	63,50092	39,20922	73,50499	32,46449	81,97834	84,69165	74,39055	34,7621	93,33189	89,98432	98,62608	54,4411	96,58716	74,53596	98,77998	88,87233	97,09176	58,66269	83,28236	64,78456	75,12613	67,6284	85,25311	71,07185	70,3288	45,5019	59,00607	53,51127	85,29758	90,48734	73,56046	69,59432	87,20264	93,16853	97,65778	93,16956	98,77114	94,13572	99,0614	95,72378	96,0579	77,41752	94,63577	82,49019	89,52254	72,50533	78,68935	76,43222	34,87912	26,62087	56,95348	27,26017	84,33369	89,51571	47,26252	33,27483	93,67541	96,35963	97,5769	85,42889	98,03645	97,06613	98,23925	97,97739	98,87627	83,58236	96,16263	95,49189	72,09901	56,12767	87,52743	81,8614	37,83067	27,41939	61,60194	35,68096	84,94447	52,23178	50,49189	45,57022	66,359	88,30943	69,85175	81,71122	91,66342	89,7885	78,43999	91,14977	79,96056	92,03712	84,35227	94,9761	77,27191	61,16987	72,8112	74,53919	27,1567	22,42712	47,06572	31,79163	83,77453	27,52259	26,12428	38,33513	71,93488	73,66372	75,49279	97,63946	82,48232	83,7527	73,45546	88,04702	69,66705	86,37607	70,91146	90,98123	63,23234	60,35733	59,10491	78,08763	28,23587	23,12003	42,88095	22,42111	68,05124	16,55442	33,94507	35,64248	53,52716	42,52425	33,12383	52,26714	51,04049	43,63098	48,04591	50,82208	34,39082	71,43366	34,15395	36,34926	25,44381	46,8674	41,11696	41,23826	17,24587	6,080903	25,18423	20,91546	2,181145	2,370966	3,585737	2,997002	4,261302	3,085834	1,721513	5,06728	4,752777	4,583748	2,693689	3,381411	2,560925	3,226749	2,722632	4,453954	2,044651	1,84585	2,745565	2,613008	2,673726	4,568274	4,600119	3,884353
6/30/2020 11:47:00 PM	80	83,41692	73,23628	90,20198	25,89626	68,03803	67,414	87,23268	41,66625	69,09393	61,51898	76,62654	33,1518	69,76431	42,12519	70,93944	35,73359	61,12111	48,31413	44,53263	66,78216	65,40749	40,16095	75,62777	33,82288	85,02017	85,95705	77,34492	34,13275	95,01306	93,14082	99,13649	57,46595	96,3436	79,2437	99,1217	90,15984	97,19178	60,4425	86,11254	67,86293	79,53706	69,10422	86,82817	74,84334	72,18143	45,28618	61,27024	56,14978	87,87433	93,00584	75,9431	72,05004	89,46514	93,63962	98,21445	94,42612	98,94839	94,56834	98,95405	96,61983	96,83093	80,99007	95,39809	83,81645	91,02288	74,38564	79,74608	79,20307	39,06775	26,56036	60,73766	28,78765	86,62695	90,69324	48,59645	34,43841	95,14485	95,68966	97,84552	86,91292	98,44917	98,11216	98,6171	98,32616	98,88167	81,72234	96,4631	96,48431	75,77006	60,87865	87,78141	82,82528	38,13315	29,61228	61,93095	35,72309	87,3079	56,42068	52,67801	48,4051	67,78288	87,11752	71,73858	85,60373	93,07513	89,438	80,92763	94,15141	81,76676	94,45872	87,37393	95,82643	77,02898	61,25152	75,52975	76,90898	27,72181	22,88959	48,80492	33,49394	85,15826	29,21074	28,41284	39,33929	73,95764	79,11652	77,84414	97,58414	83,37809	87,40247	74,9004	90,30601	70,67647	89,11721	71,99236	93,10469	65,01416	60,83029	61,52023	78,31676	31,16732	25,43131	45,65698	23,46078	70,25966	16,72745	35,59661	35,757	55,89813	46,17844	33,47535	56,19627	53,75677	44,45209	49,3741	51,36404	34,25342	68,54464	35,99138	37,15689	24,93162	50,19638	42,86997	42,95217	17,85733	7,139769	25,98081	20,57257	2,202835	2,533916	3,420231	3,158985	4,402838	3,217838	1,922801	5,091249	4,386467	4,642048	2,913351	3,83372	2,536818	3,14517	2,572184	4,523582	1,954921	1,693192	2,892076	2,64658	2,511674	4,524136	4,718516	3,637268
7/1/2020 1:47:00 AM	82	86,48604	75,7615	91,75219	26,79342	70,8707	66,67973	91,49239	43,93036	69,93673	63,7252	77,8603	35,99014	73,2767	42,55278	72,33525	35,45576	64,13634	50,35194	47,43853	66,55235	66,33482	41,91603	76,57141	34,9198	84,95171	87,82265	77,79379	35,78981	95,35008	92,19952	99,20792	61,67413	97,36793	79,86716	99,43433	91,06218	97,77431	60,76204	88,77452	71,48589	79,58257	71,93199	87,78314	75,91499	72,94098	47,37518	61,84061	56,7079	89,99745	94,06547	77,08306	76,05962	90,63149	96,03946	98,75229	95,77414	99,46998	95,70113	98,63609	98,18219	97,23067	82,14046	96,00831	87,97372	90,44672	75,97025	81,85372	80,41535	40,24805	27,58013	63,27248	29,78738	88,32697	92,88994	51,92695	38,12473	96,30381	96,54903	98,80119	88,7527	98,71375	98,19815	98,75636	98,63837	99,46059	85,64627	97,41303	97,57868	77,00694	63,02304	89,1199	83,56522	40,04732	27,76726	63,31958	35,94551	87,73258	60,27368	54,41313	50,61838	71,28593	89,80321	75,25662	85,13546	94,2955	91,078	81,30042	96,08298	84,36105	93,8456	89,52138	96,19896	79,82331	63,60038	79,87387	79,49907	27,92737	23,83566	48,43861	33,46264	87,7808	30,67335	29,72522	41,16973	75,88506	80,22063	79,65813	98,11223	84,72128	88,22509	77,11395	89,8041	74,30682	89,784	75,31367	94,39896	68,4353	64,1161	63,77411	79,90821	30,46744	24,80997	47,47382	25,43884	69,78532	17,18578	37,14274	37,58469	56,15488	45,87119	35,40037	59,43897	56,42034	44,57312	49,11397	55,39202	35,77538	71,43147	37,00887	39,66851	25,24702	52,21299	43,61695	44,70124	18,4156	6,816423	24,23049	22,42561	2,260651	2,332491	3,476459	3,025116	4,261163	3,381825	1,64173	4,887475	4,900255	4,504656	2,709577	3,852163	2,564793	3,143651	2,600851	3,614611	2,025102	1,841843	2,783557	2,460627	2,519065	4,694753	4,624157	4,158378
7/1/2020 3:47:00 AM	84	88,97415	79,41914	93,534	28,58056	74,2144	71,75101	91,71468	44,22691	71,05397	65,48601	79,50404	37,11946	74,63922	46,45412	73,42935	38,6497	64,67424	50,26677	48,83987	67,55582	69,19083	41,06577	79,69785	34,66505	87,87895	90,90345	79,18691	37,66944	96,99982	93,75422	99,75568	62,43148	97,63519	83,6542	99,22953	93,97733	98,38017	59,71975	90,33916	74,90206	82,38762	70,51034	88,94956	75,59309	73,63631	48,40821	62,67062	57,94237	91,84433	96,01494	80,70762	79,73848	93,58154	96,80765	99,10761	96,69623	99,56579	98,0379	98,87178	98,1183	97,80367	84,63963	96,40266	91,51125	91,28786	77,59856	82,16706	81,02129	41,56084	28,89983	63,20424	30,85696	89,0603	93,96082	55,01603	39,66588	96,42745	97,90886	98,8445	91,63171	99,241	97,61833	99,20156	98,93125	99,62638	86,46268	97,62116	97,81823	81,52132	62,87135	89,40968	82,54296	41,48238	30,45128	67,2543	38,1002	88,80416	60,18333	58,98548	52,51865	75,64953	92,29761	76,53252	87,27461	94,41838	91,31991	86,1868	96,72069	85,83907	96,62322	90,14748	96,87127	81,09853	66,03428	80,92425	82,15677	29,12785	26,45916	50,33958	34,46066	89,15652	30,75272	33,45961	43,78184	78,51667	81,5424	81,68193	98,7583	86,26596	91,01598	79,21792	93,06352	75,10894	89,56323	77,34666	95,09823	68,63402	64,2383	64,35719	83,04224	30,25144	26,17962	50,19584	25,80239	73,72036	18,47722	40,69664	37,65473	58,78447	45,53383	37,75192	63,17688	58,748	45,91733	53,61792	56,64816	37,89242	74,41576	40,63288	39,75347	26,91341	50,78754	44,37271	46,15972	17,67331	6,731461	25,59523	23,08618	2,243452	2,316258	3,383551	2,930758	4,325748	3,2483	1,721997	4,841263	4,84679	4,437582	2,875083	3,676089	2,36993	3,413876	2,751852	3,680233	2,151511	2,092659	2,754476	2,689683	2,505733	4,366089	4,748356	3,571645
7/1/2020 5:47:00 AM	86	90,36776	81,73174	94,23657	29,14746	76,48631	72,59022	92,08223	46,32633	77,67035	68,299	81,89214	39,85619	77,26659	47,00272	75,98862	41,89371	69,93549	52,38783	50,9529	71,18066	70,29165	42,79234	80,58528	33,89119	87,56535	93,54989	81,69878	40,24198	97,20097	94,60952	99,61504	68,71001	98,73708	85,51566	99,60095	95,72344	98,4527	64,97059	91,69306	77,54234	83,55749	72,30148	89,85046	77,77547	76,75273	48,89362	64,52075	60,05582	93,47569	96,02247	80,63268	79,85963	94,04399	96,1712	99,56441	98,05428	99,57877	97,92344	99,44186	99,12723	97,64803	86,13008	98,07236	93,00632	93,56744	79,23677	86,01128	80,41557	44,63155	31,11088	64,33852	30,08676	90,65588	94,71762	56,68546	40,86387	97,17293	98,37396	99,37114	91,56596	99,35255	99,05297	99,39434	98,99488	99,69641	88,25983	97,97864	98,12666	82,4819	66,21899	91,48644	86,74355	43,87385	31,87355	67,14095	39,36057	89,21786	65,39401	57,62869	54,02748	76,39043	95,03909	81,0769	91,98117	95,8685	92,45248	85,71791	96,93593	89,21371	96,33102	91,11461	97,44771	81,18423	66,44417	82,71938	83,48911	29,34475	27,57398	51,4432	36,92335	90,81676	33,48033	34,36878	43,59181	81,96246	83,99839	85,34628	98,23199	88,85915	91,09817	83,05855	93,31683	78,85397	88,42217	79,38467	95,30753	72,11007	66,80787	65,23209	82,31343	31,9418	27,56618	51,34036	25,94075	76,65928	19,27518	39,85742	38,90439	61,82361	49,20031	39,47889	62,94645	60,42669	48,9814	56,70107	59,83256	39,19803	77,60252	42,01543	40,39981	28,34252	54,26234	46,3445	48,35503	19,10326	6,442999	27,46581	23,55175	2,470643	2,60389	3,379131	2,928617	4,138277	3,108906	1,466692	4,724179	4,563163	4,433991	2,936146	3,642311	2,352454	3,15491	2,666266	3,546295	2,002722	2,038917	2,773541	2,421115	3,156982	4,431229	4,435372	3,552995
7/1/2020 7:47:00 AM	88	91,18486	83,69357	95,89875	30,23617	77,79558	73,28069	93,60371	47,86016	80,87112	71,16518	82,01482	42,05612	78,55949	48,46733	77,52888	45,36742	68,5548	54,25757	52,9512	72,30901	74,13206	47,59878	82,48543	34,53277	89,78075	94,44456	85,0927	43,81023	98,30357	95,3851	99,7858	69,25475	98,45464	88,36573	99,75057	95,75935	98,06504	67,43652	93,26937	79,60088	85,13788	76,76254	91,05444	81,06557	78,39398	50,1557	65,41895	63,31497	95,03827	96,3988	83,19622	81,1897	96,29856	98,0267	99,65966	98,67775	99,51537	97,9231	99,5251	99,31649	98,71298	87,03657	98,02111	95,59896	94,57194	80,05215	85,14804	82,76069	46,47049	32,21644	64,58237	30,49251	92,27496	96,20206	58,35759	42,78045	97,7674	98,90646	99,33121	93,04287	99,46059	99,54749	99,4856	99,22497	99,59439	89,15452	98,54401	99,04482	83,80298	69,92284	91,27328	86,9333	43,03817	33,63789	67,63449	40,28722	90,174	64,629	62,43858	54,06795	79,06809	96,00906	80,98489	92,76643	96,97939	93,10455	87,53764	97,68927	89,43427	96,93849	92,46291	97,92571	81,01598	66,70908	85,07716	85,32859	29,52068	29,81059	53,37339	36,93607	92,32275	35,63026	36,4937	49,84797	85,83894	84,96519	87,64748	99,12758	89,06927	91,9619	81,56554	95,45798	77,20642	94,0757	82,25271	96,64131	73,28416	68,69799	66,13817	84,54797	34,12225	25,95138	51,26132	28,66656	79,81336	20,90524	43,50181	41,74831	63,02097	50,88369	42,72906	67,23848	63,20858	47,34645	58,56696	61,85137	40,54902	78,32063	41,88398	40,83548	28,488	53,11609	46,35707	50,75051	20,55441	7,296019	29,66595	25,61374	2,452407	2,304929	3,434047	2,904993	4,183522	3,197046	1,81891	4,848447	4,754988	4,427636	2,647685	3,693496	2,363022	3,294444	3,070983	3,809336	2,009975	1,938205	2,805454	2,480175	3,05247	4,302193	4,589619	3,607082
7/1/2020 9:47:00 AM	90	94,30889	86,52188	95,89571	30,06334	80,56125	73,3716	94,78732	52,41683	82,11332	75,43615	86,12187	44,19519	80,79031	48,80996	79,57228	45,66658	70,83078	53,46001	54,23602	74,4038	73,87171	47,0289	83,09233	36,77982	92,10661	95,6375	87,71338	46,62971	98,51563	96,96101	99,30233	72,72257	99,05739	88,7366	99,65421	96,90906	98,60453	71,06329	95,88873	81,39658	86,1973	76,43409	91,61673	82,78867	81,19391	51,5949	67,97421	66,36654	95,82394	97,87425	85,99795	81,9208	97,18218	98,65205	99,7784	99,28438	99,65144	98,85873	99,71438	99,50389	98,86784	88,22688	98,65536	96,29691	95,10838	82,28808	88,82122	82,76022	48,34563	33,02194	64,84119	32,77306	93,12073	97,32497	61,27604	41,63461	98,00702	99,15665	99,24555	95,41176	99,57636	99,41721	99,64316	99,34813	99,63031	90,82269	98,47688	99,25433	84,681	70,26374	93,09467	90,63267	44,14767	36,43651	71,19205	43,49359	91,2279	67,13811	62,01261	56,53024	79,3589	96,68636	83,88277	93,30888	97,67497	94,06637	91,27031	98,29479	90,66306	97,53564	93,65875	98,51556	84,49298	69,83582	84,02706	87,67152	32,26791	29,31297	55,01872	37,60327	91,86491	38,30501	39,67742	50,26815	85,95815	89,40891	88,56178	99,48338	91,06847	93,75027	83,81037	96,53121	79,53706	92,25444	84,01305	96,45267	73,74863	72,09425	66,5893	84,5128	36,66432	27,0582	51,91161	29,32002	80,37923	22,91542	42,78729	41,92066	66,09009	53,02663	44,10886	70,12392	66,02246	50,09298	61,2272	63,19726	40,26505	80,04669	43,7194	40,08793	30,4416	54,24279	45,86822	50,25724	21,89558	6,940484	29,54824	24,96111	2,589661	2,334287	3,128178	3,058134	4,214674	3,070775	1,642767	4,759339	4,710157	4,383082	2,657355	3,65129	2,4656	3,161472	2,856847	3,478324	1,92135	1,673091	2,770709	2,658598	3,001216	4,306476	5,057886	3,420093
7/1/2020 11:47:00 AM	92	96,55538	88,54664	96,50076	32,31895	83,91972	80,04283	96,17622	52,5067	83,92034	77,58759	87,16817	44,83167	84,784	53,22932	81,44003	47,77983	72,46028	53,51335	59,13911	77,18101	76,41972	49,98037	84,03204	37,67193	92,3883	97,34244	90,3257	49,07618	99,09019	97,21921	99,79105	74,90495	99,47835	92,6041	99,91759	97,58214	98,98457	72,22903	96,69989	83,20568	88,13439	78,75394	92,75482	84,87491	80,89267	54,80846	68,15388	65,8752	97,10578	97,83488	88,73515	84,88451	97,58703	98,01504	99,70677	99,2401	99,74421	98,88305	99,72101	99,71127	99,38882	92,14578	99,14166	96,64601	95,69595	84,87781	90,18057	86,95361	48,34411	33,66759	68,11961	34,42059	94,18981	98,33617	63,93478	46,0952	98,60129	99,00738	99,43896	95,83644	99,65269	99,76832	99,42128	99,68343	99,8021	91,22196	99,05428	99,45499	88,04494	72,61507	94,91988	91,40563	45,33855	36,2444	73,10566	44,45644	93,49876	68,68714	64,64771	59,00827	81,4057	97,10828	86,90498	93,45242	98,6783	93,55735	92,85457	98,63796	92,31909	98,49242	95,12972	99,13407	85,73877	70,17187	87,55409	87,59588	31,9409	28,97864	54,87988	39,61013	92,87315	40,8975	39,0127	51,02385	89,26827	89,22199	89,16004	99,34474	90,51241	93,96925	87,63442	96,29981	83,68397	92,84898	84,61856	97,95141	76,58238	72,22308	68,70138	87,38161	36,12822	27,96322	52,76139	29,77744	81,80676	24,17855	45,93032	44,207	68,70033	57,76719	47,7312	70,96479	67,28283	54,04599	60,43277	65,34995	43,21321	84,61311	44,71312	43,93561	31,01735	56,05161	48,70987	51,96874	22,08603	7,665161	30,45397	25,30014	2,320195	2,254504	3,215421	2,968957	4,208734	2,974622	1,660519	4,780477	4,571452	4,444421	2,471402	3,472729	2,289387	3,190622	3,13916	3,501603	1,963763	2,057706	2,808977	2,326066	3,197185	4,347024	4,932098	3,613782
