# Supplementary material for: Neuroblastoma signalling models unveil combination therapies targeting feedback-mediated resistance
Source: PLoS Comput Biol. 2021 Nov 4;17(11):e1009515. doi: 10.1371/journal.pcbi.1009515 (PMC8604339; doi:10.1371/journal.pcbi.1009515)
Supplement: S2 File — (ZIP) [file pcbi.1009515.s023.zip › drug_sensitivity/LY300912_AEW451_trinergy/LY300_AZD_AEW_trinergy_IMR32_rep2.txt]

Label: LY300_AZD_AEW_trinergy_IMR32_rep2
Metric: Phase Object Confluence (Percent)
Cell Type: IMR32
Passage: 1
Notes: 
Analysis Job: LY300_AZD_AEW_trinergy_IMR32_rep2

Date Time	Elapsed	A1, Image 1	A1, Image 2	A1, Image 3	A1, Image 4	B1, Image 1	B1, Image 2	B1, Image 3	B1, Image 4	C1, Image 1	C1, Image 2	C1, Image 3	C1, Image 4	D1, Image 1	D1, Image 2	D1, Image 3	D1, Image 4	E1, Image 1	E1, Image 2	E1, Image 3	E1, Image 4	F1, Image 1	F1, Image 2	F1, Image 3	F1, Image 4	A2, Image 1	A2, Image 2	A2, Image 3	A2, Image 4	B2, Image 1	B2, Image 2	B2, Image 3	B2, Image 4	C2, Image 1	C2, Image 2	C2, Image 3	C2, Image 4	D2, Image 1	D2, Image 2	D2, Image 3	D2, Image 4	E2, Image 1	E2, Image 2	E2, Image 3	E2, Image 4	F2, Image 1	F2, Image 2	F2, Image 3	F2, Image 4	A3, Image 1	A3, Image 2	A3, Image 3	A3, Image 4	B3, Image 1	B3, Image 2	B3, Image 3	B3, Image 4	C3, Image 1	C3, Image 2	C3, Image 3	C3, Image 4	D3, Image 1	D3, Image 2	D3, Image 3	D3, Image 4	E3, Image 1	E3, Image 2	E3, Image 3	E3, Image 4	F3, Image 1	F3, Image 2	F3, Image 3	F3, Image 4	A4, Image 1	A4, Image 2	A4, Image 3	A4, Image 4	B4, Image 1	B4, Image 2	B4, Image 3	B4, Image 4	C4, Image 1	C4, Image 2	C4, Image 3	C4, Image 4	D4, Image 1	D4, Image 2	D4, Image 3	D4, Image 4	E4, Image 1	E4, Image 2	E4, Image 3	E4, Image 4	F4, Image 1	F4, Image 2	F4, Image 3	F4, Image 4	A5, Image 1	A5, Image 2	A5, Image 3	A5, Image 4	B5, Image 1	B5, Image 2	B5, Image 3	B5, Image 4	C5, Image 1	C5, Image 2	C5, Image 3	C5, Image 4	D5, Image 1	D5, Image 2	D5, Image 3	D5, Image 4	E5, Image 1	E5, Image 2	E5, Image 3	E5, Image 4	F5, Image 1	F5, Image 2	F5, Image 3	F5, Image 4	A6, Image 1	A6, Image 2	A6, Image 3	A6, Image 4	B6, Image 1	B6, Image 2	B6, Image 3	B6, Image 4	C6, Image 1	C6, Image 2	C6, Image 3	C6, Image 4	D6, Image 1	D6, Image 2	D6, Image 3	D6, Image 4	E6, Image 1	E6, Image 2	E6, Image 3	E6, Image 4	F6, Image 1	F6, Image 2	F6, Image 3	F6, Image 4	A7, Image 1	A7, Image 2	A7, Image 3	A7, Image 4	B7, Image 1	B7, Image 2	B7, Image 3	B7, Image 4	C7, Image 1	C7, Image 2	C7, Image 3	C7, Image 4	D7, Image 1	D7, Image 2	D7, Image 3	D7, Image 4	E7, Image 1	E7, Image 2	E7, Image 3	E7, Image 4	F7, Image 1	F7, Image 2	F7, Image 3	F7, Image 4	A8, Image 1	A8, Image 2	A8, Image 3	A8, Image 4	B8, Image 1	B8, Image 2	B8, Image 3	B8, Image 4	C8, Image 1	C8, Image 2	C8, Image 3	C8, Image 4	D8, Image 1	D8, Image 2	D8, Image 3	D8, Image 4	E8, Image 1	E8, Image 2	E8, Image 3	E8, Image 4	F8, Image 1	F8, Image 2	F8, Image 3	F8, Image 4
7/1/2020 7:09:00 PM	0	9,964217	11,86512	10,3775	11,37074	11,15564	8,759533	17,52853	12,64824	10,56255	12,28269	17,85484	11,69892	12,21997	10,74153	16,59117	11,67544	21,97724	11,30706	18,43122	13,87607	14,18794	12,08243	17,78529	12,4294	11,89662	11,1191	14,10816	10,85951	13,56577	16,4669	17,03146	19,81826	18,5561	15,60973	21,73581	19,91517	15,30752	15,99373	20,15017	20,67557	16,41405	14,26558	18,63009	15,38683	8,83821	10,9069	13,1518	12,52943	9,878772	10,10099	14,69144	13,9238	16,77753	14,12039	19,05808	20,0974	19,72521	22,15601	23,27254	21,20123	21,47346	23,07672	23,99633	19,38833	15,79969	14,19741	24,51695	17,50884	6,779676	12,01398	13,96924	12,93884	10,46799	12,65314	12,57018	12,63539	16,14942	19,86607	19,50127	13,03541	15,28873	21,56733	19,69261	19,59148	17,18916	20,3909	14,83525	19,61137	13,82018	18,00412	19,07646	17,48121	5,351943	8,631948	16,69257	10,23306	9,919803	15,67639	11,29828	12,79116	12,33505	18,45511	14,03867	21,3456	15,53258	19,56552	19,61974	21,27203	14,39192	18,03499	19,73033	21,19937	12,55803	16,95665	20,12772	20,51669	6,775392	11,98497	14,71941	13,79393	12,38955	19,36975	8,774451	9,118106	11,90125	19,00496	14,88022	18,19159	15,57513	18,97083	19,41665	20,14624	15,43663	19,74318	18,70289	20,87816	11,73098	16,01397	19,98944	20,10838	7,119806	12,87267	14,45347	18,83303	17,67787	17,95784	9,485592	8,86501	14,6627	17,477	20,87478	13,17992	12,26065	16,06467	12,70633	17,76104	11,38097	14,77785	15,32148	21,66411	12,62606	12,61453	14,02002	18,23331	8,33893	9,431298	20,72143	18,26108	17,23461	13,98769	6,378206	22,30313	6,02799	13,76243	10,25344	10,61547	6,567197	12,15075	9,104016	11,29055	5,236447	11,48797	8,503052	15,02576	4,78773	18,09219	8,674361	17,59249	6,600768	8,506162	14,61331	17,79247
7/1/2020 9:09:00 PM	2	12,82231	13,27621	12,51326	12,67697	14,13365	11,09361	19,41679	15,77248	12,85346	14,33701	19,86758	14,0614	14,27118	12,09922	19,68204	14,34772	22,08375	12,69155	22,03505	14,89825	16,22921	13,02857	20,25621	13,14814	14,02209	12,60264	15,65677	13,39156	15,23182	20,3802	20,54162	24,9484	20,40264	18,52764	24,43502	22,84221	18,73156	18,21114	24,52538	24,45084	16,96549	16,87265	20,20246	16,98359	10,06797	11,86561	14,80037	13,68569	11,21346	11,447	16,83873	15,62479	18,35254	16,32163	19,51432	22,50705	21,00961	25,7244	26,96722	25,61754	24,84637	25,95995	26,66515	22,47582	17,42277	16,26354	27,29637	18,43356	7,988091	12,90596	15,62169	14,32333	12,20435	13,41982	15,80204	14,22932	20,83844	26,03883	20,98496	15,99939	18,15809	24,81156	24,61952	24,59583	21,72752	24,78897	19,1742	23,27427	14,87414	19,96857	23,81466	22,11967	5,853503	9,780961	17,92006	11,77387	12,41566	17,23979	12,39701	16,63683	14,47799	19,07251	15,64345	24,36685	20,44802	24,41575	23,36221	25,42745	16,69181	22,10572	24,96174	25,00919	15,27921	19,10029	24,96539	24,33114	7,041059	13,9211	16,7068	15,9806	14,19823	22,48149	10,86766	11,17478	13,96165	21,64967	17,90472	22,34333	18,43999	22,79986	24,95337	26,45978	18,39198	24,76901	21,74182	25,98412	14,55039	18,82164	24,55971	24,15948	9,706912	15,98592	18,14959	20,449	21,17243	21,28481	11,62833	11,60692	16,49218	21,56208	23,49622	18,05876	14,94226	21,74514	16,10591	23,94576	14,05062	20,3833	19,50134	24,52897	15,85529	14,89404	16,99955	21,49626	10,69269	11,47394	23,28318	20,80619	20,19866	17,13859	8,178396	26,45819	7,806905	17,2007	13,1659	14,31539	7,759243	15,30718	11,33745	14,38923	6,734361	14,19803	10,12247	17,91522	6,211662	21,70494	10,44561	21,98988	7,577503	9,410643	16,47712	21,10004
7/1/2020 11:09:00 PM	4	13,34065	13,89803	12,62627	13,32642	14,37901	11,38	19,82966	15,93868	13,42928	15,31968	20,30608	14,96077	14,96885	11,90705	20,36451	14,503	25,13891	13,71318	23,00943	16,53625	17,32351	13,50319	20,07951	13,47687	14,60288	12,60216	16,24413	12,5583	15,56843	19,18546	21,41972	25,17034	19,81045	19,52503	26,63828	24,83547	19,42474	20,39912	26,05963	25,33253	18,57316	17,8125	22,61694	18,05378	10,89716	13,03776	15,57996	14,23001	12,33885	12,62261	17,08907	16,77063	20,24529	16,52264	21,52029	23,62518	22,02718	26,69258	27,5067	25,57326	26,22002	26,90359	28,07506	24,39794	19,34633	16,62923	28,92719	18,79006	7,873841	14,14643	17,19952	15,60732	13,13943	14,70912	16,26706	15,8888	22,45952	25,42875	21,85455	16,96128	19,53871	26,59372	26,009	25,21731	23,68058	27,30687	19,35331	24,65731	16,80703	22,12395	24,64751	24,17564	6,67979	10,31361	20,52235	11,86581	13,07416	18,26536	13,53828	15,62638	15,4615	22,44598	16,10708	24,71438	20,88161	24,97915	25,4088	29,22559	17,58648	22,58566	26,44147	26,12103	16,24012	21,90007	26,50827	26,38359	7,5172	15,16019	18,07734	16,01632	14,55598	22,77127	11,27031	12,00355	14,14477	22,50498	19,63514	22,1893	20,12192	23,95467	24,9768	28,91316	20,27686	26,25408	24,25536	26,60851	15,80591	21,39596	25,4003	24,53125	10,03329	18,26011	18,46216	22,63173	21,63144	22,65203	12,3577	11,72635	17,2525	22,11159	25,71563	18,82474	15,18437	22,54449	16,23805	24,87463	15,18015	20,52083	20,4885	27,1692	16,41406	15,73435	17,92744	21,52333	10,66603	11,66646	23,53289	20,80232	20,91981	16,43167	7,773335	26,87113	7,903197	17,01011	12,73065	14,81757	7,947129	15,45349	11,69008	14,46694	6,662799	15,73303	11,37302	18,63485	6,449077	21,54033	11,35742	20,65471	7,6548	10,01022	16,55069	20,84894
7/2/2020 1:09:00 AM	6	14,66988	14,64447	13,57841	14,51854	16,4162	12,28572	21,03752	16,47671	13,99556	16,14673	22,35729	16,4287	14,48359	12,9474	21,4305	16,09382	24,94937	14,61981	24,63942	16,55193	18,06242	13,67588	22,02538	14,39517	15,34255	13,1851	17,24352	13,68003	17,11808	22,24697	22,00293	25,36707	21,1765	19,03197	26,14984	25,2292	21,53086	20,76467	27,43341	26,35942	20,34234	18,37844	22,35404	20,23376	11,53487	13,0609	16,61065	14,21302	12,07283	12,95418	19,25121	17,05522	19,94481	17,54953	21,71861	23,36891	23,44586	27,9499	27,78612	25,60649	28,00536	30,47124	31,37096	27,67863	20,39691	18,66214	28,15318	20,24653	8,874753	14,46652	17,97165	16,10736	13,05068	15,44229	17,08755	16,59766	22,63622	27,26936	21,6391	17,42581	21,58661	28,35053	26,91423	27,13218	24,14518	29,31352	20,94337	26,31998	17,66502	22,93732	24,76694	22,25499	6,557872	10,82028	20,56062	13,78612	14,3712	18,8235	13,35364	15,94952	15,53119	21,81401	17,11359	26,28861	20,80888	26,02032	26,20373	27,78625	18,54609	24,01518	27,1763	26,94166	17,42326	22,56348	26,60809	27,41767	7,855464	14,587	18,41505	17,08327	14,53001	24,9609	12,34037	12,98139	14,74013	23,04087	19,60537	24,46625	21,71205	25,90552	25,17704	30,411	21,2185	28,15629	24,83601	27,7037	15,99835	22,57585	26,16055	25,92701	10,64745	19,0091	18,77031	23,33036	22,09763	21,65672	12,50739	12,48342	18,13992	22,48915	27,03871	19,34405	16,00602	22,62054	16,75322	25,18395	16,13968	19,29349	22,21416	28,03223	17,65777	15,61768	17,62282	24,41672	11,09969	11,86146	23,74516	21,87914	20,85613	16,82098	8,079133	28,1422	8,003772	17,67663	12,98581	14,25073	7,144053	15,10831	11,60077	14,27864	6,997195	15,62804	10,31167	17,41214	6,283641	20,58321	10,52242	20,35561	8,066355	10,4635	16,68249	20,92237
7/2/2020 3:09:00 AM	8	14,69213	15,31208	13,25583	14,94771	17,87384	12,37801	21,94401	16,60629	14,73136	18,93409	22,49434	17,91149	14,35635	12,93905	23,20313	18,06269	26,63661	15,26933	26,25635	17,91957	19,0216	14,98964	23,19007	15,11494	16,53715	13,9964	18,23497	14,54458	18,64334	22,68098	23,43494	26,66149	22,7455	20,85205	26,46462	27,45849	22,45233	24,04744	29,17634	29,49844	20,51904	18,98431	24,93044	21,35009	12,59878	13,82537	17,10779	15,21255	11,80579	14,6073	19,67168	17,54918	22,7426	19,15099	24,86986	24,90598	24,85915	28,81479	29,53505	30,43318	27,31156	29,09898	33,18737	28,58795	21,22845	19,21136	31,86755	20,98164	9,452503	14,85453	19,44207	16,01114	13,35267	16,69644	19,54969	17,29781	24,86695	30,01443	23,90832	18,59347	21,14217	31,20786	30,04967	30,06645	27,14958	32,03021	21,61728	29,53318	20,08656	23,83883	27,36716	25,64483	7,710613	11,50309	22,32724	15,34607	14,74884	18,7911	14,62658	17,35929	16,21311	23,19925	17,31626	26,33352	21,99264	27,39915	26,35838	29,95407	20,28335	25,84542	28,66055	29,75126	17,60728	22,96067	28,23158	29,62409	8,047981	16,52713	19,17668	16,71965	16,43539	25,47683	12,87819	14,52683	16,26776	24,57331	21,04091	24,81212	22,37732	26,42759	26,75322	29,95116	22,24967	27,33311	27,16996	28,70517	16,01121	25,51703	26,53432	28,00972	11,78603	19,98149	19,59936	24,75195	23,19566	23,41685	12,07912	12,0079	18,57828	22,51257	27,15725	19,35345	17,56797	22,21873	17,07	26,67482	17,50795	19,95731	22,75841	29,37907	17,76822	16,47132	18,65239	24,8825	12,2746	12,33567	24,43005	22,51188	20,77676	16,92792	8,465061	27,3128	7,886895	17,38775	13,01489	14,45541	7,080155	14,97935	11,53674	14,87974	6,651954	16,03711	9,761342	18,4194	6,302499	20,44112	11,4506	20,39615	8,550855	9,653447	15,05637	21,01915
7/2/2020 5:09:00 AM	10	16,96736	16,13672	13,95226	15,61906	18,31102	13,92704	22,42118	17,50594	16,41585	19,63321	24,59826	18,62124	15,02224	13,78302	24,29162	18,69205	27,38837	15,88956	28,54719	19,79436	19,99109	15,1166	25,46723	16,0617	18,89837	15,77289	19,4288	14,41935	19,3252	23,99087	24,21454	30,72309	25,4396	22,75786	28,03569	26,93005	23,43115	24,64502	30,99497	30,12524	21,10308	19,91283	25,43815	21,56775	12,29029	14,59922	19,27304	14,36319	13,46313	14,03342	20,26988	18,46617	24,29321	19,52862	25,13733	25,69939	24,78752	31,48514	30,55434	32,05695	30,27084	32,61902	35,11543	30,15494	22,83474	19,90309	33,38514	22,82742	9,771496	16,59566	19,27656	17,68105	14,49623	17,49696	20,09222	18,57434	25,98412	29,8204	25,11709	19,43731	22,81692	30,90392	30,63888	30,59261	28,17115	31,7115	23,51942	30,49797	21,49466	25,31298	26,87604	27,0823	7,600919	12,286	21,74362	15,73739	16,2241	20,90801	15,02846	18,66628	17,56424	24,0232	18,31171	29,16079	23,31427	29,43938	29,14989	34,23229	22,86195	27,23303	29,55079	31,7832	18,76292	23,81369	30,15722	31,45184	8,624419	16,86436	20,47773	17,46525	17,47023	27,39563	14,2394	14,69385	17,56853	26,84965	21,92556	25,28418	24,37224	27,93249	29,88506	31,20551	24,40567	28,13578	28,6832	29,9359	17,31115	26,92673	30,84584	28,48965	11,98531	21,94263	21,30022	24,40947	23,68818	25,01927	13,88532	12,90506	20,30829	24,92547	29,09117	19,59418	17,7627	23,64687	17,53129	27,00396	19,12875	22,03001	22,31474	30,08516	18,05212	17,03429	19,08433	25,59337	12,12733	12,56721	25,05463	23,39211	20,65256	16,53736	8,564877	29,03639	7,978489	17,6901	13,9068	14,59342	7,629171	14,85294	10,76177	15,27582	6,860493	14,66553	10,5265	17,89187	6,818013	20,80108	10,77918	19,83007	8,270267	10,63135	15,92403	21,6639
7/2/2020 7:09:00 AM	12	16,94912	17,75144	14,26102	17,15255	19,89134	13,8476	24,16542	19,05787	16,65789	19,02603	24,46273	20,86794	16,57687	14,27007	25,39698	18,49988	30,47234	15,99767	28,77701	18,42762	21,37869	15,6833	25,22657	16,06902	20,65691	16,49246	19,52123	16,04795	21,08622	26,09948	25,5191	32,64388	24,36637	24,96049	29,93638	31,87929	24,56289	24,84693	31,00416	29,68474	23,39606	22,24808	25,18678	22,3517	12,45496	15,4452	18,73038	17,48335	14,39883	16,04139	23,35136	18,89167	24,68094	22,33138	28,24305	29,26545	26,61859	32,46733	31,09381	32,40958	32,62696	33,70503	35,93073	30,85303	22,23344	21,96811	34,78793	24,62782	9,531733	16,7593	21,58364	19,02817	15,91809	17,64416	21,11268	19,9714	28,10007	30,7014	26,85269	21,34574	23,70462	32,70364	33,01461	32,43935	29,31359	31,05638	26,16883	30,89578	22,20913	25,97031	28,8952	26,91838	7,827214	13,22198	22,84738	16,15543	16,65651	21,31093	15,56995	18,72064	19,17703	25,80653	19,82834	29,19665	25,89695	29,01311	29,97796	33,97401	24,24776	27,62744	31,6161	33,32111	19,69683	24,84969	32,1549	34,6015	9,142627	18,21045	20,56228	19,14139	18,16638	26,96059	14,54673	15,6011	20,06203	29,5374	24,04074	27,51506	25,99228	30,15874	29,28734	34,15127	26,33676	31,7519	31,93605	32,53447	16,96812	27,80483	29,99634	30,62494	11,98359	22,03187	20,74043	25,16212	24,21861	26,57237	14,26676	13,32352	20,06376	25,96789	29,62809	22,56017	17,79226	24,47123	17,91066	26,3313	18,73626	21,91859	23,84947	31,0474	18,00094	16,71046	18,68148	25,5169	11,56333	12,8125	25,92155	22,04921	20,29205	16,90802	7,96661	30,11184	8,167622	18,12341	13,56543	14,45872	7,552151	14,40457	10,37053	13,82826	6,790106	14,32382	10,74201	18,63174	6,29414	20,44236	12,00231	19,33597	7,717245	10,63281	15,90469	22,17548
7/2/2020 9:09:00 AM	14	17,19165	19,51198	14,79899	17,33477	20,6011	15,5113	25,50965	20,50723	17,18501	20,06196	25,91422	20,98571	16,39036	15,15017	24,43192	21,67585	30,7901	15,77497	30,09484	20,94157	21,5855	15,73076	26,36681	16,48313	21,3226	16,90698	19,95676	17,62627	21,9487	25,13208	28,08673	33,44593	24,83118	25,05387	31,351	32,00769	25,66846	26,82561	33,99011	32,26922	24,48842	23,09592	27,81429	23,70345	13,72479	15,44271	19,93313	17,1196	14,76825	16,73982	22,56527	20,36217	24,19036	22,76056	28,1413	30,03951	28,7755	34,47606	34,49085	34,7478	33,09723	33,46879	38,17273	33,92683	23,07403	22,82597	34,93583	23,2157	10,04656	17,98892	21,55165	19,09559	15,85882	17,92399	21,88198	21,96756	29,90378	33,22806	28,15339	20,69408	25,93916	33,31592	34,11665	33,03431	30,56843	34,70443	27,13749	32,68056	22,35874	27,78632	30,21496	27,81063	9,15893	13,53683	23,68293	16,44617	17,09052	22,27944	17,28006	20,9605	20,26353	26,10694	19,61884	32,04003	26,46711	32,73589	30,81454	34,60882	23,55853	29,40291	32,31102	34,57242	19,44125	26,49273	33,43674	33,99508	9,453468	18,11326	19,39116	19,24576	18,94099	29,6457	14,73323	16,54191	20,79161	31,70784	23,6734	29,23118	27,88884	31,41675	30,85427	35,4633	27,0841	31,44749	32,62827	34,91648	19,09911	27,71131	31,00886	31,46787	13,45401	22,90216	21,52575	25,13905	24,7697	25,79506	14,85384	13,45815	19,97728	25,62846	30,31326	22,65728	19,11604	26,80855	18,11229	27,11186	18,78903	22,71034	23,0019	30,91422	17,93843	17,78688	19,80023	25,59088	11,81884	12,89961	27,1227	23,73709	20,18899	17,16319	8,000388	30,50176	7,150751	17,36683	14,02465	14,46245	6,699823	14,97292	10,80494	14,66885	6,833209	14,92623	10,86829	17,9539	6,482441	21,08235	11,09831	19,10568	7,627584	10,76868	15,94103	21,41226
7/2/2020 11:09:00 AM	16	16,27425	20,54598	16,63558	18,23407	22,54448	15,08275	24,54486	22,08361	16,49695	20,00242	28,34052	21,46054	18,0924	14,88167	26,14874	22,99686	32,51976	17,08554	31,16814	20,86518	19,98121	15,94192	27,52777	16,76227	20,89688	17,35384	21,10114	18,00584	23,63893	26,94111	28,5941	33,77729	26,56479	26,2022	33,87441	33,07436	25,76923	27,14613	34,90322	33,84325	24,87801	23,86909	27,70198	24,45589	14,20549	15,90904	20,34759	17,60693	15,81682	16,49632	24,60938	20,35788	26,62529	25,89972	28,38397	29,85916	30,36196	37,55395	34,20121	34,98004	33,29293	36,15771	39,98267	33,5561	24,3855	24,63638	38,12003	23,38646	10,37646	18,42286	23,26364	19,63328	15,69594	19,79802	23,37402	21,63517	30,686	33,4788	28,97816	22,38844	26,59027	34,89577	34,90938	34,09172	31,95602	35,03827	28,47985	33,44958	23,01883	28,79483	31,68277	28,4547	9,006064	13,36573	23,35641	16,36087	19,12654	22,8889	17,37573	22,58144	19,93728	28,65944	22,25278	32,4741	27,28642	30,49708	31,48956	36,70086	24,63549	30,45141	33,45698	36,40259	20,23803	26,28219	33,00183	35,81171	9,264409	16,66329	20,82483	19,40173	21,50047	30,15874	15,70091	18,15933	21,57369	32,12465	24,73696	27,16816	28,78654	32,54255	31,16393	35,28902	27,38091	31,2549	32,46263	36,67343	19,63079	27,82445	31,81526	29,74552	13,73605	24,22745	22,6655	26,1441	26,08098	26,89089	15,10707	13,67947	20,53589	26,01003	30,43615	23,33375	19,56302	26,55373	17,50263	27,0997	18,51673	23,4489	24,22034	31,96673	17,3729	18,61047	19,87111	25,68337	11,89054	12,41255	27,14122	23,14876	20,29613	16,92853	8,105867	32,45573	7,458416	17,5954	14,08309	14,04495	7,545728	14,39337	10,35623	14,46722	7,211746	13,62981	11,03089	18,56874	6,600839	19,43876	11,3514	19,04896	7,179902	10,6049	16,27797	21,12987
7/2/2020 1:09:00 PM	18	16,63973	22,18212	14,46583	19,3357	22,5516	14,72107	26,68635	21,86491	18,09779	20,85523	29,16666	20,20965	18,63671	16,79169	29,99289	24,2584	34,94247	17,83958	32,23717	21,79197	22,389	15,50937	27,43335	16,91492	20,40258	18,65599	21,47215	20,68765	23,39916	27,38085	29,20037	34,16266	27,44578	25,51441	32,81451	33,45395	26,12456	27,68229	36,43948	35,23631	23,96794	23,88684	29,23713	25,84605	14,75678	17,22784	21,79895	18,60819	15,5046	17,01384	25,05457	20,98261	28,96027	26,19391	29,30868	31,22921	31,85441	38,77031	37,76387	36,72083	35,64876	35,72766	40,00864	33,87096	25,24536	25,47407	38,00571	24,79222	10,83568	17,57211	23,3676	18,35109	15,88003	20,01782	22,56804	21,29884	30,67785	34,90164	30,5238	23,60474	26,42166	38,18544	36,16124	36,06557	32,24041	36,20856	30,7617	34,96961	24,38806	29,72604	32,01557	29,21544	9,112165	14,33653	24,22152	16,51691	17,66938	23,27773	18,57724	21,6474	20,46592	30,10382	23,58753	34,48061	29,05228	31,76587	32,77085	38,28187	24,81888	30,26042	35,07177	37,18198	21,66577	24,48594	35,5428	36,94864	9,263442	17,21499	22,43452	20,24736	21,84751	30,74133	15,99808	17,87937	21,86077	32,46864	24,6091	28,35703	31,91499	34,89777	31,29151	35,64006	27,61488	32,65024	34,2249	36,34629	19,89507	29,38384	33,96061	31,91036	13,17529	25,41176	23,2128	26,01563	26,39099	28,58698	14,52351	13,7033	19,93189	27,22825	30,59757	23,41477	19,49105	25,66016	18,53538	26,5223	19,06202	24,30068	24,48918	32,97297	17,88268	19,3435	21,18818	25,22988	11,13292	13,17688	28,00868	23,57379	20,37377	16,38014	8,083485	31,05002	7,191852	17,13031	12,90154	13,46783	7,484595	14,1849	10,55779	15,18989	6,925356	13,92186	10,83831	18,34584	6,044084	20,02266	11,83252	18,48965	7,26673	10,27499	16,11945	20,69194
7/2/2020 3:09:00 PM	20	16,02944	23,44241	15,92431	18,40642	21,25988	15,28155	26,57887	23,23013	18,50809	21,38055	30,32493	21,69796	20,42468	16,6409	29,77204	24,545	32,08997	18,02291	29,59839	21,25297	21,5234	16,10695	28,84222	18,99481	20,39207	18,04784	22,38223	20,7885	25,77221	29,52614	29,89052	35,4731	28,60563	24,1476	33,51355	36,96362	24,67811	26,40804	36,08733	34,09448	25,20813	25,30283	31,32592	25,64047	15,63792	18,11775	22,3769	19,18953	17,14826	19,07666	26,46054	21,26409	29,74463	27,42257	31,45178	32,77492	29,53684	38,79766	37,80359	36,90691	37,33477	36,2377	38,88815	34,56986	25,52705	25,31975	41,00402	24,62153	11,36481	18,32373	23,57455	19,61863	16,33179	19,35725	23,5925	23,29548	30,58943	35,77047	31,64843	23,74523	26,53031	37,73182	35,94304	36,00257	33,25045	39,20881	30,25027	36,16497	26,49439	30,17656	32,83543	30,16232	8,405726	13,39094	25,41432	19,04074	17,83813	23,93264	19,18974	23,0343	20,25289	31,41951	22,34838	33,67553	30,39236	33,16354	33,76679	38,49401	26,59269	32,18667	35,04027	37,27239	22,16623	27,12284	34,39565	38,22488	9,4572	18,33914	21,14687	20,99483	23,25983	31,91652	16,98829	17,97248	23,45277	34,87152	27,07628	30,19058	32,95141	33,69342	32,28766	38,1116	28,36987	32,82293	33,32063	38,38721	20,31581	30,23818	34,28914	30,34206	14,16384	27,114	23,88753	26,53888	26,1285	29,14788	14,71541	13,51839	20,75507	30,08767	32,05887	23,92739	18,8954	25,1097	17,95645	27,08685	19,08558	25,0965	24,64046	32,29063	19,02057	19,67604	19,47136	24,96298	11,02267	13,12569	27,8726	23,13081	19,0442	16,63413	7,87156	31,00313	7,39003	16,46566	13,70559	13,36967	6,83673	13,69515	10,09346	13,73867	6,900491	13,49076	10,04649	17,47742	6,116201	20,04891	11,48997	18,85216	6,794527	9,33245	15,84328	20,31194
7/2/2020 5:09:00 PM	22	17,32807	23,09564	15,6871	19,81584	23,73204	16,5748	29,66568	22,13314	19,10685	20,80819	30,43773	22,1893	18,75	16,13133	30,74457	24,13717	37,44204	17,17583	32,83737	21,02771	22,35011	17,22501	26,81781	19,47481	20,73241	17,95231	22,74909	22,67214	24,15679	31,44328	32,32199	36,53259	30,21663	25,90911	36,82388	35,84494	27,55622	28,51811	36,19377	35,97425	26,68594	25,07481	30,9556	26,32018	14,91787	17,391	22,77306	19,05753	16,59925	19,22676	28,11444	21,53639	30,88251	27,9816	31,52237	33,94417	30,7204	40,32563	40,17138	38,73646	34,64978	36,82409	39,20431	37,53405	27,80311	26,63779	41,01825	24,99613	10,75535	19,30917	23,89561	18,21321	16,6963	21,05921	24,27256	23,50727	31,47015	37,26908	31,76061	25,32404	27,76035	38,08237	39,11555	38,40269	33,54609	37,55519	30,70858	34,9379	25,65236	29,77398	33,68472	30,75866	8,056684	14,09621	23,10573	18,85078	19,92837	25,79002	19,83159	24,29335	21,32115	32,1214	23,16506	35,71122	29,78158	32,14944	33,47383	38,62504	26,78127	31,92294	35,78775	39,35081	22,16374	26,58454	35,09567	38,27896	9,572626	18,97332	22,3872	21,01452	22,92088	31,19052	17,10847	17,97062	24,32043	34,54396	26,29248	29,63259	32,98568	32,21651	34,24756	37,63049	27,5183	34,0232	35,174	39,34067	20,05982	28,52377	35,63736	31,52175	14,30503	26,18348	24,33197	26,98351	27,33304	28,38631	14,44041	13,94866	21,21201	29,88444	32,42498	24,28382	19,4907	26,64988	18,44683	27,70349	20,08662	25,81579	24,39987	33,40814	18,63955	19,91566	20,30904	25,62894	11,52672	12,96751	28,44123	23,50568	19,20487	16,73533	7,89477	33,49199	7,282065	16,73871	12,71731	12,66979	6,694988	13,00819	9,348888	12,88206	6,669637	13,41008	9,839813	17,41241	5,616297	19,48538	10,87554	19,54631	6,52133	9,012903	15,61029	19,73282
7/2/2020 7:09:00 PM	24	20,68738	23,50382	17,30161	20,55717	25,86193	17,72243	30,21206	24,37852	20,91615	23,50955	31,05002	22,14909	20,25966	16,75488	32,45324	25,75942	36,22292	19,04206	32,51167	22,36088	23,0522	16,46987	28,16493	18,36359	22,76228	19,09483	24,18988	22,80552	25,96686	33,54803	34,61	39,97935	30,3518	27,14412	35,41045	36,39472	28,19056	28,46638	37,2304	36,80869	25,86884	24,61504	31,89421	27,46788	15,62645	17,8516	23,49525	19,07065	18,8588	19,55709	30,65415	23,04874	31,72808	29,0719	33,23021	35,51869	33,08797	38,72921	40,26091	39,75727	37,76795	39,78345	42,21519	36,14155	27,99769	25,28024	42,43908	24,53049	11,15412	19,58175	23,64197	19,87421	16,86602	20,35388	26,48106	25,21786	33,54277	39,63562	34,18345	27,86576	30,20295	37,73748	39,75727	37,04755	33,9046	40,09264	28,60957	35,7617	27,19461	31,69768	33,43349	32,53019	8,476114	14,74262	23,41125	18,64362	19,44187	27,74246	21,07158	24,20569	22,65673	31,89026	25,11418	37,27875	31,15551	32,37206	34,21855	40,42434	28,29223	32,54165	37,7084	40,8725	22,34934	26,37655	36,62295	35,10181	9,345781	19,40429	20,97294	21,20683	22,77368	30,84383	17,90962	17,82949	23,65654	36,332	25,48616	31,40978	33,72237	33,62953	32,83412	37,87328	30,59378	34,42501	33,87448	39,56047	19,83753	29,54762	34,07038	31,55932	14,48393	25,56953	24,03749	27,75544	28,26619	28,28995	14,13883	14,30765	22,87743	31,99167	33,40062	25,6688	18,65633	26,9199	17,37373	27,79191	20,32362	26,6541	24,54292	35,36058	19,44159	19,8776	20,7827	25,7599	11,56333	12,27986	28,83448	24,39372	18,88622	16,26092	8,105589	33,001	6,963625	16,61983	12,22943	11,57742	6,525268	12,50491	10,05423	12,46657	6,141412	13,28995	9,951991	17,17044	6,441549	19,4467	10,28777	18,69785	6,14901	9,013317	14,00537	18,29362
7/2/2020 9:09:00 PM	26	23,63112	21,99395	19,98943	21,5645	26,32785	19,49132	30,13491	26,08788	20,99801	23,48447	31,03607	23,31731	20,97404	18,70538	34,02679	24,86226	37,39839	18,96586	34,49194	24,21578	23,13826	17,71393	27,53032	19,95676	26,40128	20,80508	22,82915	25,0927	29,0319	35,25634	34,9388	41,68774	32,47307	25,60593	37,14157	37,92661	26,36336	28,71912	38,68956	36,99567	27,61985	27,50484	33,22101	31,93054	17,31004	19,24624	24,21709	19,3962	18,37167	22,07567	30,0467	24,763	33,71815	29,40865	35,43283	35,7474	34,0853	40,83616	40,97287	41,52817	39,57442	40,06603	42,99265	35,17262	28,69986	25,59496	43,72403	26,50973	12,68264	19,43227	24,54562	21,16545	17,26694	24,52711	26,02585	24,21157	36,25249	41,88004	38,09592	30,61443	30,26546	39,14732	41,08809	36,93226	35,41273	42,33567	29,24568	37,24456	27,20442	32,25402	35,66942	34,48642	8,590089	15,16433	22,63415	21,04699	21,38643	29,37189	21,95513	23,69515	24,72715	33,81694	26,39506	37,83474	30,51807	33,92733	32,79572	39,01159	27,01951	30,4119	39,59535	39,68377	21,703	27,46898	35,5064	34,22062	10,44126	20,10534	21,63669	22,60983	22,51264	30,34766	19,97914	17,24904	26,3237	38,70309	26,09527	29,48586	33,63872	35,88923	31,7506	40,12178	28,65992	35,70831	33,86004	43,83282	18,09461	30,91657	34,0042	33,60839	15,41673	27,47527	23,76782	30,05823	29,68474	30,60221	15,0898	13,76616	22,00714	32,09342	34,0098	24,68799	18,77528	27,54179	20,10887	27,8489	21,04097	25,65	24,87753	35,36052	19,2124	19,87325	21,66701	25,31609	12,35245	12,84352	29,35007	24,33293	17,764	17,01965	7,672206	29,44554	7,333596	16,78845	12,45572	11,36163	6,325154	13,59334	9,719757	13,56073	6,620317	14,48766	9,840987	16,61396	6,493771	18,22855	10,11101	18,58532	5,416943	8,462299	13,24264	17,14502
7/2/2020 11:09:00 PM	28	25,92486	25,2772	19,5222	25,68206	27,50449	21,78044	33,53455	27,57094	23,79338	25,40168	33,38605	27,06503	20,73165	18,20395	34,7458	27,40281	38,93823	19,33355	34,57733	26,78658	26,47588	18,10296	29,593	20,89551	28,2226	22,11884	24,86731	27,30217	31,62522	40,17719	38,47308	46,01183	32,58565	29,45879	39,5778	41,30423	27,77762	29,9674	40,88715	38,17184	29,13779	29,07445	37,65065	33,14489	17,88185	20,01416	24,49209	19,68052	19,94343	23,39059	32,61425	26,92142	38,29216	34,69088	37,75392	38,5657	36,99685	42,67096	42,99231	45,02998	41,20973	43,11236	44,77357	36,00975	28,04978	26,42656	46,9353	25,91001	13,49614	21,29697	25,15784	21,80634	19,25882	26,05127	27,0039	26,27721	39,78469	44,25599	38,98625	32,18488	31,41661	41,49163	42,9282	41,05334	36,99477	44,20818	27,66502	38,45249	29,23871	31,81132	38,59962	35,09671	9,199755	16,20165	23,62041	21,92128	22,19889	28,66096	25,08421	25,33647	25,00636	37,17175	26,82616	37,61135	30,8919	37,31267	35,51904	39,47696	29,21841	32,23516	41,72731	42,71344	23,52398	28,63768	34,19216	37,24284	11,57715	20,33405	23,1087	23,91226	23,28291	31,72641	20,44512	17,69217	27,63988	41,08284	27,5056	32,05799	32,95522	36,12773	33,62457	41,08642	30,70527	38,03257	34,05511	41,85524	18,83821	31,88052	33,13073	34,16521	14,94391	26,91976	24,49471	29,03778	30,99628	32,49392	15,61809	12,83246	22,38706	33,2999	33,61814	25,87154	18,9104	29,64184	19,91849	29,40063	21,29787	25,68793	25,51158	35,27873	19,55038	20,26595	21,5241	26,65845	12,38982	13,9792	29,49741	24,95807	18,0705	15,90683	8,633537	29,59225	8,250788	17,66074	11,33628	11,12877	6,631783	12,91529	9,686879	12,04534	6,466347	14,98128	9,68384	16,75999	5,887627	18,28574	10,49983	19,14325	5,367554	8,609085	12,65079	15,28887
7/3/2020 1:09:00 AM	30	25,51911	28,01144	21,40867	25,21296	29,21792	24,51488	34,32554	33,02048	23,94528	27,735	33,45242	27,44999	21,62011	21,32046	36,92798	29,51184	41,60871	20,88224	36,76883	27,49434	28,08984	19,08288	30,56104	23,07105	32,59711	24,62402	27,46132	29,37231	34,94488	41,97364	41,93931	48,42803	35,68468	31,31044	42,2666	45,29184	30,68641	33,13343	45,16834	44,86413	30,4349	30,2187	39,09794	34,86317	19,41955	22,00086	25,50632	19,63107	21,79881	25,85157	35,46474	29,46922	37,78335	37,34914	42,28704	43,61786	38,91385	46,54329	44,68177	46,79266	42,12955	45,90296	51,76281	41,40977	28,7989	27,25367	48,65682	27,84758	14,99136	20,67245	25,51848	24,8671	20,32051	25,79942	28,21079	29,34516	45,75293	48,71657	41,75668	31,74313	34,44815	43,56854	46,11234	42,59298	40,74443	44,84858	30,1912	41,99312	31,00043	33,19366	40,64373	39,01145	8,996118	16,4966	23,84035	21,46856	24,07348	30,23631	25,25158	28,04176	26,90084	39,76494	29,49091	40,5285	31,89172	37,87115	37,68913	42,72802	33,41022	34,00317	42,65266	43,51286	23,56709	30,66237	36,8232	37,59726	10,90144	21,08884	22,74771	21,58785	24,88299	34,32643	20,74526	18,82087	29,72017	41,82457	28,42728	35,0708	33,75808	38,05876	34,67728	44,32327	31,47014	40,23272	36,24613	45,67474	19,59466	35,73442	34,39897	36,52237	16,28067	28,44082	25,36597	30,29627	29,84361	32,24615	17,16256	13,5789	22,7991	36,41689	33,62574	26,0121	19,42066	31,07883	20,66569	29,70138	22,77699	26,24026	26,19004	34,40477	19,30662	19,65641	21,36985	27,06641	13,47245	13,95336	29,08288	25,3565	17,67124	15,1653	7,495441	29,59908	7,798271	17,05073	11,18735	10,80128	6,42877	13,41823	9,474264	12,27875	6,710323	14,82835	9,054626	15,92976	6,880732	17,88123	9,859915	18,44993	4,820747	7,733823	10,97756	14,48946
7/3/2020 3:09:00 AM	32	28,17605	28,56197	22,71469	29,17876	32,69569	25,96168	39,58478	33,49649	24,88886	30,08752	35,17296	31,78223	23,16237	23,37554	41,53487	30,68344	41,46386	21,7392	39,51537	30,01243	28,69336	21,58647	32,76145	25,37267	33,77577	25,45797	30,34414	30,4081	37,30452	46,66135	44,93425	51,18688	38,13543	35,47199	45,12682	46,58177	32,53163	35,39394	47,05992	47,38741	34,84064	32,49717	38,91882	37,62614	19,34067	21,89676	26,85822	21,45488	23,17625	26,24454	37,85761	33,01406	40,76688	39,43544	44,09718	48,7558	43,06228	50,795	48,81998	50,20143	45,62714	47,99839	52,32793	44,40187	29,1532	29,74435	53,86708	31,15094	13,62794	22,22694	25,46081	25,13421	21,91679	30,20357	31,53183	29,85847	45,98917	51,19543	43,97423	35,76302	36,39706	46,67392	49,62009	47,16228	43,20029	47,67255	32,27495	44,36264	32,08679	37,24187	41,91499	39,65248	8,988452	16,73726	24,03977	23,19394	25,13187	31,74493	26,92923	29,60771	29,65413	40,34683	32,12036	43,81486	35,12599	40,32943	39,06561	47,38437	35,42937	34,08468	46,43871	44,3042	25,96375	31,43492	38,03983	38,80589	11,24344	22,51112	24,06637	24,33114	24,43966	34,55653	22,59878	20,0478	30,54045	44,27132	31,57577	36,90359	37,46429	43,11706	37,42671	45,14748	31,15053	42,46201	39,99911	47,06883	20,92859	36,00492	35,63039	38,22066	17,33415	29,51964	25,52291	29,89342	31,20593	33,46541	16,71046	15,33378	23,95923	35,35257	34,30565	26,99927	18,81148	30,26954	20,50059	32,01605	20,27838	27,71884	26,88799	33,79829	20,47421	20,34151	21,75336	27,74502	13,32456	13,5883	30,16765	24,75713	18,67651	14,89618	8,113326	30,83375	7,05446	17,13058	11,0063	10,58259	6,492802	12,75517	10,07965	13,15436	5,965822	15,17186	8,804363	16,54033	5,898956	17,01599	9,298602	17,25568	4,572903	7,32586	10,44892	13,6906
7/3/2020 5:09:00 AM	34	29,2908	30,07944	25,54722	33,00052	31,80952	26,62128	41,88806	34,87856	26,56658	33,50486	36,3952	33,84014	24,96339	23,35025	43,08542	32,51361	44,48849	22,91812	43,04708	30,26754	28,82191	22,26044	33,80955	24,75043	33,79932	28,56888	31,97329	33,76085	39,96836	49,02935	46,3456	55,14229	40,9489	38,17474	48,65116	49,90944	35,5122	37,6651	51,05921	52,19102	34,18248	35,09249	41,70929	37,19358	21,46745	24,28009	26,65423	21,6684	24,53539	29,07756	40,84784	37,29215	43,16873	41,37268	45,47276	52,00085	45,05215	54,4878	50,99421	53,77915	46,13906	52,14702	55,68303	47,2192	33,43577	33,86204	54,05871	31,76379	13,95426	23,66642	26,06225	26,92529	22,36717	30,58473	33,04605	34,7898	49,73565	55,07826	45,73013	37,29152	39,62844	49,02139	52,0729	51,70991	43,49754	52,92925	33,24264	46,98034	35,57582	37,07373	46,06356	42,25396	9,670993	17,97524	24,67382	23,40531	25,49541	31,03234	28,49235	32,15524	32,81312	44,25129	34,79235	44,05581	36,68774	42,67159	42,18695	49,98681	37,72678	35,8895	50,46109	47,76236	24,82192	35,96222	41,61003	40,66624	11,09306	22,8737	26,50185	24,35179	25,89937	37,14722	24,45755	22,3986	32,41276	46,86768	33,50153	40,12537	39,56821	43,74558	39,40388	47,4989	33,11478	43,54885	43,17467	46,59027	20,8392	37,92364	38,69806	39,0672	17,3644	28,3131	27,8038	29,9607	33,10173	35,61049	16,40086	15,55579	23,8829	38,18558	34,72915	26,33897	19,47834	29,51598	21,28937	31,43574	22,1046	26,8062	27,43901	35,19244	20,25524	20,21068	21,96024	27,39667	12,99265	14,59825	28,5003	24,40622	18,21093	15,59792	8,211346	27,46774	7,615288	17,24877	12,85685	10,76992	5,792027	11,76434	10,39422	12,68692	6,317558	14,71478	9,817986	15,47814	6,322807	16,58598	10,7206	16,83065	3,968281	7,033945	9,50942	12,39031
7/3/2020 7:09:00 AM	36	30,2674	32,77458	26,31196	33,25735	36,20628	27,49026	43,15705	38,19477	27,20974	33,30218	38,58615	35,08531	25,33136	26,26506	44,94944	33,37292	47,91328	24,86613	48,17384	31,41343	31,90781	22,11573	32,02669	26,30989	36,98124	29,61118	33,52854	35,04774	42,94091	51,08995	50,22443	57,26058	43,91115	40,69069	51,82858	53,42555	38,51397	42,36337	50,84128	52,25113	37,0966	37,80746	45,08248	39,62195	22,63587	24,59107	27,56369	23,11982	26,33138	32,00528	42,68934	38,50623	46,57839	44,82807	48,6231	52,69446	47,18681	56,79667	54,44622	58,95357	51,79404	53,3638	58,90071	50,7939	35,83091	33,53255	56,53984	35,33709	15,69332	24,7228	27,06427	27,54856	23,78302	30,73158	36,48079	34,41292	52,43382	57,21941	48,10387	37,80601	42,40412	52,73845	52,50262	53,99046	47,07621	55,00429	37,1951	50,7988	35,95698	38,16092	48,4726	43,49836	10,06901	18,70828	26,1392	21,85283	27,97075	36,43354	28,45504	35,42323	34,48994	46,5196	35,80204	46,42538	40,28294	44,42536	44,86412	54,73882	38,43363	39,66526	53,27961	50,8401	25,92569	37,80774	41,12863	44,22083	10,98357	23,87344	26,50213	24,73965	26,80821	39,47827	26,0789	23,81542	35,49451	50,27272	36,73319	45,09533	40,84846	46,60201	43,07278	52,10218	36,94773	45,99614	44,71272	49,56082	21,57452	38,6008	40,58576	39,96615	17,75455	29,95641	27,68996	31,27114	34,94875	35,74865	16,75432	15,13373	24,94957	40,24509	35,47033	28,38176	19,91089	31,28039	21,33786	32,36026	21,52292	27,51354	26,9467	37,67952	19,24576	19,89639	21,75329	27,8268	13,38783	14,67479	29,61442	23,6696	20,14271	16,45812	7,959562	28,11057	6,831967	18,12721	11,27528	10,92818	5,507018	12,94858	10,277	12,90043	6,318247	14,21668	9,368784	15,45328	5,813439	15,83582	9,323884	16,0273	4,206593	7,051351	9,930995	12,76871
7/3/2020 9:09:00 AM	38	31,35492	34,90537	29,36629	35,32494	38,20126	30,88003	47,67289	39,83961	28,29728	34,93624	41,15322	36,5033	29,36181	26,71592	48,16817	35,93605	51,72462	24,9406	46,53881	32,99611	31,81138	24,14595	35,19093	27,26653	37,81064	31,49474	35,48505	36,42476	44,38287	53,13833	52,94976	59,03231	45,25096	43,71311	52,77665	54,9111	40,80605	43,47957	54,60268	54,26759	36,77049	39,22476	47,87377	40,12917	22,63152	25,38109	29,34896	24,912	28,09758	31,53438	41,0425	37,86375	47,15641	45,82297	48,76374	56,26368	49,75168	58,1163	57,89822	59,69835	54,3118	57,02428	61,41869	55,00643	37,77196	33,82329	60,61367	38,2108	15,00456	24,03957	30,30932	29,55342	25,48609	36,25905	37,30977	37,28697	52,81996	59,1387	52,27157	39,73185	45,57714	52,49889	54,00241	59,12771	49,60026	56,86022	37,67649	54,15969	36,53376	43,4078	49,86282	45,69367	9,961456	19,25653	26,80413	26,46386	30,31651	39,36664	29,03445	37,08368	36,73844	47,63643	38,7663	48,87033	43,96359	49,71824	47,1989	55,64669	42,53073	42,27729	55,71286	50,3574	27,57592	38,52378	45,10825	45,69684	11,66708	23,93581	26,71074	25,01133	28,47894	41,39264	29,30793	25,42067	38,13717	53,24892	39,63625	46,64732	42,81914	50,25295	44,88416	54,16142	37,87688	48,12908	45,58107	52,9968	24,54624	39,06113	41,70486	40,42144	18,20679	30,41867	27,52314	32,31888	36,12822	34,71381	17,13576	15,11183	27,30859	39,438	38,53905	29,04544	20,07523	33,56881	21,84219	33,08749	23,3209	27,79268	27,06676	37,85215	21,40604	20,28867	21,8712	30,002	13,84153	14,83291	29,66374	24,90654	19,7925	16,54192	7,80055	30,64386	7,461662	18,06449	12,07428	10,04987	5,634048	13,56868	10,25496	12,36558	5,699118	14,68191	9,34364	16,64083	5,263871	15,06141	8,808439	15,29115	4,134616	6,811174	9,597633	12,25216
7/3/2020 11:09:00 AM	40	33,34217	34,64488	30,89371	35,96431	38,92062	30,20267	49,5077	40,73455	28,99563	36,63012	43,59478	40,00802	29,832	28,76803	51,98662	37,55423	55,57831	27,21499	49,88057	35,33972	33,4987	23,88339	34,92312	28,42452	40,90552	32,97282	35,18588	39,91532	45,39547	55,7432	53,61095	60,08255	50,17118	42,74371	55,26857	58,95985	44,63894	48,35447	56,30975	58,08694	39,29252	42,71469	50,21544	41,47781	22,53253	26,93682	30,03847	27,36116	29,00814	33,36345	49,10381	42,65632	52,51852	48,82233	50,79299	57,23386	51,52314	61,10894	59,25191	60,53499	57,54733	57,54566	65,44817	58,5731	39,61366	36,14114	62,80637	43,03396	16,42642	26,31472	32,21147	29,83346	26,06087	36,62917	38,92511	37,68747	54,95717	67,82819	54,44629	42,64119	46,14058	54,92416	60,12924	59,81633	53,49125	59,44802	42,55616	55,58169	37,70329	44,13669	52,60983	46,92191	9,745386	20,1588	27,62282	26,70114	31,85973	40,72143	30,5486	38,06284	37,74861	49,70462	40,8238	53,07008	42,96329	51,33648	51,2951	55,25531	41,17056	43,46672	59,23747	55,09298	29,36319	40,58376	47,0557	45,13159	11,75667	25,24819	25,77725	24,94177	30,60035	44,3913	31,16235	27,29181	36,90181	54,27484	41,50931	48,98155	46,56519	53,1357	44,65939	57,01046	39,89652	49,24936	49,02837	56,53957	24,82565	40,48664	43,32007	40,5886	18,11872	33,03658	29,82275	34,08875	37,44736	38,94646	18,67409	16,15371	26,41026	41,56071	39,21261	30,76695	20,95429	34,79008	22,53799	36,37219	23,75836	30,18395	26,60077	38,88739	19,91787	20,40168	20,82795	30,44064	13,33755	14,76853	29,66657	25,66859	20,04179	16,47629	8,438261	31,42076	7,077048	18,74516	12,0593	10,82131	5,838307	14,38923	11,03904	12,71545	5,878094	15,30622	8,90784	16,19411	5,356087	13,34584	8,290091	13,77293	4,324298	6,412052	9,64122	12,45807
7/3/2020 1:09:00 PM	42	34,54948	37,14412	32,36965	38,47183	41,43954	34,91746	50,13857	40,49638	31,00547	35,74298	46,72006	41,93337	32,25423	29,61649	53,44938	37,4477	55,48195	29,18566	53,40545	36,04029	32,88683	24,45692	38,66138	30,41805	43,10069	34,36816	36,42974	41,31452	46,94201	58,10041	56,02308	64,05035	51,42469	45,47373	58,37588	60,46488	44,36284	48,47004	61,34982	58,87468	40,5743	43,09613	53,19621	43,01012	25,06832	28,34722	33,51383	27,15144	29,55653	36,51504	49,15755	45,26981	53,69578	50,88832	54,2457	59,34129	54,24334	66,11559	63,26972	65,86152	58,77376	61,74921	66,73202	60,02639	42,27496	38,26342	66,38504	46,53549	16,01155	28,19905	30,60952	31,45599	25,37571	38,66401	41,84309	43,19165	57,96903	67,98492	55,44652	43,63175	47,44363	57,37532	63,34715	61,47567	57,22134	61,11433	42,04666	57,98526	39,95206	46,59476	52,84863	49,74925	10,70451	21,14355	29,3395	25,8102	33,8007	43,12721	30,89053	39,34088	38,79331	53,33548	42,21741	54,50935	47,6702	53,83862	54,77171	58,25645	45,95063	45,0545	60,54666	55,8008	30,1041	41,22583	49,74222	49,46971	12,02331	25,05305	26,29062	26,4555	33,13481	48,47342	33,92041	27,92303	43,3649	56,10487	42,72899	49,21793	48,43901	55,28024	47,52618	57,86079	41,13609	49,44318	51,82795	59,43599	25,98247	42,36772	45,53969	42,86824	19,1753	32,07511	30,91885	35,28121	39,4143	41,41468	19,59687	17,54235	28,21701	41,20379	40,49306	31,02149	21,88702	36,08767	25,40714	35,92824	25,86849	29,47875	27,44936	41,42567	21,04333	21,65727	20,82187	30,95739	13,21853	15,46564	31,05176	26,98166	18,68383	16,52645	8,521843	28,82516	7,96806	18,60895	12,66848	9,09759	6,541155	13,39709	11,23639	13,76734	6,174499	14,20818	8,985686	17,17072	4,461206	11,92045	7,405298	12,25243	3,981611	6,37261	9,300191	12,45165
7/3/2020 3:09:00 PM	44	37,79606	40,65643	35,50025	37,68306	43,39488	34,71451	56,02384	42,81554	32,75296	39,13642	50,4818	40,41328	32,13715	31,86457	57,12084	39,48103	58,73585	28,77238	55,24184	39,01719	35,87526	25,56256	38,26785	31,09168	45,74865	38,86556	39,17993	43,73246	49,20175	61,54551	59,21219	67,5677	52,96772	49,42453	60,97847	60,82118	46,49364	52,19012	62,20311	59,10553	43,48412	44,24362	54,24258	46,32806	25,03675	27,71655	34,52579	27,46968	30,4204	37,72042	52,52087	47,42823	56,16455	53,11733	55,06126	61,95395	57,74612	69,90986	66,71847	69,51025	65,03191	65,07668	67,14488	60,49445	44,40208	39,53249	68,65337	43,69757	17,66468	28,27193	32,75662	32,41462	26,05756	40,8993	43,82115	43,34452	60,05463	71,47291	59,3328	46,58916	50,45652	59,53767	65,34884	63,97464	60,77338	65,81005	45,79147	59,99088	40,84017	48,16928	55,69304	50,31996	10,5466	20,9576	31,63379	27,47251	34,12909	45,90787	34,81771	41,93116	39,29998	55,39933	45,03405	58,35709	50,32928	54,36298	56,87411	58,1862	48,38611	48,33396	62,91245	59,03756	32,78038	40,60884	49,72488	49,93161	12,60071	26,03407	28,0611	27,53923	33,15712	48,72983	34,81129	27,19951	45,45991	58,77591	45,30739	51,61293	49,71043	56,41806	49,57808	60,07108	43,17391	52,32275	52,94132	60,53658	26,37448	42,59449	47,25541	45,37536	19,13883	33,44945	31,95285	35,17421	39,36022	43,47757	21,44003	18,75919	27,83571	41,90878	43,39764	33,15381	21,19854	37,62193	25,34718	38,30094	25,77814	31,51373	29,50113	42,35376	21,98877	21,72318	21,90014	30,9831	12,11269	15,39629	30,94137	27,92454	17,07953	16,00879	8,670908	28,68562	8,30826	18,62636	12,97655	9,636867	6,001603	13,22861	11,17954	11,80972	6,028405	12,96543	8,752556	14,83235	4,227798	12,12782	7,223212	10,67964	3,912606	5,922235	9,208803	11,73761
7/3/2020 5:09:00 PM	46	40,60849	40,81475	35,76523	39,29564	48,52979	39,65089	57,94402	46,18825	32,78653	41,87328	53,79104	43,77943	35,09443	33,21169	56,81994	40,36154	61,59234	31,16919	58,75567	40,39587	36,85939	28,09868	39,11555	32,17624	47,84151	39,74372	43,70185	47,35246	52,6812	63,61551	60,53879	72,0439	56,49053	52,95507	64,28506	63,49442	48,62283	51,83223	63,41029	65,44962	43,74047	46,16677	55,43911	47,79385	26,6744	28,94535	36,56727	29,88395	33,35648	39,17924	53,30888	49,08412	57,83233	55,09256	58,44537	65,65623	60,98378	71,20096	66,62045	68,8597	66,54267	68,41885	68,9381	64,08412	46,51967	39,65801	70,77123	48,24022	18,59997	30,01803	32,3108	32,43631	28,76727	43,00156	45,2104	47,57591	62,13942	72,56272	62,60997	48,0475	53,81189	64,09269	69,89805	66,64906	64,25259	68,87682	46,24917	63,21439	42,66371	50,90752	58,27766	49,08895	12,14806	21,69478	31,10066	27,53958	35,67895	47,95839	35,33454	42,42754	40,51151	57,81961	46,97468	60,1251	51,88481	58,74317	56,49978	62,28297	49,36678	50,28984	64,36913	61,64125	33,48116	43,23034	51,15046	50,5752	12,47776	27,85001	29,0987	27,6394	34,32623	48,65392	36,99305	29,68225	47,09224	62,90154	45,92762	54,32285	52,96861	60,61209	55,80419	59,88693	44,08046	56,69741	56,55615	61,89178	27,48107	43,98824	49,60495	44,24852	18,76927	35,55772	32,57806	35,78008	42,51139	45,23278	22,091	19,63017	30,57727	44,23209	46,47505	35,75811	23,69142	38,58373	26,87396	40,11038	26,85607	33,25535	29,851	44,94205	24,6654	21,54343	24,25011	32,48232	12,98409	15,49251	32,0269	26,45143	15,41695	14,35034	9,100009	29,721	6,993812	18,89983	12,21665	10,34552	6,319145	12,57612	11,0311	11,49246	5,583278	12,39038	9,086193	13,82073	4,74504	11,38131	6,780297	10,79852	4,446148	6,188385	9,154234	11,21381
7/3/2020 7:09:00 PM	48	42,09853	46,37689	38,15781	41,62592	52,588	39,43178	60,95125	48,813	36,88868	43,13792	57,23116	46,54288	38,22046	34,72294	61,62702	43,48275	62,6899	29,38447	59,79595	43,55238	39,4351	29,55991	40,67453	37,35971	52,86535	40,64096	45,19245	48,32208	55,12538	68,87655	66,3626	75,23438	58,2499	56,29863	68,6995	65,36784	52,91867	53,9901	67,04446	69,2794	43,95557	48,24803	57,08561	53,13343	29,52662	29,48974	38,66829	29,31884	35,0677	41,64132	58,39019	49,9408	59,89812	59,9571	62,17355	67,7214	63,53421	76,6215	68,7239	72,73796	69,51987	71,87472	74,88451	66,78487	48,5177	42,0336	73,15629	48,47708	18,89796	29,22179	34,23201	35,37349	29,23664	44,08288	48,23994	50,33453	66,54875	74,79926	65,61933	52,44605	55,54433	65,13753	72,07657	70,10527	65,90842	70,65112	45,84701	66,25656	42,5619	50,62562	58,9618	56,24627	12,72602	22,27958	30,51827	28,26114	37,3383	50,62017	37,15739	45,17276	43,56342	61,70445	47,42636	62,81168	53,15346	60,79003	61,10812	66,53784	50,75445	54,04647	65,31693	64,05829	35,2513	44,16756	52,52708	56,08063	13,23235	30,57934	31,39506	29,10816	37,33485	53,11326	36,84412	29,64073	48,16313	63,96988	46,49528	54,95158	51,58385	60,08199	54,82096	65,29206	44,89798	57,23482	60,01527	65,29406	27,9999	46,59428	50,10631	47,02552	19,094	34,84838	32,29602	34,49368	43,61109	47,43735	23,44241	20,40817	28,72893	44,66719	48,57109	35,78567	22,02524	40,72807	27,34721	42,69294	28,28436	31,42186	31,45143	46,75004	25,30635	21,82603	24,52047	33,19518	12,95369	15,86041	29,80583	27,0615	13,11954	14,41886	7,670618	27,2516	6,745069	17,70861	14,56828	9,585129	6,111088	11,94898	9,819091	11,83597	5,663475	10,80909	7,665644	12,23164	4,284234	10,96251	6,645529	10,19707	4,139174	5,871187	9,089165	11,65631
7/3/2020 9:09:00 PM	50	42,86555	46,44805	39,82316	45,19831	56,21518	43,18137	64,82938	50,86753	37,32883	45,44927	56,41943	50,93274	40,74962	36,50986	64,54831	45,92921	63,05054	32,52038	62,20435	45,72572	40,71784	29,44774	44,054	33,54588	55,20357	44,52835	49,40311	51,47008	59,14629	69,33694	69,47247	76,05942	59,83511	59,58154	72,4725	68,00951	55,67239	57,47148	71,78072	72,7859	45,98531	50,27058	57,99465	54,47828	30,27824	29,72121	39,91193	32,48577	38,19477	43,44227	60,82028	53,81832	63,48689	64,16405	64,23167	74,30453	67,01501	81,47491	72,54387	77,03111	69,92285	73,99039	77,92171	74,2318	48,06511	41,11123	74,26614	49,32748	18,80609	31,77056	35,26048	36,44887	31,29241	49,65835	50,50314	50,52339	68,17673	79,08295	67,83785	54,76611	59,66664	67,38609	73,59418	73,46119	70,06804	73,30764	50,54066	71,06219	44,48719	53,63581	64,94384	55,56836	12,17914	22,81298	32,35356	31,68069	40,03585	51,9748	39,45637	47,56942	47,98015	64,12915	51,78098	64,845	54,89515	63,09931	61,88902	68,95986	53,41056	55,35312	68,62463	65,62486	38,98341	45,34904	53,48668	56,70487	13,34936	29,46928	32,50981	30,17166	38,77597	54,85467	41,86982	31,52845	51,25111	66,71198	50,57037	59,14566	54,59777	63,29197	58,49656	66,1202	46,68269	60,80433	62,22211	66,36447	29,61207	46,81318	51,55752	49,50915	20,48408	36,72082	33,97636	38,12058	45,20447	48,40669	23,63561	21,20379	29,91752	47,51209	50,74726	38,99197	23,31144	42,89049	28,44262	43,39488	27,06641	32,4142	32,87833	49,06313	25,95864	23,86225	24,01063	33,75787	13,47791	16,77173	32,33491	26,33296	12,25285	14,11445	8,595269	25,18319	6,217811	16,33186	12,01467	9,062916	5,669623	11,04457	10,35008	10,8399	5,180565	10,15632	6,950292	11,10011	3,910256	10,32355	6,314034	9,968018	4,320292	6,132018	9,733366	11,83445
7/3/2020 11:09:00 PM	52	46,28033	50,46426	43,40794	47,50898	58,01096	45,78788	66,68766	54,53539	40,30856	49,21102	60,13837	52,11663	42,33954	42,27917	64,17012	49,28265	65,18768	34,65041	65,88763	49,06347	41,16407	31,54268	46,63233	37,64354	57,0372	48,11195	51,2279	54,80666	61,54226	76,0664	71,4334	78,79353	63,81811	62,99569	74,32347	71,91272	57,70965	63,82653	75,89336	75,96817	48,85354	50,38565	59,27643	57,28069	30,03088	30,13636	39,72308	32,2811	39,13772	47,81865	63,2789	56,502	68,46603	65,36202	69,07555	78,64597	70,64745	81,66985	77,08112	80,78284	74,07149	77,6854	79,86842	78,23324	49,91248	46,45951	77,73299	53,44773	21,36211	32,04251	36,40501	37,52073	33,64314	52,52667	53,7739	53,12093	74,32471	80,43242	72,11124	58,24478	62,8929	72,92482	76,73471	76,55028	74,35753	74,68398	54,96077	72,70171	46,54164	54,92595	66,25705	59,19492	11,87984	24,44042	33,85389	31,93855	42,0231	51,741	41,93413	50,20323	50,0688	66,94781	54,6131	69,15347	59,32679	66,17312	63,63617	70,38013	57,11491	60,37211	73,09529	70,09664	39,44505	48,3868	56,03352	57,86168	13,54609	29,87227	30,51628	32,30949	41,26824	55,97723	40,90793	33,69233	50,7501	71,01591	50,87638	61,50172	57,98788	65,79577	59,56882	68,47964	47,6566	62,01067	63,832	66,65259	30,8611	47,30106	53,15553	52,69404	20,79479	35,38586	34,60675	37,84655	46,51429	51,18473	23,91571	21,2031	32,087	47,75897	52,09916	39,54741	25,67087	43,56971	32,5192	46,67841	28,94666	34,1358	33,81196	49,50348	27,2132	23,97174	25,91464	34,19084	13,06415	17,04555	32,35529	26,04036	11,15696	11,98068	7,640777	23,68818	5,864763	14,50846	12,65908	8,381411	5,813785	10,51731	8,925037	10,5857	4,792634	10,03758	6,442376	10,59751	3,677194	9,359251	6,127736	8,875097	3,948041	5,989031	9,409469	11,93772
7/4/2020 1:09:00 AM	54	48,54222	53,80471	47,45496	48,41243	58,47958	48,79089	68,13668	59,63472	41,2174	52,44557	62,17466	54,80397	45,30912	42,67276	69,0051	51,1928	67,57446	36,93427	68,38232	50,64938	39,62899	33,72065	50,60386	38,36891	61,65189	50,89109	53,13054	57,02621	64,91573	79,24569	75,58238	83,18027	67,68803	64,91698	78,41817	73,57607	63,51107	65,25462	78,36276	79,93224	51,88992	54,78013	63,28609	57,99494	31,16877	32,27406	41,89372	32,43825	41,09631	48,93071	65,62935	61,38974	71,21167	69,98466	72,28718	80,27665	73,32747	83,86052	76,78748	80,96333	76,0503	79,53892	84,38184	78,71691	53,8802	46,88633	80,65035	58,99688	22,20954	33,20644	38,63879	37,11849	35,42917	55,36521	54,29923	54,42777	77,2659	82,65887	74,29612	63,06911	65,86275	74,61932	78,52716	80,14748	76,31058	78,18544	58,30357	74,9942	50,40057	54,66761	66,202	60,27672	13,48026	23,75566	36,02564	32,14012	43,32049	54,76169	43,3602	52,99874	53,46478	71,35278	55,11695	73,40401	61,53445	71,92867	68,8371	75,31284	57,58766	62,25354	75,68068	71,50475	40,55621	48,66787	58,42914	63,16541	13,48171	30,95291	31,61569	31,55387	43,26896	60,81614	40,75272	36,45046	54,31082	73,37595	53,28829	64,43917	60,94676	69,40305	62,09998	70,1653	50,4329	66,48838	66,31404	72,20146	31,09492	49,24161	56,08332	55,82248	21,11185	37,87529	35,5104	40,23161	49,12197	50,82698	25,25537	22,30541	32,8958	51,52077	53,08447	41,00084	27,98491	46,11924	33,84996	48,71539	29,8059	35,75473	36,22921	51,5721	28,9086	25,20882	25,33909	35,10776	13,56667	16,31638	33,45193	27,48128	10,33985	11,59393	7,392311	22,69328	6,728213	14,28486	11,1296	7,146677	5,320099	9,200101	8,719881	10,47227	5,059613	10,12489	7,12471	9,809144	3,652119	8,981818	6,928051	9,096486	3,785781	6,019977	9,419623	11,96542
7/4/2020 3:09:00 AM	56	50,72937	55,1718	52,14861	52,0095	62,06034	49,87331	73,47294	62,44543	44,56393	55,10085	65,20998	61,13202	47,42298	46,46552	71,56382	57,11517	70,75487	37,20857	71,8198	51,01763	42,88462	34,41472	52,89629	43,43032	62,49537	53,48683	55,18657	59,86745	65,14071	81,19413	78,59181	84,29639	71,77076	68,06808	81,51919	77,41138	66,96107	69,46197	82,87142	81,46552	54,63266	55,95283	68,31075	61,55276	31,65091	32,84317	42,34616	33,56874	44,5231	52,46022	69,30773	63,26641	73,362	72,88303	73,98037	83,4804	75,23368	85,71369	82,00542	84,54928	76,84564	83,14421	84,75485	80,06791	56,54087	50,58923	83,74965	58,85797	23,43349	35,26339	39,8434	38,05288	39,55978	58,31316	57,68561	58,44103	80,145	86,28102	78,53863	65,92858	69,14408	80,05492	81,92218	83,36843	80,34234	81,17734	63,43909	78,71381	50,83768	56,71813	70,40098	64,34489	12,18481	24,51778	35,53202	32,61819	47,73451	57,55893	45,51945	56,8426	55,68212	74,22096	56,88633	75,14146	63,27745	74,89431	70,32556	77,9195	61,05099	65,6835	76,54752	74,09779	43,52551	52,62654	62,65321	62,64893	14,24576	32,28676	34,0797	32,22819	46,15129	65,17601	44,37894	36,96397	56,5786	79,61684	56,76461	66,23965	64,04544	69,9819	65,11935	73,5807	52,11974	66,97634	70,10148	73,31275	31,31652	53,24844	55,18782	56,65292	22,74992	38,12403	34,99427	38,8398	50,84812	56,55359	25,82463	23,66697	35,386	54,08025	56,60154	43,20403	28,68072	47,92191	34,14435	51,05638	31,77436	38,43688	39,16528	54,00213	30,50937	24,52131	25,00905	35,79216	12,62565	16,88322	33,92207	30,07087	10,10714	10,55876	7,121256	19,77474	6,083873	14,33735	10,6918	7,176033	5,293642	8,897615	8,094193	10,29247	5,234306	9,887751	6,547994	9,939007	3,913711	9,148362	5,656913	8,833927	3,730382	5,951246	9,298671	12,06061
7/4/2020 5:09:00 AM	58	55,73455	57,15946	51,49908	51,95968	66,28178	53,28561	77,15434	65,5754	46,18818	57,41131	68,59984	65,44527	50,48417	46,63959	73,19857	56,93365	73,21272	38,54733	73,32864	53,71173	43,94231	34,00178	56,25076	43,05247	65,44389	56,69139	56,90933	63,36407	68,8387	83,94162	78,88055	85,80364	74,87588	70,53064	83,86646	79,4248	67,43549	73,07306	84,39849	86,55187	56,34871	59,85812	72,55747	65,63309	33,20658	33,71954	46,81525	34,54065	47,57108	56,18576	70,285	67,32579	77,34148	74,09455	75,48215	85,91492	80,25399	89,74139	84,48724	87,79447	82,3079	87,13141	86,35658	84,04951	59,6397	51,34781	83,15125	60,97777	23,22495	38,66676	43,64562	39,17683	42,37622	58,8273	61,15267	62,70924	83,00185	89,55688	79,11009	65,95954	72,64941	82,17271	82,98001	86,3045	83,36027	84,2738	67,25168	81,06398	54,44621	57,06137	73,24422	67,75165	12,10261	26,44866	35,96002	32,70226	48,52122	60,43298	46,53528	58,01061	57,89305	77,40192	61,37559	78,05517	65,83651	75,1633	73,59085	79,81321	66,46221	69,81847	79,849	79,17702	42,70136	54,61753	65,13829	62,78417	15,71853	32,62157	35,41674	34,58789	45,70893	66,79225	46,82375	40,82408	59,30503	82,69024	61,52375	71,68304	66,14819	74,18172	70,46695	77,77458	55,81807	71,01348	71,87734	76,76917	32,90741	55,00663	56,68221	58,57842	24,0777	39,10761	38,68742	40,2734	54,22974	57,94382	25,45355	25,28162	34,26731	57,0309	57,50739	46,58543	30,12227	48,3868	34,99282	50,86076	33,45491	40,25918	40,37895	57,59215	30,40154	26,62481	27,42395	37,64251	13,1958	17,52003	34,3931	30,98233	9,635832	10,89405	6,429737	21,37206	6,088569	13,72741	11,30505	7,142254	4,643014	9,264825	8,179088	10,32376	4,736338	9,381907	6,073373	9,619943	3,662135	8,517489	6,109016	8,919443	3,496629	6,084977	8,575169	11,57369
7/4/2020 7:09:00 AM	60	57,66199	59,22953	54,54016	53,24084	65,47718	53,45712	78,24486	68,02014	48,66269	60,49818	71,39201	69,1525	51,60995	50,13692	76,92591	58,95633	74,53181	41,68449	73,25355	55,83257	45,49237	34,77412	56,49882	43,80754	68,89182	59,67569	61,19087	64,84258	72,83309	88,57027	81,86277	89,79092	78,1366	73,55762	84,57298	81,52735	73,69971	75,28535	86,59144	86,77111	57,31992	58,86143	72,68782	66,33365	34,03446	34,81205	45,67591	36,39541	46,57327	57,63014	74,47916	67,65866	80,53824	74,84922	78,88152	88,64391	83,74101	90,0545	85,32549	88,12839	82,2737	88,68921	88,6993	85,57941	61,08512	54,70305	87,35011	62,03671	23,96566	39,98156	45,24964	40,11922	43,07513	60,16109	63,63036	60,14541	84,78323	90,57983	83,20795	69,73054	75,55807	82,33001	87,65218	89,21011	87,23067	85,13139	68,28353	84,71492	56,55083	60,00691	77,02828	68,71173	13,72914	26,37227	37,32248	34,86447	51,118	62,69106	48,58035	61,95865	60,31631	77,61115	63,55651	78,38348	67,66032	76,87299	75,44685	79,34834	67,4225	69,32623	83,94272	80,05741	43,38168	53,45573	67,45219	63,15367	15,26808	33,05212	36,33296	33,47971	47,66848	69,00716	48,40683	41,08415	63,28789	84,12557	63,13274	74,48082	69,94861	75,32217	73,13295	79,87974	58,95509	69,83097	72,35405	78,81452	34,84444	58,2072	57,82687	62,01792	24,25516	40,00511	38,04231	42,72567	56,5643	58,6557	29,08122	26,09258	37,73693	60,38869	60,77262	47,7674	29,86261	51,79038	37,39245	55,10997	35,41936	39,87276	41,18258	59,80002	31,70079	28,97042	27,54746	37,71019	14,29853	16,921	34,72142	31,38401	10,9797	11,77892	6,21111	20,34061	6,190871	12,76262	10,00249	6,688979	4,54997	9,046268	7,79827	9,234154	4,928092	9,602605	6,33006	8,8637	3,903004	8,194214	6,095408	7,409648	3,602661	5,842521	8,117471	11,12649
7/4/2020 9:09:00 AM	62	59,96933	60,98703	57,62931	56,20966	68,40269	56,56298	78,3792	68,01385	50,91692	61,8319	74,75161	69,94681	55,92175	52,86348	80,93888	61,83217	79,88588	43,0285	77,26707	57,33588	46,33524	36,44155	59,68978	45,17656	72,32076	59,35532	62,03588	68,96684	75,49113	88,66318	86,75847	89,17993	80,97121	76,43223	87,93111	83,01586	75,98171	78,18952	88,42009	89,86269	60,85993	62,61777	76,68856	65,71522	35,73331	37,41138	47,34314	37,59803	48,76175	62,45407	77,15738	71,25359	80,44913	79,32403	80,7121	89,60144	83,72845	91,13686	89,14623	90,50784	86,12518	87,50104	90,47171	89,67023	65,66708	56,97964	90,04842	64,34171	25,78395	39,21267	46,24164	41,19059	44,19789	63,56867	66,74583	65,19611	84,94218	90,79929	84,40416	72,90865	76,76116	84,38163	90,00042	90,71901	87,57267	85,46171	72,35267	86,62239	57,90749	62,91798	77,35646	71,12733	15,57154	28,41229	40,20992	36,51691	52,7645	64,20369	51,15267	61,66107	63,12777	81,90857	66,52451	83,60121	71,83204	79,9397	78,30405	82,78142	70,34103	72,47478	86,4258	81,39776	45,45832	59,03204	69,44304	66,95154	15,0822	33,74903	37,974	34,99703	50,44043	71,76524	50,41563	42,1991	66,64339	84,43745	64,5173	77,63843	72,3175	77,56563	75,74201	81,90028	59,5376	74,95007	75,87948	80,82842	35,86829	55,87127	61,17229	63,53883	24,86648	40,20951	36,68317	43,05737	55,65885	63,55666	29,19153	27,95708	39,35331	64,68412	62,49309	50,86567	31,0914	55,25233	38,53538	57,7551	37,52618	42,40267	40,63571	61,72655	33,26523	28,38058	27,5726	38,98893	15,22802	18,29838	36,09969	30,85109	11,57286	9,972301	5,709204	18,81086	5,093737	11,77781	9,10657	6,755775	4,110577	9,140142	7,35722	9,143801	4,786348	9,608271	5,80218	8,863355	3,418021	8,493383	5,539968	7,667164	3,627873	6,01452	8,90252	10,71397
7/4/2020 11:09:00 AM	64	63,34874	63,92857	59,9933	59,67314	71,01065	57,41898	81,10522	72,24366	52,07227	63,50533	74,5135	72,55236	59,63272	54,81322	80,81461	65,49825	78,9774	44,70774	78,71159	60,50322	46,32143	37,90962	59,86806	45,56594	73,91191	63,74482	64,77115	71,52147	79,16204	88,45567	87,03809	90,4452	82,3269	79,43282	89,64703	86,73477	79,52683	78,51501	89,34129	90,02528	64,49084	66,07172	77,27102	70,07439	34,09331	37,85726	48,75546	38,99861	51,64844	66,06681	80,47704	72,04478	82,88005	84,62154	81,11344	91,92778	86,89517	93,4654	89,54501	92,76898	86,01466	90,8475	92,87212	90,97984	66,88828	58,91736	91,07198	65,55579	26,34305	38,28885	46,51594	44,1894	46,10625	68,44172	69,24873	67,96288	87,2306	92,87447	87,55375	77,05584	79,97078	87,65377	90,95525	92,0642	87,63484	88,29624	74,22842	89,40588	60,44526	68,39468	80,2884	72,13052	16,5167	28,1335	40,26919	36,71115	56,61949	68,02733	52,7102	64,70311	64,03308	83,22765	71,91962	85,92078	75,9243	84,25308	80,87872	84,27525	73,64204	74,04917	88,40891	84,88396	46,29048	61,56382	72,41359	66,66177	14,34599	33,46133	37,16153	34,54942	53,10614	72,1683	53,20381	43,92524	69,28264	88,45988	67,81464	77,66896	73,85583	79,58403	77,47492	83,90867	63,77942	75,2408	77,94299	82,40654	37,68498	58,8876	61,45005	64,57567	24,81688	41,86409	38,25894	44,98156	59,3368	63,8782	28,89154	29,21108	41,27308	65,16965	63,66898	51,22493	33,93478	56,32591	39,57926	58,84995	38,83835	45,51621	43,90494	63,09502	34,90053	29,76369	29,08177	42,37152	14,82165	17,64713	35,12026	31,60201	10,98406	9,916417	6,029372	18,87323	5,859306	10,96527	9,882157	6,590131	4,061326	9,541059	7,414208	9,486074	4,384878	9,012006	6,040286	8,37395	3,669526	8,535243	4,906057	7,990923	3,921447	5,852122	7,903335	10,70914
7/4/2020 1:09:00 PM	66	66,95893	67,52383	61,48009	60,46792	74,18118	62,28089	85,7579	74,05021	53,12162	67,74315	78,80491	73,2052	60,40672	55,35181	84,49947	64,29633	80,12144	45,32694	82,61073	61,47746	48,75428	39,11555	64,57622	49,46355	78,02532	64,9453	68,66297	73,41028	83,3504	92,33608	88,94811	92,19033	85,43704	84,8586	90,52083	88,88455	81,45979	81,85448	92,40972	92,9349	64,86641	69,49678	79,01049	69,65496	36,47788	40,33371	50,98157	39,99039	52,43576	69,20052	82,22404	74,35787	84,90944	85,46108	82,1739	93,66303	88,51246	95,45522	93,11658	93,54202	90,69573	94,2513	94,45284	92,65197	68,38576	61,74493	92,27536	67,38643	26,35914	41,20524	49,18221	44,50853	47,54408	70,40119	73,47356	68,99564	90,46544	93,63672	89,2928	78,50616	81,70638	90,31989	92,10288	93,68797	91,18085	87,45469	76,76766	89,29156	62,36234	67,41974	81,02937	71,83508	16,61659	29,23181	41,34387	37,28649	58,7576	72,03782	54,44138	66,15033	66,42538	82,8907	74,01062	87,29636	78,89493	84,76494	82,07857	87,82148	76,19446	76,5768	89,97865	87,63933	47,97952	62,11436	76,83646	70,9317	14,84789	34,68018	39,89183	36,70348	54,39952	73,7746	54,26545	47,12319	71,66847	88,20278	68,81161	80,64407	75,61132	82,81071	81,66467	85,63301	66,74237	79,88554	79,21294	83,72575	37,71738	60,47221	64,90661	66,30658	27,39722	43,92048	40,37646	45,34849	59,75941	67,47838	30,06238	32,27046	44,32741	69,673	66,02675	54,5756	33,93623	58,98404	41,58412	58,54733	40,74706	46,90422	46,34485	64,44138	33,83247	31,38525	30,30808	42,48854	15,15017	16,55843	35,65166	32,88089	11,25145	9,527106	5,918712	19,96663	4,844095	10,95187	7,784801	6,420411	3,595546	9,397588	8,241877	8,806296	3,822323	7,864721	4,536638	8,566603	3,334577	8,442957	4,773707	8,692736	4,140211	5,779109	8,686242	9,893969
7/4/2020 3:09:00 PM	68	68,5351	70,65919	63,54829	63,76838	78,3611	64,00337	85,92127	76,08899	56,93599	68,12127	80,82063	77,07932	61,75225	59,67258	86,32868	68,01924	81,69312	48,80748	82,18598	65,86497	49,41721	41,2165	66,70155	50,69961	82,64789	68,45581	71,62611	76,44252	87,05758	94,84748	91,5605	92,87799	87,78618	85,80605	92,46761	91,04685	85,86753	84,90537	93,40117	93,42335	67,62592	69,76625	81,41157	73,02242	37,80124	40,42413	52,81498	42,85685	55,75114	72,18398	85,89404	76,61839	88,05212	91,242	85,29875	94,26186	89,26649	95,07951	93,94356	94,85654	91,93827	94,8421	93,82606	95,20599	70,97999	63,29672	93,09434	68,39364	27,41241	42,22501	50,46579	47,24912	50,59586	72,131	73,42293	71,47657	91,21484	95,77579	90,3429	80,36659	84,05959	90,39146	93,75249	93,79352	92,18799	91,90899	78,58428	89,38591	63,70207	70,20682	83,67202	75,42088	16,71405	29,5211	43,0993	37,52459	61,83804	74,00254	56,35091	68,66822	68,69114	86,28585	77,12656	88,64797	78,33286	87,32012	84,11099	88,60812	76,72276	80,05817	90,15805	89,54368	49,21675	64,03377	76,87576	74,78979	16,26202	35,51821	39,53056	35,84839	54,21916	78,45367	54,9292	49,64135	76,2364	90,48899	73,8027	84,07811	78,9039	85,53873	82,38741	87,60105	69,08488	80,88983	81,59338	86,91058	38,75249	61,95153	67,65238	69,25219	26,81497	42,51202	42,70392	48,88318	62,92896	69,27885	31,05258	32,99258	48,06366	71,28558	70,48402	55,28812	36,9331	60,62389	45,58487	63,24084	43,59112	47,65992	47,32876	67,57288	36,313	32,05481	32,03249	42,00024	13,86543	17,32897	33,7442	33,13951	10,74167	9,61725	5,6594	18,50775	5,213583	11,08332	7,310732	7,139492	3,76043	8,998606	8,040106	8,059448	3,732869	8,691286	4,456095	8,053093	3,504849	8,254381	4,825307	10,12544	4,026649	5,85979	8,345906	9,882432
7/4/2020 5:09:00 PM	70	73,81928	74,09193	66,5451	66,97433	81,00796	68,4625	88,5532	79,98508	59,71568	71,43858	83,31932	79,74152	66,76648	60,48885	86,94821	71,2679	84,22787	51,50359	86,19647	67,48439	49,8691	42,74239	68,71546	50,39871	84,75015	70,70002	72,72096	78,84512	88,06463	96,39417	93,17384	96,14619	88,71015	89,6339	94,73103	92,74121	87,16243	85,75701	94,35262	94,99261	69,67742	73,8101	82,45034	76,82015	39,26745	41,40964	55,9498	43,80782	60,54943	77,03319	86,76435	79,66567	88,66062	90,46171	87,37897	95,70803	93,14455	96,82071	94,88222	95,38241	93,91144	97,0108	94,41694	96,16483	74,62617	66,79763	92,71683	86,49177	27,86251	40,89875	51,31438	47,52625	53,2887	74,35179	76,96391	73,62228	92,4437	97,0785	90,53431	83,93036	86,08153	92,88904	94,70747	95,74947	93,63679	93,8235	78,65759	93,75243	64,77861	74,47247	84,92339	78,26931	19,1266	29,3299	44,72598	39,86551	60,93488	75,27672	58,95592	68,84484	71,97931	88,43163	80,11191	89,09179	80,71446	88,62794	86,23342	89,5564	79,48262	82,33139	92,25174	91,19315	52,48205	67,64016	77,5929	75,00829	16,54316	36,50544	39,98647	34,77986	57,63677	80,4016	59,60599	51,0139	76,01791	91,19322	74,19692	85,32003	80,91381	85,28377	84,97783	89,60351	70,65367	83,97491	84,27628	87,9108	38,58118	64,20176	68,76492	71,89642	27,81353	44,1742	42,67318	49,11176	64,77481	68,89851	33,53835	32,42098	49,62215	73,28815	71,91182	57,99617	37,08015	64,34406	45,40299	63,41374	43,34087	49,73462	51,28608	69,65634	37,44156	31,84219	32,45517	44,70795	15,39422	17,97345	37,90278	33,15311	10,50156	9,47067	5,613396	19,18117	4,947779	10,50025	7,897256	6,963487	3,771276	9,042744	8,122582	8,170661	3,596099	8,550922	4,892035	7,518306	3,903833	8,114846	4,702697	10,22982	3,71788	5,699602	7,910105	10,09609
7/4/2020 7:09:00 PM	72	74,57712	75,29807	70,24039	69,78975	84,84617	71,3407	90,46005	81,81995	63,81052	73,75069	84,85632	82,52065	67,8027	65,19273	89,56738	74,90178	84,47536	50,89758	86,84965	67,51603	52,62442	48,05752	67,78342	54,39359	85,51897	72,63698	77,26611	83,68819	90,26719	96,26092	94,64178	97,1147	89,933	91,99671	95,22782	93,75519	90,65526	87,38907	96,50959	95,90538	70,48236	75,07654	84,74339	77,96516	41,75585	42,17196	57,48611	45,35699	65,11695	76,76026	88,99088	81,42726	92,27834	92,6615	91,229	96,53094	93,49429	98,75014	95,03108	96,8194	95,51303	96,73699	96,72531	96,57474	75,71555	65,70388	94,26821	73,26841	27,10261	44,17799	52,41179	50,07418	56,10369	77,3144	79,70249	77,02592	95,4499	97,48101	93,24291	85,62632	88,08708	95,28087	94,50445	96,30947	95,22684	95,69035	80,94124	94,612	66,9277	76,89945	85,33067	78,90562	18,72721	32,70253	46,15958	39,23747	63,63776	76,66825	60,98591	72,54352	75,23175	91,82492	81,95278	91,22969	83,55846	91,62308	88,30701	91,30706	81,03814	84,36008	94,07521	92,2306	54,71982	65,58156	79,69779	77,68638	16,85186	37,58945	41,99464	36,9985	60,28667	81,82555	61,76096	50,66161	79,22041	94,59584	78,42397	87,07284	82,42029	89,11618	87,75627	91,08215	71,85081	86,41122	84,36285	88,69032	40,49452	62,76863	72,0032	71,62868	26,97509	44,83374	45,25876	47,4245	67,80946	71,76897	34,93611	32,13887	51,15108	73,72258	73,97181	59,32775	39,91249	64,48367	48,40745	63,64695	45,6518	50,83216	53,44428	70,52629	38,47728	32,6492	32,47541	43,99356	16,24731	18,13889	37,03477	33,98444	10,01243	8,51307	5,830571	20,07847	4,761549	10,60718	6,268927	6,880941	3,591816	8,893817	7,029937	8,561285	3,066907	8,210238	4,805966	7,613977	4,142076	8,057789	4,589964	10,16447	3,572889	5,776277	7,732787	9,436962
7/4/2020 9:09:00 PM	74	78,27946	76,76033	72,19828	71,91431	87,8056	73,25417	91,78645	83,72292	65,04173	77,31876	83,81258	84,32127	69,33652	67,68472	91,15765	75,65083	86,94511	54,89548	87,59394	73,1936	54,2459	48,01786	71,78818	54,31366	87,74882	77,20512	76,58875	84,7992	92,15849	97,78197	95,69559	97,57564	92,7542	93,17744	95,84563	93,8224	92,90126	90,45182	97,63276	96,87099	75,4063	77,007	85,64248	78,61882	42,20435	41,59476	57,05107	47,01536	66,82278	78,26778	90,51441	82,96371	93,80161	94,15783	92,83073	98,37955	95,59627	98,8027	96,3932	97,46947	96,5817	97,48632	96,94442	97,72035	78,28043	70,53409	95,79866	78,97789	28,43163	44,96035	52,13687	50,34821	60,21869	78,2302	81,95499	80,47697	96,06881	98,47438	95,28647	88,82516	90,38034	95,66969	96,87299	97,17486	96,09141	95,97839	84,4487	95,17324	67,94955	78,82571	88,40607	81,0079	18,84691	32,45635	46,74438	40,20074	66,96252	79,73785	63,90425	75,2308	78,01151	93,16687	86,94712	93,47384	86,3744	92,33926	91,41372	92,85727	84,92878	85,82056	94,07562	93,18157	55,78056	67,23882	78,61772	81,12891	16,4535	38,05482	42,62171	38,77411	62,59283	82,98872	63,89409	53,60571	80,97018	95,31513	80,02757	88,28216	83,60266	90,80142	88,03334	92,00445	74,1467	89,04205	87,10545	90,81157	41,9351	66,93752	74,36436	76,1702	28,89927	45,11681	46,93108	49,12039	67,5639	74,79464	36,90228	35,30759	52,87868	76,05659	78,22233	62,27143	40,52063	66,5069	49,10933	65,59716	45,9118	54,7592	56,72241	73,89638	38,55403	33,15097	33,06463	48,49249	16,90505	19,31166	39,48794	35,44609	10,5332	9,39593	5,523251	17,99597	4,705667	10,77711	5,130071	7,457518	4,397104	8,777423	7,726777	9,240372	3,339964	8,678645	4,655035	7,293117	3,62145	7,981805	4,829106	10,34345	3,592506	5,683991	8,329603	9,784966
7/4/2020 11:09:00 PM	76	80,03537	79,20383	76,38173	74,81294	89,41265	75,90283	93,68645	84,35849	69,50417	79,85107	86,89234	86,52216	74,16128	71,74652	92,06427	79,71665	88,27345	56,45309	90,57761	75,52498	57,10254	48,23677	71,63981	55,19479	88,97851	79,62167	78,47694	87,99452	92,87653	98,44164	96,9474	98,38514	92,86652	94,85336	97,60375	96,16593	93,00356	91,93448	97,84912	97,90804	77,94099	80,59122	88,6182	79,55778	44,81702	43,88415	59,55184	47,41973	68,34625	83,39046	91,38416	86,52361	94,5423	94,14706	94,29066	98,74469	95,61706	99,10761	97,39183	98,51866	96,15447	97,40495	98,43799	99,27664	80,33571	75,01913	95,84721	76,676	29,42225	47,14151	53,97277	47,79088	64,11044	80,87009	83,18462	80,94752	96,8569	98,7529	96,08768	90,68599	93,30646	96,96749	97,38927	98,22496	96,94131	97,06233	86,76683	96,65168	69,88795	81,44743	88,39875	83,99267	20,00055	34,13724	46,09334	41,97717	70,0362	83,79414	66,43333	76,50634	81,51954	94,95614	86,29269	94,88837	89,71389	95,06494	92,46478	94,47192	85,57761	89,61407	96,24627	94,28762	58,41034	69,8195	80,90283	82,05578	15,89288	38,25051	42,49945	39,40146	65,86414	85,26698	65,78532	54,98826	85,25842	96,01286	82,03802	90,73552	85,89288	91,63558	89,95448	92,30817	75,98377	91,88536	88,22585	91,69395	41,72241	69,68958	75,29351	75,46799	28,70752	47,06751	48,8876	50,52498	70,88038	77,21693	38,40033	37,77954	55,10224	78,98444	78,64942	65,46255	41,70217	69,5119	49,92395	69,18014	47,84621	56,23722	58,93105	75,08518	41,64988	33,7149	35,31878	48,58988	17,02006	17,62385	40,53796	36,42974	10,51268	9,221374	5,398085	16,32923	4,845891	10,71245	5,446094	7,425675	3,423132	8,618341	7,043683	9,871243	3,156637	7,882958	4,843336	7,29878	3,792274	8,148555	4,82807	9,749116	3,554999	5,63916	7,949201	10,05595
7/5/2020 1:09:00 AM	78	83,40835	81,39623	79,78655	77,1013	90,72433	79,85321	94,96429	87,62661	70,99511	82,2974	88,06987	88,08949	77,39667	73,79842	93,21135	82,42064	89,47482	58,05364	90,8374	76,7707	56,37461	50,47897	75,33598	56,49176	90,03992	82,65881	80,54633	91,69284	95,01569	98,80561	97,58635	98,69308	94,86102	95,02024	97,82099	95,27756	94,65725	93,29997	98,06918	99,05856	78,28546	82,01537	89,11852	82,30672	44,38889	44,77384	60,85827	49,61414	71,01397	84,65338	92,34009	89,41638	95,82677	96,33262	94,73315	99,33363	97,60023	99,12936	97,8456	98,73868	97,98159	98,70517	99,10761	98,68044	83,37333	74,27021	96,81532	81,48078	30,28805	49,5191	53,42127	50,53645	67,6792	81,99174	86,91492	84,3605	98,14662	99,00648	97,35502	92,25444	95,17912	97,93863	97,26701	98,43509	97,88911	97,88842	90,52788	96,43458	71,04015	82,8545	90,63412	84,76812	19,51681	35,25523	47,54366	42,76152	71,40473	86,16132	69,71155	80,81669	84,29522	95,62956	87,79303	95,48768	90,27196	96,88895	94,60385	95,57776	86,83031	90,30684	96,94345	95,36106	58,23953	70,82587	81,73243	83,1525	17,51354	37,63401	43,16983	39,13075	65,98869	87,56825	66,96825	57,76774	86,04796	96,89069	84,96354	93,81577	90,18147	94,09435	91,95258	94,79208	78,50548	92,70384	90,61243	94,92043	42,82376	69,60047	75,64372	77,93131	28,91937	46,95983	50,01733	51,84689	77,78355	78,56543	40,90234	40,91892	59,26628	80,94745	81,24005	68,67354	47,04824	69,11444	55,02909	70,99525	47,70454	56,18797	62,56334	78,18861	45,21628	33,67616	36,59732	51,77968	15,88707	17,114	38,70524	36,22051	10,58584	8,691423	5,20557	16,56996	4,683217	10,47849	4,936105	6,777811	3,242153	8,889603	7,242554	9,941422	3,414222	5,537619	5,082684	6,511868	3,782121	7,856502	4,652133	9,34661	3,926558	5,290051	7,875566	9,619322
7/5/2020 3:09:00 AM	80	85,05989	83,35682	81,60802	79,76238	92,96206	82,133	95,17117	88,99219	71,47602	84,64101	88,59492	90,07874	79,00226	73,14594	94,46529	83,02346	89,71555	60,55247	91,38982	81,41199	57,68112	51,21056	79,4387	58,94942	90,99345	83,26191	83,64182	91,72179	95,36562	98,17653	98,02754	99,26821	95,7718	96,35437	98,19725	96,34201	96,14356	94,63853	99,04835	98,85583	81,86327	82,884	89,89611	85,20536	45,54509	46,6733	63,64086	51,05321	75,51461	88,17805	92,35321	91,55505	96,17589	96,17747	96,39216	99,13752	97,67905	99,21115	97,96716	98,93354	98,27676	98,62913	99,38073	99,0757	83,77355	76,56913	97,49799	81,64049	32,34659	50,23727	54,09207	51,72718	69,72369	83,81342	87,90119	85,05408	98,49663	99,39815	97,41953	93,48565	94,71542	97,85574	98,63051	98,76838	97,68871	97,78281	92,99894	97,87895	74,92125	82,46346	91,14128	87,1701	19,6158	34,99656	49,39966	44,03253	73,7661	84,94197	74,42536	83,3866	83,72935	96,51768	90,20779	96,64616	93,42541	97,53667	94,95525	96,61908	90,31519	92,11263	97,61578	95,64925	59,42708	75,35588	82,98671	83,71264	17,41414	38,64867	45,43269	39,74788	70,07163	89,24769	69,50362	59,19754	87,57695	98,37422	86,52983	95,71446	89,89432	95,33218	92,27724	95,21014	82,66233	93,1013	90,23693	95,16171	43,78433	73,47901	77,72871	77,85907	28,86218	47,75061	48,99239	52,22045	76,82112	80,74368	40,34124	40,18181	58,77217	83,1822	83,16431	70,65926	46,25533	71,09762	55,60926	73,36926	50,88618	57,59912	65,43068	78,37541	43,92649	35,51738	34,48726	52,5344	17,58475	17,97352	40,87464	37,97214	10,97839	8,844563	5,086069	16,45992	4,731432	10,15708	4,397726	7,033461	3,171972	8,638305	7,287178	9,758718	3,556242	5,408032	5,662094	6,723724	3,843598	7,897049	4,57912	9,645366	3,809336	5,270779	7,565278	9,520061
7/5/2020 5:09:00 AM	82	87,94851	84,05524	84,26289	82,37781	93,59748	84,8251	97,09542	91,5808	74,84645	87,12064	92,14413	91,85428	79,59715	76,11455	95,11156	85,19016	90,18326	61,75343	93,37485	81,14217	58,64797	53,68673	80,41902	59,92823	91,97157	85,4137	85,71197	92,5994	96,17754	99,00054	98,68576	99,32803	95,68456	97,98617	98,63873	97,3381	96,35078	95,68392	98,61074	98,99245	84,14754	83,97263	93,36194	86,9907	45,84011	46,90339	64,76688	49,96035	77,26114	89,65635	94,23485	92,58435	97,14261	97,91156	96,76007	99,41583	98,17805	99,52524	98,41042	99,28175	98,00896	99,03909	99,01533	99,61552	86,29752	78,61785	97,81734	86,74734	32,57799	49,63079	56,20627	51,48368	73,93056	86,23722	89,73724	87,02461	98,48289	99,49444	98,19988	95,18678	96,36439	98,51515	98,64232	99,22469	98,18972	98,27351	94,36602	97,7819	74,80922	87,23745	93,08763	87,14219	19,97734	34,93521	51,03608	45,27576	76,77173	88,54754	74,89763	83,93906	85,56442	96,42685	92,47002	97,40392	93,61765	97,74535	95,74672	97,73106	90,88093	92,83101	98,38403	97,71841	60,32024	76,39175	84,38592	86,07635	17,10737	38,9222	45,45203	40,84583	71,56775	92,18578	75,50604	62,48183	89,20631	98,61552	88,32567	96,21229	91,7823	96,42262	94,48283	96,68533	83,79781	93,66248	92,74149	96,38974	45,92742	75,45376	79,33729	80,01415	28,576	49,30903	50,132	52,72353	80,85689	81,73443	41,13409	42,69134	63,148	84,53588	85,73289	71,9858	48,99509	72,95562	58,74786	74,62665	51,59835	58,95088	66,7066	81,87507	43,86874	35,18306	35,42254	53,51756	17,09604	18,05565	41,50503	38,33638	10,95028	8,964205	4,495469	15,51973	4,676171	10,17801	3,874613	6,886398	3,914539	9,145116	7,209604	9,611102	3,724511	5,755346	5,620165	6,530448	2,837574	7,695486	4,347301	8,438469	3,965172	5,351805	7,80345	9,91925
7/5/2020 7:09:00 AM	84	88,78323	87,77424	84,958	84,12231	96,30381	86,34263	98,17218	93,32117	77,66854	87,9814	93,8637	93,91807	82,28897	78,44758	96,9467	88,33195	92,51299	65,1756	93,68196	83,63153	59,47557	56,71253	80,66245	60,92796	95,08276	90,62328	88,26488	94,97064	96,67019	99,30448	99,02251	99,41513	97,34507	97,91895	99,17109	97,9537	97,17127	96,44611	98,95211	98,87405	85,20708	84,97624	93,46658	87,35336	47,12395	45,64731	68,09399	50,90213	80,42828	90,93777	96,05348	92,25374	97,52535	97,95521	96,54288	99,61269	98,21715	99,75256	98,72416	99,49506	98,7339	99,38302	99,03226	99,31718	87,53854	81,26582	98,23669	86,65672	32,77271	49,87415	59,28872	54,54002	74,44871	89,79326	91,04685	88,95709	98,47384	99,69456	98,54457	95,09995	97,45518	98,71436	99,06589	99,58237	98,86018	98,43418	94,9437	98,05006	78,07788	88,71456	94,85046	88,62041	20,6319	35,87954	49,61566	47,33215	79,86219	90,70271	77,62193	87,24311	88,04868	96,80434	93,16369	98,1918	94,34931	98,13902	97,19918	97,62193	92,73589	93,61295	98,30004	97,48639	60,66541	79,54244	86,01259	87,61674	16,99706	38,18607	45,97522	40,11025	75,36493	92,47735	77,42961	65,37342	92,3758	98,96352	90,02086	96,91203	93,55686	96,39651	95,14236	97,46091	87,82307	95,69608	93,06898	97,7218	47,21831	76,31424	80,78588	83,72727	31,01597	48,79808	51,0273	54,30102	82,51852	80,81607	43,12403	43,92767	65,4481	88,26723	86,10923	72,78162	50,2066	76,38353	61,32143	78,99784	52,96019	60,24978	68,17577	83,45242	46,28903	36,86574	39,29156	54,2524	18,04308	19,31228	43,81404	40,06189	10,92673	9,141039	5,016786	16,01597	4,85128	10,15908	4,057527	6,954922	3,732523	9,253427	6,381037	9,312211	3,752901	6,134298	5,70575	6,726555	2,393899	7,471196	4,423698	7,74819	4,010417	5,18319	7,920397	9,748909
7/5/2020 9:09:00 AM	86	92,1216	88,92538	87,29803	86,0284	96,27584	89,0384	98,89776	93,68058	78,83766	88,51328	95,24902	95,47166	83,46458	81,09424	96,96716	89,13544	92,36254	68,05268	94,61946	84,44325	61,73555	54,52303	82,77728	62,39225	95,51048	90,26131	91,04803	95,42509	98,12632	99,21413	99,18469	99,68715	98,211	98,48834	99,36831	97,98672	98,63892	97,54131	98,90625	99,27637	84,67811	86,41897	94,40829	88,38127	48,46761	48,53483	69,4599	54,78732	81,06522	93,17999	96,54647	93,8222	98,38287	98,69073	97,75793	99,89707	98,58436	99,86828	99,49941	99,52753	98,59251	99,36768	99,28997	99,77303	89,36665	83,01393	98,99426	88,78793	32,28648	51,99443	59,85356	54,1226	78,72285	90,6934	92,99818	90,74844	98,96732	99,75099	98,60867	95,5638	98,01759	99,47786	98,73433	99,65578	98,36186	98,71222	96,06467	98,64715	77,28379	87,01087	95,06328	88,09151	23,24471	35,84259	51,41385	46,50627	81,66294	89,4465	78,64707	86,89898	88,8608	97,56348	95,23942	97,94285	95,50468	98,74599	97,67407	98,67491	94,05	95,39208	98,87489	98,09191	63,55748	83,39115	89,61794	88,62926	17,77299	39,28451	46,61444	41,11689	75,44318	93,99805	78,0444	68,33077	93,14876	98,92082	91,97641	97,32772	94,39158	96,5471	95,94524	96,90733	87,55637	95,53114	93,82178	97,51188	47,83633	78,07188	81,68739	83,31911	30,35243	50,35941	53,6028	56,56968	84,54251	85,3967	47,10807	48,80305	65,68972	88,93285	89,77972	77,19316	51,81476	80,19486	63,31911	80,51925	55,06285	61,63863	70,75252	85,35146	46,38884	37,08845	42,2608	58,70662	18,32477	18,2731	44,03984	38,46596	10,15169	8,976708	4,716789	15,5953	4,765487	10,11798	3,867706	6,883705	4,194849	8,291612	6,456331	9,076523	3,741573	6,158198	5,790645	6,296765	2,399909	7,555054	4,36975	8,098958	3,841733	4,88036	7,942571	10,13256
7/5/2020 11:09:00 AM	88	93,85223	91,02668	89,26697	88,33147	96,48839	90,50791	99,02492	95,23196	81,84337	89,77163	95,57174	96,33855	86,01576	84,38674	98,15788	90,69352	94,13655	69,37866	95,19306	86,44632	63,18669	57,30085	84,86227	64,00842	96,7879	91,76986	91,40321	96,18155	98,65488	99,59673	99,4101	99,78358	98,71761	98,63106	99,48137	99,02237	98,57476	98,21999	98,67989	99,62616	84,61193	88,50603	96,09914	89,01719	47,3461	48,43854	68,72803	55,77462	83,04384	95,23846	97,75586	95,35153	99,15955	98,96642	98,79353	99,85827	98,85009	99,84258	99,2153	99,57262	99,10734	99,5414	99,58858	99,4159	89,40243	83,53752	98,84049	90,8265	32,64409	54,69399	60,23417	53,05116	79,88961	92,78053	93,24153	92,0526	99,1027	99,78519	99,31117	97,56313	98,27828	99,69773	99,51958	99,84948	99,05898	98,78538	97,37739	98,65965	80,91844	89,42689	95,04573	90,87485	20,52325	37,2726	53,10931	47,73949	85,26318	92,7392	81,85891	88,71996	91,31555	97,80007	94,89673	99,10927	95,88763	99,37182	97,67815	98,76651	95,18989	94,24721	99,25771	98,41035	65,02121	83,50201	91,2002	89,43951	18,31731	40,11543	47,2563	38,60245	78,69557	94,68004	80,99801	71,58012	92,75842	99,45583	92,2304	98,36159	96,36211	97,2496	96,83059	98,35862	88,0993	97,1969	95,27106	96,76062	48,98064	81,28613	82,82328	81,852	29,32305	50,83002	52,34403	56,49329	87,21555	86,33614	48,21121	50,53202	67,88738	92,22652	89,8106	79,90896	55,05443	81,23895	64,84927	81,28081	57,06648	66,7374	73,51797	86,53922	49,93597	38,7053	40,84197	59,49001	18,15118	18,03451	41,68663	38,01303	10,13781	9,044056	5,040824	15,51994	4,800025	10,06562	3,327945	7,250705	3,438812	8,179225	6,041529	8,788059	3,235246	6,295245	5,482497	5,644825	2,821549	7,327862	4,528625	8,186893	3,434254	5,402437	7,359362	9,971473
7/5/2020 1:09:00 PM	90	95,24225	92,18598	90,02667	89,90316	97,77078	91,9972	99,25232	95,63875	85,72861	93,34155	96,68656	96,50739	88,43488	85,91574	98,0761	91,82879	94,93948	72,19462	96,35748	88,37209	63,28878	59,30607	86,47485	65,79161	97,89029	94,18055	93,76036	97,89767	98,8954	99,57049	99,66879	99,56496	99,18912	99,07017	99,46867	99,45997	98,7451	98,64542	99,62975	99,74449	88,27801	89,71023	95,97743	93,20327	48,89734	50,34027	72,16325	56,28316	87,78977	95,88348	97,20809	94,7078	99,45292	99,24211	98,90335	99,8269	98,95345	99,90081	99,23458	99,76203	99,29909	99,78255	99,61843	99,46321	90,59944	86,35859	99,21281	90,45645	31,87942	53,80844	61,20739	54,4047	82,50173	94,96616	94,977	92,4913	99,32616	99,80631	99,25757	97,57281	98,062	99,62167	99,43883	99,76341	99,14823	99,03197	97,67269	98,99274	82,07877	89,60496	96,47263	90,8743	21,54123	37,23523	54,03411	48,60722	86,49114	93,41444	84,20825	89,16004	93,41644	98,65813	96,54516	99,53139	97,03105	99,10948	98,20948	99,21557	95,65643	96,36888	99,01125	98,49014	65,62278	84,78622	92,45559	91,7823	18,14358	40,54943	45,53313	40,97819	80,84557	94,83111	81,99429	73,02394	95,00816	99,56255	93,44178	98,73633	97,58945	97,77776	97,94132	98,36669	90,88673	97,51609	94,51309	97,76077	51,57182	82,18419	82,98948	83,45878	30,33764	50,86856	53,21508	55,98185	89,07991	88,53828	49,80721	55,24688	71,28489	91,05838	90,73283	84,40981	55,14486	84,10484	68,37215	84,75002	61,0941	68,25646	74,05773	88,56053	51,74369	38,8733	40,63854	59,84272	18,56674	18,11194	44,22593	40,04145	10,01257	9,113339	4,620912	16,22727	4,250732	10,49831	3,953912	7,030283	3,61544	7,968611	6,316452	8,097507	3,799735	5,555164	5,595366	4,892311	2,367789	7,323579	4,493052	7,867485	3,59596	5,547497	7,435621	9,097936
7/5/2020 3:09:00 PM	92	95,53859	93,57572	92,99969	92,43362	97,86127	93,84042	99,11577	96,68118	86,90705	94,41638	98,38093	96,13941	90,29033	85,95	99,07259	93,66476	94,95586	70,45742	95,9201	90,60207	65,28481	60,79411	86,1419	65,67805	98,75001	95,27065	93,26627	98,80893	99,44671	99,78317	99,62886	99,98197	99,54465	99,19119	99,44781	99,60676	98,95454	98,10117	99,76065	99,76521	88,23207	89,85661	95,97086	90,76184	48,93996	51,33965	73,21508	55,8419	88,99046	95,87395	97,90562	96,60085	99,42149	99,43925	99,29473	99,9118	98,99791	99,91531	99,70747	99,83243	99,62126	99,87373	99,83788	99,76259	91,36156	88,31419	98,94425	92,35454	33,48882	57,51872	63,37458	57,02172	85,51075	95,61589	94,95075	93,61925	99,60731	99,87698	99,38136	98,15339	98,16589	99,91344	99,40463	99,70457	99,48111	99,05711	97,24463	99,48007	83,10642	92,37601	97,18419	93,49911	22,78853	38,89741	54,88555	48,32298	87,26825	94,30966	86,00368	91,09423	94,72086	98,85824	97,97427	99,5515	97,68982	99,30565	98,49139	99,34696	96,40115	96,78507	99,43482	99,20721	68,30722	85,86201	93,82799	92,54994	18,65212	38,80775	45,89143	40,09726	81,91355	96,60726	83,83587	75,08718	96,34035	99,6788	94,69276	98,93237	97,61902	97,98795	98,32732	97,99638	91,24911	97,54041	96,1555	98,35047	53,09046	85,61789	84,85315	85,42046	30,1796	50,84846	54,80976	58,89264	87,4951	89,26317	52,78404	54,72474	72,90797	94,15776	90,03378	83,97623	57,39487	85,27451	69,67604	86,19032	63,27669	70,56628	75,0402	88,4297	51,04042	40,17332	44,10347	60,61437	18,74171	19,10919	44,59217	37,67711	10,13795	8,847121	4,7458	14,19554	4,313868	9,971541	3,525849	7,004104	3,320762	7,643333	6,706939	8,132944	3,195251	5,850395	5,513857	4,663393	2,599262	7,347963	4,585199	8,166514	3,501326	5,357262	7,447918	9,669679
7/5/2020 5:09:00 PM	94	96,51028	94,9189	94,08806	93,62325	98,03955	94,9464	99,56855	96,75439	90,53451	94,63307	97,76117	98,07065	94,15685	88,23766	99,23332	94,98743	95,63826	72,26307	96,76421	90,59102	65,90807	61,82714	87,30928	67,65854	98,8838	95,73732	94,92871	99,36961	99,74242	99,88575	99,59778	99,88699	99,5613	99,51163	99,84209	99,58334	98,92815	99,21004	99,69842	99,81066	91,06633	90,77607	97,31778	94,05262	49,81398	52,45842	73,73778	57,56162	91,38794	96,94207	98,81769	96,75143	99,49306	99,52262	99,59695	99,89791	99,37431	99,94613	99,73558	99,87967	99,72909	99,91573	99,85867	99,81087	91,40314	91,27922	99,24016	91,86651	32,88987	55,52767	63,26419	58,76624	88,22482	96,1256	96,9561	94,63335	99,67175	99,90654	99,55067	98,8744	98,9383	99,81557	99,36237	99,9437	99,49201	99,44836	98,66435	99,75327	82,79061	93,62132	97,73071	93,83083	24,64937	40,58321	56,19018	47,42133	89,53215	96,26775	87,58724	92,82514	95,82843	99,34717	97,34444	99,68874	98,23766	99,66464	98,89852	99,51701	97,43666	97,03775	99,2745	99,05214	69,12405	87,59352	93,85085	91,41799	19,16604	40,31174	45,46288	39,99157	84,80638	96,56339	84,07832	79,21779	97,13217	99,76108	95,82042	99,11955	98,09454	98,88822	98,59459	98,79759	94,6502	98,35876	96,51643	98,52364	55,837	85,172	86,19357	84,79173	30,54059	51,17947	54,62486	59,44208	91,16684	89,19091	52,27357	55,40375	74,21033	94,05069	92,52535	85,48444	60,46461	84,74393	71,78259	87,02732	64,98114	73,19201	78,16734	91,38747	52,31799	43,57441	45,94172	64,46521	19,45796	18,4844	44,96263	38,78917	9,944602	9,307376	4,660215	13,56695	4,335074	9,770461	3,43826	7,011287	3,541805	7,501521	6,553589	8,302526	3,07934	5,944684	5,320651	4,493396	2,59643	7,182457	4,574284	7,88137	3,8704	5,497831	7,501935	10,0507
7/5/2020 7:09:00 PM	96	97,39149	95,66693	95,57554	95,43767	98,56489	95,28363	99,56821	97,39024	91,85773	96,73235	98,54153	98,86121	95,16882	90,97322	99,1963	96,65638	96,07441	73,38113	97,68851	91,82526	66,47437	65,23244	87,61266	68,55328	99,03874	97,46209	96,27901	99,38412	99,68703	99,87525	99,7114	99,97569	99,69351	99,78649	99,83989	99,70567	99,11306	98,96855	99,73655	99,71576	91,18735	93,56059	97,25755	94,88727	50,54737	53,6861	74,05152	59,84652	92,43354	97,73949	99,3245	97,20428	99,49893	99,80949	99,82525	99,94398	99,35339	99,89791	99,91227	99,94909	99,66498	99,83692	99,8539	99,84714	92,28137	91,07648	99,31511	93,68853	33,60791	56,14715	62,60853	59,09103	90,38538	95,02059	96,70763	94,49913	99,8289	99,85115	99,83891	98,93076	99,33121	99,83477	99,69414	99,95938	99,67155	99,56393	98,70952	99,73558	84,24044	94,9283	97,50138	95,49203	24,60433	38,79649	58,08942	49,8059	91,26457	97,30521	90,26629	94,33949	96,3101	99,53396	98,29533	99,57891	98,82903	99,79464	99,56428	99,6232	98,05855	97,9376	99,70497	99,17434	70,51441	89,76852	94,76432	93,7755	19,01677	42,12263	46,52271	40,33854	86,38464	98,00018	86,68829	81,71667	96,90229	99,61317	96,65472	99,52414	97,80249	98,41201	98,79559	99,30779	94,87152	98,9649	97,28532	98,27739	58,99329	86,48914	88,36332	85,8466	31,29221	51,12055	51,88972	57,44191	90,98013	91,08752	54,4094	58,64548	76,23391	94,80646	95,06445	88,74503	62,77693	88,28851	72,98063	89,64668	68,08307	75,16192	80,50315	92,22571	55,04289	44,72245	45,73421	64,86005	20,00504	18,41132	43,81562	41,273	9,802305	9,501133	4,757612	15,1376	3,834826	9,988256	3,381756	6,834798	3,281112	7,618742	6,398928	7,421116	3,076025	6,442447	5,428824	5,019135	2,694726	7,107786	4,422524	7,955902	3,772657	5,629559	7,20926	9,260886
7/5/2020 9:09:00 PM	98	97,36399	96,7852	96,62757	95,7394	98,98216	96,26562	99,54231	98,23428	93,65074	97,25464	99,09344	98,63873	94,81163	91,25877	99,09959	96,55836	96,35182	72,59602	97,96716	92,57281	67,10648	64,40954	89,616	69,15015	98,75421	97,45365	97,16588	99,49727	99,73634	99,91732	99,87739	99,97549	99,75817	99,70898	99,90897	99,83692	99,13075	99,15624	99,87111	99,7889	90,5627	94,39904	97,88848	96,12753	52,13251	55,99787	76,47837	61,11814	94,1713	98,76693	98,9872	97,77058	99,58775	99,85169	99,87283	99,9596	99,45872	99,93845	99,92561	99,98708	99,73241	99,85058	99,90958	99,89861	93,4994	90,89812	99,39842	93,97153	33,66235	56,7937	64,56116	59,22227	92,01848	96,58267	97,00763	96,12892	99,82848	99,91187	99,553	99,41002	99,16943	99,94011	99,73474	99,9654	99,84237	99,80258	99,20329	99,69606	84,47405	95,88915	97,56396	95,90379	24,02555	39,91172	57,46995	51,16808	93,45049	96,84496	91,25898	95,04283	98,11471	99,60316	98,70442	99,77773	98,89016	99,49264	99,5508	99,5555	98,78992	98,39053	99,56247	99,21191	72,75538	90,93993	95,41273	93,8208	18,68873	42,67614	48,13985	43,19636	88,31815	98,36096	86,98159	83,2769	97,51976	99,69891	97,41213	99,37093	98,82121	98,82785	98,84118	99,45444	93,66145	99,33258	98,43832	99,34399	58,50719	89,27464	90,31084	88,80388	30,36438	52,18777	51,39216	60,74437	92,61369	93,19373	57,33091	59,37349	80,66576	94,629	95,35533	89,37231	65,67591	89,99717	74,33403	90,32272	70,50598	77,87592	82,4207	92,9032	57,31433	43,96041	49,91621	66,3914	18,27234	18,73971	44,96167	39,74932	9,534979	9,241683	4,593834	14,09179	3,063868	9,656139	3,323041	7,090724	3,513138	7,344372	6,711429	7,937181	3,191451	6,364459	5,46419	4,445596	2,816644	7,241103	4,576012	7,836469	3,725616	5,494792	7,221763	10,00836
7/5/2020 11:09:00 PM	100	98,13468	98,09834	97,87045	97,83089	98,84284	97,15718	99,78455	98,70683	93,40456	97,33905	98,99516	99,18671	96,20462	93,06822	99,35352	97,08029	97,33884	74,83926	97,51237	95,2569	67,99348	66,54391	89,34883	71,95927	99,0862	98,87138	97,96046	99,50465	99,66325	99,87532	99,95006	99,98341	99,83705	99,591	99,85792	99,87436	99,35767	99,35476	99,8698	99,89307	91,78783	95,16814	98,39695	96,99097	53,19767	56,41461	80,05581	61,14584	94,7527	98,81092	99,37694	98,23511	99,79899	99,80507	99,85605	99,9855	99,66685	99,99081	99,89459	99,97292	99,75831	99,82013	99,85357	99,81122	93,45684	93,41512	99,62596	94,80369	33,74157	59,03025	64,15127	62,40067	94,6321	96,45267	96,91824	95,65222	99,91221	99,96132	99,75064	99,53767	99,42591	99,90247	99,93092	99,93417	99,65994	99,84948	99,01595	99,80637	85,78029	96,94539	98,10753	95,78098	24,86502	38,91274	58,09641	49,25114	94,46143	98,20872	93,07347	95,7959	97,38616	99,78773	98,63879	99,79982	98,81467	99,87787	99,64916	99,84251	99,02126	98,90239	99,71458	99,6882	73,09592	91,875	96,42194	93,96021	18,74206	42,02075	49,30552	42,93201	88,92249	98,46368	88,05621	84,71085	97,61764	99,78897	98,21867	99,55052	98,93934	99,33826	99,19022	99,59467	96,54075	99,40788	98,46776	99,30123	60,81393	90,21455	89,96491	88,82571	30,7322	53,55611	54,29466	61,51062	93,99059	93,03542	56,2355	62,7044	82,98478	95,59192	95,61125	90,40278	67,83315	91,36418	75,90718	92,07284	71,90291	78,41464	84,56647	94,19996	58,38708	47,35211	52,43058	68,99087	17,2257	19,22441	45,47414	41,01003	9,741104	9,112649	4,714992	12,99714	3,023458	9,465834	3,262185	7,175274	3,364003	7,332767	6,614514	8,174528	2,978559	6,413711	6,505305	5,136218	3,505955	6,504338	4,403874	7,798409	3,77017	5,394838	7,276539	9,928229
7/6/2020 1:09:00 AM	102	98,28457	97,14696	97,65528	98,44102	99,03493	98,30978	99,66477	99,01678	95,35256	98,21053	99,47288	99,49091	95,58998	93,91502	99,78428	97,36413	97,38396	78,15843	98,51728	94,75513	68,26889	69,19588	89,7067	69,96885	99,29536	99,26917	96,99796	99,42308	99,43468	99,94916	99,91241	99,98143	99,86592	99,8559	99,88762	99,91698	99,63349	99,76376	99,87953	99,90937	92,49703	95,92866	98,61738	97,91412	52,95929	56,12954	77,7091	62,83626	96,13645	99,05532	99,65276	98,6924	99,87104	99,88533	99,96663	99,99206	99,6741	99,99648	99,85445	99,8981	99,91435	99,9547	99,8814	99,89024	95,42033	93,93299	99,72978	94,74953	34,94384	59,59853	66,52244	62,58897	95,2303	97,19697	97,6519	96,57673	99,81834	99,96188	99,94323	99,67183	99,78041	99,83554	99,9156	99,99185	99,73247	99,79478	99,52283	99,83588	85,02832	96,94304	97,84683	96,41743	25,17973	39,73599	57,69831	53,16079	96,61694	98,4614	95,03779	96,79177	98,02663	99,80714	99,14725	99,84824	99,45057	99,81999	99,81454	99,90524	99,02464	99,17213	99,8032	99,7811	73,02512	91,36591	96,78402	95,05043	18,7989	43,31012	47,66482	44,42833	91,35079	98,41423	89,86192	86,40735	98,89417	99,8814	98,15691	99,61372	99,00282	99,4315	99,40332	99,64523	96,72559	99,39455	97,97821	99,5812	60,50122	90,03351	92,56023	91,22776	31,73789	55,63861	53,85977	61,05797	93,33672	93,90495	59,36603	65,8957	85,57313	96,23383	96,91962	90,78865	70,6563	92,58545	78,3325	94,64073	73,77687	81,06274	86,46835	94,77805	57,76463	47,27965	52,68561	70,02072	17,3566	19,96077	44,0491	40,32908	9,549832	9,513497	4,333002	13,39937	2,910795	9,745523	3,211069	6,992845	3,565084	7,364197	6,703484	8,260528	3,456634	5,632391	5,315332	5,230783	2,497375	6,541432	4,524549	7,918257	3,911154	5,483602	7,424156	9,688121
7/6/2020 3:09:00 AM	104	98,7127	98,5863	98,21085	98,83214	99,42971	98,19428	99,63984	99,62471	96,05749	98,28471	99,63287	99,6853	97,22266	95,23618	99,82193	98,39826	97,58517	78,66442	98,61496	95,99609	69,264	68,81528	91,53439	72,57688	99,57352	99,69372	98,81424	99,60854	99,79643	99,8633	99,92374	99,96243	99,84286	99,91905	99,94336	99,86869	99,70015	99,86434	99,91974	99,87553	94,72556	96,37123	99,02714	98,11852	54,98294	55,89758	81,62467	62,72651	96,55573	99,12847	99,48538	98,96352	99,81142	99,85771	99,99303	100	99,70525	99,95662	99,85957	99,98267	99,91297	99,99814	99,93051	99,83781	94,10036	94,41341	99,765	96,02641	34,46867	60,11708	67,45939	62,0633	95,85143	98,41339	98,90584	98,16299	99,93031	99,95317	99,89998	99,86517	99,64903	99,87525	99,91338	99,91885	99,85018	99,75574	99,55585	99,84382	85,99925	97,81561	97,42374	96,82361	26,46469	38,8485	57,76663	50,77766	95,9726	98,34447	96,13686	97,89422	98,83808	99,70415	99,15092	99,60522	99,50687	99,92567	99,81799	99,79272	99,08329	98,8083	99,78241	99,86552	74,10175	91,91894	97,36821	94,89598	19,00482	43,50595	49,18747	42,27909	91,44991	98,99033	90,55924	87,94547	99,30593	99,95268	98,95901	99,8307	99,12619	99,29799	99,58389	99,89722	97,17645	99,74786	98,29721	99,7058	62,53309	89,95525	93,00515	89,99475	31,73208	54,08247	54,45367	60,16862	93,86101	93,31586	62,21851	68,31628	87,70889	97,06973	96,74894	92,09729	68,97616	93,21936	78,99418	94,73944	74,16176	82,07739	87,42318	95,57119	56,95465	49,50797	52,63034	72,22321	17,71241	19,22662	46,73298	39,75257	9,681767	9,274839	4,932374	12,8804	3,156637	9,517573	3,354332	6,913062	3,249061	7,076702	6,855659	8,662965	2,919222	5,670867	6,581634	4,971126	3,329673	6,527548	4,677208	7,878605	3,774798	5,401402	7,304446	9,784482
7/6/2020 5:09:00 AM	106	99,33038	98,60149	97,72153	98,47321	99,40961	98,76196	99,76397	99,67576	96,57764	97,96067	99,67348	99,57407	97,84221	95,48195	99,80196	98,13979	97,63125	79,02671	99,03806	96,42512	68,95798	70,86919	93,13218	72,18218	99,75478	99,52359	99,26406	99,79892	99,74496	99,91103	99,94301	99,97755	99,91566	99,89237	99,91351	99,95531	99,73309	99,77537	99,91489	99,983	93,79332	97,45448	99,09718	98,71664	54,4474	56,69859	80,2645	62,94265	97,36427	99,36899	99,80914	99,19997	99,89342	99,76168	99,99331	99,96858	99,85342	99,97692	99,90897	99,9971	99,93417	99,92588	99,83968	99,93964	94,60246	95,21669	99,64351	96,25249	37,09501	62,5413	67,22569	61,97855	96,13403	98,68404	98,8302	98,58015	99,89645	99,95731	99,8316	99,72909	99,82813	99,94045	99,93107	99,9692	99,72239	99,85957	99,80279	99,89245	87,80601	97,43666	98,55492	97,67338	25,85883	40,6969	57,43148	53,05696	97,31674	98,79111	97,08037	98,2682	99,02306	99,58293	99,58009	99,8213	99,45797	99,83056	99,79429	99,78228	99,04586	99,27151	99,87498	99,87939	76,06584	94,16853	97,67505	94,82669	19,13289	43,25259	49,83091	44,73323	92,92924	99,4985	91,69782	88,99364	99,45886	99,88996	98,93216	99,80603	99,34232	99,44112	99,79712	99,87338	98,29797	99,66657	98,76962	99,71851	64,1056	92,75124	93,46361	90,75446	31,01701	56,26858	53,87275	59,94516	94,54272	94,41859	66,45337	69,53291	89,32175	97,72395	97,66151	92,67899	72,49952	94,56496	80,66148	95,7311	76,83342	83,49221	89,19506	96,39679	58,65253	50,6058	54,68163	74,40008	18,53372	18,82999	45,73821	40,30311	9,830004	9,342949	4,807278	13,62794	2,776649	9,706081	3,262323	6,927774	3,319242	7,203594	6,765446	8,194491	2,842756	5,850602	6,137199	4,996546	3,184613	6,288752	4,56938	7,7399	4,180552	5,622721	7,189572	9,588584
7/6/2020 7:09:00 AM	108	99,35822	99,29432	98,67326	98,99924	99,60999	99,31139	99,85169	99,56081	97,52694	98,32795	99,54797	99,86198	97,74585	96,44031	99,82669	98,77252	98,5588	80,80861	99,21938	96,62937	69,74857	71,46407	92,2666	72,19337	99,78738	99,61145	99,31443	99,87546	99,90157	99,98093	99,9332	99,95138	99,86564	99,74159	99,91234	99,96974	99,72694	99,81992	99,97147	99,91199	95,55586	97,92116	98,98887	98,51162	56,15544	57,35121	81,23329	64,4938	97,36917	99,52089	99,82262	99,31001	99,88362	99,85357	99,96262	99,98702	99,79249	99,97783	99,85937	99,99331	99,9808	99,9848	99,91	99,96616	95,15314	95,72385	99,8861	96,68919	38,13288	60,42945	68,28656	62,09652	97,0327	99,5338	99,2611	99,06229	99,91885	99,97334	99,91885	99,71762	99,88105	99,89114	99,975	99,98026	99,75174	99,9118	99,59398	99,84859	89,03431	98,18206	98,69646	97,77306	25,23983	40,17213	58,30563	53,07099	97,04189	99,28762	97,82417	98,83192	98,96207	99,81509	99,73241	99,93245	99,60613	99,85522	99,92263	99,85771	99,47047	99,50583	99,95746	99,87138	76,97427	93,79207	97,98416	96,32453	19,49119	42,56127	50,3308	44,51543	94,34647	99,43613	93,61731	90,1452	99,38922	99,9752	99,33211	99,47315	99,42799	99,64543	99,92319	99,85197	97,93304	99,40098	98,98666	99,74594	65,13657	92,67939	93,92269	91,18659	30,79009	56,29296	53,80298	61,86298	96,59869	95,93204	67,6986	73,02394	90,33253	98,49946	98,19878	94,39896	75,46896	94,73178	83,32429	96,13886	78,89783	85,25863	90,80549	96,94795	60,4472	54,27961	52,79364	73,20506	17,3756	19,11804	46,71703	40,51089	9,874765	9,518609	4,549763	14,1083	2,441493	9,663049	3,208099	6,919692	3,499531	7,196618	6,48023	8,115053	3,247472	5,62659	5,420327	4,864335	2,331247	6,258359	4,570416	7,825831	4,153404	5,545217	7,354596	9,578222
