# Supplementary material for: Neuroblastoma signalling models unveil combination therapies targeting feedback-mediated resistance
Source: PLoS Comput Biol. 2021 Nov 4;17(11):e1009515. doi: 10.1371/journal.pcbi.1009515 (PMC8604339; doi:10.1371/journal.pcbi.1009515)
Supplement: S2 File — (ZIP) [file pcbi.1009515.s023.zip › drug_sensitivity/LY300912_AEW451_trinergy/LY300_AZD_AEW_trinergy_KELLY_rep1.txt]

Label: LY300_AZD_AEW_trinergy_KELLY_rep1
Metric: Phase Object Confluence (Percent)
Cell Type: KELLY
Passage: 1
Notes: 
Analysis Job: LY300_AZD_AEW_trinergy_KELLY_rep1

Date Time	Elapsed	A1, Image 1	A1, Image 2	A1, Image 3	A1, Image 4	B1, Image 1	B1, Image 2	B1, Image 3	B1, Image 4	C1, Image 1	C1, Image 2	C1, Image 3	C1, Image 4	D1, Image 1	D1, Image 2	D1, Image 3	D1, Image 4	E1, Image 1	E1, Image 2	E1, Image 3	E1, Image 4	F1, Image 1	F1, Image 2	F1, Image 3	F1, Image 4	A2, Image 1	A2, Image 2	A2, Image 3	A2, Image 4	B2, Image 1	B2, Image 2	B2, Image 3	B2, Image 4	C2, Image 1	C2, Image 2	C2, Image 3	C2, Image 4	D2, Image 1	D2, Image 2	D2, Image 3	D2, Image 4	E2, Image 1	E2, Image 2	E2, Image 3	E2, Image 4	F2, Image 1	F2, Image 2	F2, Image 3	F2, Image 4	A3, Image 1	A3, Image 2	A3, Image 3	A3, Image 4	B3, Image 1	B3, Image 2	B3, Image 3	B3, Image 4	C3, Image 1	C3, Image 2	C3, Image 3	C3, Image 4	D3, Image 1	D3, Image 2	D3, Image 3	D3, Image 4	E3, Image 1	E3, Image 2	E3, Image 3	E3, Image 4	F3, Image 1	F3, Image 2	F3, Image 3	F3, Image 4	A4, Image 1	A4, Image 2	A4, Image 3	A4, Image 4	B4, Image 1	B4, Image 2	B4, Image 3	B4, Image 4	C4, Image 1	C4, Image 2	C4, Image 3	C4, Image 4	D4, Image 1	D4, Image 2	D4, Image 3	D4, Image 4	E4, Image 1	E4, Image 2	E4, Image 3	E4, Image 4	F4, Image 1	F4, Image 2	F4, Image 3	F4, Image 4	A5, Image 1	A5, Image 2	A5, Image 3	A5, Image 4	B5, Image 1	B5, Image 2	B5, Image 3	B5, Image 4	C5, Image 1	C5, Image 2	C5, Image 3	C5, Image 4	D5, Image 1	D5, Image 2	D5, Image 3	D5, Image 4	E5, Image 1	E5, Image 2	E5, Image 3	E5, Image 4	F5, Image 1	F5, Image 2	F5, Image 3	F5, Image 4	A6, Image 1	A6, Image 2	A6, Image 3	A6, Image 4	B6, Image 1	B6, Image 2	B6, Image 3	B6, Image 4	C6, Image 1	C6, Image 2	C6, Image 3	C6, Image 4	D6, Image 1	D6, Image 2	D6, Image 3	D6, Image 4	E6, Image 1	E6, Image 2	E6, Image 3	E6, Image 4	F6, Image 1	F6, Image 2	F6, Image 3	F6, Image 4	A7, Image 1	A7, Image 2	A7, Image 3	A7, Image 4	B7, Image 1	B7, Image 2	B7, Image 3	B7, Image 4	C7, Image 1	C7, Image 2	C7, Image 3	C7, Image 4	D7, Image 1	D7, Image 2	D7, Image 3	D7, Image 4	E7, Image 1	E7, Image 2	E7, Image 3	E7, Image 4	F7, Image 1	F7, Image 2	F7, Image 3	F7, Image 4	A8, Image 1	A8, Image 2	A8, Image 3	A8, Image 4	B8, Image 1	B8, Image 2	B8, Image 3	B8, Image 4	C8, Image 1	C8, Image 2	C8, Image 3	C8, Image 4	D8, Image 1	D8, Image 2	D8, Image 3	D8, Image 4	E8, Image 1	E8, Image 2	E8, Image 3	E8, Image 4	F8, Image 1	F8, Image 2	F8, Image 3	F8, Image 4
6/27/2020 3:13:00 PM	0	20,37875	22,38029	20,72578	10,22864	18,08818	15,579	30,15114	14,11894	17,65556	15,58397	28,76465	14,87048	22,84821	14,45416	24,64992	15,30124	20,50419	20,0029	23,60232	13,67526	12,32392	15,35339	36,09665	17,24629	20,37805	24,98881	22,95411	12,15531	29,10789	22,12292	28,59893	18,68355	25,11805	17,67207	29,17903	20,20336	30,70181	24,15638	30,7686	17,33816	20,21241	18,1824	28,90598	17,09059	13,92856	17,54228	23,50443	11,35375	20,55365	15,88694	22,39024	12,0499	25,53264	25,51068	31,9476	23,22426	38,72161	31,12387	36,53915	32,51844	30,96071	23,52115	32,42443	27,9099	20,16537	21,59704	31,52831	20,065	12,23952	10,7492	14,06395	9,030793	15,77614	20,10548	10,92541	12,77092	24,8088	28,67616	31,15868	20,07488	27,70391	34,65482	33,42044	30,96976	32,65728	27,85836	33,02235	29,01891	30,84819	21,08318	23,85271	23,57648	10,93087	13,94866	9,733644	13,9097	12,69293	17,65038	16,3407	12,33332	20,3002	20,69221	25,40748	20,57948	30,68945	29,99255	27,326	24,6102	18,73577	26,86167	27,05977	25,10624	20,87913	20,35305	20,32866	22,3097	10,75017	15,8218	14,86074	14,13634	16,33973	14,19022	14,33729	9,260126	16,63309	17,35618	17,96606	19,72908	23,93098	24,39393	20,70388	23,19145	29,3301	13,52923	26,56049	26,69236	17,48902	17,99645	22,12955	24,34896	20,90372	10,80418	19,64419	20,35457	21,94621	10,3353	16,65106	9,925814	24,07127	18,03396	20,57236	17,48971	19,30517	20,59585	16,86457	21,30968	22,8411	22,23944	21,09037	21,31742	17,7772	19,79609	22,31847	19,91614	9,944049	10,14237	19,62844	16,05265	20,54908	9,538641	12,97421	11,91513	15,42979	11,43264	14,88886	13,59044	14,2155	14,42915	12,52148	13,15456	13,54533	17,26238	13,72969	11,78223	10,5361	15,66797	14,49367	15,67577	9,005168	10,51524	21,1466	14,28955
6/27/2020 5:13:00 PM	2	21,03973	21,62625	20,56635	10,91857	18,16693	16,00264	31,55083	13,85334	17,38388	15,62237	29,01497	14,9542	24,22393	15,19058	25,37184	14,86357	21,79535	20,25855	25,50349	15,20778	14,68108	15,58369	38,65101	17,91031	19,94135	25,26988	24,27477	12,77672	27,96896	21,02578	28,47508	18,18151	26,54108	17,69148	29,88948	20,97259	31,17043	24,23166	30,22028	17,41539	20,89274	19,23747	28,34535	18,9613	15,01471	16,69457	26,34194	12,66806	20,7445	15,51248	21,40335	12,02365	24,60032	25,20301	32,08761	23,88877	36,76648	31,9161	35,84018	33,69757	30,90178	24,74746	32,21319	28,25887	20,61478	21,22658	34,37106	23,45366	13,0247	11,6456	15,82408	9,838984	15,69933	19,72909	11,22962	12,77955	22,56625	28,41484	30,55959	20,21158	26,51981	34,16072	31,98041	31,55994	31,37407	27,39556	32,70364	27,38817	30,81993	21,48603	23,27476	23,89589	12,14806	12,63111	9,966084	13,19173	11,17775	17,14454	14,13793	12,32911	19,05014	20,45949	23,79131	20,22166	28,69336	28,45477	24,36098	24,15133	18,59126	26,1859	25,1557	24,44567	20,95201	19,8327	20,63495	23,81107	10,63198	14,92195	14,87573	13,57558	15,22249	13,71947	13,14897	8,259285	14,96843	16,52658	17,77748	19,29045	21,29234	22,9999	20,38834	21,20275	26,56229	12,40737	24,37009	25,6507	18,60045	18,25949	22,93132	24,87373	19,25985	10,82442	20,3726	19,00662	20,61243	10,5075	15,03274	10,37806	21,94974	16,56526	17,92972	16,2212	17,94312	19,03011	14,30517	19,18967	21,54067	21,16552	18,67007	20,86193	17,39065	18,51998	20,31374	20,03868	9,992403	10,54501	19,96636	16,31376	19,40982	8,947075	11,8424	11,07075	14,86489	9,839673	13,57772	13,28388	13,19463	14,0623	10,24515	11,58315	11,53812	15,42268	12,73313	11,82575	9,128124	14,92975	13,35012	15,12365	7,97925	10,3098	19,31415	13,05357
6/27/2020 7:13:00 PM	4	22,87764	24,42177	22,50373	11,15979	19,67997	17,733	32,76084	14,68695	19,25578	16,31466	31,78816	16,04263	25,37184	16,17305	28,13944	16,03186	23,59817	21,23646	26,89828	16,29815	15,34732	16,10915	39,94204	18,69785	21,35859	27,06524	24,99952	13,41657	30,58231	22,54759	31,61957	19,44518	28,30093	18,35371	31,97143	22,28545	32,70308	26,9353	33,15657	18,42147	22,85401	21,20213	31,09058	21,08816	16,10991	17,97538	27,09356	14,05739	21,55787	17,18473	23,80879	12,79924	26,48513	27,35894	34,41928	26,05272	38,91972	34,7199	39,12356	37,01226	34,2231	25,74063	34,61041	30,28666	21,54765	22,28724	35,83195	23,85803	13,73722	11,61306	16,3867	9,681145	16,60643	20,54978	11,94263	14,83325	23,69543	30,6833	33,48938	21,56637	29,59978	37,22197	35,04794	33,43916	33,11133	29,5278	35,05741	28,73439	33,33706	22,73873	24,66098	27,08969	12,08119	13,55341	10,29799	14,83608	13,38127	17,93856	14,88554	12,55782	20,00794	21,50461	24,33369	21,38946	29,5861	29,83318	25,23444	25,65754	20,23948	27,259	26,11137	25,57603	21,7231	19,94778	21,49625	25,26332	11,35976	16,28115	15,57479	14,12405	14,80306	14,05186	14,24749	8,592369	16,2033	17,36765	18,67001	20,23023	22,82631	24,39482	22,02959	22,19179	27,62454	13,20858	25,77455	26,6306	19,32486	18,09067	23,90301	25,94516	18,98286	10,71929	21,26817	19,69738	21,77761	10,78201	15,46861	10,35429	22,20844	17,03595	19,15451	16,19218	18,68251	19,43206	15,70865	19,50085	22,22611	22,02953	19,68619	22,12678	18,16734	19,39034	21,55152	20,38959	10,51096	10,53182	20,04442	17,14695	19,79029	9,197267	11,92066	11,02765	14,83256	10,43269	14,14809	13,89195	13,83773	14,24569	10,5095	11,79632	11,42559	15,50626	12,605	11,60408	9,718584	15,47538	13,03499	14,71914	7,651484	10,37557	18,96137	12,44356
6/27/2020 9:13:00 PM	6	24,23354	24,86399	23,87275	13,1145	21,76579	18,46658	34,60157	16,95223	20,41494	18,82889	33,56356	17,06323	26,0943	17,19468	30,19638	17,28186	25,38075	21,89704	28,64528	17,89926	16,27991	16,03365	43,16686	19,83291	22,82687	28,88794	26,7881	13,99881	32,1319	24,27304	33,14751	20,85758	30,6527	20,37032	33,8181	23,76368	34,69821	27,31888	35,4425	20,31775	25,76917	21,3762	34,13649	22,21451	16,86374	18,31448	28,96262	15,15411	22,91998	18,85887	25,54252	13,98721	28,13557	28,27544	37,27945	27,69914	41,43713	35,56857	42,16636	39,44753	35,27976	25,22519	36,79031	33,17287	23,4049	23,46333	37,63353	25,75804	14,20618	12,35549	17,57294	10,38351	17,02724	21,98283	12,26017	14,38191	25,86546	32,20885	34,19423	23,15864	31,67165	39,7257	37,1339	35,4738	35,07841	30,13021	36,7394	31,31493	34,57124	24,43379	25,94793	27,65494	12,88683	13,44752	10,9058	14,22849	13,56225	18,92822	16,51898	13,11975	21,92239	23,30066	26,33344	22,4274	31,30305	31,81055	27,53758	28,40456	21,11475	28,2874	27,83681	28,10801	22,8442	22,00003	22,97918	26,94428	11,33966	16,40798	16,73277	15,23465	15,67564	14,13054	15,56083	9,388816	16,54468	18,2597	19,69116	21,17498	24,14836	25,94835	23,34749	22,8516	29,46556	14,05905	26,58019	27,5047	19,51142	19,25612	23,91295	27,17597	19,4898	11,59835	22,57813	19,66982	22,05729	11,59227	16,49487	10,85723	23,25535	17,86976	20,87899	17,15925	18,99881	19,89942	17,19773	20,53485	22,96385	22,21078	20,56808	22,51976	19,13386	20,45825	21,10584	21,13161	11,65727	11,52686	21,26562	17,41987	19,86765	9,157411	11,9677	11,27874	14,84575	11,78969	14,20079	13,11644	13,5034	14,3913	10,60773	11,71495	10,99069	15,89136	12,91681	11,65548	9,744764	14,84624	12,88109	14,90246	7,175758	9,550731	18,36587	12,20125
6/27/2020 11:13:00 PM	8	26,21263	27,32918	25,24163	14,10001	23,01952	19,70567	36,80054	17,78708	22,00466	19,92222	37,01308	18,07084	27,88309	16,88647	32,03671	18,61399	26,38318	24,45451	30,67079	18,37616	16,28523	17,81098	43,66524	20,46039	25,44893	31,02972	27,50628	16,49183	34,05939	27,11131	35,79279	23,31827	32,85188	21,54053	38,33465	25,38019	38,51348	29,73047	38,38286	20,31333	26,24675	22,8373	35,5008	22,71069	18,80139	20,65118	30,37777	16,16766	24,44166	19,94447	27,29761	14,87677	31,2929	30,47116	38,1038	28,09772	45,18533	37,63084	46,01894	41,36992	38,76326	28,5702	39,1121	35,59384	25,50653	26,85407	40,52739	26,69575	15,1588	13,03679	16,87058	11,01217	18,54968	24,23153	12,96765	15,90614	27,56569	33,91599	37,56375	24,47302	33,38997	41,81573	39,84154	37,41062	37,57191	32,8087	39,87352	35,31437	35,97038	25,4921	28,58781	28,19229	13,93982	15,0668	12,24283	15,80564	17,45655	19,82102	17,5516	14,16114	24,34178	24,46867	29,23892	23,31406	34,54043	33,63444	30,12137	29,57912	22,08333	30,08579	29,30579	29,47854	25,16399	22,83509	24,54638	25,67812	12,54393	17,33028	17,44799	16,70114	17,42119	16,00443	15,94565	10,39898	18,62055	18,99405	19,1876	22,21119	25,24701	27,62192	23,32733	25,41832	31,8978	14,38488	28,39675	30,34939	19,93887	19,71948	25,70057	27,50145	20,77158	12,02496	22,98664	21,4899	22,86396	11,30726	17,52148	11,37655	24,84658	18,5809	20,9491	18,40013	20,61277	20,95601	17,47583	21,58744	23,89699	22,93767	21,61203	23,50879	19,53678	21,86982	23,03575	22,6854	11,09403	11,78444	21,62985	17,88537	18,8313	8,480189	12,00624	11,46441	14,74711	11,58695	13,85389	12,91266	12,55588	14,02803	11,15205	11,56499	11,69519	15,36279	12,68457	11,63897	9,909165	14,32692	12,82341	13,92863	7,541514	9,620151	18,11754	11,49784
6/28/2020 1:13:00 AM	10	28,23711	28,73626	27,23074	14,38868	24,38384	21,52195	39,75299	18,99653	23,26557	22,19144	39,37645	18,56135	29,64095	18,47674	34,49001	19,97568	28,16893	26,16635	32,50208	19,56289	16,87272	18,72354	46,18431	22,07083	26,44404	33,78178	29,57449	17,85754	37,06386	28,62304	38,51514	25,96188	35,27948	22,69645	39,38647	27,44129	40,61989	31,30747	41,11966	23,17584	27,56134	24,27643	37,62931	23,86177	19,29632	22,21644	32,17451	15,72205	26,14355	21,81359	28,07907	16,17844	33,33126	32,8326	38,71533	29,25627	47,18958	41,29518	47,81112	44,60502	42,01268	29,70249	41,82852	39,37452	27,83951	28,63809	42,26542	27,53972	15,90303	14,12398	18,22309	11,24537	20,30221	24,93514	14,58175	17,08472	28,3821	36,09064	39,72169	26,35555	35,9929	44,46314	41,81415	40,63163	39,44753	33,27282	43,19276	37,07111	37,47617	26,43312	31,19377	30,20357	14,37424	15,82705	12,41863	16,77332	19,51543	21,24986	17,75406	15,99601	25,40375	26,35189	30,33384	25,40914	36,64084	35,81198	32,48605	31,80737	23,3131	31,85697	30,87934	30,94006	26,41419	24,73855	26,49763	28,63492	13,54443	18,4413	18,21584	16,99636	18,1223	16,93786	16,72034	10,80874	20,05705	20,37342	20,94814	23,9173	26,80316	29,87608	24,63818	26,56512	34,87836	15,72627	30,04538	33,30729	21,42145	21,69437	27,54856	29,64433	21,19992	12,5668	24,38412	21,67012	23,63133	13,0723	18,38224	11,60077	25,67245	19,67735	23,35861	19,12557	21,22492	22,12354	18,06988	22,8487	26,37275	24,44864	22,672	24,46508	20,24045	22,17202	24,49112	23,91792	12,13742	11,97122	22,88842	17,74722	18,68562	8,787577	11,5453	11,42642	14,65808	11,13278	14,15686	13,37167	13,18827	13,75967	11,34215	12,175	12,03098	15,80777	12,76318	10,95905	9,333693	14,32243	12,41628	14,47454	7,302166	9,542923	17,69341	11,55829
6/28/2020 3:13:00 AM	12	29,80645	30,38206	28,56654	15,89695	25,75155	23,03755	42,29774	20,23023	25,41763	21,96922	42,16008	19,55964	31,32432	19,29743	35,83472	21,23314	29,38695	27,16098	35,14838	21,01369	17,66074	20,26277	48,01973	22,57806	29,27243	36,08505	31,7343	18,77728	39,27194	29,9848	39,46873	27,38063	36,80737	24,51522	41,87196	29,61435	42,50988	34,73634	43,64051	24,43821	30,33336	25,24681	39,67783	25,37868	20,50115	23,37526	34,12059	16,57072	28,32546	23,37968	30,33709	17,33871	35,40154	34,15997	43,04792	31,83017	50,40914	43,08328	48,82833	47,37698	45,03772	31,80033	44,16549	40,70258	29,71624	30,26318	45,19804	28,72769	16,46358	14,30012	19,29342	11,56181	21,23798	26,47719	15,1624	19,63735	29,18953	36,81428	43,41553	26,92908	39,44836	45,68626	44,40097	42,93746	41,90422	35,17366	45,37197	40,05692	41,22424	27,98353	33,24975	32,33504	15,10361	17,47016	13,7652	17,9108	18,19042	22,80994	19,07673	16,51905	27,86817	27,2103	31,57845	27,47742	38,04253	37,47783	34,11452	34,09351	24,34744	34,02748	32,66461	32,59623	27,44537	25,03792	27,29754	30,10313	14,29294	18,8762	19,14049	17,58275	19,09697	17,66979	17,75848	11,94884	20,25413	21,01224	22,5918	24,6913	28,83974	31,78679	25,93301	28,31931	36,36688	15,54287	32,02496	35,30656	22,43203	22,63214	29,20991	30,44616	22,09742	12,85733	24,83995	22,43355	24,67196	13,61731	19,46328	11,64325	27,01288	20,45998	22,79758	19,25805	22,04548	23,26336	18,32442	24,26227	27,89802	25,06369	23,0571	26,18217	20,88272	23,39357	25,67529	25,0123	12,29885	12,46332	23,25873	18,687	19,39565	9,03183	11,50821	10,75307	14,80313	10,84535	13,76015	13,81438	12,64361	13,92117	11,71316	11,83687	11,58343	15,00166	13,11996	11,39665	9,64495	13,43916	12,76947	13,74461	7,131548	8,890778	17,41704	11,79688
6/28/2020 5:13:00 AM	14	31,68352	31,83852	29,61967	16,69478	27,31032	23,62366	44,12757	21,43181	26,92509	23,06698	42,91073	21,04726	32,83461	19,42315	37,10585	21,75937	30,96969	28,18461	36,05721	21,2549	18,25348	20,7282	50,19473	22,99514	31,60429	38,13412	33,90328	19,05608	40,23853	31,24889	42,15593	28,88594	37,33456	25,41819	44,60785	31,31755	44,53181	36,50373	45,83174	24,94937	31,69575	25,75687	40,5028	26,61928	21,4124	23,96338	35,05948	17,46981	29,99592	24,89964	32,53543	18,47432	37,21949	36,34235	44,78822	32,80738	53,97152	44,35228	51,11474	50,32556	46,08325	31,8397	46,41647	42,36876	30,02142	32,37138	46,03835	30,39643	17,26176	15,12392	20,14098	12,51326	22,7627	27,65653	16,19923	20,04331	31,83894	38,69219	45,6699	29,12819	40,61084	48,57994	46,91043	43,87973	43,97574	36,89524	47,2009	41,02986	43,10939	28,98424	33,09496	32,36164	15,16647	16,99229	13,42555	18,62947	18,15104	24,12847	19,75609	17,68671	28,12493	27,94395	34,1007	28,31075	38,6533	38,31012	35,01271	35,24197	26,03262	35,5917	33,63989	34,4485	28,42493	26,6733	28,15995	31,68352	14,68315	19,40215	20,00801	17,84566	19,67348	18,23366	18,4985	11,66349	21,41661	22,46919	22,62448	26,6474	30,89274	33,17854	27,33684	29,76576	39,18041	17,5927	32,75462	37,07705	22,8317	23,52357	30,48761	32,80483	23,19435	13,81424	25,98764	22,60769	25,48491	14,18014	20,12151	12,65915	27,09515	21,23943	23,75138	20,48636	22,66682	23,74904	19,79333	25,19611	29,26966	26,21222	23,209	26,62329	21,6789	23,09157	25,3449	25,95968	13,21901	12,3644	23,40241	18,92207	18,95336	8,565913	10,96361	11,06723	14,57905	10,55109	13,60729	13,58574	12,83523	13,50485	11,74003	11,28917	11,07282	14,6799	12,43776	11,96646	9,265238	13,56826	12,51609	13,77162	7,278474	9,090889	16,60506	11,96141
6/28/2020 7:13:00 AM	16	32,6586	32,49924	31,08318	17,4207	28,48005	24,23989	44,3656	23,21501	27,22715	24,62195	44,78434	21,13665	35,12171	21,2136	39,48476	22,83681	31,89392	28,94321	37,25057	22,54331	18,76264	21,34132	50,90834	24,15037	32,99044	39,46812	35,55461	20,17745	42,19337	32,16298	44,19368	29,9618	38,95302	25,99746	46,73658	32,84525	45,05574	36,78756	48,59555	26,3829	32,38478	26,28875	42,92094	26,93247	21,7222	24,42888	36,34512	17,76339	32,09819	24,80182	34,09365	19,74014	38,81507	38,73936	45,96519	33,44862	55,58155	46,70342	52,65423	51,70563	49,10602	34,56018	48,22054	45,51981	30,92555	33,36338	47,42519	31,29628	16,99975	15,86704	20,13767	13,1183	23,51245	29,20273	17,27827	20,84224	33,13667	40,39816	47,1026	30,17504	42,27737	48,88035	49,08633	45,36044	45,27272	38,78834	49,15258	42,82348	43,1076	29,63486	34,62968	33,34563	15,71812	17,43106	14,50542	17,58338	18,86425	25,51303	20,56221	17,98104	30,42123	28,76796	35,17635	29,84886	41,12228	40,24329	36,54579	37,10648	28,4194	36,35092	35,15535	35,4979	29,38958	26,76994	28,74123	32,39204	15,14382	19,6674	20,34952	17,95335	20,42454	18,77431	19,04288	12,44343	21,9724	23,64943	23,31399	26,80641	31,1897	34,60931	28,48247	30,23658	38,51632	18,75083	34,02754	37,7028	25,29184	24,60565	31,97378	34,38315	22,4149	13,94735	26,69879	22,85899	26,5808	14,68121	20,68081	12,86472	28,97215	22,19683	24,42459	20,30532	23,95522	24,35649	19,79484	25,91706	28,84595	26,30353	24,86628	27,06882	22,27081	23,48095	26,77208	26,92867	12,86887	12,98919	24,04516	19,224	18,72244	8,573581	11,27376	10,88472	14,16038	10,72316	13,36511	13,53448	12,49075	13,33755	11,23384	11,32122	11,14618	14,92678	11,4631	11,18113	9,293836	13,37133	11,87949	13,56584	7,093349	9,690884	16,53114	12,03284
6/28/2020 9:13:00 AM	18	33,92856	33,84574	33,30011	18,04791	29,26676	24,52172	46,69243	23,13667	27,23433	25,88646	45,36514	22,38858	36,22693	21,45854	40,96664	23,84298	32,78991	30,05036	38,32829	22,78156	18,66953	22,28835	52,02855	24,84085	33,86543	42,08824	37,44019	22,07166	43,44973	33,46651	46,08193	32,23717	41,87658	29,12059	49,41541	34,37154	47,23634	38,00654	50,16393	27,31889	33,85327	27,08278	44,91884	27,44349	21,67565	25,6355	37,4062	18,7681	33,03438	26,13948	34,95821	20,4396	39,62119	39,5879	48,05309	33,94321	57,12265	48,65011	53,66476	53,3935	50,08773	35,31658	49,7076	46,17899	32,38361	33,9209	47,24788	32,44889	17,12505	14,9942	21,58329	12,94955	24,03784	30,29067	18,35088	21,36128	33,37002	42,42333	48,15305	31,5931	44,58485	51,0378	49,69213	47,57088	46,3534	40,62776	49,33383	43,10967	45,21545	30,05741	36,51318	33,86398	16,57466	17,98802	15,12565	19,38757	19,44808	26,08746	21,75184	17,94699	30,757	30,21897	36,43285	31,68946	41,52652	41,68076	37,1674	36,76585	29,95013	37,43582	36,30181	38,16058	30,29827	27,34375	28,91613	33,47321	15,28466	20,63778	21,23031	18,03279	20,6804	19,54479	19,46314	12,85864	22,40716	22,97089	24,31284	28,50961	32,79475	34,34475	29,29239	32,30714	40,29088	20,48637	35,23534	38,68797	25,36742	25,12261	32,542	33,88594	23,41823	14,56841	26,72269	23,21093	26,83272	14,29736	21,91796	12,96101	29,99558	22,39134	25,58079	21,25711	24,20929	25,32051	20,87271	25,23451	29,89252	27,20594	25,08157	27,03091	22,28704	24,53698	26,69782	26,01949	13,20692	12,92516	24,19844	18,97263	18,94687	8,449037	10,75756	10,98288	14,75955	9,767145	13,34307	13,51438	12,42429	13,32083	10,79776	11,4191	10,90255	14,4467	11,74113	11,38981	8,818247	13,75152	11,34263	13,49497	7,157313	9,269589	16,78057	11,71053
6/28/2020 11:13:00 AM	20	34,64613	35,1338	34,99558	19,03943	29,54286	25,58128	49,25585	25,08662	28,11629	26,6094	46,36826	23,27303	36,50531	21,894	41,91079	24,07086	33,13529	31,36522	39,1331	23,48046	19,24845	22,95625	53,2872	25,39042	34,76175	42,75441	39,43433	22,62392	45,47421	34,87622	47,60921	32,76457	42,1165	29,65586	49,45333	34,76611	47,62855	39,6652	52,10607	27,51596	34,44352	28,31019	45,95664	27,95639	21,79225	26,25573	38,17888	18,8713	34,38964	27,07663	35,86124	20,64248	40,60807	40,94675	50,32957	35,92527	58,97926	51,58081	54,53173	55,96969	52,41856	37,0289	53,34507	47,79882	32,8	34,64944	50,3918	33,10559	17,46139	16,50393	23,24284	13,88684	24,71775	31,50371	19,38191	22,14364	34,90834	44,49961	49,86123	33,05109	45,46938	54,07231	51,23025	48,97222	48,01834	41,27093	51,3523	45,07751	44,5224	30,84452	36,61769	34,42156	16,44286	18,59603	15,36286	19,61877	20,26705	26,55995	22,3347	19,00482	31,79757	30,45818	37,66316	32,59346	42,50152	44,08564	38,63229	37,65791	32,41573	38,4556	37,77527	38,08646	30,02438	27,85892	29,67935	33,93575	15,55123	21,0168	21,71385	17,89947	22,08044	19,90744	20,12717	13,93015	23,19221	23,8036	24,64709	29,56579	34,0509	35,52242	30,03039	33,34901	40,72178	21,6161	37,04196	39,22959	25,72951	25,08158	33,04404	34,72963	23,79034	14,76563	27,68036	23,53738	27,72781	14,87104	22,73576	13,15353	31,13478	22,92606	25,93771	22,39742	25,56214	26,16524	21,18852	26,36667	30,46482	28,03589	25,35789	28,24367	22,03795	24,60744	27,27254	27,14018	12,76007	12,59629	24,62057	19,75699	19,04033	8,896028	10,39802	10,39028	13,98175	9,802927	13,33886	13,85086	12,21458	13,26668	10,57133	11,3514	11,41164	14,72128	12,20111	11,00796	8,70296	14,0585	11,35133	14,828	7,448884	8,872887	17,26873	11,78983
6/28/2020 1:13:00 PM	22	35,79216	35,9118	35,88673	19,86213	30,7662	27,29754	51,39783	25,34034	29,32858	27,70619	48,40966	24,17095	38,03782	23,45201	42,43928	25,1443	33,38839	31,82955	40,5745	24,22628	19,25253	23,26799	52,64638	25,99483	34,93756	43,71401	40,13125	23,22212	47,84055	36,77843	47,78563	34,35165	43,43715	31,5348	51,28322	36,08553	49,66747	41,74341	53,49159	29,58451	35,01451	29,53505	46,46158	29,0826	22,61473	26,38318	38,35951	18,65191	34,8756	28,33775	36,3954	21,59372	43,02699	42,03864	52,09294	37,40896	60,01768	52,65902	57,45647	57,64686	53,38113	37,39348	53,74551	48,79504	34,65428	35,54688	51,21913	34,51902	18,21052	15,60697	23,18254	13,38866	25,44119	31,73243	20,15818	23,36822	36,39679	43,82564	52,03622	34,27933	48,75836	53,70323	52,36088	52,07615	49,49305	44,14947	52,24897	45,86393	46,59441	30,60856	37,6452	35,90849	16,8951	19,66705	15,65567	20,0172	20,82076	27,30286	23,82253	20,59785	33,61786	30,9842	38,38597	33,4165	42,80746	43,83096	39,82855	39,54168	33,84878	38,25867	37,71241	39,51833	31,27487	27,58221	29,92713	34,25233	14,70429	20,74816	22,67124	18,75836	23,00798	20,49299	21,01328	14,49899	23,82875	25,45618	25,9594	30,30345	34,80458	35,89612	30,85143	34,0681	41,98283	23,60688	37,73492	39,64226	26,62916	25,36955	33,27724	35,37722	23,83151	14,75153	28,93616	24,34053	28,37333	15,14147	23,32643	13,63803	30,73283	24,14346	26,81103	23,16658	25,47489	26,98594	21,48147	27,49744	31,55089	28,55424	26,3945	28,52474	22,14322	23,80844	26,63565	27,25623	13,42811	12,92592	24,7335	19,35587	19,76874	8,601071	10,64635	10,60262	14,40774	9,946673	13,19974	14,20162	13,27635	13,00557	10,86739	11,38235	11,43533	15,04822	12,41538	11,48203	8,924972	13,97561	11,73028	13,15242	7,405365	9,107606	17,08762	11,78755
6/28/2020 3:13:00 PM	24	36,32308	37,48446	37,64257	19,49768	32,67324	27,12119	52,45144	25,44899	29,58416	28,29341	50,231	23,94852	38,27234	23,83849	43,85071	25,61947	33,70668	32,28352	41,24261	24,21571	20,0697	23,22537	53,37789	26,10515	37,07946	45,56946	42,0019	24,21585	49,49568	37,78895	50,50931	35,73366	43,86473	31,3856	52,36461	37,26362	49,67113	42,56355	54,03493	29,53346	35,67273	29,60371	47,39845	28,45988	22,64803	26,98221	39,49872	19,3665	35,75887	29,22566	36,71281	21,92853	43,8847	43,2226	52,9841	38,92276	61,79398	56,42248	58,01381	58,31116	54,457	37,78093	54,89963	49,33438	34,87863	35,37854	51,63151	33,5541	18,6593	16,79826	23,74468	14,69572	26,22299	32,94257	20,59764	23,82412	37,85395	46,4678	53,19366	36,0485	47,88689	56,90118	54,29957	55,01969	50,07149	44,19616	52,66557	46,56692	45,82594	32,3604	37,21941	35,71563	17,26666	19,40712	15,91692	19,56379	20,879	27,58179	24,47295	21,62819	34,17751	32,59732	40,10044	34,4485	44,81385	44,46411	40,93294	40,25385	38,48364	38,34874	37,18536	39,7411	31,13989	28,60328	30,24211	34,37736	15,29012	21,09016	22,67752	19,17814	23,95509	20,96527	21,60878	15,41156	24,36796	25,66969	26,17242	31,78658	35,61133	36,67205	31,06736	34,76646	43,33754	26,04954	38,27607	40,82283	27,70108	24,82406	33,38486	35,60082	24,72957	14,88395	28,59369	24,31408	29,61234	15,45217	24,0759	14,19216	31,78707	23,574	27,26659	24,37362	26,54751	26,59331	22,28821	28,34804	32,26804	28,72789	25,94413	28,62028	21,83397	24,36844	27,4216	27,75573	13,81217	12,47672	24,67694	19,93859	19,82469	8,728863	11,44017	11,1803	14,0998	10,06832	13,20361	13,27462	13,09012	13,44033	10,78892	11,24116	11,26243	15,01755	12,43217	11,86733	9,285962	14,43185	11,44017	14,18352	7,595809	9,230769	17,31101	11,78064
6/28/2020 5:13:00 PM	26	37,80546	38,36662	39,15776	20,4577	33,12279	27,863	53,23249	26,27404	31,03621	29,2144	51,96978	25,58363	38,59596	25,18278	43,7125	26,46572	33,51556	33,33361	40,94794	25,02017	19,81018	24,45057	54,1619	26,4508	38,04611	46,79156	43,23642	24,57007	51,19992	39,11424	51,53839	38,00633	46,43409	31,65762	54,04046	38,92925	51,99539	42,29519	54,88754	30,74077	35,35511	29,93238	49,26199	30,151	22,96239	28,65143	38,54036	19,51357	37,53758	29,88375	38,73764	22,65985	45,24501	46,04657	55,35719	40,64365	63,63367	55,85447	60,53064	60,11342	55,49134	37,71883	55,71783	51,58157	34,28527	36,23425	52,09625	35,20398	18,55845	18,29078	23,30032	14,34185	26,98691	33,80167	21,23874	23,3535	38,59161	49,33611	54,07769	37,05287	50,78526	57,38575	56,02951	53,65322	50,52809	44,22947	52,74156	47,20988	47,15821	32,11622	37,25078	35,49783	17,62337	19,87912	16,35306	20,54819	21,51373	29,0701	25,25779	21,2826	34,52655	32,91805	40,62244	34,87193	45,89779	47,49676	42,18654	41,13236	38,72555	40,07737	37,80815	40,44367	31,30505	28,52744	30,44637	35,92093	15,00414	21,59987	22,39349	18,75553	24,68515	21,24482	21,986	15,46771	24,85135	27,09687	26,71626	31,46268	35,54923	37,24297	31,77608	34,53291	45,6382	25,54107	37,79274	41,62543	28,02124	25,27244	32,83163	35,75445	24,84624	14,69773	29,04496	24,09808	28,78088	15,45673	24,62222	14,94647	32,65908	24,20045	26,84944	23,99978	27,41248	26,58095	22,67303	27,75351	32,77547	29,58899	26,68995	28,31586	21,79294	23,99032	27,39624	28,20955	13,32587	12,18059	25,29882	19,87933	19,59957	8,651705	11,29614	11,34947	14,69261	10,02936	14,09504	13,44309	12,95908	13,28318	10,93674	11,36163	11,59663	14,78518	12,17783	11,87355	9,180965	14,12722	11,5922	13,49297	7,215408	8,969594	17,15835	11,75875
6/28/2020 7:13:00 PM	28	38,93229	39,00337	40,39574	20,66631	35,07874	29,31359	54,86966	26,14466	32,06738	29,86102	53,82211	25,96852	40,37205	24,94467	43,41975	27,2083	34,18933	33,80126	41,62716	24,10084	20,65525	23,90328	56,39629	26,93371	39,88969	47,51775	44,54887	26,12241	53,43784	40,69939	53,35786	39,12032	47,88523	33,34888	55,58583	39,73737	51,97198	43,44427	55,74022	32,2159	36,53335	30,34856	49,72211	31,06129	23,12258	28,24305	38,58843	19,48027	39,056	30,66562	40,93723	23,49096	47,10316	47,15545	57,26854	42,43818	64,99102	58,39854	62,16954	61,84184	55,92044	38,84174	57,53564	51,17728	35,30939	36,3702	52,75628	35,36521	19,26448	17,33899	24,94847	14,72853	27,99901	35,37198	21,62211	25,15991	40,65581	49,13986	55,4651	39,87587	51,5634	59,40883	57,23234	55,68338	51,51684	44,3808	54,53028	48,20113	45,47089	33,3077	37,86126	37,57785	17,53992	20,32148	16,44183	21,37931	21,63503	28,63996	26,03614	21,8569	36,09085	34,07218	42,60231	36,68531	47,16353	46,31493	43,30143	42,39293	40,54073	41,25933	38,38342	39,6817	31,17347	28,24105	31,17872	36,38297	15,32376	21,75695	22,44861	18,89706	24,61345	22,01232	22,884	15,28936	26,68435	27,9499	27,21576	33,42038	36,27155	40,3232	32,59498	34,90599	44,33798	26,10791	37,81685	42,31833	29,55894	24,61781	33,85175	35,40707	24,30786	15,00145	28,88512	24,6741	30,16378	15,8084	24,69566	15,0833	33,03057	24,6788	27,99196	24,43413	26,90581	27,73734	22,88123	28,9432	32,32013	29,80907	26,78776	28,78599	22,21734	24,75505	26,39464	27,67193	13,77736	12,26714	24,98722	19,93493	18,94873	8,919512	12,17769	11,29794	14,47827	10,02901	13,27206	14,06215	12,96868	13,49035	11,65009	12,21776	11,92847	15,03385	11,57411	11,86264	9,12315	13,87406	12,80387	13,36041	7,745704	8,824948	16,57203	11,9697
6/28/2020 9:13:00 PM	30	41,14591	42,29747	43,03921	22,74073	37,05177	30,60594	58,83206	30,12751	32,89719	31,55545	55,13801	27,14916	39,73475	25,29489	44,92553	26,42932	34,00109	34,85577	41,39057	24,68736	20,46074	24,25882	56,43305	27,26756	42,44647	51,33151	47,07324	27,35777	55,11294	44,06271	55,61174	40,14589	49,67555	36,27542	58,20886	41,24758	51,7966	43,44102	56,68987	32,83848	36,6072	29,31104	49,27643	31,76869	23,513	28,50624	39,36906	19,59107	41,11212	32,7352	42,47396	23,61924	49,34972	49,2776	58,60606	44,08419	67,65514	60,38013	63,41471	63,29113	56,59013	40,5446	58,0582	54,18193	34,97375	36,8893	52,23046	35,1684	19,21785	18,20672	22,83661	15,42703	28,85858	36,19156	22,49509	25,55503	40,85992	52,66937	57,30334	41,52652	53,70669	61,4948	58,81279	58,41595	52,2284	45,64752	53,61773	49,85155	46,98013	32,98291	37,63028	37,43735	17,49406	20,25289	16,63047	20,80011	21,76517	30,20488	25,37737	22,65722	36,39782	35,71722	44,82386	36,95161	48,19415	49,00565	43,74834	41,78078	40,87955	40,43152	39,37569	41,61023	31,483	28,53877	31,29573	36,65824	15,41549	22,36281	22,17458	18,72002	24,8175	23,35599	22,8728	15,84335	27,44191	28,23048	28,32974	33,55086	37,12299	39,86302	33,80754	36,29062	45,39249	26,25518	38,66794	43,27552	28,66186	24,27111	32,59008	35,38675	24,93127	15,29143	28,3028	25,07384	30,34469	16,02039	25,64275	15,63218	33,85921	25,47966	27,91729	23,93139	27,19766	27,71317	23,26419	28,89409	32,25333	29,55888	27,3787	28,51362	21,81221	24,24541	26,67944	28,12265	13,46106	12,11124	24,62886	19,58962	18,25217	8,795867	11,43954	12,01143	14,60288	10,21124	13,74655	14,22815	13,01538	13,13557	11,51974	11,56651	11,88875	14,35165	12,24255	12,44046	8,771276	14,14152	11,99685	13,90515	7,272948	8,852717	16,6764	11,89075
6/28/2020 11:13:00 PM	32	42,62157	43,12735	43,7375	23,1708	38,50871	32,1549	61,01182	29,67893	34,16018	32,5266	56,38566	28,43695	40,89806	25,24301	45,06528	28,4373	35,2368	34,38031	41,0885	26,60353	20,05643	23,21038	55,09077	27,34506	43,15615	52,19711	49,00877	27,68768	57,16768	45,87077	56,56706	42,66979	51,41281	36,99312	61,34173	42,89339	52,42368	43,86018	56,82223	32,72456	36,92847	29,73958	50,60656	32,36599	23,55189	29,02928	39,13151	20,01865	42,11856	34,71555	44,59045	24,82807	51,9246	50,75645	59,88852	45,32777	69,92824	61,93544	64,89308	65,22249	58,70103	42,33954	60,6266	55,43863	36,28502	36,43436	52,29679	36,27625	19,21205	17,59512	24,62858	15,08807	29,45015	37,59049	23,20589	25,53271	41,95872	53,19906	60,03428	42,43016	55,71383	63,34557	60,5783	58,59728	53,62588	45,89854	54,18961	50,50405	47,55201	33,08735	38,75456	36,78167	17,53385	20,56228	15,92147	20,51261	22,47354	31,14204	27,89214	22,84469	38,34031	35,62162	46,22631	38,35413	49,16017	48,97208	45,50426	44,07493	41,21077	40,48443	39,32182	41,81822	30,6116	29,25744	31,3543	37,47554	15,76301	22,07	21,81559	18,68935	25,6679	24,5307	23,67816	15,72668	28,59147	29,45976	29,19954	34,16066	38,44247	40,72786	35,44506	36,8567	45,80143	26,62363	38,98796	42,36634	28,53531	24,46722	33,33236	36,19695	25,01354	14,18269	28,75836	24,15748	31,60595	16,38739	25,4789	15,08503	34,13641	25,97072	28,43343	25,15176	27,52031	28,36904	23,86453	28,97871	31,89082	30,18167	27,61915	28,53006	21,61175	24,20839	26,84875	27,58158	13,169	12,22874	24,68371	19,38716	19,06934	9,076868	11,38684	11,24496	14,74705	10,54522	13,26605	13,46941	12,51616	13,10607	11,50772	11,66563	11,55476	14,31221	12,05259	12,10647	8,740053	13,9555	11,51235	14,23409	7,20028	8,848779	16,48452	11,70321
6/29/2020 1:13:00 AM	34	44,1523	44,41672	45,56988	23,88076	39,90971	33,76195	62,09501	31,45405	35,9996	32,46926	57,63822	28,45146	41,01583	26,96294	46,41102	28,59368	34,58797	34,57926	41,63884	25,75714	20,17994	22,66143	54,99965	28,0073	45,48036	55,49749	51,19178	30,1615	60,3	46,5576	60,00235	44,04578	53,29113	38,37547	63,63817	44,28271	53,47224	47,4455	58,56183	33,10732	37,27758	29,14249	50,99946	32,55616	24,18732	28,83932	38,89845	19,95765	44,01256	36,46938	46,57873	26,68663	53,04805	53,0238	61,40667	48,20624	72,82528	64,71285	67,20084	67,15684	58,60584	41,01044	62,17148	57,06323	36,65451	37,33395	52,19081	35,4175	18,63423	18,60066	23,15871	15,2359	31,02889	38,6698	23,93637	27,71048	44,10305	55,65865	61,42793	43,62725	57,41408	65,3737	62,5612	60,4349	55,15764	45,6735	55,16669	51,47898	46,74465	32,56652	37,89712	37,62275	17,54054	20,97943	15,98178	21,56084	23,69571	32,06834	27,98022	23,75131	38,85216	37,38996	47,6233	39,61587	51,095	50,98869	46,98497	44,64323	41,65361	40,08821	38,82232	41,15951	30,59129	28,96807	31,67648	36,6152	15,37771	21,87514	22,00231	19,20397	26,46421	25,28086	24,5338	15,77787	29,57808	30,88231	29,98805	36,25117	38,59085	42,32807	36,3657	37,65508	45,39566	25,77393	38,51113	43,6037	28,16306	24,34163	32,30942	35,34766	24,82254	14,66388	27,8851	24,82109	32,01135	16,29062	26,05894	16,21622	34,53008	26,17755	29,52441	26,661	27,91259	28,37043	23,63907	28,91122	32,03042	29,53926	27,76918	28,51403	21,35023	23,62304	26,25559	27,71746	12,92026	11,86706	24,06457	18,85797	19,52634	8,624558	10,96278	11,28067	14,42847	10,34124	14,02451	14,43434	13,0801	12,49648	11,55449	11,40687	11,64912	14,595	12,29056	12,30362	9,041293	13,71173	11,61852	14,36485	7,03263	8,864596	16,54371	11,66059
6/29/2020 3:13:00 AM	36	46,27251	46,32516	47,01937	26,14335	41,89876	36,01245	63,29514	33,41298	37,79095	34,24417	60,48671	29,98473	41,70196	27,23178	47,50394	28,67187	34,05117	34,06789	40,08552	25,9404	21,14383	23,52233	55,20052	28,4929	48,10849	55,95132	51,99575	30,28134	63,30412	47,68734	61,58599	47,02773	55,08268	39,27443	65,0248	47,06454	53,93423	47,16235	60,13615	34,32693	37,83239	28,75146	52,3347	34,11058	23,64818	29,3853	39,02893	20,29689	46,02744	37,78231	48,01365	27,69397	56,30195	55,48547	62,71883	49,12778	74,29819	65,07349	68,98375	70,27051	60,11861	43,14344	63,84878	57,19428	37,42471	37,85781	53,24602	35,90531	18,91924	17,7283	24,26151	14,62644	32,85353	39,97333	25,39104	29,10056	45,82394	58,57158	64,30289	44,9406	59,33411	67,60285	64,88644	61,86077	55,77199	47,27626	55,78912	52,28241	46,62667	33,88912	37,70343	37,57309	17,11835	20,99435	16,2853	21,76669	23,32746	33,28905	28,16921	25,23528	39,138	38,95827	47,56494	41,25505	51,63166	51,64167	48,40987	47,00127	41,65713	40,81676	39,48987	40,85136	31,21235	28,5197	31,18583	36,17858	15,16944	21,68794	21,75108	19,06768	26,62771	25,60843	25,07378	16,23467	29,82109	31,79853	30,08358	36,58992	38,69564	42,88835	35,97439	37,98402	45,92859	25,96264	38,36718	42,69147	29,22884	24,54583	32,27605	36,61092	24,92153	14,79022	27,50622	24,69503	32,16187	16,46849	26,24226	15,97453	34,99178	26,68497	30,08504	26,28254	28,7976	28,96262	24,70601	29,79844	32,60617	29,4007	27,97034	28,07043	21,42448	23,11754	26,00623	27,33692	13,06221	12,15814	23,95771	18,45098	18,5284	8,667454	11,14052	11,04733	14,65324	10,23596	13,65032	13,99564	12,70978	13,2043	11,76026	11,93447	11,54323	13,901	12,02517	12,18446	8,701647	13,91737	11,67876	14,20632	7,057844	8,704063	16,68069	11,93275
6/29/2020 5:13:00 AM	38	47,79807	48,11816	48,03141	27,32372	42,61936	38,20644	66,38919	34,76749	39,64598	35,01064	62,27641	31,53826	42,15842	27,28103	48,06353	28,82716	33,76872	34,51432	41,26561	27,00859	21,06336	23,03796	54,95178	29,61635	50,60255	60,46509	53,79228	32,2947	65,6527	51,82361	64,73447	48,60411	55,45507	40,11985	66,32433	48,15774	53,67326	48,46258	61,90166	35,3275	37,67469	29,28755	52,40682	33,66918	24,70332	29,23139	39,96939	20,59336	47,97836	38,32553	50,41888	28,72534	57,82879	57,29499	66,72875	50,7617	75,69007	68,27814	71,11966	73,78806	63,23718	45,23112	64,60239	58,64274	37,4312	38,20713	54,43324	35,25206	19,09953	17,93691	24,14028	14,68688	33,08487	40,87402	26,32647	29,77793	46,93088	60,89647	65,73366	45,90911	62,38975	68,84111	65,35733	62,49068	55,74754	48,15471	55,94862	53,12347	46,73077	34,44574	37,90997	38,06117	17,10958	20,25448	15,68869	21,67765	24,16197	32,8976	29,39496	25,76812	40,90103	39,95241	48,81024	42,628	52,53627	52,99376	50,48222	48,36746	42,2295	41,11295	39,49588	43,37941	30,45749	28,30204	31,19715	36,88633	15,23603	22,2936	21,80475	17,96391	27,80925	26,54958	25,60939	16,82043	30,86553	33,27048	31,02059	38,18254	39,7735	43,07285	37,44633	38,7788	46,46214	25,73145	39,42328	43,91924	28,61592	25,25738	31,73105	36,26741	24,86054	15,34662	28,51148	23,82205	33,18206	16,95914	27,41904	16,22451	36,00969	26,94981	30,54729	26,78368	28,9448	29,18179	25,1367	30,11722	32,48529	29,64329	28,02104	27,96847	21,66315	23,30584	25,91457	27,80573	12,60251	12,1254	23,90812	19,55902	18,54726	9,203416	11,04533	11,43554	14,5289	9,89535	13,75055	13,9765	12,95825	13,02298	11,73699	11,13989	11,73948	14,48083	12,00749	11,85214	8,585805	13,39191	11,82955	13,5836	7,238962	8,472523	16,90118	11,5824
6/29/2020 7:13:00 AM	40	49,79506	49,18829	48,9678	27,96004	45,11287	39,0433	67,17569	35,89938	41,45778	37,12588	64,98765	33,33236	43,1411	28,79131	50,12807	29,93382	34,33349	36,13644	41,52196	25,85053	21,79715	24,06879	55,36631	28,15408	53,3533	60,9891	56,25567	32,77243	67,69514	53,6403	65,94115	50,96955	58,78876	41,80157	70,69767	50,73821	57,30528	51,79058	63,70841	36,47382	39,80404	28,90756	53,31786	33,22254	25,25862	30,06266	39,87545	20,75037	50,97659	40,58245	53,77225	30,16329	59,85764	60,20026	67,90443	53,36407	79,37479	70,60497	74,24763	75,83631	65,1666	44,84596	65,4423	60,20419	37,97193	40,28508	54,654	37,23627	19,03342	19,11686	23,1011	15,76018	35,61326	43,75366	28,45815	30,95588	48,57047	62,55679	68,47363	47,98947	65,89137	71,28351	67,58946	64,32382	58,0209	50,74803	58,54313	55,66002	49,82448	34,99034	39,50452	38,28781	17,92489	21,02364	16,12587	21,32467	26,04063	34,04972	30,71956	26,7966	43,6687	42,46719	51,83963	44,62547	55,79009	54,98915	54,54286	49,97092	43,73853	42,67379	40,81109	42,82949	32,69894	29,51868	32,03291	36,93669	16,48293	22,70475	21,45813	18,93291	30,09084	27,84393	27,59498	18,0017	32,81195	34,64301	33,68908	39,03356	40,52657	45,97419	39,92485	39,10699	49,80637	27,23655	40,22008	44,35089	30,34027	25,65505	34,00531	36,60029	25,3889	15,12337	28,09737	23,95515	33,63049	17,54476	28,59438	16,89275	37,79682	27,95846	32,25457	27,00079	29,93914	30,03537	25,57789	30,75003	34,85356	30,69484	28,5139	28,11401	21,74852	23,30052	27,4848	28,5503	13,10359	12,74336	24,50044	19,44691	20,42102	8,670771	11,75778	10,85509	14,76528	10,31982	14,60067	13,77342	13,39792	13,07506	12,06689	11,30602	11,67972	15,1224	12,41511	12,34679	10,29371	14,30813	12,23592	13,9477	7,747706	9,318634	17,07622	11,87956
6/29/2020 9:13:00 AM	42	51,25864	51,47243	50,3659	29,63355	47,25299	39,85729	69,4742	39,04889	44,72577	37,14889	66,64774	35,0534	44,39041	29,61311	50,78471	28,67678	35,43483	35,59026	42,00625	26,98594	21,37669	23,70614	55,04857	28,04929	54,88409	64,08654	58,70821	33,70483	67,40593	55,70077	68,30758	52,99638	61,01694	44,19299	71,92357	53,25501	56,93268	52,01066	63,86681	37,0629	39,63839	29,05704	54,86682	33,96413	24,90108	30,55551	39,89072	19,92111	53,25473	42,89007	54,64723	31,311	61,67365	62,65805	70,18775	55,46094	80,67349	70,03488	77,17155	78,85486	65,62866	44,99282	70,32728	60,88196	38,1748	40,10817	54,99662	36,72746	20,15149	19,29467	24,66401	15,80778	36,73533	46,11012	28,21998	31,00913	50,87581	64,71941	69,80092	48,6142	67,12499	72,48004	70,48305	66,36205	59,66249	50,53713	58,66677	54,46729	48,61074	33,69149	38,81804	38,04639	17,43921	20,12254	16,0407	20,24004	27,08658	36,28295	31,47249	27,4207	45,49762	42,51333	52,79226	46,30754	57,40937	56,80489	54,37487	51,98221	45,3603	42,30244	42,44461	43,69295	31,61548	29,97437	32,07353	37,57591	16,334	22,61329	21,48631	18,89831	30,88742	28,63906	28,64736	18,38777	33,45781	36,16372	34,34012	40,80398	41,30706	47,83163	40,82581	40,16247	49,3891	27,18439	41,00057	44,99441	30,09629	25,12413	33,48682	36,56685	25,13249	15,43055	28,38652	24,8108	34,27463	17,68181	29,06326	16,5893	38,36863	28,59583	33,01151	27,16588	31,11136	30,62486	26,71295	31,31397	34,44601	29,83367	29,07535	28,46251	21,81	23,80443	27,29049	28,20761	13,04805	11,86029	23,9774	19,50369	19,02341	9,013802	11,51664	11,0579	14,98584	10,30663	13,7174	14,25053	13,5836	12,78549	11,94539	11,46738	11,73954	14,28119	11,89524	11,72386	10,05941	14,29459	11,86381	14,61069	7,195928	8,852647	17,21354	11,89814
6/29/2020 11:13:00 AM	44	52,39936	53,26156	52,39915	32,22225	48,16099	41,02433	69,50141	39,40415	45,74527	39,65179	69,22829	36,70901	43,64997	27,87598	51,36108	29,50694	34,34992	35,12814	42,67635	27,02862	21,58613	25,38751	55,34587	27,55505	57,21824	66,44211	61,2118	36,64898	72,47057	56,91197	73,18669	53,62505	61,95311	45,69511	74,18021	55,11708	60,75625	53,97844	69,27174	37,78183	41,15461	29,13703	56,48148	32,39175	25,18651	29,75927	39,85045	20,34055	54,98439	42,97386	57,51416	31,57348	64,27415	64,30364	71,46427	57,47548	82,57218	71,3992	80,03281	79,07805	68,14178	46,61679	69,88064	61,64968	39,45782	40,26	55,30201	35,69236	19,27885	19,24438	23,06214	15,77621	37,99936	47,69196	28,98065	33,51362	52,79564	65,30995	73,19158	51,09465	69,39304	72,712	73,0761	68,53656	61,42028	51,82561	60,62639	57,64064	47,23275	33,38577	41,08387	37,01613	17,11794	19,85943	17,08237	19,32699	27,89525	37,98671	34,13828	27,36213	47,62669	42,15276	54,81785	46,4193	57,77652	58,63036	55,45797	53,16492	43,25549	44,38122	42,2465	43,83165	33,50195	30,32445	32,1017	37,31999	16,86029	22,96405	22,53841	18,9651	29,92202	28,95819	28,58519	20,19687	34,31697	37,69632	35,50177	41,05424	41,49453	49,11528	40,78664	42,05115	51,20794	27,28282	41,81579	45,53347	30,20847	25,47842	34,65891	37,01826	25,69718	15,62403	28,07229	25,2712	34,44767	17,68257	29,32747	17,24304	39,41521	28,37907	33,97139	28,27787	31,28337	29,59735	27,41752	32,00839	35,37308	29,45927	28,73294	28,9602	21,40508	24,40097	27,45717	28,67159	12,82604	11,09258	23,70172	18,61924	19,33915	8,722232	12,08223	11,32205	14,67389	10,23438	13,49698	14,12032	13,4947	13,31807	12,20809	11,65513	12,1645	14,09213	11,94739	12,30182	9,881879	13,53862	12,04299	14,42025	8,012753	8,860797	17,48895	11,61514
6/29/2020 1:13:00 PM	46	53,74033	55,16709	53,98051	33,36705	48,94915	41,47588	71,90713	40,95753	47,7073	40,13132	71,1841	36,72469	45,13069	28,95613	52,23978	30,69035	34,89922	36,2634	40,85703	27,32656	21,31804	23,58884	53,64687	27,85733	58,28422	70,85046	63,53489	37,16858	74,70325	60,17808	74,27284	55,84106	63,95481	47,68913	74,91442	56,69617	61,73713	55,30096	67,54939	38,87641	42,36448	29,91165	56,81739	32,97649	25,62659	29,5948	38,75208	19,87995	57,77583	45,47842	57,48488	33,99909	66,81145	65,64959	74,70242	60,14216	84,54679	72,47935	81,74998	81,36156	68,01786	49,64695	72,14115	61,90007	40,20903	40,45487	56,38843	35,39809	19,3721	18,38839	25,45252	14,55253	38,41906	49,39461	31,28115	34,31476	54,61676	68,32076	74,88575	53,5664	71,15841	74,80479	74,868	70,66707	62,53115	52,62268	61,03386	58,47377	48,91109	34,32015	41,59393	37,82632	17,51595	20,26401	16,93413	19,80085	28,40055	37,9968	34,75885	28,06608	49,17303	45,11273	56,08567	46,98925	58,19705	58,11367	56,2681	55,10473	44,18808	45,37667	42,88972	43,92759	32,46477	29,85958	33,2101	37,28794	16,55117	22,57481	21,57873	18,35509	30,78719	30,05298	30,16012	21,42193	34,93963	39,02948	37,37194	41,71619	42,55326	49,47047	42,00307	42,17107	51,26976	27,58013	40,82491	45,88142	29,73143	25,09843	33,67277	36,9304	26,52699	15,29537	27,25381	25,05257	35,92002	18,06297	30,05402	17,61881	39,41644	28,66269	33,87938	28,23766	30,26842	29,93348	27,25547	31,05202	35,27278	30,01265	29,04426	28,10489	21,64443	23,99239	28,18952	27,31329	13,38638	11,99872	23,35122	17,56541	18,31019	8,884907	11,47353	11,12801	14,66166	10,17877	13,53973	14,27284	14,08792	12,5898	12,08078	11,73139	11,80413	13,89506	11,70943	11,93371	9,893415	13,39847	12,22563	13,62124	8,011786	8,808646	18,09357	11,76358
6/29/2020 3:13:00 PM	48	55,69048	56,04263	56,10785	34,21806	51,36108	43,57627	73,08341	41,99416	48,86259	42,02393	71,78728	36,81421	47,00245	28,79075	53,50182	30,8303	35,15065	36,19736	41,00195	26,41502	21,97392	24,74193	53,88567	26,91851	60,38924	72,11864	65,76613	38,91392	76,55601	62,84525	75,8352	60,51744	64,95303	50,1213	77,5277	58,16037	62,09018	55,13504	68,77094	39,97493	42,12326	30,80114	56,38553	33,56101	24,8001	30,33419	39,48587	19,5481	59,27249	46,23136	59,95054	34,41886	69,32298	67,64761	77,70018	61,33247	86,32702	75,22133	83,47811	82,70633	69,46521	50,11446	71,80467	64,27208	39,91967	41,22175	57,53868	34,4505	19,83429	18,38928	24,29245	15,53368	39,51646	49,82628	31,69147	35,23638	57,84676	70,65788	77,06925	55,36044	72,7944	76,97371	77,12878	71,60871	63,01316	52,71821	61,47615	57,79461	50,30566	35,87236	41,61569	38,34992	17,90934	19,91739	17,05798	19,83401	28,62131	40,81718	36,06281	27,98581	49,59556	45,52574	57,70924	48,28041	60,30415	59,80272	58,55755	56,06847	45,16792	45,53797	42,40088	43,6589	32,89767	29,99724	33,2282	37,17748	16,1772	22,64451	22,17237	18,21839	30,97639	30,52007	30,1186	21,46241	35,24985	39,8331	37,41297	42,7665	43,19588	49,48014	42,77976	43,31232	51,63939	27,99486	41,69354	46,62881	29,00592	24,8061	33,77265	37,06165	26,33255	15,17677	27,06406	25,02887	35,62473	18,47073	30,17338	17,97628	40,59557	29,52635	33,1987	29,24507	31,512	30,83872	27,84856	32,26694	35,26242	29,99185	29,31159	29,33888	21,61493	23,41934	26,42338	27,42043	13,08901	11,03904	23,16147	18,50285	18,15311	8,513277	11,34664	11,17733	14,85501	9,935897	13,40814	13,96496	13,3524	12,76366	12,46712	11,80634	12,06675	13,07596	11,52092	12,21962	9,753398	13,57344	12,714	14,20901	8,504988	9,466664	16,74058	11,93779
6/29/2020 5:13:00 PM	50	55,66825	57,4234	56,4564	35,19328	53,30811	45,21068	74,87408	42,79765	50,40672	42,48785	73,03735	38,84374	46,83183	29,24817	54,09896	30,46792	35,01589	36,76392	41,51028	27,43306	21,46856	24,30198	53,18806	28,02767	63,20844	73,20976	67,35867	40,56684	78,80582	62,91231	77,33436	62,00327	68,05454	48,53718	79,03681	60,42958	62,29712	54,65712	70,81351	40,9967	42,77893	31,27445	58,24278	31,85303	25,04138	29,76763	39,5086	20,34842	61,36432	48,50271	60,94261	36,38063	72,10544	70,56311	78,20879	64,07901	88,04985	78,79297	86,86443	84,63286	70,36665	51,69305	72,4676	64,0388	39,96463	41,94048	56,35065	35,43097	18,73902	18,25928	23,65488	15,72951	40,52802	51,61493	33,0419	35,12158	59,36023	72,56052	78,75573	57,14778	73,58153	78,9229	78,555	74,2173	64,43053	53,57986	62,16318	58,37754	49,62057	33,75111	40,05602	38,62546	17,83613	19,24631	17,477	20,03523	28,95067	41,24765	36,36018	29,48435	51,53342	47,27274	59,22366	49,2747	62,05854	61,90166	59,98149	56,68401	45,67308	46,30809	43,42934	43,83103	32,33381	29,3426	33,53932	36,06709	16,894	22,56756	21,94394	18,05081	32,51754	31,2346	30,98523	21,29131	37,39833	40,29944	39,21212	43,9488	45,40188	50,09263	42,35135	42,88136	51,85953	27,79799	41,40784	46,32778	29,06333	25,0621	33,13176	37,74985	26,16967	15,19908	27,14737	24,84962	36,73857	18,68148	30,92859	17,75268	41,19529	29,58161	34,40022	30,17103	32,007	30,90013	29,11514	32,32337	34,46542	29,92126	28,35979	28,49574	21,17858	22,59049	28,13052	27,0166	12,33822	10,98717	22,94734	17,95487	18,48599	8,52122	10,98309	11,02654	14,66643	10,24619	13,78785	13,64162	13,31233	12,75607	12,45697	11,67378	12,18957	13,19221	12,44287	11,85172	10,32915	13,89416	12,01087	14,46273	8,789165	8,87558	16,6246	12,39466
6/29/2020 7:13:00 PM	52	57,78432	60,0728	58,5121	35,96258	54,68792	47,19724	76,89206	44,5698	52,14268	44,41748	75,47366	40,30172	48,01869	30,52774	54,12944	31,43561	35,403	36,55967	41,08208	27,47617	22,45414	24,79381	52,46187	28,15512	65,34807	77,6852	69,41347	42,43306	80,26566	65,96693	79,76791	63,83027	69,65904	51,86602	81,87894	62,90534	63,34072	57,84745	71,36777	40,6987	43,37685	31,63517	57,67477	33,68735	25,0335	30,45438	38,66648	20,59889	64,04357	50,8993	64,34129	37,64602	73,56564	71,28889	80,84688	65,04124	90,13422	79,79968	87,28159	86,32025	71,55415	52,28975	73,73495	66,09107	42,16332	41,48286	57,06372	37,28587	19,6895	17,42871	25,31644	14,59473	41,63793	53,47591	34,29591	36,03262	61,45164	74,44518	81,01231	56,65762	74,76018	81,23308	80,9719	74,84782	65,5294	56,08808	63,07671	59,48581	47,92786	32,94761	40,21449	38,8148	18,037	19,66381	17,55796	20,10417	28,91495	40,4472	37,54711	30,06839	53,00571	47,68554	60,80149	52,34085	62,19282	62,55284	61,69361	57,99355	45,07412	46,28433	44,32022	44,73309	32,82059	29,35524	32,39072	38,17205	16,14404	22,88987	21,77933	17,58241	32,59091	31,724	31,20358	22,80338	38,57302	41,70321	40,22623	44,23257	46,40417	51,55124	43,66021	44,88471	52,79483	28,35503	41,77608	46,04153	29,34115	24,86213	32,61163	36,55539	25,30635	15,09035	27,36053	24,37045	36,68359	18,5903	31,61894	18,21894	42,23336	29,87221	34,69413	30,99124	32,98878	29,84437	29,02513	32,48529	34,744	29,96912	28,92303	28,52295	21,42007	23,00771	26,67081	27,51534	12,3881	11,17512	22,95017	17,92966	17,88882	8,517421	10,88784	10,59385	14,93534	9,712852	13,71146	13,59299	13,55569	12,6396	12,33892	11,51947	11,79605	14,78421	12,23889	12,40488	9,432679	13,18447	12,19828	13,80022	8,108007	9,095242	17,22604	11,86989
6/29/2020 9:13:00 PM	54	60,13961	62,20794	60,65505	37,7162	56,85442	48,91647	79,51385	46,05686	54,38156	45,32998	76,43595	42,37608	48,32228	30,29316	55,36673	32,40053	35,78035	36,92038	40,58294	26,67047	21,52838	25,36596	52,37539	28,49622	66,87942	79,09123	71,13956	44,31242	82,72664	68,20271	81,00616	65,46288	73,25479	54,41555	84,47109	64,92609	64,50535	57,98678	70,16412	42,47824	43,70766	31,54931	58,56397	35,45086	25,51979	30,36513	38,18026	20,28542	66,42055	52,70336	66,63448	39,05476	75,94371	74,436	81,5692	68,6877	91,05369	82,25823	89,17123	86,8158	72,52017	53,03313	76,14626	68,46756	41,31928	41,82513	56,48257	37,09273	19,64509	18,21632	25,17822	15,13643	43,22724	55,16619	35,35291	36,50227	63,44386	75,96492	82,82735	61,26983	78,16686	83,05558	83,34155	77,21963	67,3354	56,85946	62,55871	61,1582	49,12059	33,97443	42,06834	37,5076	17,50808	19,37831	17,35349	19,94495	30,42026	41,48576	37,91916	31,97364	54,35676	48,82537	62,88324	53,54043	63,35344	64,56683	63,25486	58,94202	45,76115	47,9204	43,33168	44,7391	32,19627	30,09788	32,99831	36,77843	16,14549	22,54324	21,44928	17,95459	33,39916	32,75517	31,87065	22,85989	39,24569	41,84164	41,67661	45,12185	47,38823	52,0461	44,25937	46,16069	52,40144	28,04715	43,10199	46,07455	28,46941	25,63087	31,9045	36,44866	24,88989	15,50115	27,67815	24,68293	36,69555	18,91468	32,36689	18,57365	43,46437	30,33785	35,11302	31,39762	33,62469	31,47754	28,52626	33,19104	35,3822	29,69137	29,00952	28,62898	21,23183	22,20076	27,1158	26,73112	12,39024	10,96168	22,46795	18,25818	18,39067	8,250443	11,63835	11,38933	15,03799	10,14824	13,52011	13,4594	13,28028	12,85595	12,18985	11,28364	11,89586	13,36559	11,68843	12,13348	9,724249	13,18862	11,87659	13,80844	8,086178	8,519217	17,00783	11,65347
6/29/2020 11:13:00 PM	56	61,81166	63,03389	61,43685	38,33382	58,90135	50,78809	82,02372	47,95162	55,55848	47,04078	78,314	44,65939	48,75988	31,49694	57,06503	30,83133	34,93963	36,29836	40,37183	29,86082	21,58067	23,9249	52,70467	29,77032	68,71822	80,20432	72,6291	45,52726	85,30815	70,93757	82,70572	68,29541	74,51986	55,93025	86,20455	66,93109	65,31658	56,72573	72,03408	43,32988	44,01505	32,03746	58,87082	33,08424	25,06548	29,82344	37,5715	20,02072	67,71897	55,34186	68,32276	41,42691	78,60184	76,27031	82,6233	69,82635	92,5641	82,96136	90,8325	87,62849	73,88075	54,40657	75,76564	68,44012	41,55359	42,46691	56,29332	37,6912	19,57256	17,51561	24,45285	14,78918	43,79366	55,8877	38,27151	37,75841	64,21683	77,88814	85,52422	63,77922	81,07697	84,28106	85,40037	79,19554	69,36381	59,04826	64,13331	62,18626	50,41052	34,30006	41,78044	37,3309	17,79088	19,6924	17,1924	19,46134	30,03689	42,57026	39,3835	32,08865	56,35375	50,30061	64,28782	54,89991	64,23714	66,01334	65,42027	62,25954	46,01459	49,3399	44,4027	45,65995	31,81925	30,1318	33,40034	37,80587	16,52976	23,09965	21,63337	17,90527	34,34192	32,87018	32,75628	23,8369	40,38303	42,57129	42,72028	48,34784	47,04396	53,51266	45,33461	46,81277	53,14544	28,95308	43,19864	45,53272	28,79228	25,02238	32,86846	36,40384	25,21297	15,33481	27,47706	24,61083	37,4578	19,68184	33,63554	19,25736	42,94734	31,1066	35,37439	30,80066	32,74356	30,66797	28,81175	34,20417	35,55592	29,4123	29,8204	29,3732	22,35259	23,03707	26,89317	26,52382	12,40986	11,21222	21,89096	17,84296	17,70522	8,238769	10,92023	11,08712	14,24901	9,543892	13,41726	14,1677	13,42818	12,39252	12,6559	11,65603	12,15137	13,07119	11,83949	11,92204	9,197889	12,70398	11,94919	14,0587	8,078511	9,047097	16,56223	11,57459
6/30/2020 1:13:00 AM	58	63,20168	64,85073	63,41754	40,45597	61,45993	51,59628	85,28419	49,68371	58,88794	48,58104	80,15003	45,5542	50,49693	31,56154	57,77258	32,12451	35,60531	37,4044	41,298	27,92689	21,32398	24,53049	51,33703	28,50361	71,13831	81,55587	75,70679	47,11131	88,10593	71,88419	84,63183	70,92783	76,13962	57,30438	88,25397	69,1369	66,85075	59,67618	73,45609	44,56158	44,4076	31,46289	58,90942	34,6723	25,46081	29,64384	37,9952	20,50101	68,66759	58,29582	70,29868	42,80808	80,5247	78,37382	83,06001	72,71642	93,97594	85,98627	92,65743	89,30116	74,7737	54,03438	77,30914	69,03094	42,50877	42,33753	57,23351	37,94886	19,76438	17,87723	26,02558	15,23527	45,39166	58,1002	38,45298	41,02757	67,14116	80,99988	85,69491	66,21996	81,743	85,65443	86,8703	81,61266	70,20812	59,31594	63,83075	62,62517	49,68259	35,33474	41,37282	37,73548	17,45497	20,00242	17,26197	20,60932	32,15151	43,66683	41,11358	33,77135	56,89365	52,47673	65,50716	55,62859	65,81448	67,8239	67,10316	63,91605	47,01992	48,55423	44,00732	47,62745	32,09487	30,453	32,97918	36,56858	16,61652	23,06787	21,47844	17,68589	35,33598	33,34225	33,22579	23,89775	42,14799	44,6806	43,54215	48,48593	49,78952	55,13774	46,10038	46,80497	54,48096	27,90741	43,71547	45,80433	28,83745	24,89093	32,77693	37,0432	24,97852	15,6127	27,29685	24,88851	37,77568	19,74594	34,13987	19,2832	44,58976	31,80737	36,13955	32,01295	33,34867	31,36667	29,50438	33,95074	34,65946	29,04067	28,84305	29,16363	21,62943	21,7365	26,92162	26,13374	12,49005	10,67653	22,66848	18,53034	17,73493	8,502017	11,34705	10,8953	14,04551	10,13111	13,79801	13,73073	12,49772	12,91211	11,99996	11,11247	11,42359	13,67484	12,02738	11,97116	8,974499	13,20568	11,82927	13,30356	7,749986	8,995635	17,41324	11,46199
6/30/2020 3:13:00 AM	60	65,70541	66,73478	65,82857	41,37026	62,46408	53,96877	86,41676	51,09941	59,2919	49,88795	82,96461	48,34826	50,5533	32,47831	58,57199	32,43515	35,18057	37,14288	40,33018	28,32705	21,21449	23,70614	52,95494	28,14586	74,22912	83,96627	77,74867	48,26418	89,09746	74,88519	86,65623	72,79005	78,18792	60,60904	88,66462	71,50303	68,00218	59,69883	75,06618	45,61043	45,25855	32,27702	59,85508	33,29859	24,83898	29,94495	38,09303	20,60248	72,42781	60,16219	72,38465	43,74627	83,91751	80,97598	86,72697	76,90166	95,33302	87,73582	93,87012	90,84742	75,29903	54,62844	79,27256	71,86153	42,28407	42,45966	58,02048	38,61668	19,60585	18,35109	25,19431	15,4923	46,93551	60,47137	40,53168	42,2322	68,14841	83,55265	87,54497	67,605	84,45237	87,49593	89,13068	83,61406	71,52292	60,89965	64,73716	63,43384	50,19991	35,449	41,77042	38,52191	17,53433	19,9971	17,02241	20,48333	33,3783	45,13186	42,0374	35,05568	59,13399	54,9542	66,82837	57,80636	67,85616	67,77105	67,64284	65,79417	47,86928	50,32666	45,24454	48,05116	32,39114	29,57207	31,98987	38,0765	16,08028	23,07983	21,40003	17,544	36,50613	33,77287	33,99411	24,4983	43,59065	44,69585	46,06799	49,72888	51,06501	56,5788	48,17212	48,51791	54,8269	28,54457	43,63755	46,12394	28,42485	24,8137	31,90201	36,32778	25,75452	15,51082	26,84717	24,83277	38,8168	19,92851	35,03543	19,40546	45,91056	32,48156	35,581	32,58289	34,10333	31,68767	29,60205	34,97555	35,79589	30,01402	29,24183	29,80631	21,61217	22,21085	26,37716	26,12621	12,48391	10,60752	21,96328	17,52238	18,29092	8,282768	11,62094	10,65754	14,5986	10,2971	13,48281	13,79497	12,85733	13,73156	12,42678	11,2806	12,00562	13,39495	11,24834	11,7289	9,776056	12,81423	11,91935	13,34667	7,982911	8,805122	17,13072	11,47167
6/30/2020 5:13:00 AM	62	68,18268	68,24754	67,47259	43,12584	66,08615	57,48018	86,62675	54,39876	61,20462	51,01279	84,92368	49,44062	51,78237	32,50691	59,19727	35,09567	35,43235	37,6633	39,99213	27,61888	21,85497	24,01933	52,94237	27,69555	76,76601	85,77096	79,05194	50,5082	91,12062	76,98698	88,99937	75,44617	79,70387	61,19364	90,73601	73,72113	69,70857	62,27496	76,78175	46,70618	44,85059	32,5965	60,04946	33,90314	24,28354	30,00967	38,29604	20,59992	74,05354	61,2902	74,37508	45,14983	84,53499	83,36587	88,38238	76,24399	96,52271	88,74378	95,35975	92,73507	77,32765	56,21201	80,15756	73,1402	42,91301	43,35557	57,02621	38,77528	19,83525	17,80836	25,99	14,92692	48,94825	61,31279	41,90146	42,42381	70,69456	83,99467	88,57801	69,26351	85,39581	89,39676	90,96347	85,65533	71,25125	61,00361	65,15494	64,47701	50,23141	34,44981	40,69407	38,57551	17,36517	19,97997	17,8869	20,33848	34,47081	47,30072	41,82437	35,89827	60,26788	56,57189	66,75391	59,02658	68,43543	68,88387	70,03979	66,2346	48,77673	51,3427	46,16269	50,1684	32,3222	29,40491	31,85863	37,43244	16,36957	22,54566	20,98461	17,83488	37,00846	35,03489	34,60648	25,02936	43,74067	45,73441	46,18341	50,84245	50,95816	57,10488	49,1858	48,59265	55,535	27,91936	44,50037	46,60706	28,51515	24,9196	32,18494	35,63343	25,04034	15,51434	26,64587	23,72299	38,95454	20,63529	35,37191	19,87311	46,42628	32,82845	36,48203	33,49546	33,63209	32,06821	29,45727	36,03552	34,70919	29,15934	28,9135	29,78945	21,21456	21,96142	26,49453	26,36867	12,28794	10,74644	21,99823	17,55153	17,8612	8,223779	11,42601	11,91513	13,76637	9,5021	13,04439	13,85299	12,83605	12,65356	11,51277	11,06025	11,84661	13,62718	11,1966	11,51532	9,250319	13,12693	11,76807	13,48026	7,548077	8,67526	16,83528	11,47809
6/30/2020 7:13:00 AM	64	69,68349	71,25054	70,00153	44,32561	68,40531	60,05271	89,5499	54,43703	63,60452	53,11754	86,22838	50,28902	52,44501	34,29494	60,67391	36,5281	35,27354	37,56293	40,57864	26,93026	20,15846	25,03095	51,84323	26,37862	77,47824	87,82819	81,16429	52,26162	91,90063	80,22581	90,58162	78,02753	82,33028	66,34788	92,69991	75,77552	69,67699	63,1911	78,34142	48,38272	45,39284	32,25367	60,99608	35,24397	24,49326	30,21144	38,3703	20,70796	76,46428	62,47561	76,56105	47,46698	87,11587	85,06873	90,43186	78,85873	97,16657	90,73179	95,02349	94,4123	77,85644	58,54367	81,28703	76,20296	41,57949	43,80996	58,44627	38,54325	19,31069	17,77568	24,09462	14,71285	50,14969	63,9173	42,61142	44,49319	73,29444	86,68249	89,86772	72,57716	88,19283	91,59849	92,21127	86,83335	71,7613	62,76961	67,25927	66,81359	50,42696	36,39568	41,21657	39,09179	17,91625	19,87981	17,25133	19,92989	35,12026	47,60251	42,74108	36,66998	61,78838	57,71835	68,97664	61,62537	69,2448	71,02695	70,97618	68,01232	48,88953	51,30457	48,03355	49,63066	32,58504	30,44858	31,60816	36,48072	16,10425	22,36599	20,91636	18,50844	37,26363	36,15799	34,75782	26,27528	44,74428	46,88067	48,24837	52,08416	53,01055	59,38902	51,25339	49,85322	55,60159	29,08171	44,75071	47,42747	28,98997	25,36093	31,93572	35,50715	24,7275	15,43836	26,40881	22,83792	39,08067	21,07434	36,43084	20,59633	46,86927	33,77417	36,0523	33,64674	33,9794	32,67974	30,52843	36,37392	34,24839	29,61676	30,01727	29,47033	21,27687	21,74735	27,18771	26,10342	11,89531	10,45804	21,82126	16,8942	17,50995	8,228335	10,95394	11,09361	13,91882	9,586167	13,24616	14,08529	13,06352	12,66723	12,54808	11,65354	11,7068	13,30149	11,9114	12,02427	8,827849	12,70101	11,62446	13,5188	7,88275	8,346251	16,75729	11,22044
6/30/2020 9:13:00 AM	66	73,72126	71,46662	70,77835	44,4311	70,46171	61,75129	90,53506	58,20444	65,80627	54,45555	87,97186	52,87093	53,188	33,41775	62,20214	37,42126	35,21109	36,46766	40,97452	29,40595	19,97845	23,77763	51,58689	27,10889	80,76143	89,82483	83,33333	54,3683	92,0423	83,40828	92,4837	79,29418	84,46273	68,8731	93,69626	78,23393	72,5505	64,83568	79,9529	49,87898	46,41143	32,77098	61,13133	34,69338	24,68018	30,16661	37,97282	20,61629	79,53111	65,56512	78,40109	49,45472	88,05503	86,69229	91,02343	81,41517	98,25541	91,39451	96,08305	95,85634	79,79471	61,7821	82,9693	76,54365	42,49496	43,91924	59,6665	38,87759	20,15128	18,37906	24,72349	14,22718	51,43547	66,34457	43,75456	46,02847	74,98647	89,09642	91,85621	74,00745	90,15508	92,30956	93,11617	87,65942	73,32857	63,37761	67,97054	67,18314	50,13573	34,91041	41,2835	38,10607	17,26894	19,72957	17,14654	19,68453	37,20194	48,17957	42,9644	37,43231	64,65794	59,41486	71,55967	62,77438	70,22845	72,21755	72,21313	69,83421	50,56898	52,34776	47,97635	51,70362	32,40868	30,55509	31,33282	37,37767	15,96837	22,39424	20,81586	17,56334	37,61204	37,43155	36,01225	26,33207	45,90503	48,04342	49,30662	53,56004	54,29349	61,69526	52,65777	50,62183	56,27025	29,55342	46,38304	48,68534	27,83322	24,73523	32,2831	35,42488	24,49996	14,85756	26,2328	23,40966	39,08744	21,45461	35,9967	20,75749	48,01496	34,35207	37,10046	34,09096	36,13948	33,33548	31,14058	37,05218	34,00241	28,87793	29,33135	29,40235	21,32157	21,88882	26,2502	26,22299	11,5853	10,0831	21,77339	16,83369	18,18413	8,158363	11,79218	10,60124	14,13641	9,643568	13,34141	13,6066	12,56549	12,62903	13,11554	11,13955	11,70721	13,46796	11,46953	11,47236	9,219856	12,79406	12,32248	13,36158	9,52904	8,538695	16,46441	11,62432
6/30/2020 11:13:00 AM	68	75,20634	73,77763	74,33114	46,03109	72,63782	64,68723	91,39831	59,29059	67,97186	56,81442	89,54707	54,99033	54,86779	34,35614	63,6593	37,78998	36,16814	37,97532	41,20262	28,79359	20,22968	24,77364	50,4206	26,80848	81,4611	91,03925	85,66154	55,59494	93,60743	84,72729	94,51619	81,25056	87,18295	70,94227	93,87489	79,58458	73,50644	65,64642	80,4586	50,23003	47,77423	33,54788	60,87996	34,91117	24,88913	29,70767	36,93848	20,77641	81,77526	68,83221	80,65885	51,46027	88,97132	88,26302	92,38071	82,69508	98,56328	92,79405	97,26328	97,04638	81,45122	61,88108	83,45338	76,27798	43,32132	44,56054	57,72257	39,31801	19,52351	18,66863	24,24396	14,31622	53,22467	69,12709	46,34851	48,14476	76,06715	89,80286	92,19476	76,42284	91,2261	93,12715	94,90564	87,82418	73,93485	66,208	68,93264	67,88165	50,6248	34,50273	42,71745	38,73017	17,95362	19,71506	17,59194	19,3578	38,23753	50,04083	45,13193	38,45836	66,60947	61,80268	72,38603	64,61822	70,83871	74,15755	73,57	71,40266	51,73906	54,74877	47,40275	52,11898	33,60728	30,19473	31,94677	35,98399	15,9661	22,43617	20,26069	18,02373	37,94693	38,41381	37,59678	27,03913	46,12041	50,33751	51,16408	54,33777	54,29031	63,0589	55,03163	51,29559	56,81222	29,97887	46,4544	49,80748	28,88028	25,32866	32,2018	34,08157	24,02271	14,84707	25,95718	23,6191	40,08387	21,4383	36,82036	20,59516	49,25661	35,04953	36,06266	35,03391	37,07394	34,16798	31,65727	37,24836	33,16195	29,64295	28,43971	29,30102	20,30034	21,9936	26,23688	26,07662	11,3762	10,27506	21,69934	17,11532	18,0169	8,255416	10,25773	10,82283	14,8137	10,38089	13,37271	13,68583	12,3336	12,12278	11,2098	11,39692	11,1517	14,06672	12,13045	11,34166	8,898791	12,40917	11,15074	13,97726	7,607897	8,547402	16,76199	11,13299
6/30/2020 1:13:00 PM	70	78,08494	76,42367	75,90476	48,2184	74,12308	66,79571	92,12748	63,03001	68,65385	57,68457	91,55125	56,00196	56,15909	34,25453	63,89251	36,74942	36,35133	36,919	41,54343	30,52705	19,86537	22,22888	50,43828	28,60155	84,53539	92,4223	87,19917	57,5992	95,09698	86,62336	95,92991	83,70752	87,70164	72,28899	95,52056	81,76103	75,55738	67,62752	82,06406	51,81505	47,42761	32,29416	60,44279	36,2395	25,20778	29,91352	36,92376	20,4318	83,17315	70,58756	82,34437	53,29762	90,5446	90,08331	93,67624	85,61436	98,71207	94,45982	98,02374	98,00591	83,67119	63,16708	85,93114	77,17845	44,99669	44,24382	58,23096	38,93464	20,78602	17,55851	25,70105	14,60164	54,26635	71,36336	48,90673	46,64505	78,87254	91,13699	93,91434	78,07741	93,04999	94,48691	95,77462	89,13496	74,72446	64,85267	70,42558	68,50935	51,05148	33,84795	41,17968	37,92869	17,79136	19,38066	17,39356	19,08308	38,57248	50,67522	47,85001	39,178	69,38723	62,89097	74,1941	66,42359	73,26565	75,92293	75,34593	72,32779	52,34866	54,56585	49,47475	51,59255	33,13329	28,80878	31,84571	37,52666	16,6159	22,40371	20,42647	16,48106	38,35779	39,94971	38,31295	27,30341	47,58607	51,02198	51,99416	56,5567	55,05885	63,61502	56,21884	52,588	56,22354	30,97701	47,33905	51,30569	29,04999	25,4796	32,17548	34,30309	23,31455	14,41513	25,91788	22,60617	40,80564	22,17113	38,01455	20,60642	48,32643	35,60297	38,06573	36,18659	34,8805	35,50198	31,48838	38,81776	33,8054	30,15715	29,57705	29,79402	22,10461	21,38186	25,58025	25,51151	10,68634	10,17276	20,95816	16,67869	17,42422	8,044526	11,39078	10,46709	14,53643	9,698552	13,52115	13,62069	12,17065	12,44336	11,73429	11,73284	11,5462	12,53026	12,44509	11,48852	8,976019	13,50913	10,74119	14,10008	7,815056	8,758702	16,00188	11,40445
6/30/2020 3:13:00 PM	72	80,52898	77,41518	76,57853	50,56318	76,52555	69,42398	93,45588	62,14848	70,34814	60,71804	92,49102	58,89499	57,89421	35,80791	64,45092	38,66193	35,94676	38,05178	41,65402	28,73591	19,5977	23,59893	50,08221	27,57281	85,83852	93,53055	89,6674	60,23762	96,11261	88,8132	95,14265	85,5857	88,56245	73,78075	96,04768	83,62373	76,62627	68,22813	84,0138	53,77742	47,31737	31,22845	61,90215	34,58644	24,57691	29,59107	35,97805	20,67397	85,58838	72,26659	84,37936	54,56724	91,59026	91,26927	94,61726	87,47106	99,20998	95,45162	98,83206	98,43543	86,10011	63,27967	86,82098	79,38025	44,35994	44,13662	57,93242	39,74918	20,4559	17,81215	23,73439	14,2126	55,55502	71,87383	50,66071	52,18322	80,82829	92,41365	94,5736	80,97908	93,05005	95,76604	96,77388	91,03227	75,65663	65,45888	72,18384	70,75044	51,93296	35,32072	42,44239	38,68121	17,8574	19,40505	17,37083	20,38586	41,24558	51,54488	47,77403	41,44473	71,60119	66,1647	75,9183	66,31459	75,13235	77,33733	76,73566	73,26411	51,92342	56,51456	49,34308	53,55555	32,1426	29,58092	32,03684	37,27564	16,41723	23,03658	20,07018	16,74113	40,11916	40,19604	39,50175	29,47136	48,81321	53,0046	53,22267	58,27579	58,67733	65,53243	57,21272	53,9879	57,91521	30,65525	46,81422	51,87341	27,802	24,96767	31,84793	34,64881	24,97209	14,87939	25,58542	22,58779	41,32101	22,43396	38,17819	20,4099	50,35174	36,47802	39,93473	36,28972	36,76835	35,31423	31,90145	39,37127	33,01088	29,40512	29,05663	29,95972	20,92548	21,60187	26,21422	25,29572	11,18797	10,62873	21,47705	17,3671	18,11319	8,03368	10,84052	10,99158	14,13082	9,468944	13,22019	13,81473	12,88351	12,36247	12,22252	11,60712	11,47988	12,65902	11,4106	12,22204	9,817847	13,72361	11,86747	13,67747	8,269922	8,482951	15,97342	11,76959
6/30/2020 5:13:00 PM	74	82,50587	78,57808	79,54499	53,84422	77,06972	71,58897	93,75291	62,97987	71,96784	63,73515	94,09815	60,48878	58,6819	35,81724	64,87476	41,11247	36,10148	38,63996	41,93662	26,68932	20,42675	23,75463	50,18057	26,1868	87,06993	94,06719	90,60283	62,06351	96,26768	90,56421	96,6237	87,29539	90,05318	75,98322	97,1359	86,23901	78,23449	70,45148	83,54843	54,82296	47,70391	32,05902	62,57875	34,47171	24,95738	30,00711	35,92548	21,36225	86,48203	73,60557	86,10418	55,46226	92,75386	92,77796	95,3353	90,34657	99,34322	96,2578	99,10394	98,55742	86,96999	64,58464	87,67331	80,31595	43,9968	42,96848	58,01814	39,33984	20,87001	18,42873	24,95724	14,95469	57,57109	74,05097	51,96052	53,28063	83,43329	93,89327	95,20757	83,12479	94,81039	96,46711	97,24809	92,41739	77,23738	67,9137	73,00377	70,839	51,42614	34,60005	42,40709	38,63934	17,16643	19,28962	17,05239	19,99965	41,5252	52,08679	50,21843	42,04631	73,67209	67,53281	77,0079	68,93893	76,73691	79,25515	78,13813	74,44794	52,53592	57,22432	50,90455	53,68928	32,61694	29,394	31,12808	37,81705	16,46165	22,3412	19,48462	16,81435	40,60718	40,37702	39,92636	30,44755	50,85026	53,22254	53,66117	57,86244	61,23909	67,78867	57,88903	54,67118	58,16542	30,29675	47,9434	52,12831	27,99362	25,01216	32,13956	34,92188	24,66146	14,59708	26,06239	22,70143	40,41038	23,15526	39,21074	21,56602	50,66727	38,21853	40,55655	37,59063	37,04382	35,69291	32,03512	39,08689	33,30177	30,04601	29,37555	29,50942	20,55337	20,83858	25,89702	25,45335	10,91947	10,00428	19,87469	16,24462	17,9588	7,979043	12,70377	11,11744	13,71574	9,485107	12,6233	13,66808	11,86146	11,97433	12,69189	11,08449	11,69402	13,38818	10,91028	11,04699	9,888442	12,72512	12,02172	13,14192	8,043629	8,506853	16,1879	11,36245
6/30/2020 7:13:00 PM	76	84,47565	80,59585	80,09595	55,0297	80,06452	72,91978	94,65649	67,16843	75,59516	65,68365	95,35574	63,99612	59,72384	36,57915	66,05541	41,8453	36,2185	38,576	40,90835	27,17714	19,67403	23,55921	49,3442	26,66335	88,82212	95,46544	92,38113	63,89685	97,04707	92,53351	97,23489	89,18877	91,57977	77,22335	97,85712	87,50995	79,63438	72,38714	84,97105	56,57266	48,75898	32,54138	63,72921	35,44734	24,59114	30,0659	36,00969	20,63847	89,72591	77,11352	87,41608	57,87585	94,90979	93,90246	96,47353	92,00424	99,54687	96,76089	99,02859	99,09483	87,95293	65,42675	88,55341	81,7747	45,49894	43,5351	58,26515	39,51917	20,86587	18,56882	24,75471	14,54223	58,92089	75,51981	53,79435	55,03144	86,96134	95,38683	95,90386	84,01283	95,96569	97,35376	97,81251	93,23677	78,79691	68,74813	73,10255	72,7015	50,96803	33,93885	42,6385	37,85769	16,79225	18,91965	17,09384	20,02314	41,18272	53,07623	49,54258	43,06946	76,20206	68,72528	79,07658	69,73973	77,40032	81,1801	79,82613	76,4381	53,86605	58,76713	52,50526	55,14603	32,78004	28,87358	31,07613	37,77942	16,1955	22,27674	19,68764	16,77864	40,23776	40,80722	41,42297	30,12158	52,92785	53,96966	56,64243	60,24225	62,04568	69,93479	59,91006	56,81863	59,30462	31,0646	48,66262	52,61045	27,97172	24,16584	32,76304	34,75982	24,32485	14,98619	25,41439	23,4337	41,24903	23,49691	39,38757	22,01384	52,23751	38,07885	41,19108	39,66754	37,91584	36,25946	32,20747	39,86157	33,07112	30,98986	29,3482	28,66324	19,59204	20,83037	25,02086	25,2095	10,4414	10,07833	20,03074	16,17747	18,05088	8,171695	11,39493	10,65981	13,83565	9,553216	12,5277	13,58822	12,78308	12,62703	12,25623	10,85185	11,67599	12,17396	11,25263	11,85179	9,058632	12,71061	12,21679	13,59527	8,109043	9,651926	16,24765	11,20144
6/30/2020 9:13:00 PM	78	85,8933	81,59925	82,44329	56,47284	81,60457	74,66451	96,12967	68,72272	77,51416	68,06422	95,52518	65,16903	61,27784	37,83917	65,59779	40,76619	34,78614	37,09646	39,86752	28,2224	19,55045	22,77147	48,15181	28,27151	90,107	96,16959	93,09959	65,08337	98,55321	93,60971	97,60092	89,98646	93,59541	80,07536	97,95729	89,93549	81,71205	71,24033	85,93916	57,97372	48,52578	33,32318	63,47473	36,56201	24,10402	29,82952	35,26877	20,02431	90,75355	78,2704	89,58858	59,91531	95,74775	95,34538	97,29463	93,4107	99,74456	97,34548	99,60433	99,36782	88,84781	67,46961	89,43835	82,87813	46,44479	43,70393	57,94015	39,47351	20,50246	17,97552	24,10394	14,32002	60,94393	78,33403	55,6449	55,91243	87,03471	95,6279	96,85358	86,5985	96,88786	97,77769	98,26425	93,7509	80,53175	70,03696	73,60977	73,62366	51,80862	33,92373	43,13322	39,05338	16,77691	18,88442	17,00617	20,29378	42,35819	54,89321	51,12455	43,25583	77,82349	70,35685	80,09539	70,6534	79,40967	83,49352	82,96502	77,93366	55,52353	60,19611	54,99448	56,41827	32,85098	29,02299	31,23701	38,42832	15,92603	22,29084	19,59784	17,18647	41,60436	42,09888	42,17161	29,79795	53,21038	55,89412	58,42521	61,90954	64,84418	71,45944	61,00527	58,90991	60,38074	31,36667	50,39733	53,50886	27,38609	24,56302	30,83002	36,0052	24,13372	14,45547	24,5032	23,44655	41,47802	23,40441	39,52082	22,4866	54,15292	39,87346	41,75654	39,6522	39,111	36,71074	32,93325	41,04519	33,51894	30,68234	29,32022	29,79119	20,23168	20,78332	24,6685	24,16494	10,11667	10,00041	20,05133	15,9978	17,69894	8,198706	11,04705	10,45121	14,52178	9,784828	12,85561	13,38417	12,7982	12,18287	11,61514	10,91837	11,73429	13,06705	10,96181	11,72918	9,24272	12,83971	11,56879	13,48813	8,248163	8,388525	16,12774	11,28965
6/30/2020 11:13:00 PM	80	87,09619	83,55563	84,51308	59,1409	83,37202	76,55408	96,67793	70,75811	80,24267	70,07751	96,53266	68,06677	63,06884	38,57862	66,90567	42,7712	35,05167	38,72223	39,998	26,55525	19,52807	23,02788	48,50312	26,75881	91,81007	97,02131	93,98293	67,95722	99,26337	95,14493	98,50278	92,92067	96,04837	82,09453	98,62988	90,66265	82,30873	72,92241	87,24187	59,93529	49,38931	32,56003	63,3821	36,2482	24,38004	28,683	35,24784	20,27596	91,25332	80,82948	91,23225	61,07897	96,60913	96,73146	97,70523	95,02425	99,8595	97,96944	99,90585	99,03674	89,60212	69,51895	90,66956	83,23939	46,13464	44,06679	58,33934	39,92429	20,37211	18,20485	24,9647	14,07818	62,00031	79,29578	56,93834	56,98463	89,06396	96,74721	96,87879	88,25949	97,71117	98,08984	98,60902	95,31409	80,97853	71,4593	75,30042	76,00098	51,52526	34,22573	43,19899	38,73826	17,33608	19,42591	17,10039	20,32811	43,31461	55,55296	52,6568	45,1644	80,84605	73,55582	80,44167	73,39619	80,99573	85,02313	83,96428	79,66988	57,14826	61,16677	54,8088	56,76483	32,87674	28,1286	31,12283	37,90707	15,60207	22,24538	19,73945	17,00776	43,19781	42,093	42,24124	30,97059	56,64463	57,38976	59,57857	63,95425	66,08028	71,73333	62,07145	59,4507	62,32386	31,95175	51,30596	53,77839	27,01316	24,70318	30,33557	35,51593	24,52531	14,57263	24,60592	22,65231	42,42823	23,39115	39,87877	23,54774	55,05499	39,61802	42,70011	40,43718	38,9211	37,66143	33,708	42,13446	33,39489	29,63618	30,38041	30,52602	19,88893	21,04622	24,58852	24,0299	10,13622	10,29641	19,46342	15,6192	17,78743	7,985467	11,65009	10,40023	13,85555	10,00532	13,02166	13,5704	12,76981	12,0041	11,77864	11,12359	11,62059	12,97987	11,10446	11,4631	9,387018	12,77375	12,69334	13,22758	8,030159	8,498287	15,6297	11,15861
7/1/2020 1:13:00 AM	82	89,08882	83,88318	86,7535	60,78664	83,77473	76,94083	98,49517	71,64325	82,22101	72,2617	97,30514	69,00096	64,81819	38,22986	68,24319	42,8648	35,19044	37,96972	40,05333	28,70069	19,09987	21,87749	48,57358	26,97737	92,77866	97,66524	95,33688	68,73265	99,38807	96,79363	98,82716	94,04254	96,47615	84,54735	99,15886	92,41705	84,03888	73,45118	88,21231	61,52714	48,65889	32,70902	63,12252	35,87982	24,42425	29,52517	35,12848	20,13587	92,88938	82,61453	92,09859	63,52529	97,43487	98,18669	98,3535	96,50586	99,87884	98,61143	99,67293	99,45174	90,16938	70,63889	91,01121	83,87759	47,9568	43,98092	57,86362	39,30876	20,72571	17,85961	25,59605	14,33321	64,01498	81,4774	59,69904	59,44484	90,57686	97,31578	97,58034	89,74918	98,55527	98,54885	98,96642	96,18908	79,63135	73,15643	77,73541	76,46413	52,57205	33,93423	42,90802	38,59983	17,57094	19,15783	17,18709	20,13594	43,65157	56,80199	52,91121	45,59682	82,93787	74,36346	83,43232	74,86358	82,53005	85,85689	85,12469	81,82133	56,78349	61,34457	55,43249	58,43888	32,7464	29,13407	30,96002	37,16975	15,8276	21,9085	19,37894	17,20912	43,36145	42,51596	43,39253	31,64325	57,01461	59,35787	61,12235	66,43742	67,46622	72,50132	63,77252	60,08289	62,4314	32,0986	50,64807	54,2834	26,80717	24,49464	30,65435	34,07874	24,13358	14,48393	24,99648	22,07138	43,25949	23,75967	40,13201	22,78971	55,76087	40,68047	43,15746	41,89476	39,828	38,94438	34,7067	44,65089	33,52164	30,09912	28,87406	29,20494	19,88976	20,11032	24,54548	23,91675	10,49058	10,96085	19,38826	16,03704	17,97967	8,524535	10,61809	10,67467	13,92352	9,165493	13,02408	13,62187	12,13928	12,5134	11,8846	11,57424	11,22893	13,01621	12,29388	11,97999	8,856723	12,52632	11,20952	13,35143	8,017933	8,259975	15,61892	10,7588
7/1/2020 3:13:00 AM	84	90,41142	86,14239	86,90498	61,66633	86,03656	79,12342	98,64217	72,1091	83,61269	75,10646	97,78874	71,83535	63,86654	40,01188	69,89542	44,00925	34,81902	39,62008	39,61359	26,07911	19,64737	24,06423	48,75317	25,96106	93,75117	98,17889	96,1562	71,63972	99,38357	97,52653	99,06257	95,23914	97,32206	86,74003	99,49831	93,6638	85,59647	74,13828	89,7523	64,46376	49,18399	32,59713	64,08578	37,28856	25,12385	29,32934	35,0344	20,16412	94,07403	85,38855	93,86452	65,04117	97,97808	98,46844	98,81936	97,99258	99,96663	99,01077	99,89342	99,42315	91,0867	72,15918	92,49053	84,78711	47,25789	43,84554	57,10696	40,54646	19,43213	17,14315	23,95661	14,23975	66,96349	83,91482	61,48783	61,92605	92,34796	98,04356	98,2943	91,62329	99,05801	98,90162	99,17455	96,78098	81,4926	74,56759	78,8072	78,89969	52,97158	34,1141	42,92669	38,63023	17,3012	19,03543	17,23544	19,91607	45,24301	58,69986	54,26289	47,50428	84,78462	75,30331	83,98811	76,83721	83,83621	88,06953	86,61279	82,25257	56,87812	62,56528	55,79831	58,93747	33,72575	29,00952	30,99898	37,37097	16,54958	21,63759	19,11141	16,88557	44,29956	44,31118	44,1523	32,43182	56,70232	61,69797	61,90491	67,01689	67,90546	74,22111	65,55793	61,40176	64,17848	32,93187	52,88337	54,84719	26,75771	23,90701	30,76371	34,65579	24,30426	14,65144	24,39952	22,32095	44,00331	24,13627	40,36479	23,0218	56,27329	41,60346	43,87116	42,72042	40,7494	39,65076	35,79044	43,62705	32,62502	30,28812	28,22288	29,25723	19,22338	20,28162	24,32043	23,4759	9,817364	10,54715	19,7724	16,04581	17,03919	8,173078	10,79106	10,41791	13,69447	9,566685	13,2923	13,80609	12,27302	13,11125	11,75709	11,49211	11,18486	12,96364	11,59745	12,36261	8,447724	12,6807	10,68365	13,37754	7,493092	8,855755	16,34781	11,2194
7/1/2020 5:13:00 AM	86	91,06274	86,90401	88,59673	63,00371	87,94188	80,90821	98,60584	74,92857	86,33697	75,4385	98,43018	74,10084	65,48851	40,98986	69,89183	44,25046	35,35622	37,7933	40,40597	26,4975	19,38025	22,67849	49,38322	26,40425	95,67308	97,94299	97,75047	72,82474	99,58596	98,15836	99,76929	96,2415	97,95418	87,39729	99,76009	94,40221	87,31177	76,37461	91,32377	67,27074	48,88725	33,21853	64,35103	37,64029	24,98149	29,49236	34,26434	19,97976	95,09097	88,30315	95,18098	67,47286	98,71333	99,33569	99,04192	98,55748	100	99,3864	99,86627	99,44539	91,6322	73,37644	93,07099	85,65712	48,66373	43,92221	57,37262	40,38289	19,83001	17,21803	23,97574	14,59936	69,3569	85,93205	64,0777	63,35392	94,44981	98,95226	98,30868	93,02048	99,6853	99,25308	99,03273	97,89478	83,50126	76,18183	81,0742	80,26305	54,07203	33,74827	42,13874	37,78356	17,49157	19,00973	17,26155	19,84921	46,20476	59,49181	54,81156	49,5249	87,11823	76,75578	86,2156	78,56377	85,65077	89,82124	87,27523	84,5461	59,43109	63,77999	56,09652	60,55924	33,14917	29,56385	30,02991	37,42436	16,00008	22,1837	19,28769	17,87778	46,34022	45,15266	44,99814	32,51499	58,73654	62,48134	63,56688	68,29217	69,49387	75,75949	66,93911	62,33718	64,88969	32,38153	53,87799	55,18588	26,68408	23,69702	30,82138	34,90972	24,09366	14,48815	24,37645	21,58053	44,00013	23,7268	41,10439	23,2865	57,85512	42,63276	43,43094	41,57645	40,7642	38,6707	36,41861	43,36263	32,93	29,83829	28,87793	29,15555	19,04558	20,4005	25,09947	23,81182	10,06922	10,08137	19,25052	15,77738	17,47009	8,029951	10,37577	10,49113	14,16591	9,923671	13,1478	12,73037	11,95616	12,2822	11,87818	11,05327	11,3724	13,31275	11,49591	11,32971	8,876134	12,47486	10,86421	12,97559	8,289401	8,111185	16,46441	11,32944
7/1/2020 7:13:00 AM	88	93,02277	88,30882	90,27666	64,95047	89,34758	83,28359	99,22172	76,64221	87,64092	77,69499	98,45013	76,30775	67,40295	41,5194	69,87311	47,37607	34,96332	38,56605	40,75901	26,01038	19,33294	22,04444	48,88036	25,72737	96,22652	98,81148	98,54099	74,66665	99,56179	98,5655	99,78884	96,29379	98,65446	90,08199	99,64046	95,81157	88,47301	78,68383	91,58516	67,94037	49,46038	33,69439	64,53111	37,23392	24,64564	28,87889	34,41831	20,39525	96,1102	89,04227	96,4814	68,4268	99,18807	99,40195	99,54452	98,78875	99,97928	99,67493	99,93044	99,84589	91,72124	75,53381	94,49879	86,95168	48,52247	43,69267	57,65576	40,98938	20,68482	16,62473	25,11439	14,77695	71,84053	87,49309	66,3398	65,8772	95,76067	99,47371	98,53435	93,72997	99,71238	99,59487	99,56488	98,50948	84,53471	78,06732	82,3363	81,75114	53,14904	34,62022	43,34861	37,75282	17,5554	19,36263	16,68739	19,9971	46,77781	61,27197	56,76973	50,93578	88,5291	79,35572	88,29659	80,16821	87,63547	90,72109	88,70669	85,49645	59,98971	64,49692	57,43307	61,7783	31,82872	29,56434	30,81779	35,96292	16,17278	21,89745	19,93362	18,57144	46,9659	45,62997	47,21064	33,3017	58,90791	63,42237	64,7433	69,434	70,48077	75,48271	67,93815	61,85463	64,12225	32,19157	54,26393	56,06986	26,10881	23,66891	30,33543	33,7107	23,34625	14,0779	24,71126	21,88032	44,83871	23,85852	42,11076	23,44137	59,00434	42,58656	44,04628	44,91455	41,06743	41,35313	37,55554	47,03437	33,78012	30,0009	29,33722	29,95033	19,42425	20,47269	23,26951	23,752	10,08565	9,62789	18,95557	15,33391	16,94946	8,016826	10,94095	9,92526	13,90197	9,153267	12,53813	13,36476	12,35377	12,59809	11,15205	10,64773	10,82283	12,24711	11,34477	12,10772	9,539678	13,18537	10,81793	13,6439	7,446881	9,006412	15,99069	11,51194
7/1/2020 9:13:00 AM	90	93,45657	90,14479	92,17362	65,84501	92,02959	84,54356	99,44097	78,03437	88,97755	77,84814	98,74621	76,81359	68,65965	41,28731	71,3876	46,25816	34,13324	37,67863	40,86691	28,69619	19,26496	21,81394	48,37983	26,96293	97,04057	99,33218	98,79282	76,77256	99,78946	98,83228	99,96361	97,62607	98,88491	91,98497	99,76535	96,60519	90,16862	80,45273	92,31681	69,41887	49,98591	33,96331	64,8336	37,44039	24,48186	28,60384	34,02361	20,92216	96,30589	90,23887	97,49483	70,95699	99,63356	99,73399	99,72094	98,49966	100	99,90406	99,97431	99,94909	93,09447	77,63905	95,78554	89,72481	48,04391	45,48968	57,07954	42,18605	19,90467	15,70381	24,43372	14,01636	73,1882	89,60371	68,02879	66,09003	96,49522	99,39331	98,98154	94,96326	99,90399	99,72031	99,79326	98,7578	85,52104	78,82143	83,48572	81,52949	52,09522	35,36742	43,58035	38,23449	17,49088	19,00185	17,16187	19,99392	49,59501	62,96233	56,73829	52,50256	89,97735	82,15103	89,61565	80,99152	88,09329	91,85732	89,11307	86,85462	60,83106	66,98289	56,2196	62,54544	31,66487	29,37921	29,9109	36,84309	15,1204	22,16705	19,62989	17,77596	48,04045	46,5549	48,92614	33,42928	62,33787	64,09393	66,8634	70,4789	71,95942	79,18553	69,99807	65,25255	66,05327	33,61268	54,83332	56,53301	27,02185	23,13978	29,38875	34,55737	23,15588	14,14891	24,04778	21,95306	44,37162	23,62553	42,59878	24,02865	58,20789	43,03479	45,02224	44,21972	42,01737	41,46006	37,53765	47,43624	31,21954	29,80866	27,63476	30,15604	17,95037	20,67819	23,27082	22,14392	9,549072	10,26684	19,55218	14,85577	17,23109	7,990509	10,85392	9,739169	13,56881	9,773775	12,90036	13,1107	12,3566	12,59781	11,61762	10,62707	11,01535	12,63276	11,05168	11,31611	8,604872	12,70799	10,79438	13,73591	6,960171	8,438744	15,78553	11,39458
7/1/2020 11:13:00 AM	92	95,21033	90,86871	93,89105	68,84402	92,82369	87,33622	99,17158	79,30711	90,71246	80,25856	98,95675	79,51702	69,72321	44,08018	74,78179	49,09925	34,75292	38,61565	39,59721	26,37192	19,47198	21,96811	49,31304	25,17207	97,54131	99,24597	99,20804	78,05813	99,8604	99,32941	99,89203	98,21239	99,15258	94,31367	99,93451	97,24262	90,95221	81,15398	93,4583	71,20904	50,79583	34,64039	64,43654	37,24822	23,63499	28,94763	33,05233	20,65892	97,08852	91,48866	98,05325	73,64342	99,84258	99,58085	99,78304	98,58856	100	99,94011	100	99,94426	94,56654	78,98473	96,13748	89,78732	49,42289	45,79223	58,38417	42,76939	19,07217	16,59165	22,89981	13,99115	75,53589	89,55812	70,00422	69,16445	97,8313	99,52061	99,509	95,83036	99,94971	99,58085	99,8691	99,07515	86,56168	80,4827	85,03344	81,87846	52,25913	35,69891	42,67766	39,21425	17,74315	18,81569	16,60954	20,126	50,44741	63,53601	57,30998	53,51743	91,77353	84,30544	90,47704	81,94815	89,79381	93,40511	90,5247	88,24265	62,29789	67,3229	59,0969	63,44965	31,56954	29,49291	30,47877	35,73642	16,08685	21,82589	19,82296	17,87702	47,57294	47,77976	48,84525	35,30318	62,49025	65,45411	69,48738	72,53682	75,13608	80,34559	72,35639	66,58392	67,85809	33,25908	55,92003	57,50174	26,24551	23,05571	29,32264	34,41797	23,97312	14,30745	23,96296	21,47194	45,98571	24,10961	42,76961	24,60585	59,35263	43,16983	47,49958	45,56263	42,29084	42,19627	39,19098	48,15201	33,13598	30,30823	28,48827	29,63666	19,60979	20,13643	22,72547	22,4875	9,893485	9,887475	19,5298	14,5727	17,05425	8,578484	11,10902	10,2285	13,37326	9,160587	12,68519	13,36096	12,05315	12,44246	11,36121	10,89509	10,77158	12,80704	11,48831	11,00008	8,441094	12,44709	10,37605	13,3609	7,67656	8,050744	15,96748	10,65242
