# Supplementary material for: Neuroblastoma signalling models unveil combination therapies targeting feedback-mediated resistance
Source: PLoS Comput Biol. 2021 Nov 4;17(11):e1009515. doi: 10.1371/journal.pcbi.1009515 (PMC8604339; doi:10.1371/journal.pcbi.1009515)
Supplement: S2 File — (ZIP) [file pcbi.1009515.s023.zip › drug_sensitivity/LY300912_AEW451_trinergy/LY300_AZD_AEW_trinergy_KELLY_rep2.txt]

Label: LY300_AZD_AEW_trinergy_KELLY_rep2
Metric: Phase Object Confluence (Percent)
Cell Type: KELLY
Passage: 1
Notes: 
Analysis Job: LY300_AZD_AEW_trinergy_KELLY_rep2

Date Time	Elapsed	A1, Image 1	A1, Image 2	A1, Image 3	A1, Image 4	B1, Image 1	B1, Image 2	B1, Image 3	B1, Image 4	C1, Image 1	C1, Image 2	C1, Image 3	C1, Image 4	D1, Image 1	D1, Image 2	D1, Image 3	D1, Image 4	E1, Image 1	E1, Image 2	E1, Image 3	E1, Image 4	F1, Image 1	F1, Image 2	F1, Image 3	F1, Image 4	A2, Image 1	A2, Image 2	A2, Image 3	A2, Image 4	B2, Image 1	B2, Image 2	B2, Image 3	B2, Image 4	C2, Image 1	C2, Image 2	C2, Image 3	C2, Image 4	D2, Image 1	D2, Image 2	D2, Image 3	D2, Image 4	E2, Image 1	E2, Image 2	E2, Image 3	E2, Image 4	F2, Image 1	F2, Image 2	F2, Image 3	F2, Image 4	A3, Image 1	A3, Image 2	A3, Image 3	A3, Image 4	B3, Image 1	B3, Image 2	B3, Image 3	B3, Image 4	C3, Image 1	C3, Image 2	C3, Image 3	C3, Image 4	D3, Image 1	D3, Image 2	D3, Image 3	D3, Image 4	E3, Image 1	E3, Image 2	E3, Image 3	E3, Image 4	F3, Image 1	F3, Image 2	F3, Image 3	F3, Image 4	A4, Image 1	A4, Image 2	A4, Image 3	A4, Image 4	B4, Image 1	B4, Image 2	B4, Image 3	B4, Image 4	C4, Image 1	C4, Image 2	C4, Image 3	C4, Image 4	D4, Image 1	D4, Image 2	D4, Image 3	D4, Image 4	E4, Image 1	E4, Image 2	E4, Image 3	E4, Image 4	F4, Image 1	F4, Image 2	F4, Image 3	F4, Image 4	A5, Image 1	A5, Image 2	A5, Image 3	A5, Image 4	B5, Image 1	B5, Image 2	B5, Image 3	B5, Image 4	C5, Image 1	C5, Image 2	C5, Image 3	C5, Image 4	D5, Image 1	D5, Image 2	D5, Image 3	D5, Image 4	E5, Image 1	E5, Image 2	E5, Image 3	E5, Image 4	F5, Image 1	F5, Image 2	F5, Image 3	F5, Image 4	A6, Image 1	A6, Image 2	A6, Image 3	A6, Image 4	B6, Image 1	B6, Image 2	B6, Image 3	B6, Image 4	C6, Image 1	C6, Image 2	C6, Image 3	C6, Image 4	D6, Image 1	D6, Image 2	D6, Image 3	D6, Image 4	E6, Image 1	E6, Image 2	E6, Image 3	E6, Image 4	F6, Image 1	F6, Image 2	F6, Image 3	F6, Image 4	A7, Image 1	A7, Image 2	A7, Image 3	A7, Image 4	B7, Image 1	B7, Image 2	B7, Image 3	B7, Image 4	C7, Image 1	C7, Image 2	C7, Image 3	C7, Image 4	D7, Image 1	D7, Image 2	D7, Image 3	D7, Image 4	E7, Image 1	E7, Image 2	E7, Image 3	E7, Image 4	F7, Image 1	F7, Image 2	F7, Image 3	F7, Image 4	A8, Image 1	A8, Image 2	A8, Image 3	A8, Image 4	B8, Image 1	B8, Image 2	B8, Image 3	B8, Image 4	C8, Image 1	C8, Image 2	C8, Image 3	C8, Image 4	D8, Image 1	D8, Image 2	D8, Image 3	D8, Image 4	E8, Image 1	E8, Image 2	E8, Image 3	E8, Image 4	F8, Image 1	F8, Image 2	F8, Image 3	F8, Image 4
7/1/2020 6:35:00 PM	0	13,49297	17,27495	9,275531	12,00093	15,0306	13,65198	15,67639	17,24925	15,6433	16,16041	14,05456	16,11565	15,65678	14,8356	13,53552	13,78254	15,66451	16,28834	17,37594	13,2398	11,60941	12,2286	13,43688	12,76035	13,74841	12,36247	11,0112	15,25227	22,13666	21,75453	19,00965	21,07386	23,61254	25,28653	25,99919	19,80603	28,02139	23,0457	23,03299	21,77118	21,84419	22,19558	21,61914	20,40554	11,68808	11,93579	16,38201	13,01206	15,02065	13,63589	10,52968	12,95376	25,6116	23,36069	18,56204	20,91851	26,45447	25,80087	29,48158	23,30397	28,18399	26,24399	26,66211	24,98639	21,67371	20,86386	24,46971	25,25261	13,6305	12,86168	15,13649	15,08904	12,9796	12,75178	12,54746	12,16539	26,5473	21,89026	22,09176	21,27701	28,23394	26,99796	28,5532	28,28195	25,87236	30,07571	24,17758	26,11986	24,3377	21,57196	26,24005	21,83701	15,42199	12,18329	15,68068	13,32974	13,78288	15,02473	12,29906	12,87101	24,23319	23,12237	18,87192	20,36458	28,0917	29,31856	26,96956	24,62886	24,37983	30,17096	25,71349	26,2136	21,82713	22,52334	23,5749	20,3315	12,96136	14,75112	15,44823	14,06147	15,22988	14,36954	12,07131	13,3649	27,22121	22,45731	24,05353	23,29659	26,50932	28,05537	26,59214	26,85815	23,43155	24,29108	30,24625	24,52621	20,02231	24,03156	21,64166	24,35594	14,54797	15,67633	13,41346	14,26932	20,27064	13,92656	11,89372	13,22613	23,74296	22,1685	20,64261	20,20433	24,79491	20,02175	22,10143	21,0561	21,45764	21,59573	20,81095	29,73144	20,56256	18,26419	21,40667	22,33932	13,02885	11,84668	21,86471	11,89572	23,07113	11,81166	12,52839	10,69456	16,92342	15,89654	13,78682	12,96951	15,05712	13,61323	16,88328	13,18061	14,40512	13,55127	13,06408	16,50924	13,19111	13,87724	12,22715	14,3261	9,802928	11,18424	13,81466	18,04494
7/1/2020 8:35:00 PM	2	14,44449	18,46734	10,02287	12,53047	16,48569	14,41997	15,84383	18,17867	16,83141	17,31992	14,76037	17,14246	15,91256	15,32038	14,73136	13,92926	16,77767	17,67566	18,31772	14,76715	11,53224	13,31254	14,23402	13,71325	14,39358	12,91273	13,76223	16,01162	23,98983	22,77347	20,09622	21,68007	24,87035	26,7461	26,009	22,65163	29,99076	24,41894	24,67948	21,99623	22,83135	22,60948	22,86093	21,89441	12,23399	12,60631	17,5496	14,64502	14,29915	14,7572	12,19917	14,26082	26,23163	25,01596	19,42736	21,92156	27,83488	27,15373	31,58404	24,04799	29,67203	28,32912	28,50168	25,52367	22,75724	23,14448	25,25171	28,08605	13,68845	13,92297	15,86338	14,97955	13,0973	13,27407	13,15767	14,04993	26,59026	23,12776	22,90893	22,66323	29,18083	27,92448	28,41153	28,8729	27,4475	29,57801	24,86393	26,49342	25,55896	23,26481	24,94239	23,57061	15,53534	12,69397	16,56879	14,46756	13,48143	14,85183	12,22598	13,57109	24,08502	22,67117	18,61468	19,76355	27,35811	29,31518	26,77174	25,52912	25,12378	29,91442	27,0383	27,15019	21,02668	22,55865	21,8102	22,43327	13,53441	15,94282	15,94641	14,66595	14,99385	13,00861	12,26936	13,36719	26,67931	23,11367	24,35055	24,05476	26,24088	27,85782	26,62369	27,9932	24,27636	25,01098	29,72874	24,97762	20,84881	25,11916	21,55684	24,23637	13,16354	16,13976	13,56564	14,7351	20,30477	13,99529	11,39886	13,68286	22,80007	20,80121	20,07792	20,47047	24,22124	19,47654	21,43049	22,02551	20,93397	21,13699	20,60104	30,31636	20,476	19,21461	22,11338	23,6841	13,15657	12,21644	20,69021	11,63738	23,66829	11,73954	12,39376	10,70706	16,84585	15,25786	13,58104	13,16113	14,482	13,66421	17,03167	14,02706	14,3741	13,16292	12,85353	15,81199	13,5148	13,67857	12,22045	14,17675	9,09925	10,22899	12,85664	16,99699
7/1/2020 10:35:00 PM	4	15,9806	20,29275	11,29746	13,18309	17,77955	15,50861	17,57757	20,9395	17,99113	18,92759	16,12124	19,04157	17,05135	15,89633	15,82456	14,40982	17,92302	18,62567	20,49887	16,12152	12,14537	14,91255	15,42219	14,60648	15,30656	13,95033	15,0791	17,14695	25,94848	24,68163	21,69091	22,95957	26,79398	28,73426	28,82523	24,67783	33,00494	25,77621	26,07172	24,13227	23,84975	22,82597	25,15784	23,41678	13,04632	13,53303	18,65219	15,50516	15,97369	16,11412	12,88572	15,51662	28,35951	26,41972	21,40252	24,60757	30,3967	28,25936	33,99729	26,55649	30,93612	30,47869	30,65712	27,20464	24,88099	24,98743	27,61232	29,55722	15,20253	14,69006	17,13404	16,07883	14,96159	15,02334	14,64612	15,88887	29,54637	24,90854	25,21393	25,31879	31,58536	29,5441	30,33558	30,76046	28,84899	30,90137	26,44949	28,28968	27,52287	23,85935	26,33124	24,36119	16,57176	13,34949	17,40792	15,65049	14,91987	15,20475	13,53614	14,39738	25,9281	24,5615	20,15017	21,24426	29,87158	31,26899	27,41172	26,56098	27,3307	30,86767	28,60977	28,90708	23,44558	24,06368	23,33451	23,60384	14,30558	16,09852	15,23755	15,60338	16,06405	13,84691	13,18931	14,22303	29,00199	24,3656	25,30856	24,97306	27,35184	29,63859	28,33229	29,13179	25,40154	27,20007	31,82796	26,34188	21,28302	26,69479	23,10407	25,0268	14,08571	16,81207	13,37837	15,27237	21,14438	15,05982	12,51561	14,23775	23,93374	21,47878	22,18998	22,07242	25,41328	20,24419	22,40537	22,44025	22,00597	22,55291	21,52112	30,20999	20,91505	21,17436	23,13211	24,22393	13,76679	11,67496	20,53479	11,58854	24,48144	12,47057	12,34188	11,25636	17,29291	15,78898	14,01283	13,33824	15,01976	13,82681	17,27357	13,53497	15,88666	13,64798	13,34853	16,31286	14,06209	14,24293	12,38768	14,34053	8,78806	9,999378	12,6461	17,47983
7/2/2020 12:35:00 AM	6	16,87044	21,33524	12,03843	14,57277	19,27526	16,15847	19,66346	20,85592	18,55644	19,79837	16,24523	20,34918	18,20271	16,78651	17,28642	16,12428	19,13911	19,20569	21,03441	16,70936	12,88413	15,36071	16,48451	14,84727	16,73754	14,94474	16,30284	18,2036	27,09812	25,92659	22,38402	25,02203	27,86548	30,22097	29,08121	25,48726	33,64073	27,53606	27,27557	25,15093	25,61748	23,9059	25,60428	24,54942	13,98182	13,74067	18,71083	15,88839	16,64968	16,59186	13,90673	17,29187	31,10107	28,44883	22,49517	26,94428	31,70888	29,65551	35,90455	27,47231	32,3745	31,25677	32,5581	28,11244	26,05444	26,23286	29,88975	31,18182	15,77407	15,1329	18,0687	16,71281	15,47953	15,34579	15,0842	16,22127	30,76826	26,32792	26,31977	25,53203	32,53703	30,78705	31,07075	32,47278	30,61912	31,9172	27,7877	30,49542	28,99936	24,53484	26,76642	25,00062	17,76891	14,47295	18,92048	16,64864	15,99283	16,26085	14,2153	15,03391	27,03905	25,57091	21,96024	21,64138	31,73526	32,43452	28,72182	27,47956	28,63783	31,98069	29,55108	29,42792	24,85467	25,4865	24,66719	25,09388	15,06728	17,18211	16,26762	15,96395	16,54219	14,2718	14,27657	15,28391	29,69068	24,91365	26,2797	26,41433	29,08751	30,99001	28,98921	30,66899	26,4805	28,27455	32,68512	27,91923	22,38043	28,14593	23,94956	26,3369	14,90695	17,75247	14,44456	15,3056	21,91216	15,09685	12,47382	14,9759	25,64344	21,65589	22,72049	23,17646	27,72946	21,59318	23,96953	23,67056	22,50987	22,44039	23,03713	29,86025	21,27756	21,72303	23,92055	25,80626	13,94715	12,27626	21,72075	12,76801	24,0748	12,90603	12,43459	11,86775	17,0461	15,70465	13,91191	13,57213	14,92332	14,07887	17,44826	14,16218	15,55675	14,03176	13,18489	16,67827	14,25011	14,3386	11,81318	14,77771	9,344054	10,27623	12,35881	18,06753
7/2/2020 2:35:00 AM	8	17,91577	22,32344	13,20824	14,86537	20,42047	16,7249	21,07178	21,81919	20,35581	21,30139	17,24836	21,18748	19,37265	18,78178	17,09666	16,47588	20,34746	21,06951	22,08858	17,61764	12,84953	16,07075	17,35384	15,73987	16,95237	15,7702	17,33401	19,83968	29,47931	27,39722	24,9015	26,35935	29,91407	32,58842	31,81166	26,93227	35,82989	28,16071	28,30412	26,9516	26,44342	25,56967	27,86631	25,79369	14,7333	14,34454	20,11218	17,57184	17,69873	18,30874	14,50527	17,67442	31,18382	29,86289	24,22669	27,33442	33,68569	31,27065	37,90644	28,84491	35,1474	33,1098	34,83001	30,31934	27,68256	27,0289	30,77033	31,30706	16,59213	16,05224	18,9794	17,15573	16,31535	16,67475	16,61279	17,51706	32,74074	27,60521	28,12528	27,1033	33,94058	32,22591	33,62462	33,45449	32,8833	33,44911	30,07446	31,92404	30,34974	26,72822	28,33486	26,81511	18,07741	15,50806	20,37708	16,68947	17,34403	17,02317	14,93652	15,52539	28,60811	28,11954	23,54636	22,68216	33,51729	33,66919	30,69815	28,39716	31,05894	33,42161	29,89818	31,08664	26,44058	26,72137	26,02979	26,44217	15,79002	18,08294	17,49731	16,47968	17,45407	15,33329	14,90779	16,15716	31,34554	26,61838	27,27433	27,89277	31,26727	32,24422	30,33737	30,93308	27,74916	29,15298	33,18406	29,18787	23,00067	29,1016	26,02407	27,2561	15,3201	17,79578	14,26227	16,01604	23,10193	15,87706	13,36863	14,94895	25,45065	23,10042	22,93387	23,43826	28,33472	22,52501	23,80567	23,95488	23,44766	24,29929	23,17612	30,93598	22,29837	22,86389	24,94606	26,53536	14,21288	12,57439	22,22784	13,32083	23,75186	13,06214	12,31847	11,30188	18,79545	16,25663	13,46105	14,29259	15,09823	15,25696	18,10594	14,75409	15,26028	13,8427	13,49725	16,44162	13,35917	14,0176	11,56478	14,6913	9,589206	10,11287	12,6865	17,28048
7/2/2020 4:35:00 AM	10	19,24576	23,44538	14,85757	16,20779	21,12124	18,48896	22,86279	23,24188	20,94538	22,85753	18,94852	22,8181	20,83389	18,8744	18,56474	17,04914	21,86885	21,67433	22,9854	18,89547	14,13393	17,3041	17,5143	16,53328	18,50043	16,62094	18,24291	19,71547	31,12083	30,01762	26,12739	27,99872	31,15627	34,1693	33,51266	29,30537	37,38181	30,46094	30,07502	28,1498	28,70973	26,56339	28,81175	27,16097	15,43125	15,08807	21,00271	18,89251	18,87662	19,09221	15,9777	18,23953	33,99716	31,74389	25,85565	28,52115	36,26278	33,93216	39,32222	29,95766	36,53743	35,60234	36,36383	32,64112	29,9095	27,90202	33,21494	33,79007	17,25982	16,99671	20,07606	18,19111	17,55567	17,74674	17,953	17,93166	35,66658	29,5097	30,44126	28,67567	36,69568	34,3958	35,34234	33,9412	34,22095	35,30607	31,38456	32,95128	32,00355	27,8793	30,27388	27,60348	20,05036	15,69608	21,06826	17,19192	17,04147	18,07775	16,13264	17,08941	30,93875	29,21399	24,54817	25,44409	34,92105	36,07227	31,87078	30,9757	32,20214	35,56013	31,9601	33,04128	27,06766	27,76829	25,80611	27,07663	17,03443	18,92822	18,39889	17,46263	17,90651	15,90262	15,69794	17,3765	32,05923	28,52329	28,80008	28,66041	31,34262	34,11568	31,53079	33,36138	28,64059	31,21491	34,52863	31,07655	23,6488	29,89501	26,38449	28,39945	16,00319	19,1722	15,25151	16,49322	23,17757	16,73837	13,94825	15,66976	26,98262	24,24611	23,72251	24,44629	29,66554	23,73937	25,08648	25,27907	24,87462	25,19666	23,99549	31,64277	23,56605	23,23808	25,82518	26,3244	14,59052	13,42969	22,78114	13,36028	25,04311	12,77941	12,91687	11,82395	17,04424	16,36169	14,4	14,51433	16,28184	14,99827	17,91722	14,49098	14,92119	13,95301	13,6457	16,17816	14,48138	14,42232	11,60429	15,00325	9,145807	9,943013	12,60189	17,71323
7/2/2020 6:35:00 AM	12	21,38995	25,09795	14,87552	16,17285	22,43686	19,98632	24,31614	24,02168	22,69299	23,81915	20,03198	24,17813	21,89441	20,59005	20,04918	18,41678	22,64458	23,19567	24,16646	20,4901	14,65918	17,63497	18,43667	17,49731	19,04053	17,093	19,32492	21,51601	32,68069	31,17256	27,30797	29,12729	33,75034	35,25337	35,24804	29,69303	38,20644	32,09556	32,73404	29,27546	29,56282	27,41199	30,64489	29,41043	16,35949	15,6373	22,02725	19,05649	20,28494	20,16378	16,90574	18,88802	36,13963	34,99488	27,79999	29,97624	36,44272	36,19004	41,25733	32,55429	38,85099	37,66903	38,18655	34,2546	31,53204	29,8745	34,81985	35,65864	19,27208	17,66613	20,73034	18,49656	18,36953	18,39979	18,38728	18,8072	36,34145	30,45632	31,06599	30,93543	38,30404	36,43402	37,22583	37,15911	35,49783	37,13694	32,75337	34,63831	33,0303	28,69115	31,98939	29,29432	20,62783	16,75805	22,51257	18,94466	18,19352	18,48593	17,00113	17,43182	32,48972	31,50426	25,85862	26,5078	37,33428	37,01115	34,11155	32,35377	32,64202	37,32579	32,12995	34,65406	29,42867	29,17309	27,84462	28,9363	17,57446	18,9421	18,90956	17,90907	18,61157	16,05237	16,70065	17,52515	35,0757	29,73261	29,98992	30,41473	33,43052	35,18602	33,50982	35,2618	30,63551	32,06911	37,18882	32,06033	24,97576	32,44398	26,93427	30,19852	16,55836	19,5528	15,64103	17,0508	24,4047	17,73327	14,47102	16,37945	27,43417	25,54536	24,6895	26,21684	30,82048	24,88236	26,09541	26,62895	24,92443	26,39022	24,75595	32,27633	24,15202	23,94776	26,24848	27,6577	15,367	14,02575	23,99114	13,92028	25,52698	12,40226	13,2655	11,82243	18,02463	16,53501	14,07086	15,31195	15,83962	15,53997	18,39916	14,88057	14,696	14,42529	13,80989	16,24302	14,52724	14,82572	12,2411	15,41736	8,726515	10,04725	12,11152	17,60127
7/2/2020 8:35:00 AM	14	21,60242	25,10561	15,63011	16,92598	23,26108	20,04179	24,4695	25,57347	23,74309	24,13558	20,54777	25,35933	22,99134	20,68938	19,95096	19,30696	22,66033	23,92815	24,36442	21,17498	14,35227	17,91957	18,85278	18,15387	20,56255	18,52861	20,53934	22,31798	34,46963	33,69363	29,12736	29,78552	34,72895	37,47216	36,59684	31,2493	39,58009	33,88644	34,39634	29,29004	30,82387	29,06637	32,12638	30,37024	16,94062	16,45757	23,15111	19,86019	20,53016	20,89426	18,06691	20,24543	38,61116	35,61091	28,3707	31,37013	39,75706	38,08445	44,74822	33,62275	40,90537	39,77323	40,2276	36,5337	31,43243	31,46199	36,07883	36,69492	18,12659	17,96136	21,79791	19,07977	19,97313	19,74456	19,32768	20,09913	39,3598	32,87059	33,43839	33,13799	40,86877	38,79476	40,17207	38,5568	37,73845	39,3547	35,03178	35,76143	34,9515	30,41646	32,72927	30,88632	21,62308	17,33318	23,11823	19,31608	19,4018	19,38495	17,27668	19,21965	33,01206	32,0727	26,96189	27,64637	39,12031	38,52951	36,27624	32,93587	33,85755	39,26503	33,4998	36,50613	29,69075	30,42938	28,5177	30,80702	17,8719	20,14562	19,15651	19,37873	19,78075	16,82036	16,75681	19,16452	36,39416	31,25532	31,60395	31,5598	35,66133	36,43098	35,14803	37,11891	32,4801	32,93877	36,50489	33,38576	26,3858	33,24892	28,44455	30,26455	17,16036	19,90771	15,74664	18,21224	24,70145	18,30888	15,23382	16,79328	28,62263	26,23543	25,74844	26,7213	31,07558	26,20731	27,10599	27,17369	25,87609	27,28192	25,39463	33,8923	24,61276	24,63452	26,76144	28,63064	15,55793	14,02893	24,39317	14,30482	25,34717	13,03071	13,5282	12,12865	17,6626	16,78285	14,65814	15,33785	15,57437	15,50011	18,39709	15,1282	15,24936	14,09248	13,76526	16,53459	13,79794	14,83083	11,80779	15,33889	9,000814	10,27886	12,0776	17,69611
7/2/2020 10:35:00 AM	16	22,85422	27,03111	17,19192	18,45456	25,37232	21,34408	27,25644	26,66833	25,32348	25,41743	22,21181	27,01405	23,36912	21,71813	21,13043	19,56828	22,83592	24,54914	25,21959	21,44376	15,65001	18,77521	19,55805	18,30301	22,03235	19,12516	21,00734	24,40153	35,05084	35,07917	29,75692	30,48125	36,1086	40,07218	37,48383	31,97509	41,44292	34,93341	35,76875	31,15247	30,61147	29,1237	32,99687	30,70333	17,77002	16,93254	24,06215	20,81931	21,48596	22,35833	19,07293	21,00712	38,85535	38,3627	29,614	32,61778	39,27001	40,0974	45,61664	35,15681	43,01966	40,20123	42,01073	38,60453	34,17973	32,66979	37,76387	37,76698	19,2919	18,86384	23,07361	19,89197	20,71528	20,69463	20,23789	20,82871	41,40315	34,78386	35,33315	33,78378	42,87135	41,37717	42,8797	40,63861	39,77301	41,40514	36,92929	38,112	34,92271	31,25028	34,46307	31,76959	21,79674	17,71869	23,58159	20,30966	20,30221	20,43194	18,12058	19,82793	35,214	33,69461	27,6939	27,99231	40,64392	40,74014	36,89759	35,09933	35,31436	39,84976	35,24121	37,64838	30,61664	31,54979	30,71549	31,55131	18,04418	20,76288	19,69627	20,18271	20,84563	17,374	17,98809	19,86399	37,99044	32,42118	33,18088	33,09295	37,33698	37,75834	37,30099	39,4076	33,18419	34,93624	38,04163	34,86046	26,98421	34,34695	29,6341	31,95519	17,91701	20,41819	16,74707	17,5096	25,8763	18,45339	15,77103	17,46159	30,22616	26,9751	27,33408	27,64831	33,20008	26,57943	27,79751	28,10828	26,42117	27,88337	27,14668	33,95564	25,68164	24,92063	27,7218	29,10781	16,12525	14,32402	24,69579	14,28223	25,4635	13,10062	13,61572	11,83604	19,39745	16,60139	14,59888	15,56483	16,84813	15,87492	18,54195	16,38974	15,06245	13,69591	14,28223	16,81131	13,48675	14,38847	12,03097	15,09242	8,957434	10,04172	11,98759	16,78465
7/2/2020 12:35:00 PM	18	24,14457	29,04254	17,88392	18,53669	26,83839	21,92508	28,44579	27,61245	26,03559	27,22757	24,33307	28,61489	25,04103	22,20132	21,62502	20,04531	23,4183	24,67251	26,06391	23,07782	16,39333	19,42943	20,43484	19,15306	22,56845	19,58085	22,20636	24,97866	37,16623	36,96439	31,58301	33,46824	37,70916	42,32289	39,22351	33,25798	42,44798	35,864	37,14723	32,34887	32,04072	31,01901	33,46023	31,33538	18,13149	16,74058	24,8367	21,75557	22,69666	23,08148	19,79843	22,54697	40,21656	39,6167	30,58038	35,54329	41,88129	41,10819	48,25396	37,53385	44,10629	43,23704	42,93269	39,26682	35,25275	33,66062	39,0567	39,08302	21,60105	19,17716	24,01187	20,83292	21,51214	21,16655	21,48866	21,64801	42,0443	36,86105	36,01846	35,45549	44,60385	42,4524	44,42495	42,20456	40,64924	43,39668	38,0772	38,84166	36,39782	32,11766	35,23465	32,56444	22,46339	17,87018	24,85542	20,41529	20,17449	21,01859	18,85707	20,58715	36,01811	34,8872	28,58553	29,81198	42,13832	42,87328	65,74554	36,26554	36,26948	41,31031	37,53107	39,46328	30,68274	32,76325	29,53705	31,98082	18,94762	20,54142	20,70133	20,45452	21,22914	18,70856	18,71201	20,63011	39,07977	32,75897	34,74532	34,6837	38,11713	39,17075	37,82915	40,19956	34,16315	36,62799	39,79782	35,6308	27,7345	34,32009	30,21337	32,86424	17,17797	20,57741	18,06056	17,94291	27,70067	19,35759	16,81649	18,60342	30,218	28,17391	27,28974	27,81098	34,11383	28,10255	28,45056	29,07562	26,99775	29,06105	27,7531	34,23595	25,85661	25,30111	27,69963	29,84182	16,6447	14,34972	25,20529	15,07674	25,4865	12,82853	13,31095	12,41745	19,27587	16,70356	14,72743	15,76495	16,47063	15,57016	18,45864	15,89951	15,33232	13,67533	13,767	17,12298	13,838	14,56606	12,02171	14,8099	9,084396	10,54598	12,34423	16,78541
7/2/2020 2:35:00 PM	20	25,27499	31,13685	18,87157	20,13498	27,50325	22,95452	29,04551	29,36167	27,71559	28,24582	24,4047	29,4632	25,8611	23,9537	22,72795	21,47333	24,79381	26,40066	27,44039	22,67898	16,36819	19,28064	21,21014	19,82855	23,81362	20,40354	24,71119	26,75205	39,42294	37,85816	33,70158	35,07136	39,38522	43,30722	41,00692	35,70637	43,42699	38,46244	39,16757	33,69703	32,82279	31,93621	35,11901	34,2709	18,23511	17,71759	25,37432	22,2867	24,28209	24,97147	21,23688	24,5432	42,66551	41,53487	32,60334	36,9742	43,7002	44,46964	50,04795	39,60329	45,99559	46,02827	46,58703	41,60119	36,37828	35,37543	40,71618	39,94446	21,12995	19,74221	24,19402	19,84678	22,39279	22,81396	22,52217	23,14303	44,62188	37,63601	38,68673	37,26134	46,81436	43,65585	45,96278	44,02879	43,16699	44,14968	39,4798	40,7452	36,45198	33,05509	35,45576	33,61412	22,64333	18,87226	24,61352	21,33621	22,04589	22,54159	19,25667	21,23584	39,09	35,12586	30,52353	31,9246	42,81906	44,33134	41,01735	38,83779	37,95874	43,26033	38,54968	40,43705	32,06834	33,19781	30,39533	31,54302	18,97402	21,53798	21,21636	21,0389	21,60547	19,86095	19,75879	20,97203	40,65063	34,031	36,83535	36,35756	40,14782	40,65001	39,50452	41,07904	34,77854	37,05785	41,77338	37,06564	29,06022	34,82655	31,09756	32,64789	18,18503	20,35381	17,78598	18,02236	27,89885	20,24612	17,08851	19,09435	31,23978	28,85659	27,96661	28,91061	35,11121	29,08903	29,27664	29,77653	27,6204	30,42958	28,01821	35,11613	26,61561	25,59557	27,85954	29,83989	16,39257	14,23623	26,01728	14,90253	25,37474	13,11788	13,7368	11,9887	19,67037	16,5109	15,12137	15,53651	17,22632	15,44209	19,27222	15,07246	16,50102	14,27602	14,01491	16,49377	13,61475	14,50473	12,22943	14,66346	8,664139	10,15597	11,84364	17,21824
7/2/2020 4:35:00 PM	22	26,25705	31,86664	19,90081	19,91628	28,8664	24,67576	31,2185	31,30036	29,79098	30,72136	26,74258	31,27507	27,18943	24,47758	23,63533	22,42236	25,90752	27,25872	28,91496	25,03979	17,30645	20,56076	22,32047	19,93161	25,57202	20,99566	24,10311	26,79888	40,84426	40,34434	35,44077	37,42616	42,79986	46,54019	43,79185	36,51284	45,51144	40,38289	41,51221	36,01977	34,47509	32,69223	36,61693	33,61544	19,01498	18,28118	26,62571	23,30439	25,92472	26,60602	22,14468	25,90089	43,7042	44,37514	34,91365	39,18324	44,86185	46,05617	52,55022	42,97297	48,29341	47,2641	49,2515	44,90833	37,41006	35,99545	43,00433	42,13479	22,87184	20,57575	24,37376	20,66831	22,88862	23,47536	23,78751	24,27242	46,35956	40,54935	40,09622	39,4188	49,43358	46,66757	48,16003	46,02302	44,15038	45,5609	41,71799	42,87122	38,63948	34,15458	37,05301	34,51647	23,48634	19,68639	25,36341	22,53302	22,20103	23,78164	20,59433	22,93353	40,43159	37,45378	32,22294	33,62622	44,98121	45,44361	42,04036	39,57297	40,31838	43,95385	40,34055	41,33302	33,36179	34,84832	32,7647	32,70612	19,78207	22,04493	21,67185	21,47326	22,39148	20,24978	20,93943	21,85545	41,97702	35,35878	38,46706	37,31735	41,25063	42,30341	40,67066	44,17433	37,49213	38,49594	44,37977	39,23899	30,25959	35,20156	31,90353	35,21946	18,27662	21,37054	18,48489	18,0745	27,89249	20,63371	17,39818	19,43787	32,89912	30,53215	29,55577	29,43648	36,85642	30,46364	31,11295	32,38022	29,35256	30,58626	28,8952	36,88095	26,51298	26,0523	29,02313	30,61706	16,76489	14,95358	25,87872	15,21828	26,15336	13,85348	13,91399	12,13189	19,36657	16,91928	14,91745	16,13685	17,08727	16,08912	18,47197	15,48236	15,66444	14,42059	14,01325	16,80959	13,56667	14,63217	11,67005	14,60965	8,411942	10,06224	11,94359	17,3738
7/2/2020 6:35:00 PM	24	27,19095	32,91542	20,91394	22,36074	29,82621	26,03676	32,32434	35,23376	30,57761	32,01744	27,37193	32,71883	27,59456	26,78865	25,62859	23,16914	26,30809	28,57413	29,93397	24,64709	18,13964	21,49584	23,50989	21,04215	26,09485	22,78466	25,90054	28,13557	43,86832	41,71737	37,83156	39,73634	44,46238	47,92862	47,1589	38,98058	47,68747	42,34727	44,32479	38,82923	35,98468	33,70497	38,11263	35,48236	19,95441	18,72506	27,35632	24,03529	28,28042	28,1679	24,01698	27,53633	46,56927	46,58157	39,03148	41,90677	48,67208	48,54789	56,06115	44,21585	51,76628	49,24811	51,53197	45,82214	39,31469	37,9282	43,91412	43,17632	23,21984	22,18405	25,38773	22,43189	24,0786	24,30371	24,69068	26,1296	48,99149	42,54456	42,4618	40,35435	52,0805	47,8335	50,33205	48,21439	46,05873	47,68824	44,32852	44,79029	39,4201	35,17186	37,93961	35,75799	23,51997	19,34979	25,53438	22,68008	23,1221	24,55066	22,14426	24,46473	41,26817	38,69895	33,95488	35,88258	46,72711	47,45386	44,07984	42,03366	40,79445	45,06915	42,38202	43,45332	33,51832	34,36367	31,52617	34,3319	21,16407	21,84592	22,61191	22,18025	23,4987	21,68304	22,0917	23,47211	44,52932	37,78163	39,6837	40,32528	43,98755	43,71864	41,53875	45,19017	37,81803	39,35173	45,33495	39,2506	31,64145	36,06039	31,63449	35,35823	18,84595	22,1998	17,8842	18,41581	29,17806	21,09334	18,50582	19,67686	34,09808	30,65304	30,78705	31,19736	37,14578	30,92679	31,86235	32,91349	28,69888	30,72005	29,80562	38,48122	27,14322	26,67606	29,37334	31,50379	16,96038	14,74207	25,68966	16,0865	26,12414	13,41201	14,10256	11,79964	19,91365	17,18702	15,06935	16,2366	17,46063	15,67701	19,05497	16,08954	15,79582	14,19057	13,78094	17,2096	13,55044	15,01119	12,00604	14,94371	8,521012	10,17027	12,3441	17,66848
7/2/2020 8:35:00 PM	26	28,37685	35,46068	23,70047	23,27648	32,11607	28,02083	35,16288	36,09659	32,07621	33,7583	29,13213	33,37775	29,07929	28,17888	26,06018	24,64957	26,65471	28,26391	30,01271	24,47026	18,10227	20,80183	23,89057	20,62652	28,14103	24,52096	28,43066	30,83313	46,04885	45,1883	40,63377	42,8134	45,99173	50,70513	48,88629	41,64471	51,21775	42,94664	45,41328	39,60012	35,99574	34,79871	40,49673	36,27811	19,93196	19,57595	28,01241	24,25039	29,37617	29,70429	25,17469	28,84173	49,01236	48,83523	39,36283	44,47309	52,17141	50,85469	57,94956	46,42559	51,84447	52,14378	53,13854	48,1844	38,86887	38,39639	44,13821	43,15898	22,20663	21,23542	25,56642	22,11642	25,48257	26,44369	26,72573	25,59992	51,29869	44,79698	45,27554	43,16852	52,94368	49,55992	53,53966	50,74458	47,82763	50,61636	44,84928	47,17977	39,7159	36,11496	38,90501	36,9197	24,96222	19,76514	26,53294	22,88082	24,40588	26,15681	22,67497	25,18581	44,09552	41,07648	36,15778	37,48286	49,38993	50,43269	45,16275	43,83407	42,22473	48,72319	41,90208	44,29488	33,46023	36,44851	33,00543	35,65525	21,14445	21,68497	22,92696	22,47845	24,26462	22,36275	23,36262	23,94307	46,95568	39,36906	42,20622	41,76565	44,53526	45,41425	43,68839	47,2143	38,47335	40,09111	46,67184	40,58825	31,92522	36,40743	31,7394	36,89338	18,94438	21,91313	19,01408	18,73992	30,84728	21,99588	19,46342	21,01611	35,87139	33,15215	31,67751	32,13472	39,272	32,2699	32,73479	33,39653	29,7371	31,19205	30,67322	39,46535	27,50553	26,58226	29,52288	31,64857	17,09742	15,32217	26,16269	15,95366	26,05811	13,89244	14,43379	11,84329	21,03123	17,37629	14,94149	16,76821	17,94983	16,10446	19,98246	15,86863	16,32059	14,68508	13,63451	17,29754	13,74178	14,36926	11,37075	15,16675	8,744682	10,05913	11,73471	17,35777
7/2/2020 10:35:00 PM	28	28,67684	36,12014	24,24922	23,65364	36,85801	28,67443	35,85495	37,24656	32,22294	35,44603	32,66758	36,0302	30,9748	27,20449	28,46223	23,19042	26,56651	29,59473	29,975	24,82123	19,3243	21,0255	23,75297	20,88231	30,00034	26,32149	27,43203	32,25595	47,04037	48,377	41,68995	44,07453	48,8825	51,73195	50,65988	44,5108	52,11187	44,08232	48,56647	41,8587	37,19614	36,20752	40,96485	35,16662	21,3005	20,83126	29,18518	24,52897	30,26849	29,2345	26,42753	28,44814	51,13526	51,3959	41,11752	48,23387	55,48505	53,08487	59,64904	49,09911	53,22945	51,34443	53,23132	50,1604	37,69231	37,98325	44,88485	44,97901	23,38645	20,27451	26,66591	23,14268	27,95639	27,45413	28,79075	27,84504	54,02831	46,41716	46,87176	44,97569	55,17774	52,77893	55,87001	52,62267	48,47604	52,28241	46,24301	47,0075	40,28025	36,35128	38,198	37,15344	26,28779	21,75715	26,95852	22,05135	25,27803	27,58566	23,94307	26,10908	45,80391	43,78149	35,62231	39,9024	51,86201	51,29096	47,73299	43,74938	41,93116	49,16522	42,64748	46,48735	34,20211	36,28841	33,63921	34,87083	20,58784	22,30935	23,84782	22,08527	25,16737	22,28815	24,26323	22,77983	48,73977	41,73022	43,34584	43,70773	46,21423	47,29581	45,07309	48,91889	40,35463	42,45068	47,51838	41,29263	33,28581	37,8699	32,83889	37,1263	21,28723	23,5845	19,02181	19,27518	32,61639	22,99576	19,61076	22,74563	36,68642	35,41521	32,17493	32,43617	40,23051	32,21865	33,88442	33,70565	30,81421	32,79599	30,49963	38,18226	27,66157	26,18009	29,72714	32,0671	16,30519	15,32162	27,97282	15,59799	24,87628	13,52716	14,61214	12,58054	22,1263	16,99264	15,61367	15,39484	17,73983	16,30989	19,03328	14,93514	15,63412	14,21067	13,5025	17,71303	13,33313	13,71601	11,86955	14,13572	9,302332	10,3326	13,15318	17,14405
7/3/2020 12:35:00 AM	30	31,64304	37,2735	25,31761	24,1065	38,39944	29,22303	37,51513	39,28257	35,20729	35,54052	32,98132	37,79392	31,02364	28,27538	28,41111	25,0536	26,23273	30,33502	29,47192	24,12854	19,67942	22,23392	23,81576	21,28233	30,63516	27,94098	27,87363	33,78067	48,9381	48,10683	43,41243	45,67115	50,24757	53,41788	52,66502	45,71093	53,05904	46,87307	49,4036	44,21246	37,30279	35,84722	40,95843	37,50386	21,18797	21,13008	29,89535	23,91129	32,62427	31,07876	27,3501	30,50937	53,53013	53,61399	41,96134	49,78615	56,84992	55,82304	62,43673	52,51327	54,34219	53,17514	53,82067	50,26657	38,33113	38,75434	44,55419	44,93079	22,97759	20,044	27,35522	23,69121	29,0107	29,14829	30,0909	30,05215	57,15151	49,38868	49,08986	45,56946	58,59458	54,57241	58,3727	55,14485	49,19872	53,82169	47,02331	48,70641	40,03944	35,83949	38,04763	37,95431	26,3724	21,25463	27,7484	22,57674	26,47581	29,04958	24,06091	26,55704	45,29724	45,02259	36,98324	41,18652	54,23465	52,47319	48,43115	45,43622	42,64154	49,93328	43,19193	47,57544	35,00843	36,26361	33,90721	35,06569	20,50847	21,7363	23,47647	22,56521	27,04058	24,38101	25,88804	23,08466	50,54004	43,05441	44,20667	44,01111	47,54924	48,64307	46,82727	49,47855	40,03606	42,93553	47,88863	41,3639	33,43301	36,14438	33,0555	36,58358	21,34449	23,897	19,43682	19,27574	33,80236	23,49145	20,08199	23,0475	37,88752	35,25213	32,46505	32,60341	41,30636	33,1299	34,36498	34,41645	30,58783	32,81554	31,05527	39,56552	27,3834	27,10295	29,51619	32,43549	15,85268	16,09458	27,87508	16,10729	25,30234	14,10899	14,42715	12,9874	21,76455	17,2085	16,12705	15,3878	17,24318	15,97598	18,95916	14,45451	14,89486	14,11486	13,78516	17,35542	13,58325	14,1925	11,69181	14,8863	9,6464	10,45038	13,07326	17,43299
7/3/2020 2:35:00 AM	32	32,96502	37,81396	26,54364	25,12807	40,38213	29,86648	39,88264	40,65933	35,36224	36,29028	35,6556	38,706	32,24539	29,94509	29,50784	25,45749	27,07345	29,99047	29,47993	24,83504	19,99475	21,40252	24,30489	21,61341	33,37174	28,20699	29,55667	35,91801	52,60713	51,45288	44,86475	46,70203	52,7455	55,62168	54,61235	47,17451	53,73322	48,84118	50,38081	45,84874	37,88344	36,54392	42,31799	35,93612	21,62432	20,78574	30,09497	24,67472	32,59768	32,83315	28,95543	30,89467	55,54805	55,94531	44,86792	51,24842	60,3025	58,48573	63,78654	54,34565	57,83398	54,92782	55,13263	52,28511	39,22566	39,54658	45,6701	46,41564	23,08411	20,9297	26,53804	24,26731	30,81434	29,67825	30,92963	30,99988	58,29064	50,51269	51,09257	47,02677	60,12627	56,31908	60,10466	55,67115	50,11079	55,67652	48,31731	49,69323	40,79575	36,1783	39,24541	38,99799	25,93439	20,74043	27,37269	23,36221	28,10663	28,9352	25,7367	26,71371	47,51699	46,05237	38,59755	42,16188	55,69939	54,6417	50,51158	47,57094	43,67319	52,09652	44,01001	47,23806	34,78656	36,39257	33,92939	34,32465	20,20046	22,77665	24,81232	22,57619	28,16672	25,0123	26,78396	24,29702	52,22032	44,21971	44,98633	45,6306	48,03423	49,95539	47,48805	50,67804	40,52195	44,01304	48,59763	41,5149	33,72243	35,97467	33,1239	36,19999	21,59186	23,23407	19,20217	19,3167	34,33894	24,41935	20,8841	24,17592	38,33298	36,11337	33,28567	34,31359	42,04113	34,4782	34,54824	35,09256	30,99366	34,00835	31,57148	40,03019	27,31446	27,0785	29,44837	31,27625	16,05818	15,51738	27,51112	15,72461	24,85853	13,83041	14,33148	13,2293	21,74382	17,37214	15,82705	15,90559	18,33403	16,26803	19,72957	14,52524	14,76003	14,41361	13,50457	18,24277	13,94617	13,55603	12,87971	14,134	9,436409	10,14057	13,44959	17,08776
7/3/2020 4:35:00 AM	34	32,47942	39,49609	27,41739	25,10493	40,54853	29,68943	41,10197	42,60306	37,73935	38,59147	36,94118	39,97797	32,17257	28,68562	30,23541	26,08719	27,13183	30,07267	28,65095	25,47918	19,9692	21,70321	23,91081	21,89524	34,02873	29,84403	30,51918	37,01924	54,05062	53,30135	47,02787	49,51792	54,80997	57,84214	56,22962	49,39449	55,10279	49,26081	51,82512	46,88544	37,94817	37,73341	42,45807	37,16471	20,89737	21,00444	29,99786	24,18373	34,32969	33,85506	30,11536	31,52009	57,71794	57,62275	45,8922	52,38375	60,20288	59,53595	65,48457	56,05383	58,23629	55,10713	55,04876	53,6544	39,49775	39,6837	44,95179	45,08123	23,81065	20,58479	26,85069	24,80769	31,90677	31,70563	32,44764	31,74411	60,30994	53,3544	52,74916	49,79305	60,16793	58,61822	62,60817	57,74453	50,94711	55,67162	49,0873	50,8182	40,90565	36,46891	39,93645	38,53214	26,16096	21,09347	27,24339	23,57565	28,78303	30,39512	27,51989	28,64507	48,98389	47,42464	40,44526	42,70184	56,49369	56,14268	51,34263	49,61317	43,72824	50,63723	44,26587	48,79082	34,94806	36,66467	34,3493	35,25075	20,56124	22,95763	24,10878	22,58475	29,1523	25,45431	27,68547	25,10548	53,07209	46,33421	47,00584	47,6852	50,01976	51,82734	48,91495	52,34672	40,81407	44,58651	49,75278	43,38562	34,23498	38,04038	32,58834	36,60298	21,25463	23,04218	19,32084	19,43282	34,93617	24,50997	21,057	23,88207	38,38991	36,95727	34,84568	35,16834	43,49828	34,61407	35,70969	35,93508	30,98095	33,64867	31,03289	40,24936	27,52459	26,76275	29,84859	31,5723	16,16034	15,68876	27,69396	15,51607	25,80107	13,75774	14,66947	13,11098	22,06116	18,02104	15,57568	15,94627	17,66972	16,41482	19,68156	14,6826	14,18331	14,13213	13,83504	17,32945	13,60467	13,49995	11,85386	14,28762	9,843405	10,27216	13,56543	17,18805
7/3/2020 6:35:00 AM	36	33,06359	40,65712	27,9932	28,48668	41,71716	32,51202	42,63332	43,19602	38,76893	40,00643	38,06829	40,25972	32,95507	29,48594	30,87402	27,65971	27,19054	30,80308	30,13767	25,88784	20,17317	22,50035	24,14049	21,48645	36,60934	30,74015	32,59111	38,15001	57,13535	53,12536	48,73474	50,63349	57,38022	58,84755	57,8078	50,12061	57,14164	50,1447	54,00586	47,758	38,23801	38,28947	41,1857	37,20118	21,13589	21,05707	30,48485	24,26262	35,30104	36,20676	31,98477	32,89898	58,85652	58,62539	48,18889	53,34321	63,50278	61,73472	66,54081	57,18241	58,11278	57,02731	56,50442	55,71473	39,58886	39,80154	45,67639	46,3016	23,26052	21,592	27,04859	24,06907	33,08728	32,01053	33,54395	32,15206	62,51086	55,17974	53,96711	51,27639	62,33824	62,15786	64,48028	61,05976	52,73555	56,54434	50,1885	51,27494	40,85136	36,09292	39,91311	39,37341	26,43056	21,56381	26,65258	23,60045	29,35455	30,80847	27,11172	28,70089	49,63072	49,13082	40,85074	44,54224	59,19284	57,45724	50,97141	50,23714	43,82156	51,47864	44,72052	48,86148	35,19838	37,17534	34,11893	35,47166	20,53465	23,10386	25,00711	22,72463	30,2055	25,56331	29,00558	26,32267	54,13966	46,68014	48,10938	49,69427	49,98239	53,14938	50,26891	52,8181	41,52029	45,24715	49,79263	44,13254	34,27872	37,97206	32,18453	36,64795	21,31051	23,93996	19,03529	19,82745	35,63211	25,44589	22,05515	24,62381	39,38025	38,75891	35,03474	36,64174	43,74109	36,3686	37,00887	36,78016	31,53605	33,82598	31,33296	40,04953	27,3669	26,09175	29,23187	31,44424	16,21429	15,45197	27,72677	15,71017	25,27009	13,86798	14,94923	13,07603	21,49032	17,5831	15,78187	15,10037	17,21824	16,42939	19,67307	15,17325	14,73855	13,99142	13,88601	17,17431	13,7605	13,40559	11,49771	14,24611	9,321259	9,84161	13,44102	16,74659
7/3/2020 8:35:00 AM	38	35,15977	41,49039	29,72632	28,45712	43,36766	32,48176	43,95751	44,79408	39,80424	42,31288	40,11391	42,21471	34,77806	30,22374	31,47112	27,42761	28,20588	31,50096	30,2256	26,00153	20,24474	22,4348	24,805	22,32579	36,38712	33,07092	33,49007	41,21954	60,17622	55,5113	51,23694	52,71178	59,0386	61,0961	59,75755	51,27115	58,34398	52,89946	54,61877	49,35994	37,93892	38,75642	41,2844	36,66204	21,30837	21,43664	31,21781	24,94488	35,51559	36,15434	33,35509	34,25253	60,3614	62,23931	49,37825	56,16138	64,97015	63,71498	70,30255	58,7815	60,03095	57,24538	57,94154	56,64215	39,59819	39,70008	45,82477	45,53305	23,15775	21,37945	27,34686	25,55005	33,66676	32,68734	34,76825	33,38023	64,05961	56,41254	57,00341	52,56232	65,03696	64,26738	66,84876	62,56535	54,12598	56,40038	50,57063	51,57936	40,8392	36,47104	38,89796	39,61891	27,24449	21,84952	27,06006	23,69619	29,54507	31,51146	27,44239	29,73779	50,09685	50,68311	42,83102	46,06695	60,32376	59,07991	52,67097	52,12181	44,77709	51,55103	46,84226	49,12426	35,18636	36,23094	33,61275	35,20461	20,59633	22,71269	25,24419	22,95818	30,5504	26,00057	29,70705	26,71177	56,10984	47,80042	50,52387	50,24977	51,1859	54,60848	52,64444	53,47742	42,25886	46,27292	50,15894	44,96968	34,14643	39,01919	32,19918	36,36363	21,6418	23,45539	18,99508	19,85556	36,39188	25,18824	22,80387	24,55419	39,73655	39,27435	36,55394	37,11255	44,81963	37,11393	38,10691	38,06511	31,23882	34,34177	31,9132	40,63799	26,89835	27,07387	30,15189	31,43671	16,17485	15,51268	27,85629	15,53112	24,72404	13,37146	14,41541	13,60639	21,75964	17,47306	16,06177	15,22035	17,43458	16,22845	19,03038	14,71865	14,67645	13,9553	13,90017	17,15075	14,08654	13,59195	12,12319	14,3377	9,437859	10,54695	13,23545	16,72656
7/3/2020 10:35:00 AM	40	36,80689	42,98899	29,92789	31,39872	45,31651	34,06533	45,07143	48,76886	41,29173	43,32208	39,99496	44,14532	35,78568	31,56444	31,43472	28,97485	28,20534	31,64706	30,22464	25,81296	20,42309	22,82238	24,24714	21,88287	39,26207	32,96688	34,35076	42,52224	60,54611	59,78862	53,28022	55,7972	60,90497	63,30135	61,34015	53,83027	59,33327	53,52736	55,74395	50,38247	38,51349	38,94341	41,88757	37,21983	21,55787	21,26389	30,65739	25,16461	36,15917	38,34349	33,6609	35,73911	63,5552	63,55176	51,51574	56,90401	66,67917	66,04201	73,30343	62,2639	61,03082	59,07052	60,05506	56,74611	40,36196	40,8086	46,73672	45,93404	23,4509	20,83527	27,54926	25,18361	35,06963	34,11956	35,64718	35,78809	65,68951	58,31834	59,1255	55,64476	67,29105	66,25532	69,00683	65,12799	55,45645	58,11499	51,0836	52,82356	41,76434	35,5495	40,15259	38,37374	27,39362	22,78024	27,57571	24,38157	31,99312	32,67918	29,45941	31,07421	55,42503	51,80344	44,59446	47,14246	61,97487	61,25242	55,42012	53,03721	45,1693	51,42773	45,64801	50,1546	35,39899	36,43755	33,77184	35,61616	21,0644	23,1078	24,42812	22,70999	32,29119	27,20242	29,96905	26,11482	57,77756	48,42376	51,87037	50,25475	52,10807	56,25407	53,89458	55,42758	43,22398	46,83113	50,04463	46,15074	34,16681	38,40642	32,70164	35,55647	21,49384	23,31973	19,10595	19,76542	37,51465	25,66969	22,79468	25,43608	39,97093	39,56661	37,93622	37,31764	44,69006	36,71018	39,34302	38,33712	31,3702	34,10609	32,07733	40,28812	26,83452	25,54425	30,20267	31,49701	16,10328	15,5484	27,49323	15,30442	25,74809	13,84125	15,07004	13,47646	22,69452	18,10676	15,7854	16,00748	17,67166	16,84951	19,35835	15,49859	13,78896	13,79815	13,60128	16,95464	13,63216	13,49926	11,55987	14,15541	9,206939	9,646399	12,71614	16,23998
7/3/2020 12:35:00 PM	42	38,92842	44,55549	32,00293	30,8408	46,74763	35,63543	47,06917	49,5968	43,06166	44,65027	42,64486	45,46592	36,45018	32,61266	32,65598	29,0788	27,93477	31,30615	31,86187	25,87844	20,24543	22,98471	23,75546	22,16104	40,4579	33,87585	36,40956	43,93505	62,17796	61,86402	54,43599	58,25314	64,00523	64,26462	64,51986	55,13746	60,05105	54,28376	57,15807	51,26893	39,0089	39,15382	43,02374	37,59891	21,68297	21,59918	30,32831	25,518	37,73845	39,8825	34,43496	36,90823	65,49223	65,44222	54,83173	60,65201	68,54008	68,41422	76,25933	63,84304	62,37187	58,42203	60,66742	60,01389	40,94828	40,73856	46,7048	45,86905	24,25661	21,59932	28,12251	25,22934	36,73581	35,29682	37,32517	37,89885	69,29038	61,10065	62,15103	58,06346	69,28693	68,93775	71,91735	68,38148	56,46566	59,19561	53,29003	54,79119	41,79203	36,95236	40,54639	39,89818	27,61639	22,83827	27,36164	24,18822	31,73788	33,78122	31,52265	30,8553	55,94345	54,40152	45,28114	49,35317	63,04584	62,78404	57,18171	54,76051	46,59483	52,80235	46,50034	50,42799	35,31126	37,11047	34,13358	35,28785	20,51351	23,05758	24,30966	23,07534	33,33582	27,61252	31,37475	27,32393	59,98633	49,84872	53,16548	52,55678	52,67698	56,21995	55,19218	56,73305	43,93547	47,84815	50,37903	45,27866	34,36174	37,83419	33,82944	37,06496	20,98095	23,56426	19,58168	19,88188	37,97414	26,5214	23,70503	25,86836	40,46378	41,34858	38,76796	38,49387	45,22436	38,7196	40,15866	39,56392	32,63442	34,01595	32,49897	40,02611	26,23667	25,88231	28,72084	30,77123	16,09803	15,2513	27,6403	15,37709	25,12351	13,66442	14,6694	12,94637	21,87472	17,14722	16,01017	14,97693	17,00175	16,21505	20,4117	14,49603	13,60618	13,66373	13,63126	16,43699	13,61233	13,18572	11,99526	13,91979	9,116518	10,02894	12,83709	16,88274
7/3/2020 2:35:00 PM	44	41,77456	46,92197	32,6892	32,87101	49,84354	37,01888	50,69166	50,85577	44,89466	47,77983	43,59797	46,40349	36,82913	33,04977	33,73949	29,48538	28,30122	31,9688	31,06799	25,15929	20,28577	22,5047	24,04495	22,63705	41,42297	34,13088	38,37526	45,74691	65,26373	63,97741	57,83433	59,62982	65,5555	67,14502	67,81845	57,43092	60,05181	54,86281	59,16598	52,23917	39,41644	38,94943	42,84718	37,07588	22,45814	21,25981	30,12234	26,19391	40,46509	40,95533	35,59896	39,23416	66,94615	68,43391	56,17098	63,38991	70,32845	70,85405	77,67642	66,59939	62,24208	59,65912	62,66241	62,01005	41,44182	41,22851	47,74653	46,26112	25,03123	21,84703	28,17964	25,63247	39,06879	36,54012	37,63318	38,66296	71,22058	64,06948	65,29095	59,78234	71,11938	69,8193	74,19347	69,84817	58,04335	61,03517	55,193	56,86492	42,90479	35,95186	41,08733	40,69905	27,80573	22,23199	27,57508	24,5041	33,05951	35,08386	31,71295	32,58551	58,00246	56,15648	46,38933	51,21399	64,26082	65,41286	58,238	56,57079	47,14889	53,13972	46,69796	50,96389	35,19044	37,90955	34,80715	35,56463	20,55544	23,36628	23,75532	23,24782	33,85839	28,29134	32,24324	28,04087	61,96391	50,86967	54,8079	53,51052	55,19438	57,06537	57,16187	58,66276	45,24157	48,05095	50,86386	46,57777	35,38006	39,37569	34,41306	37,30479	20,88845	23,68728	19,5233	19,89618	38,68071	26,95347	23,73025	26,86174	41,54697	42,65736	39,21081	39,20549	47,20324	39,25523	40,77966	39,88803	32,0443	34,09904	32,08334	40,44899	26,10977	25,67943	29,70132	30,95262	15,8915	15,55178	27,97476	15,36658	24,76093	13,43833	15,4883	13,18896	22,03277	16,91306	15,95242	15,24564	17,87543	16,54503	19,90295	14,29266	13,55355	13,5896	13,42272	16,4432	13,43605	13,71912	11,1821	14,5021	9,796847	10,43608	12,97124	16,9858
7/3/2020 4:35:00 PM	46	41,8493	50,22422	34,0902	34,45423	51,08726	39,86565	52,39645	51,70182	46,72276	48,33899	45,9069	48,72168	38,42846	34,134	33,97105	31,80157	28,27276	30,61596	30,50046	25,58846	20,14907	21,70846	24,38902	23,5751	42,05999	36,77685	38,72044	46,79646	68,07403	67,12506	59,61415	62,76601	66,59897	68,86702	68,51162	58,75878	63,50292	56,34375	61,26824	55,11978	38,93319	38,57351	42,27689	36,76537	22,21064	21,81449	30,81233	26,01148	42,05287	41,18452	37,86161	42,6327	69,02921	71,57391	59,29578	66,40798	73,6227	73,14338	79,28492	68,37215	63,13936	62,18351	62,23289	64,67431	41,39865	41,05327	48,12445	47,29816	24,81515	21,40984	27,92282	26,55477	39,4581	37,80788	39,17026	40,20544	73,89127	65,50363	67,37235	61,58792	72,57563	71,48686	76,6054	70,81441	59,41368	61,74652	56,59268	58,61883	42,69328	36,08533	41,24372	40,41488	28,21045	22,31833	28,12196	24,41327	33,89444	35,95671	32,99997	33,93733	59,68564	58,17391	48,97575	52,39273	65,74733	66,10818	60,19867	58,76589	48,35475	53,35842	46,72047	52,49123	35,6248	39,38205	34,58368	35,66168	20,63239	22,79509	24,14153	23,77576	34,43047	29,5928	33,75415	28,39682	62,76511	53,03817	56,28101	55,41149	56,51484	58,57255	57,89532	58,76631	45,72151	48,4643	51,65527	45,84556	35,2091	39,67459	34,14809	36,38187	20,35747	23,51632	20,58349	19,58458	39,96884	27,53634	24,8738	27,24456	42,90127	42,7859	39,2372	40,32811	47,60789	38,8867	41,94069	42,29105	32,09784	34,28859	32,83337	41,00305	26,62384	25,73034	29,68501	30,0181	16,40528	15,54239	27,01902	15,20073	24,17599	13,45346	14,81142	12,74598	21,42677	18,50533	15,8296	14,72494	16,59351	16,49418	19,85508	14,30157	14,06326	14,02043	13,21059	16,09893	12,99286	13,62594	10,88424	14,76984	9,024232	9,74214	12,73106	16,63766
7/3/2020 6:35:00 PM	48	45,55793	52,16885	36,40204	36,25704	52,27122	41,22555	54,18255	54,43806	47,91135	50,10603	49,10098	53,55535	39,33556	35,43698	36,19177	31,35513	29,02527	32,65031	31,59856	26,28958	20,38351	21,85359	24,59763	22,69493	43,86301	38,27034	39,2671	47,6729	69,54465	70,03992	62,43127	66,16987	68,92809	69,90558	72,30694	59,8374	65,81131	57,29167	62,39238	56,74597	39,96504	39,41471	42,22066	36,79039	22,24366	21,43671	30,97397	25,66023	43,01413	43,04853	40,1941	43,69515	72,22577	75,31899	61,1734	69,58278	75,83071	76,80649	81,71876	70,98682	64,35677	62,69798	64,31601	66,34174	41,66224	41,64761	48,60065	48,41539	24,21523	21,66777	28,16195	25,36686	40,71626	38,40152	40,39333	41,32792	74,78123	67,89513	69,26276	63,6401	74,66609	74,27975	77,86057	73,47189	61,10722	63,00819	59,03086	59,6091	41,94069	37,17984	41,34554	40,41515	28,46927	22,46463	27,69507	24,78704	35,42192	36,26285	33,97802	34,07866	61,84019	60,14499	51,51892	54,66505	67,23654	68,09441	61,74942	60,93011	48,11312	54,67258	47,62834	53,96351	35,48954	38,63105	33,84809	35,02314	21,42815	22,72139	23,96365	23,08895	35,08958	29,76846	34,3236	28,61364	63,73694	54,44712	59,31725	56,31224	57,45124	59,69143	58,26418	59,438	46,40066	48,05206	53,75526	45,76399	34,83913	38,85299	34,88761	36,96293	20,82995	23,61772	20,00573	19,7773	41,24164	28,73149	25,40313	27,75275	43,03955	43,85299	39,95739	40,67418	49,09324	39,97562	41,83508	42,28489	31,63911	34,74324	34,06527	40,88556	26,34276	25,37225	30,91325	29,61691	16,09596	16,35686	26,48686	14,81066	24,87435	13,48668	14,64543	12,91736	21,97896	17,06171	15,9806	14,56896	18,44234	15,65567	20,20398	15,04393	13,83013	13,60273	13,27082	17,15746	13,41899	13,03223	11,94028	13,945	9,052968	9,54769	12,81071	16,45529
7/3/2020 8:35:00 PM	50	47,17355	53,57027	37,90742	38,81534	54,98052	42,5514	57,13577	56,32584	50,68172	52,16242	50,5303	53,79525	40,14444	36,44175	36,09071	31,67641	28,94714	31,18811	30,70471	25,9299	20,6804	21,70438	23,97167	22,33035	45,74975	40,474	41,05099	49,95613	73,59837	73,22309	64,07246	69,73212	71,8158	72,22155	74,00262	63,19857	67,90305	60,77773	63,40144	58,56309	41,18569	40,98701	43,60384	37,44481	22,45317	21,72352	30,35388	25,23113	46,20799	46,0648	40,33184	45,22015	74,64308	75,37515	62,25319	72,04141	77,14391	79,89922	83,65212	72,83557	66,62758	64,54493	65,97991	66,19916	42,31384	41,37164	49,5767	48,19339	24,65442	22,5018	28,78481	25,74443	41,45661	40,74422	41,40487	42,15296	76,85359	70,59164	71,58661	65,56429	78,18192	76,49198	79,16425	75,99987	62,63512	63,22081	58,68024	62,60361	42,40758	38,64881	41,03152	41,58046	27,81105	23,45594	27,65645	24,20335	36,1515	37,61702	35,31381	35,03426	62,98298	61,06619	52,68174	56,02351	70,07025	70,23762	63,12418	62,07953	49,71665	55,49693	47,76574	55,60518	36,25566	38,66206	35,13711	35,23817	21,27922	22,99003	23,44399	23,30916	35,9576	30,61112	35,58756	30,58079	65,93736	55,88148	59,58298	57,77506	59,09144	61,04794	59,02023	61,36453	46,39741	48,01296	53,01717	47,36178	34,48048	39,27332	34,34668	37,20311	21,29905	24,11189	20,78678	19,95489	41,74715	29,14125	26,16663	28,34825	43,53242	44,28445	40,79112	40,21766	49,8575	41,183	42,44917	42,00079	30,68711	34,24437	33,06642	41,63089	26,62453	24,88665	30,37833	30,48954	16,42324	15,55641	26,33061	15,22388	25,19466	13,63665	14,33162	13,2387	22,0662	17,58331	15,26422	14,93976	16,812	15,79665	18,95481	14,55439	13,42293	13,18267	13,23504	16,31693	12,96771	12,9137	11,1821	13,60356	9,084811	9,664636	12,49979	16,70466
7/3/2020 10:35:00 PM	52	48,98693	55,84093	39,96726	41,32922	57,5221	44,88057	59,67064	59,74752	52,37525	54,35338	51,31583	56,19032	40,30684	37,06724	37,21507	32,84324	29,64447	31,44736	31,26513	26,41523	21,3333	21,76497	24,43302	22,44757	47,62136	41,97917	43,77508	51,13416	74,48386	75,50316	67,05065	72,23309	74,09746	73,39758	77,46519	66,3606	69,16073	60,24143	65,90331	57,86755	41,30934	41,53963	43,59575	36,66909	22,71869	22,53544	30,75176	26,18065	47,79316	47,69583	42,77582	45,73829	75,69747	77,82991	64,68163	73,45083	79,55301	81,96887	86,56831	75,54577	67,6034	66,2297	66,90885	67,3997	42,63829	42,56458	48,88402	49,06561	25,0887	22,11407	29,42149	25,28763	43,87959	42,0461	43,25362	43,37133	79,47198	72,86893	73,56474	69,4123	79,01249	78,36712	82,25175	77,63477	63,51514	64,99061	60,51911	62,49206	42,77154	38,93933	40,772	40,51627	28,07154	22,23841	28,20271	24,31712	36,69609	38,71215	36,43457	35,91409	64,74629	62,29367	54,03141	58,19781	71,57031	70,92735	63,79076	63,85783	50,46502	55,33358	49,69849	55,55566	34,87891	38,03147	34,27871	35,58909	21,33938	23,40669	23,5387	23,47971	37,19531	32,11249	36,71337	30,56021	66,51256	56,95921	60,62142	59,40795	59,11659	61,42	60,35229	62,57101	46,30201	49,15458	54,3471	46,86436	33,60073	39,62623	34,77674	37,55595	21,23004	23,7357	20,25786	19,91794	42,37815	29,73144	26,47332	28,26585	44,27615	45,39574	41,75073	41,70632	51,47311	41,53493	42,65936	42,41497	31,89593	34,07735	33,12673	41,78112	26,62681	24,89791	29,89977	30,05104	15,53748	15,08773	26,40493	14,64737	25,03502	13,48282	14,71748	13,16389	21,81787	17,07063	15,20357	15,46654	17,55989	15,99083	19,60882	15,02812	13,4996	13,41974	13,0917	16,16759	12,97089	12,72954	10,74671	13,84615	9,373203	10,2216	13,21528	16,04533
7/4/2020 12:35:00 AM	54	51,10943	55,68758	41,60871	41,74694	60,30904	47,77782	62,18826	60,89227	55,02797	56,52057	52,96667	57,74197	40,70457	38,708	38,40034	35,02079	29,53816	31,20468	31,53321	25,79915	21,16221	21,67247	25,0107	22,22259	48,54934	43,43522	44,19893	52,11726	76,7631	77,33221	70,18277	72,84801	76,83135	76,50931	78,81403	67,70213	70,58508	63,36047	67,50284	60,33205	40,19832	41,88218	45,01098	38,61039	22,92074	22,89256	31,32723	26,79888	50,76398	49,65994	44,12453	48,45008	79,63805	80,73393	68,06339	75,81344	81,2578	85,07323	89,51785	78,03983	68,02029	65,79071	68,01241	68,70545	43,04211	44,34288	49,47012	49,53719	24,92623	22,17472	29,6129	26,07371	45,48608	43,06379	43,51493	46,01949	81,46117	74,64253	75,02543	69,86938	81,33814	79,83656	83,94839	79,54976	63,28409	66,27397	59,93715	63,49069	43,8264	39,72093	41,19799	41,31286	27,55126	22,63608	28,12058	25,42869	37,56403	39,00841	37,72533	37,14219	67,01461	63,78061	55,70409	61,50579	72,96447	73,19243	67,196	65,65367	50,82801	56,05031	49,30122	55,31609	35,73766	39,10699	34,72585	35,85005	21,14473	23,47162	23,31758	23,10103	38,39536	32,20588	37,90679	31,62923	69,29708	58,55017	62,43334	60,58508	60,10244	63,56619	60,68821	64,20763	48,0247	51,21608	53,8358	48,38501	34,09656	39,45071	34,57381	37,33277	20,43587	24,24258	20,48298	20,46419	43,40905	30,25393	26,62073	29,08212	45,61477	45,30249	42,79116	42,76587	52,32697	43,66918	43,4335	43,59438	31,53259	34,32506	33,57621	42,50394	25,56269	24,60757	30,39014	29,89784	15,57693	15,48042	26,4017	14,06657	24,25812	13,27289	14,58099	12,84082	21,82146	16,76648	15,48063	14,77005	17,52425	15,8533	18,70379	14,58907	13,77155	13,28526	13,14068	16,4573	13,14109	12,93697	10,93757	13,42072	8,95184	9,657246	13,08245	16,60885
7/4/2020 2:35:00 AM	56	52,40426	56,91175	42,53046	43,69495	62,08699	48,83566	63,70255	63,09938	56,31369	59,08682	55,23376	59,05394	42,18979	39,9283	39,08585	34,66457	28,93153	31,3418	32,06406	25,83015	21,97005	21,41032	25,65753	21,32557	50,28031	45,34911	45,93474	55,19473	78,89409	81,14902	74,35649	75,62038	78,53207	77,86922	80,48105	69,43302	71,25497	64,35525	68,5588	61,36039	40,64959	43,36435	45,7606	38,24788	22,75171	22,61895	31,54316	26,50199	51,46117	50,55613	45,32293	49,0174	82,05128	83,18503	70,34746	78,88843	84,25889	85,55785	92,18225	80,63861	69,77453	68,01759	68,15878	69,64764	44,02831	43,65985	51,3677	49,54057	25,36748	21,67779	30,09816	25,53521	46,84026	45,98053	44,93528	47,38775	84,1208	77,36876	77,09308	71,79494	82,4627	82,70999	86,33897	81,81925	66,51498	67,88351	61,17201	65,61278	43,80484	39,74069	41,68497	41,38567	28,56425	23,34653	28,07002	24,62423	38,63976	41,26313	38,19228	37,78038	69,73143	65,15094	57,68264	62,66503	75,21372	75,48119	68,89561	67,43755	51,93488	58,29582	50,00303	56,16966	35,40651	39,72017	35,64144	35,71784	20,42115	23,53621	23,37554	23,82992	39,52282	32,85235	38,4004	33,29189	69,7985	60,15693	62,84345	62,23232	60,74478	64,80231	62,19925	66,15025	48,6383	52,76656	54,54534	48,51991	34,55046	39,54085	34,61559	36,42995	21,23625	23,76126	20,35422	19,9285	43,3877	30,52276	26,81504	30,31561	46,5681	47,38181	43,08736	43,98299	52,28	43,58215	43,95585	45,3382	32,85319	34,37638	33,59244	42,68816	26,10791	24,75464	30,01872	29,34585	15,54156	15,74602	26,4095	14,39641	23,99777	13,3792	14,08377	13,20278	22,9206	16,6257	15,57084	14,70111	17,5668	15,92728	18,37125	15,24991	13,6057	12,98547	12,79986	16,41413	13,00647	12,90402	11,15626	13,56902	9,368163	9,830834	12,31004	16,6083
7/4/2020 4:35:00 AM	58	53,60618	59,18913	43,93436	46,72262	64,28872	49,67382	65,30276	65,39215	58,13039	60,22333	57,54242	60,05015	42,52916	40,45542	39,64931	34,9674	30,36997	32,56251	32,17016	27,00162	21,27825	22,47949	24,93092	21,45799	53,88464	46,58785	48,55949	55,17012	80,86269	81,41129	74,94045	77,63601	80,8687	80,01899	82,30943	71,54163	73,31882	65,95809	70,25896	62,18261	41,80324	42,08382	46,47719	38,1766	23,27407	23,13322	30,58086	26,70224	53,74966	52,42491	47,72498	50,69912	84,26241	85,48857	72,37357	80,36169	86,31915	87,82238	93,14048	82,88324	71,30816	69,96001	69,72329	70,87196	45,00601	44,47358	50,8839	51,37622	25,76108	21,82927	29,14573	26,00893	48,35537	48,53974	47,23938	48,52744	85,96762	80,46074	80,25386	73,27421	85,17642	84,0547	87,22335	83,23303	67,59768	69,40761	62,01156	67,64333	45,06929	39,66077	41,35576	41,66708	28,14206	22,94817	28,27697	25,05913	39,2383	41,25856	39,98777	38,98893	71,42159	67,1522	60,74408	63,97415	76,77974	76,21691	69,66532	69,88484	51,7975	57,89374	50,20238	56,7477	34,90993	38,95543	35,53064	36,60941	20,49493	23,01392	22,70115	24,14332	39,84858	33,56314	39,83097	33,40662	70,21566	61,95008	64,75906	62,90084	62,57053	65,81628	62,48349	67,00893	49,39344	51,20697	54,27636	48,70537	34,566	39,9388	33,88159	36,88039	21,13409	23,85755	19,83899	20,43815	45,44382	31,08504	27,80753	30,63011	47,81071	48,64549	44,41072	44,99986	52,63622	43,86011	44,15562	44,87891	31,76351	33,94722	34,06491	42,2313	25,6833	24,60206	29,38999	29,01974	15,64683	15,61388	26,91589	14,72418	24,12032	13,25134	14,72549	12,64962	20,42054	16,14653	15,83948	15,21482	17,01122	16,41509	19,27795	14,57456	13,54346	12,45179	12,46408	15,88286	12,60382	12,42443	10,56104	13,2338	9,158032	9,94833	12,45427	15,87243
7/4/2020 6:35:00 AM	60	55,44616	61,56583	46,2596	47,47942	66,62294	52,55637	66,06757	68,57117	61,17968	62,33283	59,63224	61,92715	43,01226	42,38962	41,4964	37,29512	31,44024	32,60479	31,86602	26,71682	21,8471	22,72256	24,58513	21,69443	55,52305	47,63124	50,54694	57,04362	82,68913	82,6836	78,45283	80,85094	83,67395	82,23579	84,39841	73,35917	75,42793	65,86326	72,48163	63,99723	42,84414	43,03182	48,24043	38,71602	24,5586	23,34715	31,17575	26,65928	54,9705	53,85783	50,42074	53,22807	86,02523	87,52403	75,85931	82,3642	88,84042	88,57724	95,24577	84,72017	73,27338	71,29366	69,83339	72,20849	45,21545	45,66016	50,79852	51,69306	26,46047	22,28248	29,04938	25,75859	50,10458	49,28706	48,38963	50,74747	87,4178	82,31777	81,67779	75,37757	86,82983	85,72392	88,37395	85,82809	67,84524	69,40202	63,38507	68,65578	44,66084	40,39435	41,75515	41,75335	28,56771	23,17778	28,20361	24,83346	40,68054	43,18855	41,32074	40,23796	73,59914	69,70346	61,79087	64,98254	79,01	78,28809	70,75148	70,30884	53,84119	59,28617	50,15777	57,36567	35,65947	37,89912	36,04962	36,69934	20,73421	23,5311	22,80297	24,62899	41,2853	33,48807	40,77642	34,83692	72,18163	62,65556	66,12511	64,62222	62,64596	67,91695	64,81197	67,98844	49,50377	51,95354	55,81179	49,05221	34,52137	38,65364	33,94217	36,97868	19,83063	24,32492	20,16509	20,45611	45,26457	31,65603	28,0437	30,70802	48,35426	49,15202	44,82151	45,70424	54,66581	45,11715	45,87119	45,27631	31,96473	34,62816	34,34716	41,99146	25,62009	24,4704	30,28487	28,56176	15,59005	15,37342	26,40093	14,29998	23,63817	13,36974	14,37175	13,08369	20,68814	16,60256	15,51061	15,23956	17,28822	15,32072	18,55735	14,21634	13,15242	13,0915	12,8317	15,85924	12,69818	12,90866	10,70085	13,58822	8,771137	9,369473	13,00681	15,72295
7/4/2020 8:35:00 AM	62	56,57225	64,64136	48,17128	49,25957	68,79697	52,95225	68,33713	71,40604	61,68664	63,66518	62,14819	64,34254	44,66844	41,58046	42,52542	36,55021	30,31519	33,01013	32,55063	27,75378	21,87272	22,56652	25,06936	21,58364	58,76521	51,02081	52,5726	60,84348	84,02133	85,04732	81,48141	83,03706	84,72936	83,66193	85,76868	75,89226	75,64172	68,55044	72,15504	63,67415	43,55376	43,85845	48,52233	39,23513	23,83648	24,17288	30,62051	27,21437	57,9017	56,21774	50,93487	52,7955	87,867	89,40781	77,64306	83,96131	89,35759	91,14273	95,40665	86,96169	73,92684	72,43797	72,06213	73,58242	46,05293	45,60656	50,64635	51,25533	25,74775	22,48508	28,34894	26,36681	53,41879	50,82871	50,20385	52,25652	88,99591	83,46147	84,78338	77,33595	88,19712	87,27551	89,70975	87,54027	69,69828	70,53209	64,99342	69,91608	45,08303	42,54877	42,05329	42,43983	28,72569	23,48738	28,17902	24,95282	42,75641	44,51039	42,00389	40,65532	74,71809	70,72102	62,16228	66,59849	80,82152	79,22483	72,36186	73,50333	53,16742	60,35574	50,1995	57,95334	35,05416	39,73855	36,04512	36,01645	21,38373	23,26288	23,0723	23,9765	42,9117	35,5084	41,7231	36,43457	73,2843	64,09661	67,49407	65,84038	64,10595	69,01912	65,15025	69,65738	49,54838	53,1085	55,94704	50,19722	35,14706	39,11472	34,05932	36,45025	19,7007	24,12619	20,44879	19,86792	46,2538	32,25388	27,62834	31,07648	49,60212	49,27477	46,95913	47,00984	55,60628	45,55047	46,93358	45,70734	31,94628	35,16123	34,49851	42,42139	24,51508	23,6678	30,58114	29,08129	15,38496	14,93997	25,92071	14,01608	23,8159	13,35917	14,19685	12,59422	21,96584	16,61085	15,63861	14,96843	17,07787	15,49403	18,16071	14,35801	12,78632	12,72443	12,70039	15,93915	12,93283	13,07015	11,01908	13,52461	8,94203	9,628163	12,46332	16,39327
7/4/2020 10:35:00 AM	64	2,119805	42,26514	0,05961262	24,21143	0	44,9707	0,2396248	26,8893	 	 	 	 	 	 	 	 	 	 	 	 	 	 	 	 	16,53605	0	8,386454	0	4,768043	0	2,321853	0	 	 	 	 	 	 	 	 	 	 	 	 	 	 	 	 	 	 	 	60,69739	 	 	 	 	 	 	 	 	 	 	 	 	 	 	 	 	 	 	 	 	 	 	 	 	 	 	 	 	 	 	 	 	 	 	 	 	 	 	 	 	 	 	 	 	 	 	 	 	 	 	 	 	 	 	 	 	 	 	 	 	 	 	 	 	 	 	 	 	 	 	 	 	 	 	 	 	 	 	 	 	 	 	 	 	 	 	 	 	 	 	 	 	 	 	 	 	 	 	 	 	 	 	 	 	 	 	 	 	 	 	 	 	 	 	 	 	 	 	 	 	 	 	 	 	 	 	 	 	 	 	 	 	 	 	 	 	 	 	 	 
7/4/2020 12:35:00 PM	66	59,17564	67,06068	51,10909	53,14199	73,36725	56,34512	73,35668	77,72871	64,24528	68,82212	66,19736	68,20458	45,79058	44,36188	44,32492	36,63619	30,67239	32,82466	33,68825	27,57785	22,0546	22,62255	24,25502	21,55939	62,96206	56,80765	55,96306	66,58661	89,94888	91,4669	85,37039	86,13063	87,28088	87,03243	88,14731	79,07259	77,8192	71,29103	74,74878	68,81155	43,37098	44,67237	48,82433	41,29027	23,61516	23,88719	30,8084	27,48743	60,40873	60,49859	54,82186	59,75008	90,18056	91,77104	81,78721	88,06104	92,25236	94,50639	96,00838	90,092	75,57492	75,69863	73,49035	77,06157	45,81234	47,1292	50,36058	50,81911	24,9437	22,18639	29,60965	26,0999	55,8497	53,75311	52,68816	54,80562	92,58593	87,23074	87,39024	82,53053	90,58328	89,74415	93,23835	91,70673	71,71848	73,509	67,57384	72,92517	45,85081	42,32967	43,50423	43,03368	27,95839	23,34618	27,31204	25,23618	45,05471	46,3215	44,14035	43,51328	77,40681	73,93948	65,43242	71,20393	84,34848	82,46671	75,33516	78,26772	53,33022	62,57328	53,20679	60,09339	34,2698	39,22448	36,13637	36,29933	20,74837	22,10703	22,73728	23,56218	44,64219	37,43604	42,29485	37,83039	75,44464	66,9371	71,85925	69,61732	65,29151	70,76923	68,45125	71,58101	49,31007	52,7783	53,85368	50,79969	34,98143	39,00233	35,20896	36,50682	20,01962	23,64376	19,23982	19,82745	47,56313	33,65246	28,76099	32,48121	50,08296	52,62945	47,94775	47,7495	55,14505	46,78492	47,73216	47,81167	32,08403	34,68204	34,59701	43,46375	24,30689	24,21785	28,85748	28,08438	14,9712	14,97589	26,28986	13,51079	23,77659	12,5067	14,18553	13,17425	19,92484	16,15171	14,49105	14,98411	16,26015	15,20951	18,21971	13,68237	12,66862	12,3919	11,71668	15,76101	12,61135	12,47783	10,10949	14,06195	8,316065	9,073831	11,9487	15,60586
7/4/2020 2:35:00 PM	68	61,21001	70,84646	52,67822	55,99677	75,30884	58,74916	76,32156	79,29578	66,92785	70,321	68,18938	68,47038	46,43692	46,36653	45,62321	36,81374	30,75016	33,38023	33,86584	26,61762	21,63441	22,95431	23,84263	22,34907	64,64419	56,61445	57,48694	67,45565	91,31045	91,77567	88,3935	88,26288	89,78339	89,00613	88,54132	79,53643	80,03675	72,28905	77,00887	70,09906	44,50624	44,6147	49,02417	41,47222	23,50126	23,87378	31,11772	27,34568	62,12389	62,84642	55,50558	61,12366	91,55346	93,12693	84,17641	89,80866	93,82169	95,86718	97,38527	92,65611	76,54372	76,08118	75,03716	78,13074	47,18266	46,50372	50,15799	50,80508	24,54928	22,31211	30,35159	25,8352	57,59483	55,04124	54,42383	58,13163	93,68991	88,48219	88,93423	85,44498	92,93567	91,63275	93,51894	93,49332	72,56943	74,56102	69,4983	72,45746	46,21767	41,62212	43,65724	44,05394	27,74819	24,07328	27,33173	24,44436	45,6974	47,74763	45,49749	45,24612	79,17358	75,59218	67,30555	72,82114	85,01154	84,34765	76,7314	78,58664	54,44146	63,66219	53,88801	61,11979	35,12627	39,41845	35,14209	36,19847	20,82249	22,21389	22,28815	24,23733	45,46537	38,58553	43,28063	37,95446	77,20587	69,34144	72,94368	70,09415	65,92534	71,73395	70,61726	73,49552	49,57449	54,11901	55,05526	51,43014	34,82206	38,48841	34,69518	37,32773	19,9504	24,06008	19,24541	19,92402	49,13234	34,29293	30,32016	32,26638	50,50391	53,38314	49,96007	48,85597	56,72642	46,93682	49,32568	47,9108	32,20179	35,23182	34,6665	43,2733	23,98237	23,66372	28,5405	28,40344	15,07011	14,52773	25,96927	13,66076	23,90777	12,65086	12,82162	12,66841	19,29501	16,44873	14,28043	14,67921	15,72799	15,45487	17,93104	13,66366	13,06166	13,05759	11,9715	15,42365	12,8574	12,67359	11,69948	13,27973	8,983132	8,566396	12,10053	15,67156
7/4/2020 4:35:00 PM	70	63,58056	72,34182	55,92957	58,25645	77,94078	60,8839	77,07795	80,98793	68,71809	72,26984	69,86324	72,08997	47,89118	47,22584	47,26231	37,76285	31,60174	33,26571	34,8135	26,24703	21,69637	22,57688	23,51901	21,58129	65,22015	59,51329	58,82805	69,63811	93,06754	93,86094	90,02383	90,76447	91,33765	90,80598	91,47208	81,35596	81,57162	72,55243	78,465	70,97701	44,79256	46,08726	48,70718	40,74623	24,05096	24,13393	31,48113	27,26715	65,21738	64,67175	58,48288	63,51018	93,03493	94,66132	85,84045	92,27081	95,07681	96,3798	97,94471	93,74454	76,6907	77,99085	77,18563	79,97175	46,26754	46,3213	49,91213	50,03993	23,98092	22,15932	30,21365	25,90553	58,8684	57,55216	55,10492	58,47321	94,35863	91,53598	89,87077	86,31686	94,21447	93,61897	95,18498	94,53926	72,84573	75,39312	70,26339	74,59949	46,51906	41,98283	44,26027	44,17455	28,01351	22,85394	28,34542	24,69324	47,89484	48,92801	44,98343	45,5598	81,20193	78,04308	69,57552	74,54742	86,2402	85,99415	78,07887	78,86922	55,21822	64,31084	54,38467	62,05605	35,24515	40,00414	35,70029	36,67253	20,81669	22,67089	22,61909	23,76409	46,89276	39,75216	44,09483	38,64176	77,33891	70,81731	74,72764	70,45798	66,53004	73,8617	71,91727	74,37299	50,85157	53,93161	56,96321	52,72698	34,96754	38,27117	35,48698	37,52383	19,88423	23,89596	19,36236	20,02321	48,53434	35,35816	30,79534	32,24773	52,27337	54,78773	51,47168	49,55349	57,81947	47,82555	49,50686	48,64784	32,17769	35,6681	34,47461	42,2096	24,90537	23,92027	28,39005	27,83467	14,50155	14,86993	26,13216	13,80698	22,54152	12,73672	13,9144	12,90417	21,07752	16,85773	14,55205	14,92961	14,84382	15,05098	18,12334	13,84325	12,87495	12,49164	11,6206	15,31747	12,36364	12,54594	9,739581	13,15954	8,568467	9,110163	11,54005	15,88645
7/4/2020 6:35:00 PM	72	67,20857	74,23125	57,30293	58,96517	79,48608	62,54828	80,32928	81,77235	69,68882	72,75945	71,13995	73,7431	49,06651	48,59348	47,8067	38,35143	32,1004	33,50264	34,37866	26,02419	22,27475	22,32497	24,41983	21,47401	68,03783	61,47795	60,31133	70,28378	93,33727	94,84983	92,3635	92,51554	92,86285	92,93629	92,11891	84,6283	82,57405	75,237	80,31223	72,10109	45,28439	46,73664	49,04198	42,35328	24,58244	24,01608	31,84917	26,95948	67,3709	66,82927	60,9281	66,98905	95,11674	95,43063	88,7384	92,74992	96,35437	96,77706	98,26993	93,92373	78,84927	79,3614	77,52121	81,334	47,61661	46,98732	51,995	50,74879	24,78807	23,31227	30,04165	26,38083	61,466	60,79465	57,19952	60,50985	95,0212	92,35474	92,07919	88,29479	95,16799	94,91068	95,53223	95,64095	76,28157	76,71703	71,11054	76,16055	46,7459	43,49332	43,93174	45,3603	26,86575	22,66288	28,18116	24,74317	48,73246	50,82415	46,23688	48,45139	83,58733	80,13401	71,41904	76,39071	87,17825	88,81638	79,87636	82,83985	55,06956	66,77512	55,70666	61,77222	35,11211	40,2332	35,40534	36,41482	20,61809	23,03493	22,55568	24,14035	47,24773	40,9212	45,52353	39,8747	78,77722	72,27586	76,00298	71,18066	68,7194	74,55294	73,52322	76,23473	51,36038	54,78359	58,34618	53,95432	34,58575	37,81989	34,52953	37,6311	20,06659	23,97864	19,52296	20,2904	50,20294	36,31044	31,16863	33,3131	53,63333	55,64751	51,56112	51,20303	58,24305	48,78385	50,2187	49,73171	32,77029	35,2937	35,19935	42,29298	24,36057	23,82274	28,07271	28,28532	14,34799	14,7143	26,00982	13,59886	24,1045	12,75731	13,33789	12,68222	19,39628	16,24966	15,01098	15,09698	16,5969	15,29226	17,71497	14,04868	12,35536	12,21651	11,67917	15,20861	12,87335	12,12029	10,34531	12,78404	8,550992	9,269245	11,65396	15,67763
7/4/2020 8:35:00 PM	74	68,55404	75,60109	59,32243	61,38332	83,11374	66,20856	82,31716	84,02679	72,93069	75,80018	74,4809	76,57665	48,23649	48,41091	49,81923	39,31263	32,06247	33,81707	34,67555	26,2098	22,05902	22,96329	24,17931	21,17353	70,52636	64,76819	63,27076	72,86307	94,9971	95,57085	93,85887	94,11231	94,02437	93,82703	94,52007	86,10114	84,1581	76,24205	80,65173	73,6564	46,29269	46,53652	50,12876	43,43633	24,35883	24,38357	31,4229	27,02386	70,7874	69,02029	62,49682	67,95562	95,93225	96,56858	90,47048	94,73212	97,10903	97,78763	99,16045	94,58873	80,98013	80,70914	78,50485	83,03078	47,38699	46,94836	52,26239	50,52733	25,56995	21,97875	30,23921	26,62038	62,40385	61,84392	59,17744	63,93582	94,94109	94,5926	92,76015	89,76542	96,49453	95,98019	96,60305	96,42967	77,1236	77,77105	73,83772	77,284	47,42381	43,53435	45,80659	45,84543	26,85137	22,93774	28,51756	25,02335	50,01063	51,74155	48,12189	49,6627	85,69629	82,09087	72,8822	78,50389	87,96882	90,25034	82,83563	83,80927	57,48218	68,13529	56,90409	63,20092	35,55344	40,62963	35,26884	35,906	20,64765	22,00859	22,28732	23,9392	47,05508	41,74749	47,72678	40,47835	80,32397	73,38515	77,72519	73,5704	70,19176	76,7108	74,40132	77,51824	52,16954	55,3639	59,05691	53,47445	35,04629	38,22799	34,81515	38,36877	19,88271	23,72051	19,37148	20,08248	51,03047	37,08824	32,284	34,68121	55,33081	56,92764	51,94981	52,25036	59,4871	49,85149	50,04545	50,84501	32,12913	35,87554	35,17303	43,03824	23,88311	23,51217	27,07041	27,54504	14,49229	14,7688	25,91035	13,72568	22,6988	12,73486	13,97512	12,14543	19,59646	15,52705	14,45845	15,04248	15,05913	15,36507	17,32441	14,18338	12,12395	12,47969	12,35819	15,28224	12,35612	11,66605	9,987499	12,7037	9,16722	8,788267	11,80945	15,75541
7/4/2020 10:35:00 PM	76	69,98328	78,75884	61,49321	65,35146	85,2359	67,7817	83,51355	86,96017	74,19361	76,98317	76,19205	79,41714	50,63564	49,4905	50,00277	40,70043	31,30768	34,40588	34,85922	27,28738	22,47085	22,8076	24,39082	21,48956	72,45718	66,12172	64,4773	74,54003	95,79203	96,16704	94,4789	94,4025	94,7282	94,82172	96,32005	87,94666	84,43302	77,36281	82,13901	75,69124	46,15613	48,01406	50,43442	43,18869	24,89639	24,91503	31,74797	27,21105	72,34334	71,71268	64,50597	69,5633	96,88964	96,64173	92,34086	95,43304	97,28152	98,23125	99,35994	95,53859	81,22147	82,22784	79,22683	82,77016	45,78753	47,63028	52,78335	49,89645	24,9549	22,26604	31,18306	26,5855	64,38709	62,88904	60,13484	65,06417	96,92632	95,50653	94,12183	91,3548	96,88834	96,01666	97,53965	97,5141	79,27885	79,79886	74,93196	78,41574	46,94857	45,2113	46,52375	45,86801	27,48846	22,02621	28,43667	24,64467	50,8073	52,92268	48,59941	51,27743	86,73692	84,56351	74,39545	81,74583	90,2723	91,67724	84,50756	86,47112	57,94271	68,25134	57,75068	63,18911	35,39684	39,50541	34,73122	36,10336	20,30912	21,12401	22,23834	23,75767	47,92538	42,177	47,36261	41,55987	82,06448	75,40134	79,47398	74,64281	71,91534	78,14489	76,4162	78,89195	53,45456	56,95016	59,79905	54,18732	34,49298	37,58966	35,15715	38,34418	19,895	23,76506	19,4916	20,14016	51,08443	37,53938	32,64824	34,74836	56,29379	57,87224	53,62947	53,12009	61,36273	51,26112	52,0747	52,65632	31,98649	35,6795	35,54736	43,41657	23,42189	23,03465	27,53295	28,5253	14,79284	14,82987	25,46025	13,57144	22,13279	12,67849	14,31463	12,2782	19,7373	16,64829	13,55009	14,04461	13,40172	14,74435	17,58027	13,05419	13,26005	12,35612	11,43443	15,21552	11,48272	12,85111	9,886025	13,03963	8,890706	8,501809	11,77822	15,50654
7/5/2020 12:35:00 AM	78	73,86343	80,79797	63,74986	68,19077	86,11019	72,75704	85,85116	88,60281	76,49929	77,54234	79,08413	79,46957	50,85129	50,05083	51,80564	42,46934	33,05447	33,84269	35,33475	27,25285	22,51872	22,37574	24,53249	21,60056	74,1389	68,30087	67,12043	77,92455	96,93558	97,63968	95,0322	95,49306	96,02419	95,65443	97,2371	89,92063	86,48673	80,05782	82,86956	77,03519	47,16927	48,24858	51,21685	44,28417	24,28361	24,14387	31,44189	26,93351	74,80465	73,43867	65,82822	72,53461	98,19332	97,7234	94,26545	96,62522	98,49953	99,09152	99,76052	97,03858	82,34727	82,34914	80,17387	84,93825	48,32677	48,02954	52,98643	50,15763	25,28839	22,29029	31,56837	26,42919	68,00108	65,45313	62,76622	67,59174	97,1493	96,4725	96,03041	92,86017	97,85692	96,84827	97,99798	98,19491	81,28371	80,23237	76,53909	79,96201	48,43909	44,87856	48,5141	45,15778	27,06482	22,35397	28,0627	24,79499	52,6872	55,79127	49,74372	53,32525	88,61302	86,22907	76,73719	82,37587	90,57726	91,439	86,43064	87,04727	59,25874	68,25182	59,44754	64,853	36,12519	39,76396	34,95538	37,08099	20,77185	21,96846	22,12602	23,12369	49,40284	43,99571	48,8733	42,80269	84,01712	76,05741	81,46765	76,09887	74,6357	79,16127	76,56657	80,43849	53,32373	55,87464	60,30027	54,29087	35,12185	39,37127	35,68703	38,62746	19,30834	23,78613	18,99031	20,37757	52,54	37,78135	33,3638	35,70568	56,3358	59,25633	54,15941	54,4784	62,61805	52,45613	53,1478	52,56825	32,0356	35,47635	36,43733	43,27041	23,34356	23,20493	26,71066	28,57538	14,09649	14,86655	25,38303	13,71767	22,40647	12,76421	13,64549	12,70757	19,41127	16,24972	14,35407	14,89286	16,21305	14,80237	18,03582	13,61904	12,1846	12,31453	12,1388	15,12385	12,50076	12,0068	10,10997	13,24167	8,516316	8,889879	11,78907	15,84079
7/5/2020 2:35:00 AM	80	76,08118	82,29623	65,47262	69,62451	88,95854	74,21655	88,12404	89,67458	79,41969	80,50978	80,32134	81,79833	53,08963	51,65215	52,98353	41,47305	32,64742	34,29999	34,78573	26,34104	22,43797	23,37769	24,33728	21,45149	74,9218	71,79107	69,29418	80,5381	97,87183	98,19608	96,80897	97,00259	97,10413	96,92647	97,20663	91,18666	86,53259	80,48064	86,21616	79,20293	47,81485	50,12261	52,32579	45,82546	24,20452	24,64211	31,65299	28,41926	76,07622	75,79506	68,69336	72,97006	98,72893	98,61565	95,42075	97,06635	98,31039	99,05918	99,62092	97,62524	83,94314	83,80533	82,51775	85,50874	47,74328	47,48722	52,32772	49,94522	26,77947	22,16519	31,46898	25,87913	69,23465	65,94359	65,96009	69,13862	97,86031	96,86008	96,60284	94,01498	98,29009	97,57695	98,58608	98,14938	82,87806	81,54144	77,51678	81,35237	49,32029	45,67321	48,24126	45,20923	26,96342	22,27205	28,9124	25,10224	54,28099	55,32292	52,14053	55,13677	89,80887	87,78832	78,51894	84,79933	91,89069	92,38637	88,55977	89,4666	60,18382	69,84417	60,10141	64,6815	35,23798	39,31843	34,77655	36,5625	20,91602	21,12649	22,11394	24,00924	50,98937	44,96125	49,67403	43,6307	85,95905	77,66206	82,67207	77,40157	74,70844	80,77371	77,81056	82,65066	54,00779	57,84918	60,09194	53,48565	34,59894	38,27876	35,42676	37,5661	19,41092	23,74378	19,36726	20,6661	52,8534	38,52771	33,37809	36,73346	57,3392	60,54141	55,68267	55,67514	63,49055	54,87664	54,04868	53,96904	32,27888	36,49528	36,88992	44,39483	24,07272	22,68734	26,43195	27,83059	14,72473	13,94624	24,67383	13,22848	22,68484	12,5239	13,33271	12,12678	19,2164	16,04008	14,01504	13,75242	14,14449	14,32533	18,49186	13,1965	13,20092	12,36496	11,56837	15,02293	12,17541	12,24352	9,893899	13,52695	9,132196	8,767202	11,51276	15,42986
7/5/2020 4:35:00 AM	82	77,55327	84,18311	66,73872	71,46877	90,86421	76,3597	89,30593	91,21705	79,74588	82,28365	83,8644	84,06858	53,13923	52,88586	51,9916	42,54082	33,46755	35,04739	35,49217	25,73289	22,44578	23,65751	24,65062	21,19806	76,91563	73,50229	71,72296	83,47832	98,74006	98,52703	97,85906	97,62503	98,1462	97,1549	98,11892	93,035	88,03873	81,95133	87,08582	79,35421	47,91667	50,43442	54,03563	47,07801	24,79996	24,77585	31,79004	28,87883	78,01647	78,15415	70,54115	76,91238	99,02644	99,33714	96,63663	97,88248	98,85796	99,31353	99,47005	98,2776	86,09859	85,17705	83,70938	87,4645	48,29258	49,00814	52,21686	51,31355	26,97965	22,68803	31,04519	26,45875	71,31134	66,64422	68,24727	70,0201	98,35398	97,02759	97,15511	95,94925	98,97554	98,27905	99,04005	98,72217	83,57773	82,5505	77,94707	83,69128	49,69399	46,88398	49,20382	46,81987	28,25231	22,69638	28,44047	25,96306	56,89538	57,37069	53,99791	55,74533	91,17574	88,9151	81,00417	85,98751	93,87233	93,59956	90,50508	90,1843	60,84065	71,17416	61,01764	65,82359	36,21138	39,26669	35,16945	36,53956	20,81986	21,56955	21,86664	23,3676	51,66632	45,44305	50,66057	44,40069	86,87631	79,17765	82,73956	79,82539	76,12242	81,64352	79,72667	82,95894	54,42134	59,07307	61,29884	54,38695	34,92685	37,88344	35,69125	37,29478	19,4286	23,39067	19,47592	20,43835	53,70075	38,79676	33,75698	37,01073	58,54844	62,55333	56,97564	57,30541	63,88684	55,0958	55,74389	55,14079	32,46602	35,92472	36,89642	44,25094	23,31572	22,31232	26,25947	28,29797	14,31062	14,02216	24,36457	13,43937	22,5078	12,38941	13,80602	12,29857	21,85117	15,5676	14,58603	14,76604	16,23004	14,76507	17,36689	13,96814	12,00845	12,37311	11,6389	15,21386	13,23469	11,95554	9,962079	13,01662	8,842078	8,970352	11,63006	15,76357
7/5/2020 6:35:00 AM	84	78,66711	85,50813	70,08102	74,09427	93,8438	77,39937	90,86545	93,06822	81,24261	84,23105	85,22118	85,79127	55,11647	53,12493	53,78378	43,97865	32,57944	34,67451	34,4925	25,67612	22,52853	23,28111	24,24341	20,87782	78,57738	77,49731	72,88516	84,99323	98,76892	99,30392	98,2653	98,43972	98,3562	97,61273	98,17446	95,2247	89,06796	84,31194	88,45387	81,29111	49,88499	50,35967	53,64611	46,91375	24,63528	24,56503	31,64539	28,06726	78,09171	79,99136	72,94126	76,19501	99,26614	99,37818	97,32973	98,98548	99,241	99,22787	99,67251	98,16762	86,38042	87,68111	84,69787	87,69341	47,20678	48,16562	52,85699	50,7052	24,7525	22,28656	31,08319	26,18396	72,56563	68,51771	71,0074	73,05087	99,02141	97,82066	97,30086	96,60947	99,07156	98,38514	99,32582	98,7623	84,90965	84,09068	78,82986	84,51958	50,79555	47,17264	49,40692	47,64058	27,31972	22,73355	28,33058	25,57306	58,1192	58,06919	56,41557	55,47704	92,00825	90,09505	81,68705	88,12874	94,79436	94,92567	92,12029	91,71398	60,1041	72,96157	63,53622	66,22955	36,81353	39,13274	35,60234	36,98325	21,72621	21,08049	21,90753	23,43494	52,58786	46,6438	51,53584	44,63134	88,99999	81,44604	84,15824	81,46062	77,28953	82,7895	79,866	84,3154	55,66895	60,0391	62,45076	56,37772	34,9674	38,15464	36,55787	36,96514	19,53298	23,45104	19,4581	20,41618	54,02589	38,62794	33,87047	36,72255	60,32224	63,41491	58,61711	57,79461	65,68523	55,18588	57,24655	57,18405	32,07035	35,66583	37,51029	45,17704	23,68196	21,86098	27,14246	28,36041	14,64799	14,1456	24,57498	13,34597	22,00431	12,28365	13,58539	12,33222	19,84354	16,30671	14,00911	14,39151	18,47039	14,89017	18,03134	13,83662	13,05157	12,1598	11,78879	14,73627	12,11158	12,49731	9,429501	12,45634	8,526885	9,107537	11,64291	15,47131
7/5/2020 8:35:00 AM	86	80,76633	86,84385	71,90353	75,68572	93,72817	80,05498	92,75758	93,78454	84,26083	85,34669	87,82017	88,13447	56,02951	55,12978	54,76438	45,3536	33,35454	35,66914	35,78843	26,27197	22,38962	22,93421	23,47936	20,83285	80,70582	79,23782	75,86449	85,6527	99,10995	99,67707	98,83366	98,83566	99,14484	97,83212	99,08046	96,08913	90,65097	85,32521	89,30827	82,41808	50,00725	51,4544	54,31208	49,73882	25,93757	24,32099	31,63103	28,6095	80,15487	81,99443	74,75997	79,72459	99,61774	99,32948	97,67338	99,17951	99,50286	99,4677	99,87366	98,90363	88,02042	87,58041	86,70667	89,77309	48,40794	49,23858	53,09018	52,37774	26,02142	22,85436	31,29144	26,57369	75,19846	70,8848	70,67445	73,87793	99,21288	98,06207	98,15256	97,54408	99,15839	98,40076	99,20949	99,04697	86,04802	85,92368	80,26533	85,16447	51,55774	47,47638	49,88921	48,22219	28,6685	22,60209	27,98512	24,9696	59,63452	61,60927	57,45407	57,49841	92,93912	91,52609	83,7357	89,03246	95,21373	95,52733	92,53123	93,66408	61,5884	73,65882	63,3631	68,72444	35,18775	40,30608	34,9466	37,12243	21,18175	21,25739	22,10503	23,74765	52,96475	47,21438	52,11504	44,66913	90,11446	82,626	84,57498	81,60513	80,18788	84,10677	82,56238	85,98074	55,53431	59,30592	64,38405	56,61845	33,89617	37,73583	35,34752	36,91562	19,33148	22,50553	18,9477	19,53829	55,49673	39,16473	35,02977	38,32912	60,68033	64,71687	60,54943	59,27768	66,8819	56,69402	57,54822	59,14064	32,48038	35,69131	36,86236	46,43644	23,12735	22,2657	27,14944	28,09765	13,55818	14,3587	23,92097	13,65233	22,74943	12,93856	13,17605	12,0059	20,66948	16,06854	14,05711	14,11306	14,26503	14,44187	17,70198	13,57904	13,20513	12,35764	11,29421	15,28867	11,63524	12,05895	9,413614	13,14952	8,912398	8,597481	11,61044	15,81724
7/5/2020 10:35:00 AM	88	82,69646	88,88906	74,01028	77,03311	94,199	82,90141	93,98273	95,24605	85,94082	87,6376	88,35619	88,87718	58,14254	57,85354	57,74605	45,86345	32,62717	36,68062	34,57014	26,48376	22,21223	22,82169	24,47716	20,54377	82,75896	81,52023	77,77809	88,05945	100	99,79188	99,35159	99,31366	99,19796	98,53304	99,13325	96,95761	91,3445	87,2411	89,90344	83,33762	50,70057	52,91439	54,9292	49,31988	24,59833	24,83283	31,99132	29,10201	81,02412	83,48827	77,14281	82,06765	99,80044	99,45113	98,3895	99,08315	99,44988	99,7887	99,88748	99,12253	88,59231	89,36505	88,19056	88,62414	47,3222	49,33632	52,1473	50,66784	24,79505	22,67808	32,29947	27,84144	77,87025	71,1488	72,76601	74,68322	99,66422	98,46831	98,17798	97,86279	99,5294	98,89535	99,54597	99,32955	87,34251	87,13914	82,37	86,95299	52,35694	47,6738	49,60883	49,27228	26,47008	22,17155	28,39875	24,34357	60,15819	63,27779	59,12646	58,90135	94,14491	92,33325	85,78484	90,37743	95,69415	96,18845	93,54298	94,45561	63,2345	75,06942	64,9998	69,92319	35,77393	39,36076	35,32694	37,35177	20,88286	21,36377	21,65763	23,80623	53,784	47,5956	53,19436	45,94109	90,37854	84,0806	85,34779	82,95605	80,62791	86,52292	84,27374	87,51286	56,09175	61,84606	64,49125	56,54882	34,63328	37,25285	36,25843	37,08327	18,43087	22,75655	19,25985	19,6435	55,20874	39,05352	35,38958	38,72258	62,84795	66,20061	60,6134	61,31646	68,86653	57,911	59,08758	59,62962	32,25858	36,40424	38,1118	46,92018	22,92198	22,33	27,55256	27,58904	13,55859	13,98099	24,22372	13,33983	22,00224	12,43638	13,47321	12,2114	20,10203	16,17222	14,6819	13,90653	14,27518	14,22842	18,32643	13,27317	13,3258	12,39135	22,73244	15,55489	12,04838	12,2668	9,505484	12,68381	8,912328	8,291819	11,56734	15,36514
7/5/2020 12:35:00 PM	90	84,13165	89,84403	76,0387	79,52131	95,0018	84,84099	94,88354	96,11198	87,89692	89,34502	89,54044	90,94586	59,98301	57,6367	59,19776	47,44446	33,68279	35,55537	35,04214	26,51166	22,55098	22,39984	24,28175	21,14349	85,15148	83,13633	79,96671	88,83995	99,77385	99,92306	99,69475	99,44733	99,53284	99,04697	99,48981	97,68118	92,89146	87,49489	91,46524	84,31208	52,9416	52,99313	55,514	50,85323	24,97576	24,39207	31,90601	28,34459	83,51597	84,62244	77,95715	83,26868	99,89771	99,74091	99,24003	99,50928	99,72031	99,76853	99,97742	99,28085	90,00242	90,21662	90,14278	91,29773	49,27008	50,59979	54,47019	50,58101	26,89013	22,19807	30,26138	27,1529	79,87318	74,47413	74,11514	77,74281	99,37355	99,3672	99,10471	98,56454	99,86855	99,22834	99,55605	99,77903	89,04413	88,66573	83,97132	88,89299	52,78045	48,07768	49,51979	49,23029	27,19303	21,6036	29,18201	24,48255	62,44218	64,7963	60,11142	59,20969	95,08759	93,28318	87,30976	91,70313	96,5176	97,05674	93,50092	96,14569	64,64474	76,44522	64,87787	69,11693	35,96244	39,06816	35,75307	37,03381	20,67101	21,09299	21,77062	23,90804	54,42349	48,83365	54,1418	47,66883	91,84289	85,03412	86,41516	84,12447	82,09425	88,02319	85,72642	89,53893	57,87688	62,91355	63,28505	58,14035	33,40055	36,4155	35,37978	36,90498	19,1121	22,1004	18,42611	19,7085	56,93315	38,94037	35,09905	39,32886	62,45185	67,76388	61,88094	61,60174	69,31676	59,44664	58,85824	60,92313	33,18206	36,33338	39,74594	46,50739	23,25611	21,98835	26,40963	27,64403	13,73798	13,80809	23,79338	13,36753	22,75565	12,49178	13,89264	12,38699	19,55902	15,52014	14,08433	15,54563	14,64295	14,16453	17,32075	13,93878	12,67531	12,43687	11,61604	15,65905	12,15296	12,20359	9,630718	12,84041	8,338307	8,335614	11,4421	15,77393
7/5/2020 2:35:00 PM	92	85,71059	91,91776	78,52363	80,38456	96,25802	86,32164	95,98248	96,21408	91,39561	90,80322	91,11296	93,27531	60,0351	59,40388	61,16159	48,14627	33,8568	35,53541	35,72254	26,81303	22,44218	22,6959	24,33459	20,5582	87,41414	85,15314	81,78658	90,15646	99,73586	99,93182	99,78773	99,84445	99,53595	99,20039	99,76018	97,62385	93,63802	89,58334	93,16637	86,63711	52,81568	53,98776	55,97391	51,01217	24,11914	24,50638	31,16753	27,75399	84,99144	87,18993	79,75202	85,409	99,76949	99,92837	99,62726	99,509	99,88678	99,87801	99,94495	99,52814	91,93254	91,4734	90,46979	91,34644	48,03686	51,46931	53,61731	49,58645	26,47111	22,9894	30,80509	27,15338	81,16814	75,84391	76,00547	78,54173	99,75327	99,25958	98,91205	99,18919	99,9448	99,67085	99,7237	99,83926	90,80246	90,50357	84,06098	90,41273	52,68429	49,33004	48,69723	49,50341	27,10198	22,65017	28,62975	23,69454	64,58505	66,77726	61,28453	60,22015	95,90234	93,68162	89,70131	92,27032	97,72594	97,61806	94,675	96,79853	66,59524	77,06843	65,41542	71,0635	37,10821	39,98411	36,23432	37,73783	20,44734	21,28903	22,5181	24,09545	56,04927	49,71561	54,61118	49,0364	92,82225	86,57044	87,97352	85,18201	83,3247	88,68687	86,55166	89,35366	58,39938	62,36074	65,42785	58,32926	34,12184	36,06004	34,84838	38,16727	19,40684	22,12506	19,13565	19,4038	57,96584	39,90937	35,85578	39,76023	64,9817	68,99501	63,01199	62,73333	70,33771	60,85551	60,47525	62,35101	34,23844	36,95568	38,28553	45,9853	23,32055	21,29787	26,6963	26,8645	13,97008	13,59099	24,46183	13,55279	23,36283	12,12049	13,77314	12,13984	19,1858	15,82056	14,52911	14,37465	18,47266	14,92623	16,97088	13,36732	12,07608	12,30928	11,69831	14,97161	12,11241	11,71958	9,971956	12,91445	8,418158	8,326358	11,35354	15,76598
7/5/2020 4:35:00 PM	94	88,28181	93,14117	81,83418	82,93822	97,55885	87,33277	96,79197	96,96977	92,34319	91,9628	93,23165	93,49905	63,10055	59,54866	61,74113	47,64568	34,57076	35,38828	35,91	25,83554	22,27454	22,61936	23,46202	20,59281	89,06685	87,83308	84,09518	92,55492	99,90619	99,86316	99,77192	99,81094	99,77303	99,39172	99,86564	98,58947	93,64473	91,01998	93,23476	88,25853	52,00798	53,26729	56,80661	51,96391	23,43453	24,48083	31,67295	27,93442	86,70231	90,04456	80,71342	86,96895	99,95006	99,80196	99,47938	99,88706	100	99,92436	100	99,7382	92,54429	92,46871	92,00832	92,4576	48,11864	50,43794	53,12991	49,65862	24,32423	23,19995	31,77636	27,15269	82,58759	79,23457	78,1237	79,0862	99,81501	99,62968	99,30088	99,20266	100	99,4081	99,64309	99,91442	92,47707	92,39612	85,39988	91,68373	54,59557	49,69213	49,82248	49,00434	26,74438	22,44688	29,1094	23,66863	64,97866	67,55775	62,23965	62,54573	95,80923	95,6927	89,79678	93,64417	98,08473	98,55762	96,20496	97,91501	67,40268	77,46221	67,6575	72,3823	35,82512	40,32134	36,02757	37,72464	21,01542	21,51124	22,24601	23,67464	56,29243	51,33979	55,50411	49,64156	93,45063	88,3439	87,84351	85,93114	85,32155	91,48942	87,36516	91,59711	60,89081	63,93451	64,47192	58,49551	35,01858	35,49734	35,64241	37,28724	19,30337	21,68739	19,91815	19,17972	58,95482	40,72489	36,30934	39,50466	67,61584	68,65012	63,18579	63,25043	72,67821	61,34947	64,1543	64,18304	32,79917	37,6349	38,69363	47,28283	23,90363	21,15461	27,39991	27,63049	13,04674	14,07714	23,33451	13,59879	22,24111	12,5478	13,4672	12,20318	19,69262	15,66389	13,73466	14,83235	15,28625	14,42577	16,89883	13,88684	12,48169	12,36392	11,62494	14,90909	11,93966	11,90843	9,403184	13,00239	8,407728	8,390116	10,98475	15,85606
7/5/2020 6:35:00 PM	96	90,52629	94,34054	84,38329	83,70061	98,467	89,59218	97,17245	98,08495	93,13261	93,28201	94,13309	94,9502	65,1548	61,49032	62,21713	49,36899	36,05776	37,62295	36,71294	26,33365	22,42298	23,02574	23,09744	20,6279	90,17235	88,47225	86,94532	93,83407	99,90067	99,95365	99,97528	99,91505	99,70955	99,5048	99,93438	99,23664	94,61691	92,8802	94,57415	90,00732	53,61475	55,51807	57,45026	53,01815	24,14173	23,94438	31,64588	27,98485	89,09124	90,88908	82,1538	88,62	99,83028	100	99,79416	99,92139	99,98052	99,8948	100	99,76853	94,03135	93,65343	92,98795	93,55666	50,06369	52,09197	53,10656	49,66609	24,94785	24,35863	31,92785	27,51962	84,41127	81,62701	78,89423	80,49409	99,89771	99,6842	99,82697	99,27961	99,97906	99,8595	99,738	99,86613	93,47991	92,91708	86,5357	93,21915	54,78006	50,89682	51,07953	50,66224	26,66473	22,6892	29,7389	23,99287	67,26798	69,29466	63,12487	64,99454	96,71033	96,24792	90,76937	94,57616	98,65115	99,02679	96,69761	98,23705	69,2854	78,51099	68,73543	74,16895	35,73773	39,97327	34,9464	36,3378	20,95436	21,43692	21,70272	24,19817	58,24257	52,17396	58,52814	50,5745	94,40899	88,98127	89,00476	86,76918	86,56374	92,42782	88,61758	91,54053	61,29628	63,79892	65,749	59,79858	33,73294	36,65099	35,72703	37,55817	19,83449	21,61134	18,38728	18,55721	58,18116	42,24338	36,81664	41,5138	68,74033	69,7793	64,95199	63,44378	73,03555	64,10422	64,59065	66,49446	33,70434	37,09619	39,55031	46,84578	22,62669	21,65092	27,02345	26,71661	12,95915	13,28146	23,25562	13,7605	21,95057	12,18425	13,56198	11,85158	19,43337	15,78975	13,4826	13,78371	15,84169	14,32616	16,85974	13,11084	12,23061	11,95175	11,78665	14,36436	12,12692	12,19779	9,65013	12,77789	8,371119	8,407175	10,9221	15,29779
7/5/2020 8:35:00 PM	98	91,40626	94,35724	85,52028	86,64774	98,84865	91,65423	97,91702	98,61849	94,6357	94,60889	95,82511	96,10384	65,85745	63,98839	64,80397	53,06988	35,6918	35,61464	37,47126	26,20461	22,30873	22,96426	22,69424	20,46868	92,29484	91,48369	88,30695	94,3194	100	100	99,97182	99,92747	99,79276	99,76776	100	99,39034	95,27251	92,84995	94,78062	90,81116	53,74482	56,12	58,65399	54,28065	24,54051	23,47598	31,46075	27,90092	90,67722	91,96626	84,62485	90,1805	99,97679	99,95676	99,83042	99,93003	100	99,94985	100	99,81073	95,13194	94,24286	94,45085	94,12737	49,76079	50,93253	53,37009	50,03854	25,41784	23,6307	32,06282	27,4569	85,74789	82,31385	80,70686	83,13129	99,96656	99,78704	99,98038	99,48905	100	99,87083	99,9138	99,94543	94,03784	93,38673	88,64024	93,60094	55,13478	50,67751	53,04792	51,1944	26,56831	22,84185	29,28499	23,70773	67,66047	70,04255	63,71913	66,20311	97,39383	96,74306	92,24186	94,60143	98,86813	99,38799	97,88421	98,43315	70,49492	79,75236	70,35532	74,69669	36,4908	40,09132	35,41294	36,49474	20,59516	20,76274	22,19593	24,37493	58,4176	53,52681	60,16509	52,80801	94,95061	89,42155	89,92367	87,63083	88,16161	94,08281	89,75008	92,69251	62,00134	63,73902	67,28138	60,54218	34,21564	35,50308	35,81351	37,94009	19,09083	21,56043	18,86536	18,04017	59,09069	41,64491	36,43064	39,74068	70,51399	71,36156	66,15585	65,26725	73,91434	64,0252	65,02666	69,08289	34,29093	36,82458	41,50592	47,12733	23,27351	21,81621	25,92672	26,89538	13,33845	13,27386	23,13715	13,86909	22,53308	12,31743	13,12217	12,1464	20,20764	15,30145	14,21046	14,55135	15,58024	15,44996	17,30548	13,70724	12,36109	12,8545	11,24185	14,12066	11,75446	11,51256	9,63072	12,96585	8,929599	8,22737	11,03766	15,18098
7/5/2020 10:35:00 PM	100	92,626	95,97611	86,79231	87,95383	99,09911	92,46595	97,96191	98,96062	95,57105	95,44727	96,27839	97,40322	67,39838	65,11301	67,42429	52,31094	35,97778	35,92203	36,38304	25,80204	22,47396	23,14151	22,52798	20,62348	93,63892	92,14226	90,63819	94,41141	99,96014	99,98059	100	99,80285	99,88706	99,91531	99,88692	99,09634	96,21726	94,1983	95,76247	92,53751	54,78973	56,33745	58,96869	54,87518	24,79575	23,44952	31,33331	27,96405	92,76698	93,59692	86,29221	91,50925	100	100	99,78352	99,89584	100	100	100	99,6886	96,59864	95,39781	94,82883	95,01133	50,75058	52,60812	55,06832	49,90937	26,59994	23,92912	32,1207	27,34409	88,70793	84,44691	83,23498	84,36105	100	99,89715	99,91068	99,79892	100	99,97721	100	99,97168	95,10576	94,25108	89,53381	94,72598	56,06045	52,01482	54,23609	51,6648	26,92474	22,78162	29,48186	22,90416	69,83478	72,34582	65,36639	67,9081	98,19961	97,53689	93,7509	95,95657	99,27782	99,21695	97,69009	98,72466	71,70031	80,29288	71,01446	75,27983	35,56041	40,42053	35,25414	37,67214	20,62417	20,87471	22,24359	23,92698	59,54783	53,7044	59,91758	52,95888	96,03835	91,3217	91,0387	88,05903	89,57456	95,11985	91,6121	93,88967	63,44518	63,64901	68,83932	60,18084	33,22979	35,64815	35,58646	37,32523	18,49635	21,35078	18,74993	18,51376	60,58915	42,94651	36,68463	40,78699	70,81212	72,18095	67,14668	66,49452	74,39571	65,37495	65,32949	68,85596	33,85368	37,80131	41,06059	48,13488	22,91335	21,86229	25,13456	27,06897	14,23533	12,78252	23,43446	13,6316	22,14357	12,77762	13,4661	11,8665	19,4009	15,54052	14,51916	14,2968	15,24681	14,53091	17,47451	12,93207	12,47361	12,5335	11,59752	14,50866	12,49296	12,02434	9,838915	13,29845	8,809752	8,405448	11,26465	15,54424
7/6/2020 12:35:00 AM	102	93,62125	95,96071	89,02623	89,84962	99,34641	94,69966	99,19431	99,27	96,05672	96,57735	97,21687	97,1864	70,11053	66,43658	67,7647	53,492	36,89206	35,82878	37,09846	25,89329	22,53039	23,17032	22,32786	20,97639	95,27444	91,79667	92,40737	95,9471	100	99,96588	100	99,88976	100	99,98045	99,95883	99,71348	96,9733	95,26649	96,07352	94,50963	56,23307	57,58677	59,28748	56,67841	25,39021	23,93202	31,04249	29,07058	93,24063	93,75034	86,82948	92,88593	100	100	99,85301	100	100	100	100	99,86198	97,55554	96,13831	95,46647	95,85545	51,52589	51,81926	56,5203	50,30449	26,61721	23,55956	32,32828	27,41994	91,00976	86,70563	83,71387	87,19828	99,9761	100	99,94896	99,76791	100	100	99,97811	100	95,3851	94,60191	90,63978	95,4195	56,50918	52,39155	54,35801	52,41994	26,97047	22,44115	29,19568	22,928	71,31742	73,41857	66,99953	69,78525	98,59983	97,91459	95,11716	95,83078	99,80182	99,44387	98,4009	99,01456	72,43755	81,6869	71,71627	77,12893	36,6027	40,46814	35,42538	36,53688	20,01223	21,22734	21,68076	24,17634	60,32962	54,51398	59,52925	53,68121	96,3177	92,28497	91,96087	88,9258	90,20392	95,98986	91,90733	94,99509	62,99092	64,18235	70,77945	62,34008	33,08548	34,42632	35,39353	38,16465	18,55589	21,48679	18,68769	18,578	61,01258	43,40372	38,25673	41,91596	71,8618	72,60162	68,68148	67,57454	75,69062	66,66502	65,96755	70,73504	34,95946	38,58194	40,09104	49,09193	22,54345	20,71196	26,13976	25,45963	13,73646	12,4341	23,53227	13,79449	23,15836	12,16408	13,1518	11,02102	20,75127	15,14713	13,28118	14,69869	14,70021	14,94502	17,31605	13,84028	12,76878	13,05772	11,21208	14,97997	12,27599	11,85746	10,19017	12,76753	8,281249	8,437362	10,98454	15,51849
7/6/2020 2:35:00 AM	104	94,85136	96,32115	90,53569	90,79763	99,58182	95,89854	99,46735	99,61429	96,64097	97,61025	97,69617	98,25307	71,62349	69,29605	69,14422	55,02667	36,19045	35,53036	36,58281	25,45832	22,6233	22,94996	23,01358	20,20833	96,05313	93,80167	93,94549	97,29788	99,9797	100	100	100	99,9147	100	100	99,71873	97,309	96,49342	96,83294	93,90894	56,16476	58,68383	60,01886	57,41815	25,44381	24,42418	30,9786	28,88436	94,86365	95,10915	88,98604	94,26358	100	100	100	99,95807	100	100	100	99,97562	98,12701	97,26079	96,62259	96,29165	53,23572	53,21321	56,18113	49,79726	27,15649	24,30786	31,98089	28,45725	92,16816	88,00542	86,46268	88,67243	100	100	99,97217	99,81826	99,98017	100	100	100	96,4336	95,51608	92,13583	96,39458	57,99846	52,59111	55,21842	54,28858	26,1124	21,93814	30,07598	23,17404	72,43444	75,73628	69,50204	72,20857	99,23015	98,57365	95,89412	96,92958	99,88506	99,68813	98,93389	99,4416	74,01512	82,86224	74,02091	78,20499	36,28972	40,15956	35,06583	36,35002	20,49866	20,9431	22,23786	24,53256	61,66426	56,09755	60,37274	54,6129	96,98884	92,98955	92,61363	89,76044	90,85965	96,62495	92,9418	95,81095	65,07606	65,62266	69,88154	62,08333	33,74697	34,04855	35,85883	38,04212	18,62864	21,65361	18,64093	18,01682	62,40426	44,0596	38,6839	43,65778	73,76595	74,3433	70,07426	68,54457	76,07013	68,91412	67,22363	72,66979	35,41191	38,79801	40,69394	49,08329	22,56161	20,32535	26,87452	26,17657	13,54954	12,75572	23,20437	13,69916	23,11865	12,51692	13,29106	11,9697	19,04482	15,86062	14,00959	14,56261	14,68107	14,21585	16,55062	13,36767	12,3548	12,20746	11,53314	14,76272	12,60437	11,61423	10,07281	12,42008	8,362069	8,054405	10,87595	15,69249
7/6/2020 4:35:00 AM	106	96,60388	97,67505	92,68919	92,69073	99,62927	96,89165	99,75513	99,58126	97,09528	98,66462	98,18544	98,44538	73,70283	68,8217	71,45716	55,70513	35,75148	35,91768	36,59123	24,78794	22,13037	22,40951	23,2157	20,31354	96,88529	94,67507	95,40527	97,89139	100	100	99,95945	100	99,97327	100	100	99,71858	98,16832	96,59656	96,97385	94,76286	56,44466	58,75511	61,19577	56,63613	25,41397	24,56123	31,79053	28,91716	95,52139	96,45336	91,00327	95,40209	100	100	99,97417	99,89639	100	100	100	100	98,21494	98,14793	97,27053	96,39603	54,2479	53,44537	55,9031	48,56177	26,53397	24,06264	32,5994	27,87867	93,13895	89,34067	88,29127	89,89452	100	100	100	99,95897	100	99,96243	100	100	97,20207	95,76363	93,31261	96,62377	56,95658	52,59587	55,96084	54,59777	27,54442	21,87424	29,68322	22,86638	74,00621	78,74261	71,69043	73,62553	99,56621	98,80106	96,35141	97,14924	99,92899	99,96885	99,44684	99,60336	76,72759	85,05727	75,62542	79,86108	36,06736	40,72467	36,14901	36,20005	20,1452	21,44376	22,07594	23,90349	61,43417	57,68014	60,30532	56,95852	96,69464	94,07052	93,11222	91,37925	92,22425	96,94732	93,71374	96,25518	66,12201	66,86857	70,03696	64,03204	33,836	34,62899	35,3813	38,36842	18,62304	22,96778	18,3859	18,35772	62,97193	44,50127	39,43082	45,25613	74,04509	74,55114	71,61914	69,44794	76,98145	70,2247	69,12453	74,19548	34,73841	39,12232	40,81987	49,6625	22,26155	19,76797	26,16738	25,82753	13,69087	12,69562	22,56804	13,90183	23,61807	12,07	12,69245	12,28344	19,55384	16,0561	14,1465	14,08778	15,77282	14,35145	17,89187	12,97628	12,06517	12,28918	11,92349	14,09828	12,0921	12,10723	10,06424	12,76732	8,842423	8,282286	11,37247	15,50826
7/6/2020 6:35:00 AM	108	97,05827	97,46387	93,21107	93,96477	99,82214	97,17562	99,83103	99,65116	97,76657	98,28968	98,53124	98,42776	73,3743	69,57533	72,79005	60,06659	36,59365	35,89067	36,63192	25,03571	22,80704	21,97834	22,55526	20,74133	97,88433	96,4993	95,3418	98,34031	100	100	99,97984	100	100	100	100	99,89307	98,94418	97,00583	97,42956	96,32467	56,91057	59,99392	61,00886	55,88321	25,6603	24,91877	31,56685	28,70124	96,42732	97,88704	93,07292	96,43754	100	100	99,97431	100	100	100	100	99,96656	98,32042	97,84705	98,05702	97,13577	53,93547	55,28556	56,93607	50,29469	26,11323	23,85251	32,86431	28,16555	93,55666	90,59026	89,87698	91,51291	100	100	99,92899	100	100	99,94958	100	100	97,77126	96,29414	94,59232	97,52439	58,72624	52,99838	56,88813	54,21288	27,56355	21,78223	30,03993	22,71234	76,67448	80,37425	72,4397	75,33046	99,88278	99,10802	96,92384	97,98685	99,97749	99,85728	99,91711	99,58824	77,56335	86,03137	76,94366	81,47672	36,14549	40,1615	35,8763	36,27929	19,5479	21,34892	21,42345	23,99819	64,26482	57,69169	61,23812	58,15512	97,7937	94,29176	94,49637	92,72933	92,55285	97,69542	95,37799	97,02531	67,3367	66,53584	71,64809	63,62476	33,61067	33,90383	35,06866	38,44668	18,96214	22,74564	18,32007	17,52514	63,82061	45,04276	39,46349	44,55129	75,66997	75,621	72,85547	72,40633	78,41954	70,58777	71,25504	76,0204	35,58907	39,8968	40,73138	50,44236	22,52577	19,75125	25,47352	26,97972	13,08038	12,58828	22,44536	13,26868	22,54421	12,34403	13,50727	12,21278	20,50176	15,46972	13,50962	14,59846	14,71983	14,71989	16,9648	13,33513	13,52136	12,33304	11,47864	14,4657	11,67005	11,50662	9,540509	12,80898	8,374986	8,297069	11,40135	15,2419
7/6/2020 8:35:00 AM	110	97,59402	97,97732	93,94935	95,83257	100	98,06097	99,77122	99,75499	98,12872	98,88518	98,96013	99,10954	74,32941	71,61679	74,29957	61,57397	38,21176	35,60711	36,53065	25,58991	23,32919	21,9208	21,8446	21,4604	97,96536	97,48156	96,15882	98,39482	100	100	100	99,97928	100	100	100	99,92554	98,8894	97,6001	97,63918	96,29926	58,2237	59,63667	62,58303	57,32821	25,04283	24,91546	31,41253	29,25032	97,20919	97,8364	94,93707	97,05737	100	100	100	100	100	100	100	100	98,77363	98,52274	98,69302	97,66427	54,43171	55,57194	57,37484	51,01203	26,75322	23,70089	33,74062	27,86113	95,44714	93,84347	92,22999	92,92551	100	100	99,96816	99,97079	100	100	100	100	97,86659	96,44189	95,66859	97,82813	58,01746	53,84132	57,57336	54,30482	27,10503	21,59124	29,60109	23,17163	77,68802	81,69534	75,21242	78,5597	99,81847	99,57822	98,08218	98,21632	99,96491	99,96152	99,89058	99,76701	79,67714	86,41364	77,90485	81,29434	35,91775	39,35649	36,1354	35,75549	19,51295	21,55027	21,6668	23,18938	64,93942	58,94445	62,99438	58,54548	98,04322	95,1575	95,64027	93,7355	94,45078	98,61965	96,10536	98,01898	67,83625	67,93435	73,86943	65,18859	33,44067	34,35877	36,10874	38,47971	18,41851	22,73058	17,90251	17,06648	64,12356	45,45058	39,71852	45,82884	78,38846	77,03581	73,97533	72,03111	80,28439	71,976	71,42	75,32549	35,14112	39,10872	40,89523	50,06099	21,76614	19,75865	25,52802	26,20959	12,80642	12,91598	22,76712	13,0285	23,73045	13,07713	13,31592	12,40778	20,74471	15,84984	13,6955	13,86025	14,92429	13,80057	16,83017	12,93601	12,39956	12,49503	11,39997	15,90054	12,48915	12,1788	9,599774	12,77748	8,360826	8,050191	10,57492	15,26332
