# Supplementary material for: Neuroblastoma signalling models unveil combination therapies targeting feedback-mediated resistance
Source: PLoS Comput Biol. 2021 Nov 4;17(11):e1009515. doi: 10.1371/journal.pcbi.1009515 (PMC8604339; doi:10.1371/journal.pcbi.1009515)
Supplement: S2 File — (ZIP) [file pcbi.1009515.s023.zip › drug_sensitivity/LY300912_AEW451_trinergy/LY300_AZD_AEW_trinergy_KELLY_rep3.txt]

Label: LY300_AZD_AEW_trinergy_KELLY_rep3
Metric: Phase Object Confluence (Percent)
Cell Type: KELLY
Passage: 1
Notes: 
Analysis Job: LY300_AZD_AEW_trinergy_KELLY_rep3

Date Time	Elapsed	A1, Image 1	A1, Image 2	A1, Image 3	A1, Image 4	B1, Image 1	B1, Image 2	B1, Image 3	B1, Image 4	C1, Image 1	C1, Image 2	C1, Image 3	C1, Image 4	D1, Image 1	D1, Image 2	D1, Image 3	D1, Image 4	E1, Image 1	E1, Image 2	E1, Image 3	E1, Image 4	F1, Image 1	F1, Image 2	F1, Image 3	F1, Image 4	A2, Image 1	A2, Image 2	A2, Image 3	A2, Image 4	B2, Image 1	B2, Image 2	B2, Image 3	B2, Image 4	C2, Image 1	C2, Image 2	C2, Image 3	C2, Image 4	D2, Image 1	D2, Image 2	D2, Image 3	D2, Image 4	E2, Image 1	E2, Image 2	E2, Image 3	E2, Image 4	F2, Image 1	F2, Image 2	F2, Image 3	F2, Image 4	A3, Image 1	A3, Image 2	A3, Image 3	A3, Image 4	B3, Image 1	B3, Image 2	B3, Image 3	B3, Image 4	C3, Image 1	C3, Image 2	C3, Image 3	C3, Image 4	D3, Image 1	D3, Image 2	D3, Image 3	D3, Image 4	E3, Image 1	E3, Image 2	E3, Image 3	E3, Image 4	F3, Image 1	F3, Image 2	F3, Image 3	F3, Image 4	A4, Image 1	A4, Image 2	A4, Image 3	A4, Image 4	B4, Image 1	B4, Image 2	B4, Image 3	B4, Image 4	C4, Image 1	C4, Image 2	C4, Image 3	C4, Image 4	D4, Image 1	D4, Image 2	D4, Image 3	D4, Image 4	E4, Image 1	E4, Image 2	E4, Image 3	E4, Image 4	F4, Image 1	F4, Image 2	F4, Image 3	F4, Image 4	A5, Image 1	A5, Image 2	A5, Image 3	A5, Image 4	B5, Image 1	B5, Image 2	B5, Image 3	B5, Image 4	C5, Image 1	C5, Image 2	C5, Image 3	C5, Image 4	D5, Image 1	D5, Image 2	D5, Image 3	D5, Image 4	E5, Image 1	E5, Image 2	E5, Image 3	E5, Image 4	F5, Image 1	F5, Image 2	F5, Image 3	F5, Image 4	A6, Image 1	A6, Image 2	A6, Image 3	A6, Image 4	B6, Image 1	B6, Image 2	B6, Image 3	B6, Image 4	C6, Image 1	C6, Image 2	C6, Image 3	C6, Image 4	D6, Image 1	D6, Image 2	D6, Image 3	D6, Image 4	E6, Image 1	E6, Image 2	E6, Image 3	E6, Image 4	F6, Image 1	F6, Image 2	F6, Image 3	F6, Image 4	A7, Image 1	A7, Image 2	A7, Image 3	A7, Image 4	B7, Image 1	B7, Image 2	B7, Image 3	B7, Image 4	C7, Image 1	C7, Image 2	C7, Image 3	C7, Image 4	D7, Image 1	D7, Image 2	D7, Image 3	D7, Image 4	E7, Image 1	E7, Image 2	E7, Image 3	E7, Image 4	F7, Image 1	F7, Image 2	F7, Image 3	F7, Image 4	A8, Image 1	A8, Image 2	A8, Image 3	A8, Image 4	B8, Image 1	B8, Image 2	B8, Image 3	B8, Image 4	C8, Image 1	C8, Image 2	C8, Image 3	C8, Image 4	D8, Image 1	D8, Image 2	D8, Image 3	D8, Image 4	E8, Image 1	E8, Image 2	E8, Image 3	E8, Image 4	F8, Image 1	F8, Image 2	F8, Image 3	F8, Image 4
7/1/2020 7:09:00 PM	0	18,92469	13,13895	14,55239	18,30052	12,69549	11,63717	22,1913	12,12236	15,07357	13,4192	15,72634	14,96491	16,9074	16,14342	22,35349	12,69279	18,28643	15,10369	19,8479	14,26552	15,2723	15,41107	28,48467	11,84399	14,6817	14,97596	17,39245	10,31782	19,67154	20,30767	28,5644	19,14408	19,82731	24,85999	33,70207	20,87174	22,45697	23,6325	33,42921	21,6476	22,36178	22,97994	37,59332	22,69804	10,25745	13,56771	26,88121	13,03831	13,1911	13,98369	18,21957	12,30956	20,61492	22,25983	30,73097	18,90956	21,99823	23,66649	38,50036	18,22108	25,99041	28,31938	37,4484	21,08491	20,38959	19,94135	47,6682	21,65569	12,75641	14,65862	34,5472	15,01644	20,24695	18,56412	15,85806	12,90264	21,83224	23,21037	28,40268	15,91001	19,16425	24,74317	41,40507	21,45357	29,10236	23,71194	42,73314	25,0793	21,28185	21,64131	31,52243	21,39167	14,9437	14,28403	32,16505	18,79352	19,40857	20,21068	17,51423	10,96009	17,57937	22,90009	28,57565	19,58305	24,87518	26,43002	29,99455	22,93525	22,23738	26,58799	35,19086	25,20177	18,35841	22,38526	31,4363	24,73468	15,70001	14,60081	21,82298	15,56836	17,6367	19,97534	16,28198	10,38013	18,06352	25,87374	23,75408	21,22693	23,07375	27,23647	33,04433	18,56149	23,59044	25,40313	30,74616	24,49713	21,05286	24,22275	31,68615	23,05489	14,37832	13,71091	20,43476	23,33327	18,38003	17,45821	18,4024	13,68928	20,30746	17,29857	26,61389	16,0959	20,16178	20,8812	26,88453	16,59538	33,21182	22,72229	28,58594	25,83257	16,06647	16,33075	22,59014	18,44026	10,71742	10,66582	23,3868	17,11925	21,79957	14,97251	12,4732	11,80613	14,22186	13,7623	16,36605	12,75779	14,47827	13,09233	21,39271	12,57087	18,0037	19,53595	19,79084	15,75431	11,94953	13,17384	17,26493	12,71649	9,503273	9,945153	20,30338	17,68934
7/1/2020 9:09:00 PM	2	20,46115	14,67209	16,49902	16,58502	14,38191	13,06629	24,90309	13,49276	16,40342	14,59107	17,2677	16,28053	18,33389	16,96307	24,15347	13,95661	19,54535	17,00307	22,15662	15,63833	16,96328	16,58765	29,70014	12,87301	16,31894	16,02792	19,90054	11,464	21,82637	22,31536	30,9699	21,55117	21,36605	26,361	36,89683	22,64955	24,07749	25,05871	37,00225	24,07438	24,67548	24,76134	40,68807	24,62112	11,60968	13,95633	28,59789	13,99653	14,61449	15,37985	19,15416	13,32753	23,32988	24,44663	34,41976	20,13774	23,9287	26,05099	41,31099	20,5247	27,60942	29,13262	41,66957	23,10068	21,98919	21,39313	51,50358	24,28465	12,29954	16,7727	37,78176	16,96355	22,60369	20,31533	17,0577	14,17882	24,22587	25,10465	31,18237	17,86306	19,54963	26,36377	42,6345	22,59076	30,06638	25,45335	44,75528	26,03289	23,36172	21,7727	34,08163	22,97014	16,77643	15,81648	34,4791	20,30628	20,40513	21,74341	19,14463	11,83777	18,65033	24,0395	30,36998	21,00913	26,75999	27,04998	32,01371	24,34689	23,16071	26,56692	36,50855	25,644	19,70926	24,88838	33,41803	26,48313	16,65485	14,2908	22,29098	16,49453	19,42003	21,17402	18,04252	11,00147	18,75366	27,02793	26,23757	22,43625	24,01539	28,30129	33,84712	20,25247	25,5343	26,19764	31,93372	25,46675	23,93519	25,2937	32,83868	25,22678	15,02535	14,73903	21,45944	24,31386	18,95453	18,68803	19,86482	14,3069	21,09237	17,84324	28,31006	16,41799	20,27817	22,11711	27,21872	17,70675	28,30888	23,73066	29,73787	25,3565	17,27171	17,49282	23,51224	18,92006	11,28185	11,31783	24,49023	17,15262	24,09808	16,07475	13,95986	13,11609	14,92747	15,48595	17,67849	14,12936	16,15163	15,05941	24,23084	14,35048	16,61866	21,93744	21,91561	17,48432	12,71296	14,45747	18,82495	13,71843	10,48851	10,78539	21,90767	19,8166
7/1/2020 11:09:00 PM	4	21,49142	15,11398	18,27849	14,61801	16,25815	14,48663	26,9523	14,20639	17,87121	16,04774	18,13066	18,06553	18,45746	17,41856	25,36693	15,01727	21,39299	17,36696	23,13502	17,59712	17,54953	19,05649	32,32656	13,36663	17,40613	17,42526	21,97454	12,19655	23,43964	23,08853	32,17279	22,8585	23,18717	29,14906	39,33915	25,31057	25,93012	25,73587	39,60951	25,96023	26,96604	25,96693	44,86523	26,26236	12,44785	14,58851	29,88118	15,15549	15,30981	17,02206	20,22816	14,10595	24,75803	26,17553	36,05678	21,42262	25,28425	27,01108	44,18221	21,915	29,0006	29,0321	44,4684	24,14408	23,18364	22,35266	53,86369	26,37946	14,36948	18,08321	39,61407	17,4073	22,56701	22,11511	18,39965	15,43028	25,43497	26,77809	33,77666	18,72831	20,24847	27,18045	45,4847	23,55714	32,07829	26,35133	47,73693	28,52903	24,69524	24,19236	36,5357	24,61808	17,18529	16,59725	37,06095	21,63517	21,90326	21,92674	20,63453	13,30964	20,75798	25,77973	33,55658	22,86548	27,27448	29,66436	32,65004	25,7072	24,53788	28,58588	39,22594	27,2947	20,56284	24,60178	33,58622	27,64354	17,08375	16,29739	23,68183	17,4779	20,73068	22,32019	18,09288	12,49219	20,34649	28,56516	26,97116	24,29473	25,79216	30,60221	36,20842	21,94642	26,63738	27,96177	34,16978	27,07684	24,6245	27,22079	34,24294	25,60987	16,04195	15,32203	22,46926	25,60228	20,44264	19,48614	21,2165	15,82974	22,31978	18,95557	30,20232	17,51306	21,36336	22,71476	29,89522	18,74441	26,68573	25,25096	30,50992	26,82796	17,70191	18,19193	24,93894	19,72301	12,19206	11,5654	24,83353	17,5869	24,97258	17,77976	16,91887	14,69897	16,54627	16,83528	19,36416	15,81544	18,53262	15,83962	25,5227	15,31789	18,53966	22,26514	22,08513	19,10132	13,81376	15,44983	20,42157	14,85004	11,10411	11,33579	23,17363	20,71528
7/2/2020 1:09:00 AM	6	23,26571	16,77912	19,53484	15,5754	16,24835	14,58299	29,45962	14,45161	19,31857	17,31674	19,13862	18,72265	20,34898	18,72513	27,16374	16,82009	22,61833	18,48385	25,07191	17,67843	18,86909	19,86364	33,6622	14,89701	18,18945	18,08065	22,58717	13,13011	24,47467	24,70621	36,30361	24,28216	24,70677	30,92492	41,59559	26,72462	28,65861	27,29519	42,14876	28,27089	29,06298	28,96172	45,7485	28,12279	12,57771	14,97582	31,98104	15,77572	16,05507	16,90968	21,61182	15,11819	27,40737	28,02256	39,43848	23,1364	26,72883	29,11879	45,24107	23,04184	30,25918	31,91755	45,70554	25,85751	24,80065	23,22046	55,52871	27,04403	15,27153	18,47943	39,86357	18,85382	25,10465	22,50822	20,0429	16,4296	27,36219	29,29583	37,17126	19,28975	22,12769	29,30834	48,07492	24,31401	33,31848	27,56382	48,69343	30,26373	25,39435	24,60992	37,97178	25,24239	18,29458	18,23753	39,22385	23,27566	23,17964	23,20734	21,44252	13,63416	22,00576	27,39825	34,63342	23,26184	28,08024	29,90723	35,2093	28,03555	25,54508	30,15018	40,59827	28,43087	21,39927	25,83023	34,49015	29,07141	18,23062	16,38	26,05665	18,48081	20,90337	22,60472	18,80215	12,92723	22,01847	30,84619	28,29797	25,34572	27,14019	31,73387	37,5706	22,32531	28,27392	29,10822	34,06189	29,26751	24,70125	27,84828	36,60954	26,92584	16,94698	15,94821	22,88082	26,70328	20,53948	19,64868	22,11622	16,56237	23,32415	19,35724	30,99311	18,04459	22,25713	23,08224	29,79229	19,1273	26,52464	25,63226	32,18239	27,24704	18,01054	18,61295	25,62894	20,25109	12,80753	12,17963	25,42488	19,21612	26,7611	18,79097	14,2126	15,28038	17,81913	17,70302	20,19231	16,39285	18,11519	16,06094	26,69457	16,13188	19,53	24,24279	23,10435	19,93224	14,5012	17,17431	21,22403	15,22898	11,94587	12,14384	24,82863	22,47389
7/2/2020 3:09:00 AM	8	24,71714	16,62619	20,83927	16,48935	17,01985	15,41508	31,55939	15,64835	20,51351	18,42272	20,96271	19,35711	21,92598	18,92227	28,5445	17,66516	23,67906	18,63962	26,2183	19,09822	19,73095	20,94925	34,93921	15,69774	19,49325	18,82888	25,37929	13,44641	24,98031	26,73029	38,60611	25,13097	26,40459	32,76705	43,74337	27,54594	29,47447	28,32415	44,23409	29,94543	29,79395	30,01699	48,89754	29,38343	13,47908	16,42994	33,70926	16,54385	17,34562	18,69481	23,67298	15,55696	27,99196	29,46231	42,01391	24,37783	28,12472	29,79643	48,00149	24,9254	31,92005	33,70282	47,94955	28,88014	25,69491	24,50148	57,72795	28,47356	16,30395	18,91171	42,41344	19,9667	25,64393	24,16716	20,67626	17,19759	28,16831	31,43423	38,42445	21,04637	22,96274	31,35948	49,861	26,15309	35,06341	29,47364	51,64382	31,57473	26,72227	26,51367	40,10722	26,88999	19,23195	17,79564	41,09077	24,29764	24,43241	25,96299	22,47569	13,65771	23,12175	28,71429	37,13998	24,61925	29,38695	31,21615	36,95665	28,35862	26,8799	31,44349	43,73438	30,06154	22,68478	26,73768	36,81526	30,01306	18,93602	16,71543	26,54565	19,44186	21,30401	23,16099	19,97569	13,19283	22,1446	31,67565	29,21095	26,28488	28,60688	33,55405	40,28922	22,97179	29,47772	29,64252	36,26892	29,85874	26,5453	29,04675	38,32506	29,07445	17,28331	16,19695	23,49214	27,76477	21,53846	20,70057	21,43056	17,17175	24,52932	19,54797	31,31453	19,35932	22,72795	24,97147	30,78753	19,34951	26,19633	26,50046	32,88095	27,33546	19,00883	19,55515	26,77912	20,82152	13,47142	12,6385	26,1048	20,54563	27,84317	19,49347	16,38939	16,0606	19,14712	19,41203	22,01247	17,58013	19,90039	17,33014	28,40835	18,28795	18,92469	25,9786	25,42855	21,81256	15,00062	17,39189	22,67649	17,10337	13,18233	12,08941	25,67059	23,81534
7/2/2020 5:09:00 AM	10	25,99857	17,76705	22,52936	17,19966	18,16341	16,20572	33,93824	16,76276	21,8685	19,42204	22,12844	20,72966	22,52231	20,4492	29,89107	18,22682	23,61904	19,36582	27,10696	19,37065	21,5145	21,07683	36,86112	16,94421	20,99767	20,86642	26,13332	14,86917	27,32697	27,21445	38,31808	27,53502	28,01786	33,67754	46,75986	29,08225	31,02951	29,87083	45,97963	30,33551	30,53866	32,46367	50,52002	31,4957	14,72204	16,15129	35,49707	18,67671	17,91308	19,67956	23,81051	17,24428	30,28785	31,02654	44,41485	25,21054	29,63528	31,71129	50,30766	25,23451	34,12591	35,06907	50,50039	29,7315	26,39153	25,42281	60,34318	30,01492	16,23411	19,80617	44,73732	20,96886	27,11815	25,55178	22,33961	19,15278	29,64191	33,53255	41,22734	22,52266	23,86114	32,56548	52,83212	27,95059	37,61203	30,62893	54,71616	34,59474	27,75364	27,16083	41,56797	28,46693	20,28978	18,82992	43,22855	25,14285	25,64779	26,15495	23,73198	14,32188	23,82716	31,30859	39,79602	26,29932	30,21399	32,25195	38,9301	30,19818	27,92849	32,95881	45,88865	31,71184	24,40926	28,82046	38,04308	31,00126	19,3281	17,30223	28,16762	19,84106	22,41815	24,61456	21,04658	14,00061	23,78253	33,74911	30,9096	27,96198	30,33716	35,32258	41,7182	24,81792	31,19813	32,36874	38,53979	31,72794	27,53689	30,01775	39,20645	29,56739	18,42589	17,61695	24,48655	28,91772	22,3097	22,10661	22,3854	17,38727	25,07067	21,00713	33,24256	20,65643	23,44544	25,05187	31,6722	20,92914	27,87405	27,99542	34,12978	28,60011	19,16128	20,11612	27,29181	21,62218	13,46775	12,89892	26,57397	19,55122	29,79511	20,2533	16,52623	17,58662	21,18748	20,38261	22,54124	19,00289	21,74051	17,87128	29,482	19,21502	21,14148	26,5194	26,75114	21,82568	15,92666	17,70287	23,93395	17,78238	13,69605	13,45705	27,30797	25,24598
7/2/2020 7:09:00 AM	12	25,81828	20,16813	24,64405	17,90658	19,41079	17,32613	34,63168	17,84987	22,74681	19,6846	23,74862	21,81083	23,58961	20,86269	31,7347	20,66203	25,40796	20,24722	28,96338	20,42669	21,30126	22,63898	39,3844	17,51091	22,52984	21,8216	27,3709	15,0907	29,09704	29,73475	41,86188	28,81369	30,04676	36,35313	49,19402	30,45507	32,61087	31,90318	49,08971	32,11303	31,762	33,19525	54,49133	33,32809	14,94688	17,62641	37,07649	18,88857	20,11736	20,33377	25,35809	18,75967	31,60941	32,69611	48,57317	27,89387	31,23197	33,58531	52,7772	26,86692	36,41565	38,49462	52,92067	30,64476	28,34065	26,978	62,86734	31,46925	18,32249	19,86855	47,11159	21,61189	28,92408	26,59697	22,884	19,94833	31,20883	34,25163	43,98155	23,28083	26,09541	35,16986	54,87539	29,51502	39,24583	32,32718	57,63746	35,57921	28,88484	28,76375	44,3842	29,37451	21,67192	20,67674	44,04737	26,13554	26,62135	27,09674	24,32775	15,42475	25,91181	32,43507	41,62674	27,53087	31,3168	34,89991	41,27853	31,02606	28,8878	34,85245	48,06897	33,67927	25,07142	29,4409	39,92091	33,02519	20,55897	17,84752	29,51287	20,22512	23,96386	25,25917	22,75192	14,52945	24,55542	33,83371	32,17203	29,29757	31,06467	37,14156	43,87585	26,26078	32,34679	34,78227	39,6109	33,12507	28,22716	31,37372	40,8428	30,05402	18,71173	17,63677	26,98925	30,4856	22,80186	23,21314	23,55611	17,83605	25,77525	21,22423	34,33197	21,06467	24,22531	26,52064	32,98885	21,41426	28,89692	28,50824	34,97437	29,52172	19,7219	19,71085	28,77749	22,41448	14,21799	13,188	27,23164	20,02847	32,01895	20,60172	18,00142	18,46755	22,36751	21,39202	23,95115	20,03551	25,31243	18,09302	30,72661	20,20979	22,1502	29,38418	27,46684	24,64688	17,12561	18,87475	26,49667	18,78143	14,50576	13,34556	28,49476	27,33871
7/2/2020 9:09:00 AM	14	28,59478	20,81081	24,83816	18,79559	20,58756	18,82861	36,85705	18,40773	23,9191	21,21139	24,66422	22,91964	24,39566	23,52599	33,63098	21,42773	27,09128	21,44977	29,18083	21,65645	23,33554	23,20582	39,91973	18,21756	23,40863	22,99514	28,66932	16,95941	31,98877	30,16841	44,266	29,25854	31,62239	38,72865	51,63309	31,56678	34,56365	31,99118	51,07137	33,98769	32,82658	35,26435	55,64392	35,0145	15,98185	18,55763	38,20256	19,49505	20,93909	21,4564	28,28596	18,6173	33,53283	34,77226	50,34904	30,14022	32,56356	35,44029	55,44471	28,06746	36,74921	39,19444	54,85556	30,98399	30,12337	27,48342	65,82076	31,98649	17,83972	19,76866	48,48952	22,32648	29,46598	27,81264	23,68424	21,29	32,5565	36,12622	46,49392	24,35863	26,00105	36,0666	55,95055	30,85385	41,78859	33,70351	59,15651	37,51119	30,07246	29,51108	45,31423	30,34725	22,40419	21,94138	45,72184	27,27088	28,27054	27,9195	25,17822	16,23867	26,55981	35,06728	42,08354	28,8418	33,2338	36,86775	43,82101	32,78128	31,03731	36,36156	50,35554	35,47697	25,26705	30,37791	40,53748	34,76984	20,7796	19,00903	30,20585	21,00395	24,14891	27,05094	22,76732	14,47931	25,65837	35,74181	34,16072	30,72372	33,09578	38,36718	44,67003	26,1372	34,55411	34,58934	41,44307	35,81171	30,03184	32,41455	42,81256	31,78659	19,01221	18,00094	26,68145	30,42578	23,76202	22,85996	24,73068	18,96358	26,7689	22,2541	35,78733	21,42241	25,37004	26,79259	34,14816	21,12414	29,56662	30,29682	36,05577	31,77442	20,3726	21,30292	29,14208	23,78585	13,90017	13,48329	28,05869	21,12974	32,36496	22,21714	18,87759	18,68251	22,44875	22,89228	25,63391	21,73926	23,6609	19,1007	32,699	21,3934	23,35067	30,60933	29,01602	24,99717	18,0832	20,20626	26,42774	20,25993	14,94301	13,83607	30,32286	27,91341
7/2/2020 11:09:00 AM	16	31,26658	21,01038	24,88292	19,64958	20,65001	19,70097	37,56169	19,71009	26,25677	21,73409	25,15183	24,22268	25,92583	23,10545	34,75927	22,29056	27,53599	21,00976	29,05608	23,46147	23,253	24,29004	42,41946	18,1708	24,47613	24,59169	29,72653	18,04984	32,39231	31,34677	46,2214	30,06183	31,28537	41,01549	53,72244	33,09529	34,86585	32,87135	53,72949	35,71563	34,40767	35,88217	56,42732	34,85577	16,62909	19,10229	39,08392	20,48001	21,50523	21,88978	29,0511	20,15197	35,17463	36,51642	51,89392	31,04124	33,6627	36,97813	58,22903	28,91605	37,51947	40,9871	58,41534	32,7305	31,03828	29,73178	68,15505	33,7129	18,92283	21,168	50,54501	23,05751	31,76103	29,48256	24,73717	22,65591	34,7677	38,06118	49,72529	25,79838	27,79896	37,79109	58,20078	32,1837	42,4435	34,7286	61,35251	39,29742	30,51862	29,97479	48,08514	30,67936	23,41014	21,96887	46,89924	28,20706	29,32879	29,46182	26,78886	16,61341	27,88552	35,4119	44,71623	30,17069	33,9352	38,78108	43,83033	33,7328	31,2884	38,14854	51,91707	35,83223	26,88012	31,43098	41,80102	35,0078	21,76034	19,1744	31,15101	21,38842	24,76273	28,01614	23,72203	15,97715	26,7597	36,66929	36,82581	31,93737	34,85936	40,41018	46,71682	27,9597	37,63325	35,72682	42,89566	35,42924	30,518	32,80359	43,51639	32,59415	20,27693	18,61129	28,30232	31,53722	24,70235	23,46119	25,56912	19,73875	28,55769	23,48316	37,4533	23,20555	26,66514	28,18655	35,03489	21,32695	29,95047	31,34442	36,99657	31,7678	19,92802	21,70625	29,13745	23,97215	14,19485	13,3944	28,85196	21,25871	34,58645	23,32884	19,85404	19,95717	23,42265	24,13413	25,67618	22,53564	24,05428	19,96767	33,14607	21,3141	23,38742	31,85207	29,88609	26,37696	19,08536	21,9724	27,80366	20,62044	15,5236	15,25006	30,47261	26,60181
7/2/2020 1:09:00 PM	18	32,84268	22,82466	26,24227	20,12952	22,48805	19,58043	40,34234	20,32348	26,78803	22,82106	26,3398	25,85344	27,99811	26,33814	35,03875	22,93504	28,37436	22,72353	31,77988	23,601	25,06666	23,99709	42,13024	19,91048	25,01838	25,30573	30,60476	18,97698	34,73433	33,57952	49,43807	33,1366	33,6113	42,55795	56,22776	34,66629	36,74451	35,57285	55,21172	37,45731	36,61908	37,77631	58,02056	36,59407	17,64637	19,48801	40,50564	20,91844	22,2938	22,54442	30,26401	21,55255	36,02536	38,66463	54,78254	32,7877	35,145	39,67286	59,664	30,73144	40,57547	42,57018	60,25303	33,15311	30,71411	30,1604	69,37045	34,64993	19,1762	20,91574	50,15329	24,0511	32,80663	31,41578	26,83666	22,59815	35,77124	39,51363	50,47677	25,44264	29,75775	40,45501	60,67019	34,8635	43,90073	36,32599	63,47632	40,82595	31,40846	30,86918	49,50417	31,52292	24,76389	21,98345	48,41366	29,81363	30,28466	31,28254	27,49766	17,53633	28,58443	37,9282	47,48453	31,22223	36,23031	67,47755	45,94855	35,70872	33,05876	39,09082	54,16059	37,39321	27,53979	31,85559	44,29812	35,74816	21,87231	20,47593	32,08983	23,1757	25,77158	28,14849	24,96947	16,53052	27,14025	37,86658	37,17679	33,49048	35,68103	41,47885	48,7833	28,62249	36,14852	36,57017	45,94206	36,77215	30,7043	34,66878	43,11437	32,66806	19,80561	18,56066	27,81824	32,40758	25,98847	24,32167	26,59324	20,51199	28,45732	24,11838	39,35055	24,59438	26,95305	28,44794	36,87218	22,97642	30,40354	31,22977	37,90278	33,69342	19,92561	22,14599	30,19252	24,24866	14,4639	13,48178	29,38613	21,7908	37,13604	24,84568	19,97493	20,08137	24,78891	25,04027	27,53011	23,09751	24,47122	20,70189	35,28397	22,77755	22,87571	33,05841	30,69131	28,02463	19,52089	22,87563	27,6309	21,65748	15,98489	14,46272	31,27673	29,93907
7/2/2020 3:09:00 PM	20	34,83733	23,97056	29,36754	21,13596	24,79719	22,25734	42,48867	21,91976	28,02554	24,73329	28,99584	27,28524	27,6769	26,16213	38,26432	25,40092	29,20438	23,64763	32,51485	23,63976	24,59238	24,59874	44,54929	21,0827	26,80875	26,77809	32,01101	19,75941	36,37316	35,90524	50,95678	33,94024	34,81688	45,33965	58,56384	37,7779	39,34301	36,30505	58,75967	38,52702	36,62149	38,72499	59,37009	37,2898	17,67711	19,85901	41,39174	21,67875	25,14976	24,55038	32,22204	22,97759	37,85326	41,50371	55,95739	35,05519	36,94456	41,23578	62,77955	32,49268	41,33462	43,02608	64,16792	36,10321	32,84352	31,61057	70,65858	36,70508	19,94557	20,90179	51,96798	24,03259	34,92927	33,49642	28,148	24,7306	37,65203	41,72476	53,44171	28,64943	31,00264	42,76809	63,91571	36,43388	45,74154	38,14365	65,80729	42,43694	31,38491	33,27772	51,08636	33,34687	25,28148	22,4877	50,65464	30,31257	31,23446	32,64327	29,31822	18,43557	31,07813	38,91488	48,47038	32,96495	38,30564	42,11103	46,91148	38,18925	34,72272	39,35276	56,97517	38,60377	27,78453	32,74004	43,98583	36,4937	22,45849	20,95422	33,53034	22,87957	28,06201	29,20653	24,56593	17,02262	28,28609	40,8535	39,25432	34,3703	36,70853	42,99471	51,04256	30,84425	37,76456	38,01233	46,74376	39,31635	31,67247	34,5423	44,54307	33,93623	20,98385	18,62097	27,77631	32,80312	26,50302	24,96173	26,90028	20,6241	30,17282	24,35062	40,20149	24,48607	28,51245	29,65808	37,62753	23,99281	31,44928	33,07492	38,64225	34,44256	20,13891	21,87086	31,29924	24,29873	14,69047	14,39165	29,6004	21,81048	37,36606	26,60222	21,42752	21,72462	25,43898	25,85861	28,50181	24,18643	25,38745	22,50698	38,76278	24,09504	24,61732	35,87617	33,41526	29,28817	20,47511	23,03016	29,50521	22,23212	16,41647	14,87753	33,45552	30,73034
7/2/2020 5:09:00 PM	22	36,48873	25,49914	30,53348	22,01295	26,65479	23,39384	46,27142	23,38742	28,8436	25,69898	29,56648	28,23967	29,54113	26,25483	39,97479	26,04236	30,10789	23,65136	33,2599	23,91716	25,83644	25,23838	46,72835	21,47775	27,95335	27,98871	33,00626	20,18741	39,65332	38,12852	52,50787	35,57195	35,97784	49,06084	63,06615	40,96286	41,28101	39,65725	60,44229	40,79002	37,62157	39,76736	62,4482	38,00529	18,51507	21,0912	43,45111	22,03885	26,25546	25,49887	34,19782	24,77578	40,24342	43,48593	59,59528	36,72007	40,29985	43,05565	65,95035	34,96567	44,35718	46,29303	66,3027	37,27405	33,83994	32,33829	71,62128	37,33622	20,70596	21,45384	53,64542	25,62066	35,91	35,16234	30,00988	26,39997	41,58149	43,26668	54,75872	31,13761	32,35619	45,30739	67,75089	39,01766	48,31067	40,87174	67,04576	44,38046	33,47674	33,44986	52,70819	34,2316	25,55088	23,86329	52,22148	30,78851	33,91033	34,28327	30,55475	20,12606	31,80537	41,5098	52,16872	34,83208	39,63059	44,78823	50,52222	39,6866	35,68737	41,61852	58,47935	40,97466	28,44475	34,11713	45,8401	37,2181	23,44883	21,17664	33,03596	23,3341	29,48822	31,82306	26,96031	17,85208	29,85695	43,22274	41,91327	36,02793	38,03569	44,4054	52,7444	34,19969	38,91261	39,79181	48,09868	41,14223	32,71406	36,46455	45,45956	35,50888	20,73304	18,87724	28,00405	33,67609	27,76981	25,78692	28,9298	21,62508	32,03954	26,13271	41,26941	25,55869	29,79063	30,23362	38,49664	24,28043	31,21036	34,11887	41,00311	35,63005	20,67819	22,32669	31,24502	24,53063	14,92174	13,75387	30,40693	22,48611	39,64032	27,71835	22,51223	22,75959	27,75199	27,40675	30,86849	26,19799	28,60999	24,12543	38,32774	24,45354	25,795	37,34575	34,82309	30,5437	21,64525	23,6374	29,88064	23,95149	16,96722	15,78705	33,6412	31,66425
7/2/2020 7:09:00 PM	24	38,69218	26,75128	31,70611	23,54712	27,61204	24,70457	47,78246	25,62424	29,80472	28,79877	30,92058	30,09601	30,43262	27,18453	41,30346	26,77567	29,58658	24,47682	34,74932	25,75818	26,63497	26,40681	47,61958	22,14758	29,84478	30,01575	36,14397	21,15924	41,30864	39,75084	56,57549	37,89449	37,94969	51,73706	66,91941	43,03527	43,70966	41,49301	61,9697	43,14731	38,00018	40,80135	62,30189	39,79202	17,98554	20,82885	43,90605	22,40095	26,78188	27,34789	35,56318	25,31948	43,37609	45,81779	62,08354	40,04228	42,0548	45,19355	68,28906	36,16752	46,48286	48,88324	68,02663	38,53455	34,79181	32,5851	73,86612	38,85458	20,27306	23,84657	55,89971	26,51795	38,17058	36,31017	32,36993	27,09349	44,07542	45,95049	57,37705	32,16795	33,0533	47,24635	70,39104	41,69989	50,70962	42,66703	70,14659	44,86931	33,72368	35,72876	53,0511	37,44053	26,25373	24,889	51,87756	30,83022	34,67555	36,9983	31,96991	20,55344	33,71153	42,11324	53,93602	36,75543	41,71647	47,0649	52,35999	40,79299	37,1647	41,86636	59,61892	42,0863	30,7302	34,61158	46,46663	37,17065	23,97947	22,06303	34,21571	23,13309	30,31927	32,49206	27,84193	18,18344	30,734	45,73228	41,44093	38,35855	39,36505	47,48169	55,43373	34,39103	42,37083	41,69057	50,70243	43,31089	33,32746	36,28074	47,30507	36,43533	21,23757	19,66837	29,14912	34,14906	27,89249	28,11547	29,45506	22,06544	33,41677	26,63979	42,83096	26,12988	30,55662	31,95237	40,46792	24,81529	33,12272	35,27354	40,20171	36,63607	21,24551	22,65418	32,04202	25,03495	15,20654	14,06105	31,16655	22,9423	41,49398	29,30261	25,99276	23,5713	29,25122	28,8436	33,19236	27,84213	30,16427	25,49604	40,84321	25,86871	27,32883	38,67899	35,55205	31,60291	21,53287	24,41796	31,05824	24,83242	17,11463	15,88514	34,49312	32,02939
7/2/2020 9:09:00 PM	26	40,04773	27,54117	33,26792	25,17663	28,66829	25,75327	49,65393	25,60449	30,3384	29,93348	31,90878	31,96859	31,48424	30,90096	41,23667	27,18349	31,06218	24,06298	36,8741	25,45819	28,29776	26,60346	47,04438	22,91784	33,58131	33,82743	37,11517	21,20931	44,04039	43,92048	57,83371	41,0052	39,77385	53,44262	66,36984	45,83742	45,11322	44,76715	61,87135	43,04142	39,05042	41,70928	61,37386	39,67437	19,22442	21,41295	45,29005	23,89216	27,37311	29,84051	35,83506	26,89828	46,08421	48,1795	63,6955	39,96229	45,15785	46,78699	69,67948	38,83047	48,74476	50,81385	68,37726	41,14196	34,63182	33,00702	74,62941	40,3976	21,53017	23,49186	58,78668	26,1305	40,77206	37,6874	34,0643	28,55555	46,25332	47,4656	59,44844	33,65689	35,41335	47,38084	70,38441	42,17155	53,46859	44,63127	72,26038	47,46808	34,44995	35,93336	53,57897	36,34539	26,66867	24,72957	52,09881	30,47304	35,46129	36,95092	33,74841	21,4631	34,99565	42,91508	56,0537	38,03755	45,13435	47,04811	54,42583	42,8496	38,26854	41,8511	61,48775	43,32809	31,0771	35,43007	44,97389	36,95638	24,25833	21,07303	34,23746	23,58387	31,28254	34,68875	28,69702	19,34571	31,64388	45,92589	41,14307	38,46216	41,2232	48,14228	56,4267	34,9779	40,89598	41,69727	52,60458	41,99541	34,35332	35,99075	47,58772	35,99068	22,37884	18,72665	30,70561	33,5838	29,39393	29,64688	31,18148	23,65792	35,2674	28,75076	44,36472	25,72198	31,10784	32,58697	39,49029	27,9396	31,05279	36,15274	39,41292	37,63905	20,96237	22,52487	31,82969	23,56128	15,9757	14,58305	29,74919	23,28284	46,44625	29,22006	28,09406	26,14949	31,54358	28,41809	34,88015	29,20901	29,78158	26,21968	43,9584	28,0457	30,84286	39,18124	38,32014	32,08278	21,62349	25,10728	30,16634	22,49096	16,34505	15,99601	35,23721	31,23673
7/2/2020 11:09:00 PM	28	44,08523	28,59879	32,82418	26,32723	29,67859	27,34023	51,44977	27,24255	33,15615	31,11696	34,34475	31,63793	31,08539	30,25738	42,15614	28,85548	31,23487	24,50687	36,92563	25,31236	29,08502	27,20857	47,43666	22,9932	34,0578	35,06147	38,6524	22,88255	46,08595	45,78574	59,30102	43,23096	41,85344	57,49544	69,35323	49,37709	47,4978	46,31086	64,66568	45,29171	39,82061	41,31499	62,11961	41,37648	19,65621	22,93332	45,67957	23,87717	27,9436	30,09657	38,07996	28,56626	47,66275	49,56144	67,10757	43,85416	46,73547	49,61642	70,80432	40,90282	51,73249	53,46527	70,17843	41,48154	34,55017	34,44843	75,06128	40,43435	22,42519	24,19291	59,95316	25,98634	42,2288	39,02472	35,75507	29,01933	48,49077	49,64854	62,58399	34,55625	36,04132	50,11107	71,90906	43,63741	54,41645	45,19024	73,06455	48,6926	34,53643	36,90519	53,91668	36,60346	27,30368	26,30941	54,53491	31,15599	37,67	38,48351	34,63673	22,55292	35,98433	44,51123	56,71372	39,37286	47,18267	48,34425	55,63832	43,80864	38,44351	43,06055	62,67642	44,40546	31,54129	35,55765	45,95076	39,76038	25,46426	20,64275	34,57262	24,53041	32,63145	35,00753	28,57862	20,59357	33,11989	46,38291	43,1529	39,8769	42,81616	49,67479	57,34666	36,23929	41,61762	43,5139	54,77619	42,75185	34,49615	35,88929	48,71477	36,78085	22,58821	18,90121	30,55351	34,23451	29,56869	30,1787	31,48099	23,78094	35,99351	29,92015	44,93121	26,09395	31,09762	33,87827	40,31789	28,66359	30,51172	36,95969	40,15128	37,60066	20,46136	22,42665	31,18839	23,33976	15,65567	14,74953	30,47986	23,1096	48,60176	30,56297	28,47405	28,58539	32,51982	30,19417	35,31436	30,75741	30,02218	28,54229	45,16627	28,43619	32,21451	40,21083	39,42487	33,84492	22,38402	24,63611	30,03523	22,34113	17,08471	16,29808	35,38807	31,90415
7/3/2020 1:09:00 AM	30	45,82104	29,64695	34,15229	28,16921	31,43126	29,67817	54,40484	27,74495	34,28209	31,7776	36,02405	31,78914	30,9576	30,40935	43,62394	28,86412	30,49486	25,33847	37,35252	25,84508	28,27772	28,19263	47,92122	22,7522	37,20946	37,02206	40,1068	24,1208	48,40689	47,94251	62,93602	44,54493	44,04717	57,50739	70,51559	49,21869	48,40283	47,19979	64,40188	45,09346	40,4586	41,77153	62,5411	41,49881	19,6424	22,74542	46,06763	24,14146	29,94177	31,79225	38,23573	29,45603	50,11557	51,87113	69,15824	44,07424	49,27602	51,04664	72,27647	43,51901	51,47387	54,82649	70,77924	42,08092	34,42964	33,98886	75,31229	41,38076	21,50745	25,19977	59,4592	26,44196	44,54839	41,44217	37,11864	29,86434	50,70526	51,62128	65,39982	36,77671	38,33064	52,21071	73,13432	46,60926	56,06646	45,69768	74,2611	50,67633	34,1916	38,50686	53,97097	36,48859	28,07609	26,97724	54,45457	31,5491	38,21943	39,74498	36,04035	23,65944	38,21231	46,82768	60,36348	40,50536	48,05855	50,02867	57,7417	45,07715	39,00863	43,85003	63,38017	46,5022	33,46659	34,51917	45,21731	38,50423	25,9337	20,32231	34,70864	24,0739	34,40795	37,1855	29,51184	21,19868	33,83932	47,62806	42,14405	42,02124	44,87476	51,25319	59,69759	36,64049	43,36698	43,66787	53,23856	42,20498	35,10015	35,55717	48,01952	35,40583	22,28241	19,03204	30,62707	32,87502	31,27439	31,48313	32,95742	25,16053	36,75619	30,51234	45,37992	27,80684	32,1446	34,46341	40,67453	29,49429	31,6697	37,69113	39,734	37,71648	21,30478	22,78522	31,11019	22,97345	16,03987	14,87234	29,69489	23,0218	47,57198	31,62046	30,0152	30,21055	31,89772	31,42932	37,89457	32,02206	32,78038	28,05717	46,48174	29,03445	36,29442	43,34888	40,09015	35,64475	22,48535	24,53353	31,12228	22,01323	16,14093	16,94193	35,64053	31,52057
7/3/2020 3:09:00 AM	32	48,32387	30,86649	35,9109	29,18048	31,87811	29,24189	56,95236	28,9334	36,30934	34,07224	38,8941	34,53844	32,52252	32,0041	43,54188	28,34811	31,27894	25,49093	38,20395	26,26962	28,16472	28,74779	49,0357	23,09826	37,84068	38,90708	42,86948	25,07136	49,73959	50,43753	64,58078	46,45184	46,15557	58,54892	73,50071	51,75612	47,9836	49,2899	66,92661	46,27964	39,62112	42,54731	62,61308	42,18598	19,79547	22,9273	46,30271	25,13573	31,16393	34,33003	39,89225	30,18388	53,71201	54,50742	71,88516	45,7827	49,82434	52,92441	74,95516	44,29543	53,12957	55,30221	70,45604	44,92388	36,07074	34,63383	75,85709	41,46469	22,02441	24,86959	58,86736	27,42637	45,90268	43,00011	38,65536	30,30469	51,92121	54,34302	67,79785	38,08211	39,31726	54,56565	74,72763	47,61861	56,6637	46,45391	75,60331	51,79322	35,57195	37,80104	53,25093	35,9279	28,13177	25,17365	54,65676	31,16877	39,16853	40,48457	37,49855	23,79656	39,43316	47,94437	62,68885	43,94928	49,38902	50,78795	59,06706	46,85456	39,64979	44,74448	65,21629	45,36479	32,40689	36,87624	45,60753	37,73617	26,20261	20,69967	34,63169	24,55501	35,61567	37,99203	30,08938	22,00148	34,54789	49,64488	44,26732	43,44924	45,85572	52,36743	61,59359	37,56245	43,53719	44,63424	54,90128	43,80595	35,71605	35,72585	47,48515	35,33019	22,98223	18,58367	31,09596	33,82426	30,63295	31,59213	32,27875	25,56442	37,9184	30,82815	47,36385	28,88	31,68512	36,08028	41,43084	31,20069	31,7296	38,53787	40,91209	40,08538	20,66175	22,64603	31,0186	22,74066	15,67784	14,96968	29,61746	22,05792	50,23824	31,88074	33,5237	30,07709	33,32843	33,42251	38,70255	32,88324	33,48717	30,02535	48,45857	31,24489	37,03125	43,89389	40,69014	36,86388	22,80629	24,91068	30,21793	22,22804	16,17644	16,82215	35,97847	31,48154
7/3/2020 5:09:00 AM	34	48,02463	32,52065	38,4022	28,54741	33,40352	31,89766	59,70491	31,4354	37,1558	33,18772	39,89902	35,49044	33,87537	32,35093	44,51156	30,27285	30,66127	26,51615	37,07711	27,46726	29,49478	29,00987	50,46917	23,31068	38,24271	41,64007	43,04205	26,00499	53,04888	52,71822	67,30894	47,41331	46,04886	61,62336	76,32349	53,44378	49,48919	49,75864	69,8528	47,95424	40,20792	42,49807	63,75311	42,21209	20,16385	22,51264	46,84689	24,96408	33,33679	35,60925	42,37995	31,25795	53,769	56,94442	74,55978	48,38024	51,65256	56,06343	77,40012	45,88169	55,20687	56,86319	73,06483	45,32251	34,3252	34,36789	75,70769	41,0771	22,11476	24,99973	59,40062	27,1283	47,08348	44,53416	39,12743	32,6023	53,429	57,01335	71,23288	40,36514	40,41971	55,61167	77,48543	49,69835	57,68789	47,43259	76,85255	52,81989	34,88657	37,40848	53,63084	36,25145	27,07539	26,15868	55,22622	31,60098	41,12946	40,97452	39,31691	23,8512	40,84163	50,04897	63,93463	44,49388	50,69448	51,76524	60,99677	49,74897	41,94878	45,13754	66,50241	46,35824	31,32405	36,16918	46,29138	37,28504	27,06275	21,02571	35,27244	24,69648	35,45556	39,518	32,19399	22,58324	35,42302	50,34621	45,91815	44,80465	46,74279	53,92408	62,24089	40,35312	45,14976	46,51691	56,27224	44,21232	34,93362	36,17865	47,63691	36,98683	22,78922	19,30558	30,9853	35,2015	31,15281	32,61287	34,14022	26,96335	39,21102	30,39677	49,28831	29,4688	33,85017	36,43858	42,89933	30,2609	31,403	37,63449	40,30055	40,09311	20,23749	22,05964	30,74969	22,99272	15,369	15,25986	29,70076	22,11946	51,84848	33,18372	31,62088	31,15053	36,11019	34,81937	40,7233	34,05794	36,01044	30,69829	50,05395	32,41642	35,6078	45,02833	44,04212	38,23047	22,93725	24,5767	31,09637	23,76485	17,2478	16,12007	36,43768	32,14992
7/3/2020 7:09:00 AM	36	50,80329	33,59623	38,53248	31,2871	34,49651	31,51042	60,2683	31,04622	38,33727	35,19507	42,09543	36,48113	34,4038	32,68671	45,63833	30,45045	31,27646	27,13183	38,45898	25,76399	29,59376	29,55812	49,12087	23,1851	41,53549	42,79468	44,04745	27,56783	54,15216	55,7751	69,01491	50,32148	48,80554	62,89276	78,4724	55,23244	50,9259	50,8638	70,562	48,0153	40,6793	43,54153	64,26241	42,74902	19,39276	23,09198	46,6427	25,02425	34,31498	36,74272	41,72511	33,38949	54,72812	58,098	75,04794	50,33736	52,59664	57,0597	78,84194	47,6608	55,95761	59,88409	74,21495	47,03802	36,15579	34,22973	75,57581	41,41372	22,33878	26,1906	60,11557	27,69362	49,24479	47,2315	41,4191	32,97276	55,67639	59,65642	71,38325	42,16119	41,69243	57,7752	78,66718	51,44749	59,77357	47,3615	78,13384	53,99281	35,28695	39,59431	53,40918	36,48949	29,02533	26,42538	56,77126	31,60747	42,2219	42,77485	39,68564	24,31	41,52782	50,69698	65,93176	44,98901	51,51918	54,10504	62,51181	50,10162	40,94378	46,57942	67,1055	47,56244	31,71392	36,50656	45,72343	37,53979	25,71528	20,68247	35,39435	23,93388	36,41709	40,58191	32,72823	23,22861	37,41767	52,83695	45,67881	44,35656	48,70255	54,45554	63,30074	41,42559	45,48685	45,47815	55,9898	44,04475	34,80569	37,2536	48,34349	35,6152	23,17777	18,90584	31,23888	34,50438	32,92723	33,08197	34,46272	26,93682	40,86601	31,57087	50,01154	30,0686	33,95522	37,20298	42,69299	30,94945	32,38934	38,70461	40,43904	40,87125	21,26582	22,2313	31,34367	23,3066	15,5638	15,24819	29,12819	22,42394	53,60909	33,27269	34,16287	31,5317	36,80005	36,02226	42,29153	35,13684	34,0022	32,73727	51,97157	34,45679	37,80635	46,76159	44,30103	39,61207	22,43763	26,04145	30,6268	23,3571	17,61819	16,29062	36,449	32,00417
7/3/2020 9:09:00 AM	38	50,98648	35,23251	40,02964	31,41786	36,04706	33,83552	61,52154	32,01439	40,52339	36,16193	42,11415	38,28677	34,9589	32,71007	44,85294	31,38056	31,84398	26,62653	39,65939	26,8779	29,16149	28,53524	49,10789	23,63409	43,34369	44,44843	46,93869	28,50824	55,51096	56,90795	72,52736	52,77831	49,79229	64,75078	80,33523	57,21445	53,02215	51,57314	72,53432	50,39436	40,22444	43,72941	64,57526	42,8976	19,49208	22,76539	47,43638	25,99698	36,17456	37,7026	41,69008	34,6013	56,69616	59,60061	79,27615	51,26085	54,86856	59,72238	81,78147	48,59036	58,48835	60,11799	76,93282	47,85871	35,73193	34,8881	76,64643	42,32096	22,09134	25,51192	62,64458	27,58683	50,11205	48,53559	42,26162	35,61278	56,80027	62,77043	74,91172	43,19608	43,0589	59,22421	80,5006	53,49062	60,13007	48,98956	79,76777	54,46819	35,88756	38,25977	53,15988	37,92896	28,69695	27,28241	54,36361	31,97689	44,652	44,832	42,32972	25,56505	41,44099	53,48573	66,12152	47,38706	53,28463	56,65044	62,71635	51,85434	43,47514	46,70907	68,1777	47,53765	31,96017	35,83871	46,4631	37,84034	25,58756	21,44044	35,78	25,5332	37,3586	41,07558	33,52261	24,56275	38,07837	53,50458	48,63091	46,22105	49,93666	57,06364	64,55052	42,34423	45,29806	45,92465	57,43308	46,22713	35,80038	37,55609	48,61758	35,86601	22,9177	19,61587	30,65139	34,73882	33,01786	33,98147	34,68356	27,48121	40,8265	31,91983	51,3474	30,93578	34,78683	38,22247	44,28845	31,27314	32,73161	40,48007	40,67915	40,99483	20,6661	22,52729	31,43774	22,79288	15,4655	14,80845	29,31103	23,00494	55,2473	34,35386	32,8507	32,65943	39,70622	37,85395	42,82832	37,61459	38,18455	32,67484	53,1795	36,34498	39,03086	49,07757	46,28875	40,52256	22,26742	25,28086	30,26601	23,93353	18,21625	16,96763	36,20359	32,64589
7/3/2020 11:09:00 AM	40	53,253	36,81208	41,82728	32,46892	37,03996	35,31126	63,79919	33,98956	41,72262	36,53798	44,41223	39,6493	36,48465	32,87467	46,16767	32,86638	31,66535	27,63221	39,94267	27,83951	29,43351	28,35599	49,79443	23,75649	43,78233	44,61193	46,81947	30,02757	58,19746	59,58416	74,53049	54,39067	51,84799	65,97666	81,2672	58,82454	53,32615	53,37658	72,82259	52,98312	40,59047	45,42178	64,0596	42,4721	19,87718	24,06982	48,30363	25,61035	38,04813	39,06638	42,83606	36,59635	58,99777	63,7042	81,22217	54,92838	55,93653	61,94573	83,37195	50,66355	61,35485	60,70652	77,34949	48,50754	35,68682	36,54288	75,80763	42,90044	23,34749	25,59004	60,1738	27,48825	51,81152	49,08142	43,67691	36,13692	58,08272	63,8188	77,16401	44,26876	45,14389	60,97377	82,11739	55,85543	62,47272	49,76625	80,71183	55,79707	35,73835	37,45427	53,88767	38,05516	28,46983	26,72131	54,30516	32,2009	44,10367	45,54314	41,01126	27,42685	42,98975	55,19949	69,22462	49,38363	53,91351	57,99783	64,436	53,22537	44,09538	47,67456	68,57767	47,9052	32,86438	36,00278	45,61118	38,94003	25,97936	21,38677	35,54625	24,68729	37,77258	41,84233	33,59769	25,50364	39,21709	54,68411	50,07744	47,43673	51,46801	56,85172	66,99208	43,43723	46,13969	46,78452	58,72735	45,77883	35,75562	37,62634	48,46914	35,5388	22,71931	18,98278	30,41107	35,0152	33,15906	33,86204	35,92873	27,19075	41,03407	32,98429	52,00411	31,04601	34,83712	38,51169	45,15438	31,88626	32,73106	40,29365	41,82251	40,13754	20,59633	21,98242	30,68475	22,95867	15,32804	14,94156	29,53202	22,14882	57,96585	36,38947	34,7355	33,56495	41,97716	38,77486	45,04836	38,70621	37,0186	33,17902	54,27802	37,34583	39,09282	49,96367	48,28926	40,71521	22,24925	26,44783	30,42074	23,56439	18,42686	17,50138	37,17162	33,42327
7/3/2020 1:09:00 PM	42	53,61392	37,72892	47,15821	33,92303	39,34979	37,68982	66,26982	34,52635	42,61466	38,09703	47,78053	40,21711	37,44571	35,06334	47,75054	32,72353	31,23412	26,45378	39,42888	26,78693	28,70765	28,05406	50,65705	24,46964	45,61105	45,50937	47,48328	31,85082	60,82415	61,80496	76,5833	57,23227	54,02969	68,62242	82,9577	62,0222	54,52966	54,46281	74,70602	54,82117	40,95443	45,31588	66,03455	42,63283	20,13766	23,92255	48,55887	26,70197	38,3962	42,04292	45,46723	37,35764	61,85511	65,61291	81,40004	56,6561	59,93494	63,43536	84,39351	54,41824	62,25864	62,16554	78,35509	50,35402	36,64849	35,00152	76,65645	43,06849	22,34941	25,57589	61,88585	28,28926	55,01983	51,09465	44,32015	38,51065	60,89598	66,59821	79,6654	46,62708	46,49018	63,31917	83,80187	57,32898	63,5693	52,03167	81,9809	57,52515	36,3034	37,99418	55,2189	37,93296	28,48682	26,87141	54,71873	31,56615	45,53395	46,82285	42,91335	28,00695	44,48449	56,29421	70,31561	50,64026	54,90288	58,8961	66,48859	53,48019	44,93728	47,96453	70,06487	49,41907	33,73141	37,01799	46,8989	38,50092	26,08491	21,46566	35,33115	24,74511	38,30363	42,53578	34,2374	25,64158	40,43829	56,61424	51,28019	49,01256	52,68741	59,23125	67,84248	44,00586	46,57624	47,9465	58,93858	46,94214	35,60503	38,87751	48,42963	36,40591	22,79012	18,98327	30,6004	34,6169	34,55239	35,6469	36,41274	27,5916	41,01618	33,9287	52,7906	31,80917	35,01043	39,21468	45,69373	32,72284	32,8451	40,17601	42,07725	40,35194	20,84273	21,29856	29,9857	23,24229	15,04304	14,95358	29,111	22,40288	58,76907	38,18392	36,1468	34,08682	43,79829	39,05726	46,97198	41,18998	40,38863	36,30485	56,15067	40,36818	39,87911	52,04624	48,84409	42,81451	22,47127	27,82424	30,89909	23,96752	18,63361	17,80054	35,88763	32,30693
7/3/2020 3:09:00 PM	44	55,88293	40,22119	45,53485	35,58411	39,67472	37,19883	66,91872	35,69263	44,97865	40,0574	48,34839	42,63283	37,35826	35,41556	48,18344	34,11362	32,12914	28,20216	41,10446	27,51424	29,64509	29,828	51,48901	24,18227	47,68409	47,36661	50,74499	32,50809	62,79626	64,66159	78,96358	57,16774	55,02681	70,61057	84,78484	64,33833	56,0436	54,66962	75,81241	55,71231	41,44285	45,25365	66,34485	42,97807	20,78615	23,62601	47,9952	26,94753	40,09215	43,24098	48,293	39,42425	63,56667	68,21825	83,21017	59,06403	61,13312	66,98608	86,68366	57,18764	63,21059	62,73251	79,48456	51,86168	36,94809	35,70686	77,59602	43,27393	21,93364	25,56933	63,07202	28,58332	56,63593	52,31315	47,25168	40,92769	63,00717	67,61632	82,70102	49,40863	47,95984	63,83338	86,23349	60,48443	64,1523	53,16113	82,71635	58,25211	36,21208	38,98596	56,27798	37,34893	29,2718	27,67442	54,03432	31,74873	46,28523	49,17523	43,75352	28,90287	46,96501	57,46899	71,92577	52,7151	57,45794	60,8725	68,64128	55,95904	45,28549	49,39841	71,36655	49,95096	33,41001	37,82279	47,13051	38,87192	25,82649	21,93213	34,7295	24,49506	38,83524	43,73426	35,98606	26,59704	42,07435	58,45934	52,44413	50,09732	53,56397	58,67823	68,08363	44,3645	47,75455	47,68506	60,68779	47,85816	35,72351	37,5467	49,53077	36,26154	23,95902	19,354	30,50391	34,98639	34,75098	35,48098	37,26403	28,05772	42,44018	35,01644	54,19624	32,92171	36,09969	40,32479	45,61705	33,44517	32,15338	40,8209	42,87086	40,6279	21,12152	21,86609	30,99683	22,71193	15,04856	14,69869	28,53062	22,01101	59,96477	39,22863	36,09458	36,72303	44,71389	40,49887	49,40229	42,46761	42,21506	36,25055	58,02621	40,83873	42,82002	53,76569	50,03571	44,21488	22,79261	27,82107	31,19101	23,79476	17,97221	17,35294	35,40126	32,29415
7/3/2020 5:09:00 PM	46	57,16394	41,10059	45,66092	35,87637	41,84323	40,01098	69,13973	38,75131	45,73752	42,72284	51,57583	44,39137	39,34903	36,73409	48,94638	34,62996	32,73762	28,18558	42,26155	27,27778	30,62362	28,9227	51,3168	24,45755	49,4543	50,03448	51,81886	34,63715	65,577	67,70447	80,46758	61,24095	57,35535	71,84868	86,46317	64,81722	57,76567	56,1879	77,97926	56,59151	42,34258	45,76246	67,47472	43,28235	21,2185	24,5557	49,53629	27,16111	42,40689	44,92886	48,14987	40,78546	65,7244	72,11062	85,54481	59,22939	63,53241	84,44304	88,13785	60,53092	64,23402	65,09712	80,11169	51,60739	37,88475	35,44851	76,90195	41,70632	22,69521	25,24059	60,5801	27,7913	59,1581	54,6835	48,90811	40,34649	67,50339	71,61182	82,17216	51,29773	50,29137	66,63276	87,57087	62,57888	64,11472	54,66906	82,87315	60,14658	36,52569	39,70995	55,33184	38,26917	28,56094	27,99644	54,01546	32,2391	48,58001	50,87872	45,31409	30,3659	48,65854	58,51294	72,37684	53,33126	59,88187	63,31627	69,45795	56,42682	45,75603	49,37473	72,0106	50,20425	33,21784	36,18983	48,38556	38,73833	26,30816	21,84157	34,82655	25,00214	39,67216	44,37024	36,93938	26,51836	42,70612	60,03225	54,41983	52,18937	56,3219	60,15929	69,62457	45,61105	47,54055	48,84532	62,30804	49,09483	35,17988	38,32201	50,08656	35,15735	23,02574	18,38997	29,53256	35,06625	34,79643	37,01709	37,59933	28,55113	43,22523	36,61362	54,52511	32,70792	36,9487	39,60544	47,22908	34,21557	33,16534	40,37419	41,80205	40,59046	20,20433	21,65838	30,0534	23,89251	14,43814	14,33314	28,66042	22,77271	64,43323	41,25988	38,93513	38,72237	47,66675	42,41579	49,93327	44,8318	42,33601	38,7518	57,0374	42,03063	43,53807	56,79259	52,5163	46,30001	23,555	27,68844	30,66804	23,91889	19,97416	17,75593	36,47422	34,64087
7/3/2020 7:09:00 PM	48	58,82925	42,33553	47,43804	37,16622	42,31391	41,22445	72,04175	39,27504	47,609	44,23029	53,88214	44,9694	39,7121	35,75183	49,00841	34,08612	34,07901	28,78605	42,94195	27,70647	31,55738	29,78593	52,05384	24,22456	53,30355	52,32836	54,1163	36,05625	69,48987	68,67216	84,00268	62,11953	61,46828	74,49554	87,30589	67,92682	57,99638	58,07975	78,85956	58,35143	42,04658	46,30049	65,94434	43,88947	21,09167	24,68633	48,14973	26,95471	42,11518	45,55862	50,09781	42,14633	68,2711	73,11173	88,32318	63,19656	65,16171	69,79787	89,77101	62,90154	66,46297	66,24171	81,1115	53,45346	37,28096	37,31653	77,90279	43,12811	22,75164	26,08664	61,28087	27,62012	60,09526	55,98814	50,67813	43,27856	69,23145	73,30384	85,76875	53,05945	51,37689	68,38237	88,62677	62,71297	65,48312	56,7537	83,26661	60,90995	35,14299	39,67368	55,53989	39,53884	29,2899	28,67339	55,07978	31,69796	48,85057	51,1477	46,56368	31,23004	50,32832	59,72902	75,19894	55,13049	61,88191	64,85832	70,19839	58,82108	45,80024	51,62826	72,06039	50,23782	33,50092	38,51404	47,11745	38,36663	25,93564	20,67826	34,94101	24,36243	41,09775	47,07546	36,32923	26,91562	44,01712	61,4457	55,8993	53,72603	55,73455	61,25048	71,61991	46,94822	49,63266	49,70815	61,93012	48,7393	34,5687	37,43251	50,4664	35,49286	23,01634	18,40766	29,58603	34,02499	35,74167	36,49135	39,39061	29,72474	44,92609	37,67947	54,70788	34,33017	36,97855	40,87263	49,00144	35,05381	34,01014	40,89398	42,55402	41,20171	20,42274	21,36266	30,05699	21,7278	15,2609	14,51868	28,7556	21,19944	65,03793	46,13512	41,68587	42,37152	47,92323	45,10334	52,16947	45,51123	43,39107	40,16792	62,61778	42,21507	46,19502	57,36108	55,22193	48,58471	23,95336	27,71407	30,0047	22,69873	17,83081	18,21521	37,10924	32,60485
7/3/2020 9:09:00 PM	50	61,02489	45,24053	49,67832	38,30985	45,38151	43,27352	74,45319	42,20636	49,22794	47,5963	55,04221	45,92693	39,63707	39,79789	49,79229	36,1412	33,36297	28,86522	41,96632	27,73182	30,96285	28,51742	52,27876	25,84881	51,89199	53,02968	57,2934	37,63994	70,39581	70,6487	87,33795	66,21429	63,1833	76,59946	89,29239	70,13519	60,2962	59,78276	79,85867	60,75411	44,33328	46,61728	65,74664	45,0574	21,66985	24,56903	49,94178	27,50469	44,9761	48,07354	53,87503	44,06381	71,33952	75,3793	90,62667	64,99627	67,08672	72,89194	90,46406	63,86404	67,13742	67,83565	82,31916	55,68102	37,75717	36,55587	78,02608	43,37036	23,35662	25,58673	61,50758	27,62752	60,74733	57,8628	51,29325	43,00654	71,42221	75,21642	88,42142	55,59406	53,90093	70,75266	89,86365	67,4437	65,27258	58,4692	84,5776	61,09838	36,27321	39,46494	55,76012	39,06679	29,04696	28,27151	54,86592	31,78617	51,0644	51,87044	47,582	33,19539	51,60513	62,92558	76,72855	56,75515	63,66131	66,89566	71,65685	59,03743	48,21874	51,71136	71,92659	51,09216	32,9166	37,29878	47,2829	38,3236	25,53686	22,57737	34,88298	24,75734	42,70246	48,38031	38,32615	27,46974	45,01409	63,27475	59,13578	55,56504	56,86913	62,56314	72,28855	48,8503	50,18202	50,53162	63,49456	50,36873	34,87489	38,22178	50,24377	35,29081	23,69744	19,53892	30,71964	34,69537	35,93135	37,10192	39,52032	28,72485	44,77164	38,07934	56,67979	33,69612	37,73127	42,6128	49,26186	34,74732	32,77879	40,84045	43,88062	41,77954	20,5218	21,73616	30,08731	22,93262	15,20267	14,57442	28,31234	21,35783	67,55106	47,6903	42,54187	41,66487	51,0742	47,99417	53,9772	48,2769	45,65554	41,95727	63,54057	44,45271	49,91615	60,38496	56,31223	49,77419	24,83167	27,33373	31,23466	23,97429	17,72961	18,16423	36,84018	33,22564
7/3/2020 11:09:00 PM	52	63,49891	46,80634	51,03	40,1548	46,12553	46,26498	76,20696	42,95487	52,01315	48,38052	57,0673	48,75512	40,98619	40,28452	51,17788	36,54703	34,0107	30,23734	42,43563	28,46437	31,51857	29,38184	53,42666	24,40913	55,81282	55,57071	58,45842	39,18179	73,4453	73,16141	87,9883	68,987	65,99138	78,10338	90,93687	73,792	61,56802	60,15487	79,94861	62,33138	45,07032	46,25774	66,47665	44,24832	22,26321	24,51709	50,13525	27,73085	45,98896	49,43682	55,73663	45,46579	75,90987	78,26219	91,2853	67,35045	71,4365	75,58881	91,26534	66,9715	68,80133	68,32339	82,4864	57,46352	38,36393	37,39777	78,12231	43,51673	23,54823	26,70811	62,64457	27,6394	62,3602	61,35009	53,03659	44,68515	72,96778	77,57426	89,58064	56,56049	56,03835	73,49476	91,84157	68,35723	66,62965	57,74937	84,5888	62,64811	37,01917	41,01535	57,8657	38,76443	28,80471	28,22634	54,7172	31,72048	53,24554	53,52102	49,69661	32,26839	53,61903	65,26892	78,13957	58,09122	64,54349	67,59118	72,909	62,59395	49,38232	51,87991	73,87869	51,20593	32,85837	37,36448	47,8853	39,02734	25,44471	21,86305	35,60566	24,70988	42,81879	48,78736	38,42107	28,04045	44,35207	63,58844	60,72676	56,99643	57,79861	63,66581	73,14165	49,76487	49,38294	50,14231	63,27103	51,96597	35,24674	37,84856	51,02254	35,78208	23,28242	19,17807	29,71817	35,03351	37,44412	37,51548	40,46827	30,2828	44,97065	39,54727	59,60564	34,24217	38,84616	43,10849	48,58664	36,12807	32,94554	41,95686	43,69364	42,35218	20,0161	21,04913	30,09608	23,6039	14,35863	14,83132	28,95088	21,71136	67,96896	47,15545	43,83117	42,53537	53,57282	48,26419	56,31859	51,22651	49,00164	42,69314	64,74918	47,38084	50,33944	61,14072	57,83073	52,16132	24,74621	27,88005	29,73896	23,5226	19,18497	18,15546	36,26037	34,32043
7/4/2020 1:09:00 AM	54	65,7141	46,84288	53,11188	41,51311	47,78211	49,17289	78,73639	42,77305	53,81722	49,99061	58,81514	49,56019	42,16767	39,59839	50,83403	36,35997	34,71968	30,495	43,42901	27,92005	33,0305	30,62444	52,85036	24,55874	56,93724	59,86219	61,69243	40,9909	75,13166	75,34019	89,99254	73,19539	68,95045	80,17504	91,69306	74,74691	63,40304	61,93951	80,05153	63,29617	45,79976	48,01786	65,7572	44,92588	22,41069	24,71375	50,61533	27,2331	47,56991	52,67476	57,43176	47,46691	77,03616	79,45789	92,95493	68,36124	73,84118	77,39867	92,49621	68,52351	68,78261	70,75949	82,73846	59,8193	39,25073	38,2329	77,79198	43,51646	23,03278	26,80917	61,21118	27,84517	65,50771	63,25887	56,06535	46,53936	74,70256	80,63828	89,91069	59,86357	58,07976	75,31567	92,68671	70,28425	67,77541	58,9966	86,05459	65,37357	37,84386	41,76773	56,27557	39,57961	29,16625	28,45995	54,12598	32,76227	54,8555	55,35477	50,51994	33,58691	55,37833	66,85393	78,82419	62,36945	64,9698	69,59985	74,11866	63,67029	48,89464	52,5525	74,29231	53,21701	33,14869	37,52998	46,69209	38,43004	25,24377	23,0037	35,31837	25,13822	43,04771	50,65677	40,76419	29,66512	45,96976	67,10143	61,06066	57,42063	58,9515	64,36201	74,72486	51,25352	50,25317	50,7168	65,15322	52,08209	34,95296	38,03997	49,58272	35,83776	21,96279	18,62525	30,11516	34,19333	37,83965	38,27496	40,35733	30,79645	46,7747	40,73408	60,23832	34,43005	39,46604	43,3562	48,66967	36,66321	33,29942	41,09285	45,32935	41,63925	20,75942	20,63557	29,58015	22,35376	14,43717	14,91206	27,97876	21,11993	69,39034	48,07195	45,65995	44,28624	54,81606	50,28736	58,819	52,51126	48,76085	43,63795	68,78613	50,51704	51,49867	63,46671	60,60145	53,81418	25,20605	28,51106	29,65317	23,17432	18,88539	20,21952	36,39457	33,46887
7/4/2020 3:09:00 AM	56	67,32165	49,97161	53,90431	42,92793	49,25121	50,88783	80,11253	45,48173	56,61348	51,53176	60,7054	52,93	44,54562	43,74185	53,09336	38,63264	34,98121	29,78062	42,49446	28,9736	31,66867	29,40733	54,07686	24,80486	58,3113	60,84017	62,83633	43,25963	77,66544	76,65444	92,45607	74,9569	71,63179	83,81405	93,36518	75,36237	64,82655	63,19483	82,34679	65,04249	45,88072	46,32212	66,14929	45,49409	22,23772	25,79127	50,25365	27,56652	50,14838	52,54546	58,23594	49,57746	79,1532	83,10801	93,80008	70,67204	74,7905	79,37646	93,16029	70,81738	70,49507	73,63831	85,2837	60,36438	38,33789	37,88662	77,40192	43,76589	23,24236	26,40956	61,14045	28,20983	66,74713	66,25069	57,68808	48,39033	75,91229	82,48266	92,72374	63,11616	60,47483	77,56514	94,65849	73,29818	70,63895	60,6788	86,72318	67,50276	37,87592	39,88416	56,79667	39,69675	29,14491	28,50229	55,19438	32,12617	55,56469	56,00118	51,47781	34,53512	57,34335	69,31242	81,12393	63,40656	68,09364	70,72778	76,57418	65,15598	49,68274	54,21848	74,42577	52,66917	33,34805	36,0503	47,66095	39,89162	25,91982	22,60866	35,53692	24,51971	44,71492	51,02779	42,26825	30,29088	46,37275	67,73686	62,64382	58,84484	60,31559	67,17803	75,80357	52,59084	50,96044	51,31741	66,80234	53,08577	34,6761	38,29693	50,12973	36,09527	22,15883	19,48573	30,05547	34,86855	38,61454	38,42921	41,378	31,12187	48,39785	39,76535	60,73829	35,74686	39,76204	45,26173	50,95891	37,60789	34,90779	42,4053	44,52898	43,34072	19,87595	21,05811	29,67521	22,70288	13,70648	14,56254	28,69142	21,81539	70,16191	49,5689	46,10701	45,62652	56,73167	51,71474	62,07173	55,34613	49,74733	45,95055	69,55632	52,03442	53,31662	66,23232	63,03735	56,80074	24,8727	28,86452	30,57747	24,66422	19,14352	18,92856	36,86029	32,87529
7/4/2020 5:09:00 AM	58	69,65815	51,08609	56,61542	44,89328	52,16996	52,1978	82,31026	47,55408	57,46678	53,68121	64,28182	54,04813	45,16336	42,2878	53,27358	39,80791	34,90544	30,49106	41,3409	28,46734	31,47104	29,9388	54,10028	25,36251	60,33903	63,43571	63,71021	43,39233	79,09593	79,73206	93,08493	75,8399	73,7223	84,72418	93,91344	77,64831	65,77539	64,09151	84,06346	66,14391	44,34378	47,11711	67,62524	45,67239	22,29222	25,57125	50,75258	27,1091	51,80109	55,20612	60,44224	51,04531	81,13955	84,08011	94,63238	74,2897	77,09018	81,86098	95,00325	73,12804	71,57784	75,08855	86,47629	60,65111	39,33866	38,28885	78,15857	45,29108	22,73714	25,63384	62,06316	29,0835	68,51286	69,04053	58,83608	49,14864	77,88179	85,17083	93,11581	64,4827	63,67181	80,4988	95,25703	75,34587	71,0856	61,28661	87,86541	67,50615	38,69661	40,26498	57,33954	39,57249	29,06023	27,65777	54,86702	32,39039	56,7613	56,91797	53,6687	35,67653	59,83228	71,34761	82,2896	66,84842	68,71263	71,97337	78,38894	67,50919	50,69698	54,83719	75,2495	52,92793	34,12992	36,47202	46,64186	39,48904	26,41219	22,64949	35,2638	24,47309	45,8839	52,9331	43,27393	30,94904	48,08245	68,01331	63,98948	61,05347	62,19234	68,79387	75,78118	53,80864	50,4626	52,22978	67,19939	52,25077	35,89806	38,29652	50,51344	36,96735	22,63083	19,75982	30,92348	34,91731	39,58202	39,02465	41,8265	31,28392	48,35254	41,53708	61,13443	36,46262	40,14396	46,30264	51,42247	37,6414	34,31525	44,4143	44,52359	44,22069	20,48188	21,28688	29,13987	22,81147	14,19927	14,79257	28,08652	20,93861	71,09679	50,04925	47,98947	49,06091	57,88109	53,21487	63,83634	58,25985	53,82875	46,11855	73,10277	53,59686	54,99744	68,28546	63,95578	57,75337	25,168	28,76436	30,58645	24,52427	19,28879	19,45313	37,38831	33,23366
7/4/2020 7:09:00 AM	60	71,47554	53,10221	57,71366	46,13726	53,66545	55,1736	84,39918	48,37278	60,11391	55,17987	66,84578	57,2179	47,86679	45,32818	53,1891	40,52767	35,19355	30,98433	41,97219	27,88724	31,94621	30,65526	53,05061	25,63011	63,18164	65,81274	65,151	44,2318	81,29482	82,18405	94,22366	76,0568	75,98164	86,6181	94,5899	81,24303	68,40904	64,12875	83,37437	68,89396	44,4735	48,4717	67,58739	45,66209	21,85145	24,98957	50,95034	26,9277	54,9323	56,8788	63,03859	52,32573	83,73936	86,31175	94,937	76,32349	79,13517	82,45151	95,04559	76,11882	73,57462	76,26624	86,4039	63,01476	39,69068	39,27988	77,60085	45,82539	23,00301	26,23336	62,3182	29,18469	70,50274	70,14872	61,2109	51,13519	80,69048	86,95886	94,30048	67,42112	64,90745	82,51153	95,97224	78,00945	72,24802	62,86127	88,55064	69,18863	37,92074	41,86167	57,42387	41,65092	29,08792	28,31786	55,00491	31,5882	58,40607	59,00316	54,2555	35,53969	60,32045	71,74106	83,99998	69,45914	68,82543	72,13232	79,28285	71,03358	51,38815	55,0503	76,15053	53,87634	33,29307	36,39126	45,73552	38,91288	25,91547	22,19109	35,34875	24,77695	45,51765	54,37273	42,60354	31,44715	50,31332	69,11549	63,94596	61,49432	63,09461	69,43613	77,39149	55,07081	51,46994	53,31559	67,57046	53,31351	36,7421	37,88779	49,97438	36,97758	22,04009	19,2211	30,45548	34,60641	39,81895	39,40726	42,06944	32,4035	48,50547	41,59835	63,19117	38,21936	41,11937	45,96341	51,71288	38,47072	35,8562	44,75581	45,33288	44,75015	20,23555	21,63351	28,83572	22,32268	14,16391	14,66173	27,86852	22,25941	73,89603	51,03435	50,3918	49,43785	61,28537	56,09796	66,47133	58,89741	54,57734	48,56923	74,51439	56,0548	56,9027	70,34925	66,73499	59,54541	25,45328	29,59888	30,26732	25,4662	19,28555	19,07265	37,1214	33,8378
7/4/2020 9:09:00 AM	62	73,93133	54,78635	61,61279	47,92641	55,72371	58,13618	86,78672	51,05217	61,07317	56,46255	69,43703	58,43723	49,03197	44,14028	55,70977	42,33429	33,58367	30,18291	41,88626	28,00149	32,02165	31,26686	53,97326	26,2221	65,06915	66,13783	67,68928	46,56685	84,27063	83,15166	95,25959	78,446	78,60688	88,18958	95,90242	82,36758	69,86883	66,31073	85,03915	69,61449	44,04489	47,0671	66,27107	46,66577	22,3874	24,60246	51,2565	26,42324	56,94823	56,87984	65,753	54,16937	86,12898	87,70612	96,15137	79,96414	81,50966	85,40195	96,3436	76,73746	74,09462	78,07319	87,5471	62,24683	39,88237	39,04047	79,1121	45,30352	22,83198	26,08298	61,93952	29,34474	70,59156	70,85786	62,87426	53,82363	82,91783	88,09281	95,56387	69,68169	67,24075	82,71497	96,73049	80,43366	74,47585	63,69701	89,45105	70,73518	39,85839	40,91209	57,59925	39,54734	29,19906	28,452	55,57533	30,79382	58,21695	61,96334	54,65171	37,44432	61,97972	74,74269	86,97302	70,42702	71,0845	74,64938	81,41419	71,66065	52,24297	56,11178	76,34864	53,97345	33,22308	34,81681	46,07005	38,89334	26,35314	22,86479	36,53307	24,01801	46,51608	55,37612	44,0913	31,8252	50,65864	69,84099	65,45695	63,50029	63,90978	71,44687	78,32947	56,70756	53,36823	55,45819	68,36055	54,53422	36,16843	37,56044	48,73142	36,9152	22,32158	18,94804	30,37591	35,59453	38,98776	38,82301	42,93552	33,26571	48,87821	42,65598	63,80899	39,96029	41,07151	47,90492	52,82652	38,5729	35,85067	46,07897	47,11442	45,79658	19,57532	21,35216	28,88242	21,55131	14,25985	15,08987	27,45842	21,23329	73,297	54,98937	53,48379	51,26804	60,39367	60,24785	69,60778	61,18494	58,05738	51,00389	76,4142	57,17935	59,39614	72,76401	67,54049	62,24139	25,36341	29,27228	31,02357	25,47883	18,57773	19,33279	37,93912	33,63858
7/4/2020 11:09:00 AM	64	75,45348	57,04707	63,14399	48,9861	58,39509	57,89001	88,5999	52,1473	63,93374	58,99723	71,48009	58,93098	49,20721	44,87898	57,86251	42,81139	35,15203	31,59579	43,11451	28,18199	32,56452	32,8221	51,57603	25,72323	67,47466	69,18372	68,8233	48,0381	85,10307	85,75072	96,17451	82,22066	80,79867	89,62341	97,02829	85,05415	72,59629	67,38387	85,37777	71,60167	44,40629	47,27509	66,14651	46,93226	22,36344	25,46964	50,51482	26,99478	58,95239	59,57643	66,90698	55,90656	88,46914	90,02894	96,73346	82,13894	82,86707	86,97406	96,66225	80,72302	75,1662	79,24252	89,06754	65,38062	40,77579	39,22393	78,54788	46,50745	23,06021	26,39521	61,78595	28,54098	73,14635	72,90817	66,70059	54,84155	84,45699	89,15589	96,30105	71,54544	68,73957	84,61353	98,11465	81,37109	75,66293	67,04079	90,8774	71,01674	40,16565	41,8788	56,16006	39,56434	29,20086	28,88	55,07129	30,90462	61,56817	63,71256	56,5976	37,59097	63,59457	75,74305	87,41463	72,80656	72,9503	75,68365	83,33499	71,73843	52,87716	55,7845	77,46098	54,09449	33,47046	36,04111	45,90144	38,55749	26,11191	22,41635	35,85606	24,03577	47,60735	56,46642	43,60985	33,31005	53,05669	71,42788	66,17837	65,5272	65,89833	72,03925	80,5196	57,30983	52,82969	54,6904	67,802	54,28451	35,91174	36,29083	49,67154	35,31747	22,15275	19,25239	30,21552	34,22379	40,25103	39,96677	42,33518	33,30743	50,11488	43,96157	63,41505	40,46882	42,27945	48,69917	52,66122	39,96111	36,82775	45,63812	46,59365	46,53391	20,10196	21,17982	28,91088	21,10494	14,52206	14,352	27,0032	20,55813	75,6194	56,72655	56,6646	53,96959	62,66765	60,91747	71,17457	63,08714	58,35496	52,84007	79,60344	58,33858	61,93393	72,81367	69,67618	64,19686	26,01425	29,15057	32,03505	26,05576	18,50098	20,29468	37,87232	33,45781
7/4/2020 1:09:00 PM	66	76,70438	60,55925	65,04324	50,902	61,65617	59,71161	89,71866	52,87473	66,17802	61,32392	74,81786	62,17355	49,78822	47,70419	58,14511	43,26205	35,38413	31,62826	44,2935	27,13162	32,1263	32,0615	52,45669	25,61899	69,84403	70,9221	70,09989	50,0514	87,25893	88,37409	97,6092	84,04095	82,83032	92,14087	97,50262	86,13209	74,30116	69,12508	86,79163	72,96972	44,09607	48,14565	65,99546	47,24843	21,48852	26,55712	51,59352	28,0312	60,18727	63,32373	68,37187	56,78984	90,53804	91,67545	96,93351	85,08745	86,51104	89,33992	97,33373	82,869	76,80171	79,67051	89,54962	65,68565	41,95554	38,29832	78,42886	47,55236	23,04183	26,23867	62,69605	29,09973	76,13416	75,56131	68,3075	55,79161	86,75059	90,9259	96,38214	75,37475	69,92732	85,9118	98,04846	83,66158	76,26762	67,18688	90,05429	72,68264	40,17946	42,11263	57,40674	40,26567	30,60276	29,67872	54,0625	32,395	61,50358	65,85303	57,22666	39,16169	65,55973	77,7448	89,75326	74,78158	74,9254	77,59547	85,13766	73,82626	54,68633	57,88503	76,91409	55,67349	33,14587	35,66299	45,77365	38,37175	25,55261	22,94382	35,59668	24,73419	47,50919	56,90256	44,6922	34,09586	53,47847	73,91979	68,5684	66,69637	66,82547	74,07666	81,37482	58,25348	53,71843	55,38364	69,07244	55,78899	35,87285	37,40336	50,84217	35,16675	22,46512	19,0158	29,89348	33,93906	40,58308	40,13995	42,18349	33,22799	49,67209	45,4197	65,10542	40,98834	43,90453	50,44001	54,06658	41,00443	38,54554	46,51809	48,04619	46,02633	19,59072	21,16179	28,05758	20,65015	14,63742	14,78891	26,90008	20,37909	78,66151	58,7	55,12095	53,88588	64,11486	62,72077	71,92032	64,07114	60,06591	53,63374	80,49113	62,07442	61,33889	75,33329	73,35751	64,44884	26,81235	29,96076	30,87222	25,68213	19,47937	19,62243	37,79911	34,70222
7/4/2020 3:09:00 PM	68	77,80939	62,7627	68,03947	53,49097	64,10747	60,55744	91,27694	54,88167	68,02049	63,13798	78,17342	63,04826	51,04823	47,05087	59,57947	45,56449	34,8948	32,33042	43,8139	27,71877	32,54532	31,16324	51,96011	25,83043	72,10578	72,84924	71,26741	52,5433	88,7156	89,58755	98,2778	85,64262	86,18604	92,37746	98,36007	88,99654	76,13479	71,23813	87,46803	75,70499	45,74009	48,35192	65,95504	46,69699	21,80578	26,66632	51,83223	27,25595	62,86403	64,14539	69,94357	60,25511	92,29844	92,8324	97,43224	86,77415	88,9756	91,08752	98,27725	83,93927	77,0488	81,07435	90,1325	67,83958	41,40563	39,57146	78,7319	47,62482	23,82798	26,5663	63,38998	28,96352	77,33559	77,89684	69,48932	57,63684	87,50719	92,52328	96,51643	77,65916	72,75917	88,02588	98,92284	85,63799	77,46878	68,93049	90,85703	74,60773	40,19465	41,71349	57,00121	40,7396	29,69593	28,7643	54,45098	31,70494	64,16031	67,0968	58,18061	40,54384	67,15856	78,93533	90,45936	76,11206	74,94958	79,59632	87,31197	74,90184	54,62561	58,95889	78,36407	56,46076	32,33339	34,27919	45,7874	40,30697	25,15812	22,42181	35,55593	24,78158	49,17543	58,6372	45,02411	35,14685	56,95182	74,63314	68,84215	69,12668	67,69092	74,63258	82,66123	59,71568	55,3145	55,76281	69,5908	56,72911	36,28523	36,60402	49,02078	35,75549	22,79793	18,86757	29,58893	34,34558	41,00423	40,31436	42,39411	34,21613	52,00769	47,80035	66,75329	43,93271	43,98113	51,26638	55,81938	42,13113	37,72726	47,96129	49,18504	46,59917	20,16958	20,54404	28,27946	20,51752	14,4945	14,22428	26,42787	19,58762	79,21648	57,97173	57,79053	56,00215	66,18009	66,19467	74,76777	66,36183	63,61551	56,84489	81,61859	64,31794	62,76277	78,5523	74,80507	67,26493	26,79564	30,4628	30,97087	25,29004	19,14712	19,47495	38,34867	33,61876
7/4/2020 5:09:00 PM	70	80,17546	64,9864	68,58189	57,26936	65,43463	62,03705	92,73465	57,03035	70,11737	65,74533	81,04899	65,62064	51,3704	47,78535	60,54328	42,99984	35,02853	30,90849	43,84249	28,24291	32,43736	31,42967	52,85912	25,05036	74,08509	74,5872	74,55378	54,16563	90,3489	91,5212	98,45644	88,20161	88,81258	93,78744	98,89479	90,38566	76,46069	73,12189	88,14262	76,06917	45,60062	48,53048	65,08268	46,25594	21,54261	27,73838	51,79336	27,65397	64,46529	65,66299	70,69899	60,37598	93,17461	94,88493	98,22849	89,14657	91,30637	93,26322	98,67284	86,31168	79,93583	82,02939	90,994	69,63977	41,53798	39,51723	79,05228	47,01791	23,97906	27,4109	63,02892	27,95293	79,17737	78,88788	71,70522	58,46396	90,19148	93,21611	97,33208	80,12814	75,36037	89,39069	99,30172	86,52596	78,38549	69,93148	91,95561	75,02715	40,80605	41,18659	56,2824	42,03491	29,55874	30,0373	54,36449	32,14495	64,48263	67,27792	59,13186	41,02729	69,02369	80,57312	91,77699	77,53529	78,17384	81,71745	87,58254	77,13914	55,22395	59,30027	79,2137	57,28456	33,22454	35,14209	43,79559	39,62561	25,22319	22,23979	35,62825	23,91149	51,52652	59,28506	47,62034	35,69926	58,18082	75,57402	71,25208	70,83971	69,40905	76,25208	83,89016	61,67841	56,71294	56,76136	71,35278	56,6923	36,31804	37,17417	50,47538	35,69221	22,40481	18,65965	29,09351	33,25258	41,99236	40,87485	42,94416	33,05883	53,89747	48,92463	67,73645	44,88581	44,87318	53,54222	55,04187	44,35933	38,88677	47,60894	48,64521	46,30333	19,77695	20,50343	27,77244	20,35415	14,55384	14,22897	26,43596	19,43676	82,09881	61,5701	60,81461	58,72728	68,64121	69,19638	77,34859	69,28279	64,38406	59,60517	82,75842	65,79852	65,04013	80,49149	76,01453	68,95612	27,22487	30,18713	30,69358	25,06679	19,30378	21,35431	37,95024	33,10911
7/4/2020 7:09:00 PM	72	82,58773	67,69867	71,1973	59,42467	67,90148	63,61945	93,32719	59,79008	73,13963	67,71427	82,17113	66,73865	52,8194	49,00461	61,49923	45,21732	37,20601	31,69084	44,0154	28,35578	33,03962	32,20995	52,51216	25,14126	75,29813	76,10501	76,45737	56,40488	92,52039	93,30267	99,01257	89,37113	89,75844	94,42494	99,04959	92,06544	79,75002	76,1801	89,49575	79,07956	46,66833	49,0462	65,17352	47,19386	22,05301	27,55768	51,39375	28,86197	66,71227	68,53097	72,37173	63,60709	94,00898	96,10439	98,7538	90,76902	92,01474	94,26531	99,10699	89,79713	79,68192	82,78625	92,716	72,02338	42,0537	40,02307	79,38351	47,55837	23,98679	26,87072	62,77575	28,65668	81,63206	80,46239	73,01234	58,7712	92,00611	94,26324	97,97214	82,31425	77,50884	91,33173	99,12399	88,87986	79,31698	70,77621	91,84419	75,89854	40,84729	42,25824	57,46236	42,32165	29,71783	30,70789	54,45064	31,7555	66,73347	69,97134	60,48975	42,56065	71,22223	81,54254	94,55473	79,59328	80,86138	82,64637	89,18504	77,84325	56,66031	60,79375	80,23699	59,42155	33,77888	35,05692	46,13541	38,77942	24,89901	23,11057	36,38297	25,74699	51,11834	59,86351	48,68646	35,55578	59,16611	77,35247	73,47556	72,05432	71,07703	76,19474	83,51121	63,81355	56,02137	57,82667	73,28159	58,87621	35,8821	36,73429	50,86911	36,23031	21,8712	18,94556	29,70022	33,31026	41,8357	41,46393	43,57033	33,54934	55,61388	49,07286	70,23742	45,07412	45,50529	53,89762	58,36373	44,27911	39,89894	48,56751	50,48416	48,12908	19,62727	20,5446	28,19843	20,98288	13,77645	14,39531	26,5625	19,71009	83,55037	64,09352	61,01349	58,60832	70,48561	70,53259	78,05039	69,84631	67,6316	61,14038	84,3145	67,68686	68,69488	82,67905	77,18867	72,56459	27,52949	30,54688	31,02281	25,65083	19,15202	20,47649	38,14331	33,54982
7/4/2020 9:09:00 PM	74	85,78843	70,53286	72,85733	61,6543	69,58818	66,08636	94,58279	60,97149	74,82426	71,29062	85,94351	68,99978	54,79119	51,93268	63,32152	44,26192	36,20572	32,31017	44,98038	27,59857	33,5331	32,34597	52,47941	24,54942	78,37008	78,29294	76,4345	56,61031	93,95302	94,69358	99,16314	90,80708	89,82938	95,74886	99,37439	93,7958	80,61975	78,56771	89,52821	79,11389	46,25787	49,21157	65,22962	48,23925	22,28324	26,74514	52,75338	28,45622	69,00703	69,59073	73,40158	64,75028	95,19874	96,56886	98,84795	91,28039	94,47137	95,79873	99,61014	89,81951	81,26078	83,56163	93,55093	73,18255	42,14847	39,84894	80,26858	48,15622	23,74033	27,59601	62,38975	28,10469	83,2128	81,91085	74,96974	60,96389	92,79379	94,54542	98,78391	83,69046	79,31968	92,18274	99,44242	90,25006	80,26947	72,89215	93,19719	76,95921	40,24654	41,40453	57,95625	41,50966	29,81889	29,52621	53,55949	33,20043	66,52761	72,85928	62,42208	43,69412	74,84003	83,1954	95,49113	82,21486	82,25616	83,64735	90,54784	79,50887	56,32723	60,77296	80,97688	60,22353	34,2528	35,50668	44,31221	39,56448	25,62113	22,96211	35,76398	25,37308	52,7359	61,79639	49,18726	35,1441	61,18044	79,47177	73,73624	74,1409	71,49226	79,25881	84,77481	64,66305	57,93662	58,9977	72,19634	59,39407	36,77118	37,22673	49,87083	36,46518	21,33254	18,3678	30,01569	32,56487	43,20022	41,71834	43,78703	34,68066	57,12216	50,23285	70,37943	45,85585	47,17064	55,14637	57,89678	46,48714	40,92659	49,78842	52,25236	48,1382	18,32332	19,02555	27,02869	19,83581	13,78723	13,55528	25,80584	19,42266	84,72052	64,83898	61,54005	60,04815	71,47339	72,26072	81,22948	73,75546	69,15941	61,75632	86,481	70,31934	68,22267	84,32692	79,58859	73,73508	28,30101	30,5057	30,32356	25,39249	19,56061	20,6469	37,4752	34,15533
7/4/2020 11:09:00 PM	76	86,99512	72,04209	75,50543	63,56391	71,79813	67,68691	96,07317	63,45304	76,47105	72,09909	86,97648	71,23212	56,09431	51,10342	65,51994	44,86564	36,05244	32,23695	44,60675	27,82956	32,66772	32,8804	53,62656	24,36554	79,69283	79,3491	77,60458	58,40207	95,14381	95,30808	99,30606	92,49538	92,34154	96,78065	99,80128	95,42786	80,91222	79,33031	90,46986	80,34422	46,82948	49,29253	65,0722	48,54325	23,01586	27,823	52,16492	27,31695	71,88308	70,088	75,12642	66,82478	96,24834	97,46485	99,33328	92,66675	94,98384	96,81311	99,79146	92,76388	82,41331	85,75327	94,02617	73,04833	42,25492	41,19046	80,20419	47,24221	24,46349	26,79473	62,06536	27,51015	84,67425	83,69604	75,78802	62,8114	94,80148	95,57417	99,13814	86,81885	82,57226	94,13641	99,67941	91,77554	81,32702	74,24458	93,81334	77,94416	40,38171	42,09356	58,48551	41,74832	29,71921	28,88345	54,00917	32,64893	68,19663	71,67075	62,8574	45,26698	76,78671	84,47005	96,16296	83,17978	83,78675	85,72281	92,07374	81,01611	55,88749	62,65895	82,72339	58,99757	34,59729	35,84259	43,25175	38,44634	25,28391	22,41262	35,68365	23,72348	54,72142	62,33857	49,61352	35,40001	60,10741	80,30801	75,14126	77,36861	73,1585	78,91848	86,01031	66,66038	59,33577	60,15273	72,82224	59,39476	36,39471	37,30438	49,31968	36,60664	22,63021	17,31087	28,99984	32,02842	42,34506	42,10171	44,27007	33,83227	58,62504	51,57431	71,03655	46,30506	48,1297	56,69781	59,02722	46,87893	41,94042	49,90598	54,02361	49,33403	18,31247	19,28561	26,94483	20,23506	13,34293	14,21426	25,94675	19,21281	85,59053	66,8721	63,30335	61,52796	75,56491	74,74843	82,02047	75,10914	71,25145	64,77509	88,71015	72,24829	72,85857	86,9684	81,73326	77,35799	29,1199	31,52831	30,73352	25,38793	18,97602	21,53418	36,44176	33,26537
7/5/2020 1:09:00 AM	78	89,12584	74,81226	77,06151	65,30408	74,12094	70,36079	96,86933	64,83775	78,25922	74,28535	88,01255	73,2827	57,8719	52,92758	65,7148	46,83956	35,76543	31,42684	45,10956	27,39486	32,2295	31,64201	52,35556	24,81018	79,27325	81,35341	79,65621	60,80391	95,64158	95,99255	99,62519	93,01842	93,06822	97,90285	99,75223	96,20759	83,17391	79,85252	91,26126	82,04189	47,49454	48,98734	68,0207	51,58516	23,03513	26,79868	53,41573	27,91666	73,71368	74,13151	78,66069	68,78911	97,08749	97,94216	99,4161	94,51882	95,87547	96,85352	99,87593	92,82452	85,70299	87,35728	95,02494	76,16422	41,56852	41,24855	80,49258	49,18366	25,47372	26,69644	62,08783	28,22032	85,31443	84,35822	78,7739	66,48403	95,21027	96,76441	99,05477	87,63933	84,83705	94,94053	99,82352	93,25092	83,29783	75,94537	94,20335	79,2028	40,04497	42,08306	59,50044	42,51389	29,4465	28,54775	54,18174	32,4828	70,86359	74,04116	64,47274	46,13326	79,57388	87,17632	96,84834	85,21903	85,17034	87,37366	92,54346	82,81713	57,52494	64,15741	83,48405	61,58018	35,31893	36,292	45,40251	37,57584	25,59986	22,12568	35,9451	24,30137	54,39635	64,01505	50,47117	36,29898	61,39396	82,42477	77,24662	77,93104	75,82332	81,46262	86,67081	68,80643	60,10265	60,07841	74,74255	59,68943	37,45248	37,56984	49,50238	36,62129	22,86721	18,75974	29,88555	32,94347	44,15424	42,66613	43,95377	34,73246	59,28837	52,28642	71,29353	45,57305	48,91192	57,88309	62,16747	47,06786	43,18827	50,59965	55,26927	51,18071	18,08611	18,92808	28,04638	19,81529	13,28049	14,34295	26,36508	19,2537	87,31723	69,32858	64,66208	62,23964	78,5425	77,46416	83,78764	78,27876	74,72419	64,92381	90,71888	75,38323	72,37774	87,35294	83,20002	78,62443	28,71477	31,58584	29,31877	26,76213	19,81453	20,13138	36,18272	33,50885
7/5/2020 3:09:00 AM	80	90,51904	76,69132	77,96143	68,42548	76,61914	71,73022	97,73997	67,27689	80,94973	75,82097	89,23016	75,20537	58,37236	54,37439	67,89788	47,64478	36,68711	30,64289	44,79898	27,92412	31,94449	32,44537	51,15681	24,59895	81,31534	82,86569	79,38853	61,69374	97,13093	97,32986	99,56364	95,47815	93,92857	98,55582	99,97064	97,01482	84,55426	80,61221	91,78203	83,51121	45,87202	47,8516	68,1098	50,44451	22,77817	27,19406	52,6816	28,13211	75,61125	75,79755	80,35346	71,525	97,51561	98,87122	99,65027	96,06778	96,82092	96,94152	100	93,94978	84,96091	88,23463	95,12745	77,73493	42,48716	41,10121	80,77407	48,66283	24,48628	27,29278	61,4419	27,40453	85,84901	87,33056	79,54292	68,01773	96,0155	97,66509	99,55135	89,65765	87,20802	96,04436	99,92223	95,38109	84,70733	78,27579	94,49181	81,29311	40,4204	42,74522	59,81867	44,18393	29,66125	29,23409	53,92546	32,60798	71,91984	75,78291	64,77986	46,7993	81,88267	89,90917	96,66412	87,36302	86,91742	89,34557	93,55603	83,7346	57,59836	62,96806	84,30489	62,41345	34,94239	36,2739	44,63942	36,95147	25,15107	23,05924	35,21822	24,54292	55,35644	64,84071	50,78628	36,12856	62,28096	82,79662	77,66765	79,3328	77,01903	81,9916	87,3908	70,17918	59,80044	62,18805	75,57271	61,42255	37,06952	37,20277	49,03046	36,34574	21,79011	18,27925	29,75244	32,61218	44,78822	42,77023	44,95947	35,49936	61,06667	53,20022	72,6584	48,31226	50,55296	57,59843	63,35794	47,2925	44,31249	50,69415	57,43141	51,66777	18,3991	18,86992	27,07677	20,78526	13,50437	14,0375	26,41407	19,85232	88,55479	70,45058	66,40646	65,08152	81,7421	79,44704	85,35707	81,07171	75,66224	67,06006	91,98705	77,10585	74,63929	89,77882	85,22312	80,15128	29,29453	31,09091	30,30235	26,82775	20,7751	20,34649	36,05217	33,27939
7/5/2020 5:09:00 AM	82	92,93843	78,16272	81,10212	69,97804	77,08217	74,07252	97,96205	67,07373	81,98221	77,84932	91,89773	75,32189	59,12529	53,2751	68,146	49,46612	36,37799	31,52617	43,91468	27,88786	31,90968	32,95148	52,59892	24,48552	83,66836	84,79278	80,57091	63,65067	97,86769	97,59637	99,73856	96,53266	95,10706	98,57731	100	98,05702	86,74238	83,08922	93,36835	84,27663	47,44184	48,16631	66,58392	48,96358	22,9463	27,89546	51,73685	28,07693	77,84939	76,74313	80,93419	74,10685	98,3314	98,6162	99,66208	96,78928	97,17197	98,12403	99,95814	96,0217	87,38899	90,5211	95,25164	79,21703	42,21237	40,21441	81,02965	47,84351	24,78483	27,44888	61,56208	26,94401	88,228	89,17268	81,73326	69,25066	96,92722	98,30536	99,53174	91,22969	90,07861	97,03354	100	96,14307	85,57513	80,30166	95,60738	82,24995	39,12833	43,35323	58,36345	42,25465	28,6881	29,26448	53,51631	32,55706	71,54385	77,64901	65,07957	47,32178	82,29146	90,17829	96,97578	88,66028	87,83308	90,88598	94,03391	85,3346	59,07376	64,41624	84,99537	63,3486	34,14132	36,39334	44,51702	36,54427	24,61794	22,27806	34,45423	23,89761	57,26514	65,80612	50,79189	38,26246	64,69158	83,45373	78,32201	79,44566	78,02338	83,3638	88,85797	71,95513	61,11483	62,41255	78,50444	62,39223	37,92046	37,11497	48,86688	35,66576	21,8071	18,51735	30,27222	32,61805	45,19846	42,79061	44,76543	35,38738	61,65679	54,88147	73,74316	49,44001	50,80557	59,83304	62,26984	49,40753	44,35649	51,82941	56,6655	52,17976	18,33624	19,08426	27,67726	20,061	13,06145	13,62711	25,59765	19,32284	88,42528	71,06944	70,64365	67,42478	83,71443	81,32468	88,26965	84,33923	78,32491	68,37817	93,19746	78,82578	79,1659	91,701	86,17174	83,46927	29,31864	30,41369	31,30271	25,887	19,29688	21,6076	35,64317	31,8674
7/5/2020 7:09:00 AM	84	93,19118	79,82627	82,99866	71,8772	77,79475	76,46082	98,56501	70,02508	83,15395	79,6024	93,34452	78,45325	59,55681	54,78234	70,35223	52,23462	35,94448	32,21375	44,1532	26,36681	31,76054	32,28186	53,38231	24,70574	85,10307	86,02827	83,79047	64,11826	98,32512	98,21204	99,84438	96,53694	96,40398	99,21454	99,92761	98,42072	87,27454	84,78525	94,48525	84,48179	47,42346	47,18991	67,99375	49,71562	22,91563	27,04686	50,58846	29,09669	79,38972	78,14241	82,88364	76,61349	98,77072	99,32072	99,67043	97,60679	98,08854	98,73204	100	96,50683	87,64873	90,6534	96,46165	78,12493	42,44308	39,97638	81,95602	47,95721	24,03673	26,678	61,89682	28,07085	89,08537	89,98412	83,8025	72,89063	97,33263	99,23119	99,35876	92,74398	92,27772	97,22992	99,96471	96,97841	86,11841	82,91653	95,93578	85,08012	40,01305	43,93665	58,63188	43,13882	29,37348	28,98196	52,104	31,35423	73,36642	78,4527	65,93799	48,3631	84,74953	90,96955	98,14455	89,68288	88,74061	91,46559	94,8327	87,67822	60,09491	65,91105	85,98081	65,30725	34,86331	35,03046	44,86053	38,93409	24,93307	22,0546	35,27077	23,85527	56,49592	66,39251	53,10241	37,10495	64,94191	84,88589	80,69028	81,00768	79,22739	84,92458	90,78297	74,73434	62,5543	64,36402	78,67105	64,3882	38,51417	37,70605	48,14655	35,14982	23,07036	17,81651	30,68406	32,82327	45,66458	43,67588	46,23902	36,41717	62,52563	56,04105	74,97037	51,10073	52,03188	61,45958	63,47963	50,18671	46,19094	53,96987	56,72241	53,7853	18,80685	19,21544	28,53794	20,40036	13,45249	13,32311	25,72695	19,02375	88,12811	73,3553	71,94974	67,98927	84,55191	84,17841	89,95718	84,1771	82,2954	70,1644	93,75105	79,83443	81,92404	92,82659	88,63002	85,86256	28,92193	31,3302	32,18661	26,36163	19,18269	20,74927	36,15004	31,87977
7/5/2020 9:09:00 AM	86	95,11363	82,23212	85,24052	74,57194	80,51054	78,55161	98,96213	72,37222	86,11606	80,58743	94,7822	80,95007	59,83256	55,50688	72,76208	52,0899	35,54177	32,34403	44,25212	26,73947	31,44535	33,24298	53,30315	24,59315	86,78114	88,71961	84,47703	65,30048	98,72327	98,8914	99,74739	97,9577	97,05481	99,47281	100	99,01904	89,39719	87,35349	94,64716	86,5013	48,87454	48,92842	67,35121	50,24591	23,60667	26,98055	50,46723	27,5715	81,93475	80,74706	85,04849	78,36491	99,23775	99,6654	99,94274	98,23759	98,20458	99,43385	99,98087	97,61701	89,30234	91,53362	96,94055	80,15121	43,56888	41,05099	82,58489	48,08196	23,83683	26,60512	61,2422	27,17631	91,53294	91,94939	84,57491	73,74358	98,32864	99,37121	99,66457	94,08128	93,26005	98,00903	99,94646	98,01649	87,14178	84,64944	96,29462	85,78533	41,07504	44,2993	57,96751	43,11333	30,53997	28,57724	51,87576	31,05893	74,14117	79,48822	66,57667	49,10609	86,89669	92,01426	97,63892	91,28309	90,35768	92,2802	95,90634	91,19536	61,48687	67,25562	86,27425	67,75959	34,76093	35,55502	44,77156	38,53248	24,82863	21,65755	34,977	22,79668	57,70992	68,6948	52,98906	38,44614	66,08311	86,40977	81,29959	82,76145	81,24033	84,74601	91,83756	73,72707	64,9931	63,74365	78,76507	65,17166	37,01192	36,79397	48,88891	35,46675	23,13944	16,79964	30,62548	32,07477	47,23137	44,57056	46,48251	36,31383	64,42652	56,8871	75,78278	50,53976	52,72276	62,56659	65,5473	52,63774	45,66797	55,327	59,10622	52,6729	17,80435	19,77053	27,06109	19,97354	12,98775	13,79808	25,06404	19,06395	91,3454	74,507	71,93758	69,63922	86,3787	86,57445	91,68456	85,97183	82,07352	73,00881	94,70332	82,23026	80,92168	94,23893	89,86455	86,3304	29,39773	30,87119	31,31327	26,10184	19,18242	20,94289	34,92444	31,92087
7/5/2020 11:09:00 AM	88	95,00988	83,69136	86,92315	74,51488	81,77415	80,21841	99,22884	75,53133	87,2074	82,24704	95,67639	81,17195	62,46561	57,48438	74,42253	54,15817	35,22236	31,71916	45,78533	27,21562	31,1419	32,38146	52,33477	24,96843	89,16487	89,742	86,85283	65,48229	99,35793	99,53698	99,76617	98,1143	97,63483	99,51564	99,97396	98,95882	89,18552	88,16618	95,84383	87,28932	48,83538	48,11733	67,53413	50,35456	23,50112	26,28454	50,24515	28,76658	82,8623	82,12202	86,49045	79,47343	99,44112	99,77723	99,95477	98,32982	98,86806	99,45948	100	97,87095	91,21774	93,12687	97,04499	81,62688	42,17887	38,96918	82,50352	51,08035	24,72349	26,88018	61,71516	28,07154	93,30653	92,3376	86,05369	75,31872	98,62055	99,30703	99,83554	95,78353	94,48166	98,43881	100	97,97546	88,43626	86,50993	97,44405	87,67207	41,05203	44,74725	59,17876	44,51916	29,50576	28,55873	52,56293	32,42795	74,97038	81,13852	67,97076	50,27893	87,17886	93,9727	97,85381	91,79577	91,48224	94,03473	96,58523	90,45453	63,63201	66,45674	87,61784	68,3363	34,87476	35,99456	47,3298	36,92744	25,40596	22,28144	36,48604	24,77551	59,72784	68,83627	53,86163	39,26096	68,31358	87,48232	81,91182	83,7929	81,6177	86,73575	92,368	74,45859	63,8688	65,47421	81,30188	66,83997	36,82844	37,96378	49,16604	36,54379	22,72574	17,34037	29,76901	31,85987	46,47195	44,40146	47,24594	36,27888	65,81973	58,83766	76,54095	50,87125	54,29633	63,48759	66,42815	52,79537	46,94028	55,56533	60,08621	54,93832	18,3946	19,37707	26,81704	20,80812	12,92164	13,50733	25,45749	18,66925	92,56881	76,39817	72,4915	68,81197	87,52653	89,59688	91,69693	86,88882	84,53699	75,91297	95,08489	84,62617	85,04428	94,90171	90,26987	88,37899	29,48773	30,15266	31,72421	27,39791	19,72977	20,46046	36,23177	33,42707
7/5/2020 1:09:00 PM	90	95,47449	86,17271	89,28368	75,51262	84,05241	82,62537	99,31318	76,9007	89,70174	83,79353	96,86153	83,41946	63,78647	57,61563	74,71782	55,90324	35,46896	33,06512	46,64539	26,85635	30,39684	32,4285	51,88053	25,0208	91,10342	90,61954	88,71125	68,00957	99,38032	99,6346	99,81004	98,80374	97,94437	99,87138	100	98,94728	91,45406	88,22289	96,09472	88,82557	49,63597	48,26516	67,45234	51,54275	23,62946	26,7756	50,22574	27,44198	85,15957	83,83905	86,54537	80,53444	99,84361	99,8624	99,86082	98,86102	99,05435	99,69427	100	98,50008	91,9938	94,19368	97,4006	82,27985	43,45677	41,65734	83,25452	49,20894	25,06058	26,252	61,71702	28,29576	94,36623	93,37485	87,11311	76,26485	98,91434	99,44518	99,914	97,46291	94,45008	98,31137	100	98,41029	89,66706	87,86659	97,96019	89,56482	41,36819	44,97348	58,57109	45,85398	29,15652	27,68382	51,38139	32,1279	77,58255	80,82146	70,74237	53,28464	88,95315	94,80141	98,42328	93,21197	92,391	94,42274	97,2762	91,21305	62,86237	67,884	88,38479	69,8729	34,29639	36,33669	45,80267	37,10903	25,34386	22,23343	35,34649	23,32242	60,66852	69,51177	54,15299	40,74906	70,16952	89,30779	82,64375	84,03356	83,69764	87,40405	93,9155	76,7662	64,17758	67,12174	81,32875	67,40931	36,03213	36,80061	48,76603	36,09251	22,2599	17,95106	30,28639	31,70486	46,86305	44,44422	47,16837	37,20319	65,26987	59,64889	77,33905	52,10303	53,16763	63,90203	67,48232	52,51527	48,1156	55,36245	59,81121	55,96265	17,94147	19,63666	26,81082	20,52871	12,89007	13,35378	25,50087	18,55133	93,05523	76,27605	74,5405	70,54004	89,52	91,86498	92,65038	89,37217	86,61997	78,65924	96,66529	86,65915	87,72678	96,42732	92,67421	90,44624	29,157	30,52443	32,35114	27,22722	19,7018	20,95609	36,18652	32,5449
7/5/2020 3:09:00 PM	92	96,75371	86,88253	90,47421	77,27772	85,73415	84,87768	99,75394	78,5666	91,52692	85,09436	97,57281	85,22816	64,97528	59,15748	74,79747	57,23711	35,39263	32,20732	47,24732	27,44806	31,16138	32,51513	51,56491	25,38904	91,11835	91,24572	91,00161	70,66203	99,6625	99,92824	99,86966	99,16957	98,62733	99,7784	99,95827	99,30005	92,08105	90,27679	96,43541	91,14411	47,94838	48,65399	67,4332	51,6715	23,76955	27,48563	50,06168	28,36228	87,73072	86,18874	88,74158	82,25499	99,77647	99,87345	100	99,24438	99,24506	99,71161	100	98,90281	92,63802	95,02853	97,72173	84,16211	44,00848	41,00934	82,45959	48,7158	24,37424	26,57238	61,54039	28,68687	95,28515	94,96249	88,19856	78,31095	99,09068	99,85273	99,88851	97,35805	95,89268	98,51404	99,95945	98,32304	91,38325	89,04489	98,29196	89,37348	41,4068	45,38759	59,26497	44,13593	29,29315	27,99272	50,78354	32,04265	78,50817	82,37298	71,51077	52,50145	90,23438	95,3802	98,66282	93,54546	94,0929	96,10232	97,7922	92,54725	65,67391	68,52364	89,79913	71,18134	34,59383	37,2746	45,65609	36,59863	24,24251	22,01391	35,92977	24,35456	61,72669	71,02301	54,05663	40,7454	71,19633	90,80536	83,70524	84,19022	83,85404	88,85534	94,82123	78,44372	65,03606	67,71835	83,07664	67,99928	35,85447	36,66467	48,58912	35,11591	22,21078	17,39707	30,58459	30,95649	47,24553	44,98792	46,58233	37,28428	66,28585	61,9849	79,69904	54,02934	54,98474	64,95261	67,87619	54,07737	48,48516	53,83234	60,71956	56,24578	18,32919	19,954	26,6773	20,39415	12,91611	13,96358	25,3078	18,26191	93,77798	78,3111	76,69679	70,2448	91,33006	93,962	93,88477	90,91153	86,86478	79,82435	97,69397	88,09385	86,65057	96,94194	93,51977	91,27218	28,70427	31,93179	31,39175	26,81649	20,09435	21,72083	35,40561	32,94568
7/5/2020 5:09:00 PM	94	96,76807	88,03596	90,41183	81,10274	88,12161	84,78082	99,7496	80,59185	92,83385	87,36433	97,22411	86,13326	66,37627	60,65768	75,63675	57,33463	34,43343	32,32517	48,24457	28,31248	31,46787	34,15949	50,95276	24,37783	92,65238	92,89159	91,28902	74,57726	99,80853	99,88346	100	99,37258	99,03612	99,95138	100	99,76302	93,58236	91,66916	97,07526	92,38389	50,0163	49,40242	67,42016	51,10142	23,28214	27,95694	48,96241	28,02173	90,0306	86,124	90,09395	83,83994	99,92953	99,90302	100	99,41223	99,28037	99,70277	100	99,46707	93,43177	95,37709	97,7893	87,3298	44,86337	41,8283	82,77264	49,27802	24,8414	27,89283	60,58356	28,5503	96,13921	96,10211	89,3446	79,46542	99,6723	99,8901	99,93307	97,06087	97,48494	99,04827	100	98,44566	92,41884	90,84494	98,31986	90,50516	43,37119	46,28109	59,04896	43,12368	29,25978	28,90902	50,46944	32,9867	80,48747	83,18558	72,92336	53,95771	91,56181	96,13623	98,60826	93,87461	95,27354	96,40543	98,42873	93,32124	66,09195	70,7731	90,12504	71,03683	33,75477	38,03803	44,16224	38,17183	25,49998	21,87645	34,27022	22,99196	60,9652	71,03449	54,1315	40,86525	74,61864	90,9853	84,51929	85,29482	85,50191	90,25123	95,43498	79,56973	66,23419	68,97297	82,31673	69,3817	35,07122	36,63275	49,4018	35,11805	21,17222	17,47092	30,05173	31,13906	47,32096	44,10395	45,90973	37,5746	68,0037	63,59956	81,35748	54,95897	56,65879	65,14727	67,52971	55,39435	49,22635	53,05807	60,44341	55,83126	18,70524	19,49734	27,2697	19,27001	13,00778	13,45187	23,85286	18,67844	95,46958	80,38959	76,21871	70,32086	92,28648	95,05098	94,88692	92,44495	88,97616	82,19289	97,64997	91,24669	87,04243	98,06836	95,4702	91,6965	27,86293	31,08201	31,31204	26,54889	19,32706	22,71351	35,75176	32,70633
7/5/2020 7:09:00 PM	96	97,02393	89,40055	92,72636	83,73895	89,31402	88,85072	99,78905	81,70038	94,44656	89,4599	97,72581	88,65826	67,84829	62,44073	78,56467	58,72065	34,5957	31,65209	47,32338	27,36972	30,76232	32,40261	51,5701	25,18056	94,22669	93,29154	93,81715	76,18652	99,90697	99,97935	99,95897	98,9327	99,51261	99,8756	100	99,78773	93,43758	94,28161	97,88896	93,30169	49,73807	48,5246	68,70586	51,87991	24,15133	27,52017	49,13345	28,33271	91,73657	85,8419	92,26446	86,33926	100	99,95393	100	99,72798	99,80666	99,77702	100	99,38171	94,81612	96,64795	99,01863	88,15789	46,42642	44,07514	81,95589	49,06721	24,12115	25,89889	61,96231	29,29018	97,07442	96,07946	90,43408	81,05659	99,85156	99,8548	99,97396	98,49911	97,8648	99,27864	100	98,98942	93,59589	92,3682	98,84118	91,80558	42,06524	46,98124	60,78387	43,92352	28,17888	27,78653	51,96942	31,28578	81,78687	83,96945	75,20695	55,16123	94,08675	97,32365	99,47917	95,28322	95,79389	97,0555	98,74331	95,62376	68,64218	72,55954	91,25111	72,01031	34,38978	37,18094	44,57926	37,82894	25,9748	21,89711	35,36383	23,06954	60,99172	71,33427	56,18202	41,68835	75,81599	92,28628	86,58434	86,68587	86,65112	91,08871	95,91291	80,19163	68,76119	71,70072	83,36442	71,2134	36,13396	36,2987	49,02265	35,93854	22,16463	16,89337	30,73096	31,12325	48,73909	44,37852	47,21831	38,02684	69,06181	63,54712	83,9035	57,19426	56,42622	67,75166	69,74821	56,1307	49,82186	55,23161	61,55718	58,3533	17,67607	19,82821	26,57141	18,58629	12,99493	12,96764	24,47371	19,0225	95,92797	81,78147	79,30068	74,67487	92,30762	95,78339	95,10043	93,2608	90,57692	83,20444	98,39538	92,3126	91,4919	98,57683	94,79685	93,28864	28,29963	31,21512	32,44205	28,27863	18,73135	23,06172	35,4389	32,85995
7/5/2020 9:09:00 PM	98	97,79267	90,11433	93,41402	85,43096	91,3972	88,97284	99,81737	83,24989	94,94184	90,39326	98,08515	89,66395	68,69654	65,31982	81,63068	59,41168	35,14201	32,43839	47,86935	27,56424	31,18887	32,33982	51,57486	25,39456	95,02383	94,62795	94,35069	78,79241	99,96043	100	99,97437	99,51862	99,71112	99,98122	100	99,85667	94,77869	94,70049	98,48275	94,14201	50,3947	49,01291	68,75961	50,93259	24,53173	27,78162	50,14575	27,69141	92,38347	89,38004	92,84422	88,00246	100	100	99,97817	99,72522	99,8595	99,83685	100	99,64495	94,42861	97,45773	98,94086	89,5443	44,956	44,26213	82,12277	49,06077	25,01568	27,20449	61,75204	29,29708	98,06331	97,9432	91,72525	83,92787	99,97727	99,93853	99,93693	98,42058	98,84602	99,63314	100	99,73612	94,09788	93,69702	98,89512	93,22792	44,39986	46,03946	60,40513	43,51224	29,32485	27,92337	51,01957	32,17956	82,65011	85,79955	76,70508	56,17837	94,94046	97,52301	99,56745	96,11565	96,31783	97,01039	99,13385	96,38663	69,10111	73,85431	91,55166	73,89685	34,17184	36,6534	44,77344	37,90292	24,51619	22,5612	35,12172	23,64963	62,76511	70,65269	55,88467	43,1527	76,59434	93,07748	85,57243	87,2056	88,17342	91,09389	96,76421	83,56868	68,64058	72,63428	84,69454	72,58897	37,028	37,68761	49,76832	35,31221	21,8748	17,972	30,11592	32,21258	48,0915	44,54583	47,45621	38,1632	69,53339	64,2028	84,08171	57,86735	58,43957	68,82018	70,54908	56,49675	51,26084	56,0552	62,93669	58,84946	17,84027	19,79001	26,23369	18,97691	12,95418	12,63491	24,22497	18,18047	97,00701	82,44467	80,94829	73,54187	94,30338	97,11628	96,24725	94,46977	90,36404	85,41377	99,17822	93,94403	91,67046	98,88857	96,49557	94,99828	29,14421	31,73512	31,98718	27,7542	19,55211	22,2956	35,89226	33,28442
7/5/2020 11:09:00 PM	100	98,15382	91,69422	94,95255	86,54834	92,73569	90,28632	99,72832	85,08455	95,7588	92,8344	98,47847	91,98103	69,72495	66,43603	80,85661	59,5385	34,64654	32,04817	48,46382	27,72885	31,13036	33,30198	51,70079	25,40375	95,42564	96,1861	95,45058	80,16599	100	100	99,96705	99,73254	99,83616	99,95227	100	99,95905	96,74894	95,01161	99,02637	94,94087	50,57686	49,85819	69,70663	52,4502	23,88194	28,36449	49,79858	26,70107	93,91088	92,01135	95,28992	89,03253	99,97064	100	100	99,80307	99,91808	99,90128	100	99,85177	95,54508	98,21743	99,24333	91,20669	46,5969	43,78509	81,89565	49,50521	24,89888	26,88336	61,23757	29,00254	97,8362	98,46858	92,33892	84,95946	100	99,93134	100	99,16169	99,10236	99,75983	100	99,68467	94,78994	94,62188	99,35414	94,27353	43,28477	45,93584	60,85931	44,71589	29,12861	28,16741	52,1846	32,44281	83,86024	87,2505	77,69348	57,54178	96,2777	98,46831	99,43504	96,61845	97,53785	97,98699	99,69724	96,21498	70,11522	74,75319	92,71365	74,2823	34,25288	36,58978	43,95405	38,16817	24,07673	21,74859	34,75727	22,70392	62,98347	72,06918	56,37165	42,57923	78,34031	93,49725	86,83556	87,78445	88,66904	92,17265	96,85967	84,85563	72,50768	72,23827	85,70721	74,01422	36,80226	36,77822	49,25122	35,3822	21,70797	17,20283	29,63866	31,15101	49,72017	45,30531	46,24634	37,46339	71,08684	66,78514	84,28775	59,88429	60,41493	69,39642	71,705	58,68009	51,14466	57,01605	64,16488	58,0531	17,36047	19,47316	26,25083	18,04086	12,63891	12,83564	23,23373	18,84491	96,95132	84,97411	82,67911	73,90224	94,81702	97,84683	97,16692	96,12787	92,91322	87,8717	99,62015	93,24381	93,43136	99,35959	97,0582	95,34109	30,08054	31,29932	33,2646	27,04106	18,54326	22,75834	35,97128	32,51147
7/6/2020 1:09:00 AM	102	98,83752	93,12258	95,58411	86,90063	93,43005	91,9371	99,8253	87,4897	96,21263	95,10915	99,1666	92,28635	71,48079	67,56742	82,3367	61,58329	34,26427	31,18134	48,0812	27,01066	30,87284	31,53853	51,63248	25,48912	96,91058	96,78706	96,4274	81,86091	100	100	99,96691	99,94978	99,7737	100	100	99,94191	97,26867	95,31741	99,01863	95,3199	50,73608	49,77854	69,80762	51,67688	24,7849	27,67179	51,80117	29,34889	95,03571	94,52096	94,56898	92,12933	100	100	100	99,93639	99,95344	99,95117	100	99,80389	96,54454	98,71789	99,2267	92,91577	46,83356	43,47749	83,10406	50,83278	24,35256	27,25872	60,12973	31,33483	98,84837	98,425	93,58456	86,06633	99,97742	100	99,98115	99,53022	99,56041	99,93839	100	99,72377	95,50301	95,30353	99,55936	94,87463	43,59237	46,3789	60,8334	44,00758	29,457	27,77776	52,34348	30,28473	86,01617	88,21549	79,61745	59,25888	96,89732	98,96843	99,52309	97,29533	97,42886	98,65488	99,79015	97,09418	70,70305	74,70879	92,42754	75,37453	33,48191	37,27357	42,66295	37,26949	24,16895	21,89808	35,16973	22,21174	63,95661	71,04119	57,40219	44,21108	79,59356	94,71513	87,51541	89,11942	90,20599	93,67824	97,50843	87,08403	73,19898	74,54065	85,27852	75,44527	37,51989	37,11932	48,9707	34,93404	21,05928	17,61218	29,29066	31,91914	47,96502	45,323	46,8596	38,78413	72,92468	67,71835	85,02839	59,61407	61,02592	70,1912	72,86666	60,05491	53,513	58,72258	63,62843	59,63272	17,54794	20,04152	25,83961	18,10766	12,72477	13,39695	23,34597	17,64727	96,86403	84,84818	85,3583	76,15558	96,41434	98,19215	97,80222	96,29621	94,18835	88,05019	99,45148	95,31423	94,74055	99,24583	97,83192	95,76565	30,28052	31,70445	33,11312	27,8585	19,07659	21,96991	36,52832	33,02795
7/6/2020 3:09:00 AM	104	98,74503	93,92263	96,6054	89,1045	93,74911	94,55991	99,9368	89,56808	97,5744	95,94386	99,31725	92,18508	72,65957	69,96532	83,46576	63,38251	34,69979	32,04886	49,63611	27,76346	30,7778	32,95459	50,81179	24,50756	97,16374	96,35693	96,16414	85,14679	99,96361	99,97279	100	99,96678	99,86102	100	100	99,97403	98,03327	96,32751	99,20639	95,93114	52,07436	52,17494	70,52747	53,17661	23,83282	27,91038	51,13202	28,65951	96,61431	95,21994	96,38401	92,45393	100	100	100	100	99,97673	99,9801	100	99,87325	96,69651	98,94928	99,56268	93,42307	46,06792	43,55618	83,25238	51,95451	24,43323	27,32524	60,734	29,76887	98,80748	99,16411	95,59592	87,36282	100	100	100	99,51151	99,40926	99,93016	100	99,8731	96,53715	96,34145	99,36382	94,92527	42,77327	45,85545	61,20407	44,29971	29,87802	28,55479	51,66066	31,27556	86,86478	88,21322	80,12164	59,66774	97,43121	99,18083	99,83437	98,26074	97,69003	99,15699	99,82628	97,98209	72,38284	76,03165	93,92096	76,60049	34,48089	36,64725	42,19483	38,09695	24,81653	21,44832	34,48386	23,01503	64,61227	73,34473	56,91485	43,60135	82,19151	94,79485	87,85353	90,01099	91,54399	93,84768	97,8241	88,91087	74,20051	75,54031	86,44611	74,6864	37,02241	36,05383	48,49601	35,12503	21,41779	17,19634	28,78931	30,89164	49,2573	45,9241	47,43479	38,40013	74,92085	68,54367	86,01363	61,13582	62,07768	71,98628	74,66007	61,73645	53,34624	59,34171	65,40348	60,37468	17,55498	19,28665	25,3094	17,53123	12,89394	13,20395	23,39281	17,74757	97,27164	86,69837	83,32608	77,38906	97,50871	98,33113	98,77501	96,75101	94,30987	91,35058	99,62133	96,18748	95,2493	99,67742	98,45104	96,4564	30,13884	30,39753	32,82784	27,29761	19,26648	22,99078	35,35291	32,59201
7/6/2020 5:09:00 AM	106	99,60986	95,37992	96,89069	89,48981	95,10389	95,48919	100	90,96486	98,60224	96,91942	99,66512	93,0761	77,12817	70,61906	85,21427	65,37453	34,39573	31,48542	47,32856	27,3213	29,7929	31,77505	50,38172	25,21054	98,0703	97,12022	97,77286	87,02524	99,95268	100	100	99,925	99,96546	100	100	100	98,49213	97,01378	99,21992	96,93668	51,12234	53,68459	71,55684	53,37479	24,82227	28,99466	52,37125	27,00438	97,25775	95,78194	97,03919	93,42197	100	100	100	99,93051	100	100	100	99,86082	97,91059	99,27029	99,75513	94,20155	44,96643	43,67036	82,76912	50,57367	23,84312	26,48002	60,87548	30,32162	98,98811	98,99225	96,06591	88,96021	100	100	100	99,78345	99,67901	100	100	99,97271	97,84021	97,17162	99,55239	95,62272	42,18805	46,53459	62,51471	43,96199	29,89908	28,50533	53,15435	29,97555	88,63623	90,30421	81,06177	59,66788	97,99046	99,43262	99,92865	98,81238	98,57675	99,37446	99,85701	98,39847	73,03616	76,16483	95,35982	78,85065	34,32548	36,30802	42,54124	37,20015	24,36271	21,39817	35,01899	22,61266	65,13457	73,86108	59,99807	42,72056	82,92979	95,5446	90,40796	92,23199	91,76027	94,97887	98,14614	88,35751	77,10468	77,11477	86,89255	77,93843	37,96619	36,89462	48,14054	35,19617	23,41125	16,54703	28,81017	30,84073	48,30239	45,11156	49,94371	39,6196	75,66755	69,74641	87,25284	60,71239	63,69088	73,63313	75,92962	62,59139	54,13124	60,47836	68,30453	61,90969	17,73755	19,45022	25,0277	18,33603	12,83467	13,06097	23,28297	17,56493	96,97778	87,30308	85,3382	79,80652	98,14841	98,75269	99,0176	97,14696	95,99014	92,21658	99,63652	97,26653	95,45238	99,76694	99,05359	97,05115	29,65739	31,09037	32,69106	28,00626	19,14767	22,93021	35,64801	32,69707
7/6/2020 7:09:00 AM	108	99,37486	96,60775	97,82873	91,44598	95,96016	96,09168	99,9779	93,09474	98,77383	97,70931	99,70409	93,78109	77,19469	72,47134	86,49191	67,55055	34,32603	31,14473	47,95452	27,06876	29,24977	31,21048	50,48444	24,83898	98,605	97,98064	98,14062	87,9818	100	99,96698	100	99,95352	99,94128	100	100	100	98,90356	97,90673	99,61622	98,03092	52,40509	53,58637	72,01612	53,87537	24,38101	28,03016	52,49565	27,46954	97,44267	96,24378	97,75448	94,97507	100	100	100	99,97894	100	100	100	99,95787	98,12554	99,63224	99,95289	95,60096	46,52755	45,42827	82,97206	52,00314	24,0147	27,56915	60,18685	29,67755	99,48677	99,46032	97,12527	90,61561	100	100	100	99,80085	99,84389	99,97921	100	99,83077	98,79891	98,22115	99,60405	96,83998	41,93199	47,47203	63,27392	43,18959	28,68853	28,83904	51,9498	30,19756	90,27528	90,5437	82,79399	61,75502	97,99279	99,68079	99,95186	99,34951	98,97684	99,64198	99,92616	98,81403	74,06893	77,48833	95,94061	80,39739	33,62207	36,58467	42,73099	37,10502	24,01974	21,74645	34,45575	22,62869	66,05832	74,07031	58,07761	43,96503	84,266	95,96444	90,41605	91,50365	93,15215	96,14977	98,37941	90,35554	76,61887	79,31863	88,65289	78,40456	37,82583	36,43222	48,82916	34,53678	20,98516	17,33636	29,04337	30,59371	49,40663	46,4269	47,57806	40,11902	76,86692	70,97092	87,6653	63,46168	64,62161	75,70575	78,13999	64,67258	55,33771	59,1228	69,49961	63,31683	17,59623	18,49449	25,15846	18,32477	12,08693	13,3294	22,78163	17,82258	97,88096	87,73176	86,78699	77,91543	98,51819	99,14491	99,36188	98,38364	97,53177	94,92712	99,88678	98,3044	96,64076	99,88251	99,12936	97,82439	30,06438	31,89407	32,81382	28,63492	19,53926	21,85905	34,42225	32,51299
