# Supplementary material for: Neuroblastoma signalling models unveil combination therapies targeting feedback-mediated resistance
Source: PLoS Comput Biol. 2021 Nov 4;17(11):e1009515. doi: 10.1371/journal.pcbi.1009515 (PMC8604339; doi:10.1371/journal.pcbi.1009515)
Supplement: S2 File — (ZIP) [file pcbi.1009515.s023.zip › drug_sensitivity/LY300912_AEW451_trinergy/LY300_AZD_AEW_trinergy_N206_rep1.txt]

Label: LY300_AZD_AEW_trinergy_N206_rep1
Metric: Phase Object Confluence (Percent)
Cell Type: N206
Passage: 1
Notes: 
Analysis Job: LY300_AZD_AEW_trinergy_N206_rep1

Date Time	Elapsed	A1, Image 1	A1, Image 2	A1, Image 3	A1, Image 4	B1, Image 1	B1, Image 2	B1, Image 3	B1, Image 4	C1, Image 1	C1, Image 2	C1, Image 3	C1, Image 4	D1, Image 1	D1, Image 2	D1, Image 3	D1, Image 4	E1, Image 1	E1, Image 2	E1, Image 3	E1, Image 4	F1, Image 1	F1, Image 2	F1, Image 3	F1, Image 4	A2, Image 1	A2, Image 2	A2, Image 3	A2, Image 4	B2, Image 1	B2, Image 2	B2, Image 3	B2, Image 4	C2, Image 1	C2, Image 2	C2, Image 3	C2, Image 4	D2, Image 1	D2, Image 2	D2, Image 3	D2, Image 4	E2, Image 1	E2, Image 2	E2, Image 3	E2, Image 4	F2, Image 1	F2, Image 2	F2, Image 3	F2, Image 4	A3, Image 1	A3, Image 2	A3, Image 3	A3, Image 4	B3, Image 1	B3, Image 2	B3, Image 3	B3, Image 4	C3, Image 1	C3, Image 2	C3, Image 3	C3, Image 4	D3, Image 1	D3, Image 2	D3, Image 3	D3, Image 4	E3, Image 1	E3, Image 2	E3, Image 3	E3, Image 4	F3, Image 1	F3, Image 2	F3, Image 3	F3, Image 4	A4, Image 1	A4, Image 2	A4, Image 3	A4, Image 4	B4, Image 1	B4, Image 2	B4, Image 3	B4, Image 4	C4, Image 1	C4, Image 2	C4, Image 3	C4, Image 4	D4, Image 1	D4, Image 2	D4, Image 3	D4, Image 4	E4, Image 1	E4, Image 2	E4, Image 3	E4, Image 4	F4, Image 1	F4, Image 2	F4, Image 3	F4, Image 4	A5, Image 1	A5, Image 2	A5, Image 3	A5, Image 4	B5, Image 1	B5, Image 2	B5, Image 3	B5, Image 4	C5, Image 1	C5, Image 2	C5, Image 3	C5, Image 4	D5, Image 1	D5, Image 2	D5, Image 3	D5, Image 4	E5, Image 1	E5, Image 2	E5, Image 3	E5, Image 4	F5, Image 1	F5, Image 2	F5, Image 3	F5, Image 4	A6, Image 1	A6, Image 2	A6, Image 3	A6, Image 4	B6, Image 1	B6, Image 2	B6, Image 3	B6, Image 4	C6, Image 1	C6, Image 2	C6, Image 3	C6, Image 4	D6, Image 1	D6, Image 2	D6, Image 3	D6, Image 4	E6, Image 1	E6, Image 2	E6, Image 3	E6, Image 4	F6, Image 1	F6, Image 2	F6, Image 3	F6, Image 4	A7, Image 1	A7, Image 2	A7, Image 3	A7, Image 4	B7, Image 1	B7, Image 2	B7, Image 3	B7, Image 4	C7, Image 1	C7, Image 2	C7, Image 3	C7, Image 4	D7, Image 1	D7, Image 2	D7, Image 3	D7, Image 4	E7, Image 1	E7, Image 2	E7, Image 3	E7, Image 4	F7, Image 1	F7, Image 2	F7, Image 3	F7, Image 4	A8, Image 1	A8, Image 2	A8, Image 3	A8, Image 4	B8, Image 1	B8, Image 2	B8, Image 3	B8, Image 4	C8, Image 1	C8, Image 2	C8, Image 3	C8, Image 4	D8, Image 1	D8, Image 2	D8, Image 3	D8, Image 4	E8, Image 1	E8, Image 2	E8, Image 3	E8, Image 4	F8, Image 1	F8, Image 2	F8, Image 3	F8, Image 4
6/27/2020 3:30:00 PM	0	62,10564	32,8652	31,54488	31,58826	67,52025	41,87003	46,81104	23,90052	61,45958	40,58611	59,067	21,118	49,92968	61,49999	51,13706	28,18793	37,11434	41,6791	56,75399	29,71797	20,80736	41,55836	51,42249	35,87574	52,80919	31,23052	40,72454	24,91842	72,25098	46,73057	54,03079	36,86429	61,03849	46,99989	66,06307	29,22904	44,83208	58,96489	69,46873	35,31547	34,66408	56,77954	66,75094	31,97993	32,33518	25,24792	42,4725	30,70617	33,0591	41,64933	52,49828	28,23117	48,94577	65,9165	62,35404	37,97449	53,6377	62,41033	63,97139	46,74265	48,28402	59,76674	52,08858	51,4926	48,92014	56,187	51,3331	32,33284	31,66369	22,98277	33,63243	27,35563	37,73064	59,28085	38,27131	24,67569	42,95432	74,09586	55,71956	39,41776	53,33348	48,22654	36,98552	49,9314	49,60634	52,48363	48,25646	44,08551	55,62846	33,67278	44,36837	36,65444	32,08858	32,35467	32,28048	32,16325	31,51042	40,94607	35,70229	24,4449	44,84948	34,53428	49,61318	36,72863	45,91802	36,16904	51,49798	46,05397	48,71884	39,35048	42,26045	46,34008	35,1354	30,58777	43,21224	43,87752	52,43184	14,71485	40,86165	24,46632	24,35594	25,96451	28,72658	18,98548	46,16249	23,33202	41,39417	38,51369	46,42579	33,95475	42,96848	35,74326	51,33123	36,12773	41,39685	41,83694	44,78075	37,55285	46,72988	46,37869	36,00091	22,10585	39,53471	36,69741	38,23773	18,39108	33,00806	24,10947	48,11036	32,54911	39,25702	38,74744	43,84347	38,22157	39,4972	32,79752	59,05138	36,14874	40,63329	35,45576	47,48619	42,32703	41,88433	39,99759	34,74615	24,88769	36,95078	32,51769	32,28186	18,2845	32,58406	23,68079	25,40064	28,60584	26,96335	31,28012	35,81586	27,57965	31,29159	30,17587	26,37192	33,60881	20,04821	26,93558	40,06908	31,98207	27,61356	23,731	28,96559	26,89883	22,72422	35,50363
6/27/2020 5:30:00 PM	2	64,76804	33,9497	32,02289	31,72517	68,84851	41,28115	47,44564	24,66788	62,55906	41,76419	61,0724	22,31074	51,27541	64,71153	53,1471	28,71284	39,31484	42,96958	60,05318	31,34464	22,68188	43,23718	54,54292	38,93153	52,99479	32,14439	40,61389	25,12966	71,61983	47,03367	54,59639	33,82764	61,09203	47,67836	66,97406	29,29528	44,21619	59,41132	70,01195	34,25536	36,3961	59,38633	70,20197	34,22061	33,38777	28,25141	45,93639	31,62245	32,67359	41,98469	54,11983	28,43052	48,96628	66,4595	62,84124	37,72007	54,30973	61,78811	65,26227	47,38637	49,75036	60,58141	52,86224	49,98322	51,33442	57,54594	54,05296	33,90749	33,20354	23,5494	35,27285	27,95017	36,88094	58,29216	39,00959	23,54858	41,73989	75,45251	54,08261	39,8644	52,32385	52,35031	35,44195	49,7163	48,91744	55,50039	47,97973	41,25533	55,44775	37,42526	43,55671	37,63049	32,66061	32,92123	32,97483	33,88034	30,09146	40,67322	34,39497	24,77074	42,82279	32,80312	48,15263	37,0796	44,17205	35,1977	49,56027	43,25708	45,36065	38,73839	40,72904	46,26623	36,23944	30,59315	42,85478	43,80146	51,71068	12,96965	38,89202	23,93671	23,68514	24,5316	26,85911	17,72954	42,56328	22,22922	38,8572	36,22741	44,37078	33,12859	40,68855	33,66883	47,53067	33,93519	39,00068	40,57685	41,15012	35,60117	45,04428	43,79905	33,90217	21,31251	38,15927	36,17284	36,50075	17,09708	31,23135	22,69231	43,95135	30,3744	36,90512	37,65322	40,18817	37,0774	37,42871	30,5971	53,17266	34,59687	37,11103	33,02719	45,1568	40,47283	38,91475	40,0409	32,6224	23,30066	35,96009	30,83416	30,75079	16,66197	30,55752	22,1091	23,77998	26,37185	24,90495	28,68742	31,89545	26,67171	28,41595	28,52992	25,26829	30,19127	19,17192	25,31292	37,01461	29,54541	26,36204	22,87294	27,64492	25,18361	20,47718	34,63549
6/27/2020 7:30:00 PM	4	66,25173	34,73848	32,9617	33,6305	70,48782	43,55244	49,57905	26,15116	63,06152	42,71662	64,36436	23,69211	52,35128	64,45797	54,45927	29,79996	40,28756	45,15556	61,9858	33,68348	23,98493	45,25931	57,00901	40,08677	56,23274	32,89373	41,35403	25,68827	72,82535	49,30136	56,77443	36,00824	63,47542	49,82434	69,53291	31,04194	43,31427	59,91027	72,09867	35,29482	37,54628	60,04587	71,16891	34,89667	33,81155	28,98182	47,84835	33,4929	34,12163	42,70198	55,73994	30,31188	50,04774	68,8905	63,49953	38,96075	55,31898	63,85914	65,67308	49,36617	50,27651	62,02414	53,74434	50,64235	51,3418	61,06419	54,57393	34,78745	34,00503	24,76162	36,42386	28,32878	39,61269	58,5606	38,50734	24,8709	44,60987	77,10191	56,77967	40,2303	55,51207	51,7908	38,49892	51,37456	49,02058	57,10046	49,10941	41,87991	58,52979	37,62938	46,52872	38,10587	33,33825	33,05779	33,66607	33,97036	30,13138	40,97129	35,00718	25,0994	42,57964	34,51785	49,47019	37,44591	44,61505	35,61464	50,31658	44,49858	47,70073	38,75297	42,35231	46,73236	36,86981	31,82368	42,95908	45,87505	51,76973	13,56799	40,35367	23,91357	22,53647	24,10574	26,53501	17,89505	43,17577	22,44211	37,9465	35,17635	44,00448	33,49931	40,4711	34,1217	46,01231	33,63133	38,90191	40,44616	40,05975	34,86289	44,93369	43,16016	33,29908	19,90426	37,74066	34,9877	35,85855	17,12589	29,90495	22,04665	43,60521	30,48097	37,05135	35,17311	39,51958	36,73318	36,07787	31,40487	52,40178	34,81998	37,23419	32,16187	44,61138	39,15514	37,86949	39,01125	32,46933	23,48365	35,7394	31,21927	30,05008	16,95727	29,91041	20,9346	23,23241	25,45625	24,19333	29,3645	31,96667	25,90676	27,78453	28,11851	23,55224	28,92559	18,60881	23,27876	36,24606	28,36221	25,70616	21,65762	25,76446	24,22497	20,48119	33,27517
6/27/2020 9:30:00 PM	6	0	0	0	0	0	0	0	0	0	0	0	0	0	0	0	0	0	0	0	0	0	0	0	0	23,56508	15,41687	6,728489	5,076812	0	0	0	0	0	0	0	0	0	0	0	0	0	0	0	0	0	0	0	0	26,3744	23,4156	4,48414	10,88148	15,75569	19,50466	13,75566	18,79442	18,48447	19,40498	17,59035	24,8537	12,90741	8,626216	14,60537	11,40494	0	0	0	0	0	0	0	0	30,48415	24,36346	9,579119	12,03823	18,25079	22,12506	11,32405	21,64788	24,4887	26,92411	18,18192	26,10736	16,54917	26,4457	17,82051	25,95539	14,41099	11,67489	13,35357	23,57206	0	0	0	0	25,11184	36,74113	5,309944	12,93497	24,10339	23,70648	24,11237	25,92417	22,3012	21,41952	20,75763	26,16075	14,00441	17,82044	19,15375	24,89252	0	0	0	0	0	0	0	0	16,52651	63,15283	10,18146	21,21021	16,44279	55,95443	21,98518	49,42025	22,81423	36,76337	21,12317	25,00559	28,40835	39,71734	30,02701	51,38505	0	0	0	0	0	0	0	0	22,31364	71,09286	15,57831	24,18988	16,90228	63,35785	20,01306	62,86016	0	0	0	0	0	0	0	0	0	0	0	0	0	0	0	0	12,16747	77,48204	7,211677	72,53364	13,23297	28,09695	22,54214	64,8921	15,24287	29,56738	17,40896	40,78028	22,08783	76,66115	18,897	20,31589	23,10041	83,23325	10,99179	42,00044	12,00403	54,04399	9,865302	88,37161
6/27/2020 11:30:00 PM	8	72,9369	39,20163	36,88999	38,83434	74,67934	48,49096	53,44766	27,37276	71,24158	46,79004	66,59648	24,67638	59,43144	71,92397	58,81549	31,28281	45,51635	47,67842	63,33893	34,38488	26,89524	51,12608	62,2686	43,07769	62,70198	36,21049	44,00468	28,67781	78,04087	52,53993	61,4886	37,71608	68,70248	53,36898	76,35265	35,363	50,70713	64,77232	76,68773	38,37879	39,65939	65,06852	75,24177	37,2449	37,81997	29,62126	49,26966	35,36286	38,10518	48,04798	60,61919	32,44681	54,5383	77,27094	67,75764	43,25328	59,7534	69,57961	70,55344	51,49743	54,75222	66,57093	58,11766	53,18793	57,49676	66,65182	57,72464	33,35731	35,04144	27,9798	37,13003	28,82315	42,80477	63,6142	41,8846	28,51667	49,73185	80,50922	62,09854	43,00454	55,78725	54,91193	41,162	54,97637	50,94544	57,62405	54,77868	45,88556	60,38973	37,87315	47,00493	41,43042	34,38972	35,84515	36,21587	35,94254	32,21272	44,11071	35,63529	26,44328	46,34291	37,4828	51,64236	39,23878	47,04197	35,77255	51,9505	47,22224	48,21259	39,80735	43,59589	47,40488	40,73532	33,41181	43,11215	45,59951	54,65075	14,48808	40,26049	24,31642	24,245	25,27914	28,59555	17,6729	44,14809	26,50365	41,79336	36,75046	45,51918	34,40035	40,51945	35,64338	49,87145	34,47178	40,33488	40,49983	39,88997	33,22944	43,87468	43,08508	35,20033	20,63177	38,41305	35,03323	36,21885	18,07872	30,63799	22,67662	45,03613	30,95243	37,74218	38,82985	38,80049	35,80604	37,52431	30,71494	52,68808	34,01802	37,5679	33,31675	43,81072	39,02845	35,77496	36,45792	31,92142	23,41256	35,67708	31,17948	27,35646	15,9775	27,33706	20,7961	22,94078	25,00642	23,06704	28,10089	30,34013	23,50865	27,67255	27,39549	23,85058	27,58469	17,90583	22,48094	33,87213	28,14773	24,17053	21,11371	26,18936	21,8942	19,65697	30,24584
6/28/2020 1:30:00 AM	10	76,16566	42,14232	38,24015	40,34346	78,29713	50,71322	55,18886	28,35191	72,10275	49,08819	69,80341	26,25594	60,45445	73,00806	60,77283	33,5646	46,91507	48,29009	63,90377	34,7036	28,10214	52,01501	64,01013	44,1619	64,09103	38,61938	46,573	30,97342	80,32086	54,2814	63,47764	40,46392	70,2692	55,50212	77,44508	36,32792	52,78936	65,93301	77,68181	39,26993	40,05139	65,81786	77,10439	38,5771	38,5693	30,24418	51,41627	35,78774	40,07157	50,95	63,49621	33,47404	56,32163	78,3743	69,20805	46,24952	63,21411	72,68768	70,82228	51,83059	55,67109	67,98457	59,17233	55,51552	57,65854	66,28869	58,71774	34,78967	35,33992	28,56854	38,36116	29,95027	45,39788	64,4601	44,34917	28,30812	49,83643	84,15499	62,25762	45,48651	58,29955	59,61711	39,67147	55,25241	53,35564	60,12351	55,5064	46,73159	60,50391	41,42304	47,51458	39,4027	35,42565	37,10219	36,83888	36,01342	33,31137	46,05783	36,42483	26,39037	46,83749	37,46898	53,53442	40,44326	48,42347	38,3227	53,25431	47,75503	49,87124	40,46992	45,83181	48,87669	45,75859	32,93449	43,56799	44,84893	55,48857	15,66085	40,37218	24,21433	25,14961	25,31643	29,04993	18,58104	45,80846	27,7312	42,74163	37,47589	45,62818	35,43006	42,15165	36,52209	50,71004	37,02324	40,56746	42,37601	39,9884	33,4614	43,55541	43,94791	36,15592	20,49755	37,96253	34,54375	36,86582	18,91268	30,16095	22,34879	46,14003	31,56422	39,46577	38,44925	39,32962	36,25325	37,92468	31,02218	53,30445	34,98543	37,55858	32,52411	43,88352	39,00593	35,22491	37,53475	31,75673	22,51526	35,80087	31,04553	28,61226	16,40294	26,85635	20,59053	23,0015	25,09194	22,65328	28,28519	30,10147	23,295	27,35943	27,0222	23,11416	27,62034	17,74888	23,33775	32,68457	26,89821	23,45291	20,85945	25,37577	20,71701	19,90267	29,7304
6/28/2020 3:30:00 AM	12	78,10034	43,63755	39,96816	41,20538	78,81148	52,70592	58,39882	29,99164	75,20157	49,88734	72,00535	28,4107	60,83533	75,74727	62,59809	35,39166	46,80365	49,07369	66,84979	35,98813	29,93853	53,04198	66,15371	45,0831	66,33096	40,62286	47,6157	32,09929	81,41759	55,67432	66,4631	43,6372	72,743	58,91669	80,28169	37,37753	54,67181	66,22492	79,4257	41,07075	40,15314	67,79676	78,29064	39,4981	37,23447	30,30643	51,7334	36,79653	42,60859	51,79053	66,8721	37,07857	59,0531	81,73824	71,24738	47,97801	65,78636	74,06631	73,48648	55,84245	58,18192	69,68295	61,58613	55,80868	58,57993	67,5445	59,64646	36,5042	36,35783	28,34211	38,27814	30,7637	46,27023	67,18088	45,84701	30,09132	53,19836	83,2434	65,0628	48,1029	60,41045	60,53271	45,4711	57,10273	54,4608	60,75251	56,72103	47,96841	60,84009	40,78463	48,88236	41,71143	36,67973	37,17196	37,88848	36,84827	34,97872	46,99575	38,49898	28,37858	49,38765	39,95359	54,37818	41,47049	50,26229	40,00822	54,201	49,56682	50,97093	40,95816	46,5703	51,16558	45,40582	32,81982	43,3895	45,33813	54,43489	16,02205	39,92602	23,91979	26,46703	26,79391	30,62293	19,40767	46,72842	28,5941	44,54576	39,49105	48,03499	36,26278	42,67276	36,34878	50,74967	37,67214	41,74859	43,85368	40,32051	33,92214	44,75658	44,57974	37,24338	19,51537	37,98381	34,7458	37,60195	19,67023	30,22692	23,30646	46,24889	31,73015	40,03923	39,2363	41,12726	37,33789	37,91141	32,07132	54,35877	35,71349	38,08334	32,84987	44,01076	39,00758	35,19556	37,66082	30,91795	22,88248	35,18154	31,32695	28,31689	16,34643	27,01917	20,02625	23,35233	25,48878	22,90403	28,62774	30,54529	23,96593	27,4877	26,81269	22,65404	26,65058	17,66827	23,25611	31,70079	27,34437	22,49648	20,20909	23,35744	19,8392	18,62387	27,9693
6/28/2020 5:30:00 AM	14	79,67342	45,78008	40,84632	43,48938	79,89066	55,12621	60,08295	32,38955	76,06053	53,10041	72,42864	29,71244	63,22364	78,19241	63,40828	37,24145	46,84399	50,76868	68,00397	35,69532	29,15106	53,75104	66,64262	45,50447	67,94782	41,46572	50,32232	34,29625	84,57767	57,03637	68,64949	44,59729	74,47738	61,57914	81,23219	39,08108	57,23019	68,60191	80,0123	41,43498	43,4116	67,9959	79,75547	40,58936	38,12439	30,88162	51,50317	37,05736	43,94673	55,27837	69,66022	36,09196	60,39229	83,54519	75,17325	50,60054	68,90613	73,96269	75,72426	56,96245	60,84569	71,96086	64,70686	57,28559	59,76777	68,74337	60,54454	36,67461	36,93565	28,96766	39,80921	30,95138	48,14606	68,95419	48,42562	30,07937	54,32465	85,35347	67,85222	50,12199	62,5891	61,47457	44,67817	60,023	56,1024	62,40025	57,36288	48,9966	62,17989	42,36558	50,08289	41,70832	34,48289	37,43804	37,61459	38,92296	34,93016	49,04786	40,24522	29,09019	51,9132	39,69676	56,7468	43,82447	51,17057	41,55808	56,41392	50,80645	52,41213	41,56022	47,26921	51,98793	48,45401	33,43025	44,07853	45,84521	55,07101	17,05709	40,27251	24,86835	27,23785	26,56782	31,71094	20,59855	48,1623	29,91752	45,88639	41,418	48,94659	37,37401	44,69931	36,95893	51,64552	38,87675	42,26169	45,94504	39,91006	34,38426	45,25303	43,95682	37,89775	20,34068	38,56018	35,1434	38,8331	19,72639	31,12891	23,73301	48,42997	32,3937	42,3041	39,52697	41,2183	38,37222	39,40746	33,45318	55,23312	37,05578	39,56124	32,54068	44,29736	39,32969	34,98197	36,75259	31,92798	22,2353	35,91885	31,229	27,8679	16,31024	26,31424	20,11094	23,36131	24,75789	21,92501	28,71671	31,27128	24,09455	27,32413	26,22955	21,65023	25,8812	16,7336	23,26094	31,55656	26,78582	22,57688	19,82828	23,21031	20,44534	19,1065	27,17887
6/28/2020 7:30:00 AM	16	80,52879	48,31662	43,70055	44,68833	81,31087	57,90728	63,69903	32,45794	77,73403	55,0326	74,14967	31,12932	65,65913	79,52144	66,67344	38,45041	47,55229	51,35789	67,91618	36,76406	29,56012	54,551	68,68375	46,6932	69,76888	44,05518	52,44902	35,01941	86,91154	60,56816	70,4472	45,85136	76,00175	63,02139	83,57185	40,63585	57,46989	69,86503	81,52057	43,12321	43,31924	69,95815	81,19951	41,80827	40,08932	32,3345	52,8451	37,37076	44,9426	58,88595	72,07961	36,7555	62,5498	85,95518	76,98277	51,78313	70,00034	76,73754	77,34596	59,65787	62,28055	73,65889	64,65578	60,46447	59,35677	69,58597	62,75393	36,87383	38,82737	29,41002	41,6179	32,06013	50,19874	70,77808	50,76964	31,8223	54,98908	87,79903	69,16702	53,24713	63,66525	65,77621	42,82251	61,54986	59,79409	64,37783	58,84664	49,35324	64,00539	44,54472	49,92651	39,45271	36,75523	37,93933	38,83614	41,13568	36,4584	50,59067	41,81822	29,80486	54,12979	41,403	57,11884	46,17775	51,82685	42,36019	57,49289	51,17043	53,02222	43,16803	48,18013	51,9038	50,38033	33,63554	43,80091	45,30076	56,68871	17,04811	41,09741	24,78414	27,9126	27,51437	32,85843	20,92279	50,25434	31,03745	46,73125	43,68727	49,73579	38,21418	44,32271	37,44225	52,003	39,04357	43,13378	45,16412	40,01409	35,56836	45,24694	44,67306	37,46098	20,12814	37,71497	35,69616	39,92575	20,4213	30,14961	23,99515	49,32679	33,20126	43,33962	41,19791	44,02568	38,49117	40,11197	32,71372	56,23736	37,23066	39,91034	32,45884	44,27546	40,0925	34,80416	37,3548	31,86788	22,59408	35,86166	31,0166	28,42278	15,5312	26,00464	20,26028	23,90715	24,65462	22,34824	27,59484	31,49951	23,32429	27,69362	27,05951	21,56112	26,58302	16,58053	23,34155	30,00878	26,48941	21,62045	19,34951	22,77727	20,08849	18,30052	28,33237
6/28/2020 9:30:00 AM	18	81,76835	49,99779	44,85535	46,68822	83,15083	59,76984	64,85868	33,63077	78,42258	56,25781	76,72641	32,09514	67,16872	80,07274	69,0357	39,8814	47,75745	52,35169	69,58685	37,72573	29,45499	57,37221	69,11154	47,7281	71,79763	44,77288	54,64206	36,77332	88,77018	64,41865	72,73658	46,15614	77,92958	65,96114	86,01577	43,56813	59,83208	69,78331	83,21197	42,67573	43,75069	71,21878	82,08569	42,08174	41,08111	33,79586	52,65024	38,02028	47,08395	61,06744	74,50252	39,32133	64,47025	88,38956	80,50115	53,77383	72,69025	79,71485	79,74124	61,17886	64,59211	74,89846	65,91215	61,08636	61,33524	70,8638	62,01039	36,96245	40,21034	30,39837	41,19495	32,79834	51,85455	72,30563	51,48403	32,56845	58,65987	88,47791	73,04937	53,40939	66,07025	66,71446	47,29657	62,28807	61,17366	65,63322	59,06229	50,52884	65,03075	43,41705	50,22284	42,49324	37,66426	37,8527	40,45004	39,20024	38,23241	52,31204	43,73494	31,44652	55,80487	42,90852	58,90356	46,09064	53,07209	42,91087	59,12564	52,65224	54,3837	45,15992	49,56357	53,09267	49,36533	33,96656	44,17227	45,39864	57,27917	17,83191	41,07793	25,1003	28,15001	27,89698	33,50478	21,45474	51,63089	31,29517	48,04439	45,13014	50,2464	38,28782	45,87237	37,35653	52,22446	38,85762	43,75987	45,91236	39,92423	36,17167	44,21972	43,75532	37,77506	20,29841	37,60562	35,51551	39,95759	20,66949	31,24406	23,60128	49,9272	33,84422	43,77314	42,25243	44,32707	37,79047	40,28563	32,81567	55,23603	36,47954	40,233	33,8284	44,27381	38,81549	34,97464	36,42773	30,90939	22,67034	35,01651	32,34866	29,28845	15,80459	26,9983	20,24363	24,61967	23,51169	23,0868	28,44096	30,8086	23,68376	26,46124	26,32715	22,06765	25,74644	16,73761	22,41663	29,33321	25,89785	21,15613	20,71058	23,20803	19,77039	17,55878	27,09093
6/28/2020 11:30:00 AM	20	84,64227	51,82975	47,82086	48,65523	85,42337	61,82713	67,06261	34,49651	80,44602	57,53889	80,43546	34,72377	69,11382	81,2851	70,07792	41,84046	48,87931	52,38997	69,08876	37,81292	29,91794	56,99651	69,66402	47,79316	74,03017	45,86635	57,7502	37,66703	90,39967	66,45342	76,14445	48,03362	78,83476	67,49711	87,51181	44,11555	61,40991	72,02718	85,22906	44,68246	44,00013	71,84135	82,88047	42,85941	40,97232	33,98728	54,04343	38,72279	49,7552	62,99714	75,84252	39,7476	66,12463	90,99808	81,5788	55,26035	73,50436	80,5372	81,77428	62,58379	66,88033	76,06288	66,76939	61,48549	61,48604	72,25203	65,21622	37,70122	39,82448	31,15641	41,82347	32,5449	54,16735	74,21986	53,72617	33,62953	59,19118	89,75679	74,90979	56,71896	68,31081	67,71765	48,27629	64,95557	61,49848	66,98061	59,6558	52,32172	65,00497	43,83338	50,8294	44,60523	36,12387	38,30445	40,51648	40,00021	40,14292	53,84111	45,15633	32,99168	56,9407	44,00848	60,3248	47,39445	55,57492	44,32126	59,38328	54,92865	54,7047	44,44402	51,66682	53,83545	49,15409	33,27503	44,45928	45,50446	58,20105	18,05448	41,29076	25,48174	29,59887	28,8905	34,06789	21,11841	53,23283	33,02553	49,46984	44,92816	50,12116	39,52891	46,43216	39,10706	53,00439	39,36934	43,17674	45,86414	40,15446	35,79326	44,4025	43,32738	37,78819	20,11501	38,10766	35,25365	41,59048	20,95166	32,42636	24,04655	51,14763	34,60067	44,27173	42,04783	44,96305	39,89653	40,2828	34,43559	55,41958	36,95313	40,2933	33,65565	43,98355	38,76395	35,95277	37,39156	29,95496	22,14157	34,57028	31,35044	28,36006	15,81454	25,59046	20,32355	23,27089	23,08162	21,98684	27,53945	30,50798	23,35309	25,77123	26,44286	21,50233	25,34766	16,11295	22,76476	28,38438	24,64067	20,07516	19,57255	21,92501	19,48663	16,40915	26,08304
6/28/2020 1:30:00 PM	22	84,09746	54,95524	48,88705	50,50453	84,56904	63,60308	69,15423	35,14941	82,11145	60,84895	80,40894	35,88798	70,09947	81,33089	70,74271	42,74004	49,70036	53,85569	69,95856	39,06554	30,6029	57,77948	71,12366	48,93285	76,51649	48,37222	60,62555	39,39973	90,50474	69,08958	76,74141	50,56905	80,1742	69,87726	88,06083	46,27549	62,86611	73,96386	86,24185	47,24863	45,03136	73,01897	83,12555	44,20431	41,02702	35,17283	52,70564	39,08861	50,96651	67,16962	77,2851	40,53762	67,49026	92,32393	83,77812	58,28643	75,74146	83,43542	82,6432	64,58397	68,17812	78,48531	67,1658	63,51479	62,21126	72,95168	66,75101	39,20017	40,22525	30,95725	42,3575	32,38008	55,76412	75,87748	55,56504	34,79035	62,49537	90,90725	76,45985	58,37914	68,4286	70,42171	49,72915	66,09921	62,77499	70,621	61,87583	52,39108	65,75535	45,15736	52,50864	43,08984	36,5013	39,06568	40,5198	39,93313	40,71487	54,71576	47,17838	33,91247	57,90762	44,8977	61,03676	49,51509	56,26437	46,30471	60,55462	56,05763	55,42095	44,46481	51,7825	54,76749	48,82156	34,54942	44,69724	46,53238	58,08148	18,46858	41,14736	25,37805	29,84769	29,30365	33,92428	21,19301	54,12613	32,98878	49,14698	45,38565	51,27736	39,74718	46,49205	39,43821	52,29464	38,98948	43,00758	46,17078	39,96436	35,56788	43,9146	43,29561	37,49966	19,43662	37,76877	35,62002	41,61224	21,33531	33,01655	24,12722	51,34277	35,51289	44,396	43,173	45,65595	39,44366	40,55952	34,21205	55,84018	36,52091	41,28792	34,31173	43,71449	38,35488	34,77916	36,33532	29,38086	21,96853	34,04468	30,82739	28,86715	15,8028	26,75978	19,92409	23,06732	23,07872	23,73736	26,68974	29,51813	22,54456	25,31146	25,93957	21,45308	25,14464	16,28986	22,40143	28,12666	24,94964	20,59716	19,22745	22,21195	19,64288	16,99374	25,55496
6/28/2020 3:30:00 PM	24	87,36945	56,16111	49,90358	53,07126	86,80489	66,07406	70,08766	36,21733	83,26861	63,26405	83,47205	36,4861	72,30465	83,18137	73,69971	42,95299	51,3329	54,30552	70,93329	40,00808	31,50441	58,40317	71,72594	49,26441	78,28311	50,50799	62,71504	42,31964	92,31357	71,82809	80,47103	51,7783	81,39575	72,09743	89,64861	47,16927	64,88422	75,84688	87,85023	47,3912	46,07566	73,95122	83,6209	43,45464	41,10901	34,84906	54,63818	39,41023	54,25329	67,26258	80,13732	43,3928	69,0087	94,30151	86,67641	60,54038	78,8858	85,00491	85,66894	66,0519	70,0326	80,46496	70,24074	62,76124	64,78282	73,08231	66,38077	40,46212	41,35114	31,9313	41,56768	32,63422	57,59304	77,66254	57,28296	35,17145	63,30722	92,22045	78,05344	59,08805	70,34503	71,89662	50,30511	67,62171	63,78205	70,31561	61,95602	53,02277	66,25953	46,1707	52,79108	43,16202	39,4972	39,43233	41,79722	40,16578	42,32358	56,64152	47,10343	34,3301	59,97741	46,35603	62,70219	49,8135	58,64404	47,10979	61,15356	55,63798	56,37612	45,30503	51,22706	54,06878	49,64737	35,13028	45,21627	46,26851	57,94285	17,91701	41,71509	24,67258	30,5113	28,96131	34,64764	21,9974	54,69019	33,39067	51,94194	46,63392	51,57853	40,05858	47,61253	38,24824	53,43405	38,91337	43,83103	45,60227	39,43213	35,54854	43,84802	42,12706	36,7066	20,01768	38,34646	36,13119	42,74854	21,13457	34,03639	24,02624	52,09266	35,44153	44,83857	43,71063	46,61735	39,93535	41,68808	34,52165	56,43817	37,05239	42,04327	33,83152	43,09806	38,39812	34,78186	36,40923	29,85909	21,96411	33,90971	30,36065	28,08335	15,51862	25,85682	20,37943	22,69065	22,798	23,70759	26,42166	29,9665	21,70535	24,81951	25,57637	20,56331	24,33155	15,3163	21,0416	26,60201	23,07416	19,51875	19,28264	22,78218	20,01312	16,85234	26,08788
6/28/2020 5:30:00 PM	26	89,65973	59,32686	52,59933	54,82738	88,18165	68,46313	71,25208	39,52234	84,67797	65,11385	85,58818	38,26039	73,74068	84,46467	74,14968	44,22206	52,81368	55,78733	71,43658	40,71045	31,53162	59,2267	72,99306	49,60143	79,15224	53,09752	65,0925	42,66253	93,50921	72,42029	81,72498	53,75353	83,54568	76,40004	91,49681	49,11631	65,29385	76,44134	87,19552	45,93847	46,58882	75,72295	84,21123	45,48277	41,78762	35,55081	54,28285	39,48864	55,64185	68,08057	80,48396	44,18656	70,11018	95,86263	85,74147	62,39929	78,62856	86,92861	85,27512	69,83498	70,60104	81,34892	71,79051	64,58588	64,61221	73,75995	68,22966	41,90982	41,84019	32,34195	42,81962	32,19676	59,067	78,99495	59,73703	36,03835	63,92677	93,85569	79,03334	61,69638	72,19046	74,53271	51,60947	68,98492	64,32284	72,34735	64,03094	53,8829	66,12331	46,95278	52,21872	43,04017	38,26315	39,76756	41,1497	42,28586	42,83419	56,60997	48,93277	34,59825	60,6538	47,88565	64,83996	51,69139	58,74924	46,63842	62,97221	57,8076	56,04401	43,98155	52,33159	55,13871	50,54459	35,54398	45,88253	46,75867	57,79971	18,44289	40,71908	24,88478	30,5982	29,30427	35,78021	21,5138	55,46682	33,20886	51,4633	46,49197	52,30645	40,41646	47,99099	39,97175	53,27359	39,37735	44,10857	47,26888	39,38757	35,56628	42,76063	42,05191	36,4173	19,46867	37,63739	35,73676	42,48266	21,24848	33,84056	24,12066	52,23945	36,35065	45,30518	43,74026	46,16345	39,74594	41,39417	35,16903	54,62057	36,26748	41,22721	33,80692	43,09122	37,69908	34,47764	35,84321	28,49373	21,43291	33,95938	29,96726	27,48107	15,48788	26,34132	19,37963	23,17936	22,17921	23,2014	25,97149	28,94162	21,45184	25,04144	25,12856	21,72172	24,61621	15,44899	20,85599	26,97219	24,09918	19,13586	18,74254	22,14412	19,30779	17,65183	26,10225
6/28/2020 7:30:00 PM	28	91,30851	60,09698	53,4831	56,59241	88,51722	70,80398	72,74212	41,38193	86,59041	67,06828	86,7066	40,17035	75,35368	85,47048	76,28688	46,89344	53,84879	55,22298	71,65147	41,52174	32,5181	59,45582	73,75414	50,84859	82,36247	55,50128	66,37987	44,39476	94,76514	75,07903	84,0643	56,19592	83,59562	77,22902	92,63104	52,62559	66,62578	76,7153	88,68417	47,94139	47,20435	76,23771	85,46737	45,0257	42,08941	35,29958	56,21919	40,19777	57,6224	71,35825	82,51361	46,66314	72,70523	96,84267	88,81396	65,12566	81,89075	88,07631	86,84164	70,94144	71,60511	82,9691	74,04123	64,94944	65,63972	74,6828	68,16411	41,61632	41,42649	33,23559	43,15574	33,14642	60,4302	80,22035	60,74941	38,37284	67,519	93,61441	80,11412	63,31213	73,59174	74,57975	55,16564	71,22278	65,3605	72,34479	66,49715	54,69778	66,59	46,14542	53,30903	44,38488	37,0859	39,95386	41,3436	40,61064	43,9086	57,86604	50,2343	36,78147	62,1522	48,52267	65,58527	51,58101	60,22823	48,28471	62,61044	58,12653	56,86775	45,46772	52,05349	56,45247	49,89508	34,83298	46,07461	47,28234	57,24725	18,98293	41,78382	25,91892	30,29972	29,93776	35,82795	22,95397	56,77705	34,11086	52,80732	46,64829	51,96328	39,94806	47,93256	40,54881	54,02789	40,43884	44,41499	47,23206	39,35241	35,1461	43,24948	41,80952	36,58094	19,86316	37,88213	34,86095	42,65515	21,64498	34,18152	24,01318	53,27905	36,86615	45,25468	44,29073	45,74864	40,63281	41,02689	35,7112	55,94731	36,984	40,60399	33,47597	42,14135	38,26024	34,39324	35,20364	28,02325	20,95926	33,40897	29,47737	27,70419	15,60421	26,49094	20,19956	22,61128	21,78175	22,60527	25,40126	28,77287	21,30374	24,31905	24,81985	19,99268	24,32775	15,11391	20,50695	27,0318	23,16734	19,3245	18,43598	22,11622	18,62055	17,12416	25,84494
6/28/2020 9:30:00 PM	30	93,12549	61,85642	54,47964	59,25509	91,01376	72,39997	76,20567	43,76623	87,79137	69,4697	89,07757	40,93599	77,63124	85,76571	78,0341	47,95625	55,66044	55,54853	72,85332	41,74272	32,63401	61,5884	75,62072	51,81049	82,58268	57,45449	69,3634	45,51337	95,67322	77,03056	85,67281	57,94479	84,96333	79,30627	93,94922	52,21859	67,82894	77,57814	89,99662	49,02707	47,83267	77,66599	85,35146	45,39747	43,10842	36,00699	55,53893	40,1043	58,66027	71,76337	82,38955	49,41451	75,59848	97,22916	89,7085	66,57024	82,40406	89,55674	86,72117	72,55347	72,6861	83,65136	74,27677	64,70167	65,55019	75,26153	69,20777	41,98014	41,08684	33,8416	44,39476	34,11665	61,77761	81,80282	62,05659	37,9157	70,60815	94,82648	81,22451	65,2712	74,77891	77,90748	56,67455	71,37151	67,09522	74,54085	67,39667	55,90567	67,33049	48,04591	54,53333	44,00138	37,23288	40,68193	41,5942	40,86655	43,93658	59,115	51,7966	37,01902	63,05364	48,79276	66,60139	50,8372	60,14575	49,42072	63,36933	59,18995	58,03438	46,96438	53,50755	58,23214	51,1546	35,3572	47,04001	46,60387	56,39333	18,82087	41,79397	26,0912	31,41295	30,45687	35,38676	22,67151	57,50117	34,54762	53,39412	46,3264	51,63276	40,46896	47,9423	41,03918	53,60832	40,26698	44,70995	47,88593	39,30082	34,78918	43,05765	42,47859	35,99049	19,76887	36,53363	34,3949	42,46271	22,45206	34,18705	24,97457	52,98671	36,81705	45,60477	44,98162	46,0034	39,74574	40,96409	36,10708	55,48727	36,94166	40,09692	34,03902	41,43933	37,53668	34,1474	34,99006	27,73182	20,80957	32,7191	29,052	27,55463	15,07336	25,84245	19,43931	22,78445	22,04009	22,55982	25,55088	29,56786	21,34187	23,23718	24,54755	20,23569	23,64121	15,64842	21,20607	27,00438	23,83116	18,80754	18,29458	22,15662	18,75871	16,58619	26,02095
6/28/2020 11:30:00 PM	32	94,28866	64,24121	56,2319	60,67798	91,75646	75,17649	77,43762	46,59276	89,85992	70,64835	90,32479	43,15373	79,62181	87,29649	79,54617	49,17379	55,22595	57,24871	73,07934	42,74943	32,99431	61,89254	76,0329	52,36289	83,85383	59,46605	71,65134	47,30997	96,89227	79,19865	87,65756	59,65587	86,47588	81,4202	94,7074	54,70394	70,34856	78,80623	91,7012	50,75438	49,06125	77,96668	86,10163	45,95325	42,5277	36,32937	56,92239	41,81649	62,33731	75,76971	85,20883	50,63087	77,68795	97,63726	91,21664	68,22503	85,37426	90,33323	88,83033	75,54073	74,99683	85,04221	76,62978	66,78258	66,34499	77,57985	70,58721	41,8788	42,11214	34,15976	45,4032	34,83587	64,88243	83,24084	65,00657	40,04863	72,01136	94,25875	84,02631	66,85145	76,21291	78,44545	56,43734	74,673	67,9921	74,91013	68,62981	56,99215	68,2941	47,67545	54,80431	44,8088	37,4426	40,80922	42,0108	42,65583	45,54245	60,703	52,51326	37,62468	65,27293	51,26424	67,92806	52,94242	61,60457	48,7337	64,01699	59,57069	57,93615	45,70665	53,79794	57,15829	50,76896	36,21049	46,50282	47,41158	55,9721	18,62034	41,21975	25,43822	31,38588	31,29269	36,59372	22,70502	57,74005	35,6337	54,30565	48,32822	52,58462	39,89666	48,63741	42,42174	54,2059	40,89371	45,10409	48,08141	38,41651	34,40256	43,22081	41,19453	35,71003	19,64115	35,95	34,19071	43,29603	21,98366	34,41368	24,9533	52,86472	36,73906	46,36494	45,14886	46,72152	40,00795	41,86734	35,98662	55,17263	36,97461	39,99924	33,41582	41,35977	36,40742	33,63582	34,4199	27,67145	21,03124	32,83329	28,77846	27,11407	14,74041	25,4436	19,06416	23,83269	22,02835	21,7966	24,70235	28,17991	20,63274	24,03736	24,24583	19,56019	23,83075	15,56055	20,94241	25,9147	24,28369	18,60991	18,21204	21,12884	18,64797	17,0526	25,21814
6/29/2020 1:30:00 AM	34	95,71431	66,35555	59,05263	64,02451	93,17909	77,45987	79,21973	48,41608	89,38342	71,94353	91,33062	45,07364	79,9953	88,12956	81,93952	50,44175	56,9572	58,48641	73,86232	44,54858	33,63961	63,48081	77,55678	52,82251	84,59135	62,50131	72,17776	48,79352	96,93309	81,42477	88,97747	61,55159	87,50656	84,16383	95,56152	56,82617	71,74618	80,4722	91,41903	51,5752	49,06816	79,42702	86,67081	46,99567	44,4123	37,13756	56,2183	42,15717	63,8438	76,9827	86,91092	52,34431	78,89969	98,29935	93,03894	70,87395	87,02995	91,58841	90,1633	76,84827	76,66542	86,15129	78,13114	66,37496	68,07754	77,30693	71,07787	42,84378	42,43679	34,18	46,24807	34,8021	67,09404	84,63355	67,28123	40,61727	73,14822	94,69048	85,6183	69,40076	77,69715	80,20585	57,85844	76,54668	70,52554	76,32413	69,42349	58,42349	68,41311	47,59546	55,72267	45,51793	36,63192	41,91445	42,74839	43,07042	46,70604	62,97283	54,56247	39,03736	67,11932	52,6883	68,3763	54,47254	61,98822	50,89999	65,22713	61,59856	58,87772	47,33919	54,9178	57,30058	51,44894	35,22042	47,15538	47,41428	55,60849	18,93837	41,05596	26,02405	32,03505	31,09928	37,75772	23,22952	59,4467	35,52726	55,31493	48,44821	52,66296	41,16421	49,15955	40,82719	53,80327	39,37473	44,75823	48,20568	38,97858	34,61732	43,00653	40,97922	35,26636	19,398	35,77234	33,44503	42,67712	22,30279	34,33867	25,46661	53,97768	36,64732	48,30432	46,37662	46,66412	40,55054	41,05576	35,92596	55,4845	36,4287	39,45802	33,71664	40,55676	36,15219	32,38554	34,60385	27,3738	20,79748	32,44861	28,44324	27,83129	14,71589	25,89806	19,2758	23,17563	21,59822	21,00451	25,38834	28,48634	20,27506	23,96655	25,26857	19,09068	24,38771	15,19638	20,56415	26,54614	23,3486	18,53662	17,86383	22,71959	18,72734	16,79764	25,60635
6/29/2020 3:30:00 AM	36	95,856	68,62332	61,47539	65,5245	94,24997	80,48326	81,18266	49,42376	90,7905	74,60095	91,93481	45,90068	82,46567	89,7972	83,74731	51,94512	56,19391	58,30868	73,93823	42,8795	34,62498	63,7873	78,2425	53,38348	87,76526	64,52594	76,38491	49,3569	98,13536	83,65454	91,1459	63,17322	88,35523	85,06729	96,60312	59,09476	73,11133	81,64967	94,29073	54,01311	49,12184	80,08372	87,65639	47,28193	44,5698	36,47795	57,81955	43,54443	65,11446	81,76966	87,11946	52,76387	80,12129	98,81686	93,90723	73,28159	88,03548	93,2224	90,1242	77,43942	78,15775	87,15034	78,93105	68,95336	69,26869	77,97863	72,19433	41,41372	43,07057	35,01603	47,76146	36,58799	67,69569	86,20876	69,6424	42,46408	74,5119	95,20129	86,32164	69,61518	78,16417	81,80331	58,33942	78,76368	71,86989	78,37195	69,74857	59,52407	69,25397	48,75179	56,17277	46,84958	36,55235	42,51975	44,50189	43,58408	48,24243	63,48033	55,5276	39,46646	68,88325	52,93718	70,94537	54,90647	62,54455	51,67905	66,39809	63,36462	59,85673	48,46782	55,83099	58,41387	53,93933	35,68551	47,75883	48,7739	55,58059	18,87454	40,70637	25,51047	32,76138	32,74115	37,63594	23,60211	59,77868	35,81061	55,22456	48,26163	54,49416	41,7412	50,06984	41,17872	52,22536	40,32473	45,1512	48,15373	39,08128	35,8077	43,07106	41,13374	34,69752	19,33576	34,65787	33,38445	43,61697	22,9874	34,89307	25,80611	54,66608	36,86298	47,92274	46,39299	47,34699	40,74243	41,70197	35,45038	55,41363	37,06648	39,03688	33,4453	40,45507	34,75782	32,14281	33,53585	26,30174	20,1624	32,14564	28,20706	27,13797	14,3656	25,69787	18,22606	22,8565	21,50599	20,97909	23,21577	28,17515	20,12012	23,9287	24,32264	19,56012	23,01745	15,49714	19,46224	26,22113	22,88109	19,36851	18,66103	21,40411	17,64858	16,8368	24,58851
6/29/2020 5:30:00 AM	38	96,88544	70,77724	63,54002	66,49722	94,92879	82,00916	82,1408	50,96707	91,08056	76,97054	93,28125	48,68507	83,85258	90,65485	84,7831	53,94024	58,46541	58,97416	75,05264	44,3471	35,17531	64,50562	78,65765	54,13372	89,10049	65,923	79,11728	51,28757	98,05454	85,41093	92,85892	65,1251	89,91594	86,87411	97,26528	58,93125	73,99639	82,8083	95,18568	56,19833	50,41287	81,73533	88,48331	47,00348	45,56615	37,29029	57,1368	43,60653	68,09731	82,55762	88,71788	53,73453	81,72587	99,06023	95,24301	75,44236	90,27499	93,55231	92,11179	79,51882	79,23512	87,97421	79,94806	69,85218	70,34635	79,01353	73,47646	41,65493	44,44669	35,44657	48,46251	37,49544	70,2609	86,50993	72,35023	43,64867	76,26942	95,8609	87,69743	72,60451	79,08274	83,624	58,60018	79,57235	73,0839	79,42178	71,09037	60,17199	69,21613	49,37259	57,43086	47,80055	38,16541	42,41234	44,58762	43,80851	49,71617	62,74771	57,3595	39,82096	69,20992	53,67672	73,16762	56,86138	64,13524	52,05667	68,14186	64,38419	60,67453	49,7295	57,17651	59,57601	52,01212	36,41385	47,57943	48,37913	55,4999	18,92815	41,3878	25,26919	33,3151	32,06213	38,28933	23,98368	60,54805	37,15897	57,12878	49,90488	54,54223	41,52196	50,21158	40,64973	52,73271	40,02432	45,00498	48,63609	38,91336	35,42143	42,08956	40,7981	33,6276	18,82695	34,04537	32,89242	42,94769	22,14053	35,26436	25,94503	55,37654	37,8134	49,32955	46,51256	48,06615	40,46812	41,36026	35,73351	55,25613	37,16222	38,74503	33,87766	39,46432	34,67023	32,37421	32,77146	26,35196	19,72252	32,02213	28,48475	27,57667	14,04903	25,12966	18,51279	22,29443	21,46262	20,33689	24,82192	27,9959	20,67225	23,21528	24,60951	18,66303	23,27883	15,25496	20,44665	25,74892	22,35258	18,65654	18,33244	21,62156	18,78523	16,32115	25,21808
6/29/2020 7:30:00 AM	40	97,23441	73,05138	62,94298	67,05142	95,71687	84,1045	84,45534	52,61046	91,28938	77,67966	94,12805	49,28651	85,84949	91,34436	85,43546	55,15647	58,05516	59,04171	75,9661	45,18851	34,45727	64,1697	78,97836	53,46576	89,60592	68,4614	81,16884	55,97853	99,14194	88,30937	94,06817	66,49806	91,2938	89,07134	97,67719	60,8774	75,36839	82,73597	96,29877	57,70813	53,15553	83,20313	88,82654	48,38673	45,89419	38,31793	59,79568	43,46645	70,4213	84,7581	89,68356	53,93851	83,14145	99,16908	96,50365	77,36627	91,53432	94,99303	93,19125	81,11013	81,77526	89,20245	81,41309	71,62978	70,43498	79,507	75,05367	42,83591	44,90391	36,17747	50,91768	38,20997	73,06117	88,10228	74,20605	45,08912	79,17745	96,67565	89,91704	74,53733	79,98681	86,2049	59,69233	82,16727	73,8159	81,34325	72,75737	61,8424	71,05236	51,2073	58,64548	49,21909	36,96997	42,36489	45,72917	45,0065	51,07772	64,64648	57,8058	42,089	70,97301	55,13103	75,07462	57,58152	66,25137	53,56411	69,39054	66,04022	62,32331	51,07648	58,33976	60,88576	50,55599	35,52961	46,62197	48,23538	54,89577	19,49105	41,81588	26,29573	34,24901	33,00412	39,42204	24,43786	62,94899	37,41221	57,96054	51,32066	56,23258	42,2619	50,9239	40,8602	54,47662	40,72648	45,86118	48,79027	39,02665	36,29379	42,07684	40,90511	33,63747	19,0634	34,43703	32,8822	44,35297	23,11982	36,49115	25,03302	55,09063	38,32795	49,29349	47,16014	46,7906	39,76708	41,29663	35,31547	56,30664	37,70087	38,79559	34,06527	39,10637	35,40182	31,58177	32,79999	25,45031	20,24364	30,88535	28,08315	28,2226	13,72776	25,9576	18,42824	21,82181	22,00901	20,85288	23,73874	27,17189	19,68888	22,93269	24,59584	19,04144	23,18834	15,20592	19,79671	26,28481	22,4129	18,08521	18,56508	20,69733	18,67885	16,51518	24,50314
6/29/2020 9:30:00 AM	42	97,53745	76,01425	66,24358	69,03087	96,02654	86,70404	86,8071	56,39251	91,64311	80,4407	94,95959	50,83001	86,11143	91,79176	86,28958	56,93724	59,15437	59,66499	76,24606	44,9321	34,47613	65,06445	79,63466	53,43887	91,73954	73,06995	82,74467	56,18458	98,60757	89,42605	94,90958	69,79547	92,52943	91,18687	97,93187	63,42416	76,23107	84,00337	96,0146	58,1143	54,13587	83,06214	89,7152	48,94244	47,77333	38,03313	60,10548	44,7612	73,35798	85,82795	90,8848	58,46395	85,10375	99,28983	97,12968	81,21076	93,38486	96,64705	94,10381	82,38569	82,89214	89,84838	83,86363	73,48385	72,68678	81,01631	75,21869	44,17502	46,18058	36,47982	50,70478	38,99501	76,0007	89,22165	75,81337	45,64656	82,7274	96,84592	92,45711	76,45909	82,23109	88,14247	64,31429	84,10754	75,49942	83,00301	73,7947	63,39479	71,80344	51,80979	59,90695	49,3301	38,57883	42,10503	47,24339	44,88457	51,99734	66,55331	59,72348	43,48675	72,34237	57,98022	76,11503	60,17573	66,80428	56,33047	70,57423	66,37952	62,79468	52,0019	58,69895	62,59712	52,79572	36,48348	47,47838	49,27036	55,91049	20,24674	41,86202	26,39927	35,45224	32,80918	39,59591	23,70496	62,85457	38,08521	58,4395	50,17732	56,86042	43,01476	51,42857	43,24126	53,57988	40,70707	45,86469	48,49905	38,73204	35,94668	41,77256	41,08561	32,20407	19,12833	33,43819	31,87486	43,44827	23,6993	36,80807	26,22568	54,89791	38,55631	50,11833	49,02631	47,75952	41,35707	41,86001	35,95332	55,58376	36,83141	38,8838	33,71898	39,18151	34,14373	31,28772	31,23149	25,00159	19,93258	29,04185	27,61245	27,65854	14,14256	25,89191	18,15242	22,89664	21,3521	21,83438	23,19877	27,7544	19,41341	22,76518	23,78779	18,92697	22,64486	14,70297	20,34338	25,65602	21,94525	18,07174	17,63802	21,46469	18,49635	16,315	23,91585
6/29/2020 11:30:00 AM	44	98,4357	78,04951	67,33794	71,6427	96,71074	88,38894	87,8288	58,0477	93,77038	81,63165	96,44023	50,72441	88,04805	93,04812	85,05477	59,31884	61,61604	61,50509	77,7113	46,29635	35,06977	66,82748	78,8494	53,76659	95,09345	76,05818	85,18893	57,71807	98,67603	91,68926	95,78249	70,28508	94,13551	91,97904	99,03853	65,15654	79,70415	85,31873	96,25822	62,4031	56,74797	83,6631	89,60302	48,65965	49,9073	38,62505	61,01646	46,33579	75,27086	89,13345	92,66081	57,98146	87,17383	99,4905	97,41394	82,39183	94,04779	97,43445	94,56538	84,91138	85,43843	91,05763	85,4213	76,14329	74,85798	80,60062	76,229	44,40857	45,56194	36,56395	50,93329	36,70611	77,56197	90,10458	77,1223	47,20996	84,70277	97,96053	93,50195	78,26398	83,67458	89,32327	64,27139	86,53065	77,64858	84,33149	74,52199	64,29094	72,82349	52,10779	60,32003	50,00442	38,00854	43,28194	47,11007	45,78042	54,25294	69,01435	59,90129	45,14886	73,62643	59,29812	75,51752	61,95845	70,17034	55,55675	71,13775	68,27932	64,33266	53,21743	59,85632	63,03472	50,83941	36,61686	47,86458	48,78585	56,70369	20,10437	41,27915	26,8089	36,40777	34,66775	39,67741	25,14617	64,64475	39,10878	60,56367	51,13216	57,17141	43,2376	51,65845	43,32995	54,97824	40,90566	45,97543	49,19755	38,01579	34,9781	41,78382	40,67674	32,08299	19,41893	34,4324	32,04265	44,70995	24,84016	36,53163	26,3666	57,23503	38,80022	50,87733	50,30124	48,70096	43,55645	41,70238	36,53128	56,42669	38,77184	38,3676	34,10202	40,97329	32,99825	30,42731	30,91747	24,86482	19,47302	29,93237	26,37848	25,53934	13,89437	24,37452	18,29037	21,68988	20,29758	22,32399	23,77142	25,3833	19,14153	22,87121	23,13163	18,23277	23,63022	14,85149	19,58167	25,36293	22,56708	18,01634	17,32986	20,2732	18,56156	16,6313	23,28118
6/29/2020 1:30:00 PM	46	98,47438	79,8988	68,771	74,6004	97,24221	89,96574	90,15294	61,55849	94,54279	83,21784	97,19068	52,84545	89,3721	94,71326	86,09845	60,34441	63,41637	61,94222	78,6535	45,80183	34,89362	68,02111	79,91406	54,39607	96,12034	78,1431	86,89635	60,75611	99,41389	93,62594	97,09349	72,76138	95,19618	93,35944	99,27132	68,51881	80,54764	85,7827	97,19662	60,87754	56,79874	85,29724	90,83928	49,51281	50,83396	40,68634	61,84461	45,27334	77,61792	90,91499	93,27006	60,64462	89,45418	99,51523	98,16735	86,02903	95,47172	98,73038	95,37191	86,43264	86,51249	92,14551	88,2396	77,11623	76,95914	82,68312	78,41505	45,21116	46,11158	36,69678	51,81277	37,93394	79,33356	91,72345	79,91898	48,70137	87,44108	98,36703	94,8843	79,17316	84,5213	90,57906	65,72813	88,53863	78,12695	85,11308	75,55281	64,02065	72,96108	52,28794	61,48618	51,64505	39,75976	43,69136	47,40461	47,11842	55,95546	68,9537	62,23468	45,95594	75,67902	60,44961	77,88103	63,07139	72,17445	56,35382	73,05537	68,42155	65,83754	53,97478	61,00706	64,24182	51,36847	36,57707	47,58648	49,34461	56,86229	20,50391	41,76116	26,10273	36,35279	35,08621	41,00671	25,30864	64,23283	39,90337	62,37525	52,16879	57,89953	44,0042	52,06145	43,94203	55,11963	40,8886	46,61051	47,72353	37,69452	34,65738	41,52713	40,77504	31,81408	19,16881	34,20383	32,11228	45,68364	25,44982	36,62888	26,74583	57,1026	39,2515	51,638	49,74269	49,32913	42,48051	41,64608	36,00092	55,73587	37,51969	37,76042	33,09758	39,77095	33,35889	29,91103	30,66285	24,392	19,68709	30,03882	26,39375	25,72206	13,48399	23,74323	18,14075	21,21152	20,66299	19,90979	22,4743	25,33039	18,70075	23,28657	23,66745	18,85085	22,30341	14,89535	19,5452	25,0496	22,16091	18,47964	17,29319	20,52511	18,34024	16,9811	22,6968
6/29/2020 3:30:00 PM	48	98,96477	82,74259	71,31037	75,54757	97,50159	90,79686	91,48555	63,4268	95,96741	85,2515	97,85775	54,64032	91,4037	95,24197	86,45854	62,52797	64,56371	63,16659	78,88015	45,97867	36,06404	69,4286	80,68828	55,53534	96,54923	80,50322	87,18826	61,5808	99,69952	96,03421	97,48853	73,39115	95,64172	94,22787	99,21309	70,58259	82,85712	86,62902	97,56052	63,23034	59,50487	86,22556	91,57735	51,54945	51,85317	42,25443	62,716	47,63498	80,65982	92,29305	95,78975	61,10412	91,19564	99,72805	98,58588	88,15995	95,53265	99,35891	96,07973	87,71468	87,85208	93,42714	89,54265	77,97891	77,41096	82,8429	80,23217	45,82477	47,05336	37,62642	52,69066	39,16328	80,70043	92,94727	83,24249	50,05112	88,2157	98,67596	95,43663	80,59814	84,97638	91,53024	64,4639	90,80702	78,51176	86,02399	76,81042	65,29379	74,19893	53,70827	61,34968	52,24194	36,73657	43,08383	46,94077	47,45172	56,11061	71,78742	63,3899	46,63966	76,14294	61,23501	79,00137	65,54136	73,5322	57,83358	74,22801	69,23594	68,61303	55,52795	61,43105	63,25624	49,61283	36,24586	47,33684	48,6457	57,17638	20,48277	41,38691	26,76552	35,84197	36,27452	40,55993	26,97655	66,92951	41,40038	63,70206	52,29726	58,15264	43,3868	52,39376	42,93843	55,98315	40,19804	46,64808	48,94203	36,99636	34,28147	41,31548	40,79893	30,83548	20,11902	34,03176	32,86991	45,57775	26,1562	37,70453	26,40432	56,4097	39,83526	51,46109	49,58015	48,7337	42,75338	42,2514	35,92078	56,05507	37,9492	36,75916	32,90327	38,87828	33,06	29,36657	29,98093	24,75063	19,18401	29,77253	26,33925	25,49237	13,6506	22,91508	18,35143	22,33712	20,01865	19,40781	23,08196	24,32713	18,27185	23,9814	23,30549	19,49844	22,8909	14,74525	19,11037	25,20302	23,00736	18,59403	17,68789	21,03552	18,26004	16,67917	22,29519
6/29/2020 5:30:00 PM	50	99,6578	85,46827	72,91522	77,10081	97,94796	92,47783	93,36152	67,02013	96,85753	86,04118	98,76389	55,74741	93,05462	96,37103	87,66178	64,61856	67,25818	64,1387	79,62762	46,75812	36,76455	68,94093	81,15543	55,17235	97,1138	83,10178	87,9159	64,42819	99,82835	96,99126	98,35509	75,04712	96,64394	95,59192	99,60191	72,50255	85,02025	89,23753	97,66765	66,43879	61,18805	86,75114	92,45856	52,45531	52,04092	41,83763	64,25647	50,03606	83,05524	92,9702	96,36135	63,80789	91,57314	99,89203	99,49727	89,02914	96,44715	99,70947	97,19462	89,25501	89,61539	93,72327	90,6538	80,20148	79,15879	84,21171	81,00596	47,24718	47,75987	37,81927	53,74414	39,24998	82,31972	93,29244	84,51101	50,58549	89,48408	98,88284	96,84171	83,17743	87,98705	93,39778	67,75497	90,9578	80,94958	88,36669	77,98084	68,85009	75,43193	55,63378	63,1096	51,89842	38,34991	44,41079	47,47078	46,46158	56,62688	71,57813	65,62929	46,86968	78,00957	62,35618	78,76396	66,71468	75,00146	57,88821	75,19377	71,37102	67,71988	55,76088	62,98167	65,93362	50,88376	36,6952	48,10152	50,42087	58,84215	20,51759	40,89343	27,21085	36,67924	36,2165	42,3461	26,9065	67,0481	41,82672	64,54299	52,42685	58,90624	42,72263	53,01675	44,77695	55,19956	40,94648	47,01592	48,54063	37,28579	33,69971	41,18777	41,23797	31,51691	19,22814	34,44539	32,52032	44,7898	25,89336	37,20518	27,21306	57,95321	40,18339	51,49094	49,87733	49,78621	43,94901	42,70992	36,16649	55,6478	38,12659	37,22287	33,06781	37,83253	32,2543	29,53125	30,02528	24,27477	18,77632	29,61346	25,34966	24,71444	13,24091	22,74094	18,86121	22,43873	19,6721	20,46861	23,07631	23,77521	17,83419	23,06262	23,35661	18,6774	22,74605	14,36208	19,5805	24,47026	22,42975	17,78066	16,52582	20,16772	18,38638	16,936	22,2248
6/29/2020 7:30:00 PM	52	99,79872	86,46358	75,72455	80,44934	98,00964	93,87904	94,51661	68,77197	97,63326	88,68811	99,20631	59,54824	93,46105	96,54647	89,70982	66,51021	67,12582	65,11474	81,93434	48,20181	37,47569	70,74078	82,7761	57,26245	96,34049	86,06066	89,03736	67,7312	99,95869	96,55621	98,93707	76,75516	97,43915	96,58018	99,86779	71,08871	85,21007	90,57395	98,03299	67,8308	60,71259	87,47176	94,15382	53,80401	53,78827	40,83976	64,74345	51,13858	84,74262	93,75021	96,74348	67,46373	92,97552	100	99,72542	90,78988	97,26155	99,89625	97,14564	89,83181	91,04761	94,0625	91,44244	79,89142	79,80003	84,20985	81,14984	49,08281	49,22303	38,96538	54,01706	40,97646	83,81293	93,96718	85,33848	50,53312	90,64821	99,12751	97,14848	85,26318	89,77924	94,6511	69,46237	91,45268	82,12941	89,7326	79,44547	70,07668	76,59512	56,38663	63,90121	53,4701	40,04525	44,74967	48,27496	48,01883	58,67837	73,33977	65,80453	48,84892	80,95014	63,41698	80,47318	67,73935	76,62592	60,12655	75,83099	72,57094	69,15804	57,35564	62,7542	65,58405	50,5151	36,18611	49,65331	50,74161	57,82244	20,51717	41,14473	26,94954	35,95574	36,24254	43,32007	26,31645	67,13825	41,14141	65,22705	53,73668	59,04882	43,71021	52,98533	45,86774	55,62742	41,74652	46,70349	47,81195	36,38194	32,99908	40,57361	40,95939	30,92196	18,79766	33,12424	31,84309	45,83644	25,30269	37,13763	26,56913	56,25042	40,69566	51,35058	49,31608	49,76888	44,13199	42,1913	36,2471	53,54435	37,74757	37,95162	32,53026	38,13205	31,86257	29,12915	30,11349	23,9642	18,36414	29,14933	25,60836	24,76079	13,27835	22,99355	17,56597	21,3731	19,91027	19,21765	22,53129	24,33342	18,1232	23,59513	23,08936	18,88166	22,54103	14,64695	20,05844	24,42902	22,44633	18,34349	17,06427	20,12247	18,31441	16,14418	22,53619
6/29/2020 9:30:00 PM	54	99,88996	88,61786	77,11387	82,12457	98,45684	95,21394	95,5008	71,78942	97,83881	90,16544	99,35393	60,65325	95,16302	97,03091	90,92431	67,03214	66,14486	66,31969	81,45896	49,41009	37,51485	72,21057	83,74799	58,3307	96,88702	86,7839	89,18656	70,46143	100	97,42348	99,32803	79,81515	97,84358	97,41172	99,78959	76,32556	86,70306	91,11945	98,11422	66,80614	61,405	89,03708	94,64648	55,42344	54,85666	44,03357	64,16363	50,69408	86,90166	95,08772	97,87053	67,73452	94,98108	99,85764	99,95041	92,11414	98,43612	99,96208	98,09122	91,78458	93,63534	95,35049	91,84081	81,73941	80,46294	85,84024	83,49677	49,99475	49,81874	40,06805	56,56568	41,7392	85,23189	94,70111	86,86423	51,72634	91,33289	99,35476	97,27033	86,50254	90,82442	94,55798	70,79548	93,01427	84,37272	89,85784	81,69209	70,13883	77,27971	56,44466	65,29971	56,82008	40,87907	45,03109	49,03618	50,0047	59,30441	73,14558	68,31966	49,00807	82,19178	65,47469	82,62842	68,35744	77,50906	60,47283	77,93187	73,41954	68,54754	58,34467	63,90432	67,0917	52,00597	36,73291	51,00043	51,23529	57,93131	20,91415	42,37532	27,37739	35,59343	36,06301	43,66186	26,7095	67,44709	41,18293	65,43152	53,68459	59,67293	44,64882	54,07126	46,33226	56,01865	41,64795	45,85261	47,53336	36,45957	33,52612	40,68089	41,05279	31,38283	18,47162	33,80319	31,34339	46,23716	25,11122	36,58392	26,20551	57,58614	40,91035	52,5541	49,67238	48,93216	43,00149	41,84295	36,27549	54,22358	37,95549	36,83991	32,88178	37,65141	33,02691	28,28408	31,34906	23,85748	18,95619	28,36421	25,74257	26,34574	13,07589	22,9836	18,3084	21,18514	19,94702	20,0842	21,85345	24,29418	17,68954	22,90976	23,0897	18,61585	22,10793	14,87718	21,07883	24,64378	21,99236	17,28117	17,52942	19,39669	17,96944	16,17332	23,42582
6/29/2020 11:30:00 PM	56	99,96097	90,26608	80,2044	84,92699	99,04655	95,47911	96,58288	73,70323	98,29383	90,49721	99,73461	61,7126	96,38415	97,65666	92,53495	69,29273	69,84209	67,38077	82,62212	50,5792	37,95666	73,03395	85,24612	58,32933	97,83704	89,3681	91,78755	71,485	100	98,67126	99,59039	81,18397	98,39349	98,08204	99,83884	79,17586	88,55079	92,97248	99,11105	69,79885	63,44116	89,5881	95,42744	56,16677	55,78055	43,63533	66,76213	52,98305	88,89955	95,73608	98,19021	68,66166	96,27115	99,93494	99,95608	93,98286	98,54774	99,93486	98,70281	94,23636	95,42903	95,81503	93,06083	83,98376	83,06442	86,90781	83,65302	50,11163	50,34532	40,3284	54,94584	43,51134	86,94284	95,41266	88,24651	54,11672	92,58041	99,53609	98,22137	88,28954	92,31157	94,97873	72,18398	94,49769	85,58279	90,64407	83,40324	72,26479	77,98975	57,53233	67,18218	57,86141	41,39389	46,03787	50,19169	49,98321	61,17174	74,10408	69,08847	49,85943	84,04565	66,66529	84,21599	69,50355	79,09725	61,49163	79,52358	75,17856	70,21214	60,43229	63,99688	67,17403	50,81662	36,14287	51,36639	53,21081	57,41324	21,23805	42,65673	28,34749	35,99628	36,68705	44,62775	27,35797	67,99085	41,0083	65,70195	55,82172	59,59211	44,05034	54,9408	47,12526	57,12333	40,84549	46,64685	48,67857	35,95387	33,32884	40,68689	39,94487	30,52926	18,63513	32,77168	31,56063	47,89643	25,08158	37,95424	26,63186	57,56921	41,88268	52,3298	49,4221	48,64701	42,83854	42,2619	37,18246	53,21251	38,28022	36,81642	32,76947	37,07539	31,36045	28,50154	30,25924	24,02485	18,41505	28,79607	26,04194	25,34255	12,84289	22,43031	17,58441	21,01701	19,72452	19,25308	22,05398	23,05883	17,4636	23,12279	22,8029	17,85105	21,4966	14,25135	21,6465	26,13147	22,2784	17,50387	17,23606	19,94806	17,82742	16,18832	22,38271
6/30/2020 1:30:00 AM	58	100	91,1984	83,52219	87,86818	98,91102	96,34795	97,26784	75,49126	99,00027	91,79626	99,91048	64,32133	96,70107	98,09033	93,17509	70,12841	71,73367	68,2351	83,88725	51,75032	38,89527	74,77385	87,04735	59,04778	97,8643	90,52166	93,78938	75,61388	100	99,32928	99,4668	83,29748	98,91647	98,42389	99,87628	80,33549	89,89051	93,58083	99,28403	71,84239	64,94681	90,40576	96,68767	58,12009	55,87983	45,07467	67,37926	53,61856	90,08786	96,0778	98,07182	72,69652	97,0481	100	99,8749	94,64751	98,82439	99,90343	99,0013	96,03649	96,42132	96,56506	93,70372	85,06998	84,44663	87,53081	84,19505	52,12596	53,03983	41,99596	56,15633	44,61055	88,48267	95,8725	91,2556	56,62688	93,48427	99,73834	98,60977	90,2283	93,84775	96,10474	73,40427	95,3699	86,12905	91,80842	84,06146	73,90563	78,63755	58,64694	68,23518	58,92263	43,46672	46,87769	51,09244	50,2971	61,91182	75,66093	71,39603	52,06137	84,76756	67,84939	85,60387	70,34179	78,62476	63,15112	81,58379	76,8299	71,25635	62,33651	65,75321	67,96289	52,91501	36,74348	52,49101	53,67119	56,58067	21,14134	42,25077	27,39922	36,39258	37,07809	43,95019	27,75199	68,62429	42,29885	66,5929	55,44071	60,23446	43,85728	55,89673	47,17203	57,54614	40,9605	46,46304	48,56681	35,3297	33,09185	40,63522	40,01057	30,90939	18,09654	32,55154	30,93004	46,05756	25,43732	37,98422	27,41525	57,74966	41,19944	53,07796	50,26214	50,31097	43,38079	41,98815	37,42499	52,65238	36,65306	36,91521	32,34361	37,59532	30,51081	28,69156	30,87154	22,66752	19,15278	28,20209	25,64075	26,71716	12,72173	22,33283	17,38582	20,6527	19,74994	19,13151	21,40224	23,0857	17,07249	20,94959	21,67164	17,93103	22,16602	14,18891	20,01665	24,32409	21,49405	17,62834	17,20159	19,92422	17,91308	16,41074	23,09475
6/30/2020 3:30:00 AM	60	99,93265	93,21279	86,00153	88,97443	99,17793	97,44218	98,10587	77,50179	99,25224	92,5237	100	64,61304	97,43686	98,47495	94,76424	72,18564	74,62389	69,95504	84,79877	51,82139	40,83685	76,18307	87,97339	59,21199	97,7687	92,19392	94,53706	78,13992	100	99,63004	99,8479	84,32271	98,95896	98,75877	99,83421	81,95982	91,41399	93,73204	99,47917	73,32063	65,21192	91,5011	96,96992	59,04489	56,98732	45,48264	67,08616	54,81978	91,46711	95,66748	98,55403	75,46384	97,87985	100	99,93272	95,84583	99,78608	100	99,64993	97,3289	97,29919	97,04134	94,74103	85,85648	85,17124	88,86847	85,72592	53,57172	52,32448	42,5009	57,29187	45,53403	90,07191	96,70466	92,93809	57,19483	94,4764	99,82552	98,55666	91,87459	94,65545	97,07822	74,36568	96,16932	86,89089	92,53399	85,39746	75,47166	79,7916	60,10202	68,39288	59,99792	43,40248	47,79047	52,00695	50,66521	63,28782	76,98795	72,25967	53,48482	87,45387	69,19603	86,92778	73,89168	81,26417	65,02341	83,19643	76,99637	72,80124	63,50313	66,81276	68,8465	53,99308	37,99314	53,16017	54,72226	57,28566	21,07876	42,64582	28,40061	37,51659	37,69465	44,90696	27,35066	69,03742	42,82625	67,56632	56,53294	61,51042	44,85149	56,66327	47,22163	57,18764	41,19813	46,5788	48,41277	35,20779	33,106	39,86945	39,86316	30,95449	17,99445	32,41352	31,08601	47,35757	25,14333	38,61095	28,37692	58,46085	42,48073	53,3046	50,46336	49,06429	44,4771	42,95915	37,62302	52,42539	37,14495	37,1799	31,92542	35,58763	31,58751	28,49207	29,81564	23,29065	17,86562	27,08976	24,91801	25,87547	12,67448	21,83998	17,59622	19,98729	19,58602	18,83199	20,98095	23,17508	17,85056	20,45728	23,52288	17,76083	21,67931	14,12895	19,8711	23,84159	21,66736	17,50235	16,73084	19,46977	17,2697	16,20379	22,87301
6/30/2020 5:30:00 AM	62	100	94,76894	87,49026	91,17022	99,51198	98,53517	98,60888	79,99944	99,33176	93,88014	100	67,21561	98,32747	98,60024	95,5106	72,75959	74,34399	71,06937	85,64849	53,23994	40,43172	76,74472	88,58746	59,51792	98,61433	93,38728	93,67561	79,62312	100	99,85398	99,82945	85,97501	99,28886	98,90625	100	83,71498	92,73956	95,03806	99,50852	75,90759	67,82384	92,64001	97,06924	59,33114	57,87025	46,11882	66,91278	56,37531	93,68625	96,77726	99,32015	78,0209	97,98637	99,95489	100	98,08819	99,75962	100	99,53526	98,36339	97,85436	97,65874	96,2346	87,02276	87,11912	90,42565	86,73679	53,93361	52,78839	43,81287	59,64868	47,01281	91,21643	96,94559	94,19348	59,31705	95,75362	99,77979	98,72858	93,60031	95,01907	98,19919	75,7347	96,03594	89,4065	93,58325	86,26444	77,7437	80,56788	62,29879	70,42869	59,95538	43,48364	48,82764	53,18316	51,25041	64,75299	78,3917	73,18268	55,36879	88,79642	71,88066	87,39487	76,18078	83,62615	67,24146	83,83683	78,16216	73,92484	65,23853	67,95819	70,69165	54,55971	38,85154	54,073	53,88332	57,08465	21,34726	42,31295	28,49566	38,34591	38,36953	45,13518	28,18883	69,45506	42,99956	68,16499	56,8578	62,16774	44,82586	58,04495	47,6722	57,70412	41,22589	47,0173	48,37029	35,19681	33,46679	40,13539	39,39269	30,45563	18,02215	32,60258	31,00492	45,54294	25,03516	39,31801	27,78487	58,76948	42,03685	52,18287	49,94143	49,93963	44,38488	43,70428	38,85858	51,75639	37,59139	37,01087	32,70019	35,23085	30,82408	27,90375	30,21448	22,52003	18,1326	27,32517	25,21372	26,5062	12,87481	22,047	17,40095	20,53402	19,75153	19,4601	21,11544	22,40889	16,52983	20,89999	22,55167	17,55298	21,16607	14,34626	19,25066	24,57021	22,12706	17,957	16,62909	19,81723	17,56396	15,70865	23,55293
6/30/2020 7:30:00 AM	64	100	96,53632	88,31462	92,71994	99,55999	98,74427	98,43011	82,47872	99,60069	95,07122	100	68,37713	98,3075	98,69998	96,49426	75,03164	74,86171	71,94324	86,17582	54,70532	40,68482	78,4893	89,40339	60,5216	98,64997	95,19922	95,96887	81,85884	100	99,95214	99,75858	87,96834	99,71119	99,44533	100	86,16573	94,18477	96,62571	99,64247	77,55229	68,82349	93,2854	97,63892	60,00008	59,54168	47,56797	68,9613	57,27266	94,69959	97,71359	99,49816	79,5133	99,35884	99,96083	100	98,62933	99,81729	100	99,67542	98,9412	98,47253	98,41132	96,82001	88,20513	88,29859	90,66762	86,87514	55,08503	53,62711	44,44449	60,58764	46,5261	92,09867	98,00702	95,41771	60,5855	96,8911	99,95497	98,75311	94,35711	96,12511	98,58884	76,2842	97,09784	90,80329	94,41022	87,2125	79,21177	81,55296	61,59489	71,7316	62,18488	42,22066	49,40504	53,69108	52,48446	66,66293	78,9497	75,16109	56,70128	89,17144	74,07714	87,73818	76,32087	85,34213	69,05552	86,00913	79,20183	74,52187	65,92078	69,83699	71,81525	54,32437	39,3147	55,01982	55,21033	57,17231	21,80302	42,91398	28,7194	38,53973	38,83496	45,46695	28,27061	70,11549	44,23602	69,11784	58,49663	62,02746	46,2748	58,41339	46,61997	57,00962	40,73276	47,77906	49,87994	35,10535	33,29444	40,29475	39,22614	30,59434	17,87708	32,27661	30,44824	45,51862	26,03698	40,55144	27,3843	58,72175	43,01594	52,87516	49,98867	49,56392	44,75257	43,22226	38,6781	51,70804	37,75945	36,81242	31,34933	34,02416	30,69131	27,39438	28,90839	22,03995	18,04826	27,91045	25,28681	24,96988	12,24573	20,91374	15,9214	20,25517	18,86861	18,61662	20,79417	22,61418	16,5949	21,4278	22,18819	19,98177	21,12974	14,19602	18,93381	24,73717	21,88391	17,76954	16,93371	18,84235	17,37766	15,7407	22,87577
6/30/2020 9:30:00 AM	66	100	96,51913	90,53271	92,72954	99,79264	98,87863	98,74221	84,78435	99,75526	96,25208	100	70,29543	99,15057	99,03833	97,7788	77,55705	78,1422	73,51508	86,62634	55,85329	42,2563	79,36257	90,40755	61,36985	98,95489	95,25842	96,4162	84,57961	100	99,937	99,92561	89,88982	99,8242	99,71713	100	88,79241	94,83187	96,62744	99,66975	78,63112	70,18692	93,55355	97,54221	61,82396	60,26982	48,36594	69,44774	58,74254	96,07994	98,17681	99,84134	81,94821	99,4483	100	100	98,85279	99,86489	100	99,77695	99,17793	99,03944	98,86011	97,90044	89,53394	89,38474	91,57342	88,03665	56,03035	55,14782	46,23225	61,39153	46,87887	93,35911	98,66317	96,30243	62,65502	97,19669	100	99,23933	94,76611	96,51187	98,31551	78,4451	98,11878	91,95824	94,60378	88,02608	81,34657	84,06768	61,36736	73,09709	63,87317	44,1369	50,43747	54,57809	53,84975	68,49532	79,90068	74,97266	56,6809	90,23038	77,05895	89,22221	78,66656	87,04279	69,70084	86,53065	81,25636	75,00662	67,40771	70,13651	72,66288	55,33502	39,13302	55,21233	54,89079	56,51083	22,01654	42,58924	29,51737	39,79539	39,38411	45,86704	28,60584	70,8964	44,46901	68,41629	60,47496	63,99212	46,99015	57,5737	48,16244	57,74626	40,49397	47,74294	48,72341	34,89487	32,39521	39,81246	39,0415	30,76219	18,37554	31,31245	30,28971	46,98262	26,01314	38,85064	27,75489	60,09118	43,39018	53,35461	50,61098	51,18825	44,73731	43,68024	38,36684	51,73837	37,93421	36,6409	32,00666	33,34142	31,40936	27,18978	29,64184	22,35674	17,88987	27,17797	24,97569	24,86434	11,94435	20,57043	17,26583	20,73131	19,24113	18,28678	19,9064	23,15277	16,64622	21,61072	22,3108	17,86396	20,9844	14,18767	19,38633	23,7491	23,20734	17,67538	16,81822	18,94224	17,16498	15,87209	22,67428
6/30/2020 11:30:00 AM	68	100	96,84586	91,50689	93,54263	99,82565	99,35159	99,34225	86,99809	99,90689	97,91737	100	73,3082	99,15293	99,20486	98,21563	79,85149	78,51666	74,30165	87,64921	57,25851	43,01178	78,95585	90,50701	62,33208	99,02092	96,44114	97,50035	88,01476	100	99,85584	99,94798	91,21616	99,57533	99,65836	100	90,70541	95,91077	97,51105	99,9129	81,59786	72,69701	94,70573	98,06981	63,17749	60,68019	49,34351	71,04706	61,43251	97,08976	98,46728	99,95586	84,80962	99,85743	100	100	98,99757	99,90551	100	99,94101	99,52725	98,73812	99,26952	98,51148	90,72233	90,27589	92,56306	89,38584	57,69313	55,3058	46,70549	62,86105	47,59242	93,90004	98,92035	96,72871	63,59907	97,16595	100	99,38937	95,86539	97,41207	99,01104	80,01389	99,01257	93,38286	95,19121	88,87178	83,08542	86,30692	63,69453	73,30286	64,20984	43,36061	51,66411	55,52263	53,63022	69,8834	81,91141	77,75697	58,74744	90,19894	78,77252	90,45065	80,36237	88,1288	70,99842	88,12466	82,47106	74,46211	69,03052	71,70397	73,52536	55,67743	39,8336	55,95076	56,64705	56,76042	22,43756	43,73148	29,66961	39,31277	39,78109	46,76062	28,32089	71,87859	44,64896	68,75021	61,09113	64,16605	46,64794	59,39178	47,75503	56,51988	40,76792	47,14743	48,80788	34,97244	33,34708	40,06348	39,30703	30,39034	17,26045	31,73913	30,24515	47,89207	25,47428	39,37251	27,44122	60,3706	44,0882	53,84706	51,90698	50,63977	45,58645	43,69191	39,63639	51,18832	37,14999	36,27935	31,27017	34,08219	30,4206	27,0881	31,88516	22,18052	17,65611	27,18646	24,37969	26,00513	11,96439	20,5687	16,36446	20,66444	18,71429	17,62779	20,42778	23,55354	15,7789	21,70701	21,96431	16,90933	21,71523	13,89278	20,32977	23,32283	21,3418	18,00177	16,35928	20,18609	17,24055	15,73082	22,06551
6/30/2020 1:30:00 PM	70	100	97,561	93,1556	95,37481	99,95145	100	99,42501	88,161	100	98,03362	100	75,17834	99,652	99,35966	98,81639	82,41414	78,19664	74,34537	87,4343	58,19608	43,87579	80,27154	90,84356	64,46619	99,17862	97,82079	97,79875	89,20673	100	99,74138	99,95365	93,00903	99,95283	99,7934	100	93,43584	96,96839	98,07507	99,96021	83,49601	73,14607	95,41093	97,9735	65,42115	62,98457	50,64509	71,63406	62,32586	98,14774	98,98334	100	85,5379	100	100	100	98,83724	99,93059	100	99,92733	99,75244	99,3069	99,60793	98,25576	92,11491	91,31348	92,98229	90,19915	57,81271	55,50412	46,61113	63,63858	48,25521	94,66844	99,21592	97,20926	66,21761	98,08411	100	99,37252	96,71121	97,89595	99,46653	80,21304	99,36913	94,37217	96,09058	90,30504	84,94682	87,60651	65,56076	74,29984	65,1883	43,3446	52,40599	56,3425	54,31587	71,80952	83,04066	78,98264	60,24529	92,12692	80,10444	91,99775	83,10152	90,05161	72,97973	89,07232	83,16492	78,29418	71,6114	72,59173	75,11812	55,60366	39,43773	55,46454	56,53411	57,99894	22,14861	43,15795	30,04276	39,52289	40,67163	46,97274	29,5081	72,67393	46,34021	69,79243	62,23143	65,87492	47,10516	60,41803	48,30107	57,26507	40,20606	47,18605	47,97414	36,37241	33,33714	40,18485	38,94515	29,86365	18,05841	31,28647	29,97963	47,44923	26,78458	38,97574	27,15579	64,84644	43,8666	55,72378	52,39708	51,25373	46,75917	43,48827	38,67996	52,29769	36,80605	35,54632	31,8379	33,80886	29,4684	27,32406	29,0462	22,16112	17,35991	27,1026	23,92732	24,52269	11,70362	20,29192	16,20759	19,74718	19,25958	16,32247	19,81985	24,61621	15,34428	22,55623	21,48071	17,01785	20,59157	13,41215	19,48649	23,08797	21,51967	16,88571	17,37297	19,335	18,20893	16,13091	21,70466
6/30/2020 3:30:00 PM	72	100	98,0493	94,66816	96,31397	99,91221	99,69192	99,89756	90,7311	99,95905	98,52986	100	75,96057	99,3864	99,74173	98,89444	83,43626	81,45344	75,63869	89,84838	58,52081	45,09311	82,56265	92,01826	64,32817	99,30717	97,95481	98,65391	93,19546	100	99,83318	99,94584	94,19651	99,86683	99,86496	100	94,4027	97,65625	98,22571	100	84,34406	74,11472	95,99898	98,63458	68,10144	63,28816	52,42864	72,49731	62,79123	98,37299	98,74966	100	87,19648	100	100	100	99,26372	99,88161	100	100	99,66306	99,50356	99,88671	99,12572	92,5619	91,72565	93,61317	91,03193	60,31506	56,24157	47,90437	64,94515	49,4009	95,93861	99,60999	98,06795	67,55878	98,67513	100	99,73315	97,85001	98,49186	99,60198	81,82417	99,61172	95,46992	97,07409	90,92472	86,0463	89,22849	66,0121	75,67413	67,35805	45,34925	52,95949	57,27406	55,3976	73,08169	84,00172	81,06453	61,95838	92,66344	82,07477	92,46574	83,67097	91,73637	74,51087	90,41032	85,1566	77,29745	72,10855	74,06319	77,48618	57,02282	40,54038	57,04279	57,36682	57,60769	22,42802	44,03494	29,78862	40,07847	40,22775	47,67925	29,59232	73,23794	46,23771	70,89336	61,56533	66,97897	48,36248	60,57699	49,73813	57,3479	40,1119	48,00903	48,13384	35,6534	32,85719	40,41418	39,0183	30,50736	17,2994	31,31072	30,47352	47,96102	26,49778	39,94806	26,76987	61,76207	44,08812	55,86705	51,6204	50,55475	46,16013	43,23063	38,98016	51,11234	36,08871	35,801	32,0508	32,58738	29,77295	26,59269	30,22967	22,79275	17,46816	27,17106	24,33908	25,43767	12,01053	19,89853	16,76413	20,36251	20,50039	16,44853	20,29302	23,8103	17,12285	20,85841	21,07413	17,6463	20,801	13,00792	18,8713	22,6729	21,28253	16,84233	16,07924	18,78744	17,11463	15,70292	22,04645
6/30/2020 5:30:00 PM	74	100	98,45477	95,88838	96,69968	100	99,83103	99,48698	91,79349	100	98,79373	100	77,45621	99,6866	99,77489	99,69186	84,78655	85,22747	76,43643	90,83209	60,10851	46,18721	82,42995	92,54158	65,40624	99,56234	98,21369	99,54465	94,35131	100	99,55985	100	94,99206	99,93432	100	100	96,73428	98,32269	98,28871	100	85,42268	77,65943	96,41454	98,71166	69,59432	64,15548	53,19891	74,36008	63,41975	98,3026	98,991	100	89,32071	100	100	100	99,52876	99,91234	100	100	99,79677	99,5327	99,83035	99,67569	94,50652	92,35149	94,69247	91,82679	61,97924	56,89869	48,97319	67,25954	51,10357	97,14267	99,79257	98,32262	69,17413	99,19865	100	99,79091	99,14761	99,41438	99,73055	84,39104	99,7545	96,37882	97,55637	92,32248	87,22128	89,4322	67,34486	77,89181	68,4491	45,68827	54,21751	58,29949	54,28057	74,40098	85,28308	83,20976	64,69572	93,57594	82,7102	93,74731	87,12029	92,17107	75,81378	90,98005	85,68047	78,61842	74,67839	75,16869	77,907	57,35018	42,50174	57,42691	57,93221	57,80905	21,86443	44,23319	30,19175	40,8113	41,21684	49,01552	30,78249	74,4532	46,87548	72,64217	62,1772	66,84896	48,94459	61,28966	50,46343	57,07442	39,30516	48,43653	47,53302	34,74234	32,87004	40,3697	40,15873	30,0373	17,38969	30,61906	30,33834	48,02995	26,21077	41,12	27,26597	62,15262	44,84416	56,07344	50,95533	49,72583	45,35257	43,40656	38,9879	51,22651	36,04463	34,90025	31,79515	32,11574	30,10576	26,7881	31,96908	21,95029	17,19599	26,60636	22,94858	25,77649	11,46586	19,71817	17,0785	20,5227	19,19209	15,85157	19,96982	23,65689	16,24696	21,38056	21,29566	16,00381	20,65222	12,8069	18,685	22,61791	20,92887	17,18433	15,94434	18,1049	16,27687	15,09726	22,06323
6/30/2020 7:30:00 PM	76	100	98,88499	97,28442	97,60237	100	99,94868	99,70469	93,5313	100	99,22932	100	80,70016	99,82537	99,91836	99,66374	86,53791	84,70871	77,48626	91,13326	60,65022	47,23523	83,8653	93,54188	67,65115	99,81792	98,78371	99,68895	95,66811	100	99,56191	100	96,27819	99,95509	100	100	97,28525	98,71049	98,79179	100	87,16167	79,0768	97,29202	98,85576	70,08034	67,05246	54,89763	75,85329	65,29385	99,27284	99,37832	100	90,42751	99,94736	100	100	99,72653	100	100	100	99,82558	99,67796	99,93529	99,66014	95,49348	93,14144	95,44927	92,83723	63,96738	57,05059	49,24169	69,47488	52,1509	97,54856	99,79491	99,00392	70,59849	99,51177	100	99,91415	99,58782	99,53976	99,63211	86,66708	99,85093	97,59843	98,37595	93,2637	89,22891	90,00104	68,47729	79,55377	69,89197	45,02066	53,99446	59,19534	54,92043	75,22291	86,84875	84,71342	66,98814	94,45188	83,98832	94,40974	88,47888	92,43784	78,78744	91,39935	86,99809	79,38108	76,10115	76,79937	78,91544	58,33555	42,39749	57,74047	58,57573	58,57772	21,83722	45,03841	30,76502	40,23935	41,54185	48,81307	31,0014	75,75245	47,79129	71,96894	64,44926	66,65369	49,15734	62,0924	51,22369	56,39416	40,099	48,2193	48,24906	34,71845	32,76263	39,25349	39,68481	29,56102	16,98138	30,18996	30,41832	48,41616	26,90257	41,24129	27,2315	62,11657	45,48056	55,01756	51,14362	50,92216	45,84839	44,20459	38,6868	53,22896	36,18536	34,64793	31,74431	33,22261	29,76798	25,77841	29,72113	22,48612	17,32268	26,99029	22,81229	26,52458	11,58156	19,78994	15,67729	18,97097	18,01448	17,55291	18,61157	23,23794	15,27934	21,32882	20,77842	16,72186	20,47213	14,12999	18,44068	23,60439	20,40727	16,59317	17,3126	19,00903	16,75259	15,35712	21,36135
6/30/2020 9:30:00 PM	78	100	99,19244	97,81769	98,46465	99,94357	99,91814	100	95,37571	100	99,32555	100	82,22798	99,83823	99,9464	99,54879	87,86707	85,09789	78,88995	91,67268	61,99243	47,70882	84,48878	94,56966	67,54151	99,76424	99,31609	99,73032	95,93177	100	100	100	96,87978	99,96111	100	100	98,0381	98,92801	98,78716	100	88,9113	80,12849	97,55326	99,21943	71,22266	66,66121	54,60364	75,17925	66,02032	99,32644	99,57181	100	91,6579	100	100	100	99,83685	100	99,96256	100	99,89584	99,83865	100	99,84769	95,95283	94,92291	96,11758	93,78738	65,38096	59,18504	50,65768	68,67747	53,62345	98,03396	100	99,30896	72,48902	99,87787	100	99,931	99,79872	99,67113	99,7172	85,92735	99,94053	97,88428	98,73447	94,2774	91,85793	91,6722	68,69826	80,81117	72,2793	47,13894	54,31152	60,20536	58,17163	76,87715	87,7533	86,20628	69,39426	95,35014	86,34153	95,35954	89,00883	93,99039	80,07246	91,98615	88,74364	80,69525	78,01358	76,92426	80,52872	59,47468	42,54622	59,20452	61,15723	60,01347	22,94775	45,20875	31,19011	41,145	41,45129	50,58832	32,001	76,60574	49,21723	74,18263	65,16759	67,55817	48,74958	61,94919	51,32662	56,63144	39,75947	48,93671	49,16052	34,89494	32,08672	39,49222	38,58202	29,4829	17,10806	30,13277	29,6991	48,65268	27,14847	39,06665	26,62964	62,36475	46,37634	55,56359	52,53405	53,5675	46,59967	44,41886	39,47309	51,21608	36,45073	35,64262	30,68565	32,56438	29,83194	25,239	29,67658	21,70411	16,52292	27,20394	23,21736	25,14243	11,08615	19,76873	16,31887	18,43225	18,27573	17,40329	20,1729	22,44833	15,49272	21,2576	20,46965	16,31714	20,19045	13,60266	18,79497	22,44371	21,52382	16,76483	16,50911	19,74228	16,95547	15,15086	22,38685
6/30/2020 11:30:00 PM	80	100	99,5276	98,47951	97,97607	100	99,92168	100	96,69507	100	99,53188	100	83,70953	99,68322	100	99,86724	89,20183	87,33333	79,59203	92,71732	63,58899	48,36739	85,34766	94,83429	66,58247	99,78814	99,67929	100	97,22266	100	100	100	97,825	99,958	100	100	98,93022	99,03088	98,84982	100	90,91181	81,30188	98,77846	99,32782	72,33878	67,69363	55,76452	77,00252	67,5532	99,10719	99,64971	100	93,62788	100	100	100	99,84644	100	100	100	99,95047	99,91283	100	100	97,0173	95,00172	96,78002	93,82639	66,91927	59,26461	51,50737	70,40859	55,08427	98,47141	100	99,69392	74,90985	99,80327	100	99,8662	99,88201	99,77523	99,80148	87,93317	99,9395	98,29562	99,0138	94,99371	93,52337	92,83646	69,88817	82,20801	73,50306	47,70591	54,31691	61,74058	57,74702	79,50431	88,45919	87,96558	71,00539	96,75896	87,8996	95,63999	91,20835	94,81667	82,13031	92,9039	89,31863	82,11732	80,43346	78,77859	82,97255	60,17691	42,86658	59,44691	62,11759	59,77509	22,60693	46,1017	31,78631	43,17342	41,3458	51,28233	31,6161	77,13403	50,14768	75,34248	65,79493	68,43024	49,35276	62,21264	51,90635	57,52473	41,20883	49,64178	49,4869	34,80127	31,95802	41,51208	38,96186	29,64951	16,89704	30,44783	30,24598	50,06313	26,4307	39,19444	26,75322	62,30893	46,43237	56,06502	53,30218	52,81583	46,91694	44,2805	39,44076	53,17895	36,34063	34,87981	30,83527	32,45483	30,41529	26,55725	30,6451	21,54123	16,35362	26,19412	22,57778	28,73176	11,0827	19,96332	16,58371	18,65882	18,66041	16,97053	19,56296	22,14806	16,65451	20,33931	22,10751	15,77276	20,57789	13,07554	18,8025	22,5639	20,37654	16,68345	15,77538	18,88387	15,7271	14,90274	21,22016
7/1/2020 1:30:00 AM	82	100	99,79796	98,74088	99,01367	100	100	99,95296	97,34721	100	99,50521	100	85,19852	99,93639	99,95731	99,88472	91,00079	87,69155	80,40078	93,81487	64,89072	48,69198	86,05548	95,58701	69,28699	99,83843	99,68322	99,96001	98,34093	100	100	100	98,78122	100	100	100	98,92788	99,17724	99,11646	100	92,52962	82,68347	98,99033	99,5852	73,8617	68,34805	57,21838	77,72857	69,32216	99,21828	99,93009	100	95,38876	100	100	100	99,86793	100	100	100	100	99,83346	100	100	97,50394	95,49335	96,85007	94,3681	69,02044	60,46177	52,58331	71,54903	55,88113	98,9669	100	99,7697	77,23088	100	100	99,9625	99,66663	100	99,77475	89,58016	100	98,70744	99,26268	95,75362	93,63194	93,59134	70,19998	84,4639	74,9254	47,66032	55,69076	63,13205	59,22296	80,94248	90,51648	89,50411	72,42257	97,60286	89,4543	97,03387	92,01516	95,47352	83,33161	92,96081	90,85855	82,18142	81,87963	79,80244	83,68293	60,31554	42,82162	61,02496	62,70764	60,09913	22,88095	46,64912	31,00389	42,95169	42,66827	50,79749	32,33905	78,44448	50,95449	74,07936	65,9011	67,75455	49,27746	62,39198	53,28297	56,53978	40,56435	49,71016	49,79077	34,933	32,56659	39,65614	38,00986	30,51068	16,93813	30,76239	30,20771	48,31372	27,3747	40,01216	26,27839	62,26203	46,1993	56,73637	54,09677	53,25865	46,95776	43,57565	39,64439	52,71317	35,70858	35,63896	31,4984	32,95375	29,48034	26,23432	28,92207	21,27045	16,28599	27,0307	22,85083	24,18746	11,47816	19,73427	15,06666	18,3169	18,25791	17,42561	18,81549	22,18826	15,06583	20,69712	20,54653	16,72303	20,55765	13,66787	18,54332	22,95197	20,41031	16,40273	17,1998	18,9383	16,44307	15,40189	21,69361
7/1/2020 3:30:00 AM	84	100	99,80167	98,91205	98,85023	100	100	100	98,06504	99,91332	99,63334	100	86,2089	99,91055	100	99,90434	92,81444	87,28808	82,20947	95,10928	67,21609	49,69552	87,2181	95,84184	69,64288	99,79554	99,72646	99,95276	99,19202	100	99,94405	100	99,35262	100	100	100	99,48656	99,27256	99,34757	100	93,80499	83,91889	99,52718	99,54044	75,83588	69,67748	58,56867	78,97816	70,41679	99,57269	100	100	96,35155	100	100	100	99,81377	100	100	100	99,95379	99,71458	100	100	98,06429	96,17043	96,81518	95,13339	69,5126	61,62439	53,52868	71,6597	57,14723	99,35062	100	99,91911	78,60847	100	100	100	99,72764	99,9484	99,95255	90,79044	99,95772	99,37659	99,4858	96,76579	94,66333	94,14256	71,61085	85,55621	77,21735	46,92978	56,28205	63,68086	60,05112	82,5695	90,8975	90,47573	73,76402	97,92834	91,26292	97,2972	93,364	96,06315	84,97472	94,13511	91,68083	83,60211	83,68701	81,02943	85,19431	61,05024	44,00122	61,69659	63,43971	59,69703	22,9691	47,3892	31,23018	43,58802	44,10941	52,82701	32,53675	78,9946	51,77429	75,97702	66,1218	70,42302	49,93279	64,43371	53,84457	58,30364	40,2991	50,03275	48,96021	34,56185	32,76311	39,47191	39,40761	29,38598	16,95016	29,67658	30,14955	47,91363	26,78879	41,22893	26,29317	62,83059	46,22292	57,22046	54,51135	53,29714	47,884	43,00419	41,28316	52,00189	35,72986	35,05534	29,91283	31,94635	29,14373	25,7818	28,79787	21,48071	16,36184	26,50697	22,84144	25,30055	10,92728	19,48007	15,13974	18,75332	17,84704	16,51132	19,21889	21,53169	14,83436	23,12563	21,00002	16,39451	20,36797	13,49263	19,17178	22,56611	20,62928	16,34533	17,86811	18,14897	17,09791	14,43855	21,95112
7/1/2020 5:30:00 AM	86	100	99,8014	99,06471	99,07825	100	99,96021	100	98,54416	99,94426	99,44421	100	87,86472	100	100	99,82151	94,60461	88,92642	83,51874	96,16138	69,99662	50,87706	88,39295	96,97613	69,89487	99,84596	99,94916	100	99,49464	100	100	100	99,67728	99,95814	100	100	99,37528	99,65614	99,40601	100	94,87132	84,41361	99,62823	99,68391	76,68988	70,60345	60,47496	79,89121	71,94684	99,62381	99,95586	100	96,47415	100	100	100	99,75188	100	100	100	100	99,88201	100	99,95455	98,17715	96,60367	97,03554	95,72614	69,89632	62,28924	54,80796	73,81287	58,00916	99,60731	100	99,88278	80,55959	100	100	100	100	99,93486	100	91,19315	100	99,03535	99,95932	96,9282	95,62659	94,44581	73,0153	86,43285	79,36746	48,94141	57,32994	64,72673	60,72191	83,79158	91,75198	92,65929	75,80157	98,15989	92,13445	98,53159	93,44773	96,51858	86,33746	94,46458	92,74716	84,43835	85,04144	82,77396	86,60125	62,90091	45,45397	62,96855	64,12337	60,18906	22,82783	47,60051	31,89552	43,66683	44,76949	52,73714	33,25486	79,91739	52,61916	76,24876	67,0863	71,5759	50,28328	64,91194	53,80305	58,72424	39,94177	49,98721	48,89465	34,1963	32,44233	38,92	39,27891	29,49168	16,60754	30,10258	29,3462	49,16971	27,2668	40,27637	26,62889	63,1438	47,18716	57,59008	53,50125	52,65156	46,73678	43,32747	40,76198	52,29685	35,41321	34,52248	32,07629	32,37933	28,97035	25,68482	29,12342	21,49722	16,63158	25,68481	23,16969	23,92925	10,8017	19,41652	15,26553	18,87178	17,63318	17,78805	18,69584	21,9907	15,21759	21,15012	21,3713	16,48969	20,04649	13,34984	19,13372	22,86859	21,1258	16,57314	16,31203	18,7165	16,90007	15,28162	21,00133
7/1/2020 7:30:00 AM	88	100	99,81799	99,37493	99,51254	100	100	100	98,57262	100	99,67992	100	88,7031	100	99,9216	99,9578	95,58535	89,73302	84,56296	96,56036	72,51257	51,79025	89,08392	97,07774	71,26009	100	99,93279	99,95192	99,51916	100	100	100	99,92306	100	100	100	99,88292	99,64668	99,51495	100	95,53043	86,30692	99,84002	99,90012	77,18371	74,13779	61,70251	81,40376	73,23566	99,55012	99,95399	100	97,39777	100	100	100	99,85135	100	100	100	100	99,8191	100	100	98,7214	97,80123	97,35757	96,43188	71,05611	63,26798	55,45736	74,99751	59,19886	99,54244	100	99,9006	82,72263	100	100	100	99,90128	100	100	93,40967	100	99,55101	99,86945	97,20187	96,30968	95,31699	75,07328	88,74075	79,82677	48,80069	57,8228	65,37439	61,87742	84,94861	92,26929	93,66705	77,12125	98,8519	93,22903	98,84235	95,75024	96,96107	88,38224	95,31617	94,43282	83,9774	87,02628	84,58112	87,03967	63,3504	45,94495	63,1909	65,21337	61,11102	24,029	48,72686	31,93489	43,76305	45,26159	53,03139	32,84138	79,89674	53,42556	76,58192	68,19678	72,64783	51,34388	63,98431	54,62207	57,71372	39,45637	49,80956	49,26966	34,06893	33,0372	39,11693	38,16867	28,77238	16,46704	29,42812	29,74497	50,21014	27,17624	42,63318	27,33498	61,62094	47,83239	57,06668	53,65516	51,80206	47,97524	44,52703	41,5261	51,15349	36,34255	34,88685	29,64247	31,82444	30,17919	26,18997	28,0064	21,10743	16,07234	25,74112	22,61301	24,3531	10,83568	20,01078	15,67425	18,83421	18,62622	16,45501	19,43282	21,88398	15,63944	21,26962	20,49479	16,90022	20,46868	13,66151	19,45831	22,30244	21,16075	16,292	16,22272	19,08163	16,6771	15,33516	21,5922
7/1/2020 9:30:00 AM	90	100	99,868	99,26794	99,53249	99,95986	99,80445	100	98,59873	100	99,73814	100	89,41037	100	100	100	96,76185	90,51296	85,93211	97,23219	74,65027	53,0725	90,38932	97,7113	71,89021	100	99,9607	99,88457	99,65027	100	100	100	100	100	100	100	99,77773	99,57194	99,78738	100	96,45398	87,64935	99,87906	99,88126	78,55169	74,53076	63,3057	81,80592	73,96179	99,70485	100	100	97,97408	100	100	100	99,72424	100	100	100	100	99,72847	100	100	98,6754	98,39917	97,57557	96,79473	73,73474	64,2066	56,69706	76,8873	59,21308	99,80811	100	99,86966	83,92055	99,95332	100	99,95565	100	100	100	94,2571	100	99,63438	100	97,63215	96,87251	96,38505	75,09782	89,91262	82,27005	50,66928	58,11395	66,73401	59,69592	86,92363	93,7951	94,71057	79,37804	99,02983	94,32278	99,30337	96,36032	97,99184	89,88527	96,52659	94,62941	86,46351	88,71663	85,71514	88,85506	65,17545	47,37442	64,92554	65,9406	61,71502	23,8094	49,36692	32,41089	45,05015	45,90531	54,26338	34,20798	80,48595	54,04364	77,70813	67,1024	73,40054	52,78868	65,21752	55,08172	57,88041	39,70207	50,14645	47,61971	34,06485	32,37339	39,13068	37,71552	29,07438	16,38297	30,63225	30,13643	50,30284	26,22845	42,53682	26,82375	62,13597	48,16631	57,74978	53,54691	53,46781	47,87074	43,62394	40,8801	50,63226	35,8609	34,63832	30,453	32,58524	28,683	25,76495	28,07547	20,35146	16,07849	25,05291	22,23889	23,97367	11,15875	19,6245	15,82656	18,9486	18,41243	16,91203	19,94101	21,75433	15,12164	21,27086	20,35699	17,13873	20,69739	13,40683	19,04634	22,98229	20,97308	16,50986	16,47132	19,8365	16,64719	15,39352	22,05708
7/1/2020 11:30:00 AM	92	100	99,84749	99,53036	99,78967	100	100	99,95524	99,18304	100	99,84052	100	91,29476	100	99,96223	99,9562	97,56652	92,10239	87,06054	97,53923	75,97128	53,80132	90,80253	98,29493	71,84772	99,78884	100	100	99,79272	100	100	100	100	100	100	100	99,89293	99,71506	99,79637	100	97,21024	89,71458	99,90682	99,80327	79,64529	75,14236	64,62146	81,92709	75,75017	99,95173	99,8653	100	98,40752	100	100	100	99,94916	100	100	100	100	99,94653	99,96063	100	99,13842	99,40084	98,04528	97,15047	74,9873	64,84244	58,19733	78,54554	60,47524	100	100	100	85,44885	100	100	100	100	99,93031	100	95,18707	100	99,78172	100	98,18468	97,6052	96,8511	76,88523	90,37923	83,41105	51,95375	59,35809	67,32124	63,62056	88,68487	93,40262	95,95622	81,24862	98,86376	96,4984	99,31429	96,30064	99,23166	92,18784	96,9809	95,83479	87,32296	90,66216	87,03851	89,58796	66,40654	49,27526	64,89224	66,95202	62,47106	23,16168	48,72575	33,15947	45,24619	46,48451	55,89032	35,26283	82,09238	54,89322	78,88649	67,56715	74,24126	52,8373	66,65105	54,85473	58,51265	40,40839	50,33073	48,31745	35,19693	33,08487	38,43274	37,93283	28,23856	16,86602	29,43668	29,48222	49,27353	27,7513	42,67904	27,72898	62,98678	48,18137	58,68818	54,45858	55,0183	47,42851	43,99384	41,43485	50,31927	35,90703	34,54444	30,48146	30,84722	27,21679	26,88356	27,8679	20,4318	16,68891	26,31776	22,21251	23,80622	10,85647	19,807	15,31588	19,02671	18,53807	16,24613	19,20176	22,26673	15,29129	20,81296	19,9674	16,97958	20,14064	12,80283	19,26545	22,74798	20,15438	16,43063	16,30581	18,24305	16,78154	14,6703	23,08155
