# Supplementary material for: Neuroblastoma signalling models unveil combination therapies targeting feedback-mediated resistance
Source: PLoS Comput Biol. 2021 Nov 4;17(11):e1009515. doi: 10.1371/journal.pcbi.1009515 (PMC8604339; doi:10.1371/journal.pcbi.1009515)
Supplement: S2 File — (ZIP) [file pcbi.1009515.s023.zip › drug_sensitivity/LY300912_AEW451_trinergy/LY300_AZD_AEW_trinergy_N206_rep2.txt]

Label: LY300_AZD_AEW_trinergy_N206_rep2
Metric: Phase Object Confluence (Percent)
Cell Type: N206
Passage: 1
Notes: 
Analysis Job: LY300_AZD_AEW_trinergy_N206_rep2

Date Time	Elapsed	A1, Image 1	A1, Image 2	A1, Image 3	A1, Image 4	B1, Image 1	B1, Image 2	B1, Image 3	B1, Image 4	C1, Image 1	C1, Image 2	C1, Image 3	C1, Image 4	D1, Image 1	D1, Image 2	D1, Image 3	D1, Image 4	E1, Image 1	E1, Image 2	E1, Image 3	E1, Image 4	F1, Image 1	F1, Image 2	F1, Image 3	F1, Image 4	A2, Image 1	A2, Image 2	A2, Image 3	A2, Image 4	B2, Image 1	B2, Image 2	B2, Image 3	B2, Image 4	C2, Image 1	C2, Image 2	C2, Image 3	C2, Image 4	D2, Image 1	D2, Image 2	D2, Image 3	D2, Image 4	E2, Image 1	E2, Image 2	E2, Image 3	E2, Image 4	F2, Image 1	F2, Image 2	F2, Image 3	F2, Image 4	A3, Image 1	A3, Image 2	A3, Image 3	A3, Image 4	B3, Image 1	B3, Image 2	B3, Image 3	B3, Image 4	C3, Image 1	C3, Image 2	C3, Image 3	C3, Image 4	D3, Image 1	D3, Image 2	D3, Image 3	D3, Image 4	E3, Image 1	E3, Image 2	E3, Image 3	E3, Image 4	F3, Image 1	F3, Image 2	F3, Image 3	F3, Image 4	A4, Image 1	A4, Image 2	A4, Image 3	A4, Image 4	B4, Image 1	B4, Image 2	B4, Image 3	B4, Image 4	C4, Image 1	C4, Image 2	C4, Image 3	C4, Image 4	D4, Image 1	D4, Image 2	D4, Image 3	D4, Image 4	E4, Image 1	E4, Image 2	E4, Image 3	E4, Image 4	F4, Image 1	F4, Image 2	F4, Image 3	F4, Image 4	A5, Image 1	A5, Image 2	A5, Image 3	A5, Image 4	B5, Image 1	B5, Image 2	B5, Image 3	B5, Image 4	C5, Image 1	C5, Image 2	C5, Image 3	C5, Image 4	D5, Image 1	D5, Image 2	D5, Image 3	D5, Image 4	E5, Image 1	E5, Image 2	E5, Image 3	E5, Image 4	F5, Image 1	F5, Image 2	F5, Image 3	F5, Image 4	A6, Image 1	A6, Image 2	A6, Image 3	A6, Image 4	B6, Image 1	B6, Image 2	B6, Image 3	B6, Image 4	C6, Image 1	C6, Image 2	C6, Image 3	C6, Image 4	D6, Image 1	D6, Image 2	D6, Image 3	D6, Image 4	E6, Image 1	E6, Image 2	E6, Image 3	E6, Image 4	F6, Image 1	F6, Image 2	F6, Image 3	F6, Image 4	A7, Image 1	A7, Image 2	A7, Image 3	A7, Image 4	B7, Image 1	B7, Image 2	B7, Image 3	B7, Image 4	C7, Image 1	C7, Image 2	C7, Image 3	C7, Image 4	D7, Image 1	D7, Image 2	D7, Image 3	D7, Image 4	E7, Image 1	E7, Image 2	E7, Image 3	E7, Image 4	F7, Image 1	F7, Image 2	F7, Image 3	F7, Image 4	A8, Image 1	A8, Image 2	A8, Image 3	A8, Image 4	B8, Image 1	B8, Image 2	B8, Image 3	B8, Image 4	C8, Image 1	C8, Image 2	C8, Image 3	C8, Image 4	D8, Image 1	D8, Image 2	D8, Image 3	D8, Image 4	E8, Image 1	E8, Image 2	E8, Image 3	E8, Image 4	F8, Image 1	F8, Image 2	F8, Image 3	F8, Image 4
7/1/2020 6:52:00 PM	0	32,62067	19,25723	32,68582	21,31576	34,84493	20,94882	43,15726	28,95536	36,24102	18,13391	67,99294	34,66823	50,15453	22,05936	81,43389	34,58368	39,77067	28,99861	75,44775	45,06197	31,19321	28,3265	70,6375	31,88156	25,75058	23,08252	44,02811	30,41467	29,47488	27,33442	57,79552	32,44516	56,7405	28,12307	65,57029	38,69115	47,24705	30,79024	56,02772	47,57198	41,84137	33,99943	56,67758	43,7909	27,43528	29,58354	54,73806	45,37059	19,78614	29,12971	39,13828	24,63494	23,5597	25,45957	67,56169	31,95885	30,19141	34,90993	59,23589	52,74929	30,90759	42,46775	52,23136	56,81775	30,53928	35,27604	53,11346	54,23699	25,43518	22,10661	55,10561	49,3692	15,62203	30,63599	36,55007	26,62812	22,09978	39,97293	44,17917	39,26537	23,31572	40,58155	56,83369	52,11228	26,72579	44,73696	56,56009	52,55429	26,77374	38,9124	55,82773	56,35914	19,93451	25,25793	43,43584	45,89791	15,84528	45,68012	23,07879	29,28223	29,13309	45,35104	30,2055	39,87781	29,02838	46,47021	40,66058	49,34032	24,0739	41,47457	41,93806	48,13047	22,33076	37,34533	43,29962	54,71395	18,25714	28,44448	35,39131	45,21282	16,38166	51,31949	27,09507	29,02672	29,86468	55,1711	28,88594	47,50878	44,48346	45,13781	39,93257	52,40123	32,67884	42,05963	38,18731	59,40766	28,49249	34,55777	34,06112	62,85498	25,21545	26,33725	29,71555	64,94917	17,93718	60,80143	19,37831	30,4952	23,04141	55,90897	15,05043	47,50166	22,90603	44,77703	33,4721	54,51074	23,3455	42,60452	27,5956	67,50249	27,19897	42,0242	31,91873	75,09478	15,00877	27,77182	26,06467	69,02982	22,35929	62,84084	20,82511	23,71954	17,94934	54,30191	13,92932	42,81913	15,53133	42,74213	24,16578	54,49927	12,19233	30,54487	23,25859	67,45821	22,79468	33,70869	26,5547	76,39603	18,01869	24,9942	26,93336	80,10114
7/1/2020 8:52:00 PM	2	33,39066	19,37023	34,88768	21,23246	37,86148	21,8109	46,52134	30,30891	37,66945	18,56902	71,65866	37,58261	52,31185	23,75981	85,32825	36,24337	42,01702	31,59282	80,50323	48,72596	34,2669	29,46618	77,84083	34,7208	26,77857	24,21074	47,04334	32,7665	31,19384	28,76651	60,61423	32,52625	55,49708	28,75961	68,35052	39,85708	49,94702	32,44695	59,28749	50,28114	43,84982	35,3326	59,95137	47,29353	30,44381	30,97791	57,46934	48,71463	21,09969	29,91248	41,7019	26,82284	23,99708	25,79618	70,04697	33,32698	31,38401	35,45964	57,73811	53,64964	31,58219	45,30891	55,23411	57,50387	32,17727	37,93193	56,71999	57,04237	28,61786	23,44855	60,68766	52,49054	15,44271	31,0311	39,88581	26,41192	22,69583	40,57616	46,52272	40,8086	24,3837	42,16312	58,29825	54,4539	26,37261	44,86067	58,06953	54,87946	29,48587	39,93769	54,52068	58,0178	22,76387	27,61115	47,67317	48,38389	14,8204	47,31219	23,41934	29,39082	27,14225	45,07605	29,58333	39,96511	27,13576	45,42116	39,16543	50,43579	23,28062	41,35327	42,06143	48,30723	22,3966	36,5978	45,87477	56,69381	18,49995	28,44842	36,20932	46,21152	16,23929	46,76813	25,79569	27,20449	26,61679	51,09685	27,03422	45,7474	42,96474	42,88573	36,95264	48,62104	29,44925	40,8631	36,20054	58,34798	28,54761	33,60452	33,9432	61,91142	26,61355	27,16367	30,8247	65,02979	17,04085	59,08592	18,62608	29,76162	20,91871	52,21983	13,91226	45,38993	20,48146	42,94175	31,96086	51,61085	22,13197	41,6581	26,65693	65,43566	25,80778	40,4626	31,54102	74,67051	14,77647	27,58144	26,1419	67,6608	21,53971	61,08353	19,55998	22,44419	17,19365	51,80489	14,83898	38,64956	14,51667	40,95014	23,33513	53,76968	11,64802	29,44987	22,48225	66,3626	22,20525	32,26915	25,73131	75,58604	17,8775	23,65198	26,51262	78,42107
7/1/2020 10:52:00 PM	4	36,42429	20,68012	37,35584	23,20817	40,79009	23,89734	49,74518	31,82092	40,80197	19,2921	75,55081	38,47847	54,5606	25,30407	87,23495	38,10545	45,76253	32,88303	84,3585	50,09498	37,85125	31,06743	80,86856	37,27488	29,09186	26,50848	52,73508	34,58319	33,40082	30,87298	64,71119	34,58844	57,79164	30,75804	73,50823	42,29078	51,77592	33,80582	62,88153	53,23545	48,18448	38,74959	64,71257	51,94236	33,08783	32,13957	62,68167	51,98188	22,02137	31,41357	44,50024	27,92378	26,95686	28,11775	72,92655	35,20164	32,85788	37,43866	58,94693	56,50027	33,9591	47,25485	55,28618	59,48925	33,96884	41,15046	60,29081	59,9301	30,8209	25,277	64,95186	55,2037	17,13707	33,9957	41,08815	28,40635	23,27808	45,2971	49,47834	43,59983	25,87664	44,18608	60,42842	56,87348	27,0946	47,40668	60,83278	57,93518	30,76309	41,73291	55,61872	62,39058	24,52732	28,66283	50,12765	51,22044	15,63978	48,78537	23,96669	29,8615	28,60708	47,31031	31,39975	41,15847	28,41325	49,09628	40,27134	53,05061	24,56807	42,49123	43,62373	50,29773	23,80996	38,22343	46,4948	59,00448	18,95177	29,26323	37,18288	49,56019	16,25677	48,86419	28,22523	26,8089	26,28074	53,4907	29,16459	45,89405	42,42125	43,94273	38,66918	50,49666	30,42586	40,02072	37,97497	60,62838	27,62607	34,92996	34,23222	63,43383	26,50323	27,18881	30,75425	66,05934	16,88937	59,30732	20,26187	29,82227	20,4425	55,1128	15,43518	45,17429	20,84529	44,04599	32,36751	52,82535	22,01564	41,19101	27,14212	67,0591	25,25869	41,49716	31,87714	76,29256	15,39429	27,94049	26,05431	69,56696	21,41689	62,41545	20,66568	22,88275	17,39667	51,57528	14,51509	38,8425	14,80831	41,64145	23,0841	53,18392	12,06385	29,30959	22,76836	64,24562	20,92665	32,76332	26,30955	74,20439	18,51798	24,42923	27,36972	78,97456
7/2/2020 12:52:00 AM	6	39,90979	22,14005	41,58267	25,12586	45,00006	25,40831	54,09552	33,74523	43,55293	21,45654	79,36028	40,66251	58,88262	26,47608	90,86317	39,444	48,76976	33,73577	86,42415	53,82364	39,85155	32,71759	84,9435	38,7864	30,93391	28,82771	54,50597	37,75475	35,95526	33,44773	68,43556	35,84521	59,70456	32,14875	74,98294	45,52069	53,00537	35,59599	66,25851	55,66914	49,52662	40,61063	66,80032	55,27866	34,11686	33,9698	64,52946	54,00074	23,31523	34,09449	46,44031	30,83519	28,66234	28,95772	74,47289	37,9691	34,42446	39,47302	60,49044	60,00207	34,79588	49,13641	57,32296	61,37474	36,124	42,34644	61,81221	62,96972	31,90125	26,86574	67,49654	55,9967	17,56935	36,10086	43,8916	29,2421	24,8184	46,58674	52,89803	47,03664	27,24608	45,33772	62,44522	59,85292	28,18952	48,47521	64,92215	59,79347	32,24546	43,46064	56,66293	65,13877	25,99373	29,42004	53,14469	54,23906	17,08685	49,58402	26,1363	33,13855	30,33025	51,91486	34,09573	45,03979	28,0169	51,32668	42,45227	55,1722	24,42059	43,6888	44,49402	52,37132	24,66367	38,85355	48,77749	61,20531	19,66118	29,07349	37,94147	51,77698	16,76676	51,89108	29,5012	27,95714	26,95168	55,29115	30,97867	47,90182	42,08348	46,57555	38,80699	52,68312	30,18623	41,09742	39,52897	62,41807	29,12433	34,93929	35,24287	63,56378	27,79427	26,9315	31,01355	66,50999	17,0441	60,8707	19,54161	30,31795	21,07862	56,30139	15,93495	47,04098	20,94938	44,78607	32,72651	52,76987	23,01959	42,39376	27,72028	66,88689	26,38325	42,92702	31,2507	75,93832	15,30325	28,04722	26,84736	68,96097	21,86077	61,81311	20,80556	22,98975	17,90575	52,85091	15,63702	40,07675	15,09954	42,18543	23,91827	54,90911	12,85747	29,81536	23,19746	67,18842	20,98206	32,30541	26,03525	75,44333	18,57026	23,57952	26,6954	80,2274
7/2/2020 2:52:00 AM	8	41,85055	23,70006	44,23872	27,88993	48,22143	26,56823	56,78036	36,9878	45,877	23,02256	81,83645	42,972	61,15142	27,22094	92,49655	41,5042	50,12648	35,38448	88,26682	57,43618	41,31673	33,71975	87,72118	41,68932	32,68243	30,80805	55,41467	39,8535	38,67422	35,20778	70,80178	37,87812	62,07263	34,4154	78,26225	47,2485	54,64688	36,99001	69,89391	57,82486	52,77805	42,86327	69,00427	57,13888	35,90145	34,98743	66,65361	55,08351	25,06437	36,657	49,66056	31,85027	29,03286	30,67895	77,33746	40,06833	36,2891	41,229	64,18608	63,11001	37,24579	51,28413	60,34421	63,72382	36,92494	43,92884	64,62126	64,70933	32,74294	27,82742	69,88297	58,57427	18,37775	37,0108	47,2704	31,16111	26,30346	49,99165	55,12205	50,14077	27,72477	47,85201	63,57608	62,1185	28,9716	51,48023	68,95889	63,72306	32,96073	44,85605	59,22077	66,61872	25,16053	31,25076	54,02258	54,55211	18,06629	51,09685	26,44093	35,09789	31,8683	54,4916	35,36507	47,67573	29,72964	53,5519	42,79558	57,5362	25,5064	45,46737	45,60731	53,11643	24,62499	39,85528	50,55758	61,14064	20,80709	30,19321	38,60191	50,43491	17,67103	53,60094	31,35044	29,58472	28,21854	55,24929	33,4174	49,33798	43,15249	47,55478	40,88031	53,78572	30,86753	41,96169	40,77808	63,3133	29,69959	36,81373	35,42455	66,70362	28,41022	27,93179	31,81622	68,44633	17,50788	62,56259	20,81503	31,50386	21,49612	58,94349	16,92584	50,17539	21,70825	45,98841	32,97448	55,07426	24,36084	43,6265	28,25721	70,10754	26,17747	42,42837	30,95001	75,38386	15,96548	27,4973	26,16262	70,48272	22,27309	61,65914	21,85096	23,39743	18,10683	52,99743	17,19545	40,81178	14,80756	41,55491	24,76997	56,06862	12,68595	32,1661	24,05359	67,38651	20,79852	32,83005	26,91652	76,91653	19,26669	23,72817	26,75543	80,24873
7/2/2020 4:52:00 AM	10	45,46364	25,68807	45,93605	28,13785	49,81294	27,88925	60,63357	38,17653	49,67286	24,52455	84,60301	44,9053	63,31979	28,49788	93,51266	42,88219	52,28248	36,37461	89,5135	58,20644	42,98492	34,91324	89,08578	42,89954	35,19313	31,3351	59,58008	40,37487	41,98932	37,59533	71,66067	40,28384	63,25769	36,2241	80,75673	49,69338	57,53917	38,30453	72,24139	60,00697	53,94727	44,71706	71,21387	59,06671	36,45731	36,13223	68,44552	56,85117	26,27763	37,74957	52,69673	32,33055	33,19504	31,46586	81,36052	44,30296	39,02181	43,14779	67,03829	65,73	40,29468	53,06933	63,57234	65,73441	40,85551	45,81627	67,48357	67,66716	33,56453	28,70759	71,66557	60,01873	19,8001	37,85014	51,52285	34,48442	27,24304	52,05144	56,90719	52,85298	29,06885	50,40886	67,56438	64,05545	31,21374	52,93856	69,78033	66,19998	32,64893	47,00542	60,0056	68,13696	25,14879	32,3899	56,09251	58,15947	19,58996	53,58008	27,01122	36,12145	33,85838	58,0658	37,47409	48,83717	31,14031	54,65565	43,37222	60,16834	25,90365	46,56665	46,77139	54,75023	25,99179	42,26535	50,91719	63,07361	21,51256	30,52995	39,36492	51,60961	18,23048	54,30213	32,97096	29,80459	28,55852	58,79469	34,10947	52,97641	42,61039	49,42736	41,5636	55,61616	32,29712	42,19649	42,46713	64,83685	29,76963	36,16559	35,54874	65,89323	28,24989	28,35667	29,9933	68,36664	17,35363	65,63142	22,3032	32,42989	21,87134	61,14895	17,93207	49,41549	22,35473	48,40483	35,64074	57,50759	24,04288	44,56012	29,27347	70,80563	26,31928	43,52066	32,05756	77,23965	16,35092	27,95618	27,61695	72,17348	23,93989	64,17226	22,05584	23,53573	18,93015	55,29399	16,33545	41,83356	14,98301	42,49503	24,81494	55,68261	12,58096	30,84176	24,29287	67,37773	21,10038	32,31509	26,4725	77,437	18,73819	24,74027	27,33304	80,82104
7/2/2020 6:52:00 AM	12	47,44902	26,86381	48,16327	29,15403	52,61052	29,25107	65,6181	40,87602	51,44715	25,32203	87,67034	47,80434	66,08235	29,14905	95,59689	45,2553	53,91005	37,57709	91,75094	61,1727	45,08462	34,97327	91,30762	43,74316	37,41434	33,16838	63,00362	43,37132	45,45943	39,24638	74,38426	40,37453	67,42995	38,35489	82,70853	51,2882	59,59964	40,39132	74,4371	61,14922	54,49844	46,28474	73,44475	61,73071	37,23571	37,63642	69,78898	57,38906	27,07477	40,69042	50,99878	33,29375	36,07103	33,98941	83,67078	46,54593	41,57618	46,03484	69,9855	68,64943	41,8384	55,0237	66,28931	69,26103	40,61263	46,21298	68,33562	68,91502	34,87007	29,1755	73,29624	61,71807	19,47681	41,0159	49,55508	35,63032	28,31572	53,66082	61,69707	54,47773	31,26837	51,2824	70,24695	65,54321	32,69963	54,87526	73,75933	67,38824	34,05318	47,53945	60,96196	70,04987	26,53784	33,59506	59,65469	57,85325	19,31145	54,58817	27,41628	37,87032	34,652	59,04724	38,26301	50,9643	31,98186	56,90457	44,28927	61,96625	26,8627	47,57717	47,71552	57,70129	24,5615	42,01371	52,7265	63,58179	22,31701	30,97453	40,41723	51,6302	19,08046	57,82349	34,91213	31,49162	29,82966	61,71613	37,20705	54,59812	44,92049	52,23917	43,69834	58,23338	32,54704	43,0783	43,75035	66,41158	31,38898	36,64456	36,7229	67,59277	28,72679	28,37458	32,37738	70,96066	18,79366	66,25034	22,6347	33,24858	22,77444	63,36711	17,97359	51,85227	23,77321	49,75091	36,22887	59,88458	24,39248	45,38634	29,96657	72,24517	27,68078	43,0026	30,9422	77,23669	16,44196	27,74149	26,97164	72,31396	23,28581	64,14421	22,69659	25,21753	18,85244	54,19328	18,46907	43,11249	15,52125	43,16513	25,53182	55,6049	12,90216	31,099	24,04253	68,93009	19,96187	32,77223	26,01148	78,47218	18,67361	23,95695	26,50551	79,74339
7/2/2020 8:52:00 AM	14	50,38116	27,75144	51,21968	31,27818	55,39104	32,72381	68,18282	42,11353	53,00101	26,2395	89,66264	49,25778	68,31854	30,45031	96,60527	45,49002	55,52175	38,71049	92,30486	59,52613	45,52338	36,01376	92,53461	44,57283	39,55252	34,03128	66,37868	46,59904	47,79944	39,78228	79,25957	44,98908	70,14215	40,35795	86,73229	53,70026	62,57321	42,3193	77,55886	61,79639	57,52114	48,13026	76,28309	62,11745	39,41265	38,3542	72,96441	58,38134	28,85182	42,98402	55,23312	34,54347	36,25035	35,63902	82,69888	47,9952	41,74279	48,06408	70,12592	70,088	41,9389	57,90264	66,42566	69,94109	41,67496	46,39037	68,79504	70,01037	35,90834	29,63238	73,80727	63,51715	20,72544	42,57294	56,61589	36,3371	29,79671	54,10878	63,76373	56,02661	32,58234	52,63905	72,92059	66,20738	33,51687	55,74892	75,35174	68,78329	34,82172	47,14584	62,05294	68,46284	27,77748	32,32281	58,95986	56,80302	21,87113	55,30152	29,19692	39,72591	36,43644	61,35561	40,44858	53,14406	32,86479	59,53491	45,62169	62,58254	27,59146	48,71498	49,55743	57,47017	25,87374	43,88173	53,13018	62,52397	22,59166	32,38409	41,87017	51,66157	20,23755	59,06526	36,26091	32,38409	30,2399	63,5197	37,99479	55,2895	45,05139	54,216	45,26961	58,55832	33,99439	44,28016	45,20171	67,68043	31,15142	36,92936	36,81076	67,79102	29,07142	28,84906	32,75863	69,0815	19,12826	66,42269	24,43883	33,03354	23,94604	65,80509	18,62698	53,02746	23,95274	49,54064	38,94563	60,67749	24,74836	46,29835	31,13962	71,89655	27,8402	43,27012	32,00472	78,00578	16,38263	28,81079	27,13038	72,26327	23,03465	66,30975	22,8985	25,25289	19,51619	56,36287	20,10424	44,17081	16,76192	42,87909	26,00298	57,02426	12,53371	31,56547	25,23231	68,75822	20,1367	33,45055	27,30086	77,13058	18,53296	25,43387	26,22202	79,2142
7/2/2020 10:52:00 AM	16	50,11916	31,9094	52,89732	35,75652	56,94559	34,07024	67,83826	43,94494	54,38992	26,93952	90,42772	52,80256	69,45893	31,74915	97,4196	48,04121	56,95009	39,56779	92,1895	62,52107	47,02794	36,55683	93,31772	46,23466	41,14114	36,93219	65,79017	48,4138	50,18733	45,80647	79,3578	46,71447	71,14197	42,94485	86,41855	56,88847	62,56742	44,79297	77,4839	65,75983	55,99842	47,67345	76,65105	63,88242	39,73158	38,64238	72,89581	60,87002	31,42842	47,18653	54,02437	35,97121	36,22914	38,11194	82,82285	51,82622	41,64836	51,24427	71,85172	73,72832	43,07906	59,66878	70,53085	73,72368	40,81655	47,4712	67,43983	72,20007	37,85788	30,96313	73,81293	66,24952	21,59801	45,34967	54,20791	39,29743	31,06356	58,54071	62,45524	59,02713	31,21505	56,37938	72,77106	70,96416	34,55156	57,99032	76,94283	71,4227	34,90211	48,98845	62,58911	72,14538	27,10883	34,56337	58,91916	61,21843	20,82035	59,27181	31,46793	42,18495	37,55478	63,22813	43,87317	54,77717	33,76624	61,64573	48,0551	67,02841	28,24955	52,00535	49,91594	61,89807	25,87872	42,78426	54,08571	68,75526	22,73452	31,68995	41,47525	55,05947	20,66963	64,1496	37,92171	33,34184	31,58529	66,52348	38,7498	58,00639	44,99683	56,0378	45,31857	60,95525	33,77176	45,03965	46,50889	70,66196	31,39914	37,85899	37,46257	68,58947	29,67272	30,02805	31,77332	71,97475	20,45832	67,71897	24,28009	35,02984	24,83443	67,48915	18,49456	52,69534	23,83628	52,09956	38,05033	63,56385	25,23921	48,73688	31,24503	74,34281	27,64126	44,21793	31,21062	78,53558	16,20068	28,49159	26,96252	72,45971	25,66713	67,80545	22,62613	25,70899	19,51467	56,37455	18,83759	45,33591	16,2109	43,95619	25,30456	59,22512	12,80787	30,79673	23,52316	69,56455	21,27279	32,12222	26,80406	77,88876	18,15684	24,38584	27,20621	79,65531
7/2/2020 12:52:00 PM	18	53,68113	30,60898	54,24479	34,55667	59,85943	35,88058	70,5051	46,07538	57,61737	27,20165	91,89365	53,17142	71,36108	33,09833	98,30398	47,82424	58,27829	39,43641	93,67858	62,51139	48,66248	37,49489	94,36872	46,51574	42,00943	38,4643	68,34625	50,93958	52,28905	46,52168	81,95658	48,03776	73,15941	44,74338	86,94373	58,46154	64,59599	46,02814	78,77417	68,35191	58,16721	50,00684	78,86598	65,10223	40,80833	39,2698	75,7394	61,12333	31,96839	47,08858	55,36348	38,24796	39,66609	38,74337	85,9333	51,76918	44,98978	53,49406	75,63557	75,44389	44,51412	61,09416	73,11133	73,66573	41,67151	47,98698	69,57367	72,94381	36,87155	30,74761	74,72612	66,60174	22,94223	46,05252	57,53986	39,69344	31,88605	59,58354	67,28711	61,19523	34,60205	56,05141	75,98178	70,11874	35,39519	60,45169	78,92207	71,54806	35,65657	49,7333	63,73205	70,75776	27,869	33,97395	60,92796	60,03938	22,29478	59,2669	31,99319	42,28304	37,96143	64,33349	44,22988	57,39688	34,3864	62,2364	48,67057	67,39736	29,39718	51,17623	52,55802	62,04597	26,80517	43,77114	55,24046	65,53072	23,05827	32,4513	42,79406	53,63168	21,26989	63,49428	39,33791	33,51348	31,82644	67,7591	39,95551	59,69364	46,88916	55,37004	46,46276	62,13486	34,54258	45,42896	47,55527	70,64752	33,19249	37,90216	38,16209	69,7722	29,20514	29,96428	32,83309	70,80633	20,53265	69,258	25,49472	35,01181	25,00428	66,97655	19,07093	54,64185	25,20861	52,72794	39,33894	64,28416	25,51745	48,37886	31,54095	74,98811	27,73224	43,92842	32,79137	78,72796	16,3503	28,60853	27,23868	72,71787	24,16874	69,80598	23,04342	26,90829	20,0161	56,11509	20,29634	47,10902	15,4816	43,36441	25,63315	59,35007	12,64319	30,59972	24,39793	69,25821	20,14326	32,53758	26,2319	77,24697	18,24464	24,24009	26,16331	78,87329
7/2/2020 2:52:00 PM	20	57,45255	31,56533	58,38086	33,68742	62,15732	38,11575	72,47886	46,73677	59,23078	27,32773	92,97476	55,27954	72,84365	33,95695	98,21626	49,38157	58,29956	40,28646	94,77757	63,73929	48,33775	37,84373	95,50163	47,27143	43,92538	41,35099	70,48899	52,87274	54,88044	49,09621	84,00517	52,11359	74,84831	47,1328	88,8483	60,72488	65,10844	49,45692	80,91409	70,65242	59,47156	51,10563	80,29752	67,99569	41,10294	39,88872	77,15939	63,62981	34,159	48,48889	57,17341	39,2399	41,48555	41,65852	87,50276	54,21254	45,54674	56,5377	77,06094	77,70765	44,7592	61,89157	74,0176	75,77503	43,28726	49,67625	70,60455	73,35578	37,13479	30,82719	75,66803	67,53537	23,5655	47,07132	58,7697	40,65505	33,23111	61,71377	67,57647	62,67394	34,99516	57,87446	76,44072	73,33879	36,32012	61,2844	81,41212	72,55147	37,51154	50,58286	64,38736	71,12035	27,84131	35,08773	62,10786	61,08719	22,82058	61,22528	33,13929	43,70745	38,08749	65,7309	45,80716	59,66229	35,00726	64,78338	49,88161	67,98713	29,44725	51,74541	53,58656	62,49497	26,25532	44,36395	56,21795	65,50342	23,41933	32,93152	42,63021	53,79014	22,12208	65,33958	40,9328	35,1463	33,26723	69,28755	40,67729	62,20491	47,29878	56,52307	47,49371	63,27509	34,71237	46,2109	48,47459	71,13134	32,44178	38,57711	38,76775	71,0349	29,01946	30,21269	32,07891	70,36045	20,58887	70,65754	27,12934	36,26616	25,30338	68,25403	20,34365	54,9922	26,09036	53,87717	40,19555	65,22947	25,98219	49,11611	31,781	75,58852	28,56743	43,90266	32,28436	79,85501	16,41785	28,88933	27,1158	72,8442	24,0902	69,31733	23,61447	26,51117	20,12047	58,3631	21,74314	45,65076	16,0847	44,05988	27,21768	59,63617	12,87336	31,27314	24,86986	68,96351	19,96167	33,7223	26,45771	77,39991	18,08155	24,32313	25,8361	77,61984
7/2/2020 4:52:00 PM	22	57,19406	34,38771	59,58223	36,80275	62,78978	37,27985	74,50492	50,16959	60,83976	30,53451	94,62975	59,71085	73,54436	33,95999	98,64245	52,6959	59,4487	42,89201	95,48256	68,18206	50,3773	40,64254	95,39015	50,17366	45,25731	41,74093	69,79692	54,89493	56,59186	49,42425	86,01839	53,35081	77,54455	46,67648	89,86862	60,68489	68,30239	46,88549	81,25491	69,94066	59,30115	51,43278	80,91422	66,57494	42,22604	40,24792	77,52853	62,62951	34,62775	49,3752	58,26474	40,44935	43,84014	43,64625	88,41436	57,64782	47,955	58,31579	78,65239	80,16634	45,92355	63,91689	75,65327	77,39121	42,71213	49,39131	69,61366	73,36103	37,99977	31,54737	74,71928	67,28281	24,50445	49,0252	62,15207	42,08775	34,71175	62,44661	70,07944	65,04931	36,06882	59,63514	77,98015	74,55453	37,15062	62,18322	82,1042	73,79946	37,75296	51,26264	64,61952	72,48363	28,08694	35,75928	62,41193	61,82257	23,40034	62,40399	35,06839	45,36603	40,05575	68,38612	46,8301	60,42081	35,69263	66,7622	51,87666	68,92366	29,71346	52,9997	54,11175	63,8108	27,15469	43,75857	56,75826	66,77538	23,08183	32,51361	43,429	53,41933	23,07706	66,73989	40,91415	37,15269	34,26159	71,78306	41,81394	63,70737	46,58937	58,67657	48,79525	63,96675	35,45702	47,1875	48,2548	72,21133	32,4149	39,23422	39,05663	70,81116	29,01733	30,19749	32,84897	71,93441	20,66969	70,8325	28,16548	36,72137	26,12657	68,9068	20,61713	56,72345	25,24515	53,62249	40,82961	64,89584	25,83942	48,21301	32,26963	76,36654	28,18275	43,9162	32,50166	78,98293	16,44231	28,76168	26,91907	72,25625	25,04393	69,31442	23,88208	26,73056	20,17925	58,46009	21,20261	46,92224	16,08484	44,60522	26,77366	59,42247	12,92123	31,35216	24,59826	69,5995	20,29661	32,37076	25,64565	76,63448	17,87066	23,79234	25,62272	77,22977
7/2/2020 6:52:00 PM	24	61,27528	35,92984	63,81742	38,61641	64,53291	41,48755	74,47433	49,58176	60,99712	29,52932	96,22948	58,14759	71,6704	35,28895	98,12395	50,30145	59,60282	41,92999	95,49044	64,21358	50,2341	39,5528	95,04338	46,74486	48,1813	43,56253	73,37415	56,74133	59,60937	49,89045	86,90705	56,06012	78,9403	48,3392	91,87769	62,27046	69,02748	48,26578	82,65881	69,90149	60,78858	52,66938	83,08093	68,35986	43,4795	40,26077	78,7978	63,80022	36,61652	52,70475	61,62447	43,04446	46,68186	44,72729	90,03806	59,36728	49,72854	59,69677	80,53568	81,83542	46,92114	65,02991	77,15842	78,22654	44,82946	51,17347	72,66758	74,08765	37,71517	32,34251	75,50681	69,18939	24,54486	50,06058	61,87273	44,90322	35,76184	64,67735	72,61819	67,06042	38,32753	61,89482	80,04829	76,13713	37,49081	62,96881	84,25737	73,78329	37,98374	52,18412	65,05569	73,03886	29,53518	36,5435	63,61219	62,46761	24,00496	63,0725	35,94061	47,48183	41,33262	70,12054	48,16604	61,24565	36,70251	67,65611	54,44035	70,42122	29,66174	54,19582	54,62713	65,96492	27,98388	44,29121	57,04741	67,98036	23,51583	32,74888	43,99501	53,85175	23,22979	67,23158	42,34665	37,28283	34,41638	72,51533	43,71173	64,59991	48,28416	58,49443	50,22305	64,46943	35,50149	46,8846	49,45499	71,59544	32,01232	39,36084	39,75651	70,34179	28,74862	29,29011	32,86797	70,93314	21,40853	71,71821	28,21812	37,4902	26,21512	71,17685	21,19688	57,26245	25,82097	55,0315	41,53902	66,42925	26,30969	50,17076	31,78866	76,28295	26,89876	44,80639	32,10772	78,50173	16,74424	28,26198	26,63717	71,94054	24,79698	70,29737	24,27836	26,86395	20,84667	58,82786	20,50612	45,80868	15,47145	44,81038	26,11377	58,73058	13,25452	31,15011	24,71243	69,70879	19,78441	32,30203	26,08138	76,98753	18,52543	23,43011	25,49845	76,71315
7/2/2020 10:52:00 PM	28	67,54864	37,81429	68,12065	43,09999	69,21674	43,4614	79,67411	52,70758	68,52695	34,54486	98,6734	60,04206	75,57955	35,39844	97,87592	55,22671	63,95709	44,19623	95,53777	68,77253	53,39488	41,05085	96,07531	52,37656	51,02378	46,53093	74,94329	59,93969	61,71392	56,30686	86,89428	60,76577	81,36853	54,32381	94,90157	64,98431	71,66438	52,15145	85,10044	74,66547	63,28988	54,03004	83,01739	71,18962	44,65953	41,28889	80,25378	66,53336	38,87019	54,09125	62,94892	43,34521	48,50761	47,71669	88,28326	63,17163	53,38846	62,35418	82,0993	84,42412	49,15472	69,24009	80,4097	79,99655	48,13709	53,81866	75,64565	76,35402	40,16986	33,91938	76,6887	72,04887	26,7966	53,06808	64,58776	50,72488	40,68654	70,6813	74,18236	72,49385	43,04708	68,25031	84,22028	81,28544	39,92353	65,10031	83,91999	77,2646	39,33646	53,44151	66,22589	74,48414	30,22339	37,00044	65,40402	61,00955	26,69091	65,39271	38,47984	50,03757	44,75761	73,362	49,06181	65,06604	40,15287	70,90276	55,36258	74,58707	30,96596	55,9887	55,34932	66,36578	28,38652	47,0193	57,84567	67,68008	24,54493	35,0878	44,20148	55,78276	25,30801	68,41153	44,75789	36,32695	38,32	78,66918	47,96792	66,38284	47,50449	63,55948	51,77035	66,47292	36,08967	48,56184	48,92048	73,35005	32,30335	40,53714	40,4405	71,53687	27,23634	31,09106	31,56002	72,55968	21,48541	78,01531	31,34601	37,85188	26,70148	73,25658	23,17881	56,22286	27,12181	59,74097	43,11153	67,96371	26,52665	49,62084	32,9885	76,08263	28,68328	45,87844	34,75388	81,23294	16,69423	29,51356	27,20035	72,68567	25,21262	73,31059	28,53268	25,774	20,83527	61,06281	21,55822	45,37267	17,82031	45,4166	26,89835	57,58497	13,427	32,28379	25,90434	66,84876	21,03966	32,88807	26,20034	74,91248	19,11141	25,56677	25,83085	76,26982
7/3/2020 12:52:00 AM	30	66,11599	39,27173	68,96062	44,48559	71,13188	44,65393	80,58003	55,30241	69,41161	34,8164	98,67678	59,79063	78,91668	37,45579	98,71878	54,42252	64,61387	44,51274	96,43133	66,45033	52,6472	40,9319	96,82879	51,48673	55,24888	46,91196	78,87034	60,85351	64,60931	55,7684	90,08669	62,72021	84,37238	55,70513	97,43224	66,19592	74,12985	51,41357	88,06628	73,80823	64,26613	54,45112	85,03309	71,71516	45,2216	42,7493	81,758	65,12274	39,84147	55,54446	66,10355	45,56774	51,59525	49,76065	91,88826	65,37695	57,52224	66,00444	86,75501	86,27818	51,76649	69,69503	81,47381	80,58113	49,49554	54,5986	76,04823	75,98502	40,02742	34,04931	78,02471	72,29809	28,42562	55,04234	67,50642	53,33879	41,94041	71,78921	78,4353	72,80829	45,7952	69,02631	86,90657	81,34325	41,84412	66,29531	85,22319	77,55188	40,58804	53,55272	66,71952	74,61055	30,38268	37,37947	66,92943	60,03709	27,67621	66,06268	40,29551	50,83367	45,61775	74,16998	51,15329	66,21947	40,62783	70,75708	55,93495	75,07115	30,58984	56,24157	56,55524	65,8276	28,91903	47,44405	58,01856	66,65347	24,76797	34,88567	44,56911	54,42378	25,85579	67,98174	45,3172	36,98228	39,03659	80,09574	48,4661	67,97047	47,92143	64,19091	52,95984	65,81136	35,79479	47,89484	49,15769	72,97275	32,00874	39,58168	40,83956	71,08007	27,46746	29,94765	31,31721	70,58079	21,7461	76,90077	32,06855	38,73935	27,37864	73,2843	23,77521	56,56595	27,59153	58,52357	43,12901	66,46648	26,46572	48,85051	32,64077	74,78505	28,33582	46,65577	34,50562	80,21959	16,12912	29,51487	27,73575	70,81696	26,33504	72,75959	28,89734	26,25063	21,53826	61,8549	22,5648	45,52228	17,48632	45,97557	27,68326	57,02531	13,0953	31,09092	26,12013	66,91989	20,54052	32,95639	25,86041	74,43821	18,62456	25,93515	25,00249	75,77318
7/3/2020 2:52:00 AM	32	68,80112	42,28351	70,4733	46,59406	73,75325	45,22097	82,35452	57,59477	71,68027	38,48475	99,27518	63,78952	78,49511	37,24911	99,01553	57,412	64,228	45,79617	96,16904	71,32033	52,67642	42,48073	97,39902	55,03357	55,09753	49,95151	77,11635	64,5488	66,8855	59,01968	90,8086	63,43728	86,02136	58,40207	96,94712	68,83475	73,46313	54,11963	88,53159	76,28358	64,88838	54,65199	84,00116	71,83604	45,30974	43,02877	82,41442	65,88176	39,28886	57,33422	67,29554	45,46143	53,63076	52,16477	91,36322	66,56445	58,55306	67,26701	87,39127	88,10241	52,47533	71,40363	82,79662	80,82131	49,54141	56,47526	77,53302	76,81353	41,24475	33,98092	78,22163	73,13377	28,73784	56,48811	65,24868	55,3112	43,14124	73,94618	77,35612	74,87953	47,35978	70,53762	90,04324	83,06711	42,70826	68,09461	85,89246	79,73848	40,38324	55,51449	67,02289	75,7874	31,57756	37,24794	67,0937	61,87838	29,32112	68,50272	40,94869	53,40545	47,36627	76,73319	51,1868	66,66155	41,50579	72,30272	56,22202	76,50213	30,76874	57,89865	56,89082	67,36366	29,12585	47,34105	57,98837	67,51299	24,35863	34,19816	44,5535	53,85825	27,23931	69,15437	45,86573	37,90507	38,86011	80,10348	49,2211	68,3178	47,32738	65,29689	53,2626	66,81166	36,34996	47,57378	49,29377	73,69812	31,52209	39,1067	41,09078	71,79211	27,52403	29,34467	30,86401	71,6889	22,04403	77,85802	32,17907	38,2722	26,79176	74,89942	23,68279	58,25563	28,33699	60,28004	43,63741	67,62281	26,03752	49,23443	32,69838	76,19191	28,49166	45,93619	33,55948	80,46053	17,66765	29,11307	27,07802	70,51026	27,28054	72,81844	27,4672	26,36031	20,58957	61,76607	19,94032	44,5787	16,74887	46,59026	26,31541	56,53625	13,00881	30,48202	25,39511	66,44798	21,77574	32,0229	25,43103	73,09351	19,09752	25,46253	25,583	74,29984
7/3/2020 4:52:00 AM	34	70,55875	43,2036	73,48109	49,20681	75,32099	46,92612	83,5588	60,70251	73,80292	39,4668	99,23609	65,47559	77,42056	37,78018	99,033	56,22312	65,55392	45,07882	96,58516	70,39885	53,74531	43,22054	96,46898	53,43563	57,40448	49,88182	78,52371	65,07827	68,57406	60,38054	93,13233	67,94118	87,54283	59,84554	96,78292	69,57297	74,13655	54,37748	88,68983	77,48584	64,14436	54,58084	83,86516	72,85257	46,28336	43,35695	80,75639	66,15764	41,94926	57,95798	67,27171	48,34874	55,65588	53,1011	92,08175	67,62607	60,16614	68,34542	88,10504	90,43476	53,55872	72,743	85,11378	82,73542	48,69882	56,10348	77,47285	78,30253	42,06454	34,44152	77,30735	73,6725	29,5834	58,82709	67,49462	56,70674	44,31124	75,71619	80,4235	77,45815	49,3071	72,08942	91,26424	85,38945	43,5827	69,27499	87,28075	82,00542	41,18824	56,03622	68,97968	76,57984	31,7269	37,6318	67,81092	60,91906	29,64516	69,04205	42,61515	53,55768	49,36753	77,70454	52,14709	68,2874	41,04713	74,02043	58,21943	77,2391	32,33456	59,77033	57,59691	68,69579	29,18539	47,85892	58,10746	69,00986	24,82738	34,20487	44,35579	55,80709	27,54096	70,84825	46,82223	39,56164	39,85328	80,77559	49,97044	69,33059	49,8403	65,64898	53,98203	69,19389	36,55573	48,77079	50,36907	74,01394	32,46243	39,53	41,18756	71,69539	28,20465	29,42598	30,37626	71,56816	22,33408	78,00826	31,76573	39,80514	27,67311	73,84982	23,56626	59,68005	28,60957	60,38959	44,06609	66,8582	26,49619	49,29819	31,57673	75,33157	28,73384	44,26876	33,05482	79,08379	16,37496	29,43324	27,14357	68,99998	27,61895	72,86279	28,00868	27,94534	21,60422	61,04111	21,16179	43,48613	17,18522	46,72559	27,56707	56,54239	12,46975	31,14535	25,8258	65,17455	20,75362	31,75908	26,31126	72,22106	19,0904	25,04228	24,96678	74,9379
7/3/2020 6:52:00 AM	36	71,40688	43,65267	73,77936	50,66894	76,38643	49,1284	84,57214	62,30396	74,8472	39,84935	99,47054	65,22725	77,4111	37,72194	99,01484	57,86071	65,82857	46,00264	96,71516	71,48029	53,82564	42,87191	96,14991	55,98426	59,34281	51,82954	80,92907	67,0019	70,69187	63,48013	92,52452	70,52056	88,93105	62,21885	97,6014	70,2513	75,90055	54,93964	90,22415	78,43259	66,055	56,00955	85,90884	74,26028	46,31894	42,94188	81,78797	66,78707	41,97323	61,31073	70,15196	50,86221	57,62055	54,67231	92,5715	69,5691	62,72608	71,97799	89,78483	91,97074	55,32376	73,21631	86,26555	83,53062	49,7599	57,36965	79,03377	78,34812	41,47954	34,62547	79,04475	73,88269	30,7682	60,31975	67,24007	56,37808	44,98605	76,01556	79,9591	78,03707	49,74628	72,23482	93,07361	84,76411	44,65358	69,61918	87,36517	81,40273	41,50766	57,04942	69,47833	75,24204	30,77455	36,60057	66,12434	59,3205	30,62748	70,2906	43,9736	55,88722	50,74831	79,65178	55,17932	70,96196	42,40453	75,65456	59,28056	77,8047	33,02214	61,08836	57,45421	69,03267	30,12724	48,2512	58,63795	70,00656	24,96359	34,03764	44,6734	55,47945	27,95313	71,6834	48,00889	40,63916	40,55122	83,02815	51,37592	71,44003	49,28714	67,8737	54,52061	70,1146	37,79205	49,81149	50,98324	74,34081	31,86153	38,7442	41,3409	71,68801	27,20132	29,02271	29,96103	71,48237	23,01482	79,45554	32,19987	39,30923	27,92682	75,96948	24,90675	59,88492	28,45449	59,94143	44,95994	69,05296	26,58744	49,57726	31,68538	75,43567	29,13731	44,42155	32,39935	79,88493	16,28938	29,50715	26,35424	69,03355	27,62545	72,91267	27,3765	26,98917	20,46219	61,41972	21,06308	45,28135	17,57301	46,20951	26,33338	57,24297	12,87004	31,78079	26,28723	65,62066	20,5285	32,15152	25,35139	72,81341	19,59515	24,59915	25,46771	73,7958
7/3/2020 8:52:00 AM	38	73,2474	45,50951	76,01093	51,99651	79,15265	51,55194	86,7593	63,89873	78,09164	40,11536	99,51537	65,67667	79,23132	38,36863	99,3239	58,81722	67,35627	45,30069	96,92992	71,33317	55,13014	43,52336	96,47285	56,41268	62,17485	54,1036	82,95763	69,65559	71,9858	66,22265	94,02229	72,33547	90,26533	63,50533	98,16915	71,83665	77,21016	55,52353	91,35307	78,89816	67,37685	57,04058	86,32398	74,40685	46,59455	44,46169	81,58336	66,34588	43,0062	62,89386	70,12095	52,37841	59,29135	56,28709	93,10898	71,75881	63,8246	73,9468	89,54285	91,70294	56,35168	74,92374	87,87273	84,37666	49,49693	57,84421	78,31524	77,70958	42,39087	35,38192	78,97533	73,97983	31,43056	61,65044	71,58993	60,25656	47,39072	77,43645	81,95942	79,88464	52,78224	75,80708	94,03764	87,91051	46,41931	71,96086	88,44289	83,04639	40,63163	58,12542	70,86856	77,76691	32,08188	39,28285	68,70883	61,8498	32,19765	70,80363	46,12587	55,97293	51,29919	81,70874	55,52726	73,12921	43,61365	77,6903	61,55256	79,67465	32,28297	60,74368	58,53102	69,47267	30,37419	48,83303	57,43335	68,14013	25,77455	34,63114	43,5762	54,74138	28,14821	74,39594	47,6097	42,47637	41,95264	84,12447	52,84137	72,62585	50,4351	67,87924	55,31955	71,48624	38,25383	49,46259	50,57837	74,91318	32,3088	40,22802	40,85558	72,61889	27,05101	29,15126	30,33122	71,35631	23,67913	78,87019	32,33698	39,26511	28,7929	75,22437	23,99363	60,84847	28,69204	60,07516	45,48409	68,11319	27,26976	47,99645	31,86043	75,12344	26,63226	43,96455	32,83067	79,68585	15,51012	29,65621	26,45218	68,39958	28,47086	73,20954	28,20519	25,56912	20,9098	61,08269	21,38988	42,66985	17,03905	46,56457	25,76046	55,65483	12,3385	30,01098	25,44077	63,96468	20,05588	31,1499	24,88906	71,75571	19,24092	24,4009	24,94916	74,92305
7/3/2020 10:52:00 AM	40	75,41142	47,57205	78,27421	53,33596	81,25069	53,44047	88,00647	66,03442	79,38398	41,20345	99,49554	67,31301	79,78788	39,16978	99,51682	61,19212	68,88464	46,83038	96,48611	74,17115	55,65718	44,29328	96,81457	58,90148	64,89059	55,43697	84,07376	71,14742	72,34389	67,8889	94,07562	74,68661	91,56153	65,74995	98,34459	73,43219	79,30745	57,84891	91,75294	81,08761	67,42478	57,42699	85,89301	75,57333	47,93298	44,7045	82,5029	67,94788	45,48678	64,06133	73,05891	53,85652	61,25166	59,73931	93,87807	75,17117	65,75342	75,54087	91,27321	92,67076	59,03087	76,76669	88,9202	84,83753	50,37564	60,08275	80,16405	79,04158	41,56022	35,00981	80,12537	74,9006	33,30204	63,86059	73,00778	62,35004	50,56387	79,1954	82,70584	81,74832	54,83539	76,57376	93,92358	89,45202	46,29794	73,47639	89,42729	84,74262	41,15226	58,70144	71,18977	77,81431	32,00487	40,01892	67,63083	60,60241	32,05958	72,44543	46,47746	57,46202	53,16236	83,14137	57,13534	73,3917	45,14431	80,09201	61,405	81,29884	33,35413	63,02304	58,64383	70,04842	30,68758	48,80865	57,06663	72,14957	26,59358	34,11831	43,39177	58,19658	28,05682	72,31557	48,32435	40,83278	43,12846	84,68391	53,78357	73,37498	49,37707	69,67638	54,03963	70,81489	39,06554	50,66596	50,01782	74,5477	32,37276	40,73187	40,77213	71,67918	25,12696	29,20721	30,40768	70,63191	24,00717	80,5256	33,12051	40,25607	28,74779	77,30811	24,47972	62,43465	29,17786	60,73103	45,01471	68,26488	26,8397	49,1083	31,53384	74,29633	26,68007	43,47964	33,07561	80,3583	15,59737	28,75277	25,36742	68,56528	29,10339	73,47384	28,27331	26,02467	21,03586	61,49805	21,69008	43,07119	18,34915	45,37309	25,90228	55,65124	12,6282	30,6614	25,47324	61,69982	21,11841	31,54364	24,24099	70,21732	18,35012	25,46992	24,76148	73,55167
7/3/2020 12:52:00 PM	42	76,37441	49,44207	79,67307	55,11197	82,15856	55,00961	89,80459	68,20197	80,3056	43,86709	99,66795	72,17086	80,50516	40,10251	99,46127	61,10653	68,95764	48,29285	96,69195	75,40121	56,20917	45,18934	97,15621	59,33459	67,36813	56,69686	85,85349	72,41573	76,145	70,31768	95,30331	76,54661	93,56516	67,21066	98,89355	75,3728	79,92222	59,40836	93,18668	81,55973	69,38052	58,55003	87,75586	76,23522	47,69065	45,3192	83,22737	68,2222	48,07734	68,26909	73,87676	55,14238	65,55503	60,38054	95,00117	77,51264	69,02368	76,95706	93,4661	94,17813	62,74591	77,43577	89,7639	85,24135	51,0188	60,26146	82,26921	79,24638	42,1167	35,64876	81,41351	73,71767	32,61764	65,05043	68,91621	64,05296	50,94296	80,90185	84,01726	84,26599	55,75003	78,33064	94,96194	90,4425	47,71199	75,02715	90,74368	86,26299	41,82347	60,17614	71,70873	78,85728	31,13533	39,55453	67,60114	62,81133	34,23754	73,47128	47,82252	59,61746	54,40083	85,4919	56,64194	75,29917	46,40992	79,77102	62,752	81,92252	33,3466	62,84594	60,78533	70,36783	30,67992	49,56254	58,91861	69,41721	25,71307	34,83359	44,17965	55,10679	29,11445	74,51108	49,10623	42,45662	44,02741	85,3708	54,53283	75,05948	49,68798	69,6862	55,66859	72,54904	39,39344	50,52202	50,04773	75,96485	32,15843	39,63176	41,36115	72,25735	26,63089	28,61965	29,72459	68,8619	24,29791	79,50473	32,37608	40,76958	29,79581	75,90048	24,53643	63,14629	29,64453	59,81606	45,77455	69,96809	27,02179	49,36056	32,1569	74,58292	27,48936	42,02579	32,9541	78,45912	15,52291	28,44379	25,64973	68,73184	29,25004	72,95666	27,4714	26,37649	20,60566	61,24655	21,77629	43,9544	16,81387	45,27189	24,90281	55,46599	13,41174	29,32187	24,24154	63,02561	21,26437	31,55968	23,32035	70,53879	18,48551	24,98487	24,47868	72,56644
7/3/2020 2:52:00 PM	44	79,81474	50,85903	80,93502	56,13775	84,34143	57,60265	90,09029	69,08849	81,32047	41,50433	99,79574	71,11835	82,47341	40,84459	99,7422	59,60102	70,29764	47,71918	97,47589	72,35466	56,78147	44,97292	97,25534	56,82126	70,29268	58,99115	87,38374	74,62057	77,18592	71,29842	96,06931	78,26412	94,56669	69,44008	99,65448	77,46401	81,65265	62,26404	93,63139	83,06953	70,4023	58,24589	89,17855	78,37568	49,09656	45,85185	84,09593	70,85767	48,96109	69,25999	75,34628	57,4888	66,29863	63,96483	95,60131	79,74158	70,17981	79,19894	93,72161	94,9866	62,52177	79,71133	90,61803	86,54599	51,77388	61,57389	82,85485	80,67689	44,13613	36,52132	81,41834	75,70908	33,63444	66,15661	74,72183	64,5928	52,22294	80,7644	86,69057	84,62651	59,11444	78,25859	96,10336	90,86567	48,91786	74,00212	91,69733	85,54591	42,35045	60,96741	72,64776	79,93341	31,8359	39,25398	69,88416	62,10814	34,74657	73,5293	49,32706	60,19576	55,37288	86,70258	60,32389	76,62813	47,911	80,36106	63,52819	82,14364	34,08288	64,26738	62,24842	71,24661	31,12753	49,97948	58,76609	68,77715	25,67121	34,03467	44,57947	55,58315	29,19817	73,71822	51,06874	42,4951	46,07075	84,5651	56,28226	75,77504	50,45376	69,95599	57,63995	70,65008	38,93879	50,51525	50,24011	74,98232	32,23254	39,83547	41,39526	70,56042	26,90298	28,08307	29,89452	66,87238	24,84036	79,15299	33,6602	39,63086	30,14493	76,5136	24,75064	62,02138	30,65353	59,78159	46,32675	69,47053	26,78838	49,10104	32,49759	74,20874	26,25304	41,69734	32,22515	78,38673	15,29461	28,26129	25,37212	67,08507	27,84669	72,03235	27,77299	26,71259	19,8356	61,09548	21,5109	42,43659	17,70522	45,62273	25,37916	55,82346	12,67677	28,7692	24,19713	63,24153	20,74665	32,27986	24,29059	68,84885	18,60031	24,87933	24,5537	71,90078
7/3/2020 4:52:00 PM	46	81,23038	53,61136	83,35938	58,6488	86,21077	57,18473	92,26452	72,13742	84,51564	45,67585	99,885	75,31464	83,48841	41,74742	99,86538	62,93193	71,52416	49,95123	97,66357	74,79056	57,11642	46,31535	97,59891	58,87958	71,64318	61,40591	85,82442	75,62582	79,75237	72,73293	95,87976	81,12408	95,35429	70,31478	99,35484	79,42474	82,15082	62,81194	94,094	82,6097	71,43064	59,22525	89,3538	79,18269	49,45858	46,96252	84,44546	70,31693	51,15123	71,75854	76,32031	59,00552	68,59361	65,65112	96,45681	82,53723	72,91625	81,16358	94,5928	95,6862	64,90897	80,71162	90,98109	87,93587	52,0108	63,69025	83,41824	82,1216	45,43842	37,08789	82,46014	76,66411	35,35892	68,16064	74,57836	67,75773	53,37188	82,99528	86,81953	86,4229	58,57516	79,74739	96,65327	92,53765	49,54631	76,06439	92,73576	87,00638	43,59885	62,7933	72,86168	81,51726	31,3702	41,51055	69,91151	62,76236	35,31174	74,85764	49,84071	61,34366	56,8312	88,01939	59,9138	79,67576	48,95364	81,79957	64,12784	83,73916	34,76286	65,25012	62,53931	71,73864	31,67903	50,77511	59,73772	71,27638	25,85468	34,09703	44,14167	54,9031	30,3201	76,29794	51,00892	43,49925	45,56097	86,28405	55,82933	78,13066	50,87257	71,89703	57,21132	73,29528	39,01836	51,50917	50,22609	75,67218	32,39293	40,90904	41,20482	71,61922	26,71454	28,65405	29,16197	69,32346	24,59508	81,29662	32,82349	41,40826	30,74264	79,09283	23,73653	62,85063	29,74594	61,89441	45,40782	70,90165	26,66114	49,19693	31,61424	74,61966	25,04206	41,77553	31,7182	78,91489	14,98273	27,89435	25,27327	67,13562	29,09365	72,17059	27,96095	26,2241	20,00325	60,88445	21,06328	41,57763	17,67283	46,05589	25,98461	54,61877	12,76021	29,26635	23,87627	62,80939	21,5473	31,59904	24,29086	68,75443	19,19665	24,57939	23,83565	72,21914
7/3/2020 6:52:00 PM	48	82,26003	56,1765	85,93895	59,84761	88,05433	59,27366	93,29838	74,46874	85,81165	47,69397	99,93735	77,32944	83,35385	42,03021	99,90717	63,24575	71,71268	50,60973	97,66254	75,14111	58,79531	46,46766	97,88393	58,31829	73,47404	62,39964	86,53328	77,2876	82,56438	76,07116	96,854	82,67083	96,27052	72,79019	99,21971	80,79147	83,22282	63,33154	94,87069	83,07838	73,41291	60,27396	89,96616	79,71008	50,27362	47,76671	84,72978	70,50515	51,85546	73,66877	76,66129	59,88679	70,16793	67,66371	96,14431	85,72799	73,59561	84,15397	95,6172	96,55586	65,88687	80,54826	91,69196	89,51951	53,53331	64,31083	83,31006	83,24416	46,06688	37,8451	82,59822	76,5873	35,86069	69,27042	75,81351	69,65752	55,88984	83,59761	87,3751	87,9481	59,11901	80,26747	97,55651	93,97664	50,71439	77,7913	93,27034	87,44743	44,26192	63,65577	74,11852	81,77007	31,53156	40,45472	70,78442	63,64445	36,87245	75,51373	49,97741	62,48763	58,8036	89,1496	60,77663	81,19861	50,5877	82,66247	64,36892	84,62575	35,6891	66,17486	62,97621	72,19296	31,88426	50,69111	60,36418	71,59594	25,3047	34,03867	44,02258	54,7934	31,27376	76,46732	51,20061	44,42675	46,07524	87,62413	57,2309	78,09779	50,79803	72,82652	57,92096	74,09628	37,85561	51,18755	50,05671	76,39091	32,27068	41,37952	40,96803	72,52999	25,9451	28,24519	29,80252	68,09413	24,61331	81,43022	33,88947	41,79646	29,79312	80,06245	23,48102	64,07542	29,78117	61,19688	47,14136	70,02016	26,15088	48,37264	30,69332	74,24742	24,55501	41,43568	31,88578	78,11617	14,88167	28,51356	24,92402	66,26727	27,93705	72,00507	26,72248	27,05737	19,83747	61,66066	21,16276	42,96489	17,48985	45,37432	26,35147	54,95586	12,30334	28,66601	23,80789	61,98656	21,32018	31,61624	22,89581	68,14558	19,13966	24,44083	24,51716	71,3409
7/3/2020 8:52:00 PM	50	82,78854	57,99507	87,10454	61,33041	88,31199	60,89944	92,60002	76,08063	85,92458	47,47803	99,90874	78,04819	83,45844	42,06531	99,89045	65,53728	72,18867	52,12463	97,45213	76,38353	59,56862	48,00875	98,12162	60,36728	75,43947	66,13747	88,65157	78,85625	82,57509	76,39513	97,22909	84,438	97,27903	75,47953	99,49341	83,67878	83,91856	66,34367	95,45017	85,18596	74,34779	61,62212	90,37343	80,85095	51,18472	48,74724	85,97583	71,85565	55,40865	76,6409	78,40614	61,7021	73,8771	69,43945	97,47811	88,12569	75,03585	85,51048	96,50621	97,00984	68,08673	81,7135	92,52342	90,09657	55,42447	66,01797	85,41972	83,30087	45,98088	38,21177	83,01205	76,63392	37,51382	71,36971	76,01403	70,95747	57,99217	85,43256	88,39281	89,01152	61,29062	81,34547	98,33424	94,93473	52,36737	78,85113	94,29563	87,72367	44,35807	64,30647	75,14326	81,99112	32,67338	40,59778	71,6659	64,45811	37,09832	77,18888	51,0168	63,78612	58,84119	90,65961	61,5147	82,65895	51,88944	83,37962	64,95919	85,53934	35,95	66,43166	63,35336	72,58338	32,19952	51,19957	60,68634	72,24435	24,87559	34,00461	44,16687	55,08834	30,82491	76,39899	51,75826	45,42564	46,77837	88,06131	57,82135	79,12164	51,42352	72,84918	58,50196	73,72341	39,19989	51,69872	51,1926	76,15329	31,80814	40,41598	40,37308	72,24014	25,4827	27,91853	29,44842	68,31821	25,20115	81,00954	34,00414	42,63235	30,5334	81,01279	24,81295	61,91658	29,62499	61,77484	47,17749	69,95979	26,15675	48,67506	30,47007	74,68412	24,72335	41,3981	32,06897	76,99948	15,32956	28,18538	24,78628	66,05534	27,83412	72,36019	26,93752	26,73975	19,27981	60,48092	21,51774	41,33247	17,11849	45,93232	26,87825	55,45045	11,9907	29,13351	23,29963	61,17899	20,92618	31,05411	22,46519	67,43084	19,19906	24,41618	23,55245	71,64697
7/3/2020 10:52:00 PM	52	83,8139	59,48304	87,9767	64,13649	89,32272	62,36089	93,45076	78,02768	86,74458	47,68457	99,81226	79,14401	85,36713	43,39557	99,94536	66,90519	73,86723	53,07581	98,65558	78,25314	60,89806	48,72769	98,66352	60,68834	78,39883	68,04618	90,89716	80,2973	85,42806	78,25859	98,20444	87,23039	97,37538	78,1777	99,30074	85,39394	84,64116	65,87997	95,82616	85,50308	75,43553	61,25594	91,08132	80,77525	50,79686	48,42065	87,26611	71,95078	55,78898	79,09559	78,30682	62,97372	76,83294	73,35178	97,87011	90,26767	77,30038	87,08603	96,58212	97,72132	70,74036	83,44088	94,29578	91,18784	55,02687	67,22715	85,97839	84,62602	46,56285	39,23844	83,01476	76,39146	38,89286	72,58607	76,29552	72,7578	60,927	85,83941	89,08626	90,67667	63,19463	82,95811	98,80816	95,74277	53,89119	80,43462	94,44691	88,2999	45,20488	65,68538	75,84453	83,41174	32,71649	40,27147	71,07516	63,70524	38,91854	77,86853	52,21811	65,33888	62,17983	91,38194	62,75048	83,90128	53,08611	84,17654	67,38858	88,25397	36,7533	68,71242	64,15714	72,80891	32,10308	51,3351	60,971	72,55665	25,08283	33,95322	44,10152	55,4166	31,89634	78,04163	53,0993	45,21497	46,57294	88,83379	57,77424	78,6859	51,1705	74,4045	58,78234	74,1731	39,21254	51,89235	51,64014	77,37656	31,15205	40,08738	39,70795	72,58241	26,42193	27,26362	29,43965	68,44392	25,05257	81,54668	33,19822	42,58455	31,15855	81,4841	24,26952	62,12588	29,88451	61,55083	46,25311	70,24944	27,68471	48,70055	31,07303	74,78996	24,05794	42,11629	31,61362	77,2657	15,57313	27,21921	24,56516	66,665	27,96716	72,29015	27,0003	27,11594	19,46818	59,40829	20,35264	42,03588	17,35259	44,91262	25,26698	54,95897	12,01626	30,19361	23,49241	59,83429	20,67301	30,17172	22,28213	66,87846	18,43895	23,80768	24,49339	71,43526
7/4/2020 12:52:00 AM	54	87,23592	61,46545	91,70265	68,42576	92,26446	64,6853	96,07752	79,65463	89,6015	50,6804	100	81,39996	85,37848	44,37486	99,93617	68,5948	74,81065	53,51701	98,69743	80,22367	60,76039	49,68426	98,43647	61,0561	79,78517	69,21855	91,08491	82,53136	87,06896	80,51724	98,39371	88,12204	98,22295	79,04572	99,45036	86,4218	84,93825	67,4357	95,94621	85,7691	75,58327	61,4631	91,44024	81,68082	52,06316	50,05015	87,43784	71,41371	59,02707	80,80667	79,10374	65,8609	79,64177	76,40473	97,84815	92,34196	79,62201	88,40083	97,2887	98,34397	70,81482	84,93459	94,55681	92,52251	55,83616	68,25521	86,9505	85,08696	47,57356	40,28114	84,20183	77,07269	41,10825	75,23976	78,02485	73,72334	64,03225	87,50124	91,33192	92,2362	66,90028	85,01955	98,67409	95,7644	54,80535	81,26264	95,41183	89,06403	46,51443	65,89115	76,54813	84,20177	33,49753	41,01334	72,26859	64,40408	40,51434	78,832	52,64927	66,4935	64,20846	92,79261	62,64874	85,56076	53,0935	85,90594	68,18585	89,44553	37,24303	68,83047	65,73103	73,3877	32,14992	50,56235	60,22208	72,42962	25,52366	34,56054	44,66864	54,48241	32,64402	78,56999	53,0379	45,72765	47,19593	89,69427	58,64715	80,35968	51,41655	74,54948	59,41493	75,74029	39,0116	51,58377	52,14399	78,38307	31,31701	39,96975	40,68932	72,63077	25,84079	27,85781	29,7927	66,99837	24,85176	82,17839	32,99155	42,13438	31,64816	80,87788	23,88795	63,05537	30,1253	61,84869	45,65823	70,50246	26,28557	48,95978	31,11047	73,84684	25,0583	41,01225	31,73353	76,66101	16,34533	26,3932	24,26945	65,05499	28,19573	71,72988	26,65734	26,26326	19,58327	58,58934	21,18369	41,8909	17,30009	44,0473	25,26035	54,63749	11,63558	29,05988	23,50968	61,10707	20,51814	29,75195	22,60555	67,27233	17,91501	24,39883	23,88774	69,46115
7/4/2020 2:52:00 AM	56	88,12113	63,2675	92,03796	71,63572	92,98257	67,55402	95,75735	81,81863	89,95525	52,20442	99,92118	84,23775	86,44445	45,36196	100	69,45299	75,69538	54,40145	98,71277	79,96975	60,78091	49,06133	98,95654	59,80976	81,55773	70,87852	93,55175	84,74332	89,4704	84,60619	98,82129	90,31478	98,78075	80,96941	99,74891	88,17508	87,79385	70,15183	97,01647	87,9231	77,47334	62,75179	92,16222	81,96004	52,21437	50,3601	87,89953	72,81541	61,17064	81,96079	79,26677	66,13132	81,56802	78,94908	98,62077	93,36781	82,04224	90,59716	98,21529	98,4958	73,59368	86,06454	95,8162	92,12547	57,70177	68,05779	87,89574	85,07108	47,87771	39,83145	84,63197	76,56416	42,92399	76,54282	79,41085	74,69897	66,15868	88,42722	92,04134	91,96757	67,44308	86,78465	99,14823	95,94593	56,80814	81,83625	96,3923	89,78656	46,94518	66,10494	77,24961	84,80997	33,2713	41,69666	72,08016	64,3317	40,774	79,18684	54,15099	67,0671	66,76676	93,4353	63,62869	86,40894	54,43123	86,63897	70,16198	90,09014	37,5382	71,45116	64,68681	74,31318	32,30424	51,40653	61,72309	73,73557	24,9207	34,36594	44,61228	53,74261	32,49398	78,91973	53,44281	45,14492	48,04826	90,08123	58,86909	81,71778	52,21838	75,56256	59,85626	75,90455	39,19236	50,81136	52,19904	77,90894	31,21443	40,42378	40,34352	72,03278	25,43787	26,75813	29,85806	66,65479	26,66777	82,71	33,42769	42,44425	31,49418	82,42768	23,97678	63,387	29,4438	61,91113	45,74616	71,1658	26,86098	49,03798	30,93109	74,23981	24,56379	41,17084	30,37121	75,9221	14,96712	26,44335	23,82177	63,69323	29,04717	71,51305	25,9545	27,24387	18,6256	57,97096	20,93308	41,90118	16,85206	43,83151	25,5084	53,92676	11,9456	28,54684	23,51839	58,29659	21,1745	29,11707	22,71952	66,90968	17,777	23,75125	23,67865	70,46198
7/4/2020 4:52:00 AM	58	91,08636	64,40705	92,25665	72,869	94,67562	69,4054	96,50718	83,40083	91,21727	55,05396	100	85,60684	86,74735	46,96515	100	72,11525	76,20282	55,8611	98,71125	81,85828	61,80551	49,81571	98,96151	62,38022	83,28291	72,03484	93,465	86,10922	91,23888	87,06544	99,18152	92,82777	99,21745	83,82737	99,68233	88,76782	88,96822	72,11476	96,69395	88,43467	78,54803	63,09191	93,22426	83,46216	53,41228	51,32425	87,32765	72,72526	63,142	84,39573	80,66832	67,96329	85,17339	80,71176	98,59161	93,86957	83,58781	92,23813	98,51575	99,28368	75,60595	87,88621	96,58702	93,03161	57,59153	69,73074	87,87723	85,04822	48,38639	39,98915	85,10044	77,4071	45,59931	77,58537	79,31512	77,51292	69,62727	90,298	93,62995	93,4	72,06413	88,37023	99,60925	97,54408	58,03756	83,50168	97,46995	90,59219	47,73762	67,01813	77,67552	85,42344	33,80119	41,42953	73,62733	64,78414	41,12663	78,68957	56,08311	68,74371	67,95922	94,21108	64,64792	86,75613	55,80086	88,1739	69,82061	90,35719	37,33062	71,92038	65,16785	75,68336	33,51376	52,61066	61,05687	75,49894	24,7869	33,25597	44,3223	55,15342	33,20534	79,38889	54,70256	45,95885	48,33105	91,13817	60,24854	82,31294	51,44411	77,74805	60,26871	76,47057	39,68405	51,3945	52,13721	78,62897	31,02329	41,93448	40,33784	71,78659	23,98348	27,12596	29,4074	67,79847	25,54597	84,25632	34,9839	43,1018	31,60677	83,47618	24,86357	63,69923	30,6938	62,88655	47,31722	70,63805	26,36432	48,43329	30,92949	74,13116	24,31124	40,84895	31,15309	76,33392	14,74649	26,3572	23,74717	62,98326	28,08155	71,9664	26,87182	26,0425	19,48248	57,93746	20,79417	41,92799	16,96618	43,34176	26,01493	52,44397	11,36329	30,1177	22,71904	57,8909	22,67172	30,13435	22,45607	65,05042	18,0752	24,85729	23,87082	69,69683
7/4/2020 6:52:00 AM	60	92,43126	67,54642	93,3455	74,26406	95,37218	73,23207	97,20815	85,72709	91,99955	54,96677	100	87,58256	87,82432	47,58131	100	72,90762	76,60237	57,63124	99,05297	82,28545	62,61792	50,20785	99,20507	63,04743	83,74185	75,27548	93,95778	88,2197	92,98734	89,74739	99,52179	94,76756	99,2707	86,82043	99,86959	90,16068	90,69904	75,25082	97,48785	89,96243	78,39005	65,15922	94,78358	84,44173	52,94499	49,82371	87,0776	74,67728	66,70728	86,0351	82,61128	71,4544	86,56526	83,27579	99,524	95,57527	85,20764	93,92165	98,98908	99,59681	77,27619	89,41963	97,21382	93,55362	58,44096	69,97749	89,27885	86,2699	49,32167	41,28005	84,86053	77,28062	46,74112	79,90179	79,79567	79,45589	71,87286	90,32355	94,39117	93,88394	72,38451	88,80927	99,61083	97,79358	58,74088	85,21967	97,53537	90,92625	47,79599	68,90398	79,64861	85,35347	34,31546	40,22498	72,55685	66,10674	42,29174	79,10471	56,30996	70,0373	70,25158	94,59695	66,71861	88,86543	57,46567	87,91908	71,83101	92,42596	38,24817	73,5474	65,83485	76,24474	33,89326	51,42698	61,88045	75,17877	24,85771	33,25051	44,14898	54,07467	34,08308	80,41196	55,84384	47,09611	48,97361	91,19695	60,07019	82,90727	54,48084	76,82576	61,0358	76,43886	39,61138	52,53198	53,02007	78,19063	30,72855	39,73302	40,8245	71,46864	24,48524	26,76379	29,70905	65,52304	25,59965	81,57238	34,26931	44,33293	32,00659	83,78765	25,34407	65,77634	30,85081	62,5353	47,84427	71,0657	27,26756	48,16119	30,6308	73,79303	23,8847	41,05037	31,55856	75,88183	14,79519	26,00748	22,87502	61,92915	26,90167	70,46301	26,2098	25,579	19,79588	56,17699	19,77005	42,49122	16,72269	42,68816	25,38365	52,25237	11,73671	27,0584	23,42527	56,36763	19,88879	29,48981	22,55913	65,21186	17,93255	23,99032	24,0203	68,74972
7/4/2020 8:52:00 AM	62	94,75388	69,63838	95,49479	76,50635	96,65044	75,9891	98,06587	87,0939	93,84153	55,22747	100	88,03368	88,81217	49,27975	100	73,41063	78,13287	57,34409	99,03011	81,79729	64,26517	50,30683	99,11341	63,78856	86,05991	77,93456	95,99891	89,7639	93,69888	90,8908	99,51135	96,19357	99,70331	88,15076	99,94315	92,43901	91,56153	75,64517	98,81265	90,95961	80,31168	65,76295	96,02509	85,49901	52,82134	50,66976	88,60957	74,68191	70,87244	86,38	83,97014	73,71209	89,58645	84,88976	99,6437	96,03497	89,72619	96,13838	99,50072	99,72335	80,68296	90,98917	97,87315	94,21116	61,09106	70,9306	91,10881	87,08858	49,41472	41,39099	86,54848	76,8493	48,32318	81,21319	85,00041	80,43221	74,30544	91,36095	95,46212	95,19071	75,04318	89,57146	99,60793	98,49152	59,97328	86,94139	97,91653	92,17148	48,61358	70,13685	80,81005	86,12587	34,41396	40,7157	74,50472	65,67238	43,26847	79,27187	58,12141	70,94621	71,70687	95,09933	69,1226	90,33667	60,21095	89,59328	73,37914	93,18848	38,83503	74,53367	67,07767	75,73152	33,58829	52,09916	63,15062	74,5765	24,72371	32,53212	44,21667	53,23401	34,00772	80,73531	57,19482	47,36662	49,73709	91,17816	61,25312	83,90385	54,70774	76,54861	61,54226	77,83606	40,40934	52,2773	53,84071	78,23152	30,87373	40,3898	41,27639	70,81039	24,9828	26,51346	29,29915	63,85003	26,19867	83,18433	34,96243	44,58617	32,36227	83,16409	26,08671	66,30595	31,66908	61,2107	48,53539	71,5462	26,39375	47,71787	30,67114	73,90999	23,44331	40,53465	31,96782	75,07156	13,962	25,50433	23,42866	60,7233	26,1245	70,97591	26,03407	25,76136	18,90162	57,7379	21,64049	43,2519	17,47921	42,42471	25,75245	52,79483	11,334	28,57531	23,45732	55,28384	19,47206	31,16145	23,02	64,05035	18,02657	24,11956	22,95314	69,18296
7/4/2020 10:52:00 AM	64	95,5339	72,66248	96,38725	77,38182	96,77194	77,67719	97,85706	89,57042	93,72866	57,7359	100	88,64349	88,85017	50,97066	100	75,26083	78,83421	57,74142	99,05946	83,04475	64,37762	50,27161	99,19894	64,30067	88,39619	78,80906	96,44977	91,25471	94,71348	92,06227	99,67812	97,27779	99,75948	89,48952	100	93,34819	92,284	78,6544	98,58829	91,89765	80,16703	66,19329	95,94462	86,55953	54,7007	51,62328	89,37984	75,47456	70,06776	87,93082	83,2358	74,12806	90,9728	88,11036	99,81799	97,32262	90,70948	97,31419	99,72749	99,85764	80,57769	91,75377	98,20091	95,13021	61,01812	72,63739	91,67288	87,74909	49,86827	41,82492	86,72787	77,9305	49,58775	83,01461	82,6412	83,08992	76,61776	92,79675	95,67778	96,18003	77,37601	91,08733	99,75002	98,80415	62,22412	88,11761	98,02291	92,91735	49,21329	70,99573	82,17472	87,25616	35,56608	43,00157	74,31034	66,23079	44,92263	81,79792	60,86587	71,12505	73,33112	96,04795	70,53921	91,06025	62,40902	91,04015	74,91275	93,40013	39,87905	76,5024	67,47134	77,26528	33,57504	53,17757	62,99328	77,32227	25,35761	33,58264	43,5588	57,3289	34,06092	80,95781	57,28711	47,15857	50,99394	91,83238	63,37982	84,44421	52,92717	78,52274	62,94438	78,56405	39,85017	51,50821	52,38139	78,50996	30,9815	40,80756	40,19881	71,65333	24,3484	26,89456	29,10981	65,08648	27,15511	83,99826	36,55524	43,94321	32,8391	84,97307	26,79086	65,76205	33,08666	62,6253	49,75395	71,37166	26,17719	47,92807	31,71958	72,57378	23,68031	39,98515	31,45681	75,62473	14,26075	25,10313	23,12645	60,54924	26,66177	71,06004	26,53432	25,19058	19,34778	57,48716	19,60612	41,2956	17,28876	41,72766	24,41195	51,29304	12,63394	28,15394	22,48411	54,02838	19,66574	29,29757	22,40398	63,94272	18,11374	23,98396	23,48447	68,91211
7/4/2020 12:52:00 PM	66	96,23363	75,06044	96,77967	80,11093	97,40136	79,13462	98,33319	91,47796	94,48076	58,95501	100	90,08427	90,01036	52,74363	100	76,0168	80,42571	59,46258	99,04903	84,16956	64,952	50,04269	99,50624	65,35865	89,12308	81,03102	96,3036	92,35841	95,39581	93,51218	99,6281	98,62759	99,83753	91,48859	100	95,03082	92,58821	80,85952	98,3091	92,89602	80,29006	67,86977	96,16062	87,20077	54,64211	51,80523	90,57637	76,7175	72,58607	89,32561	83,95689	76,51988	92,36178	89,39365	99,60295	97,79461	92,58711	97,82757	99,9455	100	81,83617	92,93131	98,19698	95,85068	61,38277	73,09248	92,32234	87,87397	50,00256	42,44419	86,05328	77,38257	51,04436	84,13261	85,84364	83,58194	79,56751	94,32175	96,3666	96,84758	79,87643	92,36469	99,80273	99,45009	64,49353	89,93092	98,49532	93,96137	49,98667	73,18751	82,86763	87,50849	34,19865	43,41311	74,86178	66,86174	45,42192	80,36922	60,35416	73,16299	74,33418	96,11157	70,19328	92,49475	63,16362	91,40852	75,32445	93,8463	40,50612	75,90186	68,17992	77,7645	34,82358	53,49241	63,50941	75,47283	25,35277	33,59624	43,00364	54,02851	34,25985	82,44433	57,23745	49,0761	50,47697	92,43777	62,93518	85,88224	54,25613	78,39716	62,73714	79,56171	42,89981	52,06641	53,25729	79,23933	31,06425	39,63217	40,58742	72,18142	23,46631	26,50531	28,87033	65,44091	27,09107	83,97077	36,6648	43,10572	32,80048	83,77785	25,31181	66,18507	31,28772	61,58466	48,41884	71,59428	25,88776	47,59539	30,47525	72,8138	25,68433	40,37592	30,30296	75,1356	14,6426	25,93605	23,34874	59,20542	26,464	71,47713	25,70195	25,76129	19,4733	57,48141	19,44567	40,35561	16,08125	43,14523	25,63708	52,69058	12,87508	27,71634	22,65134	53,01896	20,74761	29,74642	21,37012	62,93748	17,45047	24,61531	23,42727	67,21728
7/4/2020 2:52:00 PM	68	97,2121	77,66571	96,71219	82,98174	98,44717	81,38573	98,69516	93,41257	94,54852	59,24708	100	90,79244	89,53885	54,13821	100	78,66448	80,89496	60,9594	98,98425	85,72868	65,31403	51,55484	99,54292	67,80339	92,77354	84,08572	98,44772	93,86364	97,14156	94,34793	99,86275	98,32837	100	93,62836	100	96,13078	94,85722	81,94891	99,48297	93,40904	83,2684	68,28809	97,49483	88,32835	55,01866	52,62309	91,20648	77,23151	73,74509	91,31853	84,64315	80,18223	95,09629	91,378	99,93237	98,17129	93,53511	98,63873	100	99,93687	83,51631	93,74468	98,43418	96,87721	62,48217	74,77895	93,41297	89,34308	49,11811	42,64354	86,43443	79,35974	54,03978	85,39091	86,854	85,47878	82,63367	95,13602	96,7381	97,24691	81,36765	94,21384	99,80473	99,589	65,78919	90,51939	98,79656	93,93954	51,24836	74,05132	84,23188	88,34798	34,99689	43,55597	75,07854	67,08016	46,26492	83,41824	61,97337	74,92188	76,2755	96,98006	71,51505	94,75678	65,01141	92,44329	77,12575	95,23645	40,726	78,23725	69,16267	77,98602	34,64578	54,60992	64,07818	78,25244	24,85045	32,83129	42,9883	56,09209	34,65393	82,66054	58,45028	49,9332	52,87197	92,97884	64,44704	86,11192	55,46365	79,46384	62,62792	79,96796	41,59421	51,97379	52,82687	79,34999	30,81269	39,18414	39,45513	72,13998	24,17309	26,33151	28,79331	64,38337	26,87866	84,77081	37,42118	44,74041	32,78052	83,76927	24,30219	67,79496	31,143	61,90789	48,30916	72,2123	25,89543	47,28683	30,82932	72,70377	25,0355	39,26807	30,1387	74,49506	13,86909	25,22595	22,68533	58,06195	26,39686	68,87559	26,72082	25,20633	19,59004	55,58107	20,94731	40,65706	16,51546	41,80068	26,12187	50,98191	11,37779	27,15021	23,04729	52,40998	19,97417	29,87256	22,61549	63,35433	17,16602	24,83705	23,19912	67,26466
7/4/2020 4:52:00 PM	70	98,27655	81,35908	97,5411	85,86739	98,87835	85,39111	98,61855	95,45245	95,25711	64,02756	100	92,35963	90,58515	54,10457	100	79,11652	82,70398	60,71853	99,19899	85,16441	64,98032	51,91113	99,62921	67,59913	93,34778	84,97672	97,60976	94,79042	97,49767	94,95234	99,89901	98,72713	100	94,95766	100	97,13963	95,34428	84,33024	99,48435	94,45844	82,93655	69,31911	97,54463	89,2291	56,67033	53,7815	90,64117	77,11387	75,21199	92,1026	85,99953	80,58583	96,73975	92,26466	99,70174	98,75581	95,22747	99,0784	99,90205	100	84,61263	94,13815	98,92732	97,38416	65,14546	75,67515	93,48495	89,92816	48,84312	42,0182	86,15682	78,84008	55,04345	86,17754	88,1527	87,41338	85,36217	96,81773	96,91389	97,77906	84,442	95,31139	99,91089	99,90322	67,09972	91,10162	98,83841	94,59563	52,33822	76,08636	84,77261	89,27823	35,42268	44,29148	75,24584	66,39588	48,50175	82,95645	63,53725	75,42433	77,67705	97,46836	72,48452	95,20757	66,96266	93,63001	77,9957	95,01997	41,292	78,28173	69,23415	77,17866	35,96465	55,53665	62,78067	76,84157	25,63184	33,46762	41,85725	54,83795	35,23057	83,59237	58,89167	50,09553	54,74165	94,38081	65,93046	86,58543	55,80909	79,92284	64,02872	80,40202	41,87349	54,03674	53,11312	80,33357	30,36057	40,1499	39,31158	70,87471	23,03389	27,01868	28,19222	64,73296	27,29561	85,65395	36,86754	45,18658	32,65452	85,36079	24,03736	66,94643	32,57308	62,14363	49,32098	73,20693	25,33212	47,93311	31,33752	71,85242	23,4567	39,23864	30,68143	75,84004	13,42942	24,68267	22,7819	57,12375	27,3546	71,07166	25,66403	24,85812	19,0397	60,11163	20,25669	41,16076	15,10472	43,06567	24,17904	49,5747	11,62329	27,23427	21,81104	51,01501	19,74815	29,84203	20,73076	63,58794	16,68801	23,33375	23,6182	67,60313
7/4/2020 6:52:00 PM	72	99,1264	82,05598	98,45844	86,14922	99,39876	86,96272	99,27602	95,46606	96,45689	61,67676	100	92,50304	91,92688	55,15521	100	80,93101	83,4219	63,86142	99,3806	87,43431	66,44245	52,79295	99,81674	69,15119	95,08075	86,59021	98,22288	96,10729	98,26827	96,37358	99,96083	99,16322	99,95925	95,79417	100	97,7256	96,34623	85,47794	99,60371	94,27553	84,16252	70,28984	98,12991	89,72563	56,15454	54,60564	91,32433	76,87266	77,07082	94,01829	87,51016	83,59631	97,09888	93,75581	99,86675	99,24073	96,59814	99,50521	100	100	86,32937	95,45881	99,23782	97,85857	65,44388	75,18996	94,51226	90,70029	50,25233	43,32491	86,74514	79,59495	55,436	88,16029	89,59708	88,75677	88,5351	97,12859	97,89948	98,28422	86,51248	96,15109	99,93189	99,90192	69,36208	93,1793	99,1941	95,26463	53,01932	77,47769	86,5136	90,47656	35,85972	44,2276	75,89847	67,65218	49,58478	83,95039	64,09324	76,68947	79,23285	98,1507	73,26115	96,11828	68,6843	93,77349	80,17262	96,07304	42,53032	79,90392	71,47872	78,68639	35,62355	54,81841	65,29066	77,9548	24,71417	32,81788	41,73388	53,43805	35,94144	84,4693	59,52545	50,57907	54,371	94,56773	64,93861	86,8395	56,91093	80,04863	63,38963	81,15986	43,46299	52,63277	53,98818	79,92049	30,48588	39,95006	40,66734	71,43388	23,44158	26,30927	28,47439	63,38279	27,48487	83,93637	36,94442	45,49258	33,0111	86,04884	24,6084	67,45883	31,96162	62,30037	50,02224	72,19241	25,3958	47,92675	30,45065	72,47916	23,41996	39,06029	30,29613	73,28368	13,6019	25,18112	22,11179	57,29781	27,00444	70,72787	25,90621	23,18841	18,85265	56,03836	18,86971	39,86372	15,67204	41,62107	24,87815	50,1796	11,6324	26,29545	22,03146	51,58785	19,00496	29,38985	21,10045	63,29583	17,42436	24,2086	23,18682	66,82789
7/4/2020 8:52:00 PM	74	99,52697	84,49727	98,94569	88,98273	99,68542	87,41206	99,37258	96,1486	96,8949	67,005	100	94,02071	91,56581	56,29186	100	82,08459	84,58237	65,31892	99,243	87,82162	65,73	52,4149	99,82441	68,81258	96,40369	87,63884	98,38418	97,21064	98,94536	96,98974	100	99,55087	100	96,59055	100	98,17771	96,91209	87,05067	99,47067	95,21489	85,31451	71,85477	98,33216	90,58162	57,17955	54,67535	91,74135	77,7073	78,72817	95,27464	88,7766	85,97612	97,82265	94,18449	100	99,32182	97,32745	99,46895	100	100	87,37615	96,20275	99,2515	98,05213	66,36868	76,58565	94,88416	90,96499	49,91883	43,22503	86,65735	79,07508	59,19596	89,16522	90,62073	91,17312	90,26367	98,15436	98,77687	98,27075	88,63078	96,85007	100	99,8756	70,73228	94,89563	99,59245	96,27576	54,42233	78,60403	87,07477	90,69987	35,97238	44,50003	76,32765	68,75559	50,65622	84,63327	65,57126	78,43542	81,90138	98,6325	74,34377	96,61929	71,18929	94,61428	81,4859	96,36591	42,99051	81,52416	72,43237	79,20549	35,95305	56,0242	65,67784	79,36071	24,5776	33,91516	42,34278	54,01836	35,8274	86,30319	59,84576	50,70341	54,8012	95,16192	65,11703	88,99059	57,53289	80,18982	63,90328	82,27516	42,27439	52,46781	53,74939	80,18947	30,05478	40,41087	40,75148	71,44356	23,38362	26,40238	27,39625	62,30582	28,36069	85,45073	36,43665	46,82768	34,43482	86,2353	24,55246	67,78265	32,57232	61,74231	51,46704	74,0549	25,58791	47,26065	31,19184	72,28993	23,01303	38,99923	30,4999	73,27345	14,13545	25,33467	22,93905	56,73444	27,38147	68,9193	25,83251	23,96041	18,97312	55,87457	18,36981	38,95404	15,16861	40,41846	24,96346	49,34191	11,92197	27,12064	21,95403	52,35984	19,0234	29,80907	20,91539	62,6376	17,37981	24,02471	23,02429	66,37883
7/4/2020 10:52:00 PM	76	99,56317	86,98711	98,93707	91,09396	99,8709	90,34593	99,55012	97,40219	97,78473	67,19608	100	94,16591	92,78419	58,36462	100	82,82093	85,92238	65,68137	99,49346	88,50713	66,74155	52,51714	99,89073	70,10017	96,54917	89,74974	98,92318	97,77776	99,28188	97,9499	100	99,71002	100	97,27295	100	98,98002	97,06918	89,07232	99,68467	95,87568	86,74976	72,4553	98,47826	91,09866	57,00617	54,7858	93,0084	78,33948	80,92707	95,97653	89,35297	87,91805	98,36636	96,30775	99,93597	99,67472	98,29203	99,76617	100	100	89,37452	96,82354	99,53671	98,79565	67,01087	78,0118	95,51414	92,44245	49,92373	44,67065	86,67296	80,09097	61,01957	91,37219	91,87818	91,39713	91,11309	98,82309	99,51778	99,02824	90,49645	97,68457	99,91372	100	72,83144	96,04753	99,55868	97,20325	55,83797	79,5602	87,69459	90,9739	36,7472	44,69193	76,57715	69,04254	51,99533	87,99348	66,98835	80,64137	83,65641	99,09227	75,3717	97,81451	73,31668	96,07476	82,58427	97,18571	43,14407	83,25901	74,54581	81,06295	35,53554	56,80013	67,40053	80,4836	24,31269	33,28843	41,72966	55,17759	36,13485	85,98102	60,29951	50,01493	55,31892	95,40084	66,72089	88,25306	57,97255	81,16476	64,32844	82,48521	42,55588	53,21094	53,54215	80,86616	30,74332	39,90496	40,07564	70,41743	23,67519	25,83416	27,19814	63,31689	27,91377	84,48173	38,55251	47,177	34,89009	85,63391	25,62866	67,35287	33,64874	61,93248	50,91795	71,36163	24,76169	47,69017	30,84514	71,05605	23,53697	38,15112	29,88499	72,5105	13,84498	25,16468	22,46353	54,96243	27,68644	68,59037	24,96498	24,26786	19,19437	55,60981	18,80927	39,32837	15,50239	41,48714	23,62918	49,33749	11,27853	26,03027	22,0204	51,14833	18,429	29,9978	22,2123	62,4426	17,3796	23,86377	23,04853	65,38338
7/5/2020 12:52:00 AM	78	99,71395	88,61551	99,16024	93,45988	100	91,72469	99,76141	97,95638	98,64314	70,69614	100	95,80288	92,5869	59,76742	100	83,38183	86,33524	65,99227	99,54949	88,29749	66,51228	52,20774	99,91788	69,092	97,30679	90,82553	98,69336	98,78419	99,59114	98,25755	100	99,76659	100	97,64561	100	99,38502	97,86176	91,60637	99,94751	96,38684	87,39093	73,72307	98,57738	92,0832	58,31496	54,65586	93,83427	79,18186	83,44441	97,07464	90,65567	88,18517	98,90522	97,32622	100	99,76818	98,73447	99,82076	100	100	91,46089	98,19235	99,69496	99,29681	67,40565	78,95757	95,78782	92,09922	49,59577	45,46841	86,74611	79,99509	61,67329	92,607	91,73567	92,19835	93,32035	99,23505	99,5497	99,5642	92,82922	97,60224	99,88113	100	74,50674	95,73635	99,59528	97,3499	56,92819	80,20213	88,04398	91,40287	35,84818	44,18346	75,75017	69,12819	54,76134	87,11594	68,84671	81,8319	84,97382	98,95211	76,13319	98,01455	73,84084	96,64587	84,53029	97,65335	43,93491	83,45898	74,34758	82,67497	35,64566	55,67087	67,74944	80,65153	24,57684	33,24043	41,76911	54,3551	37,84572	88,23187	61,52719	50,40009	56,98103	95,86663	67,93497	89,38087	59,28528	81,90235	66,34112	83,06477	42,84669	53,51044	53,37389	80,50239	30,83306	39,95628	39,38889	69,47807	23,43301	26,53653	27,25886	61,166	27,53495	84,54804	37,71116	46,87659	35,02536	87,21776	24,89114	68,65488	32,92524	62,89871	50,8428	73,37817	25,50695	47,38016	31,09341	72,47603	22,87895	38,46085	30,11674	71,19129	13,76824	24,79284	21,83984	54,82709	26,56064	69,52007	26,29628	23,28802	18,43846	56,58371	19,61041	40,58867	15,21973	39,60703	24,16799	47,43086	11,46227	26,06681	20,98461	52,4647	17,90665	29,18297	21,92356	62,69744	16,73236	25,18982	22,26327	66,07157
7/5/2020 2:52:00 AM	80	99,90807	89,64626	98,99557	94,07784	99,94301	93,77204	99,87387	98,67353	98,68977	69,70919	100	96,71116	94,25011	61,143	100	84,16916	88,17384	67,84917	99,70733	88,56819	67,63214	52,10785	99,95386	69,94438	98,86542	92,13776	99,82635	99,56152	99,95296	98,74855	100	99,6433	100	98,03381	100	99,48738	98,54885	92,71234	99,86883	97,31668	88,89395	75,78506	98,82239	92,84601	59,68626	54,93777	94,33107	79,59667	85,94807	98,30737	92,50616	91,1515	99,31891	98,59306	100	99,8622	98,53863	99,95793	100	100	92,37705	98,69425	99,84127	99,62175	69,83858	80,14997	96,43858	92,80193	51,06765	45,82201	87,0747	81,58841	65,69933	93,794	92,3075	92,98914	94,39676	99,41361	99,87338	99,90453	92,90237	98,01034	100	99,96201	76,68843	96,86209	99,64654	98,04308	57,68084	81,71495	88,91275	92,36752	36,79784	44,34648	76,51961	68,70517	56,00485	88,62905	70,79692	83,33437	87,21127	99,07487	77,37283	98,22813	75,57423	97,34962	85,74795	97,90369	45,1472	84,9781	75,85468	83,78026	36,37012	56,61251	68,4203	80,9433	24,2095	33,69992	41,79384	53,62794	38,14034	87,80449	62,21417	50,35168	58,40891	95,41018	68,8588	90,32011	58,6153	83,51424	65,79542	82,57266	44,06499	53,34211	53,57724	80,8754	31,69547	39,65386	40,79789	70,35429	23,50485	26,12518	26,77816	60,51441	28,03686	85,15659	38,42223	46,87258	35,37777	87,74805	25,86435	69,20805	33,91296	62,78411	51,08621	73,35372	25,02397	46,77187	31,10474	72,41261	22,50801	38,57013	29,59847	71,72483	13,73404	23,75739	21,95838	55,11528	26,00499	69,53761	26,15572	23,28097	19,1427	57,36909	21,10522	39,9676	15,55689	39,9685	24,29018	48,39867	11,4104	25,99401	22,00037	50,67122	18,00135	29,09193	22,63712	63,32283	17,61681	24,16038	22,66765	66,69105
7/5/2020 4:52:00 AM	82	100	91,22824	99,58099	94,87421	100	93,1302	99,81937	98,93864	99,119	71,54156	100	97,29865	94,18421	63,02711	100	85,1854	88,9296	69,4342	99,47814	90,88141	67,57045	52,68672	99,84162	71,56188	99,15258	92,89671	99,96118	99,77108	99,79823	99,10111	100	99,89169	100	98,44655	100	99,76859	98,79904	93,21376	99,96152	98,38881	89,21398	77,00196	99,43316	93,51936	60,95588	55,11391	94,41423	79,48235	88,03001	98,52592	94,18138	92,06876	99,06664	98,84595	100	99,96223	99,23706	100	100	100	94,32037	99,12308	99,75092	99,81343	72,18288	81,18645	97,90707	93,41843	49,54914	46,43326	88,07962	81,49696	67,62157	95,45348	94,23195	93,95972	95,82008	99,60952	99,94006	99,91676	94,30226	98,41194	100	99,95856	78,71844	97,29561	99,80072	98,64439	59,37121	83,04514	90,84901	93,33141	36,27452	44,61206	77,00272	68,79056	56,93413	88,61758	71,97275	84,17725	89,37514	99,24624	78,31724	98,96683	77,871	98,08908	87,05785	98,76029	45,69415	85,4671	76,53797	83,23048	36,90664	57,16602	68,93491	80,69677	23,46105	33,09599	41,65258	52,50795	39,28424	88,74752	62,88986	52,66834	59,33024	96,04726	70,48161	90,68593	59,05774	84,37499	65,45571	82,84946	43,36227	53,91883	52,67863	80,78926	31,20545	40,3458	40,95975	70,50868	22,78045	24,93051	26,67046	59,57919	27,77216	84,67659	37,82231	46,79342	35,81502	86,99326	25,1588	68,67506	34,03424	62,86506	51,01805	71,60078	24,54051	47,73085	31,0615	70,94482	22,74114	37,7674	30,30912	71,04361	13,83559	24,42818	21,76966	53,43135	26,44321	68,84334	26,17409	23,36891	19,07597	55,43566	20,01375	39,49969	16,37537	40,35781	23,61973	48,3676	11,35279	25,84895	21,47194	51,35265	17,91162	30,57424	21,58329	63,0915	17,21416	22,50552	22,17492	65,81087
7/5/2020 6:52:00 AM	84	100	93,12804	99,53374	95,42102	99,93176	95,00401	100	99,19457	99,42363	73,20424	100	97,83039	95,24557	63,40097	100	85,89923	89,94985	70,49149	99,71527	91,33987	68,44876	53,62864	99,73461	71,36177	98,94874	93,96545	99,93417	99,86973	100	99,33369	100	100	100	99,04268	100	99,90481	99,3147	94,91711	99,95973	99,05946	89,52351	78,04812	99,50307	94,57478	61,56886	56,441	94,99337	79,53706	90,43919	99,44719	95,77068	93,20554	99,46798	99,09882	100	99,93292	99,47917	100	100	100	96,40763	99,24521	99,76093	99,72721	73,96289	81,6132	98,4782	93,61917	50,1318	46,73664	88,98694	81,39092	71,72207	95,93356	95,69933	94,32382	96,56796	99,84057	99,95608	100	95,76848	98,34909	100	100	81,53584	97,20215	99,9151	99,01891	61,07573	83,54871	91,81318	93,97125	37,11642	44,83864	78,21426	67,59312	58,91792	90,01051	72,87998	85,10473	91,65582	99,42411	79,99455	99,42377	79,98288	98,30847	88,75974	98,4154	47,41925	86,56029	78,85397	84,15701	38,23262	58,14807	69,12363	80,37447	23,39509	33,68369	41,64532	51,42884	39,16529	88,68424	63,29493	51,91361	61,31652	95,89813	71,45094	90,71707	58,76582	85,02163	66,45502	82,14536	43,53414	54,67991	53,14856	80,53293	30,88459	39,98177	39,84168	68,84242	22,03443	24,86323	26,68932	58,67422	29,04039	85,44167	39,90903	47,42651	36,63675	86,85234	27,10336	70,01879	35,27175	64,28568	52,12547	72,47838	24,48635	48,17018	30,35989	71,78887	23,71422	38,84988	30,57852	71,24496	13,31758	23,31447	21,49025	52,90258	25,2656	69,14996	26,25076	23,62801	18,47522	54,79692	20,92002	37,68678	15,7675	39,45443	26,33807	48,11118	11,05486	25,92845	22,67387	51,60305	18,32083	29,03639	21,61051	61,18348	16,55932	23,86425	21,99457	66,63144
7/5/2020 8:52:00 AM	86	100	94,50493	99,58831	96,55491	99,88161	96,04319	100	99,15935	99,85965	76,72242	100	98,57925	95,90131	64,37244	100	86,92984	90,57678	70,14963	99,88451	91,96715	68,75719	53,03534	99,89375	72,22888	99,60848	94,92402	100	99,88389	99,85984	99,2774	100	99,95214	100	99,39172	100	99,90481	99,19478	95,62086	100	99,50253	90,28411	79,31035	99,564	95,54005	62,23724	57,89899	94,82683	79,18111	92,06856	99,57559	96,18245	94,22601	99,3837	99,64316	100	99,7916	99,77579	99,89127	100	100	96,69941	99,6638	99,93555	99,78925	74,37084	82,07787	98,93803	94,2888	50,47338	47,71787	89,17924	81,95658	73,97823	96,63814	95,67923	95,1796	97,63719	99,9151	99,96243	100	96,96549	98,93291	100	99,95303	82,41165	97,74281	99,92416	99,29253	63,58775	85,32238	93,05123	94,73766	36,11461	46,49432	77,35818	68,92034	60,72958	92,24421	74,96815	86,61072	93,16562	99,74358	82,93333	99,67548	81,75612	99,07377	90,53796	98,71831	49,43261	87,70329	79,53152	85,78353	38,96718	57,8869	69,69123	82,43568	23,92884	31,61327	41,29897	51,10176	38,85403	89,65214	63,50616	54,27255	61,70937	96,91721	71,67109	91,55159	60,90442	86,08221	67,0014	84,48808	42,50843	55,23632	53,9689	80,69788	30,65608	39,84361	40,07198	68,84221	22,03077	25,26256	26,25442	57,37794	28,90287	85,04608	39,80431	47,5201	36,45591	87,36385	27,76954	70,60442	35,34986	62,65542	52,41352	72,38265	24,09815	47,56603	30,61326	70,80792	21,83058	37,41145	30,25835	70,08476	13,55009	22,74619	21,7689	51,85884	27,07359	68,23823	25,11812	23,93382	18,44448	55,89163	19,75796	38,49622	15,22498	40,37094	25,11529	47,52894	11,533	26,01079	20,91996	51,39305	18,42665	28,32885	21,61431	61,18259	17,3253	24,53042	22,23136	65,63542
7/5/2020 10:52:00 AM	88	100	95,48181	99,69021	97,05357	100	98,12175	100	99,4722	99,89259	80,26691	100	98,70049	95,96175	65,64442	100	88,91606	91,78492	71,54807	99,8195	93,00163	68,83172	53,94818	99,8222	71,95666	99,72515	96,63365	100	99,91747	99,95069	99,80334	100	100	100	99,79464	100	99,91738	99,06458	96,97343	100	99,39062	91,03304	80,82505	99,76446	96,36032	63,38092	57,32745	94,96684	80,29205	93,76112	99,53823	96,39651	95,39449	99,33866	99,45872	100	99,88257	99,74332	100	100	100	97,19462	99,87118	99,90544	99,84084	75,58341	82,41759	99,47736	94,54942	50,64268	47,29498	89,71285	81,87694	75,2131	97,26956	95,97964	96,2652	99,11893	99,89301	100	100	97,27094	99,00489	100	100	83,95737	98,6745	99,89375	99,55597	64,40125	86,52464	94,14249	95,00753	36,27749	46,766	78,01489	69,82635	62,68864	92,54373	76,36475	89,38204	93,73792	99,89474	81,60111	99,94156	82,53329	99,38295	91,61031	98,87033	51,16318	89,06568	79,57504	86,95084	38,76299	58,94051	70,66798	82,43031	23,59423	32,74612	41,11903	52,49952	39,84043	89,82877	63,98692	55,16828	62,39624	97,03436	72,11048	93,32961	60,28688	87,0539	67,647	85,16862	43,44744	56,45128	53,89568	82,196	30,12061	40,37391	40,59889	69,14768	22,21665	24,26807	26,08615	56,15039	28,77404	85,72184	39,5066	48,49677	36,27515	87,71822	27,068	70,89336	35,84349	64,82758	52,21092	74,4159	24,9073	47,54538	29,85542	70,84121	22,25022	37,51665	29,7101	70,31609	13,70773	22,7752	21,64719	51,74699	26,17333	67,37905	24,69393	24,75568	19,12073	54,01843	19,16998	38,56232	16,10881	38,75794	23,83165	48,92181	11,61044	24,83615	20,95152	50,95809	18,93167	28,47501	20,50453	62,50553	16,80599	22,66129	22,32994	66,1796
7/5/2020 12:52:00 PM	90	100	95,84501	99,83401	97,73679	100	98,85784	100	99,40173	99,95276	80,39028	100	99,02754	96,91866	68,43784	100	90,06721	93,28409	73,1851	100	94,19686	69,14291	54,75554	99,90509	73,10746	99,8863	97,34727	100	99,89383	100	99,90923	100	100	100	99,80563	100	100	99,45236	97,41277	100	99,34605	91,8511	80,5006	99,78587	96,77008	63,49718	58,24071	95,45128	80,32563	95,08427	99,64095	98,22358	96,81601	99,47337	99,86351	100	99,93693	99,8414	99,89114	100	100	97,65411	99,88334	99,95352	99,85895	76,08456	82,87944	99,52303	95,79196	50,85896	47,825	89,93155	82,99693	77,76402	97,55422	97,22604	97,01702	99,08467	99,83173	100	100	98,20561	99,23071	100	100	85,65981	98,26495	99,86481	99,43359	66,51816	87,26922	94,73143	95,31602	36,33054	46,00416	77,67055	69,26019	65,67358	94,01076	77,22004	91,00797	94,61145	99,88762	82,45718	100	84,89964	99,73047	92,24318	99,49174	52,21229	89,54182	81,40314	87,4511	39,67493	60,16122	71,24124	83,85126	23,13688	32,99321	40,81324	52,44494	40,3898	90,21622	63,7681	56,64885	63,19345	97,14564	72,65597	94,05635	60,51068	88,71801	70,18948	86,61852	43,6685	55,52739	53,93043	82,95252	30,84265	40,62825	40,0085	68,8398	22,05653	24,38723	25,90966	56,07435	28,4902	85,69167	39,07693	48,38507	36,69781	88,01157	26,85525	71,41261	35,87568	64,14477	52,10786	74,35781	24,43627	47,80131	29,87608	70,44664	22,55865	37,05225	28,8829	69,13538	13,91461	22,693	21,18949	51,12497	27,80415	67,61626	24,78739	23,69219	19,63729	56,21567	18,67719	38,90798	15,7119	37,99915	22,97082	47,884	11,55352	26,19115	21,03407	50,5303	18,24243	28,53918	20,57678	62,97089	18,15954	22,59706	22,46318	65,36935
7/5/2020 2:52:00 PM	92	100	96,77595	99,94101	98,67375	100	98,77963	100	99,53326	99,95041	81,28082	100	99,59135	97,24822	70,06306	100	90,61513	94,0529	73,07927	99,81371	93,77522	69,67555	55,01381	99,80687	73,61337	99,96277	98,11852	100	100	99,88306	99,80499	100	100	100	99,90109	100	100	99,65359	97,90596	100	99,78629	93,09419	81,66639	100	97,45483	63,97408	57,64906	95,83189	81,3769	95,94897	99,85204	98,81238	97,46761	99,65518	99,73095	100	99,94978	100	99,8843	100	100	98,22861	99,84749	99,95883	99,95296	76,67744	83,72617	99,56814	96,03814	52,32883	47,67517	89,72556	82,81561	79,94481	97,72112	97,27129	97,18226	99,38536	99,93755	100	100	99,32299	99,32963	100	100	87,5078	98,03492	99,93203	99,90074	67,97926	88,43322	95,25711	95,79403	38,16417	47,31805	78,56972	69,63597	67,17493	94,65304	78,28919	91,87563	95,02328	100	84,22069	99,96014	85,72958	99,69994	93,19276	99,69821	54,01429	90,85094	81,90892	88,31966	40,46177	61,81428	71,70245	84,06002	23,13219	33,11257	40,7369	51,31901	40,81033	91,49018	65,38896	57,25278	65,84487	97,62199	74,60766	94,64931	61,89434	88,97588	71,19716	87,07926	43,19483	56,1314	54,15542	82,33381	30,68068	41,2317	40,16054	68,37755	21,08415	24,64357	25,87893	56,48907	30,04725	87,0336	38,34943	47,75124	36,28468	88,66366	26,42269	72,44633	36,22057	64,2794	51,85318	74,51176	24,96961	47,7439	30,02874	70,68421	22,52915	36,96749	29,47109	68,56757	13,54084	22,84752	21,6246	51,00727	25,17352	67,91052	24,9837	22,41406	18,81783	55,25592	19,38018	38,55832	15,59661	37,61501	21,45129	46,66709	11,72773	27,16595	21,58723	49,74622	17,90389	27,9519	21,24544	62,29969	17,07318	23,05102	22,43134	65,35353
7/5/2020 4:52:00 PM	94	100	97,72906	100	98,61398	100	98,67823	100	99,56185	100	84,30724	100	99,67183	98,15886	70,5006	100	91,35126	94,93736	73,19214	99,96029	93,35143	70,39822	54,90474	99,8548	73,73273	99,95399	98,25079	100	100	99,939	99,69633	100	100	100	99,95662	100	100	99,83899	98,65717	100	99,69365	93,85783	83,26881	99,94038	97,79793	64,90004	59,03142	95,51787	80,44222	96,7334	99,79311	99,2814	97,37926	99,74843	99,64889	100	99,92747	99,91953	100	100	100	99,36492	99,91814	99,9379	99,86288	78,30556	85,1843	99,81019	96,15109	51,78534	47,28482	90,98268	83,79441	82,89297	98,1395	99,14414	97,89809	99,80231	100	99,92616	100	99,50356	99,82552	100	100	88,66815	98,43121	99,95248	99,82925	69,71237	89,00689	96,05383	95,97784	37,31578	47,23537	77,9311	68,2065	69,42833	95,15059	79,32589	92,26341	96,57045	100	86,2192	100	86,96542	99,723	94,35214	99,88374	54,89052	92,00984	84,0243	89,91	39,75023	61,66432	72,89615	84,40533	23,41989	33,00536	41,79826	51,32571	42,12907	92,22618	66,65216	56,81754	67,29485	97,93891	75,69448	95,33136	63,00681	89,00303	71,11495	86,62778	43,4824	56,04796	55,78319	81,92818	30,77324	41,6858	39,84265	67,82584	20,86124	24,41285	25,8984	55,71107	29,8845	85,98793	41,37931	48,9421	36,42524	89,12294	28,54118	72,56998	35,92348	63,97782	52,81071	75,01183	24,62305	48,28637	29,1753	70,30173	21,79681	37,59201	29,32291	69,28712	13,25452	22,73278	20,25261	50,85537	25,07826	68,05124	23,89955	21,9735	18,12921	53,12707	18,98603	38,49691	15,23997	38,06594	21,60933	46,1551	11,35651	24,40056	20,52505	48,66925	17,56175	28,4024	21,13506	60,37924	17,36689	23,46983	21,82063	64,71706
7/5/2020 6:52:00 PM	96	100	97,66557	100	99,1302	100	99,38425	100	99,95448	100	86,08422	100	99,74932	98,18219	71,38878	100	92,37103	95,29558	76,35479	99,95891	94,59846	70,6554	56,30644	99,88976	75,70692	99,95006	98,67381	100	100	100	99,62092	100	100	100	100	100	100	99,9368	98,60757	100	99,67396	94,91821	83,91053	99,92091	98,0685	65,23458	58,10538	95,86048	81,49316	97,51527	99,8937	99,41755	97,62828	99,82234	99,86378	100	99,84637	100	100	100	100	99,45935	100	100	99,87981	78,83878	86,70183	99,78358	96,92612	53,22163	48,10504	90,85986	84,59293	83,90191	98,17087	98,61861	98,56184	99,75526	100	100	99,94778	99,51177	99,79513	100	100	90,45522	98,62041	100	99,94523	72,86956	89,72868	97,2132	96,05154	37,22694	47,34058	78,32719	68,20209	70,5741	96,25905	81,68027	92,44805	97,47368	100	86,62833	100	87,78128	99,60966	94,91193	99,89707	56,76675	92,64568	83,70406	90,76537	40,54674	62,65341	72,50594	85,5616	23,18883	33,00494	39,85487	51,31003	43,5349	92,85202	68,05923	60,12427	68,11776	98,02609	76,25525	95,42683	63,38079	89,658	71,96294	88,23193	44,45043	56,64898	56,23087	82,10938	30,82712	40,1135	40,231	68,8103	21,7001	24,07266	25,34241	56,24807	29,26855	86,60188	41,96873	48,00426	35,86048	89,455	27,89822	72,97876	35,41708	63,38728	52,53578	74,72695	24,80265	47,75123	29,19236	70,2662	22,32323	36,36978	29,69289	68,68653	13,0504	22,50753	19,69434	50,29019	25,84217	67,70813	24,83014	22,12057	17,49634	52,75655	17,90831	39,05194	14,99413	38,06559	23,09489	46,83176	11,58509	24,87857	21,50675	48,45711	18,47308	27,85934	20,64993	61,55062	18,00833	22,76809	22,25265	64,82883
7/5/2020 8:52:00 PM	98	100	97,44971	100	99,08688	100	99,32672	100	100	100	87,66676	100	99,81108	98,50975	73,57641	100	93,40974	95,99317	76,18839	99,94218	95,10148	70,71716	56,4222	99,76279	75,80605	99,94461	99,08564	100	100	100	99,86758	100	100	100	100	100	100	99,90054	99,3254	99,96208	99,71383	95,15777	85,57063	100	98,71214	66,0027	58,42976	95,79223	81,62474	97,94437	99,885	99,61678	97,82494	99,93107	99,94564	100	99,66284	100	99,90447	100	100	99,68046	100	100	99,88292	80,50695	87,08963	99,49043	97,03436	52,77141	47,83986	90,82671	84,47247	86,33138	98,36565	99,325	98,93354	99,83858	100	100	100	99,71119	99,86828	100	100	91,72441	99,11681	100	99,94902	73,72251	90,97673	97,36642	97,09977	36,9601	48,74137	78,28893	68,75601	71,84585	96,55028	82,42085	93,61558	97,91122	99,92436	87,98125	99,9464	89,81619	99,86675	95,59254	99,891	58,05254	93,32298	85,60531	90,98392	41,39762	64,39303	73,32001	85,76861	23,22281	32,02773	39,74401	50,77882	44,45747	93,05544	68,55942	60,9288	68,70504	98,22337	75,74637	96,35417	64,11444	89,98003	73,83186	87,46996	44,10187	57,77818	56,29263	81,97786	31,04947	40,428	40,18478	68,13571	21,52209	24,35082	24,76701	54,85204	29,82186	87,56327	41,20952	50,00277	35,86463	89,64571	26,44376	74,10347	36,17257	64,69738	53,21957	74,35159	24,02395	47,47804	29,3444	69,69593	21,36577	36,11454	28,3093	68,45096	12,5565	22,36371	20,02653	50,50266	25,60179	67,37684	24,18856	22,29754	17,6977	53,77956	18,77045	37,96599	16,24537	37,52452	21,82589	46,19253	11,57044	24,45119	22,65639	48,7594	18,05634	28,0589	20,47476	61,48943	16,85677	22,77161	22,29139	64,46127
7/5/2020 10:52:00 PM	100	100	98,66573	100	99,20542	100	99,68993	100	99,94695	100	90,23348	100	99,78428	99,02424	75,96203	100	94,26275	96,52541	79,24548	99,95441	95,68697	71,41875	56,51623	99,90841	76,53399	100	99,44478	100	100	99,90841	100	100	100	100	100	100	100	99,94944	99,40823	99,84798	99,91124	95,73131	86,93703	99,91318	98,94769	65,89026	58,46886	95,9726	81,67061	98,14697	99,9591	99,80714	98,05752	99,91656	99,95206	100	99,81198	100	100	100	100	99,73103	100	100	100	81,94131	88,06075	99,73738	97,79137	52,43929	48,46175	90,81538	85,0125	86,77056	98,49793	99,29612	98,99245	99,91821	100	100	100	99,95371	100	100	100	92,83453	99,49823	100	99,94144	74,38033	90,92037	97,30169	97,1006	36,5205	47,58815	78,25722	67,37042	73,5992	96,90063	82,98139	94,96899	98,34612	100	89,60468	100	90,6585	99,79727	96,12967	99,91933	59,04454	94,14352	86,94739	91,11371	41,18617	64,3652	73,19289	86,02696	22,63629	32,59208	38,97332	51,20345	44,47205	92,95397	69,34019	61,56305	69,02065	98,22218	76,91707	96,2976	65,20115	90,14153	74,74628	88,36552	45,55468	57,48039	55,62868	82,98761	31,07904	40,67274	40,20633	69,23056	21,50206	23,74806	24,41631	53,52089	29,50832	88,43467	41,63876	50,22381	36,7633	89,57643	27,4473	74,31084	37,42899	64,76376	53,90694	73,96786	24,3978	47,59221	29,51523	69,74435	21,30098	35,98889	28,2425	68,50222	12,87412	22,82321	19,99392	50,51662	26,32646	69,35138	23,62449	23,01193	17,68996	54,62361	18,34314	36,92694	15,22332	40,26601	22,01329	45,30635	11,20047	24,96636	20,81793	48,59728	18,03313	27,84048	21,16352	61,45343	16,54564	22,78093	21,45709	63,94211
7/6/2020 12:52:00 AM	102	100	98,75712	100	99,55335	100	99,89259	100	100	100	90,56705	100	99,79022	99,5128	77,62523	100	94,9314	96,56769	81,25021	100	95,48464	71,87957	57,24056	99,89024	76,25581	100	99,52746	100	100	100	100	100	100	100	100	100	100	99,9033	99,44733	100	99,89487	96,05797	87,41615	99,83401	99,16142	66,56361	60,53403	95,87858	82,18729	98,59983	99,95994	99,95054	97,85257	100	99,95047	100	99,89791	100	100	100	100	99,80085	100	99,93929	100	83,62746	88,62277	99,8079	98,0627	52,32608	49,10726	91,04478	85,13428	86,9677	98,82301	99,43324	99,48946	99,76176	100	100	100	99,8644	99,92506	100	100	94,30744	99,60716	100	99,94377	76,01743	92,34637	97,82584	97,35652	36,85531	47,24947	78,25922	67,90589	75,36687	97,65584	85,43007	95,42054	99,08447	100	91,06087	100	91,7861	99,65794	97,64479	100	58,74565	94,94917	89,14795	91,86098	41,71219	65,33482	74,03667	87,09702	22,44232	32,05709	39,44104	51,1993	45,53479	93,74426	70,00739	63,92206	70,82858	98,06448	75,68234	97,06171	66,36341	91,23225	75,58086	90,11868	45,62217	57,71054	57,45165	83,09191	31,22922	41,22728	39,54086	69,15327	21,16456	23,30025	24,04917	53,9993	29,74559	87,83495	42,71766	50,91685	36,85131	90,08855	27,26873	73,41767	36,98138	65,89461	54,10394	73,71457	24,6884	47,32158	29,31733	69,56413	21,56402	34,45367	28,39115	67,66406	13,15608	21,73035	19,22227	49,39365	25,45873	67,17334	23,93154	22,48536	17,19662	51,62432	18,83676	37,07331	15,63377	37,08389	21,92639	47,42022	11,82278	24,47571	20,43704	48,63774	18,94445	28,54954	20,94593	60,45611	17,13341	22,36565	22,03139	64,56358
7/6/2020 2:52:00 AM	104	100	99,1704	100	99,72135	100	99,6399	100	100	100	91,93227	100	99,82089	99,74877	76,68704	100	95,17235	97,27177	79,31525	100	94,59127	71,48299	55,91014	99,95255	73,98155	100	99,50838	100	100	99,92139	99,91283	100	100	100	100	99,95759	100	99,96097	99,64502	100	99,94433	96,58495	88,31297	99,84969	99,15699	68,00495	59,89466	96,50862	81,79314	97,91335	100	99,91213	98,87047	100	100	100	99,89528	99,86552	100	100	100	99,89771	100	99,94515	99,95994	84,62782	88,98196	99,76203	98,42818	51,97882	49,1427	91,96369	85,31941	88,98997	99,16405	99,70809	99,49617	99,95883	100	100	100	99,95386	100	100	100	96,27674	99,71514	99,95765	100	78,11167	92,29927	97,64783	97,25416	36,31466	46,99851	78,96503	66,62826	77,40895	98,21156	86,73215	96,27881	99,30074	100	91,58101	100	94,33114	99,82275	98,04245	100	60,75438	94,5501	89,93072	91,95997	42,59581	66,78285	74,80466	86,52927	21,87693	30,97791	38,73654	49,43378	46,90347	94,18297	70,96223	64,27345	71,53107	98,88249	77,81879	97,12064	67,07767	91,77464	76,3358	90,04842	45,55212	58,26924	56,73663	82,59567	31,54895	41,51828	39,94508	67,96067	20,6679	23,50657	24,91677	55,1099	30,43028	88,56039	43,84871	50,87748	35,77911	91,86167	28,32367	74,02975	38,36104	65,56786	53,79207	72,80131	25,16275	46,92253	29,07535	68,25016	20,57154	35,14989	28,82142	67,32081	12,79661	21,71689	20,25095	47,6548	25,7588	66,06087	24,69386	22,02877	19,36796	52,2572	20,45251	37,36364	16,06018	36,71592	22,45123	45,21476	11,67074	25,65823	21,33891	47,77582	17,91729	29,75734	21,09631	60,69663	16,11779	23,47673	22,40385	64,12894
7/6/2020 4:52:00 AM	106	100	99,37439	100	99,79892	100	99,75968	100	100	100	92,94768	100	99,88686	99,8479	79,98902	100	96,45384	97,25789	82,97462	100	95,81628	71,87493	58,08308	99,82281	76,83024	100	99,53761	100	100	100	99,95509	100	99,908	100	100	100	100	100	99,67838	100	100	96,86568	89,26013	100	99,41486	67,91177	60,39705	96,44445	82,98173	98,50016	99,94868	99,91435	98,86121	100	100	99,88285	99,92796	99,95145	100	100	100	99,95986	100	99,95509	100	85,30587	89,4237	99,91891	98,68935	53,25148	48,52785	90,58308	85,6123	89,44933	99,44048	99,78455	99,81688	99,95952	100	100	100	99,93369	100	99,92719	100	96,87479	99,76597	100	100	79,81156	93,10995	98,45512	97,78584	37,8107	46,91022	78,35191	67,94437	79,21551	98,65053	88,69364	97,01232	99,75831	100	92,61433	100	95,25144	99,95814	98,14635	100	63,01586	95,32853	91,1562	92,59587	42,88482	68,69736	75,46247	87,08298	21,75218	31,64581	38,50161	49,65027	49,19969	95,0458	71,81234	64,75256	72,73596	99,1771	78,46915	97,52045	68,00397	92,79309	77,8346	90,43275	46,43554	58,35834	57,68816	83,34901	31,46331	41,26057	39,51481	68,18773	20,68661	23,26143	24,22476	53,65675	30,03032	89,07983	42,97648	51,63656	36,95381	91,59255	27,32586	75,72137	38,46445	66,3224	55,04531	74,1177	24,35248	46,92661	28,28608	69,54182	20,79002	35,42302	29,29577	67,71724	13,11008	21,0081	19,40836	48,3095	25,33813	65,19715	24,14208	21,85787	17,29657	52,11352	18,57192	37,98775	15,57913	37,07332	23,89285	44,76279	11,378	25,17856	20,39083	47,53827	17,92406	29,52676	20,88832	60,31298	17,93414	24,65966	22,54628	64,8968
7/6/2020 6:52:00 AM	108	100	99,28313	100	99,90469	100	99,71416	100	99,94896	100	93,62153	100	99,91814	99,90253	81,62571	100	97,31606	97,52494	83,36711	100	95,72068	71,6525	57,51893	100	75,52339	99,92857	99,42163	100	100	99,95477	100	100	99,95386	100	100	100	100	99,94771	99,84975	100	99,93956	97,56598	90,05347	99,96083	99,55751	69,43164	62,04859	96,7611	82,40191	98,51437	100	99,91463	99,12985	99,82635	100	99,95489	100	99,8481	100	100	100	99,79436	100	100	100	86,71626	90,50805	99,85363	98,65446	53,81604	48,82806	90,74976	85,6623	90,87147	99,45728	99,83049	99,7793	99,78381	100	100	100	99,89783	99,93473	100	100	97,76713	99,82813	100	99,95876	81,23626	93,93264	98,8175	98,17177	36,59608	47,43438	77,82825	66,89773	81,17747	99,04889	90,48118	97,44053	99,67796	100	93,71464	100	95,96858	99,91338	98,59299	100	64,07293	95,92831	92,7848	93,57157	43,48392	69,12218	76,14369	88,35709	21,65706	31,4834	38,21217	49,91234	48,67292	95,41108	71,46027	65,06382	73,6401	99,14567	78,63713	97,98817	68,50237	92,74661	77,75145	92,05384	45,86193	58,27413	58,0205	83,82047	30,6766	41,74707	38,52122	67,7426	20,96458	23,01987	23,67319	51,68732	30,6956	88,80962	44,72067	52,67054	37,57895	92,70149	26,85752	77,80436	37,69777	65,97867	56,38327	74,19879	23,75173	45,99201	28,49007	68,8907	20,85585	35,57105	28,88214	67,85844	13,50485	21,71461	19,42798	48,72699	25,3402	63,98196	23,58097	22,13348	17,90064	52,2648	19,20812	36,42221	16,35375	35,9721	20,96879	44,23975	11,75805	25,0306	20,92824	47,53923	18,76969	27,5541	20,4454	59,11761	17,23282	22,68782	22,53841	63,96067
7/6/2020 8:52:00 AM	110	100	98,86916	100	99,8021	100	99,62305	100	100	99,9397	94,41609	100	99,95559	99,95324	82,77548	100	97,5972	98,0812	85,1452	100	96,51215	72,38589	58,03748	99,95669	76,98918	99,952	99,61857	100	100	100	100	100	99,85163	99,96043	99,92298	99,95973	100	99,91759	99,94067	100	99,89272	98,38348	91,46186	100	99,59832	68,66835	61,6581	96,9994	83,06947	98,12168	100	100	99,17661	100	99,95164	99,93721	100	99,8796	100	99,92022	100	100	100	99,89625	100	86,13119	90,60428	99,84466	98,97672	53,80872	49,18808	90,68842	86,06516	92,04569	99,52655	100	99,61208	99,80631	100	100	100	99,94717	100	100	100	98,29251	99,86454	100	99,92574	83,10311	94,79761	99,07162	98,25155	36,48824	46,7562	77,48957	68,3191	81,89661	99,29529	91,88999	97,43452	99,88954	100	94,24969	100	96,47885	99,95069	99,03107	100	66,02881	96,4642	93,80685	94,02596	44,4954	69,34295	77,83791	88,46969	22,02966	31,88468	37,69687	48,66152	49,20044	96,21505	71,71212	66,69029	75,43932	99,49326	80,38172	98,06878	68,29003	93,03513	78,93802	92,51885	46,46614	58,99135	58,57945	84,81639	31,19253	40,61333	38,47674	68,01662	20,66416	23,60743	23,20416	52,72982	30,09415	89,51764	43,95481	52,26328	39,53601	93,27193	27,45393	78,12502	38,05164	66,89944	55,23666	74,03654	23,77984	46,71405	29,28638	68,14566	20,89695	34,4818	28,52647	68,03037	12,49427	20,84514	20,31927	48,10233	25,83244	62,54961	23,30667	22,20567	17,64976	52,57177	18,9412	36,35155	16,13976	36,89144	20,71445	44,93148	11,95651	24,89964	20,10396	50,11777	17,85395	28,48281	20,66977	61,62612	17,44695	22,32088	21,61368	63,23774
