# Supplementary material for: Neuroblastoma signalling models unveil combination therapies targeting feedback-mediated resistance
Source: PLoS Comput Biol. 2021 Nov 4;17(11):e1009515. doi: 10.1371/journal.pcbi.1009515 (PMC8604339; doi:10.1371/journal.pcbi.1009515)
Supplement: S2 File — (ZIP) [file pcbi.1009515.s023.zip › drug_sensitivity/LY300912_test/IC50_LY300.txt]

AZD6244 -0.641550673015183 -5.27504296695351 4.44703716510881
LY300 -1.57695216569747 -5.50949338001151 0.381493096634735
