# Supplementary material for: Neuroblastoma signalling models unveil combination therapies targeting feedback-mediated resistance
Source: PLoS Comput Biol. 2021 Nov 4;17(11):e1009515. doi: 10.1371/journal.pcbi.1009515 (PMC8604339; doi:10.1371/journal.pcbi.1009515)
Supplement: S2 File — (ZIP) [file pcbi.1009515.s023.zip › drug_sensitivity/LY300912_test/LY300_AZD_synergy_IMR32.txt]

Label: LY300_AZD_synergy_IMR32
Metric: Phase Object Confluence (Percent)
Cell Type: IMR32
Passage: 1
Notes: 
Analysis Job: LY300_AZD_synergy_IMR32

Date Time	Elapsed	A1, Image 1	A1, Image 2	A1, Image 3	A1, Image 4	B1, Image 1	B1, Image 2	B1, Image 3	B1, Image 4	C1, Image 1	C1, Image 2	C1, Image 3	C1, Image 4	D1, Image 1	D1, Image 2	D1, Image 3	D1, Image 4	E1, Image 1	E1, Image 2	E1, Image 3	E1, Image 4	F1, Image 1	F1, Image 2	F1, Image 3	F1, Image 4	A2, Image 1	A2, Image 2	A2, Image 3	A2, Image 4	B2, Image 1	B2, Image 2	B2, Image 3	B2, Image 4	C2, Image 1	C2, Image 2	C2, Image 3	C2, Image 4	D2, Image 1	D2, Image 2	D2, Image 3	D2, Image 4	E2, Image 1	E2, Image 2	E2, Image 3	E2, Image 4	F2, Image 1	F2, Image 2	F2, Image 3	F2, Image 4	A3, Image 1	A3, Image 2	A3, Image 3	A3, Image 4	B3, Image 1	B3, Image 2	B3, Image 3	B3, Image 4	C3, Image 1	C3, Image 2	C3, Image 3	C3, Image 4	D3, Image 1	D3, Image 2	D3, Image 3	D3, Image 4	E3, Image 1	E3, Image 2	E3, Image 3	E3, Image 4	F3, Image 1	F3, Image 2	F3, Image 3	F3, Image 4	A4, Image 1	A4, Image 2	A4, Image 3	A4, Image 4	B4, Image 1	B4, Image 2	B4, Image 3	B4, Image 4	C4, Image 1	C4, Image 2	C4, Image 3	C4, Image 4	D4, Image 1	D4, Image 2	D4, Image 3	D4, Image 4	E4, Image 1	E4, Image 2	E4, Image 3	E4, Image 4	F4, Image 1	F4, Image 2	F4, Image 3	F4, Image 4	A5, Image 1	A5, Image 2	A5, Image 3	A5, Image 4	B5, Image 1	B5, Image 2	B5, Image 3	B5, Image 4	C5, Image 1	C5, Image 2	C5, Image 3	C5, Image 4	D5, Image 1	D5, Image 2	D5, Image 3	D5, Image 4	E5, Image 1	E5, Image 2	E5, Image 3	E5, Image 4	F5, Image 1	F5, Image 2	F5, Image 3	F5, Image 4	A6, Image 1	A6, Image 2	A6, Image 3	A6, Image 4	B6, Image 1	B6, Image 2	B6, Image 3	B6, Image 4	C6, Image 1	C6, Image 2	C6, Image 3	C6, Image 4	D6, Image 1	D6, Image 2	D6, Image 3	D6, Image 4	E6, Image 1	E6, Image 2	E6, Image 3	E6, Image 4	F6, Image 1	F6, Image 2	F6, Image 3	F6, Image 4	A7, Image 1	A7, Image 2	A7, Image 3	A7, Image 4	B7, Image 1	B7, Image 2	B7, Image 3	B7, Image 4	C7, Image 1	C7, Image 2	C7, Image 3	C7, Image 4	D7, Image 1	D7, Image 2	D7, Image 3	D7, Image 4	E7, Image 1	E7, Image 2	E7, Image 3	E7, Image 4	F7, Image 1	F7, Image 2	F7, Image 3	F7, Image 4	A8, Image 1	A8, Image 2	A8, Image 3	A8, Image 4	B8, Image 1	B8, Image 2	B8, Image 3	B8, Image 4	C8, Image 1	C8, Image 2	C8, Image 3	C8, Image 4	D8, Image 1	D8, Image 2	D8, Image 3	D8, Image 4	E8, Image 1	E8, Image 2	E8, Image 3	E8, Image 4	F8, Image 1	F8, Image 2	F8, Image 3	F8, Image 4
19/06/2020 18:01:00	0	13,01261	18,67602	8,13764	8,549955	9,228491	8,956329	8,699988	6,883773	11,65272	9,90578	9,233809	11,87617	14,37217	10,38385	9,1523	10,13636	17,1243	8,979609	12,69362	5,753275	7,705917	11,83369	10,77241	9,629891	13,71152	12,44674	4,043573	11,31348	17,00024	15,06915	12,12526	13,48689	19,13033	13,31786	17,48535	15,37557	16,81912	17,57571	15,9212	12,51312	14,64164	13,02595	14,48856	11,25041	7,217756	10,021	9,926366	9,004891	12,5038	12,31916	6,490385	7,570666	17,79212	13,41284	14,17737	14,43751	18,00605	14,782	13,91827	17,87529	18,48185	17,48183	14,13006	20,53637	11,84599	14,22393	12,29215	14,22034	7,047759	10,68378	8,355092	11,99319	12,73424	18,76803	4,247762	8,735978	15,82414	15,09304	14,17454	11,16407	18,26343	17,61287	17,74653	16,52485	19,44967	21,36528	14,33327	19,57864	11,3858	14,89687	7,990578	13,0122	6,495014	7,657078	7,596362	11,5721	10,64061	16,69499	7,084162	11,85518	13,35302	17,74902	12,50311	17,76214	17,30155	19,76535	19,33666	19,78068	12,88621	21,1008	17,38554	23,13819	14,15955	16,65527	17,98139	18,72306	9,284442	7,4828	9,041363	13,98072	10,97038	11,7975	6,702585	10,36237	16,68435	18,20223	16,54019	20,55247	20,20543	21,90491	20,95767	26,88943	21,28938	18,76257	19,86095	22,13376	15,03606	12,19164	17,20256	20,12399	9,919941	2,454893	9,655173	14,10118	8,058619	6,170839	3,69246	4,630927	8,506783	11,69347	9,346816	11,56547	12,39479	9,542787	8,758702	11,04008	7,987747	9,890031	6,360661	10,46122	9,022369	8,035961	7,048381	9,596873	5,014575	7,173132	11,04975	8,909565	7,5	7,513886	4,07977	5,625277	4,416929	5,812611	4,23001	7,981045	4,364362	5,634394	4,789526	5,481874	3,700196	5,230299	3,859002	6,523956	5,958222	7,902298	3,237318	5,752238	3,592714	4,710019	5,398569	6,134504
19/06/2020 20:01:00	2	16,50192	23,81196	11,40998	12,60728	12,56776	12,38416	11,89172	8,157881	13,73411	12,62524	12,72491	15,95671	16,55766	14,81502	12,5753	13,15601	21,60788	12,51278	18,01828	7,605618	11,21021	15,42675	17,1598	12,92855	16,62432	16,14604	5,311327	13,35565	19,74711	18,97781	15,09132	16,73022	22,7629	17,03913	23,5521	19,22946	24,09821	22,78991	21,76151	17,33498	18,38638	18,33188	17,59816	15,17559	8,609293	11,94587	12,88883	11,10763	15,58169	16,01203	8,121754	9,708568	23,38031	15,54225	19,53353	18,44427	24,99302	18,5807	18,35171	22,88185	23,67754	23,54809	17,8067	26,77553	15,13152	18,49518	16,42539	20,10948	9,325058	12,96758	12,72256	16,62301	16,29165	22,56514	5,718737	10,60006	20,89903	19,71713	19,95503	16,40211	23,62269	23,27158	22,88551	25,52898	24,73495	27,53219	18,98285	27,45207	15,59606	17,95652	8,693289	17,71345	8,426793	9,382183	8,905354	13,78461	12,61011	18,27427	8,934916	14,2957	17,52894	21,43816	17,34769	24,56475	21,92916	24,14891	23,51003	25,50709	14,98467	26,11109	22,8355	27,28503	19,57421	22,567	22,00065	26,14811	10,79797	8,226749	11,43319	16,16034	12,54829	14,18525	8,235176	14,20535	20,92058	22,79365	20,66962	26,24454	27,33753	27,46602	26,1019	32,76228	24,84782	21,72054	23,89229	26,61092	18,62739	14,80009	20,45963	23,53013	10,99759	3,362207	9,799194	16,44535	12,49399	9,547206	5,56594	6,904013	12,53067	14,94032	13,17439	16,52499	15,95629	12,20947	12,9061	17,25119	10,92714	13,07727	8,517766	16,00319	11,83487	10,37163	11,11461	14,27781	6,073511	8,917993	14,53305	13,24174	6,359969	6,541708	3,559833	4,984182	3,281181	4,528625	3,82778	6,243852	4,026788	4,593626	3,896855	5,396152	3,788544	4,20231	3,301903	5,944131	5,666929	6,137337	3,392117	5,001244	3,073262	4,310345	5,084134	5,583071
19/06/2020 22:01:00	4	18,34908	24,88906	12,02227	14,5986	14,30378	12,39328	13,25445	8,824255	15,45901	14,0873	13,23725	16,10991	17,35197	14,57767	13,20015	15,04573	25,96334	13,69861	19,93693	8,471898	11,63607	17,17002	19,70249	13,71118	17,21838	16,19225	5,740012	14,79354	21,63461	19,89093	16,19426	17,48149	24,51509	19,16176	23,0544	21,8549	24,11901	26,13465	25,01769	20,40182	18,71567	18,39861	18,76299	17,56666	9,373343	12,62738	14,1264	12,16747	15,46509	15,50446	9,384188	10,54045	23,59306	16,34712	20,10838	21,62281	25,68662	20,40596	16,87984	24,69013	23,80657	24,68052	19,52945	29,41791	16,33193	17,45406	19,05262	22,53827	10,55779	13,85693	13,94701	17,9539	16,33455	24,18829	6,734847	12,15289	20,7043	18,05447	19,39849	18,91468	26,00519	23,59941	25,73905	24,75022	25,64558	29,41424	20,16682	27,05059	16,4928	19,56282	8,295272	19,64129	8,784056	10,10437	10,50564	15,56207	12,80635	19,72618	8,277039	14,36574	17,47831	23,17958	18,35143	21,01542	22,40882	24,29294	24,37348	27,24587	15,16205	27,45282	24,96173	28,17619	19,94398	21,33586	21,25863	27,5639	11,74755	8,593405	11,53632	17,49751	13,69964	14,86772	9,046062	12,32406	21,70942	22,86631	19,6942	25,53376	26,4917	27,11166	28,97256	30,88259	25,91809	23,40524	25,77531	27,97559	19,32388	14,9638	21,41862	25,89446	12,44046	3,026912	10,85143	16,87341	14,20618	9,744489	6,657619	9,553424	14,51944	17,84945	15,90883	19,78331	18,02132	14,58762	16,87507	19,843	15,26484	17,03077	12,60603	22,30389	14,97444	15,05202	14,52282	19,04067	7,367928	11,27231	15,59937	14,98826	6,257045	6,418961	3,530061	4,846789	3,536831	4,521856	3,718156	6,147698	3,881383	4,424252	3,937887	5,676668	3,097577	4,123356	2,566935	5,125857	4,600326	5,613949	3,233449	4,653307	2,757032	3,369183	4,904813	5,034953
20/06/2020 00:01:00	6	18,30784	27,31902	13,52723	16,10232	14,99454	13,92172	13,53179	9,929543	16,6809	14,68791	14,1677	18,14676	20,55364	16,30512	14,78918	15,74133	27,69051	15,31865	20,49714	8,350258	13,70137	18,20409	19,70518	13,48502	17,86465	17,11483	6,195084	15,05209	23,42072	21,44459	16,06204	17,61474	25,8551	21,53445	26,15357	21,74769	27,76497	25,83672	25,9154	20,65194	20,86304	19,6198	20,1213	16,88515	9,950129	12,72042	15,98903	11,99561	15,64054	17,06468	9,240787	11,28647	24,55425	19,04703	22,4446	21,40321	28,95557	21,42068	20,58114	28,25224	26,75239	26,74707	20,12206	31,49916	18,13115	20,0976	19,26289	23,25417	10,9844	15,26145	14,08806	18,24208	17,31487	23,74551	6,238534	12,87115	23,4058	20,03848	21,09506	19,53277	27,81617	26,32537	28,22633	27,65687	27,80677	31,08511	21,67841	29,14685	17,08886	22,1131	11,16234	18,53013	9,333072	11,24413	11,41343	16,8855	13,66904	20,24439	9,000055	15,87353	17,56991	23,40324	19,53505	23,32574	25,13208	27,00963	27,17216	27,7169	16,07862	29,68971	26,26119	31,79335	20,79092	21,77152	21,37413	31,49585	12,56272	8,398196	12,68153	19,17275	14,5966	16,23183	8,619377	12,93684	22,33007	24,45168	22,05232	27,30445	28,64964	29,53194	30,13988	33,27351	27,68153	23,04681	28,52772	29,02664	19,1351	15,12696	22,46388	26,27687	12,21375	3,108215	11,90774	17,58911	14,38833	10,68137	8,443993	10,64358	15,88908	17,93621	16,22748	20,62976	19,08889	16,48521	18,34798	20,57292	18,09011	17,62786	13,82523	23,80775	15,68047	14,73336	17,08831	20,84024	8,090117	12,26611	14,63535	16,16504	6,63738	5,978185	3,578899	4,943013	3,727619	4,17095	3,683411	5,749131	3,934709	4,28824	3,854789	5,998079	2,746394	3,851266	2,3834	5,044278	4,831524	5,757833	3,676918	4,78621	3,125208	3,666487	5,45915	5,893567
20/06/2020 02:01:00	8	19,59901	30,01596	14,76217	16,26071	15,27112	14,52262	13,083	11,68242	18,03562	15,97846	14,84064	19,34889	19,76514	17,80656	16,51553	17,10792	28,0582	15,20384	21,49059	9,897698	14,35974	19,20334	22,27916	14,99572	19,17206	18,41788	7,07463	15,83852	25,72281	22,67601	18,01393	19,45409	29,13814	21,2547	28,44344	23,60792	28,82564	30,32804	27,26777	22,53751	22,67974	22,4962	22,11843	18,58733	11,33793	14,20307	17,02151	12,53261	16,73056	18,74205	10,30794	13,33382	27,74688	19,49374	24,76169	22,9664	29,09759	22,65757	22,40709	30,12599	28,96994	28,83849	22,06828	30,86421	19,73157	21,15889	21,36908	24,13399	11,84205	16,47132	15,6183	21,81601	19,16929	25,48989	7,288558	13,14116	22,46284	22,25733	21,15094	20,56677	30,61947	28,72424	27,70895	29,90896	29,696	32,88255	24,05248	32,44273	19,53201	22,89408	10,9757	19,72611	10,7224	11,58488	11,57265	17,44591	15,53652	19,28617	9,930857	16,96563	19,15783	24,24672	20,03398	25,8611	28,57039	29,28548	27,20131	31,30533	18,32995	32,81554	27,92937	33,77093	22,12139	23,89237	22,61701	31,41847	13,87648	8,65212	13,75442	20,82719	15,16164	16,08118	9,775711	14,44953	23,62145	26,7794	23,43826	29,91614	30,51033	31,08049	31,33427	36,61093	27,89097	24,41085	29,81412	31,6092	20,86221	16,65914	23,58352	29,91372	12,66495	3,142131	12,59622	18,30404	16,19356	10,77669	8,956676	11,52036	16,24993	19,4467	17,43314	22,13397	20,19376	17,17894	18,5856	22,25002	17,94077	19,72301	16,74127	23,58249	16,98746	15,57105	18,67519	23,11823	7,816506	13,8255	16,03766	16,73381	6,650918	5,995939	3,40462	5,391868	4,085848	4,40719	3,446203	5,75514	3,728931	4,19181	4,263236	6,470491	2,914664	4,067196	2,802001	4,921529	4,950197	6,580805	3,172386	4,83104	3,060483	3,799044	4,827931	5,929004
20/06/2020 04:01:00	10	22,37925	33,48537	14,08785	16,63144	16,20131	15,00408	15,48022	10,13787	18,0075	17,45358	16,08726	20,67991	21,57045	18,87019	15,5102	16,6197	30,80771	17,6155	22,08437	11,00589	14,30434	21,88633	24,40981	18,08832	20,6279	20,00276	7,246354	18,74751	28,41637	24,42128	19,62816	21,48658	31,48203	22,49661	29,31407	25,80757	31,35707	34,39545	29,58092	24,48718	23,1174	23,51991	24,18787	20,03406	11,82465	16,5654	17,34292	13,38611	18,02926	20,94171	11,19812	13,01697	28,94244	21,48728	24,80721	22,61432	31,19301	24,62885	23,73232	31,92336	30,92783	30,32259	22,17908	36,23576	20,48554	23,19415	20,9393	25,62445	12,25285	17,94734	17,68409	21,67026	19,86309	27,37228	7,677319	14,87801	24,2796	23,2807	23,78129	22,83488	31,65381	28,53276	30,81185	30,67978	32,07096	34,5783	26,62805	35,03923	20,17856	23,69488	10,93363	21,05631	10,87132	11,61776	12,58835	16,97903	14,84209	19,11141	10,64414	19,12025	21,1716	27,39597	21,28896	28,04253	29,5604	31,09707	30,43628	33,21411	20,02003	36,89261	30,9862	36,40259	22,55028	24,26406	23,15657	35,95346	14,84485	9,217854	13,70213	22,22708	14,91676	17,82507	9,501893	14,71506	25,05602	28,05337	24,57781	31,20061	31,69485	31,42296	31,56734	38,56088	32,90389	25,53714	30,82836	33,61599	22,62102	17,31805	24,79989	30,67867	14,01809	3,017379	13,89506	19,45858	15,87388	11,72607	9,815427	11,7662	17,57895	20,12565	20,56124	23,43944	20,73	20,34662	19,42356	24,4322	19,53698	19,72501	19,12384	25,2551	19,53187	17,19275	19,67576	25,33184	8,03976	14,98825	18,13778	18,0332	7,221071	5,432003	3,192626	5,437872	3,945209	4,088612	3,811893	5,797484	3,736599	4,313592	4,369129	6,816907	2,770985	4,152713	2,915216	5,233891	4,610963	6,09527	3,580488	5,014713	3,4547	3,861005	4,923878	6,160823
20/06/2020 06:01:00	12	23,44116	34,23699	15,43435	18,94397	16,99581	15,86553	15,65297	12,22646	20,24688	18,18033	17,23931	22,77865	22,92178	18,52018	17,09142	17,08271	31,58295	18,87144	23,95426	11,36612	17,58303	21,26665	26,27321	18,97733	21,89372	21,41578	7,971581	19,30896	30,55668	27,3651	19,69427	22,3242	30,35774	22,98961	31,59303	27,96612	33,13998	35,14162	31,30844	24,88085	25,60918	25,82539	26,08042	20,73138	12,52176	14,84064	19,975	14,25508	18,19705	22,78563	11,41606	13,5952	30,01153	23,19766	27,46098	25,0058	33,14793	25,30746	25,30254	35,1186	34,6826	32,2677	24,3654	37,45579	25,13208	26,24592	22,89518	28,11132	13,23732	17,88938	17,25547	23,16555	22,22798	28,31841	7,789429	15,00242	26,29373	23,36635	25,21456	23,75698	34,06989	32,42098	34,96809	33,49767	33,63809	36,59483	27,56928	36,39713	22,41255	27,50013	10,83983	21,68608	12,48957	13,62836	13,10856	17,1111	15,2142	20,7731	10,98599	20,2781	21,40604	29,49996	22,90319	28,9211	32,82714	32,92668	31,49086	35,78318	19,90606	38,37056	32,69694	36,88958	23,41981	28,09323	24,71879	37,6213	15,13753	9,671959	15,07667	22,70523	17,1444	18,43495	10,16019	15,88804	25,5428	30,45169	26,07047	33,66531	33,97339	33,72651	33,85997	38,69191	32,54974	27,69977	33,0151	34,51032	22,88185	19,36063	26,5455	32,88516	14,69738	3,604319	14,19823	22,00866	17,52936	12,47893	9,03791	12,61847	18,94348	22,04423	21,23087	25,52601	23,65253	20,81834	18,79256	26,55069	19,72301	20,58715	19,5184	25,90324	20,83382	17,43694	20,19196	26,35479	9,120316	14,61124	19,44463	19,84341	7,221694	5,126478	3,497251	5,888111	4,314973	4,182002	3,722853	6,424763	3,928148	4,540714	3,855479	5,627695	3,234002	4,030932	2,734168	6,251105	5,495552	6,778986	3,144687	4,896387	2,965711	3,878413	4,973475	6,255941
20/06/2020 08:01:00	14	25,64655	35,67854	16,77132	19,04537	17,52045	18,17743	16,22997	13,00322	20,89591	17,74571	17,4437	23,5472	24,47198	20,191	18,09198	18,82895	33,35337	17,18045	24,36257	10,97625	18,44565	22,01944	26,87175	19,69427	23,2512	23,60369	7,346721	20,99324	32,54642	27,93628	22,5045	23,75953	31,78127	23,65343	33,7212	28,21964	33,96448	36,53867	32,00735	25,21662	26,95706	25,66417	26,4017	23,01869	12,54587	16,38028	20,43048	13,97498	20,40326	23,73563	12,59049	15,1796	32,1598	25,36196	28,20851	26,64767	33,51887	24,62313	27,35688	36,27127	32,64976	31,73112	26,62737	39,73386	24,4983	26,75792	25,15315	28,39357	13,06712	18,4623	18,49283	22,86866	23,52799	29,38854	8,293754	15,25192	26,58413	26,35769	27,69901	24,11679	35,73318	33,55831	34,06319	34,72598	35,15017	38,78792	28,2874	37,6157	22,52128	27,35881	11,61002	23,10745	12,97704	13,37927	13,03956	17,67891	15,9576	20,41321	12,412	20,18651	23,04425	32,30742	24,38591	30,51497	34,14242	34,79257	32,81333	35,31658	21,40881	37,15461	34,45934	38,43667	25,64421	26,43844	28,00356	37,88172	15,96907	10,63149	15,52097	22,5717	17,10558	19,25287	10,9641	15,16751	28,38915	31,99471	28,95695	34,54797	35,0853	34,26172	35,37073	38,66089	33,40261	30,15729	32,53785	34,95289	23,82039	18,8954	26,94324	36,50068	14,61338	2,616876	15,12807	21,48507	19,79643	12,34313	9,56627	13,64797	19,0683	22,79634	21,3818	24,72273	24,70574	19,41713	20,86269	28,19283	20,14409	22,06109	19,85826	28,16106	20,07909	18,09834	21,16131	26,82493	8,55942	15,07011	20,22836	19,61828	7,028418	4,973268	3,250995	5,445265	3,865012	3,746478	3,944104	5,766122	3,95557	4,433922	4,010278	5,722881	2,76463	3,970076	2,812016	6,396233	5,261936	6,291377	3,738395	5,317336	3,146414	4,138346	5,041307	6,975506
20/06/2020 10:01:00	16	26,99961	38,36166	17,80656	21,69671	18,64694	18,9077	17,19006	13,89914	22,09563	20,83603	20,16323	24,65669	25,37308	19,78123	18,48143	18,20975	33,40635	18,43114	25,66741	10,64441	18,10449	24,54838	27,3068	21,8701	23,97311	25,51317	8,062693	21,31493	35,66589	27,88413	25,19065	24,90544	34,03175	25,24425	35,66928	30,82553	36,07855	39,61518	33,04764	27,32793	27,69604	26,45577	28,56246	24,42273	12,06261	19,77267	20,36355	16,25173	20,20129	24,09545	12,68091	15,38558	33,63968	25,4912	28,30142	27,75406	35,00822	27,76836	27,61612	38,2693	34,92077	32,29153	27,04597	42,0517	26,25843	27,06565	25,52491	29,9991	14,41658	18,91074	19,55135	24,65897	24,16853	32,47928	8,183509	16,51967	29,01733	27,38251	27,91031	22,96129	37,54849	33,92262	33,02152	36,89489	36,50675	39,07383	30,05982	39,58175	22,7754	29,01318	12,57902	23,9086	13,26757	14,74891	13,17004	17,93995	16,47077	20,97066	14,04931	21,03283	23,48875	30,70844	25,28156	30,69719	34,02713	35,9607	35,54004	36,99305	21,73063	38,47681	33,61469	38,98714	27,15089	28,40144	26,9907	39,16839	15,39332	11,53915	15,65069	22,95321	17,74854	19,54134	12,18253	16,56485	30,84812	33,22178	29,78428	34,85619	36,43098	36,47961	37,86437	39,59653	33,41243	30,36161	34,66754	37,44965	24,88603	20,03364	27,97027	36,08988	15,18312	3,14517	16,03276	21,90201	20,26083	12,4234	10,20833	13,98431	20,5075	22,97261	22,30797	25,07612	24,22725	19,36361	19,61484	26,55318	22,02579	24,2881	20,40962	29,62264	20,83389	18,2807	21,18914	27,45551	8,891123	15,46613	19,58188	19,83677	6,772077	4,750083	3,348047	5,450377	3,995497	3,919306	3,651083	6,110052	4,125981	4,227177	3,712008	5,158322	2,552498	4,122321	2,374696	6,144107	4,879186	7,019921	3,768858	5,901581	3,109803	4,107745	5,039373	7,047001
20/06/2020 12:01:00	18	30,08663	41,98097	20,18215	21,53604	20,15563	18,58739	19,39096	13,0591	24,02175	21,34332	19,47046	25,05264	26,38808	20,81758	18,81535	19,41368	37,45172	20,43497	26,79873	11,50779	20,0612	25,01969	28,16127	21,98884	25,41805	26,32494	9,049721	21,29821	37,26569	29,02997	24,10754	26,57231	37,31425	25,864	34,72812	30,0793	37,19744	39,50838	33,90176	28,32912	28,22267	27,38533	28,37409	25,59129	11,96666	19,25426	20,50425	16,84951	22,35784	24,63314	12,81713	17,29022	34,70594	25,95601	31,0838	31,03103	37,30223	29,2039	28,06525	38,50872	36,67579	34,00807	30,48554	41,69582	27,0441	27,72374	25,78567	30,59703	14,95565	19,89922	19,79526	24,13309	25,66424	32,02338	9,280228	18,23103	31,31693	30,48851	33,1288	24,86109	40,06085	34,44574	36,4754	37,28856	35,25475	40,81441	31,26658	41,99706	24,31069	28,13743	13,94148	24,85902	13,14593	14,42757	14,41216	19,5307	16,28185	21,46054	13,99944	20,82795	25,43076	31,65147	25,76225	32,4931	35,55075	36,08242	35,65746	39,83056	22,71835	42,0079	35,77531	41,64622	27,1609	31,0389	26,5498	40,23231	15,59177	11,72911	17,52356	24,98578	18,24934	20,60711	11,77622	16,94629	30,4682	32,58676	30,89294	39,53284	38,29652	36,92322	40,6527	41,42615	33,21017	33,21604	35,1242	37,86658	26,40902	20,27375	30,22671	36,65327	16,57583	2,635251	16,61389	24,08433	22,8938	12,14212	9,561228	12,0613	19,65186	22,07408	22,9646	23,18233	23,07976	20,65836	20,45466	29,75202	20,73476	24,66982	19,71589	29,21219	20,95656	19,34316	21,65133	24,6502	8,735079	16,68387	21,07462	17,66695	6,468211	4,975202	3,419057	5,684267	4,018568	3,708831	4,188219	5,836787	3,724926	3,97802	4,151677	6,101556	2,820651	4,500028	2,752404	5,696148	5,06203	6,623219	3,92048	6,016247	3,245607	3,846085	5,537964	6,109086
20/06/2020 14:01:00	20	28,89313	42,58566	22,15669	22,30437	21,94705	20,3431	22,03118	14,44435	25,06804	22,37539	20,10313	26,23612	25,98709	20,11253	19,61918	20,3105	36,83308	21,62867	29,07749	12,42857	20,33039	24,58237	30,62044	21,41295	25,80218	26,34028	8,636579	23,83552	38,0906	30,88687	25,88555	27,24808	38,53511	26,93938	36,99733	31,62723	39,66056	40,68434	36,46076	29,87622	30,12724	28,40193	29,50341	25,59606	11,69444	18,19505	21,93606	17,2925	23,8579	25,54094	15,06818	17,19897	36,98503	26,50578	31,15647	28,98569	38,56108	30,38123	27,83813	40,40514	37,40232	35,41792	31,95879	44,95634	28,01987	29,3538	26,75799	33,11257	16,16856	19,09545	20,54508	24,97769	27,21734	33,82571	9,006134	17,86673	30,03772	31,08318	32,32883	26,35369	41,28896	34,99558	39,18311	38,13765	36,21622	41,97537	32,27599	43,0466	24,38419	29,71941	14,7143	26,4908	14,00979	14,24389	15,30697	23,35129	16,62515	21,09928	14,87559	22,02441	25,70375	34,49368	28,54664	34,35849	35,11742	36,40943	39,51495	42,17293	24,89038	42,02269	35,77766	41,96342	28,02623	29,34807	28,76685	43,21645	15,4387	10,91332	17,1281	24,55128	19,14677	22,14529	12,92047	17,61826	31,92301	33,58628	31,1649	38,86778	40,17552	39,44193	42,61349	41,40556	34,9341	31,47933	34,73068	39,65386	25,44672	20,66679	30,80149	38,30163	16,15302	2,622265	16,2489	21,65209	21,70632	12,05874	10,26525	11,56885	20,39953	22,05847	21,92639	25,28452	24,78946	22,4082	21,34208	29,86668	21,44887	25,98171	20,42136	29,80852	22,97138	18,65053	20,7501	26,145	10,13898	16,21546	20,3907	18,22606	7,004173	5,094842	3,315028	5,653113	3,953221	3,548368	3,857206	5,799832	4,010624	4,438688	4,044195	5,861309	3,378993	4,620912	2,836331	5,780766	5,521732	6,801434	4,095036	6,031858	3,023597	3,925453	5,092977	6,599801
20/06/2020 16:01:00	22	30,01824	44,32603	22,79799	22,53702	21,83349	20,14672	21,13982	14,76003	27,32227	24,14788	20,89785	27,12209	26,1354	21,13326	18,99612	21,57562	36,08395	21,85759	27,99873	12,35591	21,37641	26,1437	29,8099	21,56181	26,32764	27,81161	8,70745	23,09032	39,95434	34,97693	28,33223	30,66078	38,03983	26,0112	37,7772	33,31862	39,79636	41,77539	37,41096	30,36148	28,27697	27,55264	29,82628	27,37918	12,47617	19,39911	22,64817	18,31496	24,42487	27,99175	15,22989	18,11989	37,61618	28,71982	33,64411	29,76964	40,59095	30,76343	28,98134	41,67046	39,59618	35,62804	33,42369	45,46032	25,97473	29,66657	27,33635	33,26316	15,25841	20,84618	20,48657	27,82369	28,05468	34,37604	9,744143	19,82268	34,11493	32,03471	34,29695	26,87672	39,87152	35,71957	39,68253	40,55999	38,09136	41,89164	33,59547	43,492	27,08244	29,70726	17,74985	27,74611	14,74884	14,17799	14,78904	24,94778	18,50885	21,5596	14,48532	20,38862	26,8328	34,32527	27,79046	35,28625	37,87108	37,52342	40,04697	42,35266	24,31622	44,3024	37,8592	43,1297	29,13952	30,57354	29,72294	42,23689	16,70369	14,06561	17,26003	26,31321	19,29867	21,75757	14,17938	17,19814	33,4031	34,66111	33,01676	39,12426	41,93917	39,07928	43,9294	42,6566	38,3361	32,82362	38,63202	40,26187	26,70701	22,24608	31,43754	39,64384	18,0256	2,21893	17,44992	23,02664	22,07712	11,49432	10,0114	11,03331	21,53625	23,72272	22,24111	27,11207	24,54921	21,72386	22,65825	30,28942	20,89384	25,71383	18,20305	29,97624	24,39759	16,94194	22,16934	25,83983	8,955503	15,65015	22,22846	18,58084	7,343544	4,714853	3,484541	5,699118	3,719883	3,476182	3,952807	6,637378	3,787647	4,002335	4,173989	5,796032	3,358753	4,032728	3,127694	6,017559	5,547497	6,773251	3,934433	6,070887	3,275379	3,937196	5,234652	6,416405
20/06/2020 18:01:00	24	30,19956	47,3367	24,71306	25,30773	23,57883	19,73717	22,44212	15,68164	26,97067	24,77447	21,29207	26,8386	27,26528	21,79335	19,01788	23,14655	37,71186	22,23786	30,02328	13,19214	21,29311	27,30314	31,19157	22,79088	28,05324	29,38046	10,78056	26,02061	41,46483	37,62248	30,28639	31,00823	39,39697	27,20104	38,17287	37,69749	42,78356	43,15968	37,61211	30,16378	30,00221	28,77542	30,48961	28,70006	13,30384	19,82731	22,02517	17,83826	26,91838	28,24933	14,54119	18,73059	39,52621	29,94813	34,63901	33,82308	42,41608	35,67667	28,58809	48,22889	40,96837	35,47925	34,37603	45,55613	29,51675	30,46709	29,32306	33,83517	16,20946	20,32873	20,15825	27,75171	30,87084	35,3116	9,363189	20,63702	34,20183	33,74661	34,55681	28,84643	39,3996	39,01442	37,66454	42,73603	39,75934	44,64799	33,86501	44,52151	26,78555	31,44666	18,40566	30,19867	16,09112	14,16625	14,56116	23,32311	18,31247	22,44474	15,94745	22,63981	28,23677	36,91023	27,74826	38,38107	40,37412	39,45858	41,53328	41,5386	27,68118	45,65953	38,83151	46,59793	31,53363	32,62317	31,45267	42,36869	17,14405	12,67794	18,04633	26,07344	20,50481	22,52659	15,4769	17,87847	34,10147	35,42827	33,77321	42,73086	45,36362	42,71034	42,03933	48,19753	37,44605	35,51987	38,49511	41,49744	29,51088	22,89435	33,18599	40,52374	17,1122	2,699008	17,99341	24,24541	21,21256	11,93537	9,455888	12,32012	21,74762	23,88801	24,04986	27,24739	24,05891	20,62507	23,89976	29,59273	22,45434	25,01085	19,94771	30,02362	24,36312	17,83088	21,48928	26,08146	9,186837	14,68999	19,39897	18,30626	7,908654	5,044761	3,502293	5,718184	4,181311	3,797524	4,181932	6,519258	4,316285	4,301503	4,46245	7,022685	2,935248	4,375967	2,517062	5,809986	5,249987	6,254628	4,134547	6,160133	3,365315	4,015666	5,634464	7,128854
20/06/2020 20:01:00	26	30,84142	50,24281	23,89326	23,85735	25,86787	22,94119	24,46446	16,39319	26,97626	25,62085	23,11588	29,01463	29,2115	22,5679	19,58437	22,80635	37,49282	24,27104	30,6755	13,00868	20,94386	28,83738	29,49857	24,29715	29,07687	30,21842	11,03428	25,5906	45,90697	36,16103	31,22492	31,03027	40,74437	30,384	41,69471	40,08496	44,83456	46,09562	40,13166	33,30833	30,51469	30,81717	29,35359	29,98563	14,26227	19,57912	22,22812	17,93014	29,47502	29,22586	16,34602	20,43021	41,71026	31,78071	37,98706	33,58815	47,18349	36,50074	32,88413	47,39687	40,5582	41,09562	36,31997	48,37263	29,3913	32,52916	29,95392	34,49292	18,40814	23,50416	21,36356	28,49525	30,76122	39,92312	10,49051	21,053	37,9999	33,02186	36,01818	30,66133	43,62008	42,50207	42,57467	45,1642	40,6029	46,28613	35,43739	46,77505	27,36468	34,62533	20,30221	33,09605	16,93848	15,96486	15,75431	23,84422	20,59674	23,17874	17,37007	23,76851	30,17877	39,61089	31,00451	40,08876	41,00747	41,62177	42,51092	45,46432	27,18205	49,40753	39,97168	48,06242	30,89709	33,66069	31,68995	46,65893	15,05837	13,37437	18,96897	25,31409	19,18414	22,75303	13,86418	19,36492	34,97879	38,8876	36,99974	44,20894	47,86673	43,79483	44,9837	50,95201	40,14886	36,2149	41,99029	41,93157	29,55101	22,94851	32,61121	42,82708	18,12555	3,659995	19,00558	27,49489	23,36131	12,94464	10,14893	10,95076	21,60906	24,39185	22,57654	28,07671	23,8695	20,99463	24,21074	30,85509	21,61348	23,8791	18,37941	30,74816	21,73484	16,53114	20,33032	26,36681	8,04715	15,73393	20,93881	18,7862	7,785768	4,878081	3,410699	5,531402	4,373895	4,282162	4,129919	6,31424	4,084881	4,334314	4,713335	7,432168	3,325735	4,340738	3,189517	6,712948	5,97273	6,854623	4,527658	6,426489	3,527022	4,297911	5,354568	7,166708
20/06/2020 22:01:00	28	33,5903	54,6004	26,13064	25,00463	26,52554	24,23215	24,61013	17,60009	28,89983	25,9444	25,72744	29,91117	30,74761	24,10346	20,61229	23,2255	39,05172	26,52271	32,27799	13,90625	21,2654	27,89422	31,15543	24,34703	31,96529	30,98592	12,3633	26,56996	47,48577	41,34028	33,0687	34,75851	41,27155	30,44347	44,2575	41,59629	47,21099	47,37008	43,27234	35,9422	34,38232	32,98892	32,15158	31,4678	15,09228	22,80345	23,9459	19,67403	29,33846	30,33412	17,08451	21,32695	45,58459	32,68616	39,36201	36,41586	47,55637	36,43498	34,46584	49,58064	42,80925	43,74033	37,56258	53,61876	32,36613	34,9636	30,72281	38,93284	18,94031	22,20118	23,33644	28,59824	33,91965	40,95186	11,33289	24,07521	39,12101	35,2379	38,54105	32,75101	46,52292	44,14581	44,16072	46,78278	43,39895	49,3471	35,15107	46,75398	30,21773	34,34571	21,35127	34,91442	18,40117	15,01305	16,84889	26,42594	22,66392	24,77551	18,1462	25,94061	30,52533	41,91182	30,95967	39,52207	44,44684	40,2006	44,38494	44,40291	30,33668	50,63495	41,79397	49,32278	33,70551	33,69786	34,45955	49,70525	17,09059	13,93865	19,42819	27,95894	19,97099	23,87088	14,81432	20,428	35,90525	40,06417	40,34518	46,50523	48,90487	45,063	46,96003	52,99866	42,31736	36,13071	41,11979	43,19214	31,42594	24,53622	33,90598	45,46916	19,45575	3,963169	17,66116	26,31045	23,0457	12,45848	10,84487	14,58609	21,06101	23,87855	22,29864	27,61481	24,97341	21,6391	26,26679	32,15608	23,47819	26,96935	18,53241	28,43363	23,81617	19,24652	23,5769	26,58723	8,311781	13,97091	20,63011	20,29289	8,106833	4,955929	3,263843	5,737179	4,401456	3,926144	4,044264	6,392159	4,190981	4,536293	4,432678	6,669568	3,23193	4,176199	3,003633	6,644217	5,789125	6,368673	4,771358	6,616448	3,609914	4,595698	6,042841	7,024687
21/06/2020 00:01:00	30	34,9482	57,15255	26,82368	26,48817	27,77071	26,38111	24,65579	19,15002	29,03542	27,92779	28,47922	32,75869	31,64939	25,63833	21,67709	24,4257	43,38928	27,42285	35,54632	14,30965	22,04258	30,35339	32,88945	23,64273	35,76709	33,49131	13,76471	29,39828	50,12226	44,43979	33,87545	36,94091	43,68486	34,56994	44,76494	43,12976	51,29158	51,37088	44,38419	35,40776	34,92471	35,688	34,55045	33,95916	15,74457	22,66253	23,16769	19,86489	30,59585	32,6329	18,16658	22,09708	45,06071	38,78109	40,01147	38,45594	50,6851	38,93933	35,99884	51,10695	48,47114	47,65639	39,10664	52,06689	33,05067	35,99359	33,83034	39,2412	19,50535	25,83499	22,65784	31,34014	34,41527	40,18672	11,53093	24,75519	41,06143	39,78345	40,00352	35,36065	47,15365	46,75723	47,00949	46,49342	44,44726	53,42196	39,74835	50,31334	31,75868	35,81454	23,11506	37,1254	17,58503	16,59165	18,5646	27,95922	24,45085	27,00362	18,45891	25,73207	32,02504	43,46058	33,23698	43,85969	45,37399	46,06473	46,64905	50,10728	42,05563	53,70379	43,30024	48,66676	36,96611	36,80275	35,26822	53,9908	18,51749	15,06783	20,30207	27,46297	20,69809	26,79556	14,13952	21,63586	37,43728	42,26514	39,39952	46,22789	49,87298	49,51854	49,66525	51,33855	43,22241	38,15415	42,08693	47,29153	33,49393	25,68565	34,03204	48,49574	21,61223	3,752211	19,25004	28,30384	22,36302	11,56008	10,45279	13,08183	20,50274	26,03987	22,05287	26,93392	26,0655	22,41966	24,94136	30,61174	23,92069	24,33072	18,97194	30,9125	24,39344	16,93302	23,01137	25,97915	9,741656	15,79286	22,95287	21,10383	8,366766	5,238796	3,482883	5,823179	4,769839	4,171779	4,407328	6,675508	4,061878	4,659594	5,032121	5,972452	3,438606	4,405117	3,233864	7,340089	6,182582	6,761854	4,399314	6,745897	3,44199	4,495469	5,513512	6,620661
21/06/2020 02:01:00	32	36,56776	58,1967	28,6946	28,77783	26,77235	28,86059	25,55447	21,10287	30,49804	27,10067	27,64582	33,59948	34,96809	26,01162	23,98368	25,44126	43,46513	28,31351	35,31112	16,36536	24,40767	30,82822	35,41376	25,37024	36,80226	35,94344	13,02429	29,75071	48,92884	45,07937	35,56539	38,56771	46,37068	36,2719	47,47313	46,85566	52,27599	51,05487	47,15393	36,56844	38,56364	35,92894	38,74316	33,95716	16,14894	24,39082	25,75369	21,36487	32,79343	35,35202	18,78709	23,30833	49,46811	37,93304	43,38445	40,62534	53,36325	42,55706	38,55728	54,19816	49,42038	49,27581	42,35991	56,72752	37,35093	37,25761	35,78774	44,02735	20,54536	27,11981	23,96773	31,57376	37,15213	42,7922	11,93268	25,2254	44,26379	43,0611	41,51898	36,67917	48,56025	50,90972	48,45684	51,5822	47,32372	58,40897	42,2286	53,78239	33,56418	37,31095	26,02053	38,42231	17,32876	18,98797	19,26013	27,26335	24,26565	27,51264	19,22828	28,30335	36,2089	44,88133	35,45708	47,04782	48,78579	48,61911	48,33997	52,75289	43,75967	58,10918	46,14645	53,32642	36,94988	37,70709	39,09393	53,47798	19,72238	15,908	21,03262	30,17794	22,53751	27,93705	16,07082	21,86305	38,6352	42,8011	42,41546	52,13182	51,11504	51,16013	51,70701	53,33865	46,57701	41,96854	47,10778	49,00103	35,25178	26,73395	35,95062	48,57055	21,74562	3,409386	20,233	28,02484	21,71682	14,13621	11,51601	14,04323	21,52555	24,41389	23,62	29,22297	25,60207	24,34087	26,12069	33,425	24,20238	25,62846	20,35837	33,70717	24,76259	17,34403	22,24718	28,58926	9,470809	16,04402	24,76472	23,17294	7,947336	5,785256	3,334024	5,846043	4,744074	4,599082	4,48946	7,342852	4,841263	4,590863	4,858394	7,057014	2,808701	4,308756	3,325183	7,000165	6,209937	6,678893	4,909787	7,557196	3,660685	4,540783	6,399204	7,303617
21/06/2020 04:01:00	34	37,31287	62,66185	29,12432	30,36244	30,76412	26,6132	29,23553	21,02606	32,65507	30,30822	30,68703	35,95505	33,76796	28,78564	24,96877	27,92454	47,49454	30,01982	39,78075	15,51075	26,10211	34,08509	36,63426	26,32398	38,24788	38,22205	13,08777	32,11691	53,37657	48,72666	38,37644	40,55482	48,74075	34,94709	47,92185	48,42521	56,99554	55,42336	51,83184	41,55808	37,98912	39,1726	39,85549	35,3956	16,3197	25,68234	25,39954	21,28972	34,45382	40,021	21,25484	26,02785	53,55259	40,06065	44,55004	44,16999	58,75283	45,62887	38,87641	57,20139	52,57896	51,08595	44,00558	62,21838	37,42526	40,74657	36,98973	46,57832	22,26058	28,16306	24,92913	32,7973	37,17465	44,09165	13,27676	27,63871	44,13227	43,68907	44,29923	38,25335	51,21	50,82291	51,79874	54,38267	51,3943	62,13507	45,23347	56,40335	36,00057	41,09286	26,69555	45,66444	18,8943	18,4748	19,48525	27,86693	26,40888	31,02944	19,09711	29,65669	38,18717	47,31336	35,75293	48,84678	52,63235	50,52083	46,99954	54,10899	44,96029	62,23938	48,35005	52,328	37,33815	40,95235	41,39997	55,54315	20,05885	16,93807	21,61307	33,45567	24,45223	29,41203	17,29353	23,0716	42,08333	47,85498	43,19415	52,43887	58,5896	50,32859	54,36298	56,59904	47,15393	44,29584	50,01443	54,19617	37,91356	28,59492	34,23346	52,37394	21,18307	3,985619	21,92508	28,20561	22,11801	12,74674	11,16538	14,50991	23,64383	26,29925	22,50366	28,31634	26,67074	25,36907	23,21238	33,12714	24,4704	24,68294	20,52457	37,10578	26,8855	17,7522	23,15291	29,78614	10,52512	15,92811	26,23163	23,37119	9,209078	5,85074	3,701371	5,824354	4,981903	4,131093	4,923188	7,087339	4,919457	4,560745	4,995511	6,963901	3,100132	4,61649	3,63409	7,202281	6,378758	7,256162	4,928092	7,396524	3,88677	4,543822	6,485826	7,412066
21/06/2020 06:01:00	36	40,19203	66,00976	29,96539	32,95818	31,08553	29,84734	31,77408	21,99754	34,2298	31,05458	32,60189	37,36323	36,46345	29,92001	27,46532	28,07679	49,26724	30,96403	42,23883	16,21097	27,27398	35,61858	40,29005	27,81948	40,37197	41,16683	13,49905	31,87113	56,87687	48,8188	39,34958	43,1315	49,86095	37,39915	50,44437	49,9312	59,51785	57,42229	55,30973	42,36095	40,1146	39,85003	40,90766	38,15276	16,3275	26,34899	27,71821	22,07408	36,97965	40,59157	21,42566	27,17258	56,52547	41,50745	45,2198	46,25235	57,64167	46,93599	40,69277	61,44217	55,58321	55,60401	46,21415	65,6449	39,47378	41,13354	41,47775	47,8069	21,16773	29,1789	25,51496	36,58813	38,53572	46,74438	13,98506	27,73645	45,96962	47,66509	45,80273	40,40506	56,03649	52,94643	54,80762	56,99189	50,70389	63,06194	45,72765	59,79471	34,87732	43,71885	28,95847	48,87386	21,00865	20,99649	20,53562	27,47154	26,24254	30,20232	20,11039	31,45315	38,20658	51,16559	38,24043	51,39168	56,67351	52,17114	50,10134	58,82101	45,47945	63,35834	50,08578	58,21101	39,01594	44,67444	42,59616	58,69584	20,11204	19,25398	22,28676	35,08421	26,09327	30,50011	18,69654	25,65471	44,77197	49,92927	44,86592	54,9236	58,148	55,65954	59,16431	60,05526	49,94018	43,17232	48,25334	55,50564	38,7201	30,66037	36,35445	54,44788	21,38843	3,891814	23,31614	31,03738	23,82136	12,51596	10,93404	13,01828	24,42508	25,58652	24,83871	31,28592	27,81665	26,3894	21,72297	35,32632	27,30997	25,81966	21,40328	35,97812	29,54044	20,1778	24,33514	31,06592	11,71329	17,38782	23,50581	23,59907	9,389922	5,7626	4,136619	5,244321	4,722245	4,422801	4,499337	7,063717	4,541543	4,702006	5,136564	7,583098	3,489169	4,719966	3,764713	7,001686	6,83459	7,29139	5,214619	7,773679	3,534137	4,608685	6,120689	7,573221
21/06/2020 08:01:00	38	43,48537	67,26121	31,87727	32,38942	33,46306	32,00853	32,88172	22,91598	37,70619	32,43631	33,9209	37,87039	39,293	31,91451	28,00737	30,02881	50,11853	31,72041	41,69823	16,51553	29,16971	38,43571	41,53121	30,3049	40,80543	42,02607	14,78856	34,71092	58,10739	49,98529	41,60802	44,89342	51,13562	40,22042	53,63092	50,13594	63,11471	58,68673	56,36149	43,73011	41,76068	41,07462	42,27765	37,35729	18,12569	29,44359	29,28658	22,80829	38,32132	42,52867	20,93957	28,38707	57,32586	44,43558	47,37207	48,41553	61,98056	49,29266	43,81355	64,4659	58,18295	58,72631	47,75731	67,57446	42,18418	41,73104	42,55264	47,2373	23,5722	30,39055	26,72435	37,41483	41,94124	49,35601	13,29838	28,86702	51,10066	50,76965	46,62687	42,78093	58,74205	54,18511	55,01982	58,35765	54,19678	63,61502	51,1303	61,959	36,9114	46,11979	37,10061	48,69577	22,02358	21,42953	20,83299	29,81426	27,41718	33,15594	21,85159	32,26936	41,575	52,44736	39,79567	53,93802	58,58049	56,83453	53,14725	59,98191	47,24448	65,07791	51,7644	60,44402	39,80915	44,88554	44,09615	60,31789	20,90718	19,52131	23,53766	35,22229	26,45205	32,00783	19,74677	27,26072	46,1477	49,97375	48,14358	57,0555	59,41596	56,93082	58,84947	60,79949	51,41233	46,75025	48,89783	56,23019	40,46177	31,10577	39,4697	56,86692	21,55214	4,150227	23,00999	31,64194	25,25779	13,07616	12,87709	14,25301	26,89579	26,61334	25,15632	31,08346	27,04984	26,58046	22,87294	34,99227	27,09024	26,83466	18,80167	38,16603	30,97639	20,67867	23,71898	33,03879	11,39534	18,74558	24,38612	23,50202	9,133164	5,703056	3,918201	5,715904	4,887061	3,875373	4,943497	7,098047	4,988533	4,591139	4,715407	8,301006	3,485024	4,859637	4,137447	7,336842	6,385389	7,242623	5,223807	8,419815	3,633262	4,687224	6,781195	8,106143
21/06/2020 10:01:00	40	46,13361	69,07203	31,79397	35,37136	35,13601	31,81249	34,97506	23,69522	38,53711	35,283	34,84341	39,31207	42,95238	30,63785	26,98007	32,64271	54,13683	32,43839	44,21136	17,79109	29,93618	35,55517	42,28103	30,60946	41,64373	46,56727	14,84023	36,35423	60,344	53,10234	43,88684	48,21328	54,88631	40,74802	57,17225	55,0489	63,75262	62,65965	58,82709	46,24116	44,41665	43,78751	44,94999	39,34536	18,67139	27,70729	29,28693	24,21661	42,81409	44,16694	22,49876	30,67715	58,85783	49,25627	51,46821	48,70261	60,90006	50,79106	47,863	65,94206	59,68757	61,21049	47,81367	67,48274	43,49995	43,31199	47,45696	50,19403	24,04116	29,09089	25,53631	38,45014	43,05765	51,27004	15,42482	29,22227	49,93479	53,82315	45,17331	43,2193	60,71839	56,19011	56,64511	60,82801	55,67971	65,25924	52,10509	69,08033	39,31663	48,10303	38,62284	52,08478	23,08832	19,51737	22,87184	31,50966	27,69963	31,50531	23,1326	31,57417	42,30617	55,86794	41,87887	55,11812	59,30213	60,01271	54,76577	63,18419	50,90414	66,92032	54,87069	58,91785	40,17884	48,96289	44,76376	60,12545	22,15787	19,97796	25,54846	36,05632	29,28106	33,85051	21,07178	27,85975	50,31527	52,25216	48,80319	61,91002	62,54656	60,88673	60,09588	62,39473	54,1065	49,8776	52,38713	59,66264	40,92983	30,35553	41,13332	59,39138	22,9405	3,387281	23,50748	32,2295	26,8109	15,47614	12,48225	14,5776	27,5536	28,13426	25,63515	30,66044	28,90335	26,48472	24,22642	34,1016	27,43445	28,97042	20,31223	36,73768	30,22083	22,53765	24,35227	32,73562	11,53377	17,05163	27,31384	25,23638	9,422454	5,787812	3,850644	6,013277	5,409897	4,437444	4,649922	7,140736	5,080129	4,882088	5,245773	7,677042	3,100271	4,663599	3,97353	7,495786	6,507793	7,447019	5,685442	8,351155	3,678783	5,065553	7,151097	8,205058
21/06/2020 12:01:00	42	47,69224	70,191	35,30463	34,87255	39,20127	35,52871	39,14719	23,56882	41,1229	36,79294	35,39829	41,03082	43,10573	32,7064	30,01057	30,90013	53,18317	31,78872	46,30188	18,56805	31,72165	38,30716	45,90207	32,42637	44,765	47,94713	16,16414	38,31862	63,36345	55,85267	47,78632	50,14582	58,35475	42,66316	58,55175	55,99871	65,87962	63,4719	61,66902	48,71373	46,9402	45,8696	46,25746	42,28849	20,21316	30,47061	31,60505	25,61401	43,60853	46,98981	24,67051	32,22673	61,85539	49,73247	54,46666	50,47794	66,78514	53,63277	49,06105	70,35236	58,36573	61,37621	51,6034	73,82999	46,3398	47,68491	49,56421	53,00785	24,58644	31,28177	25,26691	41,32578	46,51635	54,33936	15,25862	30,75238	52,22791	53,52005	48,79456	43,06221	61,61431	57,66806	59,17185	65,56953	59,18325	68,78924	53,8016	71,45398	43,11056	50,16675	39,72612	55,4785	24,34827	21,03628	22,42498	33,71077	28,86964	33,36821	22,03547	36,5406	44,33073	58,11913	44,17654	62,08271	61,22369	59,70885	57,84338	65,35014	52,64838	66,00962	55,03233	59,89397	40,818	51,02289	45,07882	62,08223	22,80822	18,77645	24,56427	39,16957	28,41471	34,81143	22,45317	28,08487	52,46145	54,11244	52,8505	62,8467	64,5048	61,94677	61,80468	65,1588	55,42482	50,83064	53,255	60,31706	41,87708	33,36262	41,97482	61,58171	23,29686	4,24189	25,49376	32,28228	28,41823	15,7711	12,45033	15,41183	27,75054	28,53282	27,29021	31,80931	31,42123	27,19766	23,29389	38,77612	26,40929	28,91958	23,43833	39,87732	28,87102	22,50435	25,60649	33,75918	12,04859	17,5592	27,00597	24,03301	9,839605	6,32778	3,954258	6,487829	5,040617	4,26883	4,834771	7,128509	5,050356	4,781513	5,057679	8,251477	3,208306	4,931822	4,008207	7,269079	6,796325	7,82521	5,639091	7,92392	3,792619	4,971195	7,23834	7,872803
21/06/2020 14:01:00	44	50,67114	71,86886	37,01972	36,26527	41,78017	36,00237	38,19691	23,4433	44,67811	40,37211	36,05065	41,75238	41,2741	35,84004	29,64875	31,93496	58,59942	35,51372	47,49061	19,97956	31,30146	40,25925	47,07214	32,92288	46,93814	47,31833	15,65346	38,19221	66,31914	59,40733	50,43041	52,09072	60,4441	42,1625	57,93705	56,65997	66,72559	66,4307	63,7833	48,7375	46,31494	47,48888	49,41991	44,11327	20,65581	31,49398	32,05488	26,57957	45,69546	50,60165	25,52139	34,21101	63,8753	51,45847	57,45399	54,46867	70,26422	52,98857	51,97005	71,61169	61,64692	66,67441	52,7835	74,61704	46,09665	47,72575	48,19027	54,48939	25,46716	33,32767	29,46273	42,59878	47,74184	55,05415	17,51693	32,75275	57,22619	53,79504	50,23051	47,65942	65,74872	63,80659	60,62708	67,57833	60,89958	68,91122	55,93343	74,80556	43,83524	54,24624	42,17735	56,93019	26,81933	26,1667	22,66295	35,01313	31,81878	36,53356	23,80892	34,8948	48,39537	63,8063	45,97984	62,72692	64,09807	61,78616	59,75858	67,10558	55,08553	68,74531	56,80282	62,38797	45,50183	51,40003	50,01845	65,00912	25,63916	19,92077	26,61576	39,47502	30,38192	36,03697	21,39713	29,3828	54,73882	56,85518	53,10787	62,37663	65,19852	63,55009	65,23927	66,66743	55,93404	50,85799	54,93769	61,41896	45,33509	33,44682	46,0083	63,57676	23,75573	5,130278	26,30457	35,46302	29,09455	14,67949	11,89607	12,62952	27,5621	29,59956	27,83046	32,30058	29,06188	27,62081	24,30316	38,41968	25,89951	31,47865	26,28854	40,7885	29,69579	20,98889	25,14506	33,6269	11,34871	17,69044	25,9835	25,70285	10,01782	6,201164	3,572268	6,249033	5,490578	4,563785	4,827586	7,425744	5,523044	5,119433	5,350976	8,086524	3,318482	4,514327	3,432665	8,304391	6,830447	7,977591	5,772961	7,662191	3,873992	5,26546	7,268179	7,667718
21/06/2020 16:01:00	46	51,37703	72,13956	39,97493	38,54947	44,04177	36,79916	42,19883	26,77477	46,78354	41,82851	37,25243	42,89588	44,99695	37,37808	31,42732	34,86399	59,54548	38,10559	48,27787	21,83957	31,79355	42,33346	50,17118	35,65111	45,83458	50,85489	17,63014	40,84453	67,16727	64,61491	52,49054	56,53742	61,10066	46,39893	60,03999	59,57746	69,97603	70,03641	67,17956	54,14187	47,53115	50,35236	51,33614	48,46016	20,25966	32,88082	35,02784	26,9992	48,45581	51,83542	28,75884	36,21008	65,23368	55,84916	58,68528	56,86388	70,7262	57,89712	56,76552	72,92004	63,97221	68,6897	55,92804	76,15578	50,04214	51,27868	50,96424	57,19587	26,66031	35,8515	30,32577	43,98099	51,29062	56,34844	17,3481	35,56297	60,94744	58,69564	53,88795	50,20702	68,67582	64,2805	62,85596	71,55919	64,62505	73,68431	57,62413	76,64989	47,01771	55,16827	43,60556	61,21277	26,86588	27,39107	23,73294	37,17003	33,28291	37,73141	24,3281	41,50129	50,75356	60,55792	49,01408	65,85371	65,34697	65,93648	63,07748	69,25909	54,57221	71,3829	58,14793	64,31442	48,58753	54,09151	52,81382	67,25685	26,4678	19,64219	26,57134	39,7429	32,85906	38,8818	23,34729	29,28161	56,77981	55,73379	53,99495	64,81591	69,31462	67,20262	68,0819	72,61121	58,3428	57,25533	56,99885	62,55146	47,26632	35,87692	47,55961	65,15832	26,43581	4,669955	28,39972	36,81208	30,70817	14,16881	11,84993	12,65259	28,67912	33,05364	25,74664	33,28353	29,09649	26,62039	24,33735	35,11722	28,6631	30,40921	23,71574	41,78071	27,71952	21,10916	26,70763	34,93307	11,74334	19,64861	26,64063	26,22782	9,915036	6,480852	4,044471	6,229485	5,618023	4,369198	5,491546	7,718142	4,957035	4,897008	5,411693	7,682292	3,753799	4,663599	3,917164	8,149383	7,048174	8,041073	5,62576	7,776994	3,798975	5,343585	7,525352	8,445374
21/06/2020 18:01:00	48	56,57804	77,40087	40,97093	41,22659	47,97241	39,31532	44,09828	28,28643	47,29919	45,37716	40,21856	45,41536	49,10988	39,22255	30,88611	37,24898	62,79993	40,53403	53,0812	22,55291	35,28929	42,26376	50,38254	36,41661	49,14214	54,40367	18,30854	42,67552	69,88589	65,39615	55,20378	58,21764	65,37135	49,79423	62,42927	64,64032	74,08364	74,00158	67,5983	59,58955	53,15747	56,40784	53,09765	51,41365	23,89071	35,43912	35,48339	27,76733	49,61773	55,04781	29,06375	36,88619	68,24747	58,77231	60,15598	61,57494	75,81309	60,29889	58,23877	78,65495	68,35488	71,75398	57,46568	78,02153	55,00981	54,5928	56,14853	57,30106	28,90556	36,24275	29,82013	46,77235	52,26003	62,39695	18,82709	39,38501	64,21446	60,3851	55,34497	55,48602	71,32792	68,3399	66,9847	74,10561	68,32179	75,37854	61,79135	77,17176	50,2238	58,41043	44,51723	60,7836	27,27771	29,71258	25,0163	39,21178	37,43873	43,14904	26,29248	41,58536	53,7911	64,50997	49,57478	66,18535	70,02695	69,45161	65,21317	73,83801	58,06919	75,09312	60,30194	70,51228	50,26236	57,20291	50,5819	70,74734	27,07533	20,76826	27,57792	43,76982	32,69438	42,31315	24,39786	32,30209	58,14779	57,14218	55,52617	66,4783	71,51656	70,45348	71,36239	76,07953	61,62357	59,77592	60,30835	65,47041	48,48123	37,84753	49,6721	66,73525	27,49813	5,150517	27,2677	37,33318	30,74056	14,41782	13,81362	15,61913	29,57698	31,44887	28,39965	36,92521	30,25337	28,00094	25,44236	39,4007	29,03957	32,25851	23,27572	39,73668	28,26073	22,13597	27,70074	35,77648	12,3921	19,76445	24,73192	25,62217	10,21055	5,449132	4,179514	6,463791	5,745054	5,059958	5,230369	8,23649	5,347315	5,362165	5,53009	8,015585	3,610328	4,529592	3,825224	8,565567	6,878799	7,872182	6,250069	7,696176	3,892711	5,561934	7,235784	8,292855
21/06/2020 20:01:00	50	57,93607	79,3435	39,3388	43,02401	47,65729	40,26774	47,196	29,07086	48,07285	48,06767	42,06717	46,32992	50,60077	43,89375	33,68031	38,60308	64,96601	42,75641	54,06755	24,61691	36,77408	44,27595	51,25303	38,55217	52,81616	57,7267	18,4891	44,80645	75,00318	69,62188	58,98009	60,3192	69,0826	51,15675	66,76241	67,63393	76,2699	75,26752	72,05018	58,49574	54,3699	59,61814	57,96495	52,83558	24,80624	35,83458	37,55415	30,11584	54,68895	53,46541	30,26387	41,5308	71,12801	63,19331	64,49443	66,38208	74,30607	62,86458	62,3052	78,82854	71,48991	73,63603	60,21185	80,8895	55,96119	56,5719	54,36506	58,29362	27,46111	40,57368	30,43615	44,87311	53,21619	63,31295	19,38978	40,18602	67,21002	65,49106	60,89751	58,62704	75,7747	70,18278	71,60899	75,82208	70,47331	78,84236	65,40224	79,32803	51,48202	61,52451	46,68048	64,21523	28,77631	29,57857	27,27951	42,31936	38,82792	43,18931	27,09301	43,34446	56,50606	70,49956	53,15035	70,26905	71,95837	71,46268	71,101	75,73283	59,32312	76,83266	64,99489	70,8227	50,80653	59,26738	56,577	74,33991	28,54194	21,77	29,70946	45,31464	36,00092	43,03845	25,65263	33,8599	61,89551	60,08869	56,7133	67,81347	72,10579	70,62852	71,83665	75,32556	61,22907	58,60942	60,25875	66,82713	52,30458	39,80783	52,61903	68,42563	29,59777	4,908405	29,32451	40,07814	29,09552	15,47317	13,97346	15,54259	30,20957	32,63276	30,26311	37,12222	29,70139	26,59206	27,59533	38,95163	30,86269	34,78482	23,01959	39,41783	30,07419	23,02318	29,83858	34,88264	12,8172	19,65676	28,13943	27,44246	10,41439	5,47697	4,410229	6,403556	5,763359	4,516813	5,594123	7,63829	4,901153	5,067142	5,580101	7,507461	3,551407	5,283765	4,422387	8,443371	6,538807	7,907687	6,012793	8,480397	4,121077	5,470546	7,726292	8,295619
21/06/2020 22:01:00	52	59,9924	80,09782	41,55974	46,65485	50,38779	44,11666	50,43649	32,04652	53,11968	48,77438	45,22436	49,1398	52,60444	45,14188	36,89005	42,18867	66,53218	47,0767	57,14592	25,55302	40,44989	45,23154	54,07811	40,97217	54,69309	58,83123	21,01922	46,20573	76,72622	70,2493	60,58196	64,1943	73,18883	56,06764	69,67361	69,81654	78,63512	78,19436	74,39201	60,80544	57,3142	61,73091	61,88385	56,98856	27,71801	35,34096	38,81541	32,67635	57,27185	60,63799	32,55726	40,57692	74,96967	64,52966	67,97863	66,60381	77,57183	67,38818	63,2577	83,48344	74,31746	76,19329	62,78383	85,09526	60,17635	58,41457	59,17966	62,89719	27,90327	40,11992	31,982	50,39063	56,31721	65,3009	21,961	42,35101	71,75916	69,99351	63,11527	61,85613	76,91611	72,03367	74,24285	78,8436	73,72997	82,31315	66,15356	82,37325	54,54417	59,99048	47,75455	65,32646	29,7065	30,19873	26,49633	44,56772	39,11576	47,67256	28,41602	45,72503	58,66345	73,74959	58,18806	73,32899	74,56178	72,368	71,68787	80,04096	62,80622	80,29606	67,1808	75,42233	50,29454	61,65638	58,77867	76,94581	29,43966	23,1699	31,94746	47,326	40,60193	42,72519	25,4789	36,24289	63,37989	62,15883	61,10598	73,52971	75,23078	72,36931	74,83298	79,76797	65,61057	61,29096	63,58346	68,02387	54,11866	43,22682	56,4171	71,27238	29,93548	5,159773	31,90733	42,29733	31,53294	17,38865	15,4233	16,59131	30,2323	34,45306	29,15534	38,63823	30,07813	28,08245	28,40234	40,01423	31,57501	37,22812	24,24058	37,39072	30,57457	24,91007	30,44457	35,45784	13,62705	17,95977	27,26438	27,63905	9,994542	5,583969	4,243824	6,497223	5,730063	4,934101	5,584936	7,903888	5,573677	4,976445	5,763359	7,471057	3,895405	4,939904	4,1036	8,620829	7,705986	8,587188	5,773376	8,251893	3,793517	5,429722	7,364058	8,201399
22/06/2020 00:01:00	54	62,12194	83,43259	43,00232	49,03522	50,14645	46,15661	51,00217	34,48297	51,60851	51,87901	48,19684	50,3536	58,7806	47,07386	38,24741	43,9077	70,18265	48,77307	58,2807	24,85273	40,56836	48,24112	58,6368	44,71057	58,46452	63,07292	23,54982	48,72182	82,11816	75,79307	62,59166	66,5826	74,65821	58,31345	72,68878	72,11719	81,92791	80,0295	74,44829	66,84171	61,06019	63,85444	62,61052	60,98697	28,42168	35,44347	40,73753	33,0781	59,43786	63,80381	33,00903	43,23726	76,91514	68,07161	71,83134	67,82908	81,48763	69,39317	65,89149	85,70533	76,28619	78,48557	65,80598	86,95181	61,88909	58,78288	62,21168	66,9313	28,15166	42,55464	32,74799	53,77327	56,64816	69,41161	23,50941	44,81453	72,70482	71,42277	65,64295	63,62462	80,93598	74,55052	75,58066	80,89487	74,65621	84,91814	70,32866	85,75384	55,03931	63,98528	51,83873	68,17778	31,93351	32,44861	29,33031	46,01411	42,4122	50,27845	29,80589	45,98482	63,16879	77,30389	58,99191	79,08053	79,02175	75,35152	73,91399	81,49343	62,58504	82,52653	70,87354	79,38391	55,21143	61,43015	61,79584	79,9361	30,91132	24,84002	31,05182	47,35135	42,38036	45,99995	26,21367	36,25104	67,22604	64,53927	61,92495	75,52477	79,65055	74,31483	77,804	79,35863	67,84939	62,3622	68,71436	72,58469	54,73993	45,23106	57,71482	76,01466	30,11356	5,999669	33,25949	45,23286	30,71383	18,48185	16,28689	18,59776	31,10542	32,47382	31,64761	37,98893	31,97633	29,78974	29,25114	42,25969	33,17184	33,64625	25,40631	38,39827	32,62206	26,01044	28,61655	37,76477	14,1159	18,33085	28,87558	26,90837	9,279882	5,428894	4,328236	6,339592	5,588044	5,090006	5,62058	8,416917	5,650145	5,321342	6,110605	7,951964	4,185386	5,086621	4,086193	9,056007	7,335668	8,305012	6,059696	8,284636	3,870538	5,76854	7,49192	8,224401
22/06/2020 02:01:00	56	65,4825	88,31482	46,67427	52,16989	54,03004	49,41672	54,22159	36,97212	54,39414	56,13091	49,65442	50,85896	59,3196	47,77631	39,36084	44,33466	69,79235	52,13479	59,22262	28,57565	45,18305	51,74397	59,77502	46,70591	63,81182	65,41432	22,88462	54,02948	83,43307	77,19261	66,32267	70,29462	77,11401	60,32673	74,09235	74,10713	83,35641	82,4093	76,68436	69,67278	62,83274	68,47646	65,1651	65,17635	30,10562	37,93407	41,94933	34,5106	63,26012	67,06282	32,00639	44,46308	83,37596	68,84705	72,92944	72,20118	83,92995	71,90028	68,7585	86,22369	80,74789	80,93771	66,04346	87,77886	64,11921	63,13329	65,17719	69,10968	30,59309	46,30353	35,70056	58,31828	61,67509	69,59922	24,52759	47,34527	75,58459	73,42659	66,6257	67,64098	83,06234	78,077	76,71482	82,94941	78,03583	85,7043	72,34637	87,76518	57,64016	69,1161	52,09639	71,85317	31,92204	32,19399	28,68569	48,29037	43,8463	51,5337	31,53466	50,98655	62,58268	79,68301	61,02495	80,89571	77,94852	77,58103	77,93421	83,32574	64,24423	84,73654	73,23173	80,40693	56,32309	62,71628	64,78172	81,09216	33,27718	26,11668	32,65487	50,48782	42,44592	48,50361	27,56155	37,62171	68,99736	68,0524	65,27341	77,28835	78,39709	77,15186	77,77348	83,05862	69,90419	64,17274	69,06561	74,95579	55,9413	46,60933	57,60279	74,56434	30,5618	4,437169	35,10147	47,61957	33,67727	16,3903	14,25308	18,00633	32,36544	34,84679	33,20845	39,12142	30,11653	33,60915	30,08794	42,16788	31,94104	34,54755	23,57102	41,48092	32,70675	26,27079	31,41357	38,96807	13,26674	19,4677	30,34379	27,57999	9,550455	5,760941	4,193123	6,372127	5,69981	5,333775	5,523873	8,548506	5,285906	5,457008	5,954907	8,254587	4,183728	5,341788	4,466733	9,347785	7,369169	8,408973	6,303258	7,98816	3,840075	5,981294	7,762835	8,731348
22/06/2020 04:01:00	58	68,35275	87,0557	51,47982	54,26587	53,90114	50,0954	54,79464	37,58006	57,40503	57,41386	52,10151	56,69381	62,3483	51,7421	39,45009	50,41867	70,60277	50,28501	61,61417	31,58799	44,92464	53,91171	62,1399	49,35138	63,19629	68,79787	23,20858	56,06225	85,93881	80,17165	68,13308	71,38401	79,15347	61,5375	75,74223	77,04424	85,04089	84,23264	79,5164	73,31959	65,97218	69,12128	68,00903	64,38586	31,22368	39,74476	43,14565	36,90595	64,94868	70,65193	33,44054	47,41462	82,30597	74,68211	75,29026	73,14662	85,28004	76,9342	72,13355	89,50273	82,62025	83,4172	69,89839	87,56521	65,68669	63,42307	66,69934	73,56958	31,26098	47,70606	36,93455	59,24949	60,56953	70,25303	25,5111	49,63218	78,29597	77,21928	69,29688	68,7886	85,42883	81,21208	78,99985	87,01861	79,30627	89,43585	74,28065	89,21378	60,17422	68,80568	54,71479	74,71651	33,85244	36,32999	31,91224	46,8482	45,08482	51,87397	33,473	53,56668	66,94794	80,28474	61,47305	82,20174	80,68372	81,92143	78,3151	86,51511	66,8951	85,12642	76,30602	80,64862	58,57676	66,5844	67,85353	82,90955	34,88636	26,28302	32,96702	54,08081	45,28501	47,94257	29,77944	41,67731	73,4221	68,79532	65,52152	81,59172	80,04697	80,31499	79,46716	83,86618	71,28758	68,4308	72,57294	77,30901	56,62737	47,8554	59,73662	75,56587	32,16843	5,734416	36,52216	48,80001	32,56348	17,83508	17,09715	18,88967	32,92841	35,42033	33,32684	40,75341	30,77911	30,53887	28,1659	45,1557	33,47528	33,18406	27,98375	42,74522	34,13551	27,59305	32,11428	40,0315	14,30724	20,6382	31,12401	29,04302	9,88209	6,08926	4,359665	6,54599	5,711622	5,228089	5,626935	8,215836	5,395322	5,508468	6,066604	8,147243	3,830612	5,251989	4,38999	9,005928	7,873427	8,357994	6,491214	8,450556	4,094552	5,721706	7,712824	8,60432
22/06/2020 06:01:00	60	71,74023	89,67963	50,92445	56,08146	58,39108	54,14836	58,45022	40,29426	59,28556	57,83219	54,18898	57,7748	65,48153	52,75364	42,69017	49,66125	74,30841	54,13365	63,64536	30,62369	47,64085	54,90765	62,19544	48,88822	65,23609	72,89988	24,34841	57,05502	85,47628	81,1504	72,284	75,5314	80,10361	66,42622	78,5675	77,41967	87,19711	84,64101	81,99837	74,40001	68,00281	72,26833	69,6647	67,22619	30,4854	45,6748	46,27155	39,45658	66,72849	73,65461	36,9936	48,83677	85,023	76,5797	76,5873	76,46082	86,03192	76,8596	72,24097	89,89812	85,95601	85,97142	71,41848	90,97736	69,7641	68,06519	71,49502	74,89114	33,00281	48,31676	39,45554	57,90962	64,98486	71,21698	26,92211	47,92855	80,62473	78,51446	72,96233	70,42165	87,67877	83,43867	82,35833	87,87343	81,94077	90,35119	75,32555	91,58627	63,74578	72,74777	57,41414	77,79047	37,131	35,42551	34,61297	49,06899	47,57487	57,55679	37,4006	54,13325	67,01847	81,67489	64,56807	83,01821	83,93596	82,02517	81,67296	86,88358	68,42907	86,67883	76,60374	84,28859	58,94341	65,84577	69,86433	80,66084	36,36364	28,62256	33,41291	57,04334	48,88787	51,74797	30,7235	45,8104	76,92322	71,65824	68,6741	82,98395	83,19415	81,84129	76,56512	86,94332	73,53131	69,4865	76,03524	79,87021	56,60132	52,43591	61,98579	80,53617	32,73466	5,571674	37,52452	52,95479	34,70546	16,9342	17,04327	19,49775	34,93217	37,13791	32,65231	40,48691	31,61715	33,10144	28,9707	44,62361	34,21095	36,05548	25,62431	45,16364	36,81083	26,3092	33,49545	40,44029	15,54384	20,11543	29,96905	28,22889	10,04255	6,392574	4,633413	6,662522	6,62232	5,323069	5,594053	8,174252	5,683852	5,530159	6,170563	8,644176	3,828678	5,590946	4,575943	9,117485	7,846692	8,228753	7,139215	8,663518	4,26358	5,564628	8,154496	8,697019
22/06/2020 08:01:00	62	74,68315	90,89655	57,07767	57,31149	61,63758	53,10766	62,0984	41,04526	64,64523	63,02823	57,22349	59,36139	63,40524	55,42054	41,8089	49,81834	76,90823	57,06261	66,29759	33,71941	49,61525	55,54908	65,9507	53,15692	66,79211	73,76768	25,48209	59,28237	89,4103	83,7806	75,37136	76,92474	81,21111	69,49796	79,90274	80,76965	89,0024	86,05073	83,59438	77,02911	70,95912	76,5625	73,14662	68,34357	31,82085	44,40166	47,72651	40,69698	68,86826	75,17283	39,23602	50,92438	86,59214	77,89429	81,59925	79,16771	89,87601	81,71896	76,26521	92,31709	88,03886	86,58357	72,31142	92,80649	71,76248	71,61403	74,06796	76,77629	35,16012	49,958	41,1441	61,52457	67,97649	75,33093	29,45741	53,5559	83,75181	81,43741	74,52814	74,47703	91,48064	84,92982	85,24198	89,2888	85,65546	90,41239	78,28782	92,06026	65,94475	74,70676	60,12296	81,33138	37,84006	38,82951	36,23225	49,84492	48,19954	57,74868	39,14291	58,21321	69,90799	82,68485	69,42307	86,17422	86,18065	82,83406	83,01987	91,71523	68,94287	88,70372	78,33935	86,08595	64,68087	66,95603	70,89198	84,36382	36,53342	29,26641	38,42403	56,88192	49,21613	52,8525	32,42802	44,31332	78,03762	74,22725	72,91376	86,67524	86,30029	83,28367	82,79261	85,36824	75,05187	70,99905	75,09409	81,77097	58,33658	54,72404	66,83217	81,74231	34,02505	5,912218	38,8438	54,61069	36,24945	17,33311	17,26279	19,35441	34,07155	36,6829	34,29702	40,2875	33,8369	31,86236	29,85377	45,17338	32,85029	35,72729	27,22038	46,06778	35,75314	27,0108	32,29878	45,25558	15,27554	21,73188	31,73001	28,8695	9,815845	6,570583	4,670645	6,567889	6,014728	5,243217	5,966996	8,867639	6,171322	5,787053	6,4937	8,597894	4,02216	5,329354	4,656486	9,424942	7,384367	8,449863	6,949257	9,009451	4,134201	5,925412	8,381478	9,212671
22/06/2020 10:01:00	64	76,17056	91,73747	55,84031	61,70023	63,59258	61,08221	65,54646	44,18884	65,17496	64,96892	56,73734	61,85345	67,67656	58,06194	45,85599	52,46173	79,31905	58,22889	67,81319	36,12346	52,23357	57,66759	67,18405	53,1049	69,1228	75,85481	26,3407	61,48887	91,13989	88,73432	76,27957	82,93897	84,8441	68,29204	82,5938	83,23573	88,85604	87,95667	85,4025	80,47828	72,35812	73,52709	75,14423	69,14484	32,99846	48,39419	49,90351	43,26115	73,9285	75,25675	40,37398	54,72411	88,50527	81,94795	83,38135	81,63517	91,61333	86,39299	77,047	94,70284	88,13232	89,74379	75,31568	93,82598	73,2139	74,50465	77,22314	80,13326	36,92059	53,50312	42,85132	60,92728	69,79698	76,42173	33,54685	54,97893	85,1052	83,44054	76,85884	77,28925	91,12822	85,94019	87,76775	91,50413	86,27121	91,82568	81,75523	93,87724	69,40601	75,72861	62,83323	82,67615	39,14291	41,04705	36,33496	50,05499	51,53128	58,50347	39,93058	59,69247	72,54891	85,51759	71,35189	86,87093	86,77173	84,96622	84,58105	93,12189	71,27805	88,42348	81,28848	87,77859	64,92263	70,98911	73,51163	87,03976	38,19235	30,53686	38,22053	59,61415	52,20084	55,14934	33,3973	50,02404	80,43711	74,97666	73,52206	89,05248	87,40219	85,97949	85,0239	91,75771	76,01493	73,1161	78,8847	81,23329	62,25774	55,35637	69,1043	85,00463	34,82324	6,643803	41,18071	56,16822	35,7912	16,04036	16,46572	18,20872	34,89135	39,96505	33,6946	43,6553	36,85317	34,32361	29,84293	48,57599	34,12073	35,50163	29,03832	46,95609	36,66467	27,16043	32,33774	44,10546	18,2952	22,41455	32,21582	30,18471	10,30732	6,865191	4,516399	6,916722	5,937778	5,466678	6,223683	9,018983	5,486847	5,715145	6,490937	8,092811	3,689352	5,680053	4,619599	9,440277	7,575707	8,519701	7,530878	8,938786	4,03335	5,854264	9,135031	9,068302
22/06/2020 12:01:00	66	79,52995	91,41896	60,74809	62,44868	67,28407	60,65132	66,04187	47,62343	70,75195	68,05103	59,4237	64,41769	67,97656	61,44224	47,04734	53,25466	81,53694	59,13288	70,15666	36,63075	53,28126	59,57477	71,12042	56,38871	73,45657	77,55153	28,09799	61,91617	91,98373	90,85143	79,07286	82,35895	87,03781	74,20715	82,65577	83,84083	90,16095	90,72171	88,51114	83,32497	76,43823	78,1775	75,47434	73,33907	34,86599	48,61724	50,25434	46,02171	74,26165	77,3613	40,58232	57,56832	88,96912	85,22595	85,8705	85,08248	94,33377	88,0303	80,0927	94,6578	89,58174	89,43337	77,29595	93,72549	76,22231	75,55669	80,04497	80,77199	37,57391	55,01077	42,1828	63,55873	72,76794	78,64363	35,42475	59,73965	87,7562	85,3105	77,57778	80,93798	92,98885	87,39286	90,56697	93,26025	87,47092	93,78461	81,77174	94,64972	72,43272	77,71456	65,45708	85,9024	41,40508	44,41576	40,75769	55,19576	53,35351	61,58115	42,98962	62,69707	73,3837	88,38715	74,63245	88,77708	88,54602	86,56043	85,69898	95,20343	72,41912	90,1816	84,33508	88,03098	65,49044	72,20208	76,0854	89,00282	38,49512	30,80177	38,71698	61,73892	53,47266	57,65991	36,65051	51,28882	83,94411	79,0509	73,66254	88,50686	88,28741	87,52197	84,7617	89,53125	80,58556	76,36246	78,48386	82,74335	64,32195	57,51657	70,07101	85,84702	38,85838	7,330833	43,73722	55,01486	36,81159	16,94338	16,75053	18,93961	35,43953	39,75858	34,76846	45,00007	37,32959	34,13261	32,44212	47,34147	36,2719	33,09336	28,99798	50,51827	39,04979	27,67842	32,35598	46,43961	17,69037	22,76138	33,57358	31,51056	10,20377	6,958098	4,708154	7,161459	6,12898	5,259864	6,474152	9,308756	5,923892	5,661197	6,385251	8,510099	4,243134	5,62431	5,000139	9,681146	8,629464	8,617928	7,550909	9,114306	4,394619	5,867042	8,978573	9,357525
22/06/2020 14:01:00	68	83,22323	92,37801	60,96527	64,79332	69,73205	63,36725	67,36089	49,78228	71,87625	72,94665	61,0653	66,31113	70,75376	62,56769	47,99141	55,50751	84,52802	62,81043	73,21597	39,89294	53,42831	59,32547	71,76869	56,95706	74,91028	79,03515	30,71072	64,1465	93,08521	93,28215	81,30389	85,97853	88,17667	77,73507	86,00706	86,71627	93,62663	93,84325	90,35768	85,22036	79,17185	81,50903	78,26101	75,61512	36,76835	49,32692	55,54675	50,43407	75,93729	81,35748	44,54638	61,13727	91,57259	87,27702	87,81837	87,62585	94,79305	89,82407	84,13193	95,84971	92,9443	92,64775	78,71352	96,1316	79,28728	79,11943	80,67081	85,11011	39,224	57,90817	44,85681	65,28915	75,05064	82,67657	36,95623	61,92564	89,25798	86,41309	80,9891	85,22381	94,33708	89,83933	91,47975	94,4313	89,47745	94,57622	85,29116	95,94269	74,02534	80,6027	68,80444	84,3357	43,05109	46,67212	40,9574	56,47007	56,4649	61,59587	44,37182	63,65475	77,48557	89,51219	77,59167	91,93593	89,78567	88,14144	87,5983	94,33549	71,16406	92,049	85,53658	91,16123	71,25082	73,96331	78,44151	89,27118	41,53501	31,34346	42,67013	65,44146	55,15356	60,14748	38,07347	52,257	87,50145	80,52982	77,42947	89,26932	87,98574	88,06069	89,50687	91,94863	80,45714	78,02408	83,58712	85,09283	65,20019	61,05183	71,30174	87,58649	38,85147	7,294914	45,10078	58,74295	38,56868	18,10953	18,93312	20,78864	37,60666	42,19476	37,33076	45,45908	38,66573	36,02026	31,38857	47,92903	34,63224	34,37473	28,9173	51,54399	39,46252	27,52217	35,01064	46,68691	17,81098	23,07851	33,3283	31,74984	10,1691	7,22121	5,098364	6,947461	6,721238	5,295646	6,00851	9,538435	6,098861	5,81192	6,629849	8,183301	4,31746	6,011895	5,056712	9,645227	8,440955	8,873025	7,555883	9,452919	4,581606	6,254075	9,038739	9,517986
22/06/2020 16:01:00	70	83,23193	92,98975	63,73093	68,49449	72,67207	66,87299	71,02633	52,88732	73,33382	72,05301	65,89267	66,50786	74,05801	68,50526	50,33606	57,76312	86,97709	62,51271	76,14715	41,12843	56,1334	60,78539	72,7035	60,87913	76,90678	80,65664	30,52995	67,0785	94,63238	93,67817	84,14864	87,70965	88,79242	80,70209	88,82446	89,60219	94,46149	94,18255	90,9268	87,1272	81,16663	84,12592	80,16178	76,45052	38,89506	49,85004	55,91333	50,01244	81,35155	84,88361	44,52469	63,08431	93,8693	89,58457	89,55771	89,72819	95,60414	91,15862	87,65252	96,95644	93,04481	94,47427	82,14033	97,11518	81,58696	82,43707	82,75013	86,61479	41,41599	59,15361	45,08676	70,78547	76,05783	86,17858	37,77513	65,71701	91,12097	89,43441	85,71336	86,59586	96,24351	93,24947	92,21672	94,4914	90,58286	95,92749	87,2152	95,02811	76,39783	81,11966	69,66056	87,96412	44,35448	48,34777	41,36543	58,92124	59,78117	64,94302	46,6954	66,09051	81,31638	91,7479	80,27196	91,41792	91,89821	88,92587	90,20316	95,36002	76,07394	93,89195	87,95079	92,6702	72,07373	79,42923	77,74895	89,63956	41,51608	32,89401	40,90669	67,19109	56,74459	63,95081	38,36117	53,89265	86,2422	83,28761	78,83787	91,04464	91,1917	88,52682	88,94134	93,75449	84,10084	78,79498	85,91374	87,56929	67,972	61,02005	74,68668	87,74225	40,21317	8,123757	44,78573	58,64922	39,43828	19,21226	19,66415	20,39746	38,66856	42,17361	37,70737	45,02086	40,42738	36,09016	32,36261	47,75827	36,57915	37,06717	31,06716	53,89922	38,46693	28,48759	35,12654	46,23626	17,63352	22,54442	32,26183	32,7102	10,0248	7,325376	4,983146	7,288835	6,521677	5,668036	6,313618	9,540092	6,237912	6,212284	6,631024	8,8083	4,408226	6,328471	4,896178	10,33253	8,677333	8,909981	7,686299	9,542025	4,423699	6,495842	8,814862	9,611102
22/06/2020 18:01:00	72	87,1654	93,80202	66,27294	70,72938	73,53663	69,72274	73,37326	55,10631	75,78167	73,88303	66,80109	68,03624	75,30753	68,36456	52,65459	60,19873	88,32146	66,00859	80,3163	44,39068	55,85467	63,80201	73,71215	61,04913	79,72308	85,08718	35,25288	67,17189	96,56071	94,8425	86,03545	88,73432	92,7341	84,33652	89,06728	90,6739	95,95325	94,94695	92,2313	89,94662	83,26344	85,44244	83,12051	80,29903	41,16946	53,99184	55,79735	51,84654	82,1741	86,17271	46,26147	66,61279	94,77689	89,96512	90,80882	93,09088	97,37063	91,31521	88,85665	96,79494	94,30923	95,35857	85,06203	96,89594	82,78847	82,6787	83,56107	88,77736	40,92113	59,30827	47,27309	70,90966	78,75754	87,26611	40,60621	70,20185	92,21583	90,02873	86,53432	89,22587	96,91853	93,56571	94,07977	95,54557	91,90353	95,75514	87,63325	95,92554	77,58068	84,39476	71,12704	90,4432	46,22652	50,60608	42,67538	62,21872	60,47712	68,33327	46,52755	66,94173	82,40495	93,76871	80,97626	94,18021	94,27062	92,28407	90,71134	96,72884	77,42152	93,44986	87,64486	94,06582	72,41242	79,46011	78,96517	93,119	43,70524	33,99487	44,62471	67,15517	59,57726	64,43061	40,19307	55,88811	88,19346	86,51808	80,63985	91,745	90,74539	89,13779	89,04517	93,94763	83,01344	79,43186	85,25634	88,20983	69,31753	65,67722	76,57031	89,50928	42,13583	8,212173	48,8199	59,89915	42,5516	21,22424	20,23721	20,99635	39,57981	43,44213	39,25991	44,27146	38,77853	35,04206	34,86572	49,87462	38,72355	36,50662	27,06144	55,00698	38,11623	29,29777	36,68932	44,91427	17,2784	23,8284	30,1262	32,11759	10,78484	7,057085	5,113285	7,422979	6,952158	5,766675	6,4048	9,829659	6,37192	5,910007	6,746172	8,692596	4,16487	6,112884	4,796709	9,853975	8,504503	8,585186	8,102412	9,121076	4,551421	6,394991	9,380526	10,44298
22/06/2020 20:01:00	74	88,62732	94,6283	67,86354	73,71622	75,21269	74,0366	75,53306	57,71289	78,96317	74,86469	69,62754	71,28109	77,36309	71,40038	54,87408	64,48884	89,80134	64,61697	81,575	44,73668	57,48611	68,64487	75,99201	64,65318	82,4866	86,36073	37,01115	72,45123	98,11409	96,50468	86,09486	90,41536	92,47977	86,56465	92,48833	93,25783	96,6541	95,03737	93,99937	91,25124	85,99207	88,26916	84,46376	82,003	42,32137	56,04174	60,01574	55,06334	84,18732	87,94534	48,69426	71,43472	95,64504	89,83705	92,37705	94,13786	97,70094	93,17784	89,70097	97,73376	94,48649	95,75584	86,98304	98,54202	85,91711	81,34795	86,79025	90,2292	43,52882	61,72587	49,04233	73,22468	81,21803	88,76202	42,50449	77,72789	93,92995	91,68069	88,03631	91,14521	97,51078	96,26893	94,69889	95,97923	92,84344	96,75661	89,16288	97,11746	80,7195	86,08775	73,23028	90,86297	45,92935	53,12044	44,14422	62,46961	65,11225	69,30067	49,81998	71,24771	83,62981	93,68527	84,201	94,50245	92,98995	94,19167	91,35182	96,83549	78,04618	94,32858	89,5461	94,07162	74,17509	80,40685	81,33206	91,96066	47,03021	35,13394	46,31583	68,20374	62,07428	65,58308	42,21161	58,79276	90,53976	87,15586	82,25478	94,76942	92,2802	91,29642	90,93461	95,19859	86,76172	83,72736	86,76482	87,85168	70,6554	65,81199	79,41106	90,08393	42,20622	8,734458	49,52227	63,09406	40,73746	22,85242	21,28703	23,2443	41,60546	44,5841	39,95475	43,80119	40,56933	36,24144	35,19017	51,41724	40,02418	40,71411	28,84353	52,9979	38,86232	29,74905	39,42439	47,41034	18,67927	23,40158	33,25444	33,98645	10,82891	6,69568	5,119709	7,625096	6,645667	5,74312	6,818704	10,02211	6,141136	6,64553	6,738229	9,0109	4,320222	5,899853	4,87739	9,954894	8,788544	9,310206	7,873357	9,464867	4,567861	6,19771	9,505279	10,39988
22/06/2020 22:01:00	76	91,08215	95,9266	70,18105	76,12871	78,11125	76,38035	75,79742	60,53045	80,03966	77,45123	72,41408	74,0004	79,19782	73,98749	56,38505	68,27227	89,30075	67,56182	84,49886	46,49853	61,5156	71,89724	77,02697	67,16761	84,0366	90,48264	37,57294	74,44739	97,7942	96,91991	87,41241	92,53268	93,8398	88,82923	93,50285	95,59053	97,14066	96,6568	95,52457	92,73645	86,78016	89,12951	84,41065	85,66058	44,34993	57,88358	60,53541	57,21195	85,44678	88,71021	51,34767	75,99966	97,44253	91,86858	92,38637	94,93431	97,74964	92,68623	92,16692	97,99625	96,39127	97,38726	88,5237	98,63968	86,88584	86,35921	88,12825	91,3045	47,25423	60,86704	50,22471	75,85876	82,11511	90,12675	41,52078	77,80546	95,338	93,66448	92,02041	90,90255	97,46443	95,33039	96,14901	97,0425	93,88152	96,80551	91,10052	97,42921	81,93572	87,01798	77,14648	91,31528	47,50035	52,57141	44,47972	65,26961	66,3483	72,66295	52,23103	72,8744	85,56477	95,05202	85,51344	96,20317	93,88034	94,67934	93,54782	97,59332	80,14194	93,45222	90,81731	94,19513	76,46303	81,53895	83,29707	94,44498	46,92218	35,49562	47,64168	70,26346	63,2052	69,90281	42,865	61,51311	90,818	88,19539	85,30498	94,10961	93,31725	91,14632	91,77346	95,66894	87,10385	83,94845	89,18981	89,63805	71,48997	67,34134	78,51183	91,45489	42,84745	8,475421	51,56271	65,53086	41,66149	22,78321	22,17652	23,37561	39,85017	44,67438	40,99393	45,17021	39,39524	38,55099	35,58887	52,03906	40,47172	41,43776	31,14742	52,42299	40,4483	32,13845	38,39516	49,22104	18,55223	24,36409	33,55604	33,60107	11,1734	7,172788	4,632032	7,547733	6,575211	6,470214	6,101833	9,768595	6,014521	6,331303	6,832174	9,240371	4,305717	5,488506	5,623688	10,66016	8,898375	9,542578	8,263428	9,144562	4,925951	6,557872	9,358837	10,4092
23/06/2020 00:01:00	78	91,95029	97,58414	73,82965	78,25742	81,19598	78,03217	80,9015	58,20782	80,90511	80,84888	74,566	72,29588	80,46876	76,65369	59,84845	68,74482	91,6036	70,9587	84,26441	48,72465	63,91744	73,68072	79,6752	72,26556	87,21783	88,93588	41,1678	76,52686	98,01939	97,25927	90,50736	94,85542	94,11783	89,37086	94,50052	96,12532	98,05717	97,29768	95,23901	94,04206	87,29382	90,47856	86,31148	85,28605	43,4382	59,79449	63,95868	58,82972	86,76579	89,95814	52,25208	77,10558	97,45697	93,99805	94,43268	95,5627	98,11603	94,41328	93,92311	98,33513	97,26611	97,09833	89,50977	98,8197	87,94899	87,11835	89,12861	93,59499	48,20499	66,23756	50,06922	77,09438	85,66749	91,87389	44,34626	79,4878	95,81171	94,95586	92,46954	91,48216	98,3522	97,4301	96,52223	97,64278	94,74297	97,33781	91,00789	97,53384	84,97576	89,0145	79,95856	93,17583	48,27214	54,19285	46,21898	67,25361	69,57332	71,32433	53,25479	74,24141	87,38202	97,08112	88,16335	96,3425	94,60488	95,52892	94,70622	97,81152	82,41165	93,63769	91,61355	95,18928	75,32155	84,63155	83,58898	95,42474	49,21025	35,99525	49,49996	71,39892	66,67814	71,54675	44,04758	62,76007	93,09226	89,77888	87,03636	94,74207	94,25764	92,15821	94,28797	96,50214	87,55643	86,47319	89,91393	91,0885	72,4982	69,73655	79,79078	90,9491	44,02354	9,505072	53,72389	67,07028	39,4141	22,07111	22,96613	23,00025	43,23635	45,82711	41,53963	44,95924	41,53018	37,8697	37,43044	51,5978	41,19674	42,63567	30,38013	52,67192	39,38066	34,06257	40,01692	51,4133	18,42887	25,16889	33,85078	33,54499	11,05113	7,295053	4,934723	7,726637	6,691949	6,222785	6,531071	9,841747	6,735191	6,259878	6,925632	9,294664	4,211704	6,113921	5,592879	11,20013	9,38308	8,954465	7,772713	9,254878	5,138774	6,518775	9,422178	10,1872
23/06/2020 02:01:00	80	93,18157	97,6548	76,61472	81,55994	84,76149	79,93085	83,46568	61,36584	84,83623	82,37595	76,32619	74,95255	85,34656	79,01256	62,67096	71,52638	90,94302	73,25093	86,29919	49,77219	65,12157	73,97388	79,4438	74,7849	88,12038	92,14309	41,71771	80,54343	99,01056	97,9043	90,8611	95,78429	95,68986	91,18072	94,95621	96,45343	98,22226	97,57087	95,814	95,7311	87,88979	92,13258	88,18434	86,67717	45,05671	63,15719	65,71203	61,72006	88,75788	90,85392	54,08156	79,00399	97,85395	95,82761	95,31692	96,18148	98,71712	94,86537	95,66638	98,9906	98,22855	97,93063	91,5511	99,07535	88,80513	87,75758	90,32576	94,91842	48,60453	70,30014	52,29215	80,01838	86,68228	92,18619	44,28174	82,6405	96,08057	95,107	92,5268	93,56985	98,02961	97,53102	97,18895	98,27995	94,93362	97,98084	93,34142	98,02954	86,05887	91,53073	82,11691	92,85168	48,20921	54,98549	48,90514	69,80113	72,64989	75,51123	53,33216	76,61569	87,20312	97,16339	88,35668	98,04432	94,74042	96,58606	95,24812	98,02907	83,69571	94,74504	92,27834	95,68461	77,06918	84,3453	85,42081	95,06646	50,71389	37,57937	53,22612	74,09034	69,88126	71,60194	44,08606	65,07819	93,52026	92,2371	88,21266	96,39555	95,42896	94,51751	92,39785	96,88232	89,23679	87,61494	91,70175	90,9956	74,08551	72,29643	82,97469	92,52653	44,62637	9,591	56,90409	67,83696	40,78539	22,30707	23,13812	23,89596	42,89636	45,70334	43,45221	47,24304	44,62506	36,25677	39,62609	55,50806	41,31949	42,08527	30,68689	54,28907	43,68085	35,74188	38,4395	49,55473	18,75566	25,7923	32,78286	32,63359	11,22458	7,172235	4,979347	8,18489	6,857041	6,044085	6,209521	9,676448	6,587644	6,58053	6,713293	9,801546	4,645847	6,014382	5,525945	10,86311	8,96013	9,503964	7,839854	9,300053	4,769769	6,3494	9,396276	10,29675
23/06/2020 04:01:00	82	93,36967	98,4409	78,3868	84,29708	86,71488	80,449	86,74783	65,05146	87,4674	85,17608	76,72049	76,49171	86,27915	79,75008	62,58801	76,44818	91,46794	76,5444	87,50932	50,13152	65,93916	76,90788	84,21799	75,67135	88,29582	92,67117	44,33086	84,08088	99,25839	98,75559	92,67104	96,72871	96,49986	93,79663	95,23776	97,07104	98,66427	97,55679	97,03152	96,42905	89,33445	93,55404	89,78262	88,53738	47,75779	62,96703	67,18695	64,93479	90,78761	92,62096	56,69796	80,88142	98,87302	96,20323	95,94034	97,01405	99,37031	96,73602	96,27901	99,34474	98,95537	98,12009	93,0714	99,25439	91,54939	89,95054	91,8547	95,81807	49,97417	70,28356	54,43129	81,0702	89,62374	94,80273	47,44522	84,53429	97,20753	96,13306	94,6435	95,39996	98,66137	98,38197	97,02041	98,77783	96,0863	98,05904	92,70972	98,3028	86,91257	92,03526	80,17995	92,2326	50,73021	59,99841	48,31882	70,29233	73,39661	76,85041	56,69968	81,06654	90,05305	95,78484	90,26353	98,06939	95,52035	96,56879	95,7501	98,68148	84,56773	96,7676	92,40792	96,72359	80,04311	84,76852	88,11596	95,09526	53,09323	40,91678	54,17689	74,81364	72,04079	74,93935	47,37235	67,15932	95,78339	91,55283	90,35706	96,53322	95,23176	94,43454	94,22697	96,97488	90,68628	87,55927	91,92453	93,2166	76,00327	74,09863	80,68468	93,14324	46,11537	9,403874	57,93421	70,14514	43,00114	22,42526	23,38017	23,4241	44,92691	44,93914	45,19853	46,77919	44,68729	40,73151	37,89574	58,30757	40,32901	42,25402	30,72544	55,90317	44,44857	34,90295	40,35595	51,72697	17,76104	26,76911	34,80527	33,09274	11,49784	7,786459	5,464398	8,202504	7,240412	6,357414	5,687791	10,03143	7,013291	6,431325	6,689876	9,687364	4,591899	6,287578	5,138981	10,97383	9,584164	9,97679	7,954658	9,229459	4,694684	6,634131	10,60317	10,65995
23/06/2020 06:01:00	84	95,89488	98,86993	80,95166	85,51469	88,34763	82,31881	87,28	67,65136	89,69227	87,0392	78,28906	79,44532	86,9333	81,07158	65,31216	79,23208	93,94604	78,77805	89,14581	53,08183	69,84852	79,59328	84,62685	77,37014	89,49395	93,01469	45,19411	83,71022	99,26489	99,26566	92,7571	97,61004	97,29112	95,40106	96,44134	97,6193	99,21578	98,42417	97,47361	96,98456	93,70551	94,11479	92,61661	88,67077	49,67625	63,89209	69,99157	68,50581	92,59105	94,28561	60,30082	84,53422	98,84677	97,37684	97,16726	98,02719	98,94784	97,31944	96,32349	99,48062	98,8579	99,02326	93,90218	99,56682	91,27266	91,73644	93,56184	96,70273	52,23785	70,01078	54,6129	81,0271	90,94041	95,49983	51,65444	87,51064	97,92165	96,88667	95,71453	96,13306	98,70842	98,05386	97,52901	98,36767	97,38707	98,73363	93,94238	98,17709	88,75117	91,74701	83,12328	94,10857	53,27283	57,52348	49,36285	72,30473	73,31654	80,55765	58,39723	81,33028	90,8198	97,72602	92,03532	98,17136	96,97178	97,03878	97,29623	98,90977	86,965	96,58392	91,87238	97,18453	81,75847	85,81544	86,68083	95,74616	56,46593	39,17385	55,85564	77,01564	74,16791	78,75919	50,57796	68,47411	95,75424	93,53158	91,29469	97,66752	96,0789	95,29523	95,996	96,27549	88,91724	89,12328	90,73538	92,28725	78,95805	77,54601	84,38847	93,83199	46,62205	9,884159	60,00041	70,88287	42,60928	24,10415	24,33169	24,60136	46,67896	45,60117	45,93363	48,33686	45,15605	39,89874	39,13379	56,77505	40,15894	41,39996	29,31794	57,28262	47,31018	35,48208	43,03465	51,03241	18,92691	26,39858	32,7178	34,4389	10,97404	8,039208	5,552194	8,04501	7,09929	6,513594	5,982607	10,14112	6,312721	6,303396	7,077877	9,169223	4,573387	6,450665	4,937901	10,56891	9,144699	9,982248	8,213972	9,894659	5,193758	6,210281	9,894865	10,88238
23/06/2020 08:01:00	86	96,07323	98,80409	82,97827	87,82376	90,20288	86,4573	89,87476	68,74903	90,75901	88,87751	83,40234	80,52325	87,53765	84,30399	68,24519	79,41085	95,03613	77,61488	91,26002	55,82926	72,27412	80,01064	86,13139	79,83987	92,1062	94,78918	48,58581	86,33987	99,42937	99,22801	94,28922	98,13066	97,42084	96,55421	97,02579	98,43785	99,22704	98,10587	97,64368	97,92813	93,47066	95,9248	92,46754	90,93163	51,13189	67,5192	70,60152	69,0404	94,58686	94,95206	61,78278	85,12143	99,06762	97,72602	98,43522	97,39895	99,27229	98,10365	96,74776	99,47613	98,63651	99,12115	94,53539	99,49539	94,48608	91,80039	94,16045	96,81512	54,05593	72,30209	54,65643	83,97678	93,0924	96,13168	53,28014	89,46391	98,46825	97,51182	95,19646	97,30949	99,13828	98,56784	98,59747	99,26751	97,23702	98,48096	93,12991	98,62794	90,46627	94,07314	85,34843	94,35456	54,88588	60,32936	53,12963	74,75741	76,76676	81,59918	61,40895	82,71407	91,5871	98,5481	92,68962	98,46631	96,95658	97,52335	97,15076	98,97436	88,34949	96,77706	93,68645	97,60618	81,57334	86,59187	90,89433	97,09286	57,71656	41,83853	60,55751	79,57671	77,60155	78,10525	51,46538	71,06253	96,78251	95,60131	93,52502	97,93559	96,32211	96,36757	95,77891	97,19801	90,88355	89,77225	92,04306	93,57013	79,52987	77,0843	84,64371	94,9368	49,66333	11,58833	61,89331	73,15505	41,4325	24,34205	23,78572	22,758	48,46382	46,50613	45,55703	48,86439	45,03032	42,60417	39,4867	55,48235	42,88848	42,67214	31,96687	57,43023	47,40564	34,4579	42,0651	52,70599	19,6176	26,96881	33,21984	33,73384	11,6695	7,718487	5,338818	7,499724	7,461179	6,220297	6,462133	10,72737	6,681864	6,381106	7,108547	8,932637	4,560884	6,35237	5,148789	10,48471	9,377005	9,394547	7,979595	9,71451	5,260624	6,284953	10,23424	10,32742
23/06/2020 10:01:00	88	96,77934	98,83394	84,39137	87,47403	91,617	87,86079	90,63212	69,66387	91,22327	90,14962	84,41245	83,45174	89,94412	85,49845	69,30267	80,56131	96,24627	82,08105	91,84019	58,63278	72,2583	83,86363	88,27428	82,7828	90,84888	95,07474	50,0449	88,16928	99,29971	99,48373	95,14561	98,65765	97,96372	96,40964	97,8552	98,17052	98,63692	98,65778	97,9702	97,99976	94,4954	97,00175	94,13799	91,98	55,13995	68,44074	71,99457	70,1005	94,18546	95,84715	66,40459	87,22066	99,40982	98,04874	98,0761	98,80755	99,16031	98,18047	98,35738	99,46474	98,85099	99,44276	95,45633	99,54334	93,11237	94,29804	94,90778	96,85249	56,07407	73,51321	56,40259	83,81445	93,93154	96,5882	56,02419	90,40092	98,55266	97,86762	96,43941	98,53475	98,90335	98,7453	98,24499	99,36616	97,46857	98,73363	94,98681	98,88319	91,14217	93,71581	86,29905	96,54557	58,6946	62,51208	54,84423	72,47438	79,88514	83,83006	64,03895	84,99718	93,69564	98,84174	93,66421	99,20425	96,66156	98,07201	97,43162	99,28818	89,66353	97,11587	94,29578	98,07065	83,79414	87,03726	91,66135	96,53391	57,59118	40,67833	61,00057	80,60027	78,17798	80,6632	56,03283	74,76404	97,6988	94,92809	95,02245	98,04343	96,30679	96,52527	96,95348	97,35736	92,41545	89,01159	92,9195	94,79955	80,46744	78,29368	85,76993	93,74834	49,96132	11,64498	65,92424	73,1386	42,72546	23,28401	23,94024	20,27548	46,96701	46,94387	46,11841	50,19044	46,87438	43,07485	42,40488	58,36069	42,39964	44,45789	35,07523	60,66706	46,80911	34,51619	43,4109	55,79942	20,20426	28,56136	34,95158	35,58342	11,44915	7,888138	5,737041	7,846555	7,082436	6,474635	6,341456	10,93004	6,948704	6,507447	7,363021	9,038669	4,63065	6,918519	5,4396	11,58751	9,345712	10,60476	8,390944	9,92305	4,932858	6,565262	10,79562	10,93142
23/06/2020 12:01:00	90	96,71758	99,00227	85,33695	89,16383	92,50719	90,2006	90,84639	71,31742	92,69356	91,89912	88,99004	83,04992	92,21493	89,21737	69,92097	80,73228	96,85055	81,37296	92,89285	62,42492	76,25229	84,7954	89,34841	83,73322	91,4517	95,66645	51,63684	89,37762	98,88905	99,52171	96,39001	98,81742	98,48566	96,20683	98,59092	98,54424	99,34785	98,8061	98,74889	98,54243	94,84755	96,71745	94,59072	93,98299	52,11787	70,3402	74,41901	72,91032	95,06107	97,58925	67,18176	90,03965	99,50956	98,31537	98,9131	99,06374	99,60108	98,00522	98,53773	99,56048	99,15984	99,50272	96,15453	99,69566	95,86048	94,31138	95,3661	96,53224	57,60334	74,54175	57,72782	85,66714	96,24144	97,45918	58,17239	91,31507	98,74537	98,89734	96,95132	98,11533	98,83282	98,83607	98,44476	99,58202	97,98858	99,0317	94,58686	99,26221	91,93282	94,56614	87,89898	96,61514	58,52619	65,29745	59,70823	74,36505	79,34433	84,61842	63,90846	88,59962	95,60712	98,95901	94,89397	99,02763	97,81402	98,51452	98,6198	99,34116	90,04469	97,06441	94,75416	96,95388	86,11731	88,89761	91,55629	96,79853	58,14931	44,54354	64,55212	79,69289	79,34889	80,4749	57,60278	74,34226	98,05786	96,52962	95,98882	98,58291	96,88924	96,07648	96,38374	98,34943	92,372	92,04037	93,5731	94,93127	81,74107	81,21684	85,67902	94,92712	51,27354	11,74182	64,98577	76,47131	44,04709	23,42562	26,28454	20,62369	47,29616	48,91295	47,17907	52,71055	47,14633	44,09414	39,93666	57,91052	45,69988	44,09732	35,41086	62,92496	48,89623	33,04204	42,62123	55,44699	21,32274	28,498	32,86548	35,06293	10,87305	8,162508	5,383579	7,717798	7,453443	6,594276	6,650296	11,00278	7,19876	6,723516	7,141495	9,361598	4,708154	6,99388	6,296626	11,57638	9,570416	10,63578	8,709246	9,578843	5,197972	6,644009	10,60234	11,26913
23/06/2020 14:01:00	92	97,1567	99,26517	89,73744	91,45123	93,58671	91,2136	92,14813	73,2222	94,3609	93,95011	87,86728	84,15665	91,24792	89,51758	72,91122	81,75923	97,45718	84,5928	93,1869	62,37635	78,1241	84,7985	91,42428	86,48929	95,07751	97,37311	56,74659	91,36515	99,59398	99,51826	97,47638	99,10574	98,60129	97,07781	98,10089	98,94942	99,26683	98,97948	98,81646	98,35275	95,22202	98,14047	96,87969	95,08738	57,06337	72,00446	76,02495	75,04732	95,66334	97,85423	66,09714	90,32949	99,60869	98,53883	99,21253	99,07106	99,62672	98,7931	98,94736	99,36747	99,08253	99,677	97,31786	99,71727	95,77248	95,09277	96,62032	97,47133	59,45216	76,87037	58,20817	87,35728	96,98891	97,82625	61,21346	93,2738	99,02754	98,60453	97,93711	99,07997	99,53706	98,96151	98,81811	99,52898	97,76305	99,37846	96,18756	99,46626	93,09074	95,60477	89,99006	95,98399	60,32507	65,55026	58,67727	76,69127	81,5022	86,43679	67,55477	89,33826	95,21677	99,222	96,78983	99,08758	97,80573	98,73004	98,49407	98,96283	92,177	98,0779	94,75858	97,93767	88,07533	89,30454	92,5498	97,63436	60,50729	45,43124	65,88846	81,69775	81,36736	81,40798	59,5182	79,58769	97,88461	97,14066	96,33324	98,65157	97,46291	96,91154	97,52702	98,47239	93,94486	91,20372	94,44947	94,9274	84,36132	81,575	85,78609	95,43663	52,14288	12,1819	67,0595	76,56437	46,97937	26,00603	25,66644	21,26333	48,42023	49,49534	46,10611	53,93299	46,57797	42,7044	39,97492	57,68954	42,59878	44,34613	35,988	61,10929	48,21369	36,2489	41,51276	56,08215	20,06838	27,21133	34,3951	34,33348	10,65954	9,234846	5,345657	7,61653	7,730922	6,820223	6,988147	11,5214	7,07615	6,296972	6,990772	9,617182	4,897077	7,097632	5,794236	11,73395	9,940733	10,82408	8,865703	9,800715	5,18616	6,64774	11,84813	11,0369
