# Supplementary material for: Neuroblastoma signalling models unveil combination therapies targeting feedback-mediated resistance
Source: PLoS Comput Biol. 2021 Nov 4;17(11):e1009515. doi: 10.1371/journal.pcbi.1009515 (PMC8604339; doi:10.1371/journal.pcbi.1009515)
Supplement: S2 File — (ZIP) [file pcbi.1009515.s023.zip › drug_sensitivity/LY300912_test/LY300_AZD_synergy_KELLY.txt]

Label: LY300_AZD_synergy_KELLY
Metric: Phase Object Confluence (Percent)
Cell Type: KELLY
Passage: 1
Notes: 
Analysis Job: LY300_AZD_synergy_KELLY

Date Time	Elapsed	A1, Image 1	A1, Image 2	A1, Image 3	A1, Image 4	B1, Image 1	B1, Image 2	B1, Image 3	B1, Image 4	C1, Image 1	C1, Image 2	C1, Image 3	C1, Image 4	D1, Image 1	D1, Image 2	D1, Image 3	D1, Image 4	E1, Image 1	E1, Image 2	E1, Image 3	E1, Image 4	F1, Image 1	F1, Image 2	F1, Image 3	F1, Image 4	A2, Image 1	A2, Image 2	A2, Image 3	A2, Image 4	B2, Image 1	B2, Image 2	B2, Image 3	B2, Image 4	C2, Image 1	C2, Image 2	C2, Image 3	C2, Image 4	D2, Image 1	D2, Image 2	D2, Image 3	D2, Image 4	E2, Image 1	E2, Image 2	E2, Image 3	E2, Image 4	F2, Image 1	F2, Image 2	F2, Image 3	F2, Image 4	A3, Image 1	A3, Image 2	A3, Image 3	A3, Image 4	B3, Image 1	B3, Image 2	B3, Image 3	B3, Image 4	C3, Image 1	C3, Image 2	C3, Image 3	C3, Image 4	D3, Image 1	D3, Image 2	D3, Image 3	D3, Image 4	E3, Image 1	E3, Image 2	E3, Image 3	E3, Image 4	F3, Image 1	F3, Image 2	F3, Image 3	F3, Image 4	A4, Image 1	A4, Image 2	A4, Image 3	A4, Image 4	B4, Image 1	B4, Image 2	B4, Image 3	B4, Image 4	C4, Image 1	C4, Image 2	C4, Image 3	C4, Image 4	D4, Image 1	D4, Image 2	D4, Image 3	D4, Image 4	E4, Image 1	E4, Image 2	E4, Image 3	E4, Image 4	F4, Image 1	F4, Image 2	F4, Image 3	F4, Image 4	A5, Image 1	A5, Image 2	A5, Image 3	A5, Image 4	B5, Image 1	B5, Image 2	B5, Image 3	B5, Image 4	C5, Image 1	C5, Image 2	C5, Image 3	C5, Image 4	D5, Image 1	D5, Image 2	D5, Image 3	D5, Image 4	E5, Image 1	E5, Image 2	E5, Image 3	E5, Image 4	F5, Image 1	F5, Image 2	F5, Image 3	F5, Image 4	A6, Image 1	A6, Image 2	A6, Image 3	A6, Image 4	B6, Image 1	B6, Image 2	B6, Image 3	B6, Image 4	C6, Image 1	C6, Image 2	C6, Image 3	C6, Image 4	D6, Image 1	D6, Image 2	D6, Image 3	D6, Image 4	E6, Image 1	E6, Image 2	E6, Image 3	E6, Image 4	F6, Image 1	F6, Image 2	F6, Image 3	F6, Image 4	A7, Image 1	A7, Image 2	A7, Image 3	A7, Image 4	B7, Image 1	B7, Image 2	B7, Image 3	B7, Image 4	C7, Image 1	C7, Image 2	C7, Image 3	C7, Image 4	D7, Image 1	D7, Image 2	D7, Image 3	D7, Image 4	E7, Image 1	E7, Image 2	E7, Image 3	E7, Image 4	F7, Image 1	F7, Image 2	F7, Image 3	F7, Image 4	A8, Image 1	A8, Image 2	A8, Image 3	A8, Image 4	B8, Image 1	B8, Image 2	B8, Image 3	B8, Image 4	C8, Image 1	C8, Image 2	C8, Image 3	C8, Image 4	D8, Image 1	D8, Image 2	D8, Image 3	D8, Image 4	E8, Image 1	E8, Image 2	E8, Image 3	E8, Image 4	F8, Image 1	F8, Image 2	F8, Image 3	F8, Image 4
19/06/2020 17:27:00	0	10,1157	8,914746	5,877542	7,079878	8,96987	7,487843	7,395488	10,06003	8,185511	8,677194	8,958264	11,99105	9,72252	23,43964	8,221017	13,0171	8,854028	14,72266	8,726444	10,30739	10,8122	14,81308	20,59067	10,06984	13,19401	9,954962	8,009988	13,28098	14,11548	11,98137	13,70144	19,53781	12,48094	12,72429	9,875456	16,71012	11,03338	12,98105	12,3356	14,70567	16,05396	16,93088	14,3205	15,14098	6,548339	19,74725	18,31607	8,973461	14,87042	8,75456	8,153942	11,20227	19,35994	14,11189	13,42362	15,95732	14,25639	14,86758	14,02748	21,19985	15,06535	15,86339	14,07694	18,9278	12,77002	11,4649	14,97893	14,1103	6,753219	10,01361	15,64503	11,73913	10,88196	7,869143	6,995124	14,13717	15,32721	10,82283	9,171638	17,34603	15,23962	15,79735	13,99025	19,94377	13,32532	13,52053	14,24445	16,14107	9,239264	9,997306	14,45872	12,58828	8,531996	6,591857	12,95307	10,21255	10,74319	10,28708	7,337533	13,91364	13,98147	12,53827	13,40206	18,38417	18,01897	16,32039	16,89006	20,61968	15,05001	13,71325	14,1273	21,1917	13,40372	13,59962	15,18865	20,18409	7,180524	5,878786	9,809765	19,19209	9,654411	10,35029	6,429529	14,73164	13,65253	11,19336	13,50299	19,34461	16,1075	11,93289	13,28837	20,27672	14,46839	13,6783	16,08484	23,49711	12,13921	11,33379	13,25894	25,81101	7,843725	6,757226	8,063868	23,58414	10,26	10,2187	6,062045	11,33641	10,10838	13,5445	10,46868	19,67072	14,86281	14,9408	9,802996	17,35771	11,0293	12,91328	12,04272	21,00568	12,79786	10,75141	10,51185	23,8474	8,297071	7,635942	9,633207	29,41748	8,04425	10,34559	6,156472	11,09161	3,956261	7,896496	5,308493	12,23896	7,229913	8,432873	7,234541	13,574	8,07485	6,575349	6,023085	17,47907	11,19053	9,918836	8,451938	19,49222	6,5281	5,086691	7,713444	27,91653
19/06/2020 19:27:00	2	10,60518	9,605439	5,488713	7,383261	7,810981	8,001007	8,37464	10,40327	7,803175	9,389921	8,527644	13,90487	9,423007	25,73262	9,137862	13,91295	9,921392	15,64862	9,684737	11,09817	11,6534	15,49804	21,82008	10,92306	12,44516	9,78476	8,162786	14,09552	13,11685	11,39009	13,32877	18,85955	12,00991	13,84463	10,09436	17,93463	11,16345	14,46362	12,97587	15,11515	17,51741	18,63126	15,98744	16,26271	6,830239	21,32059	17,31626	9,649162	15,11121	8,918546	7,820237	12,07802	20,54363	13,62456	13,76534	16,97868	14,67134	16,10605	13,61267	20,57409	15,95256	16,08498	14,88699	20,28756	12,78763	12,89664	15,51144	15,47165	6,880527	10,61547	15,73683	11,95361	11,04643	8,348739	6,648983	13,67429	15,61443	10,62092	9,103323	15,64324	15,90794	16,5194	15,22339	22,10032	14,23595	14,2115	20,35485	17,56127	9,902604	10,75472	15,14934	13,33865	9,400489	7,937737	14,51522	11,50247	10,79866	10,2801	6,980687	14,53609	14,4237	13,56702	13,77805	19,88216	19,45921	16,88142	17,09315	21,72138	16,03324	15,11114	15,00456	22,3528	15,51234	14,5548	16,01625	20,94095	6,285643	6,129531	9,95586	21,29946	9,714509	9,957243	6,269893	15,89702	14,77993	12,0345	14,33873	20,75894	15,99276	13,1058	13,65848	21,38083	15,50999	14,528	16,62999	26,45682	14,42038	11,79819	14,27795	27,949	8,760086	6,957201	8,887737	26,22907	10,23679	9,894729	6,055828	11,25325	10,09726	13,47356	10,48008	19,79533	15,11757	15,36935	10,21144	17,1924	11,55276	13,06974	11,88501	21,12912	12,48695	10,63239	10,7148	24,83829	8,088114	7,566108	8,794347	29,35303	7,495924	8,943207	5,737455	10,65194	3,721748	6,926323	4,565926	10,99248	6,888194	8,48606	5,995386	11,88902	6,971085	6,588887	5,806739	15,47683	10,18582	8,556519	7,530738	17,41815	6,103559	4,749531	7,569215	25,42137
19/06/2020 21:27:00	4	11,43913	10,5408	6,209246	9,031831	9,014008	8,898169	8,921102	11,04712	8,738533	10,61374	9,802649	15,75245	11,1705	27,38167	9,592314	16,76841	10,09961	16,39036	10,92707	11,7164	12,84255	16,54136	23,83379	12,18446	13,70745	11,44839	7,96419	15,38897	14,89066	12,90762	14,67058	21,08968	13,79511	14,71824	11,24254	19,72314	11,98739	15,33495	14,49367	16,41578	18,63996	19,02119	17,49344	17,22328	7,146607	22,03954	19,05925	10,67239	15,87602	9,759753	8,855825	13,34977	21,68891	15,20895	15,03771	19,37334	15,88811	17,45862	15,14167	23,01676	17,42188	17,81754	16,31272	21,10004	13,67706	14,07051	18,0142	17,07511	7,584756	12,51306	17,87633	13,43121	11,59393	9,855908	7,133	14,81536	17,12181	11,1517	10,11757	22,42415	18,39923	17,85975	16,19674	23,88091	15,2466	15,73725	19,68951	19,18781	10,97894	11,68836	16,17008	14,80645	10,2303	7,882958	15,63218	12,31771	11,68753	11,15737	7,746186	15,14209	16,00098	14,84769	14,37086	21,39651	20,88169	17,49496	18,86881	24,73012	16,8779	17,2545	15,9002	23,20168	16,59186	16,49225	16,77118	23,06228	6,666183	6,984002	11,17602	22,29947	10,85274	10,89668	7,442044	17,07574	15,7521	12,6338	15,0056	22,71455	17,35363	14,10892	14,71562	23,23739	16,35196	15,30663	17,353	30,03805	15,58777	13,19553	15,21503	30,10044	9,583955	7,444049	9,430535	26,52071	10,34607	9,107332	6,480714	12,32151	10,06106	13,61502	10,10099	19,76639	15,67833	15,5486	10,61941	17,21852	11,23149	12,53004	12,28241	21,03759	12,47721	10,84584	10,64345	25,13242	8,626698	7,168297	8,784056	27,8152	7,223695	9,360977	5,643236	10,31029	3,715462	6,983171	4,786417	11,09174	6,716678	8,333333	6,248688	12,68146	7,649549	6,800744	5,687652	15,52049	9,831455	9,049927	8,184402	17,63933	5,934046	4,846582	7,225008	24,44912
19/06/2020 23:27:00	6	11,91776	11,0378	6,596624	8,614196	8,854858	10,31616	10,26214	11,95444	9,762033	10,85848	9,893414	15,90358	11,47235	29,55564	10,5207	17,4408	10,00615	17,72008	11,20696	12,62662	12,95528	17,68215	25,65298	12,68029	14,10782	11,26616	8,931879	15,92693	15,91996	13,34411	15,3134	22,99535	13,8617	15,03088	11,58046	20,21165	12,68747	16,21533	15,34697	17,45862	19,88077	21,8254	18,85541	18,15146	7,120498	24,42156	20,32196	11,53984	17,43037	9,472675	9,211082	13,97001	22,63995	16,25311	15,16447	19,86192	16,90636	18,38625	15,22201	24,55722	18,3238	18,22903	17,03166	23,34369	14,47033	15,00297	18,90079	17,32358	7,897602	12,82279	19,36298	15,16502	13,22364	10,41135	7,55008	15,78132	17,49088	12,0691	10,62541	19,70166	19,35151	18,41616	17,29906	24,20721	16,67199	16,87472	19,29771	20,1644	11,43298	12,14951	17,67407	16,23259	10,32321	8,681407	16,41861	13,10082	11,90636	11,45481	8,307498	16,36183	17,02759	15,5839	15,14243	22,49406	21,86409	18,10221	19,87304	25,5636	18,28436	17,99582	16,80296	24,89625	17,07208	16,94373	17,66433	25,07018	7,026829	7,078636	11,50945	23,56474	11,07385	11,32322	7,834742	18,08659	16,68145	13,66573	16,32101	23,80837	18,59962	14,65358	15,39187	24,0558	16,98759	16,05265	18,4757	29,81233	16,75695	13,64217	15,78022	31,81835	10,09394	7,997142	10,12441	28,15864	10,87961	9,384397	6,154745	11,86284	10,4577	12,88386	10,44865	19,86578	15,88921	15,82525	10,33771	17,52687	11,92398	12,57191	12,28096	20,46537	12,5668	10,77855	10,94593	24,95745	8,778321	6,986766	9,092066	28,47577	7,261205	9,115068	6,452255	9,954481	3,712837	6,630678	4,472328	11,29725	6,870787	8,259007	6,437404	12,86589	7,265971	6,670052	5,498867	15,65947	9,923602	8,718845	7,656664	17,82465	6,351474	4,778888	7,453996	24,15735
20/06/2020 01:27:00	8	12,57004	11,97026	7,076356	9,59632	9,656623	10,97515	9,959106	12,67607	11,185	11,63931	11,12573	17,92496	11,27549	31,55145	10,83513	17,84538	9,753606	18,78716	11,27812	13,58767	13,26564	18,73916	27,82846	13,48585	15,18719	12,72353	9,173021	16,35126	16,65907	14,41769	15,94689	23,78018	15,01651	16,06957	12,27378	20,67232	14,36381	17,19316	16,25083	19,77392	22,01378	21,45861	20,56581	19,64302	7,792813	25,84922	21,02723	13,13177	18,59472	10,52056	10,0049	15,15176	23,65067	16,91202	16,20696	20,94027	17,66046	19,65939	16,38117	24,74311	19,44269	19,20086	17,80007	23,85769	14,39489	16,12663	20,06604	18,93671	8,504159	13,69198	21,38539	16,79405	13,27386	10,39118	8,193179	17,14357	18,61102	11,59621	10,93101	20,54453	19,87774	19,67375	18,90839	26,04913	17,93552	17,96005	18,58118	21,66211	11,74182	13,14068	18,70648	16,35154	10,52795	9,410367	17,43127	13,68161	12,76594	12,04569	8,682584	16,26713	18,14047	16,27721	15,80059	23,77632	24,00385	19,57622	20,05126	27,04811	19,14968	18,69509	17,81112	25,75894	18,53234	18,16603	18,63679	25,10134	8,155807	7,928893	12,92703	25,2149	11,89849	11,78748	9,015805	19,29086	18,31855	14,1266	17,18792	25,36796	19,22891	15,24301	16,41295	25,28729	17,73175	16,8529	19,48228	31,17394	17,92274	14,28638	16,47857	32,9434	10,23265	8,444961	10,58991	29,01995	11,19211	9,631341	6,810207	11,92764	10,29786	12,72201	10,98185	19,73814	16,34643	16,27715	10,94586	17,70806	12,60755	12,48474	12,82224	21,47865	12,50069	10,8935	11,10612	25,73863	9,098836	6,744376	9,677485	28,39791	7,28987	9,282022	5,957256	9,895353	3,944172	6,879351	4,705597	10,86746	6,943938	8,572131	6,487069	12,65604	7,316948	6,846679	5,888664	15,89018	9,840709	8,609429	8,106834	17,28938	6,34712	4,633552	7,52908	24,11653
20/06/2020 03:27:00	10	13,48427	12,68885	7,466775	10,3822	10,73483	11,40971	10,20232	13,65095	11,39796	12,11359	11,48182	17,9758	11,80634	32,47065	11,45433	18,79407	10,3306	19,92291	12,98436	14,45506	13,59693	20,24191	29,22898	14,01946	15,59868	13,25161	10,26442	17,75869	18,06021	15,14934	17,0499	26,71592	15,57202	16,36978	12,78224	22,29629	15,15549	19,19284	17,30541	20,87527	23,77949	23,48068	20,99345	20,09332	8,099374	26,89717	22,15172	13,4317	19,45202	10,84791	10,74878	16,05645	24,84941	17,78646	16,79259	21,82105	19,25729	20,53513	17,24628	26,26547	20,79983	20,95726	19,25702	26,11606	15,32266	17,29588	22,12153	21,00257	9,159691	14,96553	22,48543	18,09806	13,99785	10,6154	8,161958	17,26514	19,61801	12,80415	11,71378	21,68718	21,49426	21,38967	19,84334	28,43308	17,76118	18,82557	19,8421	22,86804	12,26929	13,6906	19,79601	17,79979	10,82926	9,047302	17,49627	14,78738	13,49635	13,33644	9,643913	17,0307	18,64804	17,20871	16,90076	25,30386	25,28121	21,33269	20,70368	28,73191	20,77946	19,47654	18,97284	27,24276	19,7534	18,97961	19,3989	27,57875	7,165948	8,559903	13,64155	25,80094	13,00059	11,94041	9,017323	20,36376	18,7623	15,10548	18,48551	26,08795	20,21835	15,93522	16,90816	26,4097	19,06761	17,88565	20,71729	32,7437	19,09697	15,37895	16,65534	35,43339	10,64096	8,869432	11,26644	31,32461	11,44452	10,01616	6,568303	12,31509	10,37294	13,44607	11,18839	20,49217	16,67219	16,56858	10,64835	17,61184	11,75467	12,82984	12,85927	21,79708	12,84407	11,2127	11,31666	26,33552	9,058563	7,204078	9,566479	29,18566	7,512502	9,12833	5,984195	9,886509	4,154924	6,530726	4,646262	11,58371	7,877571	8,926698	6,64622	13,50872	7,954245	6,584811	5,633013	15,74078	9,771842	8,414084	8,584702	17,30935	6,422345	4,750498	7,632213	25,10679
20/06/2020 05:27:00	12	13,98976	13,50616	7,816991	10,90234	10,67245	11,37745	11,12608	14,5624	11,84067	12,79461	12,87715	19,16984	12,46878	34,6263	11,6103	20,21193	10,57492	21,82306	12,6901	15,5866	13,92013	20,84197	30,71169	14,66319	16,12691	14,51536	10,65767	19,71396	19,29494	16,13312	17,52549	28,62898	16,26437	17,38851	13,30273	23,73418	15,36092	20,46108	18,44524	21,87984	24,30945	24,17316	21,58087	21,47284	9,081495	28,76499	23,09689	14,63238	20,65712	11,83625	11,80627	16,27646	26,77898	19,85052	17,82652	23,48185	19,80838	21,40853	18,87551	27,94395	22,34955	22,21327	20,32735	28,07264	16,19426	18,66856	22,94547	21,38028	9,695236	14,90454	23,23801	19,22331	15,49983	10,97584	9,371755	18,78067	21,23494	13,38832	12,09356	22,27495	23,04977	22,13783	21,09803	30,87305	19,65655	20,23334	20,86615	24,47868	13,05061	15,02563	20,79956	18,47777	11,61603	9,934655	18,78447	16,15164	14,21854	14,08806	9,997652	18,57344	20,4311	18,29569	17,57764	27,74287	27,00769	22,13362	23,47943	30,6806	22,18839	20,61104	20,12889	28,19214	20,93184	19,71617	21,28116	28,25252	8,319657	8,991146	14,43385	27,29194	13,31675	12,2373	9,758579	22,0986	20,83161	16,04809	19,11935	28,58117	21,63268	17,25727	17,99472	29,51895	19,71485	18,60384	22,38976	34,59998	20,50474	15,65781	18,28312	37,3249	11,21346	9,372102	11,87203	32,75061	11,87742	10,15501	6,730285	12,6367	11,06419	13,61344	11,50026	20,09823	16,93454	16,87362	10,74415	18,2539	11,69658	13,20161	13,37885	22,09024	13,01151	11,82022	11,81518	26,92467	9,704078	6,89593	10,01423	29,70188	7,55305	9,82724	6,035933	10,92141	4,242166	6,882944	4,605507	11,16821	7,330072	9,025476	7,01039	14,34958	7,984707	6,816078	6,0608	16,483	9,856184	8,857344	8,831649	17,84656	6,438371	5,313121	7,723185	25,18491
20/06/2020 07:27:00	14	15,60469	14,40871	8,580557	11,97109	11,76165	12,48667	11,33358	15,94959	12,52155	14,27049	13,47473	20,10624	12,54497	35,30477	12,96281	20,97846	12,07449	22,49938	14,07376	15,82857	14,85142	21,23722	30,78229	15,14755	16,97592	15,67031	11,62985	20,27568	20,85323	17,43286	19,1952	29,72238	17,5199	18,68376	14,43627	24,57925	17,51064	21,4345	19,64046	22,55153	26,15564	25,65394	23,35917	22,7627	10,11252	30,12454	23,93236	15,22388	21,8205	11,70694	12,25623	17,26659	27,11442	19,89901	19,2115	24,88478	22,24795	22,11304	20,15521	29,41016	22,83364	22,951	21,71806	29,20942	16,40853	19,45644	24,12868	22,69245	10,55786	15,9317	24,56537	20,58328	16,0474	11,76337	10,33191	20,07253	22,31619	14,46839	13,03299	24,17454	24,21992	23,08418	21,86091	32,50048	21,14431	21,00284	20,82215	25,13373	13,74137	15,10969	21,90671	19,91821	12,25361	10,48056	19,79436	16,43955	14,96028	14,83276	10,36106	19,65621	22,3222	19,36858	18,51867	29,23387	27,78529	23,32373	24,46805	31,51215	22,80538	21,56809	20,95373	28,8322	22,45227	20,76398	21,79011	30,38974	9,309999	9,112512	15,1729	28,48495	14,17426	13,2025	10,42433	22,75254	22,33664	16,81518	20,00373	31,47484	23,18911	18,4605	18,35371	29,61283	21,36405	19,36789	23,02284	36,1231	22,02517	16,60526	18,90901	38,4257	11,7307	9,827724	12,50325	34,85825	11,65928	10,23734	7,044996	12,80746	11,6456	13,80215	11,8674	21,30263	17,27247	17,42512	11,4651	18,63623	13,12431	13,82059	13,39225	22,60935	13,4739	11,79515	11,98324	27,4772	9,401732	7,278611	10,11515	30,40762	7,61287	9,909994	5,993244	10,82366	4,418242	7,046654	4,773569	11,51601	7,402672	9,337837	7,068343	13,60259	8,468171	7,196203	6,054307	15,89025	10,13553	9,296945	9,153681	18,2798	6,753564	5,039649	7,777273	24,9274
20/06/2020 09:27:00	16	16,8817	15,212	9,233462	12,35011	13,20333	13,32698	12,32323	17,35169	12,9557	15,08358	14,21571	21,70625	14,29025	38,12728	13,90086	22,6079	12,73376	24,31725	15,58929	17,13569	15,58604	23,13157	31,63835	15,97674	17,42291	15,03391	12,55802	21,78983	22,48715	18,88359	19,63542	31,18058	17,25492	19,19747	14,76403	25,22021	17,59823	22,14378	19,45326	23,68424	26,45053	28,42085	23,34832	24,22068	10,17711	31,07026	25,59647	15,26325	22,96385	12,56556	12,45324	18,58837	29,75581	21,11081	20,5848	26,71412	23,38141	23,0274	20,26159	31,89952	23,33713	23,99053	22,51057	31,64767	17,90299	20,218	24,54783	24,80949	10,7809	16,76586	25,4722	21,80682	17,09038	12,52901	10,58466	21,41917	23,28062	15,48339	14,12702	23,6202	26,28903	24,25951	23,77148	33,79869	21,92149	21,3313	22,11359	26,75336	14,03245	15,72668	22,74426	19,63058	12,37352	10,85551	20,19086	17,24014	14,96374	15,67142	11,04174	20,72095	23,42576	19,81211	19,76977	30,5799	29,11423	24,54562	25,66493	32,12284	23,8284	22,42781	21,94242	30,91865	22,863	21,69133	23,48164	30,65858	9,678933	9,86627	16,78734	30,48809	14,69904	13,23365	11,13375	23,91572	24,01263	17,52859	21,01618	32,5134	24,36346	18,77811	19,67162	31,52629	21,72849	20,47186	23,87862	37,79192	22,26577	16,99319	19,50839	39,30875	12,08195	10,48229	13,30087	35,03219	11,98131	10,87879	7,414831	13,67823	11,84178	14,70007	12,01419	22,0769	17,85546	18,26329	11,57238	19,73448	13,53358	14,18836	14,36637	22,91017	13,07299	12,23095	12,41193	28,31247	9,724109	7,543379	9,623261	31,39389	7,519757	10,56124	6,519674	11,10522	4,613519	7,097494	4,724802	12,40067	8,111738	9,459135	6,967494	13,83649	7,514782	7,391551	6,481475	17,2382	10,50488	9,141111	8,611296	18,68749	7,000305	5,145888	8,093778	25,38282
20/06/2020 11:27:00	18	17,27108	15,93916	9,785519	12,57046	13,28802	13,53027	13,33389	18,48779	14,51965	15,17214	14,84886	23,01482	14,15541	39,16646	14,23471	22,54	13,03216	24,85743	15,63799	17,36689	15,67757	24,91801	33,47673	17,62406	18,80153	16,08843	13,2606	22,96336	23,38341	20,69339	21,25263	33,74385	18,90867	20,83375	15,54991	27,5438	18,46078	22,66661	20,76819	25,62611	28,55728	28,65702	24,66174	25,11439	10,67916	31,91776	26,20213	16,32329	24,35255	13,98148	12,96101	19,50327	32,74701	22,67373	21,52106	27,78639	25,01215	24,68702	21,84951	34,09704	23,35965	24,96885	23,54105	34,20652	18,0477	20,66478	26,1562	25,53941	11,67309	17,62067	27,1893	22,39024	17,20449	13,11395	11,60208	22,94561	24,23954	16,29158	15,07778	24,89597	26,78776	25,64496	25,20861	35,91788	23,61633	22,07629	23,88567	28,71001	15,51807	15,86932	23,44959	20,99532	12,43182	11,79177	21,38815	18,2988	16,42435	16,03718	11,14376	21,5862	23,81024	20,6958	21,63061	32,3758	31,12346	24,87193	26,45267	34,64406	25,02377	23,65937	22,44785	31,99582	23,97975	21,90415	24,09524	31,77857	10,20895	10,0496	16,9733	31,72725	15,41024	14,17357	11,58039	24,79781	25,49527	18,46375	22,30466	33,82232	25,53044	19,88374	20,96776	33,4308	22,21416	21,65851	25,30269	38,83517	23,64376	17,38008	20,94945	40,66196	12,32517	10,33792	13,70351	36,55291	12,37366	10,6842	8,100755	14,71541	12,38209	15,22885	12,38215	23,13599	18,33838	18,57392	11,93731	20,43255	14,11507	15,13194	14,86634	23,98203	13,6821	12,70108	13,00149	29,55861	9,692266	7,412274	9,933135	31,35369	8,184474	10,04697	6,455984	11,30595	4,439863	7,193923	5,104857	12,75517	8,240219	9,867513	7,246974	14,44297	8,522948	7,030836	6,279564	17,76857	10,98882	9,630651	9,812044	19,45968	7,035257	5,241352	7,972204	25,45762
20/06/2020 13:27:00	20	18,40282	16,75778	10,3384	13,90487	13,49421	14,33563	14,4438	18,98734	15,23154	16,11075	16,09002	24,64322	15,23362	41,5223	15,33461	24,62616	13,96966	26,08974	17,53882	18,81991	16,93434	24,73026	34,63286	18,16817	18,91937	16,7814	13,67713	23,60087	24,32257	21,81387	22,41642	34,65842	19,98757	21,87279	16,96059	28,48875	19,69282	23,46147	22,1138	26,40294	30,22346	30,95608	25,78208	25,74284	11,14024	33,20983	27,46076	17,28449	26,23149	14,51198	14,2461	20,67895	33,06097	24,20265	22,54338	30,41701	25,79845	26,12857	23,54885	34,47627	25,46778	26,13582	25,29275	36,15599	19,14014	21,10467	27,12395	27,39832	12,36406	17,32939	27,82203	23,40787	18,53296	14,23118	12,90223	23,55693	25,66106	17,71407	15,93121	25,77904	27,45828	26,75122	27,09439	38,19097	24,40408	22,93373	24,99537	29,4773	15,68862	17,26721	23,69944	21,45771	12,97642	11,60526	21,92943	18,82896	17,21251	17,33988	11,93814	23,31558	25,62071	21,60167	21,5223	34,02575	32,1062	26,15709	27,7647	35,59613	25,98848	24,09379	22,92468	32,49697	24,50155	22,42671	24,68653	34,3797	9,780543	10,05077	16,69354	32,3901	15,8524	15,13601	12,05315	26,79308	25,96285	18,98797	23,27207	35,7807	26,0045	19,55584	21,0215	34,16639	23,75083	22,40212	25,39484	40,40768	24,12384	18,21556	21,38891	41,22859	12,97082	10,85606	14,21391	37,52937	12,90451	11,0762	8,01745	14,76832	13,12977	16,1792	12,84138	23,38942	18,98106	19,39144	12,74301	20,94034	14,10851	15,42226	15,44989	24,31166	13,85355	13,16423	13,68203	30,41176	9,977135	7,486875	10,05381	33,01124	8,379754	11,14487	6,545231	11,70486	4,607234	7,362885	5,550951	13,02429	8,131977	9,986943	7,73327	14,34343	9,064919	7,140873	6,254835	17,84566	11,35009	9,878219	10,29295	20,08496	7,110343	5,484016	8,278143	26,00636
20/06/2020 15:27:00	22	19,26946	17,78224	10,66396	13,98555	14,10553	15,47331	15,60884	20,19921	15,75169	17,86879	17,08085	26,04256	16,67737	42,75869	16,2176	25,26788	14,37279	26,34008	18,22564	19,57615	17,36717	26,95092	35,2656	18,25611	20,68572	18,63485	14,7304	25,12413	26,24482	23,56211	23,60639	38,35398	21,35382	23,07824	17,73652	29,2392	20,27693	24,92167	22,82742	28,61502	31,72365	31,89896	27,72126	27,54186	10,9804	34,6292	28,32028	17,62213	27,68298	15,36403	14,72998	21,66163	34,38799	25,24985	24,2231	32,36061	26,91672	28,26295	24,58223	36,97391	26,61956	27,79613	26,25933	37,47714	20,0123	21,58502	29,26745	27,46844	12,49344	19,03936	29,0549	23,80112	20,37004	14,17537	12,88676	24,20666	27,26963	18,29424	17,22549	25,89585	30,65533	28,40911	28,02857	40,1988	24,88886	24,43102	24,64764	30,02204	17,28034	17,37111	24,03694	22,36489	13,40372	12,13404	22,47348	19,92554	17,83799	17,3729	12,29339	24,85211	27,114	23,03645	22,93021	35,94095	32,58006	27,1538	28,62601	36,85994	26,15841	25,46964	23,44537	34,01194	26,06722	24,84955	26,92895	34,0853	10,09125	10	17,63864	33,76506	16,75052	15,80826	12,5717	28,34521	26,93834	19,86137	24,11721	36,60871	27,79268	20,59806	22,19835	35,91975	24,88541	22,84779	26,81608	39,92284	24,914	18,56128	22,45503	42,40689	13,58049	11,63862	14,12267	40,45348	13,62394	11,61196	8,426586	15,20826	13,36255	15,59661	13,79545	24,11369	19,69427	20,19721	12,78224	21,79232	14,75243	16,4754	15,79811	24,82614	14,81799	13,92787	14,32299	31,06404	10,31416	8,284359	10,35332	33,64299	8,753455	10,62431	7,179419	11,48134	4,788489	7,819339	5,733173	13,68707	8,066561	10,32203	7,702806	14,38543	8,583389	7,491849	6,612442	18,54864	11,53349	9,952614	9,604815	20,56622	7,23758	5,723641	8,369116	26,71461
20/06/2020 17:27:00	24	20,67308	19,53961	11,24226	15,25565	14,89597	15,67336	16,2471	21,19757	16,84254	18,81535	17,54566	26,39203	17,50594	43,6332	17,07725	26,17761	15,41287	28,77017	18,89299	20,32003	17,79682	28,45373	36,9599	18,83311	21,34629	19,13192	15,279	26,91928	27,67773	25,25234	25,28273	41,07952	21,5339	24,02085	18,29838	31,37876	21,53722	26,21173	24,9348	29,6665	32,79074	33,84587	29,57228	29,74041	11,71474	35,66631	29,73393	18,70786	29,59846	15,9634	16,07393	22,78701	36,53791	26,78382	25,07557	33,80443	28,09937	30,1642	25,93073	38,29645	29,28327	29,29018	27,08589	38,8771	20,53099	23,06207	30,59813	28,6048	12,7314	19,33024	29,33722	24,66995	21,39672	14,95648	13,9345	26,58765	28,59948	20,14775	17,76221	27,10357	32,11753	29,56088	29,74863	41,53093	25,97584	24,99143	25,8229	32,65225	18,1413	18,09792	24,75229	22,87688	13,7864	12,57053	23,04114	20,54397	18,87675	18,5132	12,96985	24,49871	27,89104	24,2468	24,35746	37,15559	35,04207	28,77542	30,02176	38,93872	27,05114	25,7577	23,9774	35,32681	26,57044	24,62008	26,62916	36,19944	10,56601	10,63522	18,49573	34,71644	17,3146	16,01749	12,77672	29,0129	28,37589	20,69449	24,89576	38,51977	27,86562	21,38871	22,83129	36,5587	25,54024	23,09613	27,62835	41,87355	25,30248	18,92815	23,7864	44,49485	13,5168	11,14915	15,09277	40,86386	13,90487	11,76931	8,31648	16,12214	13,86114	16,9581	14,2278	25,6268	20,2198	21,1363	13,01358	23,08134	15,62949	16,48486	16,40252	25,9871	15,11308	14,21647	14,67182	32,30921	10,76108	8,679197	11,13948	36,51159	9,274148	10,80342	7,395213	11,71744	4,936588	8,106004	5,747057	13,18254	8,841457	10,14969	8,59976	14,7114	9,126395	7,925094	6,535631	19,47571	12,00189	10,1557	10,15888	21,53383	7,572323	5,947586	8,709314	27,55561
20/06/2020 19:27:00	26	21,6983	20,49134	11,5808	15,8631	14,94032	17,1607	18,30902	23,25169	17,50166	19,29501	18,57897	29,22842	18,35758	46,96729	17,8183	27,79226	16,12373	31,98304	19,10671	21,2491	18,24761	28,74296	39,68605	19,64157	22,44806	20,4798	16,92245	28,17287	29,42474	25,13553	27,49931	42,66523	24,06112	25,03516	18,79386	33,14545	22,87743	27,03809	27,0718	31,86865	35,39941	34,11735	30,20702	31,32384	11,85165	36,76144	30,71335	19,92574	31,56071	16,98483	16,4124	23,32988	37,82805	27,93414	26,3677	36,44991	30,82809	30,47352	27,458	39,75547	29,71512	30,90455	28,8961	41,31922	21,16967	23,69861	30,76391	29,18746	13,79663	19,29397	30,60165	24,51619	22,29657	16,2185	15,40465	27,8898	30,56726	21,43595	18,90625	28,26516	33,05199	30,79278	30,1903	45,80363	26,90684	25,97784	27,99099	32,75745	17,78673	18,78419	25,61754	22,92309	14,1456	12,94278	23,81355	20,54943	18,94859	20,08248	13,58954	26,72089	29,90516	25,9938	25,91091	40,62231	35,6965	29,79775	31,15627	38,53539	27,52293	26,19861	23,77798	36,99733	26,72559	25,44499	27,82763	35,17048	11,33973	10,75189	19,57539	35,2837	17,61273	16,71958	13,56764	30,01291	29,83849	20,96693	25,04061	39,37037	28,49324	22,03077	23,39191	37,59125	26,78431	24,39945	28,7884	42,82465	25,27824	19,02789	24,87746	45,29951	13,61102	11,84668	15,15052	42,36226	14,30447	11,96134	8,694187	16,17187	14,61822	17,33843	15,26159	27,53944	21,25062	21,31376	13,41118	23,31116	15,24212	16,77622	17,06966	27,10648	15,8008	14,86751	15,10811	32,2724	10,85945	8,408282	10,85178	37,57445	9,491048	10,75555	7,581717	12,78259	4,909648	8,530751	5,542039	14,36326	9,277328	11,20579	8,087837	15,22105	8,507199	7,777685	6,935787	19,85984	12,29913	10,48056	9,383842	21,10467	7,780449	6,193219	8,993424	29,86808
20/06/2020 21:27:00	28	23,02602	21,60415	12,62164	16,85918	16,69029	17,48971	18,99785	23,91447	17,93166	20,10486	20,04946	31,73699	18,97526	49,16301	18,51037	28,81023	16,79294	32,56659	20,43449	21,94567	18,97726	28,90943	40,22284	19,78524	23,73667	21,20434	17,53965	29,68253	30,40257	26,74486	30,24501	43,62373	24,71444	25,93771	20,84584	35,68841	23,82398	28,41174	28,51134	32,97034	37,33546	35,19203	31,86215	32,48383	12,40433	37,87349	31,61513	20,45625	32,75599	18,66331	17,37007	24,39338	40,52395	30,1948	27,89608	38,57578	32,52777	31,72738	29,20452	40,95802	29,54548	31,82817	30,64234	43,74288	21,89351	24,9654	32,72076	30,46855	14,22269	20,85738	30,51689	25,45266	23,87462	16,63054	15,15742	29,11466	31,94249	21,613	21,28343	30,42986	36,4095	32,59188	32,17492	46,43617	26,32992	26,7662	27,4723	33,00881	18,25638	19,93431	26,54558	24,09641	14,675	12,65763	23,70924	20,55703	19,55432	21,05051	14,25363	28,42341	31,35679	24,78718	25,77386	40,46143	37,34844	30,67909	31,81649	40,36216	28,5378	25,42282	24,1791	36,50655	26,75177	25,71577	27,94312	35,57479	11,20082	11,52244	18,81231	35,77407	18,86411	17,55623	14,34896	31,49916	31,68849	22,72768	26,44874	41,0827	29,434	22,35473	24,21074	38,32899	27,63076	24,11182	27,68326	42,91999	25,98358	20,86103	24,91932	45,45088	13,96469	11,77387	15,96527	42,92868	14,37976	12,13486	8,661238	17,33871	14,9015	17,55022	15,72993	26,41122	21,1307	22,30189	13,60915	24,57173	15,76384	17,3635	17,08741	27,54186	15,90269	15,3938	15,3525	34,02637	11,34263	8,831373	11,70065	37,96502	9,549623	11,42469	7,70184	12,73728	4,995994	8,730866	6,05334	14,17129	9,807899	10,70547	8,584977	15,18285	8,986794	8,38887	7,284137	19,96981	13,17529	10,45224	10,33861	21,91582	8,952876	5,948	9,027271	29,97141
20/06/2020 23:27:00	30	24,96884	22,28856	13,13446	17,69652	17,06648	18,98417	19,92133	25,18851	18,98023	21,44542	21,69692	33,32525	20,18174	51,5882	19,07383	29,95911	17,20622	35,0838	22,0289	23,12217	20,39671	29,7304	41,83901	20,85592	24,50707	22,75703	18,51618	31,67786	31,77698	28,3955	29,6433	47,07552	26,12	27,37339	21,80371	35,71895	26,03428	29,28258	29,3741	34,23726	38,19228	37,15863	33,88338	34,5323	13,57068	39,11493	33,27738	21,14459	34,43358	20,33495	19,09863	27,40205	44,06754	31,60001	30,58203	41,03483	33,77825	32,78839	31,22251	44,53008	31,16621	33,36781	31,18831	44,91165	23,05206	25,82815	33,28436	31,98484	14,18553	20,63619	31,02647	25,51766	25,21282	17,32689	15,64683	31,296	33,89976	22,52362	22,16602	32,86507	37,36309	32,9684	32,74874	48,53545	27,64127	26,508	29,29239	34,60986	18,0216	19,62996	26,08187	24,22946	14,78352	12,98553	23,47522	20,59737	20,93149	21,8424	14,36112	28,59921	32,542	25,72212	27,46229	42,58372	37,74521	30,88452	33,12334	41,37606	28,03016	26,36985	24,52061	37,18571	27,85284	25,90055	28,45954	36,47306	11,52851	11,04319	19,36292	35,21228	19,4838	17,91307	14,80037	32,74979	32,34099	22,89829	28,18324	41,62826	29,91649	22,52252	24,32561	39,37223	27,93235	24,83408	28,17612	42,10268	25,98157	20,65007	24,83912	46,37634	14,02195	12,14592	16,07538	43,82335	15,12344	12,64029	8,747722	17,36337	15,13967	18,13211	16,16089	27,86893	21,72607	22,35156	13,91371	24,76314	15,78733	17,72457	17,57743	27,30092	16,52133	15,45901	15,42261	33,99784	10,93474	9,169568	11,36363	38,84505	9,68094	11,22113	7,954035	12,74301	5,243562	9,328237	5,981019	14,08053	9,322086	11,36266	8,859762	15,02452	9,022367	8,908394	7,457036	20,1691	12,63042	10,93398	10,3851	22,56749	8,842702	6,038283	9,176199	30,88155
21/06/2020 01:27:00	32	25,52864	23,03748	14,21094	19,05325	17,86493	19,92119	22,11255	25,15901	19,74262	22,78038	22,06683	33,70005	21,62322	52,20097	20,29682	32,55333	18,35461	36,35722	22,79661	24,77267	21,27059	29,95027	42,97926	21,1848	26,50848	23,59126	20,01851	33,4909	33,78675	29,87656	31,51815	48,8876	26,33924	28,46348	22,26335	38,93976	26,71219	30,91664	30,87975	35,72737	39,71928	40,36721	35,49955	36,07745	14,16743	40,07045	34,60599	22,07657	35,31181	21,80827	19,57974	28,50582	44,61476	34,36195	31,32267	41,6887	34,88043	34,33728	32,39293	46,5844	33,0705	33,68783	33,0133	45,97266	23,1853	26,67551	33,37616	32,56886	14,89597	20,48919	31,3264	25,74685	26,09789	18,32256	17,4321	33,53849	36,34436	24,1121	23,39212	34,93908	38,54242	34,29694	35,12738	50,12558	28,38044	27,40143	29,99979	34,84969	18,95916	19,93866	26,59103	24,65469	14,54665	13,39315	24,7029	20,58825	21,58329	22,1627	14,81315	29,13579	33,20707	27,2831	28,0942	43,24174	38,59465	32,09549	32,39528	42,73734	29,00779	27,30099	25,30953	39,41728	28,14545	27,31854	27,02234	37,28075	11,26672	10,69615	19,27008	34,45652	20,35657	18,25728	14,86061	33,17908	33,17757	24,09241	28,49593	43,27075	29,68107	23,07161	24,9415	39,16957	28,41726	25,12053	29,09635	44,14098	27,50518	21,0809	25,31374	47,78557	13,82315	12,34306	16,20262	43,89091	15,62424	12,59961	9,147603	17,35985	15,38835	18,11326	16,70632	28,19125	22,07263	22,54054	14,66726	25,2933	16,39658	17,83281	17,91625	28,21721	16,91859	16,0101	15,7224	35,00291	11,26223	9,263719	11,19951	38,76741	9,863572	11,10715	7,816231	13,06787	5,461152	9,003649	6,480576	14,43033	9,556189	11,21373	9,081497	15,43732	9,75941	8,70351	7,47548	20,99904	13,29562	10,50999	10,79444	22,48066	8,608602	6,166142	9,250663	29,82324
21/06/2020 03:27:00	34	26,53142	23,46458	13,92552	21,02384	18,75207	20,13781	21,90947	26,80351	20,53078	23,58912	23,29188	33,44945	22,33919	53,65337	20,3467	32,89726	19,29646	38,45291	24,23885	26,12152	21,49674	30,76751	42,81334	21,63005	28,34929	24,36837	20,87595	34,66319	35,31803	31,50586	33,26612	50,98862	28,30784	29,59597	23,66622	39,46895	28,39882	31,34366	32,03746	37,72934	41,20662	41,20655	36,78859	38,0631	14,51509	40,90759	34,45222	22,87418	36,85455	21,85531	21,17381	30,0679	45,8068	35,70334	33,3354	43,66518	36,19232	36,02557	33,80168	48,85521	33,71194	36,12574	34,86993	48,46928	24,32458	28,00965	34,16673	33,27946	14,76093	21,89821	32,83744	26,63102	27,20235	19,44435	17,76857	34,67872	37,72388	24,70774	23,81148	34,60689	40,33537	35,44582	36,15322	51,58765	29,05422	27,82742	30,58425	35,54253	18,63492	19,87767	26,4602	24,87871	14,58879	12,71738	24,81895	20,75037	22,31964	23,66676	15,7675	31,44307	34,83353	29,16646	30,34842	45,87782	38,899	31,90602	33,55865	43,42017	29,79961	27,26638	25,58362	39,84692	28,04805	26,74962	27,36979	38,04217	11,37047	11,63282	19,30378	34,77488	20,3757	18,80035	14,97327	35,10106	34,23064	24,25667	28,6086	43,79711	30,66617	23,0973	25,1336	39,95815	28,40054	25,80183	29,71686	45,04662	26,75736	21,29289	25,28494	47,20277	14,2336	12,20159	16,71778	44,0509	15,79659	12,97476	9,343502	17,66012	15,17787	18,52564	17,11421	29,02444	22,53378	23,13433	15,01969	24,45368	16,86319	17,72014	18,09067	28,58367	17,00231	16,20351	15,95373	35,64987	11,42221	9,476265	11,29442	39,01573	10,03661	11,37275	7,884477	13,71754	5,565249	9,145875	6,346984	14,99634	9,58879	11,38726	8,859554	15,42358	9,156857	8,963446	7,663364	20,72951	13,234	10,63688	10,60034	21,79494	8,81514	6,518084	9,34129	30,89875
21/06/2020 05:27:00	36	28,29865	24,93991	15,02812	21,25221	19,79326	21,94269	22,4064	28,52405	21,529	24,68066	23,90549	36,66854	23,6211	53,57261	21,44265	33,64065	19,96263	37,23986	26,45018	26,59904	21,97426	31,91341	45,24778	22,44122	29,64495	25,32404	21,43602	36,9543	36,5636	32,64617	34,21564	52,52127	30,69663	31,60878	25,50087	41,5757	29,41507	33,03879	33,57517	39,65455	43,90991	43,32518	38,7248	39,48262	15,18858	42,18971	35,48505	22,62379	37,87011	22,66882	21,85988	30,63046	48,74191	37,62592	34,72349	44,00455	37,71911	39,21814	35,30228	51,37525	34,74318	37,80822	36,14135	48,26205	25,66119	28,79607	33,93174	33,95985	14,40657	21,37171	32,75323	26,16172	28,035	20,95042	19,3406	35,83499	39,77571	26,02771	25,58224	35,80018	42,43666	36,02702	36,41827	51,19716	29,49617	27,98588	31,25622	37,71608	19,44345	19,8126	27,47872	25,87734	14,66858	13,04639	24,5899	21,24309	22,53074	24,46245	15,93909	31,68007	35,98193	30,09277	31,05859	47,32269	39,046	32,50228	35,3	44,41645	29,87622	27,36406	25,36666	40,65623	28,45504	28,32628	27,98789	37,38209	12,27005	11,84509	19,9084	35,51227	20,96306	18,54243	15,71777	34,90647	34,52752	24,53132	29,78787	44,58665	31,15115	23,77356	25,85979	40,03281	29,47123	25,48132	29,93976	44,85142	27,96489	20,40637	26,23045	47,69556	14,32941	11,42566	17,37863	43,55831	15,41329	12,83675	9,491324	17,67096	15,22892	18,81231	17,17977	28,96185	23,05343	23,39032	15,39152	25,56215	16,98898	18,53821	18,25079	29,43867	18,00833	16,34139	16,49204	36,07689	11,22437	9,616283	11,67723	39,01864	10,21082	10,8055	8,005499	13,68072	5,361406	9,047718	6,236254	15,602	10,14029	10,91643	8,890293	16,01418	8,710349	9,169291	7,941327	21,56554	13,46423	10,40444	10,20654	21,50876	8,912327	6,586814	9,331761	30,99994
21/06/2020 07:27:00	38	29,29107	26,32135	15,7702	21,92577	20,10382	22,22549	23,03879	30,43297	22,40655	25,49901	24,75112	37,07339	24,90951	56,67199	21,47394	34,39331	20,48429	39,16176	27,12381	28,41298	22,63912	33,01075	46,82098	24,28652	30,43484	26,23439	22,07919	38,54554	38,46983	33,64114	35,73766	55,04539	31,17367	32,45027	25,59868	42,98623	30,32093	34,27885	34,80853	40,76004	44,56918	45,09961	39,19533	41,18265	15,24633	43,5972	37,38741	24,35897	40,45659	23,00612	23,02733	32,04016	50,48809	39,66229	36,8502	46,80412	38,73411	39,32154	36,50088	53,69585	37,04707	37,44073	36,65894	50,24847	25,43726	30,48312	34,99716	33,78862	14,31919	21,86899	33,16292	26,74673	29,62354	21,27073	19,08578	35,82124	42,2592	28,0953	26,14818	35,95705	44,47074	37,85283	36,69865	54,19368	29,40988	28,39018	31,96915	38,59314	19,70387	20,95746	28,84657	25,48933	15,19825	13,31392	25,24722	21,54047	22,65688	25,45687	16,02529	32,77858	37,27288	31,22817	31,53798	48,55445	39,91656	33,14088	35,20336	45,8343	30,66686	27,25554	26,20621	40,64946	28,67057	29,72017	28,81245	38,7107	12,65984	12,53447	19,72577	35,72399	21,36322	19,12695	16,0646	35,23547	34,73295	25,91644	30,36714	45,89909	31,2482	25,16164	26,46973	40,79493	29,8282	26,11316	30,05948	44,80452	28,09323	21,0845	25,54632	47,79992	14,40173	11,5855	17,67228	43,81071	15,78222	12,8469	9,160935	18,57434	15,46198	18,77521	16,9639	29,48987	23,50395	23,00467	15,23762	24,9906	16,90795	18,34728	18,52447	28,94017	17,61052	16,88743	16,26223	36,8069	11,38401	9,910823	12,14557	39,39413	10,54998	11,30077	8,035271	13,98127	5,771925	9,060221	5,909801	15,41618	11,20745	11,04381	8,97664	15,91049	9,07148	8,595409	7,793435	21,46496	12,94968	10,53085	10,4072	21,46117	8,843944	6,989529	9,33618	31,72303
21/06/2020 09:27:00	40	29,60558	27,50518	16,86374	23,28567	21,15799	22,61708	23,97553	31,16248	23,26385	25,94344	26,34284	36,50565	24,96422	58,52446	22,08085	35,71204	22,22894	40,22326	26,92708	29,7029	22,55485	34,24231	48,5407	23,68072	31,33027	26,6552	23,38687	39,81999	39,20307	35,22042	35,16584	56,49487	31,59075	33,84131	27,4216	44,26241	31,83535	35,88977	36,92708	42,44702	46,47705	44,76134	40,75507	43,89713	15,44001	45,6431	38,4565	24,90337	40,97383	24,13773	23,35848	32,75937	52,58731	40,74783	39,43233	48,88393	41,35969	41,38594	39,00593	55,81565	38,36794	39,00959	38,31593	51,14405	25,57258	30,04435	35,30643	34,93569	15,7512	21,4888	33,3055	26,27314	30,0802	21,95119	21,53342	36,67475	44,72142	27,70412	26,18735	38,45014	45,56953	38,47245	39,59258	54,49181	30,34006	29,76749	32,29236	39,54604	20,13801	21,03642	29,97645	26,44625	15,30711	13,81224	25,54584	21,61051	23,2405	25,22485	16,61293	34,34247	39,15313	31,5614	32,97953	51,36287	40,49044	33,96476	35,49093	47,28179	30,40471	28,20713	26,938	40,3179	28,81009	28,93872	28,40193	38,71602	12,77009	12,49026	20,30746	36,51967	21,63303	19,52635	16,58025	35,88542	35,08117	26,57963	30,46295	46,04243	32,22764	25,04227	26,49239	40,79333	28,97595	26,85448	30,22104	45,4662	28,52806	21,92653	25,75238	48,13771	14,72052	12,07	17,52142	44,13434	15,98786	12,99237	9,424527	18,11526	15,62769	18,94161	17,74881	29,56848	23,50616	23,40055	15,6192	25,0143	16,95651	18,91544	18,86867	30,00443	17,78425	16,52416	16,53894	36,93474	11,58302	10,0324	11,81221	39,27387	10,21358	11,21546	8,024011	13,79338	5,08593	8,902313	6,32854	15,33882	10,08559	11,22195	9,014492	15,39339	9,811284	9,296254	7,983256	20,98053	13,08459	10,91705	11,42517	23,39909	8,677956	6,117581	9,188082	31,16849
21/06/2020 11:27:00	42	30,41162	28,15305	16,91071	24,86731	22,32088	24,00047	25,31512	32,99901	24,12889	27,48605	27,43486	38,35309	25,46074	59,70761	23,34238	37,07387	22,77575	40,58508	28,2539	30,51406	23,65523	34,68716	48,73937	23,72659	32,64022	28,6236	24,6692	41,32668	41,59759	35,90614	37,67228	57,87253	34,26379	35,75417	29,12778	46,01224	33,08072	38,9191	36,77891	44,99061	47,82272	46,98835	43,69405	44,35234	15,84018	45,10797	38,36524	26,26416	43,09343	25,07301	23,4824	34,28472	54,02609	42,091	40,48104	50,08842	43,44082	42,71006	40,75556	56,89787	39,83671	41,37759	40,3746	54,89128	25,66389	30,63081	37,39687	36,17629	15,20999	21,3657	34,11998	26,34822	31,2395	22,63442	21,50655	38,54339	46,99492	29,17758	26,88716	39,03487	47,34348	39,59301	41,93786	57,66509	30,623	30,38248	33,14766	39,83035	20,3565	21,88488	29,94163	27,64693	15,45721	14,05062	24,7822	21,65921	24,21295	25,84556	17,02897	33,35751	40,95325	32,25367	33,68846	52,60811	40,67038	34,98999	35,68903	46,98504	31,17402	29,33217	27,24104	40,1519	29,264	28,29658	28,81093	39,60889	13,01745	12,15158	19,79768	34,58175	22,41946	19,08087	16,36218	36,34871	35,05187	26,67731	31,42303	47,36903	31,98988	25,82767	27,32192	42,19973	29,5834	26,76675	30,72668	46,30547	29,47232	21,07538	26,14473	48,02988	15,02887	12,69431	16,89213	44,90744	15,73801	13,66041	9,36678	17,9481	15,63971	19,08253	18,61682	29,47509	23,99039	24,17827	15,34317	26,26823	17,34458	18,9095	18,96283	31,06709	18,3057	17,29526	16,56782	36,77719	12,16373	10,2897	11,9391	40,11591	10,46461	12,05798	7,858988	13,63575	5,189752	9,631756	6,783751	15,37294	9,992333	11,30409	9,479514	16,10425	9,987497	9,014215	7,878813	21,37116	13,00681	10,53838	11,56374	22,2065	8,81348	6,326951	9,113338	30,80288
21/06/2020 13:27:00	44	31,80827	29,26324	17,50014	24,15838	23,12341	25,24128	26,41433	34,15589	25,47953	28,54029	28,39958	40,17801	26,47491	61,98836	24,1074	39,17247	24,11914	42,27343	29,76148	30,48298	23,97063	35,85592	50,06134	24,90709	34,18967	30,12412	25,61485	43,26627	44,00938	38,29527	38,98326	60,18008	34,73827	38,33299	29,87346	48,16099	34,29694	40,82214	37,42872	45,95518	50,4548	49,43951	44,93638	45,58763	16,39333	47,14529	39,97057	27,2382	46,34858	25,61733	25,36265	36,20448	57,10593	45,17995	41,47443	52,22308	45,72329	44,07549	41,23204	60,86703	39,7632	42,46622	40,52	54,42466	26,43443	31,49695	38,55161	36,94718	14,83159	21,56927	34,50142	26,36017	33,38667	23,55417	22,06606	39,21364	47,87751	30,54778	28,55838	41,0369	50,33688	40,2303	43,00322	60,70174	30,70679	30,93052	33,9383	40,14252	20,94344	22,11573	30,88631	28,18524	15,35264	13,62559	25,06576	21,78333	25,71549	26,10446	16,91769	34,69607	42,22881	33,35413	33,74165	54,10906	41,37751	34,45989	37,7658	48,50374	31,6894	29,39683	26,71412	39,63003	29,76134	28,61296	28,88781	39,53691	13,2501	13,35931	20,02238	35,84736	22,67711	19,74359	17,36924	37,718	36,43954	27,05038	31,70557	48,24727	32,80283	26,22852	27,73465	41,5127	29,72777	27,36814	30,24502	46,87839	29,54009	21,08512	25,56028	49,73351	15,12537	12,71338	17,57958	45,28335	15,85433	13,31952	9,479581	18,85562	15,68572	19,12923	18,00322	29,73137	24,27166	23,4335	15,84853	26,70148	17,52542	19,43752	19,13337	30,75389	18,29984	17,31343	16,95685	35,98482	12,01163	10,00428	11,86982	40,69277	10,34013	11,3103	8,125413	13,25251	5,402298	9,621257	6,826716	15,09947	10,19051	11,42504	9,240508	15,79196	10,12869	9,48794	8,022008	21,45059	13,05662	11,31797	11,78921	23,1134	8,722095	6,193152	9,048268	31,11676
21/06/2020 15:27:00	46	32,53896	30,19915	18,82813	25,22802	24,33583	26,14376	28,98265	35,40403	27,18094	29,95338	29,38184	42,00935	27,77776	63,07893	25,00691	40,05989	24,51453	42,44723	30,732	31,08332	24,98384	38,06504	52,14978	26,29483	36,01314	30,1872	26,39561	44,77565	43,38024	40,10279	40,34987	62,90465	35,43697	39,64177	29,64046	51,06322	35,19051	42,48874	38,6727	48,2235	52,88462	50,46931	47,25382	48,04626	16,93482	47,61598	41,44203	28,36828	48,24685	27,34741	26,0054	38,57165	58,2072	47,86887	43,04529	55,74195	48,63188	47,5429	44,1255	62,36392	41,78127	44,59142	41,82907	58,1478	27,0879	32,10468	39,51992	37,94174	16,27742	21,96915	34,87725	26,806	34,6549	24,46687	23,09882	41,7709	50,26104	30,51987	30,52249	40,453	51,19108	42,21817	44,61407	60,3174	30,85288	32,01011	34,27623	40,32244	20,7816	22,96917	31,43015	27,45572	14,57919	13,93167	25,45887	22,05971	25,69317	26,7097	18,37575	36,20717	42,86908	35,26802	35,27935	54,82897	42,64292	35,05581	37,95314	49,61566	31,74597	30,65519	26,0407	39,70768	30,08214	29,31083	29,43165	42,51078	14,06347	12,43714	20,70057	36,41572	23,47763	20,36224	17,06648	37,9854	37,32047	27,57295	32,64043	49,31145	32,95625	26,88226	27,93208	42,57419	30,04993	27,59719	31,06557	47,886	29,45313	21,55863	26,60712	50,88597	15,14306	13,06214	18,25528	46,17374	15,5542	13,22088	10,03661	18,3935	16,01991	19,6685	18,31724	29,41748	23,81887	23,49912	16,1419	26,37233	17,53834	19,48289	19,32167	30,57022	18,02539	17,57916	17,04265	36,03725	12,13134	9,849277	11,70929	40,4012	10,7472	11,75881	8,227715	13,58429	5,401677	9,513843	6,325846	14,76466	10,42896	11,98932	9,060706	15,95063	9,127016	9,456233	8,171559	21,2978	13,87261	11,37475	11,29276	22,59885	8,753178	6,459369	9,203831	30,84038
21/06/2020 17:27:00	48	33,56377	31,09603	19,3826	26,78437	25,22505	27,26203	31,7334	37,05376	28,29707	30,75224	30,53686	44,52413	28,33983	65,50757	26,7872	40,98668	25,16005	45,14188	32,47749	32,10323	25,5057	39,75457	53,05316	26,48907	37,58848	32,06939	28,27289	47,76656	44,81951	42,56002	42,99417	64,95531	36,81898	41,30685	30,73165	52,43859	37,66212	45,24038	39,69468	51,49142	53,47101	51,60313	48,69937	50,22726	17,81208	48,9222	42,95576	28,6774	51,91486	29,78102	27,18398	40,79057	61,80137	49,70656	44,75526	59,30068	50,32306	48,60259	45,70175	64,22649	43,06297	46,13236	42,49551	59,27775	27,25132	32,18688	39,12025	37,98146	16,34719	22,66094	35,41674	26,91493	36,09706	26,01507	22,27509	43,70925	51,67192	32,48301	31,8397	42,36475	53,38949	43,46569	45,99021	63,49829	32,38768	32,5304	33,77563	41,06702	21,35665	23,54387	32,13763	28,70814	15,21683	14,19844	25,43193	22,77002	26,10487	27,81085	18,86342	37,15075	44,47565	35,74643	37,18895	58,74849	43,82667	36,09983	38,92607	49,46349	33,2729	30,66092	27,15303	40,8535	31,19826	29,99516	30,39608	42,56977	13,60625	13,21915	20,35271	36,54855	23,85872	20,41107	17,99479	38,41505	38,61682	28,35896	33,87352	48,90556	34,3071	26,45944	27,56079	41,80309	30,29157	28,25825	30,87982	48,99232	28,81859	21,95091	27,92847	50,56519	15,40865	13,12569	18,1223	46,85883	15,69249	13,40089	9,811214	18,26253	15,82304	19,8432	18,25127	30,10665	24,19354	24,62388	15,78857	26,41571	17,37083	18,85279	19,6091	30,8189	18,46506	17,86859	16,92895	36,82664	12,48943	9,971955	11,79943	41,20082	10,94689	11,34153	8,079478	14,24527	5,340062	9,447668	6,846126	15,2006	10,52007	11,81076	9,018845	16,26554	9,520752	9,255707	7,885859	22,64748	13,90915	11,27887	11,77539	21,63904	9,075763	6,804335	9,387225	31,3724
21/06/2020 19:27:00	50	35,67169	32,69072	19,54976	27,62261	25,33219	29,11182	33,04501	38,01247	28,7786	32,22184	32,9186	46,14176	29,66629	68,39806	27,66281	42,69873	26,20703	47,8478	33,74337	33,06939	27,20063	40,16696	53,35855	27,0452	37,60286	34,53387	29,23526	51,17913	47,60078	44,18401	45,37378	66,45356	38,21335	43,50257	31,67627	53,42901	37,99265	46,92543	41,59193	53,18745	55,28481	52,8293	49,13579	52,10634	18,76568	49,65124	43,44317	30,25172	54,36497	31,401	28,20728	40,97908	64,29529	52,37525	47,50249	61,77789	52,33871	50,14603	47,35749	66,56982	45,09512	46,27763	45,24052	62,09577	28,42327	33,34936	39,75906	38,44558	16,50959	23,62953	36,02274	27,07912	37,14191	27,00507	23,36172	44,02244	52,96406	34,23014	34,30703	43,83655	55,37529	44,97403	48,32587	64,34889	33,26502	33,33714	34,28499	40,61464	21,63883	23,68106	32,50884	28,74123	15,61713	14,49671	25,90814	22,49337	26,84792	28,45027	19,80818	39,11037	44,49285	36,44915	37,75269	60,12523	43,9106	36,22721	38,91655	51,28606	32,97815	31,0789	27,92875	42,92269	30,52463	29,04744	30,15922	41,36833	13,79621	12,84662	20,31388	36,55428	23,55017	21,0617	18,2673	38,7491	38,86902	28,71159	34,11044	50,29074	34,09165	27,15261	28,67533	42,04458	30,9442	28,74082	31,06253	48,70995	29,61635	22,28711	27,46996	50,04117	16,00167	13,42265	18,22502	46,71792	16,27645	13,36684	9,522961	18,63119	16,0168	20,3534	18,21135	31,30519	24,81391	24,07107	15,50654	26,35112	17,89808	20,17041	20,35761	31,41102	18,46513	18,14579	16,99022	38,15546	12,20208	10,2035	11,71516	40,72627	10,96755	11,69851	8,368908	14,64985	5,563247	9,244241	6,344012	15,47248	10,95988	11,87016	9,29722	16,31569	9,038531	9,326372	8,140334	22,11932	14,40491	11,45467	11,4336	22,29996	9,202793	6,300772	9,508179	31,14031
21/06/2020 21:27:00	52	36,64304	34,34937	21,00651	28,62718	26,30222	29,29943	34,01954	39,03384	29,72087	32,89069	33,85113	45,93771	30,72053	69,22392	28,99474	42,70572	26,94028	46,54634	33,38135	34,04309	27,10689	42,77348	55,99504	28,12576	38,83697	35,49169	30,57292	52,55547	49,12474	46,92142	46,36881	69,50521	40,44927	44,55819	33,28021	56,51988	40,23347	46,91672	43,35717	54,95952	57,68111	54,32306	50,99076	52,90596	18,82716	51,15357	46,02108	30,39394	55,75763	33,30964	29,51122	42,04652	63,93719	55,94254	49,44954	63,49538	55,43317	54,02928	48,52247	70,18056	45,85765	48,42307	45,73532	63,70331	28,50153	34,0254	42,65355	39,59183	16,71322	24,35296	36,48403	27,09121	37,41014	27,9626	24,84679	46,61383	54,46481	35,21387	36,28585	46,18486	56,29505	45,59924	49,40062	66,77027	34,2785	34,33218	36,18832	40,72973	22,54621	24,99081	32,15711	29,78227	15,90904	14,87608	25,73628	22,87605	27,88821	30,39173	20,67094	39,37791	44,84886	37,64043	39,62194	61,9724	44,89915	37,43846	39,74068	52,73444	33,44752	31,49446	30,03067	42,34134	31,64801	29,49692	29,98336	43,10732	14,03059	13,16368	19,97223	37,28324	23,84187	21,07607	18,2224	40,02398	39,25287	29,12143	35,22727	51,21361	34,53256	27,22266	28,54974	42,57308	30,93487	29,17557	32,39515	50,24702	29,86213	22,46401	27,96288	50,25005	16,40363	13,27545	17,87439	47,54629	15,58549	13,38576	9,623398	18,80146	15,91464	20,76046	19,36899	30,99456	25,1642	24,55861	15,52912	26,60988	18,28256	19,86212	20,77517	31,83984	18,48392	18,0734	16,95865	37,7667	12,75261	10,11308	11,52941	40,96382	11,49985	11,57279	8,346735	14,21979	5,964095	9,511563	6,45108	15,02272	10,74975	11,97254	9,236986	15,82746	10,11736	9,340462	7,960391	23,19428	14,09151	11,48279	11,72545	21,79667	9,21951	6,135403	9,090889	30,86628
21/06/2020 23:27:00	54	38,10849	34,61794	22,51071	28,73639	27,7035	31,07476	34,721	39,72998	31,90705	33,7596	35,13573	46,4964	32,26528	71,64381	29,56593	44,97202	26,29628	49,94371	34,86517	35,09946	27,59602	43,15125	56,64533	28,17031	41,69899	37,50505	33,30715	53,46437	51,84005	48,81127	50,12489	71,40224	42,18805	46,08857	34,16923	59,73834	42,0765	49,15652	46,0179	57,21223	60,71984	55,25434	51,69105	55,64531	19,0844	53,09696	47,61349	30,58335	57,2315	33,27054	31,06709	43,75408	70,06327	57,02593	50,99546	66,76247	55,51192	56,19233	49,93983	71,18244	46,37849	51,04063	48,42355	66,10404	29,25032	35,12551	43,49111	40,50342	16,66211	24,76058	36,90312	26,79267	38,95301	28,64058	25,47262	48,94217	56,58039	38,0694	38,39225	47,20919	58,23242	46,88992	51,29724	68,26432	34,75043	34,29155	35,46039	41,98518	23,65136	24,25785	32,70329	31,0981	16,8252	14,75782	26,05051	22,66924	29,86371	31,15447	22,0519	41,08187	46,02412	38,13799	41,74887	63,57518	45,70403	37,04735	40,21379	52,46145	34,72604	30,90041	30,07433	41,71895	31,57769	29,41127	30,79292	41,71917	14,77599	13,26115	20,17131	37,77402	24,49816	22,41435	18,43937	39,94584	39,66464	29,86205	35,48505	53,24651	36,12553	27,36067	28,88656	42,32095	31,33248	29,67652	31,84536	49,495	29,47385	22,48495	28,16396	49,12971	15,74644	13,58664	17,53861	47,74308	15,76999	14,35648	9,575459	18,33478	16,28627	20,51061	19,26524	30,54425	24,85128	24,54424	15,42952	26,58819	17,45275	19,88561	20,31416	33,15609	18,89347	18,87448	18,07305	38,40717	12,77154	11,09575	11,88433	41,88377	11,71357	11,31956	8,531512	13,49774	5,564973	9,431159	6,3599	14,85011	10,74415	12,23254	9,750911	16,78202	9,175785	9,541199	8,293269	22,87391	13,84871	11,92246	11,50185	21,4497	9,470256	6,188454	9,090338	30,84632
22/06/2020 01:27:00	56	39,86081	36,57659	22,35701	31,01017	30,13512	32,19358	35,98813	42,5096	33,46644	35,07737	36,35036	50,86953	32,87011	73,80485	30,30484	44,85805	28,25404	51,61562	38,07789	35,99877	28,71463	43,40697	57,7417	29,77149	43,94162	39,89645	33,60363	55,9985	54,2651	50,80736	51,43554	72,70924	44,30025	48,1259	36,95195	59,5401	45,17697	51,16372	48,00778	59,00496	62,45509	58,87372	54,62643	56,64733	20,28266	54,10795	49,33611	30,71286	59,63093	34,331	32,55015	46,10501	71,74611	60,28833	55,54087	69,28871	58,93258	59,48456	52,59063	74,74483	48,33492	51,31902	50,76855	68,63962	29,64067	34,39579	43,73964	41,89123	17,32524	24,66284	37,00866	27,74861	41,59116	30,02681	26,84889	50,07841	59,67361	40,01064	38,8112	50,67681	59,69407	48,34232	52,71241	70,4979	35,80708	34,47959	36,34823	42,85126	22,59761	25,8765	32,67166	30,63937	16,57121	15,3612	26,06495	23,3734	30,26878	32,72864	22,22777	41,91755	47,90237	39,56185	42,72968	65,11066	47,18087	37,68525	41,72324	52,45718	34,92774	31,69934	30,17201	42,40986	31,94311	30,73559	30,8106	42,12119	14,75029	12,43037	20,2638	37,25347	25,13933	23,14627	18,47749	41,10978	40,80978	30,24073	36,30906	53,14241	36,00762	27,38015	29,75954	43,37899	32,91156	28,83849	31,88363	50,32901	30,16938	22,54787	27,11476	50,92327	16,23025	13,16272	17,86016	47,90499	15,67004	14,32091	9,589896	18,36325	16,27901	20,57651	19,51088	31,57383	25,98033	24,63079	16,11109	26,42049	18,51977	19,74456	20,84466	33,34584	18,64155	18,59182	17,67414	38,15139	12,9244	10,17697	11,9065	42,38906	11,89814	11,66232	9,003855	14,08371	5,432002	9,111197	6,164345	14,77032	10,89364	11,63337	9,17834	16,24883	8,664622	9,816741	8,323248	24,13338	13,9707	11,5156	10,51358	21,84661	9,379698	6,903666	9,178686	30,9643
22/06/2020 03:27:00	58	42,43721	38,31033	23,34252	30,85254	30,12026	33,63008	38,06263	43,01828	36,09271	36,5482	37,37988	52,81954	32,6213	74,04752	31,66494	47,7035	29,75278	53,20768	39,86862	36,95927	28,89085	44,35035	59,46321	30,92907	45,92714	41,81953	35,51869	57,91543	55,42565	51,50475	54,16127	74,56269	44,88057	49,38902	38,03941	61,95603	46,56016	52,52577	50,43069	60,93978	63,75483	61,83494	57,24905	59,02989	21,46662	54,5805	50,35574	31,77193	62,08983	34,97735	34,32631	47,47126	72,09846	61,55242	56,59089	72,2813	60,87057	60,9623	53,96054	77,88683	51,1361	52,5907	52,12907	70,72157	30,30435	35,45169	43,55383	42,56728	17,82998	24,93921	36,86927	28,5847	42,36586	31,77242	28,64522	51,32212	63,22378	42,56403	42,54145	52,82707	61,8893	51,01963	53,78309	70,74444	36,12096	35,40326	36,70611	44,48973	22,50712	25,91098	32,04838	30,27333	16,67986	15,89073	26,11144	23,07361	30,54577	33,40469	22,50608	43,0582	49,62865	40,66541	43,85645	66,51484	46,98214	38,3305	42,21948	52,19337	35,18402	32,31536	29,8233	42,88551	32,23205	30,65892	30,70769	43,10724	14,54735	13,15629	20,11785	37,62302	25,3429	23,15076	19,76576	41,1812	41,13582	30,08068	37,03387	55,50225	36,7258	27,59739	29,8747	43,11989	32,66288	29,12038	33,09689	49,75284	30,34013	24,02361	27,4665	51,34671	16,47532	13,65627	18,57469	48,01517	15,99408	13,63161	10,11094	18,68548	16,47512	20,91437	19,63341	31,40266	25,57347	24,8432	16,85559	26,53584	17,69134	20,25703	20,5133	32,07235	18,60045	18,98879	18,21224	38,35365	12,91694	9,636039	12,2449	41,27756	11,04042	11,79535	8,561008	13,80796	5,84107	9,230355	6,814213	15,01264	11,13478	11,94028	9,407882	15,73401	10,45155	10,22505	8,05254	22,91916	13,92559	12,026	12,00804	23,29051	9,52075	6,102385	9,187322	29,98998
22/06/2020 05:27:00	60	44,31373	39,4389	24,41603	32,04438	31,88233	33,81894	38,9794	45,47871	37,46857	37,50456	39,22842	53,27468	34,02367	74,43772	32,6834	47,75558	30,75762	50,50605	40,59426	39,40809	29,15824	45,76301	59,66457	31,37116	48,67761	42,63491	37,10295	60,37826	57,97282	51,7854	56,61278	76,67551	46,99713	51,89869	39,2365	63,43785	48,30038	55,04581	51,22997	61,19447	65,07233	63,25162	58,49897	61,16152	22,31785	54,71769	52,86521	32,46449	64,59639	35,39471	35,62465	49,93928	73,96725	63,78405	58,67781	73,60689	63,65799	63,02028	57,90154	80,16903	52,00023	53,61876	53,01151	71,6014	30,83575	35,53203	44,79029	44,0777	18,31607	24,64799	37,4712	29,18421	44,67175	31,53542	28,56349	52,80877	64,78773	44,14974	44,94432	55,39394	63,56702	51,29144	53,582	72,47583	36,49778	36,84579	37,30466	43,30259	21,64387	26,82996	32,59174	31,37206	16,38338	15,25255	27,32344	23,79697	31,48017	34,33908	23,36172	44,48372	50,50633	41,58986	45,3849	68,7078	48,31717	39,89425	42,79268	52,74591	35,01064	32,67262	29,54202	43,89382	32,80801	30,79106	31,47229	43,07023	14,77004	12,29837	20,79983	38,42541	25,74975	24,44	19,02506	41,87673	40,70513	30,93011	37,21941	57,46643	38,04418	28,24789	29,62043	43,09654	33,40151	30,14451	33,44786	51,29048	30,62444	24,77482	26,98877	51,81774	16,20931	14,08902	18,75408	48,81528	15,85551	14,12197	9,754849	18,17992	16,43526	20,751	19,7353	30,81475	26,49626	25,88832	16,21484	26,67565	18,60522	19,91884	21,31721	32,64319	18,65039	18,71062	18,41478	38,24976	13,17149	10,35429	12,39252	42,25671	11,40701	11,87472	8,511619	13,78544	5,69	9,476058	6,823055	14,90461	11,097	12,01329	9,939281	15,73338	9,961801	9,979139	8,118438	22,86424	13,91799	12,68789	12,38278	23,20472	9,265861	6,144797	9,202725	30,98192
22/06/2020 07:27:00	62	45,80122	40,9069	24,33963	33,43743	33,2101	35,14685	41,36266	46,69132	37,88876	38,78191	40,09899	54,73854	35,41266	77,49869	33,69447	51,01135	32,45483	54,3357	42,73507	41,72704	29,32092	46,36985	58,90224	32,50124	49,981	44,15506	39,14104	63,23076	61,03056	54,74449	58,79634	79,52303	50,4311	54,0377	40,46108	65,20012	49,6605	57,28698	53,22897	64,08806	66,78845	65,48629	59,40298	64,02093	23,0524	56,5913	54,4067	33,03728	65,02341	37,64796	36,74928	50,70989	75,99615	67,51837	63,75994	75,42799	65,13014	65,0002	60,46723	83,20092	52,90507	56,94974	54,88948	74,631	31,41944	36,84613	44,97086	45,29488	18,47805	24,3636	37,7017	30,10078	44,01366	33,70151	30,62003	54,0549	66,41302	46,74451	45,38248	56,31507	64,80893	52,77416	55,79479	74,36629	37,29857	36,88502	38,72852	44,70719	22,49793	26,92557	33,24802	31,86498	16,89158	15,32417	27,16554	23,43922	32,821	35,69318	24,11424	43,64383	51,99899	43,80457	47,17707	70,88355	49,16335	39,90337	42,44896	53,59769	33,92987	33,55762	30,52429	44,55916	33,64349	31,65762	32,00831	43,41332	15,05381	12,75814	20,89578	38,34847	26,76206	24,44636	19,2488	41,95319	42,04307	31,32226	38,41429	59,18553	37,54594	28,82447	31,18693	43,99908	32,46159	29,79194	33,7547	51,98262	31,78817	24,46611	27,83357	51,52761	16,12877	14,19229	19,00634	49,61753	16,12207	14,39109	10,57492	18,77418	16,6092	21,0456	19,49775	31,76669	25,49949	25,48843	17,10316	27,36289	17,33574	19,80832	20,3851	32,90175	18,74876	18,9861	18,18033	38,28236	12,74694	10,04787	12,9224	42,55424	11,87486	11,86554	8,923175	13,5282	6,011825	9,479511	6,284953	14,82475	10,88169	11,45253	9,802651	16,32847	8,82191	9,934654	8,019037	23,78468	13,97574	12,43003	11,62591	22,71808	9,458789	6,976335	9,457063	30,17477
22/06/2020 09:27:00	64	47,03568	42,81658	25,30525	34,50535	34,55011	35,82981	42,10302	49,54776	39,26814	40,68766	41,74556	55,82153	36,181	77,75441	34,88589	51,77394	33,17916	53,72714	43,13205	42,57951	31,70943	46,80323	60,63378	32,64748	52,49268	45,84714	41,08491	65,07005	63,2327	57,00832	60,45445	81,46904	52,97303	56,2661	42,56473	68,08384	51,41682	59,97769	54,97251	66,54855	69,48476	68,98548	61,90886	66,00237	24,32575	58,21211	55,151	34,82579	68,04964	39,84735	39,38447	52,63677	78,60888	68,65668	66,2489	76,88682	67,26293	66,87535	63,01033	84,64212	54,69449	56,34513	57,76408	77,39729	32,71931	38,07492	45,55827	45,41058	18,27848	25,40817	39,09504	29,93963	46,10155	35,55785	32,16526	57,4122	69,85799	48,58111	47,65867	57,90824	67,98858	55,14824	58,61213	76,22369	38,29596	36,71419	40,50668	46,15364	23,22461	26,51449	34,25156	32,89837	16,9514	14,91193	27,17866	23,92594	33,94852	36,33054	25,325	45,81026	53,12307	44,78179	48,9986	72,38154	50,55053	40,9594	44,12674	53,75346	35,00394	34,2314	29,68847	44,33245	32,71773	31,05258	30,90745	44,23139	14,36187	12,60348	21,15937	38,6209	26,72304	24,33832	19,78158	41,97903	43,23214	31,80537	39,20631	58,24643	37,12878	28,89837	31,91182	44,22276	32,38879	29,0127	34,90171	50,3509	31,53812	24,21592	28,46748	51,59152	16,03808	14,33224	18,90922	49,44456	15,97342	14,40443	10,32521	18,44351	16,531	20,91022	19,53732	31,65838	25,4702	25,31554	16,5882	26,98932	18,44648	20,21117	20,99898	32,84095	18,82971	19,00503	18,0104	38,91337	12,73949	10,2359	12,89498	41,94138	11,82071	12,02593	8,825087	13,78854	5,923686	10,20516	6,761923	14,75216	10,78857	11,98386	9,595835	16,04526	9,940388	10,30097	7,969302	22,77645	13,66227	12,89221	12,81512	23,60301	9,828206	6,489141	9,320983	30,21303
22/06/2020 11:27:00	66	46,76213	43,73874	25,90303	36,76137	35,47282	37,03152	44,32444	50,28266	40,16716	42,57771	44,04454	57,33532	38,12327	79,61304	36,91319	53,17708	35,23859	56,49073	45,39947	44,5834	32,29478	47,37504	61,13036	32,5277	54,77778	48,78371	43,36869	66,54165	65,34006	59,30737	63,74013	82,44585	54,09773	57,68796	45,12289	69,87351	54,77551	61,74694	57,05737	68,97159	72,04272	69,28548	64,98025	67,51589	23,76692	58,69867	55,68172	36,41434	70,41639	42,08527	40,4253	55,21655	81,77381	71,13367	68,67574	79,4454	72,48667	68,31067	66,15696	87,17617	57,24601	58,05054	59,82256	77,01806	33,5724	39,9388	47,41462	46,20662	17,77168	25,55523	40,25517	30,67909	47,75579	37,64375	33,65302	59,91144	72,63573	48,76609	48,5099	59,19996	68,58326	58,18559	60,24688	78,09005	38,56267	37,87129	42,05674	46,76697	23,43964	26,61817	35,12413	32,69521	17,08844	15,41073	27,94927	24,10961	34,4141	37,44301	25,62534	47,04748	54,29301	45,98841	50,26691	72,51299	50,63163	41,22623	44,94164	55,48513	34,08164	34,43952	29,32706	44,9323	32,90879	31,55801	30,43104	44,07431	14,58071	12,50636	20,90863	39,01435	27,25823	23,98818	19,75229	43,88373	43,81472	33,10683	40,17421	59,92471	37,42443	29,29294	31,69609	45,22505	33,62055	29,36913	34,32306	51,51429	32,94976	24,0511	28,96828	50,35429	16,77374	14,23906	18,85182	48,23227	16,08228	13,95599	10,16419	18,35143	16,3398	21,20621	19,75043	31,91361	25,49245	25,23251	16,96915	27,03919	18,12175	20,48691	20,75811	32,0258	18,80837	18,6392	17,97566	38,85452	12,86127	9,880844	12,89912	42,25064	12,04458	12,18819	8,990661	13,90404	6,025157	9,828552	6,710806	15,49092	10,83693	11,85814	10,1327	16,8701	9,274218	10,03813	8,442887	24,77468	14,14553	12,34009	12,12768	22,83557	9,664911	7,235854	9,207766	30,08344
22/06/2020 13:27:00	68	49,93203	44,46487	27,46049	37,03899	37,20698	39,28969	46,75633	53,5588	41,35775	44,71859	45,72482	59,0393	39,74649	80,73621	38,21825	54,01359	36,16421	57,62207	45,41557	44,61422	32,76912	47,8241	62,24249	33,71899	58,12783	50,14548	44,42653	68,08003	68,63306	62,53902	65,45597	84,63735	56,80772	61,36522	47,2467	72,59021	57,37441	64,80183	60,39145	70,2486	73,70075	70,95573	65,83376	69,02811	24,67549	60,97335	56,89385	35,97039	72,78584	44,78393	42,63317	56,97039	85,73256	74,81958	70,48499	80,93722	73,77943	70,32362	68,91599	88,7328	58,385	60,87278	61,13637	79,10457	33,99888	41,17118	48,3131	47,99493	18,13405	26,79453	40,12309	30,86683	50,42772	39,8262	34,62478	60,9844	74,17565	51,27251	49,62313	61,59048	69,2794	60,43366	61,45972	79,46998	39,11417	37,23648	42,03181	49,40104	24,59874	26,45675	36,14252	33,70255	18,21701	16,17692	27,47638	23,99647	36,43568	37,89346	26,25905	49,57442	56,03463	47,26688	52,5181	75,19977	52,27378	42,23841	45,42903	54,84582	35,07053	34,88458	30,09125	44,96705	32,01833	32,22805	31,63724	45,17311	14,59722	12,85512	21,49729	38,54333	28,13605	23,76927	20,1912	43,98444	43,63092	33,43826	39,17759	60,95635	37,63028	30,34469	31,49404	46,37986	34,30227	30,07799	35,53403	51,20164	33,43211	25,19161	30,09919	51,06225	16,47491	14,30102	18,94804	50,34864	16,36771	14,29536	9,782204	18,29099	16,32716	20,87623	19,58887	30,68227	26,08263	25,23238	15,48726	27,18315	17,55339	20,8772	20,83036	31,80482	19,11009	19,04337	18,52371	38,05482	13,07347	10,44796	12,87902	41,3789	12,28614	11,89241	9,013041	13,51424	6,093198	9,918144	6,484168	15,0802	11,03628	11,67351	9,744143	16,46973	8,641273	10,23983	8,661237	24,21371	14,28962	12,61847	11,20116	22,43472	9,688053	6,78078	8,94065	29,59985
22/06/2020 15:27:00	70	50,10452	46,97033	29,15582	38,39523	39,38232	40,24743	47,97966	56,28281	43,21535	46,37883	45,92548	62,68478	40,734	82,649	39,19976	55,52436	37,75509	59,33445	48,50119	47,12817	33,32449	48,69253	64,72378	35,11694	59,59432	50,74568	46,66833	70,69456	70,70796	64,72818	67,39805	86,30746	59,33149	63,15146	49,23623	74,80527	60,15011	67,35702	61,23446	72,80449	75,04276	71,54172	67,5688	72,77866	25,38482	61,13092	57,57294	37,87046	75,02032	44,11444	43,12722	61,31513	86,60257	77,87833	72,3535	82,41151	76,36356	73,36545	71,35217	90,16821	61,04332	61,86996	63,44924	80,49824	34,56882	42,45441	49,3576	48,89354	18,92552	26,16517	40,28598	32,11006	52,58303	41,71191	36,05542	63,09212	77,61806	54,09013	52,37614	63,10186	71,0465	62,76504	64,47323	82,00687	39,58141	38,86847	43,49856	50,47324	24,66567	28,48772	36,40998	34,30578	18,02539	16,23909	27,58483	24,16094	37,33435	40,4164	26,91217	49,08668	57,62634	48,45602	53,45013	76,62743	53,79732	42,56458	46,88412	56,66715	34,43696	35,32687	29,51924	45,41839	32,97332	33,63755	34,08178	45,26656	15,33343	13,81134	21,27052	40,15066	28,05924	24,99655	21,02308	43,5284	45,283	34,43807	40,29828	61,00271	38,31966	30,25316	31,09334	45,87008	33,29596	30,18382	34,2546	53,07845	32,46277	25,36514	29,54396	51,66018	16,2471	14,45596	18,94625	50,45819	16,03752	14,49823	10,20944	18,35454	16,6628	21,53687	19,67852	31,17505	25,78408	25,26201	16,5645	27,05066	17,30762	20,53278	20,66921	32,40964	18,76375	18,35213	18,1833	38,37513	13,09115	10,22685	13,18986	40,77358	12,28131	12,09597	8,998606	13,65937	6,072199	10,12883	6,413779	14,7581	10,70271	11,95133	10,04421	16,57024	9,053659	10,00649	8,20872	23,49504	14,72639	12,54027	11,99464	22,89339	9,946673	6,901112	9,330378	29,74843
22/06/2020 17:27:00	72	51,49204	49,34889	29,88768	39,05228	41,17782	42,35024	50,6384	58,00204	44,4103	48,33907	47,72491	64,23485	42,08644	83,52005	39,91441	56,82223	39,87767	60,41495	51,06765	47,75565	33,74731	50,0775	64,30937	36,05072	62,32483	52,6644	48,04384	72,40019	72,24926	68,02133	69,97265	88,96925	62,27675	65,99532	51,83073	77,64914	60,98199	68,25368	63,37678	75,86698	77,58746	73,2197	68,70856	73,66427	26,27873	61,28275	58,81784	38,47895	75,96872	46,35562	46,66086	62,04645	87,93781	79,67197	75,33591	84,42584	77,45911	76,98428	74,71284	91,06246	62,59857	62,83992	65,26788	83,55528	35,85081	43,13958	50,39235	51,66253	18,91896	25,88666	41,38414	30,64434	54,23464	42,1551	37,21327	63,77646	78,91606	56,7872	53,01089	65,64751	73,59514	65,09727	65,36721	82,21237	38,69584	39,96912	44,02817	50,86628	25,70326	28,28519	36,93655	33,35094	18,07644	17,31467	27,95307	24,6493	37,08078	40,53748	26,96881	51,86885	61,43519	49,72065	56,20214	76,76144	53,72216	43,04902	46,94622	57,29796	35,2207	35,34497	30,25545	45,83029	32,96095	34,36167	33,80147	45,56194	14,72204	12,73824	22,435	40,84611	28,794	24,70768	21,30816	44,07141	47,5708	35,30615	41,55477	63,37133	39,70644	30,55945	31,73803	46,07966	33,25956	31,03172	34,14207	53,13247	33,60632	24,19119	28,83973	52,21624	17,25457	13,70185	19,40056	49,27898	15,79071	14,62188	10,31015	18,39716	16,43823	21,87161	19,45168	31,41702	25,66223	25,32051	16,29649	26,8806	17,8898	20,66113	20,50826	32,1569	19,07714	18,88601	17,91024	38,03734	13,12908	10,14665	12,47617	41,22133	12,21506	12,29332	9,115482	13,63292	6,133469	10,01243	6,800191	15,24439	11,29987	11,86443	9,518402	16,83867	8,67816	10,34186	8,330018	24,20501	14,4666	12,33187	12,15213	23,03479	9,833182	7,153447	9,155684	29,61048
22/06/2020 19:27:00	74	53,25513	50,68689	30,92016	40,47477	43,58422	41,91203	52,44564	60,04118	46,20551	50,33129	49,7275	65,08295	43,3522	84,99869	40,57533	59,28569	41,92183	61,53929	54,40581	48,17135	35,3067	50,11551	64,22318	35,73097	63,73647	55,6328	50,21627	75,04097	73,62822	70,94614	73,37554	90,23458	64,77798	67,21823	53,73025	79,74186	63,88809	68,87475	66,02322	77,67905	80,0306	75,2321	70,66603	76,04084	26,57493	60,94973	60,38945	40,51634	77,19116	48,40952	48,77245	64,15617	90,64703	82,6548	76,80247	87,26811	79,79395	79,15928	76,7944	92,19261	64,57967	65,02943	67,89712	85,31947	36,60409	45,75086	52,36054	52,27757	19,07362	27,25982	41,35264	30,00885	56,64512	43,25603	40,07239	66,82464	80,83119	58,43743	55,19673	65,65892	75,07839	65,31886	67,62579	82,62033	39,75948	40,53624	45,36473	49,97589	25,54888	28,68258	36,76572	34,44208	18,30377	17,45317	27,7044	23,46844	38,97885	41,81574	27,57881	52,38893	63,86722	52,01647	56,35202	78,06829	54,74656	43,70572	48,82888	58,2244	35,69173	35,34959	31,38939	46,86803	32,55899	33,85182	34,31587	45,58238	15,28984	13,84912	22,06399	41,93917	29,44304	24,67044	21,04588	45,46115	47,87557	36,24585	42,90783	63,97166	39,47129	30,35422	32,39259	46,72159	33,68252	30,94724	34,75305	53,60715	33,34439	24,86945	29,29736	52,4576	16,66024	14,08709	20,73539	49,64143	15,79251	14,98964	10,70161	18,57109	16,73367	21,57017	19,78158	30,96865	25,47676	25,24467	16,7269	27,00217	17,66413	20,59558	20,71894	32,28877	18,51742	18,75028	17,85305	38,00867	13,34155	10,01057	13,21894	40,36624	11,94477	12,29823	9,053036	13,52447	6,563122	10,07847	6,812832	15,35747	11,61762	12,00251	9,627542	16,94899	8,69612	10,14175	8,29769	24,23519	14,23857	11,98317	11,97827	23,30459	10,26104	7,170438	9,256948	29,98688
22/06/2020 21:27:00	76	55,85751	52,88787	32,19123	41,34264	45,23009	43,55293	54,88968	62,41974	48,37976	51,97723	51,87749	65,71812	45,35906	86,81125	42,16443	60,24867	43,41629	63,00716	54,84942	50,64407	36,18541	50,81993	65,55751	36,63062	65,36395	56,90112	51,30119	77,44751	76,13036	72,8279	75,30124	91,85883	67,24725	69,17517	57,1569	82,67925	65,97432	74,53104	67,95079	79,83684	81,82216	78,50139	73,1563	77,82618	28,43412	62,94147	61,26817	41,32495	80,10956	50,86815	50,07053	66,63517	91,23536	85,10686	78,56315	89,80818	82,52584	82,07117	79,13006	94,02803	66,92833	68,33507	71,26727	86,28399	36,92522	46,31866	53,41637	54,02064	18,49587	28,16548	41,99961	30,0563	58,96904	43,98666	42,64409	68,98666	83,14013	61,0302	57,34652	68,31938	76,20656	68,30205	70,27699	84,4219	40,95394	41,00299	45,13788	50,58335	25,87229	28,21949	36,67192	35,94537	18,43916	17,3347	27,97518	23,68652	40,02301	42,10986	28,49242	53,92028	65,26346	55,15073	58,58125	78,76147	54,96436	44,45575	49,18139	59,22808	36,17781	35,8468	31,80102	46,81566	32,83508	34,49098	36,21539	46,59877	14,6225	12,47886	21,89683	40,41452	28,89852	24,7887	22,05432	45,5457	48,42417	36,72815	42,89083	64,33874	39,85584	30,20778	32,61405	45,49148	33,90369	31,22624	34,85701	54,61476	33,60239	24,07984	30,42088	53,2825	16,66093	14,0529	20,2868	50,40334	16,00416	14,5689	10,71231	19,04033	16,72593	21,96079	19,95794	30,67936	25,21103	25,33778	16,95858	26,50537	18,37789	20,45514	21,07344	32,414	18,84304	19,28119	17,78266	37,75179	13,25521	9,932304	12,93525	40,77676	12,28082	12,37097	8,745028	14,14871	6,654855	10,02362	6,933577	15,36748	12,09618	11,7412	9,843958	16,91451	9,072169	10,27513	8,337753	24,23346	14,2709	12,22121	11,88287	22,41455	10,13221	7,538198	9,301711	29,63065
22/06/2020 23:27:00	78	57,98713	54,12778	33,68735	42,43652	46,52092	46,40356	57,75157	65,33143	49,87387	52,47638	53,6068	68,59292	45,97093	87,92012	43,09447	61,25871	45,39622	65,02652	56,73008	52,38389	37,50497	51,20953	67,48792	37,72595	66,70438	57,59829	52,53481	79,05546	78,08992	75,53555	77,13031	93,01261	68,76458	71,42815	59,95787	83,17336	69,02492	75,7398	70,7787	81,43527	82,58318	78,44952	74,69378	78,32947	27,76214	64,34862	63,05199	42,03844	81,63469	53,25375	53,51991	69,65593	93,02056	86,47125	82,25734	91,63607	84,6303	83,55534	80,45694	94,34827	69,89749	70,96161	72,14253	88,87593	37,75123	46,98282	54,91622	52,05714	18,55299	27,13424	40,91132	31,06039	60,58258	46,49792	43,23021	70,44118	84,99254	63,65834	61,74838	71,01238	77,62696	71,0293	72,63864	86,44445	41,5654	43,55651	46,9429	51,69243	26,09078	28,96655	37,38057	36,60913	18,57151	17,78349	27,43438	25,15743	40,69539	43,6734	28,72044	53,7632	67,09866	53,64217	60,474	83,21998	55,17546	44,78303	51,053	58,47935	35,7472	35,06784	32,1578	47,80325	32,64485	34,39938	35,78194	46,60077	15,11501	14,72522	22,96012	42,65584	29,25418	25,83803	21,94235	46,77747	49,19858	37,61349	43,97104	64,43731	40,19244	31,40432	33,2767	47,2706	34,00455	30,71252	34,70933	55,01147	33,95005	24,07887	29,60903	53,7261	16,69872	12,81174	20,38607	50,01933	16,50296	14,71057	10,89025	19,07556	16,42311	22,03449	20,2256	31,04899	24,82206	25,25282	16,97233	26,74659	19,13973	20,99601	21,36632	31,766	18,22053	19,31629	17,94043	38,2054	13,70296	10,04621	12,63732	40,24695	12,24387	12,2476	9,034663	13,46285	6,680965	10,78484	6,883082	15,36638	11,47947	11,42684	9,74587	16,26823	8,700612	10,43684	8,350603	23,78543	14,43841	12,10813	11,54945	22,99231	10,05277	7,415105	9,35849	29,76424
23/06/2020 01:27:00	80	59,81811	55,70872	35,18112	43,17156	48,76789	47,78024	59,65311	65,21227	51,61148	55,46523	54,63768	70,76743	49,20127	89,09656	45,59724	64,56129	46,65085	66,10806	58,7779	53,78558	37,94341	52,72538	67,86824	38,77625	70,06472	59,38848	53,79544	81,58336	81,33703	79,09911	80,09188	94,65248	71,29787	75,32494	62,1683	85,58196	72,1826	79,28126	73,32671	82,67552	85,35927	80,7923	76,46021	80,12683	28,43729	64,80196	64,77902	43,65129	83,61538	55,21676	54,89769	73,0705	93,68859	87,27951	84,1599	93,1069	85,71701	86,35237	82,57184	95,18153	71,09893	72,65695	75,77753	90,15225	38,75628	48,04576	57,38451	52,51962	18,75214	27,38575	41,63628	31,36764	60,64262	48,55658	45,04766	72,80822	88,05676	66,37711	64,11024	72,8623	79,60094	73,6879	73,95813	88,33686	44,13939	44,89217	47,02151	53,39066	26,17049	29,54811	37,14467	36,79591	18,599	17,96502	27,05536	25,1501	41,2558	45,56111	30,30677	55,19769	67,63069	55,8276	60,3815	83,92525	55,41426	43,65662	53,55733	59,72723	35,89509	35,67785	31,97786	48,60446	33,56156	35,88424	36,48493	47,25982	15,3098	15,45238	22,82597	42,94713	29,32796	25,90297	22,34175	47,19613	50,65388	38,48143	44,00082	65,17989	40,49604	31,10785	33,42272	46,49874	33,98396	30,36424	35,65781	54,15354	33,55189	23,96862	29,71527	53,45063	17,1198	13,144	20,09643	49,20493	16,33545	14,76542	10,89536	18,41222	16,51719	21,6686	20,5821	30,31837	24,45506	25,59509	16,91105	27,01626	18,65495	21,25221	21,79142	31,05376	18,36642	19,31394	17,75531	37,3912	13,7645	10,17083	12,91052	39,50922	12,24718	12,37642	8,914609	13,62829	6,356999	10,30193	7,00141	15,19569	11,93385	11,70196	9,595491	16,22534	9,206732	10,48036	8,287951	23,52254	14,43192	12,7685	11,86291	23,03872	10,10762	7,271496	9,355728	29,85024
23/06/2020 03:27:00	82	62,58517	57,67456	36,21215	44,89418	51,67606	49,15982	60,90027	68,71449	53,08763	58,57047	57,06689	72,69038	50,59412	88,49477	48,81521	67,02648	48,58953	65,13194	60,20231	55,27796	38,95751	54,27995	69,17668	38,87627	73,59133	62,44156	55,43705	83,09785	84,11929	81,59821	82,44661	95,03503	72,07747	75,90918	64,20839	87,7933	75,59876	80,33163	77,19517	85,08206	87,37435	83,01786	79,19775	81,54267	28,84187	66,86913	65,72226	45,66306	85,12212	58,01199	57,62945	75,57692	94,35531	90,28695	85,88182	93,31386	87,55982	89,0844	85,42255	96,45295	74,04876	74,04668	77,30176	91,21602	40,58279	50,32273	58,56087	54,80534	18,69709	26,84551	41,97924	30,94448	63,01241	50,41625	47,48625	74,64606	89,38303	68,89747	68,36185	75,2332	82,0052	75,40424	75,62299	89,16501	44,53898	46,89766	47,90886	54,99005	26,93151	30,32915	38,55175	36,59496	18,18406	18,39737	26,42262	24,43392	42,22211	46,20282	30,51275	56,64912	68,68217	59,29681	62,58649	85,51441	57,12105	44,63203	54,68598	59,61442	36,76607	36,58979	33,06207	48,99964	33,74986	36,27003	36,89366	46,71806	15,76025	14,69696	22,68312	41,5779	29,89183	26,55836	22,22894	46,50068	51,37945	38,29321	45,35257	66,59449	40,88121	32,49986	33,04542	46,08036	33,93803	31,96383	36,46849	55,17731	34,86233	24,58817	31,09023	53,71353	17,08416	13,14324	19,69282	50,20094	16,44307	14,65946	11,15944	18,42403	15,98565	21,86236	20,18637	31,17125	24,5472	24,98985	17,33276	26,98456	18,25472	20,94849	21,65582	31,39105	18,20969	19,23298	17,98961	37,29125	13,56343	9,846788	12,62634	39,44691	12,59754	12,55685	9,125705	13,95847	6,630055	10,04379	6,959204	15,48139	11,67661	11,82713	9,741447	16,37682	9,196024	10,11715	8,245262	23,91357	14,50093	12,88033	12,00037	22,40039	10,12309	7,236269	9,457546	29,1934
23/06/2020 05:27:00	84	63,1777	60,15888	37,11649	46,14894	51,36329	51,37799	61,84786	70,29302	54,47654	60,76523	57,92268	75,8122	52,15898	89,49256	47,99727	68,3989	51,15011	66,32682	62,35999	57,4292	40,04373	55,07515	70,13082	39,73682	74,48773	64,37929	58,22032	84,66892	87,10358	83,02333	83,70476	96,49073	75,01092	78,91068	66,61113	88,38474	78,99329	82,44965	77,98907	88,3484	88,55347	85,42207	78,89416	83,75671	29,71389	66,52707	68,10476	47,19179	86,23978	58,02526	58,91874	75,39795	95,55924	91,79846	86,73734	94,7123	88,54996	89,99751	87,3242	96,31686	75,44748	76,92391	79,48034	92,5275	40,92521	50,35816	59,63023	55,21593	18,02443	27,06171	41,12795	30,18851	66,83051	52,78681	48,64342	77,26162	92,03028	71,07703	68,95378	77,78853	83,19022	78,34425	77,24131	90,71342	45,75134	47,92406	50,05264	56,6811	27,44315	31,3342	38,29527	37,58062	18,48972	18,33471	26,05389	25,20571	44,68598	48,3877	31,15778	56,69382	71,32868	60,40451	64,68874	85,9643	58,41879	46,38367	55,47746	61,36702	36,72386	36,07178	33,29092	50,18727	33,66897	36,98621	37,01778	46,71247	15,18941	14,72356	22,43839	41,94387	30,69076	26,62951	22,75144	46,48562	51,3581	39,73516	45,57907	68,16086	40,80073	31,99022	32,55974	46,01756	34,0491	31,95568	36,89994	54,73082	34,48055	24,81778	30,45584	53,38577	16,61838	14,49878	19,99972	50,44873	16,97101	14,36505	11,00768	18,48371	16,38276	21,66833	20,52166	30,6357	24,64896	25,56311	17,29803	26,99194	18,9258	20,84025	21,85538	31,74831	18,66276	19,46445	17,80691	36,72863	13,88131	10,26815	12,86161	38,92207	11,80123	12,62689	8,954672	13,75518	6,615067	10,4014	7,4484	14,77371	11,24447	12,13742	10,12551	16,42974	10,75997	10,41528	8,444753	23,51452	14,39082	13,42541	13,23255	22,76263	10,19542	7,162633	9,668504	29,52662
23/06/2020 07:27:00	86	66,47926	61,52423	38,27745	46,9532	53,62007	53,82516	62,51078	71,07683	57,08499	62,05764	59,95911	78,59258	52,62849	91,16891	48,69426	72,06924	49,94619	68,63769	66,15544	60,64579	41,55601	55,20537	70,60559	41,10681	77,29111	66,40487	60,86359	86,01777	88,27552	85,61761	86,54559	96,63088	79,18829	80,59385	68,37893	90,95249	82,28594	84,83263	80,68205	88,36007	89,7094	86,74258	82,13176	85,65705	30,70679	67,77058	68,85872	48,16299	87,78645	60,93404	60,50806	78,28554	95,86961	93,20333	89,58823	95,54272	90,88355	91,84814	90,23058	97,41138	80,23293	78,84063	80,30649	94,07114	41,97129	52,37761	62,07836	56,57121	18,98383	26,67841	42,37393	30,12931	67,91087	55,55205	51,36487	78,4916	94,33666	73,35882	71,37868	79,63632	85,7485	80,21718	79,61877	91,9668	48,43087	48,42182	52,0278	56,55566	28,96884	31,20199	37,9443	37,57309	18,18061	17,74757	26,78513	24,36015	45,72924	48,92248	32,62095	57,36129	73,43943	61,61555	65,63853	86,83805	58,85085	46,94995	56,48729	63,11277	36,49114	37,06351	32,3157	49,75098	35,35941	37,05004	38,1907	48,58442	15,0603	15,30884	22,77845	41,81677	31,03815	26,961	22,14799	47,09688	52,21375	39,93962	46,58323	67,9005	40,26167	32,14447	32,87205	47,37297	33,86894	31,94553	38,12825	55,14941	34,43766	24,74152	31,03697	54,11486	17,0019	14,29232	20,4778	49,68847	16,39589	14,98494	10,64614	18,14828	16,40197	21,72745	20,60289	30,60572	24,30599	25,41756	17,65784	27,2438	18,95847	21,1859	22,19779	31,04968	18,33727	19,74932	17,89581	35,93861	13,8695	10,20018	12,89698	38,33016	12,01744	12,7084	9,324021	13,80851	6,825819	10,84625	7,681187	15,60511	11,23301	12,1071	9,963873	16,41212	10,58694	10,33329	8,725617	23,1945	14,13814	12,96316	13,05496	22,34009	10,09671	7,089413	9,907162	28,3656
23/06/2020 09:27:00	88	67,82703	64,24424	38,81106	49,55681	57,28062	54,87705	63,76872	73,15981	58,72396	63,62062	60,59253	78,80623	55,05968	92,05827	50,54522	73,3495	52,0633	70,16758	69,45823	62,653	40,76598	55,88369	72,34051	41,59746	79,55329	69,27865	63,97575	88,99197	89,84603	87,72733	87,64375	97,66302	80,76239	83,23449	71,08311	91,73437	84,4836	86,11524	83,8896	90,83182	92,89754	88,46706	85,33661	86,71323	30,44153	69,74504	71,11288	49,30503	88,89832	62,57454	64,82387	80,02141	97,27329	95,45866	91,05632	96,50967	91,95844	92,71518	93,24919	98,55686	82,21928	79,99965	82,32565	94,49334	43,45933	53,44371	64,6779	57,46112	18,32339	27,01115	43,00488	30,73939	72,29658	57,54271	51,31838	79,61497	94,49368	74,14112	71,8824	81,35306	87,82866	80,17297	80,78505	93,2233	48,28222	49,50348	52,34707	58,16534	28,1652	32,10551	39,65089	38,33541	18,00902	17,87149	27,03119	25,48574	47,07815	51,23121	32,47044	57,58228	74,02451	62,75634	68,70703	87,98933	60,09373	48,24892	55,20723	65,23112	36,17201	38,34694	33,41864	51,726	34,81094	37,07042	38,7634	48,01876	15,22112	15,63861	22,1167	41,25994	31,50993	26,4546	22,47057	47,33705	54,29611	40,43269	46,21754	68,80602	41,30871	31,79446	33,10531	46,55802	33,87461	33,08424	38,17218	54,0062	35,82498	25,77876	30,74091	54,66152	16,72379	14,12854	21,06052	48,73875	16,26506	14,44815	10,92085	18,08121	16,18839	21,27238	20,57291	31,14293	24,37417	24,45306	17,23813	27,05999	18,5139	21,01321	22,22998	30,73062	18,26916	20,06424	18,60909	36,04719	14,26841	10,03233	13,04736	38,1813	12,49503	12,84766	9,140487	13,83835	6,81967	10,90614	7,16885	15,70175	11,15226	11,64373	9,879669	16,58792	9,715061	10,35339	8,663655	23,46078	14,64011	13,10324	12,78328	21,89628	10,41266	7,457519	9,969468	28,13785
23/06/2020 11:27:00	90	69,54507	66,22376	41,43548	51,69236	58,66255	56,34782	66,31299	74,67361	60,53257	66,20538	63,96843	78,70828	56,02917	92,91052	53,42341	77,22404	54,39344	72,0249	70,78271	63,54208	41,43043	57,13556	71,90187	43,20036	82,20864	71,01722	66,93482	89,19376	91,69589	89,89383	89,84797	98,74869	84,03419	85,43525	73,69419	91,86658	87,15144	87,64809	86,61244	92,30272	93,64003	89,88084	87,29429	86,45068	31,76627	70,96755	72,21243	49,06313	90,08379	65,62127	66,60119	81,54716	97,76187	95,61996	92,8049	97,1777	92,78349	94,17061	94,44822	99,05042	83,16064	81,45301	84,50865	96,30223	44,90827	52,23972	65,52022	59,54618	18,74033	27,35867	44,15686	30,28729	72,96468	59,80514	54,82579	82,35183	95,75204	75,62839	75,04394	82,53696	89,35663	81,75419	83,4442	93,31088	50,25842	50,17076	53,68638	60,53155	28,99936	31,85186	40,3956	39,0884	18,71705	17,66813	28,05765	25,518	48,06863	53,13115	33,99971	60,14603	76,2931	65,24556	70,11184	90,28729	59,95483	49,75209	55,83001	63,67989	35,93805	38,64024	33,276	53,6917	35,0266	37,38022	38,83013	48,81756	16,59379	15,82573	22,75738	40,97923	30,87871	27,09342	22,67718	46,25704	55,34751	40,80253	47,03988	69,08888	42,05128	32,25554	33,30653	47,49468	34,26013	32,72036	38,68922	55,64931	35,74761	25,281	31,06557	53,74614	17,47589	13,98465	21,51007	49,40746	16,77519	14,94722	11,02316	17,87688	16,50938	21,10398	20,71839	30,99096	24,18877	24,43606	17,84296	27,17845	17,90831	21,67364	21,81152	30,62465	18,71532	20,6107	18,49898	35,7005	14,06872	9,937763	13,27552	37,65232	12,781	12,89221	9,077765	14,26185	7,046654	10,30635	7,322752	15,7979	11,4421	11,76683	10,01444	16,63593	9,828899	10,45576	8,968626	23,61144	14,73123	12,77099	12,47582	21,9293	10,19279	7,930137	9,969952	28,18558
23/06/2020 13:27:00	92	71,23052	67,85844	44,5099	53,48717	61,08	58,87711	66,90146	77,06489	63,1344	67,5862	66,05977	78,13592	57,90437	93,53276	53,96614	77,84856	56,83714	72,96529	72,12354	65,22947	42,08492	57,19855	70,87582	44,19353	83,82047	73,771	68,64507	92,48101	92,04672	91,92349	91,62204	99,09767	86,32964	88,18814	75,39774	93,44711	89,39648	88,63989	88,13039	93,52902	95,1843	91,35935	88,95579	90,04849	32,43583	74,02071	73,95702	50,6576	91,53017	68,06891	70,90324	84,99158	98,56964	96,77353	93,92828	98,05537	95,66037	95,63696	95,06342	99,15175	84,47378	84,44657	86,86036	96,55746	45,90014	55,35216	66,73553	61,63896	19,49754	29,56697	42,50048	31,72787	77,0729	62,68609	55,94801	83,88277	96,38663	80,21849	77,05537	83,03016	90,03116	85,4213	85,76502	95,89744	51,54074	51,47622	56,47346	59,44511	28,40752	31,6228	41,73643	38,74385	19,10961	17,81257	27,31191	25,48733	49,53525	55,22084	35,72316	62,03325	78,0466	68,15333	72,56423	88,55203	59,37631	50,69435	56,52879	64,97424	36,88674	39,57912	35,31099	53,48309	34,42639	38,67464	38,98236	49,8568	15,946	14,95427	22,82328	41,42504	33,06753	28,10621	22,00493	47,14882	54,5488	41,0226	47,87384	69,85322	42,84055	33,21659	35,41813	48,0551	34,86538	34,35594	38,94203	55,99988	35,70561	26,34698	31,7461	52,63145	17,58704	14,9082	20,73165	49,79658	16,66363	14,63673	10,74609	17,57578	16,41633	20,89647	21,25539	30,61422	23,87862	24,42978	17,10944	27,64292	17,91639	22,11283	22,28946	29,90026	19,08737	20,53596	18,41222	35,5075	14,09096	10,50702	12,92295	36,94773	12,54352	12,93988	9,09165	13,43446	7,214854	10,90386	7,374559	16,13167	11,29179	12,18591	10,36023	16,31224	10,04994	10,63073	9,047511	22,9081	14,36609	13,57033	12,80683	22,08223	9,827586	7,137696	10,14596	27,18004
