# Supplementary material for: Neuroblastoma signalling models unveil combination therapies targeting feedback-mediated resistance
Source: PLoS Comput Biol. 2021 Nov 4;17(11):e1009515. doi: 10.1371/journal.pcbi.1009515 (PMC8604339; doi:10.1371/journal.pcbi.1009515)
Supplement: S2 File — (ZIP) [file pcbi.1009515.s023.zip › drug_sensitivity/LY300912_test/LY300_AZD_synergy_N206.txt]

Label: LY300_AZD_synergy_N206
Metric: Phase Object Confluence (Percent)
Cell Type: N206
Passage: 1
Notes: 
Analysis Job: LY300_AZD_synergy_N206

Date Time	Elapsed	A1, Image 1	A1, Image 2	A1, Image 3	A1, Image 4	B1, Image 1	B1, Image 2	B1, Image 3	B1, Image 4	C1, Image 1	C1, Image 2	C1, Image 3	C1, Image 4	D1, Image 1	D1, Image 2	D1, Image 3	D1, Image 4	E1, Image 1	E1, Image 2	E1, Image 3	E1, Image 4	F1, Image 1	F1, Image 2	F1, Image 3	F1, Image 4	A2, Image 1	A2, Image 2	A2, Image 3	A2, Image 4	B2, Image 1	B2, Image 2	B2, Image 3	B2, Image 4	C2, Image 1	C2, Image 2	C2, Image 3	C2, Image 4	D2, Image 1	D2, Image 2	D2, Image 3	D2, Image 4	E2, Image 1	E2, Image 2	E2, Image 3	E2, Image 4	F2, Image 1	F2, Image 2	F2, Image 3	F2, Image 4	A3, Image 1	A3, Image 2	A3, Image 3	A3, Image 4	B3, Image 1	B3, Image 2	B3, Image 3	B3, Image 4	C3, Image 1	C3, Image 2	C3, Image 3	C3, Image 4	D3, Image 1	D3, Image 2	D3, Image 3	D3, Image 4	E3, Image 1	E3, Image 2	E3, Image 3	E3, Image 4	F3, Image 1	F3, Image 2	F3, Image 3	F3, Image 4	A4, Image 1	A4, Image 2	A4, Image 3	A4, Image 4	B4, Image 1	B4, Image 2	B4, Image 3	B4, Image 4	C4, Image 1	C4, Image 2	C4, Image 3	C4, Image 4	D4, Image 1	D4, Image 2	D4, Image 3	D4, Image 4	E4, Image 1	E4, Image 2	E4, Image 3	E4, Image 4	F4, Image 1	F4, Image 2	F4, Image 3	F4, Image 4	A5, Image 1	A5, Image 2	A5, Image 3	A5, Image 4	B5, Image 1	B5, Image 2	B5, Image 3	B5, Image 4	C5, Image 1	C5, Image 2	C5, Image 3	C5, Image 4	D5, Image 1	D5, Image 2	D5, Image 3	D5, Image 4	E5, Image 1	E5, Image 2	E5, Image 3	E5, Image 4	F5, Image 1	F5, Image 2	F5, Image 3	F5, Image 4	A6, Image 1	A6, Image 2	A6, Image 3	A6, Image 4	B6, Image 1	B6, Image 2	B6, Image 3	B6, Image 4	C6, Image 1	C6, Image 2	C6, Image 3	C6, Image 4	D6, Image 1	D6, Image 2	D6, Image 3	D6, Image 4	E6, Image 1	E6, Image 2	E6, Image 3	E6, Image 4	F6, Image 1	F6, Image 2	F6, Image 3	F6, Image 4	A7, Image 1	A7, Image 2	A7, Image 3	A7, Image 4	B7, Image 1	B7, Image 2	B7, Image 3	B7, Image 4	C7, Image 1	C7, Image 2	C7, Image 3	C7, Image 4	D7, Image 1	D7, Image 2	D7, Image 3	D7, Image 4	E7, Image 1	E7, Image 2	E7, Image 3	E7, Image 4	F7, Image 1	F7, Image 2	F7, Image 3	F7, Image 4	A8, Image 1	A8, Image 2	A8, Image 3	A8, Image 4	B8, Image 1	B8, Image 2	B8, Image 3	B8, Image 4	C8, Image 1	C8, Image 2	C8, Image 3	C8, Image 4	D8, Image 1	D8, Image 2	D8, Image 3	D8, Image 4	E8, Image 1	E8, Image 2	E8, Image 3	E8, Image 4	F8, Image 1	F8, Image 2	F8, Image 3	F8, Image 4
19/06/2020 17:44:00	0	29,79519	20,06031	18,52744	46,74155	18,69163	17,38754	28,49483	35,23617	14,35096	16,8301	16,22769	39,81412	15,39926	21,92923	20,11121	32,13576	43,56454	20,84901	19,4208	26,61196	10,2015	21,22161	39,62091	28,64079	33,78033	26,65251	17,88047	42,02026	32,92033	29,79574	22,54836	43,47977	28,09122	24,48373	26,93565	39,40498	24,05656	28,16493	30,84612	37,07795	23,39833	21,74562	34,32333	38,49953	15,25945	15,77704	74,48946	31,35534	32,21637	24,3406	16,896	63,95467	36,40404	30,93632	27,18232	46,12683	42,90825	40,77089	39,2066	43,24553	33,97865	29,34978	40,92279	48,00267	26,00036	25,54259	72,02655	44,93307	16,1401	14,87138	52,39771	25,7722	39,21682	23,91647	14,15693	30,22313	36,20482	30,09249	48,86515	32,93276	44,96174	39,41832	43,99977	39,9808	33,51004	28,47756	72,32883	55,42951	25,08621	23,23172	75,75217	40,0279	17,27219	18,26529	47,54877	43,92538	24,93652	30,99816	11,19723	28,48095	33,08231	33,57075	20,69042	40,80391	42,8813	31,93255	33,15739	44,19374	36,0791	31,95803	40,45667	49,39691	24,41237	27,55215	33,65661	52,48798	13,99923	15,07695	26,66715	52,40039	27,23806	35,66251	15,54349	25,52684	26,75384	40,83658	26,25912	35,30049	34,19727	29,20604	30,30477	45,20211	31,51159	34,4487	42,21851	47,09624	29,18946	27,35806	36,37572	60,65726	16,88426	14,50804	22,30244	56,74854	17,71386	26,52851	17,93863	21,34843	24,66284	28,96904	26,0074	34,47046	25,1995	28,42555	25,47511	42,86597	26,00023	29,71002	27,63387	40,38938	25,84984	23,77825	29,59888	58,38017	15,33281	14,52123	20,91526	62,20187	17,69355	28,19166	15,40859	16,24482	17,14053	22,60969	23,36622	23,32539	15,88466	16,89317	14,09421	37,39737	23,90818	16,06875	22,93166	38,876	17,08188	15,02874	17,43003	53,7768	12,94678	13,26073	14,46901	76,25152
19/06/2020 19:44:00	2	28,1947	20,9536	18,79048	49,16681	18,96075	17,66889	29,59183	39,48843	15,3793	17,42484	18,02912	40,96665	16,31017	21,17879	20,07094	34,00634	52,04969	21,97088	19,53788	28,56626	11,67509	21,81352	42,82058	30,34911	34,42032	27,12996	18,27054	43,62242	31,93309	30,24031	21,4736	43,85893	28,09972	24,08861	26,67544	39,35415	24,15043	27,85118	30,76101	38,49553	23,26398	22,23682	35,66396	39,51633	14,77882	14,93472	76,88959	33,62952	33,24126	25,21006	18,40214	69,49161	37,5382	29,35987	28,45152	47,33359	41,64622	40,50916	36,66079	44,24569	33,27745	30,48595	41,76144	47,93552	27,59415	26,3847	73,26012	46,03559	16,01245	14,66291	53,67934	28,59645	39,96174	24,8441	14,41948	31,00222	36,8848	29,45354	50,6534	33,26046	44,72681	39,79588	44,3424	41,24054	34,1036	28,36331	74,48981	57,87605	26,68718	24,14719	78,07354	40,72239	17,64526	18,68334	51,8272	43,77072	25,66348	31,55207	11,58923	29,16328	34,0607	33,89312	20,95512	40,77324	44,04268	33,00294	33,13945	45,05816	35,94331	34,23643	41,42303	51,82767	25,98288	27,66109	34,18394	53,92275	14,83574	15,00318	27,77444	53,86639	26,79018	35,33805	16,25387	25,78423	27,18052	43,30183	26,72876	36,48493	37,26037	30,46889	32,4198	44,73627	32,04866	35,40382	44,07417	50,16447	29,88374	28,03307	36,70694	64,77164	18,44358	15,75514	24,16494	60,24736	16,90311	25,57354	18,54823	22,11234	24,61601	29,14802	27,16477	34,37127	24,98819	27,43638	25,61083	43,69413	25,45218	30,17822	28,86411	43,38066	27,29671	23,61164	30,23742	61,03477	16,17464	15,74864	22,33532	65,00021	17,17507	26,13706	15,00401	16,28233	16,42317	21,82506	21,6782	22,06075	15,11543	16,05175	13,51321	34,18559	23,44026	15,39643	21,79287	37,44426	15,76149	14,25854	16,62025	52,85305	12,03733	12,85353	14,10657	76,08373
19/06/2020 21:44:00	4	32,21036	23,03451	21,03863	52,2266	20,12986	19,12398	31,61327	41,57217	15,13297	18,23248	18,28553	45,45935	17,46291	23,41533	21,92985	35,56331	45,25898	22,75489	20,60918	29,23422	11,45771	22,63076	45,28971	33,57165	36,81574	28,80333	20,18299	45,39207	34,61676	32,66661	22,95632	46,007	29,07431	26,02282	28,92104	41,62335	25,92155	28,79165	32,97614	40,24481	25,39042	23,71325	37,43969	43,24133	16,06357	16,4104	78,62096	34,99337	36,67385	28,40414	20,2743	64,54977	38,44323	32,23495	30,19465	51,10971	44,76493	42,05142	37,90513	48,47183	33,80706	31,67634	45,03655	49,58078	30,08911	28,31889	75,86614	49,81584	17,18709	15,28915	56,74266	30,66886	41,51131	26,22244	15,94448	33,7768	39,94233	31,40328	55,97873	35,00373	46,92612	40,10658	46,75328	44,18166	35,18126	30,20917	77,9896	59,99828	27,2096	24,49602	81,02876	43,26619	18,66766	19,35124	54,48724	45,9623	26,71074	33,23566	13,01931	31,02765	35,3266	35,58818	20,91553	43,42313	45,30629	33,62753	34,24596	48,14931	37,40992	35,98944	43,5959	54,21543	27,12969	28,25237	35,36182	54,56137	15,31153	16,24613	29,5957	56,88245	27,90085	37,85636	17,60603	26,59877	28,89195	39,25868	27,93373	37,40143	38,40814	31,62888	32,36303	47,88662	32,70115	34,33874	47,64665	50,81779	31,86154	28,5713	39,38716	68,42258	20,26318	15,16537	25,35036	61,56948	17,3099	25,21801	19,84769	23,70393	24,12944	29,22096	27,64548	35,11005	25,97508	27,64361	24,92368	44,11293	26,7803	30,44347	28,58643	43,05288	27,46118	25,23037	30,79465	62,6557	16,28164	16,6744	22,85706	67,61653	17,44792	25,72966	13,43654	16,18694	15,95629	21,45211	21,32212	21,30015	15,00974	15,51082	13,62028	31,51104	22,74253	15,05492	21,6179	35,92037	15,89336	14,70505	16,86713	51,88619	11,83052	12,61501	13,88062	76,53839
19/06/2020 23:44:00	6	32,90458	24,53056	22,44647	55,43435	21,17278	20,13953	34,72701	44,6415	15,59343	18,54035	19,62554	47,86721	18,40117	25,08261	23,27938	37,16256	43,62891	24,08081	20,9871	31,10943	12,00631	24,30095	46,0429	35,23714	39,32955	30,17173	21,17581	48,09806	36,55249	35,16454	24,95455	48,2767	31,12974	27,77223	30,12254	45,18823	26,63116	29,25916	35,63087	42,78127	26,48665	25,03882	41,79708	44,96049	16,23025	17,26307	79,81853	37,47707	39,61891	30,63212	21,98988	64,20776	41,08076	34,64833	32,06683	53,83178	47,30583	44,10389	39,64301	50,30117	36,07372	33,14628	45,97501	51,98427	31,76248	30,04096	78,90887	53,55645	18,35613	16,34754	59,68882	31,89945	44,88913	28,49663	16,91893	35,82285	41,98393	33,5313	58,78337	36,70915	50,63328	40,17919	49,61318	47,2201	36,57396	31,66999	79,24915	62,24035	28,60916	26,47367	83,0075	46,77733	19,96705	19,49125	57,19773	47,96288	28,91682	34,21357	13,89713	30,65401	36,12856	37,39341	21,56036	45,90725	45,8104	35,5799	36,30105	49,90855	39,06243	37,85022	43,40524	57,67856	28,29265	29,97706	36,17733	55,01217	15,8008	16,60975	30,77241	58,04819	28,64949	38,59251	17,62033	27,72112	30,84839	39,50949	28,68631	38,51003	40,26587	32,38098	31,99761	49,6002	34,67756	33,52606	48,7364	53,03798	33,24678	28,43819	42,36309	69,18401	20,77351	15,9214	27,2887	62,87937	17,85229	25,80294	20,48298	22,19648	24,04917	29,03087	27,46629	36,69782	26,18258	28,82039	26,36446	45,46068	27,19835	30,56518	29,03493	44,61049	27,37718	25,54612	31,71019	61,72905	17,10537	16,76489	23,15961	68,84573	16,82692	24,39234	13,43874	15,68441	15,87485	20,87091	20,96237	19,85197	15,04207	14,88077	13,98838	30,04863	22,66537	14,97244	21,14135	34,53595	15,35125	14,57394	16,29269	52,74074	11,34063	12,51105	13,77148	75,68663
20/06/2020 01:44:00	8	36,79128	24,68046	24,15389	58,34605	22,64837	22,55761	36,91313	48,97871	16,89034	21,68781	21,80855	47,64209	19,12259	25,12399	25,03095	38,93312	44,35808	24,23056	21,71689	32,70675	12,36606	24,73039	47,16747	36,52721	40,9929	32,66137	22,05943	51,70591	38,64784	36,94884	27,11573	50,97687	32,13375	28,87275	32,67904	46,66314	28,75041	30,11978	37,86783	44,19098	27,25617	27,20919	44,9169	46,3865	16,4392	18,80077	81,89027	38,80713	43,34177	32,99707	23,64957	64,56863	44,61401	35,89295	33,52184	57,30625	50,34801	46,90519	40,82608	52,16643	38,05696	34,87939	46,75661	54,89762	35,35996	32,2583	81,0563	56,55117	18,57178	16,315	61,46462	33,54264	45,99574	30,09463	18,53815	38,77694	44,66174	34,29363	60,96064	37,82784	51,95768	43,37022	50,6442	49,16825	39,30752	32,1473	82,24973	65,38628	30,79472	27,57916	83,0868	48,41264	20,4941	20,68607	57,70337	48,15449	30,08966	35,00898	14,98418	31,48127	37,17459	39,1121	23,69246	48,38376	46,40397	36,98048	36,96771	52,91363	39,3797	40,03916	45,11978	58,89547	30,26256	30,81869	39,18449	56,33724	16,59897	17,86237	31,38242	57,95549	29,69144	39,71403	18,88594	28,32933	31,24751	40,2725	29,39835	40,94773	41,22327	34,88782	32,70309	53,45221	35,36872	34,99676	52,08637	55,19473	33,58063	30,51856	42,89671	72,19511	22,75593	16,93752	27,28373	63,89057	17,7312	25,91574	21,19371	23,72693	25,34849	30,17566	26,90236	36,48707	27,93269	29,93099	26,95679	46,27417	26,76123	31,36012	30,27547	44,76521	28,93388	25,40092	31,64477	62,92916	17,63297	17,46767	23,44378	69,72114	16,73913	24,53774	13,71277	15,65926	15,83983	20,6375	21,40024	20,49624	13,84899	14,77882	13,46292	30,57852	21,91838	14,31863	21,56464	34,34302	15,26698	14,38854	16,03676	51,20726	11,60208	12,51796	13,59562	74,23306
20/06/2020 03:44:00	10	37,37325	26,94932	25,43822	62,37947	23,92711	23,47446	37,10151	49,57318	17,87723	21,61085	23,52067	52,86597	20,08186	27,97268	26,49011	42,29574	45,31007	25,68966	23,23352	34,25412	12,76304	26,99029	51,06059	38,70489	43,25397	33,7051	23,63071	53,89962	43,01511	39,79195	30,41998	50,2752	33,5704	29,63431	33,80304	49,5765	30,40098	31,78913	40,64111	46,69789	29,10636	27,38105	45,80598	49,3386	17,77748	18,48972	83,03348	40,70105	46,17622	35,32003	25,78512	67,60265	46,82983	38,03285	35,6659	59,42556	51,82237	50,01928	42,32676	55,90254	38,96662	35,68268	49,98398	57,37622	37,27799	33,28726	81,78844	59,51743	19,59846	17,64886	64,24548	36,4957	48,50913	31,82119	18,81728	39,62071	47,25291	36,56189	62,47188	41,43236	55,59488	46,21849	51,57652	51,49571	40,21054	33,34218	83,31841	68,03665	32,08873	28,58021	85,98074	48,88539	20,87223	20,68185	58,81831	49,82856	31,02308	36,45308	14,87338	35,06549	38,90771	40,64918	25,02003	48,45609	48,79732	37,49917	37,353	53,13495	41,66991	41,09548	48,22862	60,11847	31,64208	32,21873	39,2957	57,75164	17,5507	17,92447	32,52846	61,60774	29,7695	39,84299	19,33874	28,57766	32,18536	40,74043	30,69346	42,50518	41,01266	35,08656	34,54425	55,54487	35,58707	35,69926	53,50602	56,18051	34,05394	30,46156	43,76837	74,3109	22,93083	17,50131	27,42533	64,81219	18,75124	27,20221	22,66198	24,84803	25,8057	31,38215	28,32366	38,78434	29,07142	30,88832	28,05261	47,62461	28,52461	31,86948	32,542	46,1075	30,60642	26,31148	33,26316	66,64408	17,77334	17,57384	24,02119	70,54868	16,95665	24,33825	13,71222	15,45521	16,05272	21,1229	21,61617	20,74008	14,3321	14,32934	13,40055	30,5629	22,38002	14,46887	21,91914	34,26621	14,568	14,00855	16,6523	52,39396	11,7526	12,74163	13,69419	76,14308
20/06/2020 05:44:00	12	40,0927	27,72485	27,04134	65,66514	25,33571	25,15335	39,71002	52,77084	19,35711	22,35611	25,84577	53,65199	21,40646	28,90791	27,94133	43,52357	46,40964	26,70189	24,14339	35,23458	13,74703	28,15125	53,32455	40,69276	45,48838	35,62251	25,11349	56,67295	43,61986	42,10163	32,26721	53,08203	36,19881	33,51473	35,07909	52,51493	31,16117	34,43316	42,38906	49,47882	31,20524	29,95227	46,7222	51,18949	19,5718	19,99261	83,26308	42,02207	48,78833	36,99934	28,00944	70,27568	49,09752	40,36258	38,03127	62,97573	54,67031	51,98014	44,28568	57,44537	41,80738	37,95515	51,98511	59,26593	38,98714	34,58541	83,87192	62,25775	21,28703	18,37837	65,71701	37,72498	50,7606	33,45311	20,065	42,26162	50,18457	37,99548	65,3038	45,41694	56,52831	46,9465	53,06961	52,51644	41,99292	35,43462	85,51254	69,90744	33,59755	30,03232	88,16534	49,91497	21,37965	21,05728	60,13511	51,70266	32,14101	37,63056	16,38484	35,34869	39,40463	42,64175	26,23764	51,30582	50,35623	37,22383	38,82274	54,54099	42,69866	41,84475	49,38688	61,2994	32,54946	32,70467	41,50724	58,61745	17,949	18,82647	34,0223	62,7352	30,56	40,83091	20,72488	30,44478	33,95129	42,19434	31,3467	43,05399	43,423	36,51028	35,78084	57,32703	38,08942	36,19273	54,43372	57,90264	35,27098	30,91657	47,24635	76,09306	24,89846	17,99693	28,95557	66,21933	18,98493	27,23226	22,8536	25,34911	26,16345	32,69452	29,97334	39,612	30,46406	31,16628	29,61082	49,11735	28,72127	31,44625	33,39061	47,51035	32,26058	26,07192	35,0916	66,58618	18,58387	16,93054	24,25364	72,821	16,90001	25,20565	13,40262	15,41971	16,4535	21,34291	21,11834	20,87747	14,4467	14,62782	13,31489	30,02804	21,99319	14,39862	21,8942	33,79504	15,14444	13,73087	16,09942	52,73204	11,18203	12,59512	14,47108	77,13535
20/06/2020 07:44:00	14	40,10375	29,22386	28,41243	66,48431	26,51753	26,77139	41,2806	54,76501	20,25731	23,0218	26,46137	56,91008	22,6137	30,37356	28,50395	45,27133	48,02319	27,95376	24,92429	35,59309	14,22428	29,16087	54,93659	42,20055	46,20586	37,14771	27,2831	59,72163	45,94316	44,40263	34,50549	56,80634	37,95473	33,28187	36,17664	53,21944	33,60625	36,055	43,89782	52,23109	32,51085	31,5616	49,16667	53,88573	20,29641	20,21448	85,02555	43,64881	51,11227	38,11575	30,33827	72,97601	51,7289	42,22535	40,50177	66,94712	56,75612	54,03294	46,59373	61,02302	42,13086	40,13795	54,51717	62,06255	40,64607	36,50537	85,36957	63,61758	21,67986	18,82585	68,94701	38,73384	53,59777	35,36403	21,02606	44,65738	50,20958	40,89032	66,6849	47,48873	59,7382	48,09917	56,3702	53,86163	42,44819	37,42968	86,26665	72,24718	35,14789	31,51069	89,41328	54,91248	21,82582	21,78161	63,35718	53,48275	32,67911	39,09615	16,7767	37,8413	42,28518	44,7849	26,8636	52,61647	49,62817	39,68149	39,78421	57,74667	44,76127	42,93698	50,90863	63,84767	34,09324	34,74642	42,94396	60,18209	18,44621	19,52759	34,44069	63,40657	32,34355	40,4901	21,45336	31,96079	35,43746	43,53649	34,46093	44,33922	45,82049	37,27412	38,40552	58,30737	38,53027	37,391	56,01266	60,88577	35,27348	33,8731	46,46614	76,77733	25,17006	18,47936	29,94937	67,83357	20,19563	28,79994	22,31267	26,64794	26,56132	33,72934	31,48589	43,02615	31,78534	32,60043	31,6409	52,22225	29,45368	33,71946	34,78814	49,66395	33,80119	27,52673	36,3472	69,32375	18,30847	19,19637	25,96817	76,39181	17,03636	25,38675	13,8474	15,25137	16,41115	21,52078	21,98442	21,80364	14,4237	14,40532	13,18614	29,94757	21,79708	14,35662	22,45379	34,46563	14,99268	13,74461	17,08596	52,42057	11,41896	12,87826	14,224	77,58919
20/06/2020 09:44:00	16	42,81685	31,25878	30,2953	69,87704	27,24331	28,54091	41,91713	56,32674	21,84191	24,49001	27,05639	58,05103	23,18904	31,39954	30,02031	47,20339	48,67996	28,95018	26,03455	37,65805	14,76134	29,59439	54,7782	44,61814	48,57586	39,03391	29,36181	61,03959	48,8362	46,66356	37,31502	59,74511	38,874	34,04364	38,28919	55,65422	34,76818	36,27646	44,80666	54,18843	33,89623	32,33332	52,04728	55,86636	21,46137	21,08028	86,36549	44,84506	53,86889	40,91463	32,67946	76,24489	53,82882	43,51652	42,41594	68,93229	60,21124	56,83467	47,40212	62,46851	43,35564	42,06213	55,39884	64,98287	42,58994	36,32025	85,89433	63,59845	22,77299	19,14083	70,38006	40,06949	55,78981	37,47693	21,51007	46,61652	53,92774	41,59455	69,2939	48,61413	60,97515	50,04414	60,44541	56,439	43,85811	37,74536	88,34267	73,07983	35,24522	32,34258	91,13285	57,10053	23,49697	22,25195	63,2025	56,92322	34,13131	41,51836	17,89864	38,85044	42,71517	45,81662	28,18524	54,39075	53,28097	40,10783	41,80537	58,10304	46,60001	45,5841	51,34491	64,22545	35,39346	35,77462	43,94569	61,64967	19,31331	19,92844	35,87354	65,71714	32,97352	41,00278	21,1582	33,14959	36,16884	44,76424	34,03432	46,5759	46,63634	37,63332	39,06008	59,03833	39,57084	38,10746	56,37745	61,80669	36,01148	33,70683	47,63165	78,52046	25,81323	18,31379	30,54702	67,70515	21,11868	29,78662	22,5699	27,55761	27,62862	34,50278	32,38768	44,27153	32,73914	33,53593	32,15752	54,06463	30,71909	35,1461	36,31866	51,26133	33,62477	28,87331	39,38813	70,54591	19,94688	19,37134	27,8543	77,3434	17,2657	25,22229	15,36921	15,54743	16,47795	22,6108	22,08851	21,97799	14,76576	15,11853	14,50853	30,05077	21,91686	14,98895	22,2581	35,67784	14,53194	14,75084	17,48653	53,47433	12,39473	12,79447	15,76702	78,18427
20/06/2020 11:44:00	18	44,73468	32,50083	31,14286	74,43869	30,14935	30,4836	45,15397	60,60698	22,67974	26,17975	28,00363	59,513	23,51922	33,14103	31,39859	49,69813	49,57753	31,0059	26,28378	39,22849	15,05367	31,11199	57,30003	45,6938	50,26166	41,21339	29,23111	62,53171	49,03853	47,9622	38,51736	62,08989	40,67425	36,403	40,01223	56,98883	35,82677	38,09226	47,49275	56,18382	36,75315	31,877	52,63636	57,7591	23,31793	22,24338	85,24274	46,06944	56,47291	41,6168	33,05157	78,01538	57,09452	44,46943	44,66885	70,91713	63,84491	58,10249	49,89328	65,81241	45,25903	42,66164	58,52536	67,54794	43,74558	37,97911	87,75813	66,42545	23,5932	19,73496	72,04224	39,58796	57,236	40,1769	22,3403	47,86079	55,03399	42,40399	71,37558	52,2103	64,61462	50,4157	62,22881	58,95869	44,74622	38,31731	89,18221	74,98729	35,94317	32,98312	93,02457	56,42035	23,26481	23,16327	64,59667	58,77169	36,05845	42,58151	18,98154	39,78801	43,42603	48,25342	29,19312	55,384	53,37251	41,50904	44,54084	60,18893	46,5406	45,71239	52,69638	66,34117	36,56657	37,18542	44,24016	62,40032	18,94873	20,97011	37,21382	66,9398	33,55389	42,09108	21,04166	33,10648	37,27191	45,31734	35,66541	48,72817	47,13784	38,21321	40,30484	60,71058	39,94088	37,49371	56,83838	63,65689	36,71855	34,81052	48,7281	79,69365	28,27379	19,37611	31,20227	69,11024	21,68476	30,72109	23,93844	28,09889	28,44468	35,44865	34,5164	45,69077	34,02582	33,78482	33,687	55,35471	31,85117	36,83577	37,26314	52,97435	35,71805	29,48814	39,94011	72,53316	21,08995	19,45223	28,97629	78,10242	17,79751	26,33227	15,50191	15,82304	17,68319	22,7075	23,12175	22,85988	15,30262	15,27913	14,22573	30,97922	23,2242	15,39864	22,7086	36,78106	15,44976	15,06631	17,42098	53,96082	12,80117	12,87225	15,12434	78,49974
20/06/2020 13:44:00	20	46,75143	34,38178	33,05911	77,70965	31,89317	31,87451	49,38218	62,65901	22,70826	27,60611	29,12722	62,97317	24,98563	33,53683	32,22363	50,89391	49,80714	31,8797	26,89054	39,6149	14,91849	32,35943	58,75394	47,09881	53,05869	44,01884	29,8861	64,99993	49,90156	50,44713	42,11567	64,81799	42,02538	36,64304	42,24607	56,64561	36,10507	38,42486	49,22034	56,89862	37,85954	34,92043	54,43061	58,42445	24,22621	23,53939	84,72376	48,27137	59,36312	42,77665	34,0482	80,20045	59,50977	45,50377	46,50254	72,59339	66,0434	60,9719	50,50245	67,00707	44,86129	44,15258	57,54366	67,64651	44,75395	39,50224	86,38844	68,90134	25,07025	20,39111	74,31788	40,57906	61,166	41,82823	23,59029	50,05285	57,48901	45,04662	70,46266	52,90479	65,07543	53,69889	63,52412	60,03889	45,7436	38,74033	89,58913	76,22865	37,56977	34,13772	94,18622	57,23931	24,31276	24,03584	66,78342	59,09614	37,06945	42,24683	20,18671	41,34781	45,12206	49,8242	30,51469	57,4665	55,63564	41,97564	45,75797	61,60726	47,62689	46,67801	53,86943	68,59113	36,7582	38,02726	45,6652	61,74949	19,43357	21,77767	39,08005	65,57575	33,97948	43,43314	21,67136	33,71891	38,01876	46,38456	36,07206	48,67774	49,26952	38,12817	41,83155	60,40706	40,85812	38,07112	57,73563	61,94849	39,32085	36,58419	49,81094	80,33122	28,36732	19,18994	32,48571	69,88409	23,18454	31,07821	24,44525	28,93713	29,99151	35,3659	35,29282	45,84936	35,3165	34,72024	33,32836	55,63626	32,08271	38,43259	37,63325	53,02719	36,8864	30,42179	40,76999	74,06705	19,75803	20,68213	29,58375	79,84153	18,32664	27,32206	16,05928	17,06973	17,8965	23,23905	23,84989	22,96667	16,28599	15,85793	14,78538	31,05113	22,65805	15,22843	23,03665	37,80843	16,36363	14,55245	17,72802	54,56703	12,92074	13,2119	15,92583	78,95986
20/06/2020 15:44:00	22	49,41396	35,33385	33,96241	79,93349	31,01501	32,86334	47,29222	67,44398	23,77059	29,03149	29,78331	61,84517	25,5294	34,40734	32,86997	52,89	50,88929	31,32384	27,67269	39,60178	15,47068	33,04867	61,13478	47,79288	54,11887	45,41487	30,70831	67,26825	52,02876	53,1317	43,1154	68,727	43,32243	37,88324	43,41823	58,81535	37,61633	39,24403	49,82076	59,4436	38,44157	35,78194	58,46286	61,16898	24,55412	23,23981	87,15034	49,11016	60,29026	44,69303	34,56807	81,08235	62,07173	47,43638	49,25564	76,6407	69,05559	62,43203	53,53407	68,93595	47,43597	45,73035	61,37219	71,30043	45,79755	41,12898	89,96181	71,33199	25,59102	20,76529	73,86556	42,92205	63,45	43,21542	23,61606	52,57226	58,14766	45,75321	71,80096	53,36055	66,45522	53,8047	65,18464	61,04464	47,28697	40,53465	90,41101	76,49081	38,91723	34,78109	94,78967	58,12852	24,05138	24,59639	68,48882	61,25581	37,67684	44,1228	19,89024	41,6532	47,12547	50,11626	31,0224	58,68196	56,93648	42,57558	46,38918	62,53426	48,05413	47,32504	54,06065	69,79472	36,27818	37,7312	46,50054	63,33146	20,49141	22,41186	37,55809	68,44518	34,39013	43,88118	21,99796	33,71374	38,70544	47,47237	36,56126	50,20473	49,78234	38,74931	40,63729	61,88936	43,17321	39,4275	58,4558	63,836	37,62972	36,26008	51,45751	82,48474	29,17351	19,7945	32,57316	70,52235	22,84704	30,50391	24,26911	29,65137	30,62963	36,98539	36,1736	47,77728	34,82745	36,15046	35,79251	57,2226	32,87073	39,21046	37,6749	56,27341	35,93832	31,47989	42,35743	75,0773	20,38918	21,73788	30,63903	81,09659	18,43943	27,73299	15,87858	16,55442	18,62421	23,29866	24,65669	23,93802	16,0349	16,35348	15,04691	31,25946	23,43584	15,29751	23,60756	38,20417	15,99414	14,80693	18,71678	55,73254	13,21266	13,24174	15,9672	80,29523
20/06/2020 17:44:00	24	48,22392	34,8432	33,93464	80,28253	32,10938	33,57744	50,2763	69,37749	25,28674	29,95517	32,01529	65,30082	25,75397	34,80901	33,85707	52,62841	52,13486	32,72775	29,27373	41,51905	16,08884	33,80864	61,53882	48,98721	56,0488	46,02316	32,12194	69,49989	54,70331	55,02887	43,72127	70,63434	44,51854	38,57765	44,93977	60,29675	38,87897	40,80943	52,43513	60,50516	40,38918	36,23653	58,34826	63,45621	25,78104	23,51044	86,95348	50,82449	62,60708	45,6326	37,07159	83,9066	64,22352	48,88415	50,79189	78,66367	71,16946	64,7047	55,14989	68,79185	48,31351	46,53632	61,53515	71,76192	46,09299	41,99775	90,98053	70,67204	26,41191	20,7943	73,54947	43,98969	63,90225	43,98706	23,61033	52,87052	59,38198	47,95431	74,38426	56,73443	67,50995	56,44375	66,83666	61,79929	48,94701	41,31133	91,74651	77,50567	39,72522	36,634	95,99435	58,66959	24,81101	24,48525	69,1291	62,01136	38,62408	46,99374	21,3619	43,15664	48,49442	51,02391	32,74198	61,32398	58,444	44,37894	47,41193	63,65669	49,91732	49,07279	55,06645	71,33337	37,18391	37,35536	46,64091	64,59798	21,50531	22,72885	38,88427	70,44672	35,84211	44,59307	21,55193	34,73655	39,90674	46,76351	37,03284	51,35078	50,29999	39,56745	40,3695	63,49664	43,1324	40,05526	59,09711	64,93658	38,46838	38,15021	53,57849	81,83183	29,57138	20,30027	33,28222	69,97576	23,61965	31,13935	25,12986	30,85253	32,41407	37,32193	36,70963	49,38826	36,39706	37,0066	35,87969	58,75933	33,22447	40,57851	39,59943	56,88805	37,43914	32,74253	43,72113	76,48238	21,60001	21,59642	30,13746	81,85387	18,45608	28,60487	16,50102	17,37884	18,73536	23,41181	24,66954	23,76313	16,12953	16,89524	15,27016	32,19165	24,34716	15,81323	24,14339	39,14318	16,73878	15,25814	18,00564	56,35217	13,70738	13,78938	17,06751	81,67945
20/06/2020 19:44:00	26	52,40474	38,07381	35,06355	83,7263	32,61383	34,87512	52,42596	71,34097	26,42801	32,07981	32,5916	68,22398	26,53777	37,00673	34,98805	55,81131	54,14856	33,52031	30,28058	41,88406	16,46545	34,57007	62,05059	50,38662	57,47645	48,47812	33,42576	72,1022	58,32788	56,86285	44,74968	74,24347	45,76909	40,29731	47,14212	63,42459	39,59377	41,62661	53,98431	62,25154	41,16932	38,31192	59,67375	63,35834	25,9623	23,38997	87,56528	50,68338	64,42597	46,85055	38,40724	85,36742	66,87051	51,63786	52,84787	80,0708	72,4388	67,76919	57,12838	70,57617	48,70503	47,02614	61,30443	72,74908	46,41564	42,04658	91,35397	72,66358	26,98759	21,33213	75,51269	42,72622	64,45679	45,84805	24,85135	55,77842	62,69335	50,28121	76,17809	58,37926	70,45314	56,75418	67,50663	65,2486	49,41541	41,41979	92,81133	78,81342	39,64869	36,81373	96,19087	58,67636	25,24833	24,25958	68,20188	62,76733	40,6306	46,91865	22,48073	45,24453	48,30418	53,06601	33,1737	63,24028	58,13364	44,81805	48,84636	64,01656	48,63334	49,97258	55,79451	72,38513	38,31682	39,76487	47,21154	64,34026	22,14198	23,14434	39,23402	68,96732	36,70618	45,7184	22,72871	36,66577	40,34103	48,10379	38,16493	51,74216	51,3101	40,5399	40,00276	65,33212	43,50803	40,10002	59,50845	65,98151	39,52442	37,81112	53,49607	82,86355	29,3873	21,10784	33,49656	72,46236	23,82758	32,71497	25,7023	31,38422	32,54048	38,32767	36,59815	50,45535	36,69561	37,07697	36,98111	61,03601	34,14035	41,39671	39,01988	58,51426	38,45415	33,7826	46,07814	77,46298	21,67482	22,01101	29,85916	82,83916	19,201	29,48076	17,15855	17,28841	18,78951	24,19043	25,88286	24,26835	16,81193	16,33849	15,68247	32,93642	24,49636	16,11357	24,15582	39,94301	17,54317	15,90151	18,0962	57,72049	13,58933	14,35994	16,95313	82,17348
20/06/2020 21:44:00	28	54,11783	37,22964	37,58939	84,00441	34,01519	35,97025	53,04984	74,2738	27,61045	32,64955	33,43819	68,75111	27,59367	36,57756	34,77143	58,39177	54,88865	33,76947	31,2826	42,4857	16,68324	35,3545	63,30204	51,5759	59,74892	49,47233	35,73725	73,58575	61,02944	60,26138	46,33566	76,09824	46,10494	41,00478	48,77514	65,27423	41,34118	44,00834	55,82782	65,00531	41,71834	37,90036	59,98384	63,42659	26,9724	24,13931	89,0882	52,93366	66,64822	49,20721	38,73342	86,40688	69,44746	52,66709	55,32092	81,67855	75,01064	69,59632	58,03651	73,25797	51,45564	47,62419	62,89691	73,03603	48,18102	43,19193	92,08893	73,74552	26,79743	20,9871	76,22112	45,12482	67,50145	49,04371	26,20738	57,089	65,53402	51,24503	75,8926	62,65231	72,35744	56,5131	69,50708	66,56445	50,0612	42,33063	92,33996	79,96829	40,42758	38,00805	96,51471	61,87963	24,99426	25,54736	70,09021	63,73536	40,77468	49,56607	23,49511	48,81521	48,6008	53,90522	34,13572	64,70104	59,03902	45,58446	49,61975	65,9726	49,23304	50,46045	56,95422	72,6242	37,97227	38,59375	48,63678	65,1805	21,54634	23,25169	39,52766	70,20309	36,60982	45,7137	22,31046	37,16208	41,0197	48,49069	40,14962	52,04314	50,95553	41,75038	39,79699	65,512	43,75566	42,16595	59,33342	66,23045	39,66423	38,61412	54,82304	82,77106	30,03198	21,51353	34,38696	71,67759	25,02591	32,19151	26,04118	33,29548	32,6834	38,93112	37,75986	51,88169	38,43308	37,85692	37,27405	61,57465	35,44782	42,91349	40,6871	58,46996	39,39109	33,66082	46,88619	77,9425	21,75308	22,96067	31,68511	83,4987	19,19271	30,06818	17,19144	17,92447	19,28189	24,58099	25,90621	24,4583	15,96389	16,9103	15,60911	33,26184	24,83926	16,19225	24,05677	40,07737	17,38016	15,22553	18,05593	58,72887	14,40532	14,71278	16,81304	82,63622
20/06/2020 23:44:00	30	55,26649	39,99807	38,39191	85,84943	35,38144	37,6213	55,05754	75,53692	29,30074	33,40987	34,61297	72,0106	29,44912	39,40788	35,98619	60,35305	55,97287	35,21753	31,28924	44,37438	17,0968	37,61356	64,12295	53,39917	63,09613	50,61485	36,31617	75,46461	61,98449	61,58509	49,01815	77,84738	48,48787	42,2876	50,5801	67,09501	41,30381	45,24205	56,34386	65,9058	42,60721	38,65847	61,7296	65,37516	27,24808	24,69703	88,66393	53,666	67,75571	51,02474	38,95081	87,41704	73,04128	55,48561	57,19413	83,87109	76,98249	70,42055	60,81849	74,94032	51,00707	49,81356	64,78082	74,79333	49,74911	43,65847	91,84184	74,935	27,84213	21,78976	78,62884	44,89701	69,59397	50,03744	26,90926	59,6898	66,50323	52,77554	76,57721	64,42944	74,66996	59,53823	72,17418	67,76518	50,03218	42,84393	92,55603	82,45779	40,90676	38,70351	96,2907	61,8089	24,8358	25,50239	69,6685	64,38059	41,84385	51,55877	25,0317	48,47003	50,41412	56,44418	34,84734	65,89323	60,92493	45,11383	50,64337	67,79599	49,42944	50,65622	57,9052	73,70193	38,80754	39,50873	48,08874	67,48348	22,41373	23,87468	39,82288	69,73483	38,7167	45,88763	24,06775	38,17107	41,73008	49,34793	39,22082	54,73536	52,83847	42,22163	41,44363	66,09666	44,25944	42,95826	61,55132	66,83591	39,5765	38,69992	55,26885	84,15485	30,77684	21,73015	34,50922	72,69701	25,53534	33,76976	25,71342	32,94638	33,11733	39,32237	38,4775	51,51353	39,99896	38,04467	38,74226	63,33396	36,07973	43,04473	39,67914	59,99524	39,74504	33,60253	47,29934	78,81334	22,06289	23,6269	32,26576	83,18897	19,84057	30,54854	18,10856	17,73431	19,28561	24,50942	25,35927	24,83118	17,27889	17,20063	15,44036	33,56536	24,86841	17,00355	23,90659	41,23003	18,39564	16,36785	17,64395	59,0294	14,19319	15,18381	17,21562	82,19048
21/06/2020 01:44:00	32	56,38304	40,82802	40,51793	87,23606	37,42125	38,2351	55,31575	75,72516	29,93811	35,03226	35,75728	73,39143	30,40126	40,1682	37,46698	61,43029	57,27599	35,86607	32,67587	45,51158	17,83813	38,29493	65,7052	54,56752	65,48968	53,14717	37,61232	76,73125	62,49558	63,9236	50,85737	82,4962	50,7186	42,80359	51,21056	69,43835	43,24878	47,03968	58,17819	68,21458	45,40299	39,54106	63,6919	66,47954	28,18751	25,36845	90,09216	53,77473	70,51268	51,8138	41,07434	87,81333	76,10135	58,05648	59,83456	85,56697	80,03911	72,01868	62,80366	76,50626	54,24528	50,2446	66,3648	77,0698	50,05968	45,29993	93,50637	76,21256	28,79186	22,18149	78,8445	46,95058	69,44698	50,97149	26,67212	60,66755	68,95053	54,20653	79,84901	65,31044	75,86166	60,02687	73,74095	69,74132	51,06965	44,12695	93,17377	83,8362	42,7234	39,59833	96,49592	62,41367	24,86033	25,72578	71,77311	65,44651	43,13377	51,19625	24,79457	49,92015	50,48872	56,79688	35,86	68,35454	61,90028	45,00581	51,35003	68,39274	51,15419	51,4843	59,40692	75,14741	39,28279	40,6956	48,33713	67,70081	21,97861	24,31656	40,8678	70,87472	39,32761	45,72185	24,10035	37,29643	42,49399	50,02784	41,18424	55,0107	53,0113	43,78143	41,27556	66,18287	45,63972	43,11816	62,26328	67,93297	40,61505	39,61173	55,04165	83,04404	31,65403	22,17748	35,19465	73,25866	25,98986	33,24312	27,2697	33,59541	34,3415	40,38027	39,94944	53,11465	40,69193	38,91454	38,30569	64,48725	37,70723	43,33879	41,56008	60,89667	40,38648	35,36658	48,36822	79,56876	22,87764	23,98769	32,25817	84,02727	20,11488	31,22437	18,10352	17,98637	19,27139	25,15556	25,2437	25,80813	16,64394	17,65977	16,84696	33,58837	25,37805	17,12789	24,69164	41,41944	17,57447	15,75507	17,44481	59,13171	14,05186	15,0326	17,87598	83,05938
21/06/2020 03:44:00	34	60,35084	42,44025	43,37374	90,10072	38,81189	38,86108	59,15472	77,75386	31,47174	36,47912	37,47796	76,7184	31,5319	42,0834	38,69592	63,00211	58,00612	38,54795	32,34437	46,66909	18,2635	39,46673	65,71384	55,98274	67,85816	54,50355	38,1949	79,01014	65,61278	65,1959	53,41747	86,72296	53,94278	44,1981	54,22351	70,78671	45,05022	47,85395	60,16198	68,71159	47,76028	42,1024	64,89452	67,66571	28,82225	27,18812	90,61554	54,16673	74,40339	55,20081	44,21157	89,24113	76,86533	59,24957	61,56133	87,42768	82,01178	74,57809	62,26355	78,05682	55,56221	52,97787	68,12528	78,46569	50,16447	46,87777	95,0527	76,99299	29,49153	22,48314	79,99033	47,3224	72,35702	53,63333	26,78886	62,85769	71,35273	56,95195	78,74538	67,41973	76,74839	62,27903	76,05672	70,85005	51,11054	45,81082	92,95791	84,25758	43,28298	41,80247	97,32669	64,13475	25,71687	27,32856	73,25072	67,02503	43,43833	53,20707	25,41501	51,44459	51,69582	58,34121	36,19536	69,40588	63,62324	47,1743	51,19723	68,45125	51,49592	51,76579	59,86688	75,91858	39,91925	42,96792	48,77003	70,75465	23,03534	23,64708	42,1482	73,13613	39,00137	46,49231	25,24729	37,50379	43,18392	50,82553	41,77878	56,84357	55,09229	43,90287	42,16083	66,84869	45,83077	43,82093	62,07726	69,01801	41,44901	40,11543	55,52035	83,76175	32,89304	21,87009	35,00394	73,92871	25,29357	33,9441	27,62821	34,88416	35,28059	41,05161	40,6585	55,80785	42,672	40,04034	40,2723	65,40064	37,31177	45,03793	42,17839	61,87666	40,65112	35,73794	50,00228	80,08691	23,20527	24,97603	32,53959	84,97154	20,89516	32,15627	17,8507	17,67124	20,51227	25,12275	26,68987	25,91995	16,77629	17,15856	15,71349	34,42391	25,51786	17,15697	24,96692	42,35258	18,82405	15,74899	18,56571	59,55812	14,04406	15,09775	17,55057	83,22537
21/06/2020 05:44:00	36	59,45106	43,49214	44,86282	90,2437	39,09303	41,7356	59,39068	80,36679	32,74294	37,69653	38,14489	78,38355	32,29146	42,82798	39,74145	64,32341	58,47528	38,89575	34,43344	48,62104	18,86971	39,9437	66,77699	57,4216	70,82767	55,02949	40,85903	80,90469	67,87232	67,2552	54,10975	88,73149	55,96865	46,27881	56,75025	73,26668	46,55732	49,60613	61,69947	71,69285	49,94688	43,69426	67,8306	70,27389	28,99743	27,75614	91,41482	54,84168	75,91382	56,82838	43,51376	92,09246	79,9694	61,85298	64,40995	87,96475	84,31808	77,98664	65,96016	79,30151	57,87881	54,51413	71,41433	80,62218	52,89629	48,17101	95,66534	78,86507	30,21863	23,13985	80,56491	47,90748	75,60075	55,34794	28,59403	64,05373	72,54587	58,74289	77,98228	67,90873	78,58657	62,87454	77,23447	73,68763	52,55775	46,52203	93,51224	85,2073	44,82047	41,49681	97,95004	65,13546	25,55399	26,94297	75,26546	66,92784	45,0916	55,28155	25,86366	52,12761	52,66869	59,33377	38,14047	71,22479	65,77827	47,41103	52,87508	69,33107	52,76657	52,82508	62,4998	77,75739	41,55822	42,61523	49,74145	70,46551	24,27857	24,99606	43,2271	72,64334	39,22946	48,15677	25,40769	37,87951	44,09304	51,24385	41,83142	57,81388	55,33557	44,12909	42,96005	67,8049	46,50337	44,70104	63,0028	70,11018	42,96772	41,57335	56,3436	85,14568	33,05178	21,79832	35,51587	75,69456	25,9154	35,17296	27,72243	33,94273	37,16326	42,61549	42,24054	55,44168	42,31115	41,145	40,85889	66,98152	38,62014	45,18188	42,85996	63,71636	41,64104	36,48859	50,85881	80,68489	25,27347	25,06714	33,8876	86,40991	20,80999	32,81623	19,05974	18,27918	20,11509	26,45406	27,0079	26,17416	17,3881	18,33768	16,78645	34,95794	26,46262	17,9836	25,07716	43,61053	17,91473	17,24594	18,16948	59,99869	14,52427	15,49037	18,0388	83,67747
21/06/2020 07:44:00	38	62,01218	46,39914	46,61852	92,3298	41,11144	43,57261	60,52554	81,08463	33,87019	39,86039	40,42966	80,40928	32,64202	44,70615	41,74092	66,40707	59,71091	40,03523	35,436	48,85251	19,90606	41,65354	68,07547	58,77224	71,85042	58,92263	41,90829	82,54552	68,98196	70,77144	57,29989	90,67287	56,38504	48,74185	58,07465	75,65208	46,97289	50,18864	63,80511	74,2249	52,26369	44,09227	68,95432	72,47382	29,83594	28,49394	93,01392	56,73277	77,87281	59,13186	46,26154	93,50672	82,12139	63,94024	66,12899	88,23546	85,81062	80,69125	68,03783	79,54604	60,32576	56,19432	72,24379	83,20699	54,30261	51,22354	95,40837	80,73318	30,7159	23,51639	82,33842	50,37536	77,63926	56,26049	29,56434	66,3224	74,48173	61,35362	80,40479	69,15423	79,74691	65,35071	79,05691	74,42577	54,23118	48,74634	93,69268	87,08396	46,23128	42,96447	98,44241	66,17802	26,18341	27,1618	76,59718	69,35649	45,08158	55,16336	26,74714	52,4071	54,8834	61,58585	38,00156	73,27738	66,67516	48,52592	52,64554	69,75465	55,28619	54,25619	62,98671	78,22813	41,69665	44,84154	50,81254	72,12677	24,61725	25,81834	44,29985	74,266	39,82815	48,1833	26,94	38,5101	44,67548	53,0497	43,51383	59,45816	57,04548	45,37737	45,24321	68,63679	47,87245	46,05652	63,08025	69,7746	42,98084	43,35834	57,1424	85,56082	33,8666	22,53882	34,94861	76,27025	26,166	35,16931	28,98977	36,29352	36,93061	43,75581	42,63601	57,27068	43,02408	41,66577	41,10501	66,70714	38,73653	45,87767	42,0086	63,46169	42,36965	36,62578	51,10646	82,51859	24,91172	25,76889	33,59575	86,77097	21,04906	31,94532	19,00848	18,18178	20,30511	26,45343	27,46049	26,06522	17,80394	18,05731	17,00624	35,61437	26,80807	18,34929	25,66078	44,14822	18,46085	17,75745	18,44842	60,88493	15,14002	16,31783	18,38514	83,57931
21/06/2020 09:44:00	40	64,00551	47,07698	46,93634	93,4444	41,17864	45,55724	62,54005	84,87967	34,44987	42,11179	40,7005	81,38361	33,91544	46,03109	42,5784	65,75977	60,78683	41,00567	36,45302	49,82904	20,2953	41,81684	69,83567	60,31506	73,53947	59,83782	43,92213	83,52991	70,4347	70,86491	59,33493	92,32214	58,79083	49,68867	59,61351	76,55573	48,57815	51,56934	65,16992	75,02694	53,23517	45,1186	70,6174	74,14809	30,90503	29,23063	93,72582	58,06823	79,28479	61,38981	47,79834	93,8923	82,26514	66,73927	68,51894	90,77677	87,5648	82,1902	69,30316	80,27044	61,26783	56,69797	72,73713	84,72467	55,24467	52,33435	95,13443	82,66558	31,38691	24,12577	83,48184	51,47202	77,79108	56,49038	30,42461	68,33942	76,14272	63,78806	82,60907	70,07951	81,84523	66,08608	79,354	75,21088	55,79569	49,98391	93,68127	87,11021	46,2442	44,02458	99,14823	67,27724	26,42587	27,02462	75,56208	70,61063	46,39119	56,31292	27,46871	53,40413	56,80572	63,41131	39,51523	75,74615	68,34002	47,68422	54,89763	71,70473	56,84289	55,50018	63,82964	79,31753	43,47459	44,67203	52,21859	73,04646	24,82828	26,90733	45,17041	74,67251	41,40342	49,51004	26,16242	39,29515	45,03757	54,0699	44,27028	60,15321	57,65321	45,74443	45,27168	70,22166	48,78192	47,18453	63,95501	72,22812	43,68459	44,17814	57,42804	86,73782	35,08138	22,54407	35,40202	74,88754	27,26611	36,39126	28,15981	36,84468	38,7478	44,28175	43,85728	58,12928	43,99805	41,99499	42,41386	67,28159	40,08531	47,1743	42,9481	65,01768	43,93616	38,1545	52,95411	83,13598	25,46792	26,51913	34,82303	87,2134	21,66577	32,7397	19,47564	19,1025	20,47627	27,03236	27,40467	26,48368	18,68707	17,74149	16,83134	35,43235	27,28642	18,14717	25,4731	44,88541	18,46113	17,07863	18,09406	61,11378	15,58142	15,48512	18,7366	83,32117
21/06/2020 11:44:00	42	65,19106	48,46631	48,98272	94,68163	43,17784	47,24208	66,72165	85,28785	35,13028	42,81927	44,26013	84,33405	34,40394	47,85084	44,312	67,53979	61,57881	42,8811	37,59761	51,95134	21,57894	44,86102	70,45798	61,22002	75,50446	63,46831	45,73677	85,68841	73,4931	73,20306	62,05625	93,69405	60,25082	52,01593	61,35334	78,22123	50,64075	51,7687	67,21748	77,28932	55,12669	45,98592	72,08546	75,54321	31,60077	29,37562	93,23345	58,83814	80,16482	62,75206	49,82835	94,67334	84,6078	68,64639	70,72289	91,99076	89,33694	82,94616	72,47423	82,82218	63,43356	57,45221	75,00435	87,09238	56,75494	53,70904	97,15144	83,59804	31,93255	24,56613	83,52212	52,10558	79,64771	59,37631	31,77601	70,55116	77,64326	66,24068	82,66378	72,65681	84,43233	68,11222	80,69933	78,21039	57,47499	51,84758	93,79435	89,23048	47,83812	45,21462	99,37659	68,88028	26,86934	28,33975	78,04839	71,96072	47,50871	58,02124	28,73315	55,6605	57,2351	63,52349	40,69428	77,38541	69,00379	51,71011	56,44811	72,64899	57,6664	57,24477	66,33165	80,97059	44,13337	46,89289	52,07663	74,84451	25,46765	25,84881	46,44431	76,64401	41,90056	49,80161	26,50379	39,58479	45,64642	53,3144	45,76149	61,32619	58,09129	46,56823	45,45591	70,92596	49,45769	48,04694	65,57299	72,66447	43,47294	44,18718	57,96861	87,36171	36,59524	22,74204	35,8473	77,60424	27,43493	35,85274	29,05159	37,30072	39,01421	46,56381	44,83677	59,8577	45,09214	43,84526	43,14835	68,84769	42,16236	47,88068	43,62339	66,22417	45,27361	38,73695	53,21584	84,73447	25,97052	27,94285	36,24199	87,33401	22,81333	33,69495	19,0893	19,01166	21,48665	27,08327	28,79745	27,03312	18,22102	18,93561	17,07719	36,80641	27,96778	18,58429	26,54461	45,83022	19,64896	17,63802	19,04088	61,51505	15,12282	16,04892	18,35427	82,31184
21/06/2020 13:44:00	44	66,75502	49,03694	49,36098	95,94745	44,95669	48,56315	66,92675	87,47176	36,50503	44,71865	45,76115	87,10585	35,25848	49,31725	45,91547	70,58819	63,17382	44,12619	38,7902	53,78481	22,12146	45,07882	72,54726	63,62194	77,2657	65,8504	47,35674	87,58835	73,87697	74,71685	63,6573	94,18504	62,41781	52,93863	63,95709	77,96378	52,53143	54,75596	69,5537	79,23484	55,49991	47,48287	73,71947	77,09259	32,04859	30,49459	93,89872	58,85831	82,30535	65,37405	52,30742	95,69712	86,48127	71,49018	72,99625	92,12119	90,21477	84,90993	73,73502	85,8352	64,31975	58,39784	76,50814	88,12279	57,75476	55,45425	97,09833	85,16282	33,13619	25,56691	83,44316	53,58029	79,83878	62,12706	32,39514	71,43485	80,63129	67,26404	85,01741	75,67218	86,42691	69,71616	81,71793	78,68424	59,35821	52,15933	94,49678	90,0201	48,15311	45,94234	99,31747	69,90123	27,3182	28,89147	79,39503	72,91148	48,29237	59,01421	29,26151	56,3981	58,22943	65,82601	41,40839	77,46726	70,13256	52,80276	56,871	74,61172	59,74844	57,498	66,86014	82,52182	44,39607	46,40355	53,06524	74,27975	26,21049	27,33277	48,02781	76,506	42,43196	52,60058	26,58558	39,17275	47,33974	54,95434	45,36133	62,35355	58,13668	48,44551	45,18554	71,75328	51,25774	48,5313	66,11917	72,53047	43,44918	45,43421	59,56566	89,01305	36,98386	23,51272	36,81214	78,6028	28,38535	36,36129	29,86828	38,2854	40,09595	46,77104	44,97209	60,01037	46,01978	44,68708	44,14283	70,94551	43,40345	49,47862	46,02274	68,90307	46,43243	39,77647	54,17558	85,59785	26,8377	27,9481	37,01302	88,10696	23,1042	33,53683	18,92974	19,74891	21,87417	28,13867	29,10049	27,4609	18,13889	18,72886	17,03809	37,06773	28,37105	19,16383	27,25029	46,47145	19,98239	17,60949	20,19003	61,37117	15,50066	15,60939	17,95238	84,15948
21/06/2020 15:44:00	46	67,68589	51,43741	50,64552	97,37434	46,38745	50,11122	70,56601	88,94942	38,34943	45,76053	47,41414	86,69299	35,95982	50,15943	46,789	73,3542	65,12599	45,44506	40,69345	54,63818	22,82224	46,88149	73,0218	63,48413	79,36933	67,73734	49,13358	89,35995	75,1789	78,19719	65,54088	95,21186	65,23038	55,78001	66,23067	80,37888	53,20768	54,9839	71,81145	82,40965	56,94885	50,65221	74,9415	78,11181	32,70516	31,30277	93,43578	59,73343	83,89443	67,77223	53,92648	96,77518	89,25433	73,64252	75,75632	93,18379	91,43209	85,03358	74,47206	88,44033	65,25034	60,6679	76,59531	88,62545	58,82047	55,96699	97,36649	86,47533	34,67368	25,90213	85,43014	53,78496	81,66578	63,86024	33,93471	73,07201	82,99423	69,78083	85,7881	76,9742	88,25673	68,74184	83,10358	79,64384	59,68742	53,50837	94,75243	90,99331	49,64184	47,14059	99,56371	71,34726	27,30286	29,20859	80,4546	73,69342	49,05311	61,53638	29,96367	57,61508	59,40511	67,0926	42,18964	78,19601	70,97391	52,68996	58,21445	75,24881	60,23797	59,3129	67,31937	82,7877	45,54445	47,43624	54,60883	75,03869	26,54226	28,50761	47,45869	76,58282	42,93414	52,93324	26,26637	40,46385	48,8541	55,56138	46,15827	63,1641	59,32008	47,9892	46,39969	72,09597	52,40343	48,45975	66,46365	74,58562	44,52324	46,79854	60,80411	89,65228	38,42811	23,37188	37,11988	79,10118	29,18048	37,94568	30,56691	39,09545	39,90585	48,91689	46,16344	62,54899	47,15815	46,69478	44,54265	71,72434	43,29824	51,12297	47,19199	70,26781	47,26839	40,90144	55,9346	85,70817	27,06178	29,742	37,67262	88,52315	22,49061	35,22367	20,1184	19,46853	22,12554	28,33603	28,67415	27,74211	19,39289	19,07349	17,73603	36,2929	28,5885	18,67049	27,50995	46,58453	19,90399	16,87652	20,21538	62,57391	16,11427	15,64683	18,72824	84,67416
21/06/2020 17:44:00	48	71,18176	53,34074	51,42387	97,89899	48,20008	51,45951	71,40363	90,7968	39,12053	47,67746	49,69069	87,82694	36,97703	51,81179	48,36049	73,83303	65,11667	46,01342	42,1607	55,74174	24,33694	48,46272	73,96586	65,21442	81,37828	67,54291	51,223	90,79942	76,68649	78,69321	67,95177	96,229	66,39403	57,2934	67,29601	80,02251	55,03586	56,11053	73,38245	82,45172	60,12606	51,7231	76,50648	79,912	33,31627	31,8683	93,811	61,75286	83,21909	70,23831	55,55302	97,4272	90,00325	76,09113	78,30598	95,45874	92,36724	86,98987	76,89137	88,7049	67,40122	62,73859	78,21383	90,88583	60,12986	58,6017	97,39011	88,00523	35,07826	26,78265	86,55939	54,58009	84,21288	66,67123	34,1324	74,90365	84,67258	71,38511	85,76392	79,14802	89,78953	70,94518	82,97366	81,37904	60,69994	54,49154	95,06639	91,4584	51,20628	47,22985	99,69283	72,36178	27,93421	30,31403	81,75101	74,35248	50,42039	62,36434	30,34531	58,59693	61,44824	68,27931	42,55395	79,04054	71,57867	53,12175	59,44042	76,79571	60,73774	60,50965	68,37388	83,92567	45,9739	50,10093	55,5562	76,30146	26,97695	28,9803	48,23083	78,19152	44,00337	54,06471	27,58013	40,63978	49,84217	55,01624	46,98476	63,88545	60,52367	47,68312	47,11449	72,51685	53,83448	49,43213	67,60693	74,72778	45,48064	47,68146	61,56527	89,7905	39,20224	24,10194	37,29589	79,44208	30,00131	38,42755	31,40404	39,56068	41,21781	49,0569	45,80895	62,90368	48,95384	47,31993	45,77932	73,12617	44,12426	50,41998	48,97216	71,17927	48,19207	42,71773	57,40344	87,38416	26,84039	30,26415	38,26812	89,37659	22,92723	34,89356	20,69843	20,06914	22,74418	28,70157	29,62263	28,54387	19,52752	19,64626	17,30804	37,72575	28,30184	18,97926	27,95141	47,52341	20,04967	17,41773	20,88749	64,14118	16,0521	16,31777	18,19767	85,35809
21/06/2020 19:44:00	50	72,90997	56,03041	51,99409	98,36511	51,58786	53,21785	74,63638	91,72449	41,71032	47,91273	51,66756	90,1937	39,20652	53,81099	50,95512	77,18467	66,73374	48,0457	44,15341	57,1091	24,43765	48,8465	75,34372	66,7162	83,4172	70,09623	53,58381	92,133	79,72942	80,17752	68,23884	97,326	68,55521	60,01589	70,28847	82,6747	56,70314	58,88657	74,19741	85,62735	61,24289	51,71854	77,80283	80,46012	34,40076	33,29271	93,67354	61,88143	85,94234	72,47258	57,91825	97,47997	91,32488	78,60673	80,13636	96,66972	93,96808	88,9278	78,58153	89,9558	68,92448	63,69882	79,20508	91,67683	62,61217	60,07261	98,21182	88,45671	36,0827	26,82043	87,63097	56,31202	86,28558	68,84499	35,33509	76,60352	85,88611	73,67305	86,90194	80,75189	91,21649	74,02886	84,79526	82,97124	62,15435	55,7818	95,18734	91,8931	51,87466	48,6946	99,81204	74,13566	28,26688	30,86546	82,28718	75,40182	50,13905	63,48495	31,02931	60,06252	63,17474	69,34377	43,97332	80,94648	71,93309	54,69717	60,20481	77,72782	61,67275	61,90181	69,11936	84,48829	47,44854	50,57568	56,84819	77,61108	27,2121	29,23271	49,17096	79,1092	44,67272	55,23403	28,42002	41,92266	51,72049	56,68222	49,48041	65,52318	61,21194	49,16003	48,04895	73,84878	53,87703	52,22094	68,87904	76,95091	46,06585	48,64024	63,36925	90,17511	39,78325	24,23402	38,03465	80,70762	30,27824	38,35834	31,67227	39,75465	41,62011	50,5859	47,1942	62,42554	50,72405	48,1576	45,90068	73,38265	45,98178	51,52865	49,03045	72,0584	49,42792	42,5181	58,87289	87,80732	26,30816	30,44664	38,75456	90,11765	23,7357	35,21537	20,04573	20,71335	22,72781	29,46362	29,26427	28,13094	19,19326	19,93237	17,48459	38,38887	28,45539	19,32161	28,57428	48,75372	21,73381	18,01544	20,88694	63,87593	16,06177	16,54958	18,00197	85,24398
21/06/2020 21:44:00	52	74,49733	58,48185	54,09952	98,81113	53,48862	55,46067	76,52637	94,36132	43,23753	49,60482	54,39385	91,02012	40,75479	55,31229	50,89695	77,86162	68,94852	49,18477	45,71915	57,95369	24,5298	49,51357	76,57853	67,82466	85,24253	72,8592	54,7449	93,13446	81,71129	82,61758	70,90399	97,81934	70,99269	61,50814	72,38713	84,49237	59,38404	60,74505	77,31446	85,99608	63,0913	54,38135	80,82346	82,69949	34,84652	34,80831	94,15051	63,7976	88,34058	74,74567	59,75333	98,02761	92,83212	81,67676	82,90865	97,37166	95,34988	91,72248	81,46745	91,80987	70,22056	65,11868	80,40769	92,82998	63,22737	61,07012	98,05972	89,2269	36,75895	27,59615	88,97636	57,15773	87,56852	71,49419	35,78788	77,58178	87,72588	75,70921	87,44157	82,89891	91,10467	75,97198	85,64289	85,12655	63,38251	56,54799	95,5734	93,14738	52,08838	49,73537	99,87593	74,26628	28,7674	31,27894	82,81596	76,67503	51,15439	65,43393	32,06544	60,80239	65,62576	71,34167	45,2857	81,52168	73,48386	56,52996	63,01779	78,93851	62,37822	63,36594	70,40223	85,94289	47,85698	51,78272	57,8462	78,89996	27,74156	30,0239	49,77385	79,69786	45,10686	56,27908	28,32677	42,80849	51,961	57,87852	49,59431	68,04578	61,36715	49,72114	49,26953	75,68903	55,2933	52,62675	69,65891	78,02622	47,58165	49,15396	65,14099	91,03787	40,64	24,62216	40,05685	79,30682	31,41364	40,27299	32,60389	39,95116	42,13446	50,53658	47,97131	64,01504	51,8795	50,33364	47,18598	74,48256	46,46117	52,8105	49,89991	73,23966	49,11721	42,99838	59,75886	89,34993	27,55671	31,29138	37,57419	90,95974	22,59698	35,26754	22,22653	20,2674	22,61301	29,57504	28,45359	29,07652	19,76583	20,0402	18,1328	38,4866	30,06652	19,70802	28,13329	50,00926	20,93411	18,16168	21,15937	65,31825	17,08699	16,57245	18,87192	84,75029
21/06/2020 23:44:00	54	76,12746	59,86095	57,87792	98,86653	56,1649	57,08817	79,2441	95,18498	45,95346	52,21264	55,53824	92,17845	42,90506	56,74852	52,13576	79,23512	70,24764	51,12318	47,82612	60,42675	25,62258	50,60331	77,21631	68,59203	87,92365	75,65022	55,85088	93,44289	82,25983	82,97704	74,16225	98,37305	71,76794	64,00123	75,25959	85,7043	61,50849	62,45047	78,54954	88,74268	64,25342	56,02599	82,99825	84,42716	36,58426	35,98814	94,53677	65,61851	89,3634	78,03915	62,87522	98,68376	95,02238	83,51832	85,60835	97,91447	95,90109	92,24387	82,81581	93,23642	71,74791	65,91422	82,62164	94,90551	64,74699	62,81015	98,4659	90,14133	38,07354	27,78363	90,13187	58,27269	89,87215	72,70419	38,12651	81,58405	89,14291	77,77748	88,28989	83,92484	91,76462	77,62599	88,27953	87,31612	64,57802	57,14682	96,12352	93,86784	52,70786	50,40092	99,93237	75,57133	30,05643	31,77367	84,88892	77,51279	52,83337	67,70736	33,23628	62,70163	67,15151	72,77914	47,45456	83,4652	76,12781	58,95716	64,83746	81,21263	61,59013	65,45059	70,76102	87,39424	49,86544	53,95578	58,79794	80,99966	28,43833	29,63521	51,99237	81,53238	45,64703	56,72814	27,85678	43,76658	53,17252	57,15262	49,99918	68,47632	63,4299	50,61464	50,86214	76,15716	56,23757	53,59748	71,13347	78,58519	47,55305	50,12621	65,98483	91,14957	41,62322	25,1968	40,00795	80,29786	31,41661	40,78187	32,72726	41,90512	43,09806	51,38685	48,49587	65,94752	53,07361	51,05804	48,86121	75,14278	48,10497	54,93411	50,2915	74,48634	49,20272	44,26406	60,10348	90,18506	27,02213	31,67005	39,15679	91,14349	23,55894	35,44436	20,64641	20,61733	23,99308	30,17532	29,62955	29,57981	19,87214	20,39802	18,21501	39,40381	29,89639	19,73143	28,57226	50,05996	21,42173	19,01829	20,99642	66,1256	16,70411	16,7756	19,43462	85,01188
22/06/2020 01:44:00	56	76,24752	61,61431	58,83386	98,76292	58,74026	59,32375	80,90538	96,17258	48,66835	53,48364	57,48019	93,65633	45,32542	59,49471	53,48331	80,09428	71,94941	51,59249	49,51453	60,95242	26,14155	53,32056	78,56184	70,53996	89,13206	78,58283	58,16659	94,16024	85,13581	84,7002	74,98997	98,8733	74,2019	64,65214	77,42975	87,14309	62,72436	64,96359	81,66217	90,7624	66,23812	58,18931	83,30522	86,94215	37,3689	36,06149	94,94764	66,87605	90,38552	79,78255	64,12115	99,136	95,90359	85,23148	87,52114	98,30765	96,16642	93,94141	85,03275	93,50872	73,08749	68,76672	83,43777	95,65187	67,07615	63,30584	98,94542	90,81979	39,04489	28,76146	91,42484	58,90735	90,0161	73,9412	38,64349	82,83453	89,8593	80,95691	90,15225	86,76303	92,58179	79,17564	89,92271	88,9137	66,10225	58,57703	96,12256	94,08218	53,81128	51,13955	99,94827	76,37033	30,3152	32,67994	85,71004	78,32961	54,46425	68,37263	33,44268	64,60275	68,87992	76,61031	48,39453	84,31954	76,86892	58,82744	66,17754	82,06483	63,41574	66,19523	71,82802	89,02216	51,8127	54,91019	60,05298	81,68069	29,45907	31,58557	52,30175	81,27024	46,14432	59,46605	29,15845	44,70422	54,27428	60,3317	51,06646	68,53463	64,61559	51,41945	51,46393	77,86238	57,72837	55,52671	72,41822	80,38828	48,55106	51,1703	66,82652	91,77456	41,76911	26,79619	41,47008	84,19417	32,35895	42,44143	34,35089	41,65099	43,05116	50,64468	50,03357	65,72095	54,52393	49,7279	51,4057	75,62217	47,17783	54,24334	51,18964	74,90137	50,96859	45,35816	61,08435	90,97031	28,10214	33,68217	39,8709	91,92882	23,5675	35,15632	22,2945	21,56326	24,41721	30,50798	30,67453	29,12052	19,26973	20,9337	18,95688	40,71142	29,91794	19,86786	29,15602	50,21891	21,47698	18,88795	22,41504	66,01287	17,16712	16,69257	19,71029	84,78745
22/06/2020 03:44:00	58	78,45609	65,46405	60,44893	99,04108	60,96369	60,20157	82,22031	97,47638	50,53099	55,39435	58,26032	93,82729	46,70639	61,15813	56,10964	81,55538	74,6672	54,38889	50,81013	62,97614	26,54075	54,31553	79,54333	72,36716	90,75658	80,74864	58,87075	95,03468	86,66322	87,23814	78,38203	98,88076	77,70667	67,56625	79,20501	87,40088	63,51638	66,6983	83,89168	92,36862	68,40821	60,17614	84,74815	87,4707	37,74749	37,56756	95,5245	69,31297	91,67055	81,43396	65,1577	99,43379	96,29042	88,24561	89,25129	98,9113	97,41448	94,9149	86,65804	94,12853	75,58543	71,07738	85,18167	96,7079	69,15458	65,495	98,57537	91,47671	39,55584	29,44588	92,28047	59,65525	91,28648	75,95621	40,90738	85,42889	91,69215	83,1739	90,43373	89,54907	93,8092	80,9375	91,42014	90,60277	66,94338	59,70055	96,39417	95,69849	54,76825	54,04488	100	76,42587	30,44036	33,72873	87,02192	79,60869	56,88239	69,49265	34,74871	66,20081	71,50835	77,03305	50,37418	86,86215	78,93147	61,47698	68,38473	84,16936	64,90813	67,96185	72,78619	90,68233	53,04639	54,77087	62,08292	82,42844	31,16579	32,36717	52,84732	82,73721	46,66287	61,54136	30,72578	45,5399	55,87029	60,67266	52,09936	70,17097	66,34464	52,59042	54,82338	78,18911	58,72707	56,64201	73,80457	80,88591	49,4313	52,52735	67,16982	91,85035	42,48066	27,00148	43,08066	81,86263	33,05282	42,68892	34,46542	40,97695	45,33544	55,06376	51,50198	68,18703	57,18204	53,36131	51,94622	77,4915	49,31802	56,7821	52,6213	77,04955	53,1516	46,67973	62,68057	91,70783	28,14862	35,20046	40,77275	92,50319	24,18276	35,93481	22,27143	21,62143	24,71119	30,61264	31,10466	29,96505	19,50224	20,9632	18,43819	40,70091	29,91545	19,73198	29,87878	50,74809	21,73767	18,9727	22,91805	66,84081	16,726	16,96349	20,35305	84,69358
22/06/2020 05:44:00	60	78,54899	66,53355	62,41145	99,09033	64,11078	62,46761	85,03289	98,48931	52,80318	57,90009	59,98998	94,25474	49,09138	62,1263	58,00219	82,7578	74,92126	54,44256	53,48379	65,08863	27,5487	55,88935	81,46635	73,41381	92,5619	80,7103	61,39194	95,86635	87,75552	89,89535	80,40831	99,28596	79,36782	71,34512	81,27991	89,57408	65,78415	68,92221	85,30207	94,19381	70,88943	63,00074	86,05515	88,90556	40,28183	38,63783	96,09375	70,27299	93,99819	84,51619	66,41496	99,43959	98,03078	90,06535	90,17725	99,52455	98,42976	95,9259	88,17563	95,10065	77,28725	74,11148	86,84855	97,4207	71,32169	65,74609	98,37644	92,49813	40,81842	29,93279	92,80235	62,15124	92,22142	77,44114	41,67268	85,81344	92,52307	84,16743	92,40116	90,07205	94,8166	83,2318	92,84532	92,06794	68,40871	61,19537	97,24829	96,37786	56,25642	54,96366	100	77,53876	31,68822	33,88269	87,25272	81,47733	58,32193	71,7253	34,89998	67,9613	73,69853	79,18904	52,0108	87,72043	79,7096	61,894	70,39284	85,56477	66,25726	69,17385	74,27815	91,38187	54,25979	57,05301	63,21163	82,38776	31,91023	33,88829	53,89464	82,6481	47,88524	61,54523	30,45203	46,18031	57,57232	61,86602	53,72805	72,37215	67,63815	54,41105	53,54754	79,61166	58,67699	57,7321	74,31567	82,65839	49,1876	54,52095	69,00323	92,26873	43,16313	26,50808	42,28027	84,12225	33,81894	43,14593	35,57113	43,24602	45,73048	57,14495	52,03379	68,93125	58,76533	53,04141	51,84239	78,48827	50,03986	57,80719	53,8235	79,77475	53,7393	47,48481	65,01949	92,63477	28,41146	35,5419	41,18016	93,53883	24,69752	35,45459	22,62517	22,79509	25,65933	31,42511	31,10612	29,82641	20,14568	20,82864	19,10491	41,21961	30,14782	20,08918	30,56587	51,96038	22,06089	19,26158	22,77976	67,05141	17,53185	17,11649	20,75507	85,90863
22/06/2020 07:44:00	62	81,55622	67,73811	64,76424	99,29618	65,34309	64,6321	86,30678	98,39129	53,93498	58,75001	62,32448	94,33957	50,54024	64,38619	58,60693	82,89297	76,88025	56,03719	55,18962	66,60188	27,97994	57,50988	81,29649	75,06707	94,12833	83,13992	62,46221	96,01922	90,47241	90,25489	82,85809	99,35725	80,74934	73,52454	82,60299	91,76455	66,90276	70,67384	87,04313	94,98895	74,11487	64,23615	87,65542	90,47449	41,64235	39,93141	96,0872	71,93828	95,22388	87,37864	70,30056	99,72279	98,22226	92,36378	91,57245	99,73668	99,096	97,08167	89,87547	95,87478	79,60226	76,25248	88,00626	97,59781	72,14164	67,57599	98,76534	93,70324	41,87355	31,17774	93,11423	63,77196	92,96834	79,32313	43,79718	87,35722	93,75339	85,9181	92,221	91,94098	95,68993	84,80003	93,36006	93,9305	71,11385	63,25929	97,38036	96,91196	57,40895	56,75958	100	78,77514	32,1962	35,46309	88,21363	83,26411	59,93093	73,76003	36,60857	69,1496	77,42879	81,52119	54,23587	89,60033	83,11872	63,86488	71,48727	85,76405	68,25722	71,8652	75,99484	92,28365	54,71465	58,38348	64,66048	84,40063	32,76035	33,80782	54,55135	83,91861	49,41204	62,82066	29,99378	47,54939	58,26896	63,56446	55,09146	73,66573	68,90189	54,65794	55,1135	80,44886	60,90697	58,37056	75,0096	83,12355	50,10825	55,52015	69,90343	93,104	45,38565	27,47175	42,66848	84,9763	35,0161	43,88594	35,41253	44,63113	46,7155	57,0919	52,32096	69,21163	59,43993	52,86396	53,93402	80,39402	50,43828	58,27615	54,08778	80,12827	53,88885	47,80249	64,89149	93,22993	29,43958	35,23465	40,65857	93,52571	23,8273	36,42891	23,76755	22,17279	25,06445	32,001	30,70631	30,16475	20,0525	21,60526	20,18961	41,67876	30,82076	20,87271	30,10347	52,57957	21,95754	20,25973	22,85657	67,03836	17,54849	16,79432	20,71356	84,63805
22/06/2020 09:44:00	64	84,61897	71,79688	67,06496	99,46127	66,45261	66,83839	87,97344	98,91385	55,34849	59,69931	65,77033	94,91531	51,73429	68,08667	60,73359	85,81779	78,42522	60,3382	57,30037	69,83056	28,64964	59,06141	81,90284	75,95566	95,63543	84,65725	65,55336	96,4352	91,24807	91,22569	84,84376	99,60198	83,37112	75,56158	84,32616	93,06712	69,74035	72,7795	88,74013	96,64484	77,09384	67,1759	88,76112	91,52354	42,60659	41,32723	96,57887	72,51409	95,08366	90,07792	73,09288	99,90274	98,817	92,80884	92,77292	99,78159	99,22172	98,20899	91,81601	97,33	82,07899	78,2253	89,31297	98,03299	75,42019	69,76286	99,15376	94,76307	42,80173	31,87113	93,83034	65,24764	94,64661	80,66334	44,44843	88,20154	94,69144	88,42203	93,46651	94,11776	96,40833	86,01445	93,82281	94,84721	72,7906	64,3982	97,49779	97,77118	59,02085	58,34466	100	80,02445	32,02379	35,43172	89,59798	84,03695	61,63807	76,84094	37,66171	70,96403	77,62544	84,05573	56,99319	89,42819	84,28368	65,03419	72,17866	87,76152	70,10126	73,73336	77,39701	93,43597	56,65555	58,89196	65,48948	85,17049	33,51321	34,88602	55,03205	84,78323	50,04124	63,60881	30,3677	47,63919	60,4441	64,73421	56,21843	74,76384	70,30725	56,55807	57,25692	80,95303	62,6139	59,72301	76,37476	85,37377	51,13782	56,73132	71,2049	93,794	45,07985	27,73742	43,15982	84,2767	35,33212	44,5316	35,71501	44,32831	47,00196	58,54485	54,45084	70,98792	59,98453	55,19749	55,06023	81,27211	51,14867	58,95081	55,18636	81,63566	55,85108	48,32753	67,1216	94,14423	29,21184	37,27233	42,25817	93,74676	24,98805	36,84081	23,106	22,13231	26,28861	31,93219	32,2163	30,29599	19,53519	20,70506	19,07742	41,11876	30,55551	20,19707	31,33393	52,04645	22,3577	18,71892	23,55313	67,43376	17,37691	17,11607	20,74906	86,40418
22/06/2020 11:44:00	66	86,14984	75,18789	68,79766	99,35905	68,10967	68,63182	89,63734	99,11064	57,80359	61,5203	65,92023	95,53472	54,03301	70,08124	62,78197	86,70673	79,37907	61,08311	58,56627	70,37102	29,32893	60,74983	83,1373	77,62918	96,8292	85,14727	67,9313	97,46609	92,12679	92,22155	86,53598	99,76956	86,14694	77,42934	86,58295	93,86349	71,88309	74,08018	89,92008	97,60653	79,09497	68,83801	90,44091	92,35963	43,57186	42,37415	96,89932	74,73433	95,93806	91,45288	75,04905	100	99,05795	93,86239	94,45107	99,74076	99,68198	98,5561	92,9921	98,24685	82,70605	79,05753	91,29248	98,87122	76,86582	71,8643	99,31366	95,30381	44,13531	32,45669	94,82358	67,07325	95,62611	83,16341	45,69794	89,70235	96,12436	90,11522	94,92091	95,22443	97,25816	88,65807	94,4974	95,05146	74,2144	65,84743	97,98844	98,34301	60,09933	60,04131	100	81,03137	31,768	35,94993	89,90205	85,00352	62,71848	77,9595	38,33403	72,84877	79,17046	85,59675	58,45444	90,13663	85,56318	65,56248	73,66427	88,81168	71,72973	73,48301	79,25834	93,91026	57,98657	61,48162	67,34679	86,02474	34,64399	35,33033	57,78391	86,59054	50,86372	65,06514	31,53591	48,53082	61,18839	66,70604	56,29139	75,63177	71,56783	57,66302	58,1469	82,94402	64,39089	61,58972	77,4723	85,96285	51,51926	56,59248	72,29091	94,48331	46,44791	29,04426	43,68494	86,52769	37,12188	45,22477	36,33006	44,9857	48,35779	60,19245	55,11902	72,20643	61,72981	57,02462	56,82623	82,99894	52,72596	60,57768	56,99167	82,73347	57,55567	49,39738	68,39944	94,59825	30,0641	36,86892	42,18689	94,15907	25,74713	37,63953	23,2358	21,98297	26,72649	31,80447	32,34783	31,04318	19,78849	21,06122	19,42501	41,77187	30,20468	19,76072	31,61872	52,51181	23,08259	18,74247	23,48385	68,12695	17,07367	16,4238	21,11371	86,50268
22/06/2020 13:44:00	68	88,08659	77,25181	69,16716	99,35034	71,98172	70,89716	90,47925	99,30876	59,70829	63,64239	68,64964	95,81558	55,6239	71,70701	62,54297	88,25687	80,68095	62,51285	61,52575	71,39243	30,35429	64,56207	83,24921	79,34509	98,07348	87,20692	72,26217	98,16962	92,823	94,10368	89,30724	99,66603	88,19138	80,57056	86,97585	94,88541	73,99335	77,13432	90,6697	98,01007	80,40319	70,77303	91,99879	94,31013	44,77813	42,40343	97,19275	75,7338	96,77456	92,64285	76,65514	99,94218	99,53297	94,7715	95,75832	99,54161	99,68813	98,6314	94,64302	98,64902	85,91339	79,92208	92,10993	99,05283	78,55777	73,86321	99,32458	95,52961	45,49445	32,8813	95,66673	66,24876	96,23743	85,64642	47,16685	90,79065	97,58151	92,42712	94,93577	97,05618	98,60888	89,80977	95,1405	95,88203	76,49404	66,99831	98,54146	98,68376	61,35099	61,84412	100	82,95618	31,88315	37,27813	90,17145	85,84612	64,70429	80,32051	39,62223	76,36363	81,95244	87,10323	60,13491	90,87292	86,98656	66,38898	75,91519	90,02921	74,0511	75,81496	80,61671	94,02803	59,55854	62,15538	68,3167	87,09322	34,86772	35,53313	58,98002	87,39107	52,23213	67,83916	31,18742	49,89556	63,68127	68,07458	57,10849	77,15752	72,7265	59,01822	56,76165	83,46983	65,32631	62,46332	78,08818	86,13623	53,55085	58,63865	74,30247	93,68314	46,53142	28,65053	44,2057	83,42113	38,3571	47,65204	38,249	45,32763	48,59071	60,12938	57,2724	73,36877	62,28959	57,85347	57,77969	83,30722	54,37169	60,62915	56,59794	82,90865	58,80553	51,68877	70,57057	95,09146	31,27182	37,66772	42,65252	94,34778	25,83955	38,90694	22,8918	22,71773	27,26065	32,45711	32,04659	30,87416	20,38834	21,31687	20,24798	41,29559	31,13326	21,60222	30,83355	52,15241	23,8695	19,84617	23,34749	65,92701	16,84668	16,01424	20,02625	83,68459
22/06/2020 15:44:00	70	89,35739	79,19105	73,36256	99,81461	74,73379	72,62137	92,9597	99,83305	60,88576	67,02061	68,78123	95,86055	58,6725	70,75002	64,81225	89,28997	82,16353	64,34357	62,89725	70,64766	30,72703	64,81406	85,62527	80,44147	98,31801	89,26849	73,64376	98,62643	93,87593	95,12904	90,18077	99,85965	89,58016	82,59955	90,58431	96,09831	76,37461	78,43481	92,39667	98,5108	82,81803	72,062	93,19311	95,88632	45,21531	43,26813	97,65279	77,06289	97,32186	93,93886	80,44175	99,92278	99,4007	96,52838	95,98081	99,95311	99,86724	99,24715	96,14439	98,26535	88,07437	82,50173	93,00156	99,0788	80,7072	76,80509	99,49043	96,53729	46,80489	33,11491	95,72365	68,47294	96,71771	86,88433	48,31185	92,78377	98,03396	94,00172	95,56214	97,86093	98,75615	92,10427	96,1879	96,84129	77,74474	68,23994	98,41582	99,2546	63,6685	63,13937	100	85,14334	32,49614	36,92474	91,09927	87,80463	66,20303	81,09271	40,73787	77,33905	81,59586	88,0792	60,54018	92,14067	86,67613	69,14857	76,56989	91,50739	74,65083	76,52866	82,79813	95,35995	61,04787	63,54705	69,61836	88,18275	34,86192	36,97661	61,65699	87,45427	52,25244	68,06677	31,575	51,2739	64,79125	69,10229	60,20757	78,99571	73,99847	60,40486	57,86396	84,29811	67,07201	63,25707	79,38081	88,1507	54,57953	59,22006	75,92134	94,61373	47,77437	29,11645	46,41558	87,6068	38,77542	46,64118	38,15796	46,72559	50,711	60,33432	57,37891	75,51151	63,76631	60,31934	59,58955	85,28735	56,53038	62,58178	59,18594	84,31304	60,69753	52,32835	71,39693	96,02647	31,93731	39,76321	42,99734	95,16599	25,80121	38,44807	23,94134	22,90769	27,04796	32,38513	33,06538	30,81102	20,95815	21,92777	19,91214	42,80484	30,96969	21,07095	32,45379	53,84126	22,89622	19,77371	23,05081	68,73535	17,41662	16,20407	20,26594	85,78823
22/06/2020 17:44:00	72	90,97708	80,83555	74,80251	99,87967	76,73608	74,58679	93,91579	99,9341	63,44538	67,93283	72,50325	97,20636	61,62522	74,21453	67,20415	91,7363	83,72969	65,78754	64,90101	75,89874	31,27251	66,38097	86,72939	81,97089	99,0882	90,43034	75,42399	99,07377	95,10265	96,44417	92,21762	100	90,44367	84,18988	91,88584	96,96162	78,09406	79,33721	93,56052	99,11549	84,63093	73,69094	93,46838	96,31348	46,53674	45,16137	98,10014	78,42638	98,17224	95,5895	82,72658	100	99,70077	97,66579	97,10523	99,94323	99,87581	99,57346	96,51622	98,57297	88,98638	84,20776	93,46196	99,35538	82,40495	77,54829	99,52517	97,31205	48,64321	33,88491	96,38145	70,17124	97,13763	88,55238	51,64947	92,95964	98,31834	95,0918	96,60174	98,23125	99,34951	94,32721	96,87811	97,40971	80,02763	70,19991	98,87213	99,31684	66,12726	63,98645	99,96063	85,74699	33,71008	38,08652	91,94304	90,06542	66,75639	82,27405	41,38103	79,89515	83,79448	89,22427	62,15344	93,17184	88,93698	70,0217	78,29811	92,30638	75,52754	79,36919	84,12875	96,49219	62,04984	65,39539	71,03517	90,18408	36,59731	37,29015	63,98203	88,85644	53,30992	69,21095	33,9935	51,3094	65,55986	70,74995	60,5667	80,67025	75,20537	61,61024	60,06397	85,2531	67,55824	63,42817	81,30394	88,74772	55,58128	60,80542	77,01516	94,82959	49,19671	30,31609	46,6693	88,60474	39,3721	47,6758	38,43964	47,42299	51,41109	61,86878	58,42439	76,20953	64,49361	60,54495	61,31409	85,91505	57,79655	63,30584	59,89376	85,85482	63,26564	53,7366	72,60017	96,02454	31,79018	40,79224	44,88533	95,72723	25,96195	39,05925	23,68831	23,52039	27,35784	32,81036	33,71525	31,05935	20,72026	21,84385	20,36258	42,69299	31,78658	22,08251	32,01488	53,76823	23,37589	19,79312	23,04017	68,73696	17,71614	16,48818	21,19426	85,37032
22/06/2020 19:44:00	74	91,5529	82,39355	76,53162	100	79,03888	77,4265	95,91906	100	66,1725	69,9053	74,76024	97,43521	61,072	76,16068	67,47251	93,9707	85,15916	67,73527	67,47388	76,8942	33,64715	67,82941	87,97241	82,85609	99,06112	92,20988	76,72504	99,12881	96,20938	97,37939	94,07887	100	92,28828	85,80585	94,12895	98,20776	80,12793	82,26666	95,80267	99,28805	87,04065	76,28599	95,07854	97,31791	49,5211	46,9992	98,19049	80,15908	98,58706	96,30837	84,47137	100	99,63072	98,26322	97,09756	100	99,95856	99,43066	96,81912	99,14658	90,14783	87,0057	94,57256	99,52966	82,98623	78,40614	99,54023	98,03693	50,09105	35,23244	96,87106	71,63476	98,11064	89,65456	53,68624	94,43102	99,00234	96,62778	96,92474	98,82005	99,32726	94,998	97,50815	97,88848	81,73685	72,73168	98,94569	99,43275	68,06242	65,06818	100	87,00169	34,76991	39,08737	92,80152	90,85482	69,35013	84,14809	42,82873	80,92479	86,37103	90,86374	63,48931	94,26779	89,68433	72,3642	81,27673	93,74371	77,37201	79,68432	85,29399	97,07629	62,30955	66,87901	72,79607	90,93073	37,49828	38,05524	63,34101	88,89437	54,6176	69,19886	32,35542	53,35365	67,39321	72,41116	63,13378	81,67959	75,4349	61,7372	59,58201	85,82664	68,09502	65,0695	83,11968	89,97355	57,17769	62,10131	78,53393	94,53416	50,26097	30,82429	48,03037	89,03964	40,3476	47,75199	39,23243	48,75719	51,53141	63,35918	60,07502	79,06119	65,56325	60,51842	62,23572	87,25727	60,12711	63,87841	60,52063	87,32047	63,25176	54,04826	72,41973	96,65209	31,98539	41,12484	45,94648	96,59891	26,29877	38,85638	24,5948	23,39833	26,68926	32,97773	32,73555	31,54475	21,28295	22,71579	21,9016	43,5932	31,69796	22,13438	31,23557	54,26558	23,26101	19,09303	23,68113	69,9075	18,18869	16,58599	20,85502	86,03476
22/06/2020 21:44:00	76	92,89132	83,68451	79,10243	100	81,73858	79,57243	96,57072	99,67638	69,65116	73,24057	77,45793	97,20007	63,47791	76,10674	69,91048	94,15195	86,07151	68,50016	69,37238	77,84145	34,56599	69,24722	89,33853	83,7049	99,21398	93,7241	79,86737	99,60371	97,0604	97,19939	95,18291	100	94,34454	87,89145	95,22285	98,93851	82,90879	83,25175	97,30321	99,49574	88,0694	77,6653	96,51415	97,78231	50,40838	47,02614	98,49325	81,39547	98,80003	97,12319	87,23268	100	99,77773	99,05324	97,77776	99,94038	99,85978	99,95338	97,44025	99,21772	90,85371	88,54727	95,98676	99,65448	85,55372	80,71605	99,62968	98,54782	51,34823	36,52762	97,67725	73,12639	98,97249	91,63786	57,29208	94,97887	99,16073	98,07548	97,62157	99,22918	99,56661	96,63558	97,96185	98,89175	82,52736	75,68247	99,17813	99,3607	68,68618	66,19473	100	89,29481	35,58438	40,13649	93,44779	91,75502	71,15102	87,06372	43,83248	83,49952	89,6618	91,69555	65,92217	95,27866	91,34402	73,46333	83,32892	94,9397	77,802	81,96114	86,10936	97,68423	63,49131	68,25845	75,20197	92,24504	37,23371	38,28146	63,59741	91,10432	57,11594	70,86317	33,44469	54,20824	69,22663	74,39925	62,90893	84,60406	77,61066	63,6086	61,38836	86,88329	69,39538	66,15495	83,05268	91,25229	57,94768	62,39446	79,82759	94,81792	51,24012	30,85848	47,98187	88,49519	40,22691	48,96822	40,67542	48,6772	53,40283	64,72356	61,00727	79,79886	68,06747	61,79419	63,1804	87,88718	60,4097	65,55178	61,6018	87,58456	64,68011	55,56477	73,63651	97,00162	32,55823	42,28317	47,21299	96,81483	26,38235	40,60614	23,8447	23,59376	27,81975	33,06194	33,7241	32,59035	21,21747	22,82128	20,99981	43,49325	32,13922	22,28863	32,36455	53,89369	24,42584	19,24624	24,47074	69,56759	18,11948	16,17478	21,54751	86,00603
22/06/2020 23:44:00	78	92,85326	85,43144	82,99618	100	83,31441	83,97712	97,5411	99,65151	72,26984	75,38081	78,45934	97,84774	65,89088	79,11024	71,82733	96,30043	88,11617	70,74339	70,88231	79,33376	35,55102	71,77596	91,32211	84,94102	99,33148	94,05635	82,5351	99,76176	97,8775	98,48648	96,40736	100	95,40562	89,71209	95,4981	99,39925	84,35945	85,43829	97,51085	99,75652	89,83235	81,71371	97,61474	98,78342	51,55988	50,03675	98,61772	82,87993	99,16287	97,47327	88,35482	100	99,8988	99,76135	98,55956	100	99,93107	99,83118	97,89235	99,63942	92,74205	90,15308	97,05046	99,77564	85,97633	81,5545	99,65062	98,6097	53,557	38,2224	98,0955	75,22616	98,96021	91,77353	61,13354	95,16531	99,48351	98,66594	98,23476	99,17904	99,64599	96,9188	98,98162	98,69813	82,29139	75,55684	99,51759	100	69,83941	67,65384	100	91,78458	36,98573	41,20939	93,50638	92,46927	72,32966	88,85278	45,66949	84,61615	91,02329	91,70645	68,53379	96,71227	92,93421	74,94556	84,589	95,36417	79,80292	82,62614	86,54282	97,97456	65,08034	71,19135	75,48146	92,81085	37,85795	39,71941	63,96545	90,79341	57,08016	72,4819	34,31262	56,55138	70,06189	75,65339	64,08253	85,21552	79,47095	65,56202	63,18448	87,6327	71,31472	67,92178	84,15983	92,20409	58,33106	63,90833	81,12849	94,88631	52,73485	32,17203	48,48806	88,85934	42,66475	49,79429	40,47615	49,67313	55,44353	66,01363	62,06275	80,48643	70,94896	62,38568	64,25191	88,07761	63,04177	66,67903	64,07334	88,32449	66,69042	55,82332	75,34469	97,40798	32,93359	42,19516	47,55077	97,1732	26,74624	39,82696	24,0082	23,79808	28,53483	33,21874	34,63342	32,53329	20,71189	22,9166	21,04975	43,7393	32,5927	22,63574	32,39072	55,11798	24,69613	19,48504	25,22795	69,59901	18,19242	16,80758	21,55559	86,09236
23/06/2020 01:44:00	80	92,68126	87,19123	85,49957	100	84,43607	86,57742	98,10615	99,96262	74,03087	76,83197	79,98245	98,29507	66,62785	80,02687	73,43245	96,90057	89,21067	72,9557	73,1326	81,77775	36,33677	73,01683	91,66267	86,78721	99,33176	95,32473	84,18587	99,60489	98,47475	98,9249	97,87205	99,95689	96,27003	92,69293	96,42815	99,67969	87,17078	86,51477	98,339	99,95261	91,48791	84,02569	98,31628	99,07148	53,85812	50,22948	98,9218	84,65545	99,54252	97,89034	89,82897	100	99,91089	99,51585	99,06299	100	99,96083	100	98,33955	99,49629	94,84237	92,02656	97,49226	99,96043	87,94181	83,30003	99,70366	99,37258	54,22987	38,13819	99,02368	77,02345	98,88775	93,25991	60,39263	96,33289	99,84492	98,88843	98,85728	99,59853	99,65876	97,77148	99,42053	99,07121	86,26098	78,8219	99,48967	99,75478	72,56611	69,25791	100	93,44151	38,1433	41,74576	95,19901	93,84954	73,55721	90,06777	46,58675	86,15212	92,9539	92,76345	71,0599	97,34596	93,32912	75,73442	86,22044	96,05541	80,14534	84,29149	89,2374	98,24886	67,79378	71,41965	76,79639	93,42003	40,64351	40,84998	67,14495	92,19116	58,07996	73,66932	36,18328	56,47062	72,78742	75,89122	65,48022	86,22734	79,33943	66,89523	64,99821	89,01767	73,93526	69,54361	86,24642	93,03873	59,54921	65,47166	82,40343	95,5008	53,6622	33,14027	50,63964	90,53831	42,64133	50,302	41,50393	51,03773	57,46485	67,87495	63,15353	82,15123	72,53461	63,83407	65,43269	88,27697	64,00246	67,40881	64,08549	89,09531	68,41154	57,36295	76,84772	97,59622	34,02347	43,14351	48,40745	97,39204	26,86284	40,35747	24,44422	23,46582	28,65882	33,07568	33,97975	33,30453	21,05383	24,16556	21,66134	43,78282	33,4891	22,40668	32,5154	55,8287	24,67963	19,97859	25,38005	70,35905	18,37084	16,447	21,53542	85,94924
23/06/2020 03:44:00	82	93,811	88,75988	88,52861	100	87,41324	89,1199	98,97527	100	76,50289	79,55315	80,93584	98,26226	67,75862	81,30472	74,76148	96,8741	90,60152	74,07383	74,42107	83,34971	37,42554	74,55384	92,46885	88,48904	99,50182	97,12727	86,26389	99,9046	98,55859	99,28603	98,408	100	97,88586	93,82785	97,61909	99,56275	89,23506	87,80138	98,5827	100	93,05013	86,81001	98,57808	98,94536	54,84479	51,62771	99,53954	85,58901	99,67506	98,67299	91,65948	100	99,82475	99,80244	99,35573	99,88657	100	100	99,13661	99,94011	96,45135	92,39763	97,77776	100	89,94336	85,09105	99,66851	99,34344	55,27603	38,57448	99,20901	78,1344	99,25757	94,67161	62,64963	96,82499	100	99,34053	99,18083	99,85999	100	98,33243	99,58347	99,28154	86,27479	81,4124	99,45886	99,95662	73,86888	70,00291	100	94,56186	38,86729	41,97157	95,32555	94,47634	75,25835	91,96645	48,13032	86,77167	94,51813	93,97795	72,83908	97,1683	94,16018	78,58001	87,32504	96,6494	81,2882	84,73924	90,90337	98,57869	69,21323	72,72457	77,84601	94,34343	41,2022	41,56367	66,96301	93,20306	58,7538	75,46916	37,01474	57,84	74,05885	76,56886	67,28607	88,10186	81,43706	67,94941	66,94746	89,76038	76,03227	70,34455	87,68636	93,50928	60,5877	67,49468	83,14448	96,12643	54,18173	33,07693	50,74961	90,13573	43,47529	50,91146	42,52073	51,74459	58,19955	69,19299	64,60882	84,10567	73,95972	65,49229	67,02338	88,96939	64,92968	69,00565	65,05457	89,30185	69,41444	58,4297	77,27888	98,07913	34,52655	45,28038	49,22482	97,66737	27,72505	40,39035	25,23734	23,60356	28,00025	33,48779	33,86515	33,51114	21,77726	23,17107	22,45579	44,54051	33,08956	22,8764	32,62489	56,70032	24,20942	21,02888	25,77711	70,4557	18,40151	16,71564	21,78562	85,33116
23/06/2020 05:44:00	84	94,62989	90,15024	88,48875	100	88,36187	90,43656	99,2651	99,95649	77,79704	81,31225	83,71871	98,90384	68,72789	82,3812	75,47738	97,04009	91,76289	76,34201	77,61219	85,57404	38,42645	76,39541	93,98492	89,73503	99,57822	97,58994	87,25837	99,86848	98,96075	99,4331	99,51862	100	98,65212	95,12669	98,06815	99,88154	90,50688	89,63998	98,95239	99,91415	94,85715	89,06022	98,81908	99,48344	55,63467	52,82038	99,62187	87,2974	99,68668	98,85506	93,79076	100	99,90123	99,62022	99,68916	100	99,94461	100	99,48297	99,92444	97,001	93,84408	98,12735	100	91,69091	87,29595	99,66312	99,78669	56,23999	39,67383	99,38267	79,442	99,50673	95,42455	64,08157	97,54545	100	99,09932	98,95634	99,64765	99,96083	99,12861	99,38757	99,5765	89,6846	83,35171	99,58064	99,9178	75,56712	71,37544	100	95,40928	39,88008	43,14517	95,85827	95,27901	76,87452	93,48911	50,22753	88,46899	95,14886	94,77799	76,14079	97,92455	94,95248	81,43374	88,07133	97,56563	82,9814	86,13333	91,89026	98,54968	70,32058	75,21531	79,47096	94,98404	42,27406	42,61971	66,62703	92,99542	60,84231	78,19214	38,18047	59,51945	76,03815	77,37877	68,78641	88,62297	82,70322	69,046	68,42051	90,48133	78,44834	71,30493	87,718	93,98452	62,32303	69,03322	84,68723	96,66626	54,88534	34,03363	52,11477	90,09249	44,53788	51,59677	44,42778	51,92342	59,07051	71,22306	66,50703	84,63313	75,45535	66,44265	68,55687	90,31222	66,16579	70,22678	66,39589	89,7608	70,14845	60,0554	78,44074	97,97186	35,91456	45,70389	49,56102	97,84034	28,48896	40,74512	24,34661	23,65626	29,20031	33,67263	34,56075	34,31311	21,85586	23,56605	21,74479	45,3572	33,63298	21,87935	32,02413	55,96285	25,84729	20,56089	25,19238	71,21864	18,05551	16,76586	21,47001	86,6405
23/06/2020 07:44:00	86	95,45287	90,62852	90,87782	100	88,89071	92,22515	99,74622	100	79,99171	82,20353	85,0134	99,32264	70,23264	84,60019	77,01176	97,95418	92,56707	78,12742	80,6272	88,36697	39,94411	77,25002	94,24155	90,98074	99,76293	98,54463	88,43425	99,84306	99,51012	99,72239	99,72702	99,96077	99,04414	96,87487	98,58774	100	92,11539	90,13146	98,6814	99,87967	96,04408	91,64941	99,25736	99,78664	57,62254	54,6283	99,60834	88,5528	99,91918	99,35179	95,23714	100	99,93983	99,70878	99,77184	100	100	99,93826	99,79513	100	98,02837	94,84334	99,04544	100	92,6691	89,70035	99,83028	99,76673	57,87149	41,01888	99,44656	80,7617	99,54168	95,62714	66,76925	97,84717	100	99,32899	99,37135	99,87628	99,89052	98,99744	99,41969	99,62685	90,2301	83,03051	99,35028	99,958	76,41978	72,71358	100	96,38905	41,42594	43,63892	96,14424	96,1533	77,92717	94,99088	51,49522	90,70665	95,52692	95,20239	77,53101	97,42001	95,29337	83,53193	88,79372	98,7549	85,26402	88,10262	92,01965	98,94556	71,57584	76,81739	79,96284	95,26705	43,83559	44,19133	69,01961	94,00165	61,51387	78,94859	38,67305	59,83844	78,44869	79,66208	69,76349	89,98681	84,5097	70,67798	69,25626	91,25097	80,55261	72,18453	88,10725	94,33038	63,31047	68,77991	86,16235	97,06103	56,78334	35,212	53,50271	90,99815	45,58659	53,0211	45,21518	54,03522	60,47759	71,95921	66,55553	85,24011	77,02137	66,59863	69,82814	91,26396	67,5172	72,27999	67,34575	90,65885	71,61224	61,28896	80,84175	98,3486	35,76087	46,72221	50,65097	98,18911	29,7085	40,82008	23,70497	23,74171	30,16427	33,94804	34,56973	34,97244	22,05391	23,96621	21,54869	45,46047	33,67119	22,27647	32,98533	56,42062	26,70742	21,05479	25,36955	72,10828	17,96972	16,61783	21,37503	85,94068
23/06/2020 09:44:00	88	96,37476	91,86803	92,7417	100	90,38075	93,8914	99,79436	100	82,90893	84,31808	87,10385	99,76694	73,27828	86,56202	78,84982	98,61903	93,38998	78,55506	83,06884	89,31125	41,53065	78,61669	95,09207	92,31156	99,82793	98,57834	90,03212	100	99,38599	99,8671	99,88512	99,94653	99,47668	97,58083	98,35889	99,69965	93,69633	91,10619	98,80029	99,95117	97,27709	92,87951	99,40478	99,95814	58,74178	56,27287	99,76259	90,66238	99,84541	99,61372	96,02848	100	99,84948	99,83145	99,8718	100	100	99,93445	99,79595	100	98,28443	96,12704	99,24349	100	94,15491	90,57582	99,67286	99,87125	59,22758	41,13713	99,6768	82,40696	99,95945	96,84178	68,90887	98,35254	100	99,65731	99,54977	99,81695	99,96215	99,5957	99,60723	99,93597	91,42608	85,0677	99,59832	100	79,05373	75,01935	100	97,32393	42,21009	45,52173	97,31274	96,54655	79,80106	96,0644	52,4399	92,26341	96,03476	95,82304	80,19743	98,33457	95,83361	84,69199	90,19348	99,17213	86,82402	88,81127	91,02516	99,29874	72,51271	78,27489	81,20601	95,53168	44,05028	45,89032	70,21214	94,95835	62,2735	79,71528	39,461	61,95292	80,78229	82,84842	70,21455	90,30296	85,71363	71,9282	71,41233	92,24332	81,14377	73,46195	90,79168	95,47455	64,25736	71,37193	86,49992	97,64016	58,07506	36,227	54,99103	91,57341	46,15778	53,96109	44,92865	54,98315	61,28793	73,24312	67,66227	86,25464	78,06567	67,7772	71,47726	92,49372	68,01434	72,8498	67,1265	90,9565	73,11423	61,52402	82,34555	98,59969	36,23135	46,92122	51,29228	98,3028	29,12633	41,66301	24,94729	23,7529	30,13014	34,1657	35,49652	35,05105	22,69086	24,14829	22,59208	45,85711	33,97194	22,35674	33,30198	56,66798	25,28867	21,36853	25,86876	72,04417	18,86425	16,17844	21,64035	86,17706
23/06/2020 11:44:00	90	97,43922	91,98753	94,43545	100	92,36931	94,05387	99,64687	100	85,00988	86,56816	88,25424	99,94156	74,09448	88,30032	79,52449	98,97726	95,38787	80,6728	84,34854	90,59882	43,52212	81,37683	95,36057	93,32954	100	98,7645	90,91553	99,87015	99,72798	100	99,95814	100	99,759	98,46535	98,79076	100	95,28493	92,94533	98,86032	100	97,79627	94,18705	99,51985	99,78062	60,0541	57,47996	99,91165	91,32372	99,92298	99,86026	97,00929	100	99,95925	99,90662	99,76163	100	100	100	99,80361	100	98,95045	97,5228	99,59785	100	95,61057	92,04209	100	99,80023	61,24337	44,02382	99,71907	82,93422	100	96,94242	72,02703	98,7822	100	99,96083	99,6806	99,94633	99,90813	99,75637	99,93142	100	92,91936	86,72497	99,57996	100	80,49002	77,19186	100	97,87453	43,15464	46,55248	97,48915	97,49026	81,5487	96,55711	53,58483	94,1313	96,7622	96,87023	83,61448	98,53559	96,23861	86,0512	90,91187	99,39338	87,79875	89,64067	92,17445	99,65974	74,28313	78,86736	82,25934	95,99843	44,98501	47,236	70,55516	95,20731	64,33632	81,74431	39,84803	62,1891	81,9237	84,68211	72,61784	91,74583	87,88987	72,66232	72,60812	93,5235	82,60803	74,66125	91,30692	95,85731	66,14584	72,25949	87,49614	97,90977	59,89956	36,70459	55,21386	91,63628	48,45608	55,67654	45,63287	55,69574	62,72968	74,95994	69,49098	87,66399	79,44353	68,23766	72,54069	92,79068	69,91663	74,26932	69,28299	91,99963	75,03033	62,37823	83,53055	98,80748	37,3957	47,90928	51,50827	98,47321	29,24286	41,56498	24,78656	23,65309	30,85482	34,57698	36,31065	35,92113	21,37296	24,03017	22,42409	45,72213	34,83643	22,94271	33,18131	56,76545	25,76522	21,50897	25,65891	72,03969	18,4746	16,26948	21,58364	86,1122
23/06/2020 13:44:00	92	98,36021	92,91702	95,0697	100	92,8047	94,99642	99,87153	99,96159	87,97158	88,4632	88,91572	99,69324	77,67574	90,41681	80,91139	98,92185	96,27749	84,01954	87,70261	91,60284	44,70767	82,75546	96,05956	93,98798	100	98,93015	92,58877	99,87581	99,69779	99,96118	99,95718	99,92588	99,90219	98,94928	99,14215	100	96,63088	93,52005	99,36838	100	98,5034	96,32088	99,65434	99,83428	62,26362	59,55184	99,75188	92,25927	100	99,95206	97,52543	100	99,96173	99,95103	99,95586	100	100	100	99,95164	100	99,27429	98,55901	99,77261	99,94682	96,62937	92,31895	100	99,94267	62,77001	45,46495	99,72709	84,052	99,96021	97,7401	74,04468	99,08406	100	100	99,86675	99,85916	100	99,6341	99,91014	100	94,40484	88,69005	99,69421	100	82,31074	79,81322	100	97,8753	43,33776	47,71821	98,55079	98,14282	84,0864	96,63883	55,52982	94,65407	97,93905	96,90775	87,09003	98,78309	96,94856	87,41311	92,21396	99,50549	87,71386	90,7206	93,72576	99,77441	75,3451	81,11358	83,68728	96,58039	45,72495	47,44212	72,53239	96,28357	64,09373	80,9136	40,9212	65,37377	82,96841	86,62716	74,13814	92,19835	87,68188	73,77073	74,0127	94,11334	84,11514	75,33772	92,96012	96,42622	66,64091	72,82355	88,14573	98,04937	60,96264	37,45953	56,35229	92,22072	48,13391	55,65276	45,96244	55,97398	63,89679	76,40225	71,64857	87,65577	80,00242	70,06831	73,80913	93,39696	70,50128	75,59944	70,01022	92,47665	77,14039	63,88449	85,06797	99,01904	37,93539	49,26967	53,03113	98,70213	30,20854	41,13775	24,58782	23,65654	30,47849	34,71085	35,71099	36,75184	20,96506	24,19568	22,55084	45,97584	34,84126	23,5501	33,20575	56,8147	25,74651	21,71599	26,07116	70,93846	18,77673	15,98075	21,9286	85,91319
