# Supplementary material for: Neuroblastoma signalling models unveil combination therapies targeting feedback-mediated resistance
Source: PLoS Comput Biol. 2021 Nov 4;17(11):e1009515. doi: 10.1371/journal.pcbi.1009515 (PMC8604339; doi:10.1371/journal.pcbi.1009515)
Supplement: S2 File — (ZIP) [file pcbi.1009515.s023.zip › drug_sensitivity/N206_drug_sensitivity/IC50_N206.txt]

BI78D3 -51.3658868198964 -5.57920273931139 0.0487250484177701
Rapamycin -0.741429019643741 -3.99882476965887 0.875256444164013
AZD6244 -0.594902820111906 -3.24876660513932 0.0129601334256637
MK2206 -17.8603797869182 -4.94864835852556 0.045844804962905
GS4997 -22.2958128189359 -4.9726453863288 0.335355678852396
TAE684 -14.9471414006701 -7.37607000159858 0.046882870824975
LY294002 -4.12503852910308 -5.03449311306824 0.0521581402730423
Sorafenib -5.31519850448804 -5.46046686453225 0.041351903453594
AEW451 -1.14662000383008 -5.82984317162382 0.479129950830201
