# Supplementary material for: Neuroblastoma signalling models unveil combination therapies targeting feedback-mediated resistance
Source: PLoS Comput Biol. 2021 Nov 4;17(11):e1009515. doi: 10.1371/journal.pcbi.1009515 (PMC8604339; doi:10.1371/journal.pcbi.1009515)
Supplement: S2 File — (ZIP) [file pcbi.1009515.s023.zip › drug_sensitivity/N206_drug_sensitivity/N206_AEW_AZD_interaction_20190815.txt]

Label: AEW451_AZD6244_interaction_N206
Metric: Phase Object Confluence (Percent)
Cell Type: 
Passage: 1
Notes: 
Analysis Job: N206_AEW_AZD_interaction

Date Time	Elapsed	A1, Image 1	A1, Image 2	A1, Image 3	B1, Image 1	B1, Image 2	B1, Image 3	C1, Image 1	C1, Image 2	C1, Image 3	D1, Image 1	D1, Image 2	D1, Image 3	E1, Image 1	E1, Image 2	E1, Image 3	F1, Image 1	F1, Image 2	F1, Image 3	A2, Image 1	A2, Image 2	A2, Image 3	B2, Image 1	B2, Image 2	B2, Image 3	C2, Image 1	C2, Image 2	C2, Image 3	D2, Image 1	D2, Image 2	D2, Image 3	E2, Image 1	E2, Image 2	E2, Image 3	F2, Image 1	F2, Image 2	F2, Image 3	A3, Image 1	A3, Image 2	A3, Image 3	B3, Image 1	B3, Image 2	B3, Image 3	C3, Image 1	C3, Image 2	C3, Image 3	D3, Image 1	D3, Image 2	D3, Image 3	E3, Image 1	E3, Image 2	E3, Image 3	F3, Image 1	F3, Image 2	F3, Image 3	A4, Image 1	A4, Image 2	A4, Image 3	B4, Image 1	B4, Image 2	B4, Image 3	C4, Image 1	C4, Image 2	C4, Image 3	D4, Image 1	D4, Image 2	D4, Image 3	E4, Image 1	E4, Image 2	E4, Image 3	F4, Image 1	F4, Image 2	F4, Image 3	A5, Image 1	A5, Image 2	A5, Image 3	B5, Image 1	B5, Image 2	B5, Image 3	C5, Image 1	C5, Image 2	C5, Image 3	D5, Image 1	D5, Image 2	D5, Image 3	E5, Image 1	E5, Image 2	E5, Image 3	F5, Image 1	F5, Image 2	F5, Image 3	A6, Image 1	A6, Image 2	A6, Image 3	B6, Image 1	B6, Image 2	B6, Image 3	C6, Image 1	C6, Image 2	C6, Image 3	D6, Image 1	D6, Image 2	D6, Image 3	E6, Image 1	E6, Image 2	E6, Image 3	F6, Image 1	F6, Image 2	F6, Image 3	A7, Image 1	A7, Image 2	A7, Image 3	B7, Image 1	B7, Image 2	B7, Image 3	C7, Image 1	C7, Image 2	C7, Image 3	D7, Image 1	D7, Image 2	D7, Image 3	E7, Image 1	E7, Image 2	E7, Image 3	F7, Image 1	F7, Image 2	F7, Image 3	A8, Image 1	A8, Image 2	A8, Image 3	B8, Image 1	B8, Image 2	B8, Image 3	C8, Image 1	C8, Image 2	C8, Image 3	D8, Image 1	D8, Image 2	D8, Image 3	E8, Image 1	E8, Image 2	E8, Image 3	F8, Image 1	F8, Image 2	F8, Image 3
8/15/2019 5:05:00 PM	0	7,651208	4,248176	14,55411	4,572765	11,08118	5,906692	10,18802	8,506507	9,772603	14,10139	6,698581	9,691782	11,44272	4,016288	8,545259	30,18657	8,250374	2,832325	7,056048	7,69583	27,02434	10,49313	6,896206	16,57148	8,999088	12,66827	5,65933	7,013635	5,072392	11,19274	9,666222	4,72342	8,512447	27,54967	5,374599	0,9885473	2,765114	4,827655	15,78208	14,76065	6,88543	7,99127	8,495387	5,571398	10,35146	3,123964	5,518486	10,05174	13,51832	2,232607	12,00327	26,44604	4,053658	1,25	3,687417	2,73852	9,109611	13,09544	2,517615	7,46698	2,831841	4,208044	4,687362	13,54201	9,221307	3,40386	9,728463	2,857469	2,962119	23,19691	4,981349	1,381521	5,908005	4,634311	11,20524	9,700556	2,721044	8,714218	8,125623	4,885404	12,15607	6,615551	3,614404	4,575251	11,8549	5,193966	6,639174	30,2015	3,928147	1,565263	5,878094	6,022602	16,86215	5,640888	3,375677	5,846181	8,009022	2,744943	7,47603	9,098075	5,61229	12,37898	5,317404	4,571867	5,516275	18,07001	8,023941	3,739224	4,145599	4,700694	13,87144	12,23551	4,322295	9,745179	7,417247	3,422165	11,14321	7,147022	2,900089	9,258261	10,89999	2,604512	4,565028	11,38345	5,085171	3,111599	4,91483	7,432167	13,45311	9,230147	5,924652	8,728172	7,605618	3,45767	10,64793	8,547953	4,289621	5,156803	9,773571	3,324837	6,823678	13,295	9,555496	8,624213
8/15/2019 6:05:00 PM	1	7,883303	3,822323	15,2866	4,296599	11,58184	6,792109	10,7454	8,435358	9,592591	14,31242	7,498066	8,977881	11,35776	4,804861	7,927097	30,01285	8,258523	2,970132	7,996035	8,24526	20,45314	10,64614	7,510637	16,70618	8,942929	10,40181	5,558963	7,809945	6,121104	11,18141	9,644465	4,924707	8,611088	26,22464	4,754435	0,95021	2,74667	5,553645	15,67743	14,55239	7,189435	7,245456	8,148556	7,210916	10,40354	3,289608	6,394093	9,869793	12,84552	2,347411	8,692875	25,95677	3,659304	1,484859	3,592852	3,365661	9,248247	9,284164	3,224124	7,482455	2,988989	4,436961	5,117568	12,83923	5,515377	3,172455	10,17732	3,147795	3,380305	22,69065	4,594524	1,513111	6,506479	5,088003	10,72081	9,328719	4,639699	8,868052	7,939116	5,247983	12,26963	6,509656	2,521276	4,350892	11,50565	4,279191	6,454741	28,89831	4,642463	1,074961	6,016592	5,718254	17,88427	5,47407	3,313854	5,869598	8,523223	2,314047	7,169677	9,154371	6,724552	11,73775	5,610771	4,537605	5,28708	18,83034	8,295273	3,859486	4,417551	4,765971	15,14126	13,21134	4,328581	9,809488	6,934268	3,572268	11,05189	6,859182	3,346527	8,547053	10,51849	2,580266	4,292523	10,78443	5,177249	3,328636	4,942183	7,23834	13,28981	10,97411	6,530173	8,504297	8,074229	3,668559	10,49997	8,252031	4,846859	5,560277	9,568622	2,994861	5,790023	14,88665	9,461277	8,424652
8/15/2019 7:05:00 PM	2	8,110425	3,975119	16,7582	4,512945	11,46476	7,345823	12,03373	12,02303	9,738754	13,66193	7,60382	9,346401	11,84454	4,37058	7,853392	28,91889	7,673519	2,645751	8,300245	8,580142	21,46621	12,08686	7,450679	17,15828	8,917718	10,41625	5,437873	7,02531	6,063288	10,84515	9,151608	4,687915	7,945748	24,549	4,92595	0,7897463	2,908654	5,77683	15,80556	14,50569	7,354043	7,362884	8,046185	6,91997	10,6038	3,291059	6,541778	9,996478	12,95963	2,130443	8,663861	25,19831	3,451937	1,248757	3,703305	3,267089	10,48671	10,63702	3,45995	7,447849	3,185235	4,72342	5,263525	12,5467	5,078747	2,995828	9,578773	3,063453	3,294996	22,00023	4,60226	1,477536	6,547857	4,959591	11,25608	9,572695	5,254339	8,829714	7,790119	5,469095	12,17258	6,598213	3,731694	4,395516	11,45191	4,583679	5,933424	28,29017	4,528349	0,9162937	6,291514	5,874364	18,404	5,469095	3,94286	5,504117	8,669597	2,366338	6,969703	9,046197	6,512213	11,56526	5,567391	4,016081	5,415769	18,37989	7,433687	3,834342	4,593556	4,736268	15,58439	12,18149	4,426876	9,93714	7,033598	3,619861	11,16918	6,949877	3,598171	8,754974	10,02818	2,833914	4,395032	10,45991	4,680938	3,061243	4,786624	7,24511	13,90887	9,962215	5,875885	8,859762	7,815817	3,796074	10,62383	8,773623	5,004076	5,639161	9,530974	2,983602	6,269825	14,76991	9,403183	8,275102
8/15/2019 8:05:00 PM	3	8,06677	3,912881	16,21581	4,616075	12,07132	7,592423	10,76681	9,675204	10,01188	14,07335	7,597122	9,66574	11,12573	5,473931	7,770641	30,54079	7,584617	2,506907	8,54077	9,144217	22,33857	10,56366	7,835087	17,34534	8,469896	10,66251	5,228987	7,043063	7,435277	10,77123	9,202034	4,523031	9,306892	24,2586	4,703871	0,6307334	2,954037	6,529966	15,86359	16,01017	7,890625	8,810303	8,256592	6,911335	10,27016	3,325873	7,887725	9,811422	13,24644	2,125539	8,495869	23,3926	3,320899	1,343184	3,797109	3,398058	10,69691	16,0407	3,244571	7,822034	2,850423	6,252418	4,756231	12,52818	4,937832	2,987953	9,109748	3,008676	3,138677	20,58397	3,903833	1,43091	6,570514	5,041377	11,75025	9,996408	6,214564	9,248178	7,765253	5,443883	12,33878	6,505029	2,484389	4,438066	11,36239	4,17834	6,086014	26,23211	4,054833	0,897505	6,592756	6,167869	18,54339	5,626105	4,156858	5,762738	8,39702	2,371588	7,330626	8,843323	6,908087	11,27121	5,321272	3,964896	5,57865	15,93267	6,481405	3,036928	4,715476	4,937072	15,7979	12,41559	4,753537	9,880706	7,57398	3,599414	11,45543	6,813729	3,203609	8,304046	9,666295	3,172317	4,327821	10,35326	4,722867	2,871905	4,660077	7,448471	13,59078	10,00387	7,260307	9,17392	8,178464	3,805537	10,70865	9,731709	4,931408	6,028335	9,542302	2,978006	6,275697	15,62334	9,570554	8,339135
8/15/2019 9:05:00 PM	4	8,54595	4,023818	15,61526	4,89908	12,43673	7,616186	9,897974	8,229579	10,47628	15,63799	8,700058	9,867028	11,11254	4,678451	7,690235	25,28874	7,481972	2,520102	8,918683	8,626492	22,67055	11,183	8,407453	18,28705	8,648872	9,485799	5,857372	7,0919	8,052263	10,54674	9,451121	4,177097	9,374171	20,18803	4,50735	0,4671613	3,084798	6,519258	16,25995	17,64838	7,885583	8,057098	8,594303	6,926807	10,13677	3,282908	6,438923	9,776403	12,77803	2,268665	8,316895	20,19044	3,253689	0,9900669	4,099111	3,844704	10,57976	9,347785	3,772519	7,390861	2,936837	5,068938	4,62768	13,08832	5,154868	2,636494	8,807609	2,764561	3,636992	18,46658	3,979471	1,331993	6,954506	5,273402	11,51594	10,26118	6,113161	9,255776	7,760555	5,673354	12,77002	9,251975	2,800343	3,638994	11,36093	4,77122	5,934669	30,47566	3,619101	1,167868	5,511646	5,96596	18,24243	5,04932	3,935884	5,759768	8,527921	2,398804	7,237372	9,58209	7,227219	10,68275	5,106861	3,9937	5,359817	14,01891	5,387862	2,424223	4,411264	4,629752	16,54917	12,76035	5,343032	10,01285	7,249462	3,104899	11,02019	6,822917	3,038171	8,454286	9,955654	3,009643	4,126533	8,966002	4,006065	2,554847	4,908405	7,469399	13,45249	10,40776	5,988616	9,322089	8,246987	3,699713	11,09423	9,79215	5,375498	6,037177	10,22042	3,032784	6,020806	16,22893	9,464662	8,6984
8/15/2019 10:05:00 PM	5	8,566811	4,125497	16,01853	4,985632	12,44426	8,38438	10,51911	8,46734	9,714095	14,18877	7,864513	9,68902	10,96803	4,986945	8,015722	22,72098	6,722342	1,554418	9,073413	8,959645	23,31848	11,61037	7,96875	17,39494	8,722025	10,08254	5,824491	7,492886	5,986752	10,24183	9,319118	4,384878	8,237388	19,0567	4,147256	0,5852122	3,001492	6,15205	17,22377	14,52448	7,652589	8,708969	8,70662	6,728076	10,55012	3,206786	6,634339	9,948677	12,73513	2,430993	8,240288	18,02007	3,136674	1,145005	4,250318	3,441783	11,29953	10,22277	5,197558	7,606861	3,01807	6,051821	4,911583	12,88247	4,744971	2,988713	9,103048	3,307568	3,284911	15,85447	4,14104	1,164415	7,011218	5,22049	11,64767	10,40955	5,890735	9,233255	8,247404	5,712174	13,00778	5,934669	2,754476	4,236848	10,7119	4,26579	5,68779	23,19166	3,373328	1,068261	6,624739	6,372471	19,96249	5,155007	3,598862	5,383994	8,244433	2,641191	7,292909	9,37804	7,375872	11,53922	5,056573	4,083085	5,033295	12,70156	5,181463	2,242208	4,816396	4,7458	17,13873	12,76449	5,109278	10,31754	7,153239	3,424099	10,83513	6,827614	3,214523	8,172594	9,821922	3,115675	4,356557	8,525848	3,553409	2,342299	5,143195	7,720214	13,98596	10,6232	6,034897	9,767215	8,169899	4,050412	11,76324	10,48595	4,686602	6,299666	10,45597	3,346941	7,139009	15,07046	10,40002	8,545537
8/15/2019 11:05:00 PM	6	7,640294	4,477923	16,6123	4,97907	11,83445	8,511136	10,8868	8,376714	9,831455	14,01304	7,772022	10,76688	11,5214	5,251852	7,500897	21,1993	6,663559	1,625083	9,135032	9,516467	22,6769	11,91748	8,587189	17,54994	11,27874	9,97009	5,690968	7,258994	6,128979	9,886507	8,991283	4,812735	8,798354	21,03545	4,026305	0,5438356	2,849594	6,47277	17,40785	14,763	7,794057	8,626286	8,866809	6,736433	10,66272	3,451246	8,929736	10,17497	12,5918	2,505595	8,178258	21,74907	3,04722	0,945582	4,359043	3,173906	10,88576	10,26808	3,737428	7,612732	2,863133	5,984955	4,859569	13,56964	5,774274	2,915424	9,367472	3,209066	3,139368	15,82083	3,969662	1,289235	7,174583	5,308494	12,1397	10,18395	5,750096	9,172952	8,449243	5,793062	13,041	6,122487	2,970753	4,32865	10,37985	4,38702	5,303313	21,17726	3,396676	1,092783	6,444862	6,463169	18,97823	5,327144	3,782259	5,352841	9,444837	2,862097	7,346859	9,300952	6,756604	11,53031	5,032743	4,252666	4,940388	11,77014	5,299583	1,973088	4,86917	4,693234	16,30222	12,51547	4,906471	10,472	6,847991	3,622762	10,76101	6,721928	3,680648	8,128661	10,56152	3,005222	4,122803	7,821342	3,491448	2,21589	5,3813	7,527907	13,96171	13,21404	6,321011	9,460586	8,609846	4,199064	11,33952	10,02805	4,78545	6,172497	10,60918	3,795866	6,880457	15,5754	10,36168	8,637198
8/16/2019 12:05:00 AM	7	8,018624	4,305993	17,17397	5,097329	12,26569	8,120994	10,70257	9,595008	10,42434	14,14208	7,598986	10,41397	11,58226	5,170204	7,570319	35,61802	6,561534	1,692708	9,62091	9,932305	26,68373	11,72407	8,391288	18,41263	9,28983	9,850589	5,744364	6,905463	6,038489	10,10776	8,996394	4,064503	8,594096	17,86804	4,181242	0,4127984	3,152769	6,310995	18,83731	15,89184	8,198153	10,34925	8,697502	7,166571	10,14907	3,374917	6,677995	10,01858	12,9836	2,155241	7,759036	17,03822	2,721389	0,8981958	4,394895	3,219703	11,33469	10,56898	4,024163	7,503867	2,87453	5,649937	4,608201	14,23022	4,718723	2,546488	9,2756	3,005291	3,511135	15,32003	3,954741	1,247168	7,5898	5,720395	12,4216	10,24695	6,483823	9,162037	8,215351	6,04222	12,3778	6,570928	2,593736	3,863285	10,20391	4,527037	5,152589	21,60278	3,230963	1,15509	5,525393	6,5042	19,71568	5,415769	3,927871	5,054848	7,709714	2,561063	7,517615	9,491393	7,591389	11,29718	4,871312	4,081358	4,871588	12,94402	5,578512	2,245731	4,858257	4,774467	19,9683	12,13873	5,065346	10,04808	7,096942	2,855811	10,72571	6,604913	3,385278	8,322557	9,693165	2,822447	3,997016	7,569077	3,973047	2,430165	5,665755	7,52459	14,40747	12,78618	5,933424	10,12399	8,524397	3,991766	11,6121	10,46426	5,330322	6,152327	10,71266	3,947972	6,803299	16,96728	10,04587	8,921102
8/16/2019 1:05:00 AM	8	8,441022	4,133372	17,8574	5,371006	12,09915	7,879298	10,08255	10,08994	10,36976	13,72299	7,691963	10,31015	11,27604	5,429377	7,732442	21,40694	6,91313	1,650986	9,490357	10,45998	25,57844	12,16947	8,168862	18,0933	9,58651	9,286789	6,012586	7,301615	5,901373	10,21897	8,865289	4,388954	8,400614	18,02546	4,27408	0,5446646	3,225091	6,542329	17,79586	14,8434	8,239736	9,096693	9,521721	7,082435	11,30409	3,407728	6,116822	11,56326	15,0688	2,421253	7,636425	18,12189	2,912246	1,146731	4,361876	2,981736	12,25678	10,58452	3,775489	7,626754	2,72954	5,247983	4,765418	12,58828	4,912066	2,983325	8,746269	3,08832	2,470781	16,92867	3,9459	1,188246	7,562376	5,505706	11,99934	10,96845	5,394976	8,925177	8,472107	5,884035	12,67753	6,635376	4,457822	4,145806	10,33564	4,646399	5,153349	25,94503	3,036928	1,070057	6,315554	7,022201	20,57285	5,631424	3,941548	5,761494	8,585667	2,985605	7,777548	9,544996	6,553313	12,27764	4,620013	3,549472	4,614556	13,4078	5,805013	2,326895	4,683908	5,016302	16,64215	13,08183	4,814255	10,40271	6,868646	3,118024	11,04623	6,940346	2,857607	8,352882	9,637283	4,241476	4,206455	8,294996	4,116241	2,464771	5,586732	8,174805	13,9095	11,76814	5,811091	11,11309	8,10704	4,046612	12,3758	10,16551	5,045936	6,343737	10,65063	3,968695	7,916668	15,65387	10,97459	9,443385
8/16/2019 2:05:00 AM	9	8,245193	4,069616	18,50008	5,349111	12,72326	8,324976	11,48403	9,409815	10,91008	14,03051	7,82597	10,76426	11,35942	5,182223	7,844483	29,37797	7,044996	2,022684	10,75313	9,912413	24,48539	12,41186	7,666196	18,21466	10,20605	10,82491	5,750029	8,12189	6,05417	10,65077	9,103599	4,267103	8,401855	18,09088	5,872983	0,4584576	3,261356	6,898279	17,90285	15,12164	8,253481	8,56163	9,583471	7,080363	10,45169	3,88539	6,36363	10,06569	14,18801	2,039539	8,290161	18,71084	3,041142	1,030822	4,131783	6,433051	12,96226	10,4722	4,077559	7,527838	2,829907	6,02944	4,702213	15,20916	4,659041	3,004255	9,591624	3,514935	2,86258	16,56865	3,931878	1,35617	7,563481	5,35436	12,27523	10,41266	5,438357	9,033903	8,785229	5,998287	13,16223	6,589233	2,765597	4,429018	10,4061	4,299914	5,717286	21,20752	3,470588	1,007198	6,775393	6,701067	22,21499	5,01796	4,131577	5,789263	9,171502	2,609831	7,245595	9,180413	6,673438	12,33387	4,881535	3,506023	4,427222	13,94866	6,258358	2,644853	5,050771	4,738823	17,10537	13,62794	4,656278	11,16359	7,178521	3,252515	10,84611	6,580667	3,299003	8,511621	9,004339	3,233242	3,852716	8,773555	4,261301	2,64955	5,369143	8,180676	14,85162	12,55699	6,060731	10,92306	8,537315	4,032245	12,55616	10,39353	5,144991	6,522298	11,552	4,156513	7,860024	17,60638	10,62389	9,368439
8/16/2019 3:05:00 AM	10	8,576757	4,216195	18,44696	5,545563	12,98947	10,28328	11,48562	9,501893	10,95373	14,24397	8,346733	10,66126	11,39126	5,037439	7,729816	22,88372	7,215752	2,040851	9,998342	10,74726	24,67804	12,57515	7,972343	18,61724	9,816325	9,621048	5,954561	7,264521	5,984264	10,6507	9,248245	4,234706	8,223088	22,9369	4,31518	0,3430316	3,119335	7,379255	18,27497	15,29834	7,860232	8,765266	9,230909	7,000718	11,59234	3,77542	6,074615	9,99572	13,31737	2,083195	8,188205	19,3234	3,209411	1,073303	4,284856	3,325321	11,80233	10,42205	4,771635	8,135639	2,795093	5,739736	4,857979	12,56279	4,985564	2,911417	10,65401	3,231653	2,858505	16,81414	4,01684	1,685455	7,66523	6,262849	13,0026	9,972715	6,893097	9,287411	8,405932	6,098447	13,26543	6,539359	2,68913	4,622776	10,25482	4,779026	5,310843	21,4937	3,835447	1,007336	6,733463	6,535146	21,93158	5,359472	3,449726	5,848531	7,995621	2,832049	7,00583	9,283473	6,386218	12,86969	5,123301	3,635887	4,64716	14,3692	5,928866	2,411583	5,077435	4,772878	17,46063	13,50803	4,462588	10,64862	7,275434	3,172386	10,86994	6,828304	3,268609	8,387836	9,161418	3,051503	3,662411	9,128607	3,996257	2,59201	5,824699	8,269992	15,32341	12,56521	6,458195	11,1736	10,26284	4,032452	12,80621	11,2654	5,475174	6,969911	11,91175	4,224	7,805247	17,24297	10,77745	9,43012
8/16/2019 4:05:00 AM	11	9,585751	3,819767	19,14125	5,746504	12,93773	9,062363	11,49985	10,5419	11,25318	14,13655	8,285257	10,41466	11,54433	5,402713	7,830046	28,97684	7,325999	1,219606	10,45949	11,12918	25,25862	12,84123	7,895392	19,15727	9,804445	11,63199	5,985853	7,258994	5,915051	11,10715	9,32271	3,960682	8,086318	18,52827	4,624365	0,3872403	3,313094	7,403985	19,20231	15,7434	7,870247	9,638939	9,721832	6,839288	10,86615	3,921792	6,262296	10,98827	13,35198	2,154896	8,052678	19,90661	3,078305	1,169112	4,527381	3,385762	12,114	10,65532	4,670093	8,385761	2,838127	6,792662	4,998689	14,58907	5,060649	2,857538	9,793257	3,155186	2,98001	16,5654	4,120869	1,52513	7,932831	5,800868	13,11954	10,24073	6,545439	9,750705	8,515695	6,565609	13,13716	6,431256	3,578484	4,548105	10,16551	4,49837	5,210751	25,14679	3,969317	0,9810179	6,982622	6,622458	20,43325	5,595366	5,059129	5,805151	8,389285	2,800688	7,130512	9,193813	6,858008	12,36081	4,990813	3,542842	4,67631	15,35595	6,136163	2,3901	5,114873	4,790493	18,1098	13,4632	4,342051	10,47953	7,386095	3,336718	10,7121	7,057015	3,182679	8,559488	9,101804	2,859334	3,856999	9,029898	4,271593	2,910035	5,936049	8,315926	16,11081	12,86396	6,930537	11,65078	9,240371	4,333209	13,90659	11,36971	5,143679	7,007556	12,26666	4,364362	8,044802	19,3053	11,05078	9,376726
8/16/2019 5:05:00 AM	12	9,288102	3,833651	19,56012	5,778487	13,61171	8,985411	11,43001	10,82062	11,62571	14,13406	8,987552	10,37716	11,76676	5,036196	8,597342	24,09904	7,339328	1,146939	10,57167	11,47857	27,29603	13,4402	8,282008	19,59273	10,41197	9,716996	6,235494	7,987607	6,215462	11,56637	9,25018	3,846224	8,293889	19,2193	5,197074	0,4131438	3,452835	7,314739	19,19091	15,97535	8,342935	8,744888	10,28383	7,407578	11,18887	4,064572	6,515943	10,48699	19,32236	2,279164	8,412976	20,25752	3,780877	1,15654	4,564337	3,485024	12,64168	12,98775	4,633965	8,183163	2,839647	6,267339	4,831316	12,98353	5,210751	3,821079	9,018844	3,181573	2,833361	17,78238	4,063053	1,499434	9,52531	6,490523	13,68023	10,27133	6,306297	9,923257	8,735634	6,166556	13,35281	6,47284	3,034511	4,477716	9,687364	4,559916	5,325141	29,8832	3,667247	0,8294652	6,45937	6,764616	21,47622	5,690346	3,972425	6,044982	9,568689	3,040796	6,540328	9,583542	7,000649	12,59339	4,948746	3,612124	4,497195	14,31014	6,37337	2,520101	4,962768	4,669264	17,66488	13,54636	4,299432	10,97114	7,086995	3,507059	11,20572	7,267353	3,290368	8,430453	8,898996	2,891316	3,631673	8,852993	3,781637	2,877086	5,751547	8,514727	15,99428	13,83462	6,81967	13,87268	9,012835	4,672648	14,19361	10,31727	5,216691	7,031596	12,56024	4,216678	8,483229	17,14585	11,26506	9,558604
8/16/2019 6:05:00 AM	13	9,259368	4,022574	20,08096	5,907522	14,027	9,753192	11,70728	12,11304	11,43326	15,51213	8,376989	10,89605	12,22142	4,793878	8,877929	25,36396	7,170162	0,8164096	11,21008	11,61997	28,44455	13,94639	8,051572	20,00097	10,67397	9,967465	6,361074	8,067184	6,31051	12,30776	9,562404	4,097591	8,554724	19,46094	5,037785	0,3995358	3,362967	7,756273	19,34578	16,24351	8,178673	9,455128	10,63419	7,726432	12,23351	4,211981	8,883593	10,776	13,96296	2,177622	8,394327	20,31285	4,770323	1,244543	4,661045	3,441299	12,82797	10,77441	4,787177	8,152631	2,822654	6,356377	4,977412	13,25189	5,047455	3,021317	9,18297	3,231516	2,84469	16,55973	3,763953	1,945941	8,103379	6,243369	14,06568	11,83611	6,57673	10,22153	8,529717	7,304515	13,63865	7,230741	2,907963	4,674513	10,48443	5,044761	5,496656	23,12589	3,632226	0,8233174	6,330543	7,055773	21,2824	5,745607	4,348405	5,594191	8,662757	2,854913	6,822986	9,327682	6,829479	12,81589	4,71817	3,35378	4,500649	16,27963	6,925494	2,452752	5,225464	4,858602	18,1478	13,59126	4,263442	10,50294	7,013705	3,655435	10,87561	7,317708	3,069601	8,750413	8,625871	3,025531	3,778804	9,185179	3,134464	2,862995	6,454879	8,970492	16,57721	13,98769	7,25257	12,51458	9,140005	4,566824	14,40788	11,55594	5,239556	7,862511	12,86797	4,413614	7,92772	18,64632	11,38642	9,922635
8/16/2019 7:05:00 AM	14	9,373274	4,40643	20,25924	5,917192	14,34226	9,936243	11,79708	10,12068	12,1875	15,72516	8,346182	11,02419	12,12457	5,000484	8,731556	25,68295	7,129822	0,8191728	11,2203	12,16609	27,62012	13,55721	8,453871	20,38469	11,17844	10,12116	6,507309	8,25431	7,42146	13,31634	9,593005	4,970643	8,697088	19,24991	5,324173	0,3343971	3,150144	7,660947	19,56599	16,63268	9,071963	9,702627	10,85344	7,503938	12,36524	4,369128	7,099221	10,9471	15,99145	2,128855	8,276207	19,93887	2,299472	1,072544	4,71665	3,254518	13,66586	11,79646	5,113699	8,316893	2,832118	6,329092	5,039996	13,24209	5,282383	2,833844	10,05305	3,028017	2,918877	16,30285	3,308466	1,409289	8,283737	6,320319	13,48309	10,44091	6,436644	9,722729	8,577518	6,334687	13,85272	7,039263	3,22364	4,444767	10,2321	5,313537	5,464744	23,19338	3,326633	0,8413461	6,624599	6,958306	21,86809	5,397671	4,168946	5,804667	8,83455	2,809184	8,067253	9,74442	7,885235	12,74577	4,844578	3,436464	4,415479	13,92242	6,438095	2,485702	5,288116	4,834356	18,47473	13,87924	4,455059	10,5399	7,397768	3,062072	10,92721	7,275021	3,207615	8,556657	8,740399	2,99714	3,790893	9,482482	3,140404	2,787287	6,388498	8,73805	17,02593	13,75249	7,478724	12,2755	9,408778	4,48863	14,86351	11,4508	5,698566	8,301145	12,9979	4,332864	7,949962	19,25046	10,38676	10,01216
8/16/2019 8:05:00 AM	15	10,95318	4,557705	21,61969	5,970519	13,99784	10,23866	11,82147	10,35664	13,08128	16,89559	8,396468	11,06425	12,05674	5,139119	8,585462	25,90179	7,385264	0,6587091	11,6514	12,22522	28,03154	13,2014	8,044802	20,80626	10,69553	10,96133	6,684972	8,365799	6,464412	12,27813	9,236917	4,981212	8,835102	18,94452	6,074271	0,2762351	3,189655	7,550493	21,23881	16,59013	9,075071	9,937487	10,91153	7,152202	12,76014	4,146013	6,536872	11,02171	14,05193	2,484044	8,199878	21,20621	3,151802	1,222301	4,39448	3,48682	13,81079	11,94269	4,615523	8,320692	2,91266	7,527147	5,029771	14,81267	5,15701	2,984568	10,57796	3,148002	4,22697	16,86913	3,63036	1,372057	8,780461	6,192529	13,74012	11,00444	6,009062	10,40043	8,543187	6,808066	13,97008	6,831828	3,231999	4,607579	10,21365	5,279274	5,203222	22,09756	3,500221	0,8263566	6,717783	7,10758	22,71973	5,623688	4,128606	5,955667	8,760983	2,61888	7,008662	9,90288	7,048242	13,15242	5,184986	3,487304	4,428465	13,77832	6,221057	2,588832	5,216692	4,589688	19,50431	13,96579	5,263525	11,06778	7,249324	3,20575	10,53762	8,393775	3,03078	8,415397	8,770999	3,010057	3,943136	9,167356	2,913213	3,097024	6,888885	9,049721	18,34639	15,6621	7,884202	13,02443	9,737718	4,56641	13,99232	12,20125	5,604761	8,130872	13,24844	4,540437	8,281873	19,99586	10,73953	10,35733
8/16/2019 9:05:00 AM	16	10,44478	4,546792	22,72008	7,538061	14,53519	9,826412	12,59346	10,68268	12,58807	16,58377	8,857759	11,98587	12,2592	5,328595	8,598863	25,99214	6,788932	0,6377099	11,32716	12,33325	29,37092	14,21377	8,35226	21,15999	11,34615	9,785933	6,76137	8,594164	6,455984	12,73824	9,151332	5,057472	9,113822	19,34005	5,816133	0,3531167	3,319587	7,644576	20,07246	16,66701	9,004891	9,787038	10,91077	7,52397	13,28975	3,947834	6,254767	10,89267	14,94515	2,79827	8,268402	20,53423	3,180468	1,27245	5,156457	3,331537	13,99301	15,13815	4,4333	8,648113	3,090462	6,083734	4,898596	13,50236	4,753813	2,747638	8,860315	2,937528	3,233173	16,48113	3,555274	1,0579	8,620551	6,496533	14,6828	11,17789	5,745813	10,37453	8,877653	6,731184	14,15389	6,816493	3,177014	4,353518	10,10313	5,095947	5,263387	21,76593	3,989556	0,8237318	7,10751	7,919015	23,39654	6,050232	4,208804	6,352578	9,730189	2,973102	7,292841	10,70002	5,756935	12,95666	4,57532	3,510858	4,627197	13,75242	5,33495	2,531706	5,261107	4,964978	18,8561	13,10987	4,711953	11,13367	7,164637	3,220877	10,88859	7,147299	2,673795	8,736115	9,032729	2,893319	3,918891	8,857067	3,529233	3,08984	6,861945	9,390888	17,72132	14,02672	7,827214	13,79007	9,834563	4,911652	15,5455	12,76594	5,105963	8,591402	13,85306	4,754089	10,07067	19,10706	11,98801	11,12663
8/16/2019 10:05:00 AM	17	10,28397	6,030684	22,09798	6,238188	15,16606	10,01685	12,18943	11,09796	12,43942	17,87792	8,799805	11,54661	12,35805	5,147685	8,426656	23,92193	6,196536	0,6710737	12,90506	13,18869	29,74829	14,15251	8,227509	22,86617	11,84599	9,672993	7,837713	8,921448	6,550343	13,29472	9,31967	6,426075	9,152923	18,8168	5,555233	0,2975796	3,558107	8,020005	20,88031	16,31749	8,441024	9,931545	11,12988	8,385486	13,24809	4,319325	6,361696	10,93287	14,37058	3,43377	9,643568	19,52448	3,205543	1,251243	4,263373	3,602178	14,05988	13,29617	5,581828	9,49084	2,801241	6,078691	5,021552	14,70822	5,989445	3,200707	9,031761	4,541473	3,206026	15,77213	3,395709	1,165244	8,947903	6,184585	14,59487	11,04567	6,090435	10,74084	8,801669	7,009284	14,75181	6,913129	3,922966	4,609306	10,09173	5,04034	5,550122	23,01317	3,719261	0,8385831	7,149439	7,392448	24,15492	5,619197	4,249281	6,318316	8,918269	2,996933	6,650986	10,16136	5,762945	13,12749	6,077794	3,641274	4,653031	15,06369	4,047028	2,499931	5,369765	4,998964	19,78144	13,38742	4,353725	10,94558	7,433342	3,551268	11,21291	7,284415	2,921019	9,083706	8,709383	3,078166	3,916473	8,988035	2,873287	3,060276	7,124986	9,241614	18,82474	16,52748	8,390805	14,73917	10,38842	4,419279	15,24957	13,17052	5,644271	8,55631	13,90473	4,487249	8,47121	20,40154	11,63406	10,77731
8/16/2019 11:05:00 AM	18	10,86083	4,648818	22,43313	6,328885	15,11571	10,64938	12,28075	10,3659	12,86707	16,25442	8,502501	11,7488	12,44619	7,148334	8,590504	23,36193	7,867416	0,667689	11,23031	13,37043	31,98628	15,01907	8,618617	21,70853	12,15421	10,3784	8,858242	8,874476	6,940208	13,24091	9,274493	5,050425	9,19243	18,71007	5,86946	0,5070872	3,59444	8,686934	21,73367	16,86512	8,714909	10,64876	11,61894	7,556297	13,01952	4,233947	6,567335	11,36701	14,1009	3,062003	7,976626	19,04668	2,96205	1,361972	4,268485	3,425066	15,0603	12,45075	5,360923	8,711525	2,998729	5,923615	4,684599	13,33002	4,925605	3,235314	8,405518	2,968128	2,865205	16,50337	3,556725	1,196466	11,33185	6,709011	14,83332	11,59379	6,213321	11,76558	9,356349	7,003412	15,10852	7,32351	3,437845	4,49464	10,21925	6,42725	6,873481	21,45246	3,243535	0,8468031	6,823124	7,634837	22,34658	6,031513	6,35762	6,617554	9,011383	3,335198	7,517614	10,95332	5,232441	14,48939	4,47965	3,611917	4,837119	13,8407	3,057444	2,561616	5,301379	4,99178	21,14729	13,39336	4,749806	11,02778	7,731957	3,314614	11,47305	7,797096	2,908861	9,09241	8,902588	3,035063	3,878551	9,728116	2,914871	3,040796	7,212782	9,569656	19,19948	15,0782	8,615302	13,98002	10,26159	4,711814	16,52955	13,75021	5,496588	8,596444	14,51895	4,907715	9,635348	19,31615	11,53059	11,57086
8/16/2019 12:05:00 PM	19	10,69477	4,841195	23,1127	6,464482	15,8392	9,760717	11,66259	11,10446	13,67685	17,71068	8,613367	11,97426	12,89173	5,412245	8,937057	23,65937	7,336289	0,7178382	11,83652	12,85754	30,20232	14,36934	8,18109	22,04368	13,94473	10,37232	8,154773	9,326855	6,647532	14,52545	9,307099	5,35063	9,65828	18,0497	6,367774	0,3888981	3,805744	8,46223	21,93537	16,70597	8,814172	10,20737	11,62577	7,987677	12,69645	4,413959	6,429046	11,61949	14,56026	2,844206	8,095367	17,7991	2,592078	1,273348	4,718446	3,311989	14,4438	11,92881	4,690332	8,762434	3,630015	7,461662	4,612621	13,99992	4,950265	2,705294	8,435221	2,690373	3,299693	15,96174	2,277713	1,153846	9,12674	6,906292	15,20142	10,94993	6,899384	10,25144	9,119627	7,286071	15,23362	7,231087	4,117208	3,738188	10,24771	6,395337	5,368452	20,49506	3,003772	0,8412771	6,336691	7,726846	23,24119	5,962782	4,343156	6,134436	10,64241	3,308328	7,903128	11,2232	5,006769	13,20402	4,858048	3,749931	4,87373	13,66745	3,040175	2,894286	5,423505	5,187058	21,50869	13,58208	5,346485	10,91553	7,49848	3,722991	11,11634	7,374352	2,482178	9,111891	9,016358	2,865758	3,68493	9,083362	2,975519	3,130872	7,487911	9,814738	19,13365	16,25511	8,32097	14,30572	10,26132	4,709329	16,86975	14,56537	5,596196	8,853822	14,18629	5,133939	9,053798	22,59878	11,21173	11,47353
8/16/2019 1:05:00 PM	20	10,93501	5,091939	24,3674	6,77484	16,46793	10,51924	13,21922	12,51982	12,74363	18,19691	8,62967	12,82687	12,61301	5,076468	8,910948	24,33625	5,23023	0,6723171	11,35203	12,84365	31,02502	14,45223	8,333611	23,03962	11,98089	10,83161	6,803715	9,111544	7,362194	13,61088	9,599221	5,099331	9,316769	17,82867	12,95045	0,4537605	3,979263	8,565982	22,32103	16,79681	8,303423	10,69187	11,16545	7,670963	12,99016	4,488699	6,872305	13,04211	14,14173	2,675246	8,053163	18,22081	9,147947	1,340006	4,668159	3,88235	14,99441	13,12466	4,643913	9,925743	2,774646	6,167869	4,789663	13,53186	6,156333	3,226334	10,66278	3,875787	3,174182	15,32072	3,517283	1,226445	9,206732	6,886053	15,019	11,66584	6,465793	10,66569	9,742485	6,884325	15,51434	6,942765	3,13246	4,596389	10,09961	6,400793	5,513581	21,12338	4,245689	0,8299486	7,306242	7,381051	23,47626	5,774066	3,998328	6,481337	9,348887	3,390252	8,767406	10,36023	6,345809	14,77758	4,767836	3,748688	4,776194	13,45733	1,830308	2,549942	5,992553	5,120055	20,08973	13,8369	4,844372	11,66992	7,234888	3,448207	11,17326	7,326964	3,02705	9,081289	8,692668	3,186201	4,060013	8,866532	2,889727	2,945333	7,892419	10,19707	19,87124	18,85803	8,967867	14,73461	10,56608	4,771496	16,57403	14,70463	5,233615	8,812653	14,805	5,281071	9,286168	21,1372	11,04132	11,03276
8/16/2019 2:05:00 PM	21	11,6246	5,494377	22,94043	6,710599	16,74244	12,91445	12,84144	12,54815	13,06711	17,65349	8,861765	11,61562	12,78881	5,164194	8,549474	22,64714	5,011398	0,6768761	11,95195	13,95391	32,7312	15,66189	8,515695	22,91991	13,75242	10,66541	6,973157	10,57872	6,956648	13,02021	9,503482	4,869999	9,301642	18,42755	7,180662	0,5076398	3,7672	8,638926	23,42127	17,01702	8,53089	10,47794	11,75301	8,303425	12,99707	4,607096	6,485136	11,9831	13,95198	2,803935	7,829422	18,02961	3,071812	1,32847	4,602398	4,170466	15,27147	12,64824	4,772257	9,085433	2,799514	7,202421	4,725285	13,96434	5,899646	3,471693	8,980646	3,521497	3,46817	15,09864	2,758137	1,180302	9,203277	7,773748	15,37833	10,97542	7,33325	11,00312	9,518055	6,740163	15,77821	7,043408	3,049845	4,615523	10,07916	5,490855	5,316231	21,01998	3,337961	0,9067612	7,110134	7,879158	23,42037	5,654772	4,810594	6,345325	9,751602	3,463887	7,595532	10,39028	5,376879	13,59195	4,594593	3,880001	4,556118	13,16009	2,695486	2,706745	5,930454	5,272298	21,07067	14,01297	5,069422	11,33904	7,212643	3,517352	10,92348	7,501589	2,621643	9,088058	8,78129	3,178327	4,059184	8,465752	2,919499	2,967369	8,129214	10,32542	20,2848	15,68061	9,054764	15,42965	10,79375	4,79291	16,19432	15,26602	5,351459	8,659511	14,60426	5,356363	9,710019	20,53486	12,3358	11,47388
8/16/2019 3:05:00 PM	22	11,65458	5,442362	22,85844	6,924459	16,81863	11,01114	12,94326	10,53472	13,12383	17,66343	11,2118	11,73581	12,89394	5,397671	8,668215	22,9608	4,663116	0,6707974	12,42678	13,19069	34,82116	14,88713	8,497734	24,2651	13,25942	10,76612	6,687666	9,453471	6,810967	12,79744	9,721969	6,565885	11,87915	17,34237	8,138815	0,4649508	3,734803	8,480674	23,3754	17,72415	9,039497	10,57603	14,02029	8,098475	13,62159	4,631687	6,485757	12,23827	14,24818	2,82894	8,934916	17,87439	5,389312	1,266924	4,620911	4,254048	15,78401	12,91763	5,510749	9,175302	2,788669	6,009478	4,839329	13,8161	8,215974	3,416984	9,125705	3,501395	4,104499	15,57678	3,543255	1,19467	9,464176	7,087893	15,54142	11,80109	6,479815	11,08733	9,718998	7,065167	15,49486	7,165326	3,017725	4,627265	14,29798	6,021221	5,50239	20,52719	2,270253	0,9091789	7,019645	7,544278	23,63016	5,394701	4,955515	7,10537	9,216401	3,504642	8,227854	10,27637	5,272712	13,81079	4,614141	3,667109	4,67624	13,25631	10,82767	2,570527	6,163931	5,040271	20,96955	13,53559	4,975547	11,54834	7,233712	3,46071	10,81171	7,620331	3,090462	8,901346	8,444961	3,075611	3,893333	8,214247	2,584825	2,752818	13,0649	12,13556	20,52588	18,23324	11,09023	15,75991	10,85468	4,968709	16,43568	15,95588	5,188854	9,038115	14,55909	5,147132	10,17808	23,34743	11,23943	11,07752
8/16/2019 4:05:00 PM	23	11,01714	5,592464	23,39108	7,018886	17,69341	11,37579	12,61584	11,15813	13,35426	20,04898	9,721969	11,77898	12,85623	5,698911	8,45843	23,95357	12,54794	0,6332892	15,38544	15,16178	35,76273	16,4182	8,489861	25,76986	12,80041	10,61657	7,111171	9,432402	7,020612	12,95417	10,0974	5,217037	10,36134	17,1111	8,828055	0,4796641	3,698331	8,473834	23,95771	17,47382	9,47896	12,29941	13,32166	8,140334	12,77106	4,730742	6,62985	12,16615	14,46597	2,869419	9,290866	17,6923	1,507999	1,240468	5,012019	3,998743	16,38194	13,32166	7,208361	9,605713	2,831427	6,116753	4,811836	16,44873	6,100313	3,17287	9,030586	3,748204	3,225713	14,5354	2,922607	1,0713	9,516191	7,228531	15,73656	12,28048	7,608933	10,84356	9,765971	7,05819	15,71376	7,137835	2,861475	4,470118	10,17732	5,617333	5,309254	19,65579	7,315773	1,039871	7,35936	8,282494	24,00489	5,476211	4,935068	6,555731	10,58956	3,687073	7,942018	11,15813	5,081096	13,60418	4,534704	3,629186	4,656139	13,13612	1,308162	2,317985	6,243991	5,173589	20,92804	14,04136	5,05008	11,58571	7,186533	3,468584	11,10694	7,457725	2,688508	9,139105	8,196148	3,119474	3,975948	7,977799	2,57923	2,083126	7,831219	10,3556	20,27423	16,78444	9,4199	15,25413	11,02205	5,099953	16,47374	15,83817	4,832353	9,170328	15,22388	5,014644	9,964842	22,69493	11,19481	11,04236
8/16/2019 5:05:00 PM	24	11,78416	6,110052	25,46889	7,232262	16,87161	11,16676	12,71524	11,69285	13,60819	18,54726	10,20909	13,20202	12,99583	5,983504	8,604664	25,08621	6,931781	0,6511108	12,61598	14,51854	34,6933	16,12166	8,537938	24,45154	13,25493	11,19895	7,559267	9,230907	7,288765	13,42486	9,87587	5,420604	9,678038	17,11311	10,50909	0,5774066	3,577379	9,134065	24,47841	17,78528	9,403874	11,01404	12,68858	7,915839	12,80974	4,462104	6,55649	11,81159	14,78876	3,153874	8,28132	17,34796	10,61402	1,236945	5,23403	4,10367	16,55421	13,28588	5,210544	9,440898	2,862304	6,535975	4,713335	15,0766	4,91186	3,481709	9,166736	3,636025	3,11305	15,12517	4,482068	0,9941424	9,635694	7,195168	16,48258	13,79525	6,553797	11,22064	9,768734	7,1464	15,88321	7,432927	3,137641	4,655379	10,03668	6,055828	6,128427	21,81373	0,8416916	1,089882	7,348378	9,302057	24,07327	5,85233	4,88934	7,003066	9,289484	3,559281	8,329327	11,01528	5,512476	14,21046	4,663255	3,754145	4,59556	12,90769	5,75583	2,427954	5,968999	5,14658	21,07696	13,59624	4,982662	11,03359	7,321162	3,806988	11,0626	7,617705	2,419595	9,268277	8,50402	2,977108	3,843391	8,509547	1,122831	1,919761	8,490342	10,67066	20,99932	17,46152	9,489044	17,17928	11,29262	5,59509	17,71421	16,55414	5,311879	8,434323	15,35208	5,420881	10,14029	21,48555	12,95162	11,95223
8/16/2019 6:05:00 PM	25	11,44611	5,41798	25,16385	7,623301	17,33415	11,22527	12,76373	11,70784	14,00406	19,62858	9,405945	12,40164	15,19624	5,60483	8,907424	22,9816	8,183232	0,6470354	12,3863	14,70622	36,32695	18,17356	9,240717	23,81237	13,94134	11,96197	7,727604	9,699795	7,391276	13,80236	9,569589	5,319753	10,18671	16,84516	7,862718	0,4891964	3,874682	9,15078	25,05961	18,83096	9,460792	14,24514	12,28069	8,634367	13,23297	4,330584	6,867886	11,63496	14,59591	3,109596	8,763124	16,78845	9,115413	1,197157	5,024107	4,732399	17,07967	13,6361	10,78291	9,548174	2,740454	6,751423	4,820127	13,79496	4,657314	3,447654	8,481984	3,854443	2,814503	14,38412	6,790245	0,9784621	10,97867	7,143154	16,87604	12,52107	7,319021	11,10183	9,751186	6,972121	15,77579	7,209881	2,942018	4,595422	9,720517	6,157646	5,010707	20,13636	0,8256658	1,029786	7,878054	9,632032	24,82082	5,970449	4,701177	6,760818	9,285753	3,924072	7,997762	10,80826	5,168822	13,81383	4,654551	3,669181	4,747804	12,76083	10,5477	2,110895	5,984333	5,22657	22,26694	13,90024	5,124959	11,47028	7,242348	3,628979	11,48071	7,398803	2,290838	9,132475	8,903074	2,825348	3,979333	8,516109	1,211732	1,864639	8,525156	10,52892	21,85821	18,87897	9,690815	16,74942	11,46704	5,707062	17,69065	16,54551	5,353324	8,826329	15,22975	5,632805	11,05831	21,25249	12,37504	11,65354
8/16/2019 7:05:00 PM	26	11,74424	5,948414	25,43559	7,959564	18,55251	11,40625	15,81945	11,39582	13,9401	19,10753	10,73759	12,06489	13,31496	5,297096	8,518043	22,79689	14,40353	0,6334963	13,06884	14,70104	37,0327	16,5071	9,472881	25,39325	13,76195	13,20837	7,697351	9,688397	7,400255	13,99916	9,322226	5,034193	10,34296	17,54946	8,011301	0,4295148	4,187183	9,201896	26,23453	19,30067	9,262544	11,58612	12,8737	7,821203	13,12003	4,334107	7,129891	13,92518	14,27698	2,798685	8,319658	17,48619	0,4434682	1,320596	5,053604	4,700625	16,60844	14,82545	9,692613	9,630167	2,791155	6,491836	4,982316	14,02029	6,850064	3,479498	9,088058	3,740329	3,719814	14,41251	3,042938	0,9522132	10,12379	7,495441	16,54696	13,52495	7,932209	11,34919	9,649578	7,44992	15,87312	7,009905	3,086041	4,471085	9,625953	6,023154	5,36106	19,32167	0,8825846	0,9626436	7,602441	7,977108	25,20563	5,503909	4,293422	6,71723	9,398071	3,577448	7,51416	10,16779	5,832712	13,6774	4,782755	3,526953	4,241199	12,56997	1,623356	2,255195	6,145073	5,579893	22,77306	14,1036	5,985163	11,09113	7,138871	3,481364	11,69741	7,367444	2,698041	9,008553	8,58325	2,816299	4,064849	8,062487	1,320043	1,908364	8,892296	11,39154	21,3465	17,98671	8,912328	17,15683	11,79294	5,302553	17,53689	16,66812	5,604899	9,352757	15,77448	5,128965	10,42903	22,12651	12,29429	12,01847
8/16/2019 8:05:00 PM	27	12,21099	5,903239	26,06633	7,898362	19,26669	11,46289	13,50237	11,98041	14,18331	18,81915	10,03426	12,28759	13,97146	5,590531	8,71933	21,94449	14,60254	0,627694	13,20775	14,69648	38,9852	16,19743	9,207904	26,13651	14,44359	11,76821	7,645405	10,97639	8,147934	13,6028	9,775157	5,109278	9,668781	16,11116	3,991421	0,7638428	4,047234	8,96303	27,44287	20,68282	9,498648	11,3541	12,46291	8,037896	13,15505	4,335351	7,924472	12,13597	14,55556	2,793366	8,52046	17,72823	0,45231	1,442101	5,154662	9,190982	17,72491	13,9048	8,469275	10,14064	4,776746	6,272933	4,922911	13,91316	5,631563	3,370496	9,150226	3,585323	3,159055	15,59426	8,892021	1,024605	10,34227	7,709715	16,86298	12,53903	6,343737	13,86011	9,8892	6,755913	16,12863	7,053907	3,493245	4,876355	9,68239	6,304432	5,33571	19,85812	1,339177	1,019562	7,225008	8,468377	25,58417	5,677359	3,918545	6,686008	8,961027	3,727965	7,87011	10,11612	5,561657	13,68203	4,694891	3,537246	4,375968	12,37746	20,81241	2,18978	6,590407	5,514755	22,15172	14,15692	5,670659	11,26396	7,278196	3,486544	11,72262	7,408684	2,999282	8,987692	8,552927	3,012544	3,852647	7,891386	1,257046	2,277575	8,728793	11,20621	22,13728	18,61316	9,050136	16,98455	12,01066	5,621339	18,40483	16,62764	5,854471	9,083637	15,81475	5,15625	10,73635	21,98918	12,3012	12,31494
8/16/2019 9:05:00 PM	28	12,85222	5,736005	25,55364	8,180883	20,39981	11,94152	13,61592	12,66274	15,55585	19,82102	9,980244	12,7178	13,68935	5,508537	8,725616	22,28663	13,03962	0,6197503	13,64431	14,99282	38,11975	17,55249	9,688744	25,96209	14,2919	11,90968	8,715254	13,80077	8,682859	14,27305	9,487664	5,428341	10,02811	16,50772	4,002819	0,6575348	4,113409	8,859485	27,63297	19,04275	9,767076	12,13176	13,23684	7,845865	13,21376	4,378799	6,977992	11,61106	16,34076	3,31344	8,046116	17,16954	1,299597	1,250414	5,32894	4,395447	17,02628	16,22355	5,944201	9,77336	2,746325	6,760611	4,852522	13,79462	5,164816	3,291749	9,547689	3,492001	3,094261	14,01228	9,460102	1,070679	13,06304	8,284566	18,09157	13,02436	6,478227	11,311	9,66277	6,78824	15,90441	7,197862	6,0646	4,535878	9,552249	7,406748	5,026456	18,98155	2,063647	0,9885471	7,202974	9,027479	28,28056	6,069919	4,779923	6,987664	9,124461	3,352951	7,753994	10,37619	5,536375	13,66124	4,532769	3,484817	4,42591	14,71513	8,181643	2,329313	6,500814	5,296613	22,58863	14,23028	5,68033	11,08829	7,160421	3,478394	11,94421	7,306034	2,394659	9,03266	8,639065	2,750885	3,720988	7,944229	1,204341	1,810552	8,802983	11,73733	21,8609	19,91076	9,73385	17,76559	11,99816	5,960157	18,50208	18,46175	5,725989	8,826262	16,29566	5,561105	11,16538	22,41255	13,22288	12,74101
8/16/2019 10:05:00 PM	29	11,48306	5,829534	26,53086	8,094676	20,08338	13,09737	14,0004	12,5315	14,45444	19,69911	10,28425	12,24021	13,48184	5,738354	8,794692	21,47457	8,900311	0,6320457	13,59327	15,06452	39,48179	17,41027	9,119764	26,445	13,72437	12,06807	7,766496	10,28798	7,556711	14,28976	9,853837	5,046073	10,33985	16,28088	1,544264	0,6624392	4,224276	9,322433	29,30295	19,66636	9,718378	11,81007	12,14101	7,882129	14,55115	4,30171	7,170162	11,84336	13,92704	3,014686	9,11714	18,88511	1,436229	1,256769	5,528708	4,716236	18,84933	13,9993	8,703303	10,1443	2,771262	7,445223	5,09802	15,21655	6,017835	3,2005	9,040119	3,650116	3,08839	14,17869	6,744446	1,126285	11,05831	8,251271	18,20934	12,76408	7,413378	11,96445	9,767766	6,858422	16,25318	6,76441	2,760002	4,536983	9,674516	6,819118	5,478835	20,30628	1,153846	0,9730743	7,070347	8,879656	26,00326	5,476418	4,633966	6,778915	9,405048	5,070182	7,880332	10,21925	5,85972	13,73639	4,382806	3,273445	4,295701	12,35625	15,31941	2,3385	6,345463	5,399191	22,9586	14,55937	5,761771	11,31887	7,212851	3,628426	11,96811	6,973294	2,780173	8,806089	8,914403	3,119474	3,884422	7,60099	1,374337	1,850893	9,446355	12,52045	22,93104	20,96617	9,464453	17,63643	12,96143	6,10798	19,42874	19,69917	6,483892	9,636727	15,92735	6,385665	11,14176	24,28631	13,05931	12,3756
8/16/2019 11:05:00 PM	30	11,75142	6,282397	27,48059	8,1489	20,42005	12,74425	14,92422	12,19731	14,18352	19,96988	9,666639	12,39252	13,65067	5,330322	8,783571	21,27445	8,908875	0,6010997	14,60758	15,42551	40,67646	18,21031	9,599773	28,70054	14,08108	13,61358	7,732718	10,86628	7,626272	14,19699	9,820542	4,99033	10,0574	16,69575	1,780849	0,4079631	4,262545	9,387503	29,26386	20,05291	9,915865	11,98863	12,94906	8,106213	13,39937	4,693578	7,23088	11,877	14,17793	2,719317	8,67077	16,75964	0,9039981	1,246339	5,426752	5,050771	17,955	13,76499	5,776208	9,970851	2,88572	6,756603	5,23776	14,02651	5,529952	3,279454	9,436893	3,839938	2,899743	16,46862	3,401236	1,126078	11,49032	8,469552	18,4004	12,94112	6,604637	11,83542	9,874006	6,926461	16,07482	7,039884	2,752818	4,481031	9,823096	7,193787	5,465158	21,4575	8,022768	0,9310759	7,484251	9,320845	26,76455	5,521593	4,5126	6,765169	8,655365	3,126036	8,895542	10,4664	5,9719	14,55508	4,380181	3,325459	4,292731	12,09079	1,854761	2,096941	6,422621	5,792578	22,87308	14,50113	5,846044	10,97425	6,881769	3,846361	11,93454	6,893651	2,715586	8,688801	8,372638	2,695209	3,823428	7,659289	1,300633	1,849442	9,412162	12,3088	23,77514	25,42945	9,980866	17,51457	11,99955	5,994005	19,86061	19,58375	6,495843	10,06852	15,88099	6,603393	11,13105	24,9265	13,44883	12,4254
8/17/2019 12:05:00 AM	31	11,9447	5,784635	27,86369	8,074713	20,74464	13,27717	14,22151	12,70156	14,63494	21,13361	10,84314	12,53841	16,92024	5,352841	8,905491	21,3981	11,39616	0,6006162	15,11543	16,11585	42,02952	18,87883	11,29511	28,36718	13,98769	13,19387	8,21328	10,58936	7,356597	14,63252	9,528072	5,293849	10,02031	15,83009	7,295189	0,4422939	4,448773	9,526345	30,04891	20,55516	10,03171	12,42747	13,22336	8,261979	13,55818	5,492375	8,542703	12,29713	14,46929	2,853669	7,818924	16,60664	12,99693	1,250069	5,176696	4,70104	18,23676	15,94047	6,611268	10,06417	2,920328	7,306448	5,715213	13,36152	5,513857	3,420577	9,310206	3,765611	2,89995	13,89934	3,768996	1,012793	11,22175	8,614956	19,07445	12,70896	6,536873	11,73519	10,05747	7,049211	16,29407	6,912854	3,009436	4,464108	9,981833	6,583499	5,22436	18,13349	0,8115745	1,017628	7,82514	8,716084	28,45719	5,447543	4,520888	7,689476	8,773347	5,220077	7,665645	9,965462	5,266979	13,98783	4,598115	3,13626	4,325403	11,99699	2,123259	1,994501	6,789622	5,76253	22,90769	14,18981	5,895226	11,23266	7,171198	4,169913	12,26058	6,7651	2,955832	8,714702	8,335751	3,152354	3,886218	7,740522	1,311754	1,933991	10,31865	12,84642	23,37091	21,66218	10,61547	18,6763	12,54041	6,071992	19,99316	19,09628	6,454948	10,28832	16,50386	6,368535	11,65741	23,78406	13,49062	12,86493
8/17/2019 1:05:00 AM	32	12,38195	5,616919	29,11334	8,470311	21,1457	13,11865	14,61884	12,94437	14,4094	20,06196	10,74954	12,51948	14,13544	5,128828	8,832752	20,79838	11,65907	0,6726625	14,19057	16,80054	42,70398	20,31968	9,577047	30,45224	14,40685	14,1123	8,207685	10,73193	9,213984	14,68695	9,779372	4,371408	9,870134	15,64932	9,399107	0,4226763	4,508663	9,107539	29,62913	20,77455	10,37854	11,93399	13,37927	8,338169	13,42831	4,855286	7,543449	12,64706	14,23098	2,785975	7,808701	16,62861	2,668615	1,222646	5,39843	4,92899	18,81922	17,00203	5,823041	10,26035	2,889382	6,189006	5,431173	13,75477	5,855438	3,334162	11,85096	3,642725	3,140542	15,321	4,0042	1,00699	11,8377	8,999365	19,53111	12,25913	6,746036	12,09936	9,992195	7,217134	16,05493	7,353559	2,863962	4,551697	9,832973	5,920162	5,488161	18,4565	1,860632	1,014727	7,800481	8,850782	28,30239	5,330115	4,635624	7,036016	8,48765	3,471278	7,942018	11,3161	6,902285	13,87247	4,557153	3,301766	4,276291	12,16394	1,535837	2,080847	6,550756	5,734209	23,11989	14,22442	6,244337	11,0932	7,156484	3,951219	11,83459	6,766551	2,488741	8,673948	8,248024	3,455252	3,777976	7,636978	1,300218	1,990772	9,884091	13,57538	23,49622	23,03969	10,4367	19,13296	12,76732	6,445969	20,66285	20,33039	6,557871	10,38247	16,94007	6,508482	11,96314	23,92531	13,85962	13,05185
8/17/2019 2:05:00 AM	33	12,31412	5,74236	30,25427	8,654675	21,61603	13,41298	13,99266	13,46679	14,87366	19,61511	9,950196	13,05157	14,39773	4,783654	9,005445	20,8774	11,68297	0,6026194	14,67679	16,85545	44,81667	20,76191	9,706014	28,63928	14,54058	12,88227	9,372652	11,36004	7,667233	14,77951	10,19217	5,355327	9,957587	15,86055	8,9115	0,406996	4,194712	9,549763	29,50452	21,78313	10,40948	12,43196	14,80251	8,717398	13,77556	5,227537	7,466704	12,65708	14,60495	3,257212	8,171421	18,16713	5,960779	1,297386	5,407825	4,886853	20,50757	15,14844	6,185967	10,64006	2,944504	6,234528	5,010431	13,25265	5,215034	3,372914	8,715945	3,424445	2,632488	13,94811	8,334785	0,9240302	11,7872	9,553217	19,9198	15,55834	8,091154	11,82948	9,954894	7,417247	17,58545	7,138871	2,613008	4,823857	9,833042	6,293863	5,271262	20,34738	1,923215	1,024398	7,77133	10,2455	27,78355	6,038213	4,767628	7,194477	10,38006	3,494004	10,105	10,39719	5,351182	13,81942	4,654827	3,380581	4,427221	11,8922	1,178852	2,037536	6,42345	5,927139	24,23526	14,21675	6,106252	10,98219	6,989529	4,066092	12,19869	6,791281	2,424776	8,521497	8,034718	2,599262	3,799459	7,688025	1,266647	1,876865	10,17407	13,39329	24,36865	22,10184	10,60124	20,78436	13,40227	6,466691	21,60844	21,07393	6,573691	9,341359	17,04596	7,011425	12,46429	22,37255	13,64024	13,26654
8/17/2019 3:05:00 AM	34	12,78052	6,427526	28,67906	9,140764	21,59476	13,92497	14,80472	12,69618	15,0076	21,17464	10,23935	13,29734	14,2613	5,464537	9,198856	21,49888	10,87153	0,5910836	14,89922	17,11103	42,74716	20,8801	10,09408	29,88713	16,70866	13,39923	8,68562	11,29932	10,68689	14,82579	11,40045	4,38695	10,83119	15,66023	12,88641	0,3893816	4,391924	9,080322	30,21166	22,11753	10,71998	12,62655	13,36981	8,64604	14,61822	4,76825	7,797856	14,69158	14,54106	2,684502	7,995344	16,56844	6,214909	1,257806	5,474829	5,718252	19,02506	15,06838	6,406319	11,05375	2,86334	6,098033	5,26014	13,59679	5,190443	3,463473	10,40306	3,309157	2,886204	14,60136	10,16212	0,9980106	12,73444	9,15748	20,38779	12,67304	7,201522	12,03014	10,20377	7,2257	17,86776	6,999269	2,764561	4,934309	9,731847	6,887365	5,740288	17,62703	0,7590766	0,6921419	8,241946	10,23493	27,73769	5,971693	4,345297	6,857041	8,677816	3,246159	8,089772	9,696204	5,055952	14,01629	4,902327	3,417399	4,478683	11,83763	1,020322	2,011771	6,454534	5,875401	24,82006	14,56461	6,308715	10,81517	7,137212	4,045922	11,77505	6,358173	2,593114	8,093225	7,925923	2,387268	3,873647	7,314323	1,317211	1,887365	9,758718	13,90963	24,05456	22,4283	11,81359	20,03474	13,49849	7,08437	21,05383	20,6458	6,57818	10,58148	17,52597	6,403832	12,47216	24,45347	12,54608	12,58538
8/17/2019 4:05:00 AM	35	13,31282	7,038366	29,75665	9,646192	24,22297	14,34419	14,92236	12,7323	15,57381	21,15827	10,15369	12,7533	14,43966	6,385044	9,715614	22,24642	13,40842	0,595021	15,84549	17,32462	45,39885	21,3608	10,60283	32,47603	14,80741	14,82676	8,994599	11,56209	7,9224	14,62989	10,34068	3,651014	9,950196	15,3335	6,750456	0,3986378	4,462934	9,32858	30,62493	22,85968	10,61671	12,82894	13,69322	8,617652	14,2937	4,860674	7,986434	13,17999	13,58574	3,381825	8,54229	16,37606	2,478449	1,255181	5,831469	5,785947	19,52738	14,70132	5,741255	11,07448	2,8469	6,893029	5,266358	13,28747	5,899785	3,228683	9,210736	4,668573	2,929377	13,85051	8,878482	0,9417137	12,2237	8,960474	22,86582	13,41574	6,987041	12,31709	10,38724	7,299541	16,65292	7,017505	2,916459	4,700071	9,868825	6,782922	5,555302	17,75558	0,8313302	0,6751491	8,378716	9,740688	27,81367	6,011412	4,615661	6,742098	9,630789	3,278004	8,018831	9,781028	5,326868	13,36297	4,853904	3,679681	4,46853	11,80786	1,043324	2,001824	6,458748	5,978946	23,90577	14,25225	6,856005	10,85351	6,973986	3,935952	11,9726	6,621698	2,393139	8,054403	7,982705	2,371035	3,698193	7,335393	1,173049	1,871961	11,08194	13,63285	25,02514	22,88434	11,42366	20,43069	13,86183	6,814213	21,67371	21,14431	7,167053	10,99083	18,85506	6,419789	12,3356	23,5523	12,67158	12,23454
8/17/2019 5:05:00 AM	36	13,96255	6,972812	30,11279	10,00705	22,92634	14,43558	14,98335	14,82876	15,24253	19,67534	10,80639	12,632	14,64972	5,510611	9,491879	25,4731	0,3611296	0,5903238	15,36209	17,6329	47,13238	21,81415	10,11335	33,98824	15,06348	14,11666	8,908115	11,58281	8,042869	15,32383	10,409	5,056089	9,72259	15,32348	4,721347	0,4390473	4,786901	9,505692	30,25179	24,25743	10,71079	13,06269	13,65544	8,822253	14,94184	4,809695	7,816023	13,98638	13,77749	2,736862	8,49048	16,11855	9,341084	1,245855	5,466263	5,952697	19,67355	15,95622	5,96596	11,17491	2,862995	6,255872	5,12109	13,6535	5,724539	3,48537	9,17993	4,572834	2,829009	14,23816	10,32148	0,9315595	12,55574	9,196783	20,60801	14,00814	6,945043	12,04797	10,2075	7,541101	16,56602	7,141289	2,835779	4,581399	9,79664	5,901788	5,590047	17,87018	0,7556919	0,7105162	7,85892	9,74649	28,56612	5,715213	4,582643	6,973019	9,527936	3,43826	7,915079	9,561921	5,104927	13,3057	4,577531	3,527575	4,36153	12,6912	0,9794983	2,026691	6,828788	6,292275	24,32699	14,09925	6,553175	11,02474	7,050314	3,978987	12,27467	6,608574	2,604305	7,917912	8,263222	2,268803	3,748273	7,109098	1,144175	1,814559	10,53741	15,44782	25,0219	25,00187	12,06524	20,72205	14,5318	7,289733	21,46579	21,29925	6,944628	11,05065	18,72775	6,605673	12,78549	23,4096	12,98008	12,44937
8/17/2019 6:05:00 AM	37	13,65461	6,786514	30,90517	10,2064	22,98844	14,32195	14,9263	14,94087	15,33709	19,5557	10,7271	13,08031	14,96602	4,994682	9,526207	20,40748	0,3576757	0,600478	15,46005	18,51086	46,91969	22,73334	10,42316	32,45773	15,89232	13,35882	8,980714	11,57424	8,547193	16,77567	10,15777	5,377984	9,726459	17,83833	1,681518	0,3757046	4,694201	9,214467	32,2259	23,47045	10,73255	13,24423	13,95509	8,684309	15,9366	4,871381	7,21368	12,88765	13,89568	2,796544	7,72809	16,07109	0,6591236	1,251036	6,120138	6,025572	19,88395	15,43566	10,27009	11,45847	2,943469	6,00174	4,984044	14,58016	5,441534	3,453871	9,111338	3,821908	2,978144	13,77031	2,267076	0,8951564	13,05489	9,169153	21,56382	15,7329	6,863533	12,44294	10,67391	7,41932	16,64539	7,69818	2,717866	4,612829	10,99145	7,196066	5,649798	17,67282	0,7447779	0,6945595	7,968819	9,98584	28,63056	6,033931	5,031292	7,212852	9,327475	3,30743	8,516316	10,90476	5,102578	13,27503	4,537467	4,521648	4,438343	15,53133	1,056587	2,142532	6,541709	5,93225	24,16846	14,22193	6,648016	11,47111	7,433963	4,132819	12,221	6,577144	2,422083	7,747983	8,317999	2,298712	3,579036	7,01488	1,249724	1,862428	11,45474	14,61463	25,86829	23,88256	11,15018	21,72379	15,02445	7,196618	23,11305	22,14688	7,170645	11,62018	19,21861	6,467659	13,11588	23,81182	13,26661	12,00984
8/17/2019 7:05:00 AM	38	14,50037	7,338845	30,69787	10,38738	24,15865	14,37839	15,35443	13,69543	14,99869	20,03302	10,85385	13,28878	14,73786	4,957795	9,728187	20,3936	1,202821	0,5908074	16,70134	18,43349	47,60196	22,46387	10,7615	36,12684	15,05802	13,81673	13,76596	11,7747	8,588154	15,39754	10,51234	5,175453	10,00269	15,28681	1,292344	0,4746215	4,681974	9,641772	32,34493	24,12425	10,8305	13,96483	14,04178	8,576276	17,54759	4,822336	7,437832	12,8554	14,1199	2,949754	7,938082	15,82138	12,76118	1,23653	6,121796	5,884104	20,08731	16,05237	7,910104	11,55822	2,802553	6,037246	5,225257	13,64128	6,119999	3,416985	8,899205	4,497679	2,80504	18,05862	10,13822	0,9216126	12,8659	10,20509	21,84039	14,46293	8,085212	12,75883	11,21132	7,596638	16,63137	8,215421	2,97172	4,330101	9,707878	6,682139	5,628454	19,1018	0,7765529	0,6572586	8,259422	9,675896	30,67591	6,194187	4,743314	7,253123	8,455113	3,396814	7,939117	10,0831	5,763291	13,51127	4,400904	3,903004	4,304404	11,51649	1,048022	1,919416	6,921004	5,858339	24,32313	13,97574	6,483339	10,6746	7,202352	4,191535	12,21216	6,411569	2,359431	7,725188	7,798615	2,922884	3,650047	7,260444	1,11841	1,849304	11,88122	14,71251	27,06392	25,03046	12,17534	22,42478	14,63314	7,270391	23,20941	22,0883	7,37801	12,17369	19,4286	6,443758	12,91418	25,7376	12,81347	12,22079
8/17/2019 8:05:00 AM	39	16,73644	7,370138	31,33904	10,54819	26,65831	15,84825	15,07315	13,45857	15,23596	20,27147	10,69725	13,0953	14,87622	5,23251	10,62624	20,57899	0,9032383	0,5749199	16,57618	20,19811	52,85064	22,57004	10,66997	33,9448	15,7405	15,48954	9,415273	11,75805	8,879242	15,50163	12,5795	3,99522	10,18782	15,58957	8,642519	0,4439517	4,284441	9,552595	33,09571	23,94106	10,88307	14,78842	15,32383	8,763056	15,70706	4,888719	7,768429	16,09838	14,06761	2,722218	8,342797	15,85848	7,868313	1,265542	5,927622	6,11544	20,57844	16,1517	6,013415	11,93005	2,844828	6,864294	5,273541	14,00268	5,577199	3,665106	11,29918	4,213638	3,696121	13,69343	1,741476	0,903929	14,82724	9,413476	21,90098	14,72777	6,426213	13,07499	10,62003	8,344731	17,98844	7,037122	2,964191	4,603642	9,711817	6,324602	5,606349	18,04494	0,7342092	0,6327365	9,090407	9,767903	30,15494	6,063702	4,943979	7,19724	10,88286	3,265708	8,087562	11,13665	5,82691	13,46002	4,419623	3,290437	4,342672	11,58516	0,9632654	2,233574	6,967216	5,793131	24,30385	13,83413	6,385804	11,62999	6,693329	4,393512	12,34202	6,379863	2,672344	7,507322	7,934697	2,815885	3,395295	7,036983	1,150669	1,831897	11,90097	15,01188	27,13313	24,63507	13,54022	22,03035	14,88685	7,072281	21,57417	22,9874	7,494198	14,20749	20,26801	6,045121	12,67794	24,29149	12,60513	11,32951
8/17/2019 9:05:00 AM	40	15,18982	7,457587	31,19916	10,87899	24,64039	14,98853	15,72502	13,95854	15,41577	20,14582	10,9806	13,29154	14,91828	6,200749	9,559431	20,96796	1,694574	0,5935705	17,22688	19,22331	51,47284	25,01451	10,8104	34,15623	16,4754	14,20756	10,20274	12,12112	8,491794	15,62459	10,46916	5,438633	10,59095	15,87927	9,464935	0,3957366	4,675619	9,81778	33,19802	23,99197	11,40349	16,33973	14,66208	8,475976	15,6509	4,635417	7,233297	12,79178	13,44876	3,24837	8,277728	15,96879	1,461235	1,305606	6,233283	6,325846	21,25428	16,05037	5,926379	12,33394	2,882474	6,34049	5,599028	13,78958	6,974332	3,519355	8,776593	3,894369	2,807527	15,40119	1,831136	1,04291	13,32732	9,345987	22,32545	14,92864	6,472494	13,05599	10,6384	7,628481	16,51145	6,891856	2,37594	4,352136	9,492844	5,63177	5,291087	17,48156	0,7735826	0,63771	9,253773	9,711678	32,50346	5,935843	5,07329	7,497098	11,75467	4,793739	8,345353	9,717341	4,7114	13,48427	4,854801	3,419886	4,110578	11,16891	0,9594662	4,774951	7,410616	6,008718	24,99745	13,94542	6,446107	11,55255	7,463044	4,295424	12,11172	6,224167	2,896703	7,581995	7,397768	2,729747	3,635265	6,890542	1,111641	1,835212	12,17099	15,21593	27,34451	26,2404	12,44377	23,36276	15,66396	7,319436	23,52654	26,85504	7,217824	13,62111	20,73767	6,535353	12,37214	22,7484	13,25514	11,87907
8/17/2019 10:05:00 AM	41	15,55952	7,391896	31,8185	11,3521	25,14741	15,25572	16,54185	16,84302	15,43034	20,27168	11,68331	14,97907	15,03772	5,828429	9,604541	20,49624	2,440042	0,5755416	20,11135	20,67632	52,18894	23,50623	10,75783	34,93625	16,76869	15,93107	13,30073	12,49661	8,531995	16,7155	12,38091	4,006824	10,7664	15,37667	12,50442	0,3911085	5,772547	9,348131	34,54285	24,00033	11,27169	14,75084	15,13663	8,896924	16,47173	4,677899	8,000663	13,31834	13,39909	2,863961	8,593819	15,66078	1,770833	1,182789	6,213251	6,535008	21,378	16,5377	5,633842	12,51451	2,937528	6,321424	5,403473	14,8059	5,765985	3,514589	8,584768	3,566948	2,891523	14,67597	2,319366	1,046157	13,33333	9,934792	22,84579	15,21034	6,729871	13,11664	10,43	7,622403	16,46621	9,013871	3,061174	4,197544	9,599221	5,841554	5,31181	17,10537	0,7570043	0,6551862	9,320154	10,16944	32,10019	6,298905	4,755126	7,136038	10,15846	3,112843	7,87978	10,20599	4,997169	13,32063	4,685704	3,335405	4,265653	11,27507	2,862028	1,975782	7,802553	6,288682	24,68128	13,9182	6,388981	11,5272	6,942626	4,383152	11,98338	6,137406	2,553465	7,841097	7,452476	2,635666	3,707863	7,224664	1,138718	1,838459	12,49827	15,22125	29,28285	25,02956	12,81962	24,29971	15,31471	7,770709	23,37326	23,74779	7,19268	13,61454	21,50462	6,73968	12,50884	22,80214	13,75608	11,56837
8/17/2019 11:05:00 AM	42	16,01528	7,734305	32,52142	11,50296	24,8642	15,9241	16,29145	13,05005	15,93474	20,00235	11,37012	13,73135	15,37197	5,350699	9,4849	20,77953	4,14629	0,5689793	17,8525	19,50196	53,09771	23,7806	10,57879	36,58723	17,37228	14,20735	10,03951	11,99678	9,149811	15,69677	10,7311	6,555939	10,85364	15,33757	8,835515	0,387033	4,846582	9,130057	39,21978	23,79794	11,27577	14,60565	15,25095	9,093655	16,63013	4,489113	7,595532	13,49124	14,73143	2,943607	8,263291	15,94227	9,587686	1,180648	6,41751	6,585364	24,35946	17,41158	7,95756	12,37366	2,974	6,203511	5,205018	13,7433	5,697599	3,598102	8,56011	3,348807	2,924749	13,23849	1,641108	0,9218199	13,02857	10,17552	23,00115	14,99758	7,609487	13,27987	10,23859	8,341691	16,31776	7,220656	3,159814	4,524481	9,229181	7,411996	5,921336	16,91424	0,7757239	0,6241711	9,013525	9,743658	30,09602	5,831607	4,829796	7,336013	9,032246	3,69391	7,90078	9,876976	5,64068	13,26826	4,359458	4,187873	4,219648	11,21892	0,9666501	1,977786	7,903128	6,110329	25,33398	13,94984	6,747278	11,69098	6,883634	4,341291	11,73885	6,078346	2,855189	7,604789	7,556504	2,669374	3,703581	7,062472	1,201094	1,874309	12,76553	16,01756	28,99177	26,64622	14,65572	24,69593	15,56629	7,716691	24,71299	26,33738	7,350864	13,26143	22,05301	6,717782	12,907	22,76408	14,18525	11,75619
8/17/2019 12:05:00 PM	43	15,16226	8,865013	33,444	11,62612	25,14548	15,79417	15,68814	13,44261	16,67406	20,66513	11,95665	13,66663	15,36527	4,815153	9,659319	23,31792	2,425191	0,5827254	18,42728	20,43345	55,11625	24,32064	10,37992	36,89151	17,12692	14,18435	10,72102	12,35377	8,781429	15,5591	10,75341	3,748618	12,92074	14,98639	8,233519	0,3788821	4,908544	8,991767	36,02281	26,12601	11,36128	17,46415	15,18954	9,091306	16,64602	5,476625	7,100673	14,97811	13,54056	3,379545	9,036802	15,34621	12,27544	1,18797	5,573538	6,42269	22,39162	17,36516	5,673422	12,5402	2,89774	5,960433	5,287702	13,28401	7,486184	5,674804	8,058204	3,518664	2,515335	14,58561	1,637309	0,8350604	13,21576	10,71839	23,364	15,40251	6,551931	13,0734	11,09057	7,523555	16,31452	7,990164	6,298422	4,739791	9,256535	5,590669	5,276995	17,19496	0,7343474	0,6314241	8,936921	10,52926	30,49542	6,649191	4,808936	8,085006	8,143788	3,590573	8,909358	10,09001	4,717548	13,4049	4,330585	3,325597	4,251284	11,17443	1,049127	1,995538	7,602855	6,939655	25,92679	14,10125	7,070901	11,56637	7,282065	4,376174	11,4028	6,154467	2,321439	7,673105	7,576123	2,687818	3,856032	7,187776	0,9631273	1,801296	13,03037	15,90559	28,98914	25,86911	13,57945	25,80481	16,24751	7,266247	24,47786	26,0246	8,19829	13,76989	21,79902	7,764631	13,85389	22,07615	14,77723	12,51741
8/17/2019 1:05:00 PM	44	17,26003	7,819546	33,34708	11,90249	26,39306	16,14707	16,19308	17,1312	16,75059	20,71183	10,66424	13,4661	17,13092	4,921322	9,477509	19,4762	2,511812	0,5547496	18,51562	20,3755	53,27698	25,13498	10,56587	36,71785	17,57273	14,69655	10,55724	12,18211	8,492485	15,75507	10,96665	4,171432	10,62666	14,82538	8,947211	0,4544513	5,053741	10,03171	40,1365	26,29725	11,52119	14,87317	15,38413	8,924485	17,6805	4,412163	7,052802	13,96303	16,12469	2,930068	7,944643	15,455	3,545328	1,162412	5,806601	7,336635	24,59832	17,52611	5,871532	12,58489	3,000042	6,014728	5,315885	13,45573	5,607524	3,7328	9,095519	3,698815	3,013028	13,27179	1,617553	0,8526747	13,39675	10,81579	24,46218	15,11833	7,41773	13,58933	10,40624	7,588487	16,19357	7,0499	3,413531	4,593834	9,000816	5,824837	5,34089	17,84241	0,7538269	0,6101486	9,178133	9,928023	31,47367	6,00782	4,995372	8,359652	8,389008	3,713113	8,167413	9,596181	5,423022	15,26069	4,843474	3,442059	4,090131	11,11434	0,9526968	1,981446	7,959494	6,773595	25,94137	14,06761	6,861185	12,00203	7,117181	4,549003	11,92867	6,122761	2,659358	7,490813	7,418973	2,318606	3,684654	6,762682	1,055413	1,784027	13,1337	15,92686	30,99034	27,05177	13,21404	24,86662	17,89871	8,753386	24,32313	26,82257	8,15125	14,88713	21,49854	6,947392	13,92076	22,05957	14,60233	11,88101
8/17/2019 2:05:00 PM	45	16,34774	7,559682	34,55162	12,219	25,96603	16,45978	16,27245	14,15969	17,05819	20,87409	11,24275	13,00681	15,60248	5,112179	9,637903	20,87651	0,9517297	0,5735383	18,77812	20,2178	55,93743	25,78035	10,40333	37,91224	18,04563	15,2379	10,93971	12,46049	7,945678	15,92113	10,60007	3,498218	10,74436	14,50224	9,901567	0,4458858	5,25717	11,09872	36,91417	24,77295	11,99948	14,72653	15,5218	9,160796	17,12547	4,221652	6,86457	14,99081	13,82453	2,824588	7,823415	15,37764	0,8927388	1,098378	5,829464	7,002514	25,20827	18,2262	6,224511	13,1346	3,052954	6,040768	5,402368	14,85618	5,359057	3,997569	8,328015	3,57952	3,064351	13,10842	1,582049	0,893982	13,78965	10,51013	24,52006	15,14409	6,97219	13,96296	10,48194	7,810911	16,72006	6,668532	3,245331	4,549279	9,214607	6,518291	5,640266	18,4699	0,7250221	0,6524231	9,406568	9,732676	32,02172	5,709825	5,086	7,411791	8,348878	3,249406	8,528749	9,951577	4,372375	13,36808	4,449187	3,350049	4,022298	11,16393	1,04146	1,976266	8,18254	6,930192	27,49917	13,8246	6,570444	12,20525	7,595185	4,401111	11,96155	5,953664	2,546765	7,65183	7,236889	2,190263	3,550647	6,682553	1,096858	1,827061	13,68424	16,59614	30,67764	28,15698	12,96599	25,27071	16,70583	8,168518	25,38227	27,79247	8,344109	14,86468	22,1245	7,555676	13,85679	22,4723	15,16986	11,79149
8/17/2019 3:05:00 PM	46	15,97383	9,303852	39,52276	12,20208	27,33525	16,94463	16,39264	14,54534	16,73519	21,30961	11,0418	13,04936	15,58805	4,692612	9,655587	19,43026	0,90835	0,5775448	19,18525	22,39217	59,12225	26,07504	11,72089	40,43179	18,11049	15,09484	11,35285	12,23537	8,576412	15,83306	11,12228	3,571231	10,59696	14,46224	3,144686	0,4436063	5,215448	10,42427	37,85885	24,71928	12,47721	14,59411	15,88811	9,314008	17,75703	4,29059	7,313426	14,05504	13,38079	3,370496	7,749502	15,18864	0,6992567	1,151636	6,232662	7,412481	23,39377	18,97947	6,065774	12,9005	3,02332	6,544196	5,518762	13,63174	7,678216	4,288724	8,288158	4,690263	2,912453	13,09247	1,635721	0,9198857	16,23812	11,06177	24,16667	15,51261	7,046102	14,08785	10,80149	8,163199	17,45151	6,869612	4,866407	4,619461	9,17682	5,711346	5,424265	16,69899	0,723986	0,6435124	12,91017	9,97693	36,33849	6,025227	4,76825	7,8326	8,479706	3,271096	8,270405	10,18561	3,913918	15,07488	4,380803	3,27752	4,093584	11,20379	1,018112	1,87652	8,490343	7,287868	26,35873	14,47944	6,980687	11,80302	7,484252	4,211635	11,91451	5,87022	2,729332	7,657149	7,642504	2,128716	3,626561	6,794249	1,057623	1,837837	14,08771	17,20332	31,56222	30,40403	14,92602	25,68081	16,8741	8,094607	25,4827	28,30404	8,170798	15,99096	22,82321	7,212712	15,04559	21,40514	14,86516	12,08844
8/17/2019 4:05:00 PM	47	17,57481	7,711994	36,61092	11,95527	26,35769	16,10736	16,61438	15,18879	17,38167	21,98476	10,75023	13,0535	15,97383	4,895695	9,927539	19,64426	0,6935925	0,5835544	21,82403	21,57141	57,48328	26,61901	12,7236	40,18554	21,30091	15,32176	11,69444	12,03823	8,41353	15,95207	11,22928	3,512447	10,64137	14,35794	0,9690677	0,3741849	5,72219	9,75105	39,24728	26,58046	12,78218	14,21081	16,58495	9,373482	16,91244	6,126699	7,055012	15,02224	15,20557	2,702808	7,662814	15,10327	2,651207	1,079175	6,357965	7,70405	23,68466	18,99681	9,139935	14,52096	3,175218	6,614653	5,63474	14,4409	5,528294	3,152009	8,344871	3,092327	3,474801	13,22281	1,554349	1,158336	15,23845	11,25698	24,64841	16,25808	11,65147	13,64114	10,88797	8,196839	16,27722	7,276678	2,752887	4,203898	9,179515	5,401262	5,540452	17,64824	0,7652243	0,6278321	8,705377	9,888304	33,04273	5,784979	4,554667	7,710889	8,73895	3,319518	9,235811	9,972094	4,039428	14,1418	4,561574	3,402755	3,835862	10,94993	1,005609	1,877901	8,796488	7,493507	28,43668	14,33383	7,473752	12,29236	7,336358	4,432126	12,11863	5,79845	2,243175	7,65024	7,659082	2,062058	3,297276	7,089274	1,129601	1,871615	14,60503	18,19048	32,53136	30,24743	15,30483	25,88003	17,49136	8,487443	26,84592	29,41755	9,468254	15,41929	22,49986	7,3796	14,16169	21,12166	15,68164	11,98193
8/17/2019 5:05:00 PM	48	15,82574	8,916405	37,54483	12,39887	27,12389	16,63489	17,08624	17,97214	18,03085	21,87687	11,13147	12,99548	15,40686	5,921958	10,38931	19,16777	0,5260141	0,5748508	20,85599	24,51246	60,82933	27,42512	10,27244	42,15248	19,81481	16,19681	11,42393	11,89103	10,0183	15,80239	11,1171	3,423547	10,48602	14,33286	3,560869	0,4279261	5,536099	9,408503	41,19474	25,99863	12,38748	17,70212	17,02179	9,704978	17,98208	4,514809	7,00728	13,5675	13,33969	3,035961	7,604374	15,1137	0,6957339	1,154606	6,948152	8,084729	24,27622	19,4342	5,895433	13,52281	3,034856	6,450181	5,772754	13,71222	5,764464	3,629669	8,050674	3,377473	3,000456	12,99065	1,579216	1,046779	15,31029	11,16075	24,43151	15,93343	7,48805	13,65267	11,09479	8,223986	17,05736	6,952987	2,929169	4,705114	9,041985	7,757446	5,149895	16,59248	0,7217755	0,6397822	9,631549	10,95843	32,68277	6,045535	4,359319	8,789511	8,565015	3,510652	12,10419	10,7063	4,821301	13,41989	4,363118	3,297276	3,897201	11,97785	0,9240302	1,938274	8,695777	7,513747	27,42035	14,40021	7,509049	11,56858	7,409026	4,292385	12,08465	5,907383	2,310386	7,526042	7,364888	2,195236	3,378164	6,712465	1,057831	1,854899	14,45161	17,37698	32,9108	30,00801	14,05711	26,25387	17,61101	8,588777	26,97433	29,51004	9,192985	15,55793	23,23007	8,16617	15,46785	21,44051	15,21932	12,18702
8/17/2019 6:05:00 PM	49	16,12373	7,823483	37,28531	12,6633	28,50512	16,78009	17,68761	14,74518	17,76014	23,39405	10,77455	13,32394	16,74569	5,118396	10,03516	19,98756	0,6203029	0,5711898	20,99608	22,41082	60,59012	28,85659	10,9739	45,1329	18,10386	16,13568	12,33857	11,78852	9,077903	15,83603	11,08263	3,377266	11,04851	14,45126	0,8061175	0,3527023	5,928313	9,374655	40,41391	26,7106	13,102	15,27099	17,39217	9,706013	17,51015	4,327061	6,850064	14,08847	12,31529	2,871353	7,616807	17,02559	0,7077531	1,161444	7,077255	8,354746	25,65829	19,85667	6,241849	14,15548	2,99721	6,465034	5,862137	13,79545	6,324326	3,722162	10,3	3,486199	2,993894	12,89007	1,605327	1,016385	15,87464	11,79805	25,15218	16,17215	6,791833	13,38721	11,15495	10,31043	17,51161	7,388234	2,991891	4,79222	9,078665	5,156457	5,306076	16,54039	0,5864556	0,61678	9,679142	10,69926	33,53462	6,166419	4,495814	9,185939	9,41168	3,426033	8,80008	9,939351	5,577337	13,38266	4,442833	4,084811	3,726514	10,73304	0,9354278	1,883151	9,181312	7,485218	28,17715	14,44415	7,266109	11,80206	7,190678	4,371062	12,37021	5,811091	2,159662	7,280269	7,39459	2,143291	3,472728	6,644148	1,02792	1,852965	14,31331	18,86916	32,66606	30,38316	14,85094	28,28678	18,26785	8,857205	27,47803	28,99377	9,467838	15,95194	23,81224	8,218184	15,80467	22,91024	15,98171	12,83778
8/17/2019 7:05:00 PM	50	16,72497	8,176739	38,87399	12,34748	29,36899	17,41152	17,82957	15,28604	18,35855	22,50774	10,76633	13,41443	15,61754	6,688702	9,817294	19,18117	0,5100575	0,5597232	20,6067	23,01185	60,54929	29,01201	11,44921	43,07527	19,42003	17,2659	12,16028	12,18253	9,376382	16,41254	11,19501	3,534068	10,63322	14,5691	1,313619	0,380609	6,080349	9,580296	40,59743	27,40184	13,96731	15,7577	16,32771	10,02729	17,607	3,82999	7,070831	13,69861	12,10378	3,199464	7,387475	14,68218	0,6538738	1,148182	6,939447	7,680082	26,16677	20,86635	5,844386	14,01677	3,074851	6,791694	6,245096	14,13385	5,622928	3,432389	7,318744	4,603297	2,442805	12,865	1,462547	0,9908958	16,19419	12,47721	25,1474	17,11166	6,775601	13,58484	10,94448	8,087146	18,04356	7,383952	2,944573	4,662011	8,672359	6,858284	5,123164	17,53053	0,4446425	0,6017214	10,17228	11,22541	34,16888	6,5625	4,617596	9,369749	7,736032	4,086124	8,905421	10,22388	4,342189	13,10186	4,44304	3,200362	3,834549	10,35201	0,9153957	1,972328	8,99674	7,576398	28,5378	14,35863	7,187569	11,92204	7,036015	4,238298	12,90057	5,911735	2,212368	7,477137	6,804888	2,084922	3,385762	6,780159	0,9237539	1,841084	15,20896	19,52759	32,25188	33,60121	15,71591	27,93414	18,22482	9,197751	28,78461	32,09666	9,59114	15,95104	24,43469	8,618065	16,8808	20,992	15,99476	13,10566
8/17/2019 8:05:00 PM	51	17,29623	8,658337	39,52553	12,87902	30,52581	17,72436	17,49413	15,55869	18,34811	21,11537	10,8542	14,22234	15,50584	5,369556	9,711469	18,95074	0,509574	0,5689102	22,16761	26,66736	62,23965	30,7662	11,92404	43,96089	20,0697	16,95755	11,66998	11,97088	9,168738	15,71894	11,74652	3,855894	11,43174	15,14941	0,6191286	0,3627873	6,080488	9,300883	39,89907	28,73336	13,36863	15,89309	16,60733	9,819712	17,29021	4,050826	7,548976	13,71014	13,45125	3,194007	7,565761	14,59632	0,6455847	1,162757	7,049763	7,87612	26,46911	20,60428	8,248993	14,53857	4,190912	8,754627	5,515307	13,66891	5,550882	3,657922	7,424776	3,463956	2,428644	14,15679	1,444795	0,9832974	15,92493	12,66599	25,80432	17,22211	7,35791	13,75511	11,08298	8,873855	17,1931	7,323027	2,860853	4,797606	8,844635	5,160532	5,173727	18,82212	0,4257157	0,6111848	9,930372	11,43312	35,50971	6,716541	4,687983	10,25807	7,925992	4,474953	8,970007	10,10714	4,29501	13,37692	4,60979	3,865772	3,825017	10,45259	0,9384671	1,976956	9,315526	8,028087	29,16632	14,5977	7,511052	11,8634	6,790382	4,796709	12,31971	5,712796	1,702448	7,414347	6,638829	2,170231	3,516385	6,968806	0,9588445	1,781886	14,81819	19,18863	33,97969	31,87679	16,57998	29,48649	19,30827	9,184005	29,26676	32,05446	10,16979	16,04346	23,87682	8,314062	16,76593	19,91476	15,58369	13,91136
8/17/2019 9:05:00 PM	52	17,85401	9,484624	42,70765	13,28747	29,5959	18,32166	18,2691	15,0842	18,54388	21,36833	12,23461	13,28657	15,76633	5,584591	9,616559	27,18971	0,5045314	0,5738838	22,59691	24,78614	63,37878	30,51669	12,25554	45,25482	19,35794	17,37767	11,75135	12,00438	8,614956	15,49548	10,99338	3,929183	10,48616	13,99715	0,6763235	0,3653432	6,541777	9,579258	41,62771	26,98918	14,13192	17,51423	16,53591	10,10769	17,59022	4,248038	7,948787	13,75511	13,59921	2,88351	7,637737	15,16551	0,5832781	1,089536	7,525696	9,105467	28,33803	21,51809	6,440374	14,83525	3,012475	12,07767	5,69601	14,03259	6,057899	3,489238	7,566591	3,386246	2,997072	12,93193	1,530172	0,9401249	16,51933	12,99749	26,83756	17,21852	7,963294	13,8541	12,35156	9,102565	17,50277	7,334425	3,053161	4,836152	9,187114	6,60077	5,197628	16,62432	0,4403598	0,6024812	9,513359	10,72668	35,79417	6,104664	4,361599	9,537743	8,752831	3,601349	8,586497	9,73026	4,866061	13,66607	5,246532	3,162578	3,837174	10,31892	0,949243	1,865951	9,319809	7,956455	29,41735	14,63894	7,729057	11,78389	7,12837	4,01988	12,44267	5,479526	1,88619	7,527147	7,058605	2,256161	3,474663	6,435884	1,03918	1,838252	14,98031	20,9654	34,53194	35,49265	16,963	29,52621	19,91787	9,169222	30,23561	32,3856	10,00636	16,6885	24,60246	8,373466	17,52279	19,32506	14,60102	12,95065
8/17/2019 10:05:00 PM	53	17,44585	9,184902	40,98019	13,21639	30,15121	18,60805	17,80518	14,54831	18,69985	21,48693	11,44887	14,29798	16,87424	5,289774	9,44912	22,1596	0,447889	0,5535063	22,50836	24,66519	63,64542	32,03388	13,06339	45,38186	20,29109	17,58717	12,15338	12,99735	9,29501	17,20242	11,72255	3,803051	10,60967	14,85107	0,7644646	0,3719054	6,43243	9,769217	41,41101	27,30507	14,18663	17,26293	18,04695	10,47918	17,73486	4,139244	6,339109	14,1974	12,33581	3,33955	7,475409	14,70243	0,5547497	1,088155	7,327448	8,589536	27,76042	20,58625	6,540258	14,57028	2,941327	7,914318	5,401125	14,26489	5,437459	4,854111	7,365439	3,574962	2,349	12,80532	1,464205	0,7979664	16,56741	13,43273	27,24194	17,69846	7,92765	13,88732	11,10004	8,81507	17,57419	7,444325	2,706054	4,755816	8,789512	6,207035	5,246119	16,95823	0,4274425	0,5853504	13,38942	11,65499	37,72228	7,10157	4,990191	9,711747	7,996104	3,537246	8,640585	9,748634	4,162591	14,07742	4,592865	3,120648	3,972839	10,1988	0,9287274	1,9333	9,444629	8,251823	29,69931	14,4753	7,898707	12,6365	6,850547	3,614473	12,14364	5,5151	1,449561	7,64506	6,848268	2,187086	3,240703	6,513594	0,9585683	1,804819	15,8048	20,91422	35,55765	36,12773	16,18155	29,52552	19,80134	10,87436	30,5513	33,16279	10,0163	17,05639	26,18217	8,824464	17,32669	18,60315	14,52075	13,30487
8/17/2019 11:05:00 PM	54	18,36663	9,426531	41,92038	13,30494	30,2359	18,423	18,21024	14,30054	19,27208	21,67475	11,19564	13,85334	15,94524	4,990122	9,737165	19,24707	0,4358007	0,5531609	23,41139	24,97582	65,2359	31,30408	12,69252	46,97088	20,0715	17,47569	12,17085	12,24166	8,944173	17,59291	10,92127	4,22552	10,3076	15,73462	1,063702	0,3531167	6,811935	9,736267	43,11029	27,54904	14,28831	15,34821	18,01994	10,41135	18,05565	4,462865	6,789277	15,41756	12,0767	3,370842	7,515681	15,08669	0,567736	1,078622	7,687403	8,818939	27,72768	21,94373	7,208499	14,96926	3,156499	8,454354	5,855507	15,78767	6,701343	3,438536	7,706469	6,046364	2,894286	13,2425	1,541916	1,035726	18,50616	13,53787	27,30058	17,00873	7,441355	14,59432	11,51449	9,285202	18,58691	7,095904	3,211345	4,50286	8,751311	6,57079	5,292329	16,23909	0,4289622	0,6095961	10,03385	11,90332	36,99526	6,415368	4,786624	9,352551	7,743146	3,363658	8,395985	9,589896	3,973806	13,3218	4,663531	3,364141	3,699575	11,25615	0,9279676	1,911472	9,519853	8,560454	30,80487	14,65296	7,191713	13,05951	6,259601	3,592023	12,24	5,413628	2,013981	7,617153	6,894066	2,132723	3,401995	6,299735	0,9412991	1,88702	15,51703	21,2576	34,85715	34,69462	16,53549	30,78726	19,4038	9,959453	31,9552	38,25404	9,600739	17,71138	24,7907	8,593337	17,95873	18,66296	14,09344	12,41497
8/18/2019 12:05:00 AM	55	18,36145	10,12289	41,69064	13,76057	30,66486	19,47944	18,6276	14,3692	19,36802	22,38513	11,40922	13,57165	16,10135	5,004352	9,320429	18,48123	0,4336594	0,5569601	23,29527	25,51317	68,29576	31,92535	12,66751	47,8643	19,84865	17,64043	12,46768	12,50691	8,97581	16,17609	11,41488	4,051794	10,53534	13,90991	1,103144	0,3563633	6,937444	9,36153	44,22995	27,44578	14,7228	15,4356	17,44571	10,3985	17,72498	4,476404	7,182528	14,40132	16,05424	2,709646	7,623439	16,39175	0,5371353	1,079382	7,740522	9,419692	28,5168	21,17409	6,55953	14,9301	3,129835	7,134518	5,938054	16,34553	9,412992	3,422096	9,94999	3,478186	3,356819	12,52425	1,492111	1,118548	17,20864	13,81493	27,09121	17,1768	7,950791	14,61801	11,58246	8,704341	18,00619	7,164359	3,071121	4,651027	8,71339	5,286252	5,218833	16,48963	0,4174956	0,5744363	10,48436	12,19019	39,82676	6,261053	4,312555	9,213571	8,01593	3,536072	8,498357	9,479239	4,735162	12,99997	4,664705	3,986931	3,671184	10,14299	0,8298796	1,799984	9,783515	9,001369	31,18583	14,41803	7,499586	12,55547	6,527687	3,324837	12,18032	5,352564	2,027106	7,377943	6,606364	2,285381	3,227302	6,17077	1,004711	1,77035	15,27686	21,01079	36,67647	34,38868	16,66466	32,74266	20,26712	11,11047	32,02462	34,0788	10,20322	17,58779	25,46239	8,724373	18,56011	18,57855	15,68095	12,36965
8/18/2019 1:05:00 AM	56	18,54906	10,38019	41,94794	14,20825	32,11359	20,63819	19,83442	15,45901	19,40954	21,61493	11,10777	13,80885	15,73483	4,845821	9,069337	18,55051	0,4566617	0,5620717	24,43544	26,487	65,80529	32,23026	12,94126	47,74992	20,21794	17,99693	13,15954	12,41283	7,457035	17,27225	11,13368	3,709383	10,13656	13,83047	0,3840628	0,3710765	7,028901	9,307099	45,44859	27,83406	15,31305	16,21297	18,07651	10,73421	18,39827	4,60219	7,114348	14,38156	11,68401	2,921157	7,506701	14,5251	0,5803769	1,06308	7,811395	10,3583	29,03632	21,87086	6,675923	15,28687	3,391495	7,29816	6,442792	14,82862	7,586484	3,539042	7,792814	3,493452	2,821342	12,58303	1,500193	0,8633123	17,78156	13,63002	27,45787	17,86583	7,756203	14,30151	11,81656	8,7433	17,97718	7,570803	3,317169	4,841747	8,928356	5,330183	4,880015	16,06639	0,434212	0,6228586	10,69891	11,95658	37,90623	6,059488	4,607647	9,561231	9,239818	3,651843	8,395986	9,628164	4,358906	13,13191	3,997016	3,172248	3,615786	10,21572	0,4716512	1,895999	9,475714	9,385915	31,89869	14,43904	7,377321	12,91915	6,317418	3,368285	12,30617	5,001727	2,115177	7,125125	6,871547	2,094316	3,272615	5,999184	0,8289126	1,749765	16,87369	23,84125	37,26438	37,13197	18,74088	32,52438	20,57844	10,45915	32,65107	35,42579	10,01319	18,8999	26,1153	9,390199	19,42557	17,37767	13,97153	12,38126
8/18/2019 2:05:00 AM	57	18,50492	10,27278	44,43551	14,11154	32,34223	20,32984	19,46287	16,57555	19,91006	22,05474	10,92983	13,47425	15,74809	4,831938	9,168669	18,38811	0,4442971	0,5565457	23,91627	27,8277	70,09622	33,01994	12,60541	47,70191	20,27409	19,31408	13,4002	12,86286	8,440611	17,31515	11,92239	3,647974	10,16993	13,66158	0,3808852	0,3569159	7,121119	9,561297	47,20387	28,52875	15,76495	15,80363	18,06981	10,80425	18,91827	4,574008	7,033806	17,75931	11,50213	2,634215	7,600713	14,54963	0,5301586	1,061422	7,349206	9,968019	29,47717	21,47029	7,557679	15,70845	3,323801	6,690636	6,470974	17,49489	6,802609	3,385831	8,734251	6,229761	2,746256	13,05088	1,470422	0,8564047	18,29541	13,91751	27,73686	19,38488	8,428659	14,8988	11,9083	9,336318	18,08459	7,329797	3,259215	4,610273	9,03777	6,553175	5,121644	15,90469	0,4273735	0,5879753	10,74277	11,50834	37,86424	6,295452	4,671889	9,78849	7,970477	3,591471	8,452904	9,663393	4,054073	12,84876	4,123771	3,427484	3,646041	9,906125	0,4844994	1,687389	9,812321	9,119212	36,04796	14,3397	7,534883	13,16341	6,641041	3,626423	12,14633	5,15328	2,275848	7,355011	6,461926	2,270253	3,27973	6,174846	0,7567971	1,740923	16,86713	22,03671	38,84145	36,7392	17,14764	32,85085	20,74554	10,23631	32,62469	35,85786	9,928782	19,89528	25,17373	9,747112	19,01422	16,93738	13,42451	11,94187
8/18/2019 3:05:00 AM	58	20,61478	11,58502	46,48486	14,63998	32,64969	20,5819	19,78787	16,70687	21,14425	21,71426	10,92748	13,33962	17,47043	4,711607	9,67168	19,43081	0,4374586	0,8128178	24,41804	28,65143	68,97403	34,96228	13,48952	48,63216	20,14271	18,53027	13,71132	12,57509	9,826827	16,15751	11,48078	3,835379	10,85461	13,80844	0,3876548	0,3541529	6,983381	9,497955	49,17751	30,39892	16,05299	15,63529	18,70821	10,5716	19,19146	4,521164	7,183218	14,61331	11,51684	2,739556	7,64948	14,52469	0,5622789	1,054998	8,112704	9,908544	29,97396	21,87894	9,205625	15,62438	3,507958	6,956648	6,747969	15,05761	7,187983	3,455529	7,852356	6,311132	2,997693	12,58213	1,465379	0,841208	18,38355	14,76887	28,47163	17,79848	9,259092	15,59198	11,60194	9,373688	18,38673	7,663849	3,167758	5,36258	8,775144	6,05493	4,974165	16,05541	0,4261301	0,5979221	10,40451	11,9563	38,3725	6,324049	5,423574	9,413062	7,941879	3,793587	7,925924	9,471843	4,166943	12,91722	4,224	2,681186	3,435359	9,891205	0,4744833	1,752666	10,03495	9,13427	32,29809	14,92685	7,385679	13,30087	6,840186	3,360135	11,76786	4,977274	2,659358	6,967424	6,722482	2,242001	3,165064	6,901803	0,7987263	1,714191	16,6552	22,42326	39,28838	39,67762	17,59305	33,82598	21,36398	10,37536	34,08523	36,46213	10,27389	20,3031	26,69983	9,938178	19,35138	17,06911	13,39329	12,08527
8/18/2019 4:05:00 AM	59	20,01893	10,72468	45,21325	14,90592	33,24789	21,08173	19,41313	16,84302	20,24308	26,93081	11,52845	13,80947	17,44958	10,4311	9,184141	18,46686	0,440567	0,962989	25,79465	28,96669	69,86723	34,95241	13,66393	51,20938	20,89163	18,6191	14,92782	13,84339	9,230355	16,2442	11,27867	3,704617	11,40501	13,57178	0,3245883	0,3623729	7,227979	9,373481	48,21812	29,09324	16,24351	18,87813	21,62985	11,17519	20,60835	4,496436	7,270944	14,59977	11,41281	2,89401	7,726432	14,32409	0,6362595	1,065083	7,039608	12,39473	31,35582	21,61313	7,776166	16,26658	3,574893	7,651277	6,451012	14,96581	6,512143	3,436326	7,577228	6,411293	2,774163	12,4464	1,438992	0,9635416	17,99825	14,76645	28,94217	18,68141	7,577365	15,72944	11,39209	9,529454	18,29196	7,156486	4,109057	4,445182	9,00931	4,738616	4,976169	15,94227	0,4106571	0,597715	11,00285	12,13051	38,52453	6,066535	4,78918	10,2801	9,437446	3,371809	8,470588	9,180482	4,066852	12,81063	4,149121	4,710227	3,599069	9,877942	0,4695098	1,891647	10,0469	9,414097	32,79751	14,74166	7,516233	12,9664	6,826924	3,446549	12,29788	5,143264	2,153307	6,864985	6,799017	2,213473	3,130457	5,971071	0,7643263	1,786583	17,36302	22,47382	39,13276	38,86543	17,8125	34,77454	22,08941	10,24716	33,69639	37,28552	11,3552	20,80487	26,71226	10,18091	19,83359	16,30616	13,21459	12,12208
8/18/2019 5:05:00 AM	60	20,16806	10,98799	46,51843	15,08828	33,7804	21,53301	19,88298	15,55461	20,83541	21,87521	11,08574	14,56358	16,59662	5,088624	9,390405	18,29375	0,495068	0,8604802	25,18982	29,95945	70,71702	34,1295	13,77307	51,40405	20,77317	18,71235	12,99963	12,39514	8,333263	16,94311	11,37413	4,215987	11,50606	14,03584	0,3229305	0,3569159	7,412964	9,1036	49,8079	30,44568	16,6552	16,57328	20,42869	11,01846	19,64999	4,164801	7,145018	14,81902	11,31721	2,842755	8,033819	15,57575	0,5404509	0,9960765	7,061437	10,53092	32,11705	21,74466	7,276055	16,38663	3,491102	7,037812	6,649812	15,25234	6,899246	3,566534	7,71462	6,616035	2,79454	12,59346	1,447903	0,9416446	18,46437	14,89846	28,94196	19,97216	7,920743	16,12104	11,83563	9,365814	18,62387	6,969771	2,763387	4,699174	8,998121	8,28049	4,934102	16,23833	0,4219855	0,5694629	10,96043	13,65226	39,45119	6,432153	4,962285	9,653237	7,509395	4,452158	8,979679	9,414027	4,10512	12,99465	4,175715	2,722356	3,664554	9,898803	0,5753344	1,915962	10,42654	9,12377	33,3696	15,09256	7,177898	12,37663	6,661554	3,476735	12,47354	5,049045	2,211677	6,927568	6,983035	2,240965	3,226957	6,109015	0,9588445	1,869059	17,35639	23,35972	40,38834	38,86418	19,31138	35,10209	21,61417	10,34842	34,51951	38,66628	11,21228	21,60754	26,25497	10,17898	20,13691	16,63082	12,88979	11,78451
8/18/2019 6:05:00 AM	61	21,23708	10,75507	48,96303	15,21614	33,46748	21,36114	19,81011	16,84309	20,8953	21,16635	12,18653	14,02271	16,0733	4,957863	9,444284	18,82529	0,4891275	0,8879724	26,20524	31,31887	70,46676	35,86096	14,37569	51,9485	20,86746	18,50485	14,03501	12,65003	10,4548	16,14176	11,88046	3,519355	11,28253	14,75768	0,3287329	0,3580902	7,451646	9,788836	51,92467	31,24081	16,41792	16,87486	19,34336	10,92244	20,41342	3,966208	6,785132	17,39998	11,37254	2,989265	7,283654	14,15223	0,4456096	1,052581	6,898487	9,742691	32,92931	23,13405	6,677304	19,38032	3,959784	7,027519	6,228034	16,53542	6,907121	3,499393	7,234679	6,484031	2,433894	12,51651	1,38007	0,7878122	19,05905	14,99558	28,56177	20,49762	8,605769	16,30257	10,65014	9,719897	19,15831	7,212574	2,131272	4,587479	8,70006	4,982178	4,690332	15,93391	0,4265445	0,6129117	10,97798	14,5825	40,36929	7,318813	4,910961	10,45141	7,268941	3,62739	8,887736	11,02274	4,142974	13,02256	3,978366	2,830874	3,588431	9,913034	0,535892	1,966249	10,23396	8,946729	33,16396	15,13815	7,873633	12,42471	6,504407	3,341968	12,35093	5,287149	1,787826	7,15759	6,414747	2,065512	3,029952	6,402451	0,8513622	1,985591	18,40379	23,82647	39,95669	41,80675	19,38654	40,68503	22,23792	11,03745	36,22914	43,56591	12,11559	21,89193	28,17024	10,72081	19,96581	16,66874	13,79587	12,80331
8/18/2019 7:05:00 AM	62	21,92356	11,15771	50,62825	15,38268	34,98791	21,47291	20,5562	17,18377	21,29179	21,8587	11,35949	15,18547	17,60845	5,325763	9,272079	18,11167	0,4908543	0,9128398	27,68657	31,37289	70,70202	35,76115	14,14166	52,76863	21,73022	19,40836	13,29548	12,72905	8,420161	16,65417	11,22513	4,850174	10,99248	13,37264	0,316161	0,3477288	7,580681	10,63066	50,10003	31,43243	16,70735	17,56293	20,76232	11,28917	20,38531	4,170673	7,170715	15,43428	11,83017	3,486958	7,349899	14,21088	0,5524702	1,066672	7,291322	10,56097	33,45747	23,83538	12,93615	16,90912	3,951081	7,463112	6,213044	15,63971	6,55124	3,745372	7,790878	4,056835	2,668614	13,83627	1,457228	0,8578553	19,24693	15,36569	30,07267	20,80232	8,734664	16,05645	11,17782	9,900461	18,95571	6,556353	2,422635	4,737511	10,26152	7,307486	4,64709	17,43583	0,4267518	0,5996491	11,43871	13,47784	40,96679	6,537771	5,77524	9,984114	7,23461	4,536223	9,304265	9,180964	3,890571	12,6003	3,585945	2,843239	3,532687	10,53251	0,6028957	1,976542	10,94835	8,740951	33,57676	15,77048	7,493439	13,10462	7,042164	3,362553	12,49737	4,947018	2,268734	6,943109	6,698304	2,286555	3,154012	6,504477	0,9318358	1,836594	18,10531	24,4726	40,76917	43,61433	20,927	37,9423	23,05054	10,85599	36,77913	39,48027	12,07104	22,39687	27,71552	10,00207	21,00443	17,19468	13,60805	12,11946
8/18/2019 8:05:00 AM	63	20,20191	11,38256	51,27224	16,46034	35,84964	23,36794	20,72447	17,20546	21,55414	21,73837	11,61907	13,70158	16,03455	5,144024	9,484624	19,20977	0,4948608	0,9206455	26,72911	30,19466	72,009	36,65085	14,4849	54,56157	21,65402	18,99508	13,99764	13,63375	10,26877	16,70217	11,58737	3,151456	11,43692	13,61192	0,3826122	0,3375746	8,251616	9,697101	51,81711	31,0237	17,11228	17,89933	20,64849	10,89951	20,71197	4,215296	7,304377	15,91547	11,15164	2,960806	7,166707	14,30613	0,5211097	1,052719	7,315981	10,68703	33,07962	22,83661	7,347965	17,22819	4,143388	7,387889	6,363353	17,07677	6,686491	3,793034	7,908377	6,625636	2,444187	12,498	2,062404	0,8890087	19,36263	16,21318	30,79148	19,25674	9,564545	16,15101	11,08277	10,09657	18,32442	6,445347	2,695692	4,718585	8,970974	4,630788	4,863229	15,77034	0,484223	0,5453553	12,33028	13,43391	41,24959	6,554626	5,080405	10,15735	7,141428	4,444422	8,858034	8,985273	4,104774	12,19047	3,424514	2,58973	3,553893	9,837188	0,5997872	1,830999	11,02405	9,04744	34,22607	14,79533	7,240896	12,66737	6,940898	3,310815	12,15165	4,959314	3,829023	7,155518	6,70017	1,90864	3,004117	6,460338	0,9601569	1,923008	18,71878	24,49499	41,19641	46,20607	20,04076	40,13905	24,22455	11,29214	38,4004	39,1295	12,8353	22,66944	30,85101	10,87658	21,00167	17,48591	13,02042	12,0182
8/18/2019 9:05:00 AM	64	21,12449	11,65416	51,12338	16,0914	36,07441	22,64748	21,05507	18,89112	22,02648	21,75619	12,9061	14,23429	16,47077	4,930579	9,197062	18,40096	0,4996961	0,8733975	27,97621	31,18141	74,14691	37,64762	15,4385	55,38082	22,93352	19,45755	14,04399	14,15071	8,057305	17,32276	11,84882	3,184958	10,96327	13,23932	0,4337285	0,3373674	8,371396	9,761689	53,16838	31,41433	17,13127	17,86306	21,39969	11,46773	23,57545	4,359251	7,429957	16,06798	11,52423	2,839578	7,215062	14,07984	0,5334742	1,061699	7,518857	11,9869	34,87829	23,57303	9,202033	17,33726	4,035561	7,71759	6,56326	15,8821	6,864224	3,718294	7,567211	4,613865	2,500484	12,08043	1,514976	0,8937059	20,47469	16,11371	31,42856	19,96595	10,34607	16,36508	11,06011	10,55026	18,15007	6,350368	2,631797	4,996615	8,881798	6,607538	4,662357	17,22687	0,4991435	0,5329216	11,99374	14,84548	42,06938	6,678133	5,096155	9,782479	8,182126	3,913641	10,03288	9,434752	4,950404	12,8947	3,525779	2,491158	3,272822	9,918631	0,6216153	1,92363	10,88859	9,56807	35,88853	14,83325	7,372762	13,59396	6,931295	3,163061	12,27398	4,851762	1,857109	6,8817	6,83618	1,983449	2,84987	6,414815	0,9943496	1,899729	17,96385	28,09937	42,02303	48,83607	19,95434	39,67659	23,86225	11,19122	38,9372	42,96343	12,88524	24,16031	28,63831	10,9558	21,82223	18,41685	12,7658	11,98504
8/18/2019 10:05:00 AM	65	22,48031	11,08042	49,47026	15,9259	37,06738	23,29914	22,57722	16,84924	21,95561	21,58447	14,32485	13,6535	16,18624	5,282314	9,550939	18,22537	0,4840848	0,8714634	28,22447	32,81996	74,40546	37,78418	15,14741	55,97942	24,12639	19,71554	14,90343	12,79793	8,392049	17,14688	11,56001	3,71636	11,70079	13,29935	0,318855	0,3607842	8,379545	10,15314	53,21584	33,62587	17,64582	18,26143	21,45246	11,33344	21,79342	4,204314	8,329466	16,0217	14,04599	3,482883	8,076163	16,61541	0,5538517	1,064945	7,763042	11,26423	35,84017	25,35892	7,651	18,41478	4,542648	8,004255	6,707215	16,04222	6,90346	3,918476	7,437003	6,135472	2,610936	13,38728	1,403211	0,8843805	20,56214	15,711	31,64601	21,02612	9,384741	16,12014	10,75839	10,52677	22,93497	6,557458	2,546005	4,844303	9,029759	5,691519	4,707462	15,67439	0,4930648	0,4588031	12,39839	14,19126	42,8	6,879421	5,022036	10,46778	6,840532	5,169581	9,109126	9,133441	5,902823	12,25913	3,629393	2,638566	3,380512	9,640944	0,6442722	1,902009	10,70782	9,182001	34,86144	15,57644	7,718281	13,12956	7,08057	3,435497	12,42768	4,897767	2,043684	6,493494	6,605188	2,009491	2,977868	6,221057	1,095339	1,745828	20,25862	26,46669	42,59173	45,56608	21,23128	39,51205	24,68232	11,36999	39,78905	42,11801	13,07499	24,06582	32,12215	10,92907	22,20374	18,78889	12,53357	11,78541
8/18/2019 11:05:00 AM	66	23,37381	11,66107	52,61736	16,35755	36,97398	23,80491	21,26195	17,68222	24,24956	22,00307	13,09039	13,83268	16,48652	4,819366	9,327751	19,54037	0,4672994	0,8955019	28,34846	33,12555	74,24735	39,34869	15,85993	57,41552	22,95915	20,46605	15,16696	13,97553	8,964481	17,29008	13,24851	3,88159	12,53537	13,92753	0,3162992	0,3384035	8,900033	10,02784	60,12696	32,62682	17,11918	18,89182	21,36004	11,09416	21,90691	4,218197	8,310055	14,99503	11,32336	3,150144	7,40281	14,08764	0,5801006	1,035174	8,276	12,57198	35,23327	24,42073	10,33067	18,44973	4,645226	8,130112	6,724	16,30443	6,51546	4,052346	7,518445	3,617443	2,655698	12,23426	1,402313	0,9375001	21,16096	16,81629	32,56217	20,77393	9,821232	17,84552	10,85344	9,906471	19,72121	7,604443	2,524315	4,53947	9,088613	6,039734	4,826205	15,79368	0,5666998	0,4696479	13,23704	13,90397	43,0676	6,918863	5,431726	10,61975	7,290423	4,392477	9,413751	9,369612	3,920134	12,28041	3,830059	2,23613	3,257419	10,3096	0,6580874	1,907949	11,055	9,523514	36,92535	15,44291	7,665369	13,37111	7,155241	3,490482	12,20995	4,964494	1,917205	6,524577	6,70003	1,914926	2,773541	6,646289	0,9171917	1,767518	20,46689	26,97433	43,89154	45,65194	22,03395	40,7061	25,42827	12,4006	40,26215	45,07592	13,09219	25,31485	30,28632	11,00886	23,03492	19,88271	12,73147	11,81981
8/18/2019 12:05:00 PM	67	24,40912	10,49327	52,15628	16,98276	37,39438	23,55493	22,22058	17,8431	22,75993	22,2974	12,07325	15,1405	18,47812	4,370856	9,345021	25,05588	0,4618424	0,810331	29,97948	33,59949	73,2005	41,92466	16,40176	56,85725	25,30829	19,98473	18,51728	13,23007	8,633469	16,44811	12,51706	3,45926	12,01674	13,52806	0,3112566	0,3458637	9,343365	10,58708	58,96413	34,06567	17,24905	18,45967	22,56866	11,67585	21,9237	4,119488	6,906499	14,2231	12,04127	2,396939	7,404745	13,27545	0,5833472	1,026746	8,077614	11,33137	36,38401	24,72957	9,50507	17,11684	5,004766	11,84488	6,441478	16,14162	5,930523	3,583044	7,306656	4,880844	2,549873	12,01909	1,351265	0,8599278	22,66855	17,52777	33,59133	22,50649	9,997307	16,85946	10,50059	13,80713	18,93112	7,116489	2,231363	4,154233	9,662979	6,341733	4,735577	15,6326	0,4444352	0,551434	12,68996	15,61443	44,64399	7,680151	5,819588	10,29993	7,398871	3,976984	10,21655	9,599359	3,874268	12,09349	3,572958	2,935386	3,199809	9,840157	0,6492457	5,132833	10,83188	8,852509	36,48023	15,17939	8,104692	13,67954	7,241035	3,099649	11,94573	5,19666	1,902009	6,788862	6,503855	2,061298	2,74598	6,954782	0,9600188	1,891025	21,6362	27,6702	43,96607	47,64361	20,9844	41,68649	25,9719	12,50442	47,19855	46,73022	14,13275	24,79036	29,94702	10,89737	22,27302	20,04248	13,4806	12,10454
8/18/2019 1:05:00 PM	68	25,36458	11,14777	54,12737	17,41373	39,4054	24,28106	21,6121	17,60575	22,14467	21,95306	12,2342	14,42861	16,54454	5,760458	9,930234	18,45021	0,4442971	0,8901138	29,47765	34,63625	75,03419	40,35837	16,58246	58,01275	23,09116	19,96097	15,95235	14,28057	10,70458	16,58951	13,26073	4,268899	11,51394	13,73335	0,306145	0,3352951	9,365813	10,43014	58,80885	33,4728	18,00094	19,30088	23,96897	11,80392	23,10117	3,998951	7,057499	14,66463	12,16001	2,73997	8,996808	13,79511	0,5443882	1,046986	8,383965	12,10986	36,27826	24,45693	7,513816	18,32083	4,998549	7,959909	6,472011	18,53075	5,117774	4,266481	7,332007	16,92253	2,245317	12,54504	1,475602	0,8859002	22,39707	18,82391	33,92863	22,85118	9,511978	17,07132	10,42523	12,02621	19,63051	7,009422	2,348793	4,433162	9,156028	6,157232	4,725561	16,88101	0,5067418	0,5126133	13,8896	14,83028	45,20834	7,871352	5,757696	11,63151	7,062196	5,024661	10,12151	10,80888	3,427622	12,17942	3,410699	2,389133	3,16313	10,3096	0,6651331	2,193303	11,58274	9,2794	36,68407	15,21117	7,62931	14,73095	6,876589	3,493314	12,40571	5,005112	1,749489	6,568164	6,576108	1,969772	2,766219	6,725313	0,8662826	1,894341	21,74141	28,89036	45,06625	47,23427	22,02773	42,90451	27,35708	13,62476	44,14788	47,80297	13,55078	26,17588	30,48727	11,27314	24,14802	18,84049	13,63747	12,47776
8/18/2019 2:05:00 PM	69	23,80803	11,60098	53,07078	17,11096	39,76735	24,84126	23,64383	19,00282	22,18129	25,31236	12,67987	14,7029	16,59566	5,136218	10,19935	18,10711	0,7063715	0,9456509	29,80845	34,86551	75,28625	41,1466	16,35603	57,82743	23,55196	20,90945	15,91305	13,24381	8,998397	16,6742	12,07435	3,969385	12,11076	13,24347	0,3154012	0,3271441	10,09546	10,96195	58,45519	36,12387	19,09386	19,71741	22,6644	12,07518	22,79585	4,312004	9,214952	15,23306	11,58488	2,661845	7,336497	14,10692	0,5304349	0,9576703	8,68576	12,7381	37,39901	25,93246	6,469247	18,16175	4,853836	7,74225	6,727039	15,62093	6,092991	4,188425	8,259009	2,635665	2,834743	12,58593	2,117664	0,9221652	24,21039	18,46568	39,46376	23,09495	10,28998	16,47042	11,1209	10,39422	20,87837	6,412261	2,64202	4,536569	9,044333	6,419374	4,578152	16,03469	0,5821038	0,5149618	14,36312	13,61351	45,80107	6,861461	5,701674	11,38435	8,345838	4,245068	9,468945	9,109818	3,49808	12,20871	3,735701	2,307209	3,222052	11,292	0,7420148	2,212229	12,08078	9,446701	36,98303	16,31203	7,837782	14,10464	7,060538	3,51673	12,00866	4,629131	1,947668	6,359693	6,737954	2,000926	2,822516	6,581358	0,9723834	1,82941	22,23606	32,54891	45,56076	46,79032	23,28256	42,86694	27,7696	12,62475	44,53042	48,56405	13,362	24,78186	31,07896	11,09872	24,17503	18,94873	12,50262	11,58163
8/18/2019 3:05:00 PM	70	23,62967	11,71882	53,84084	17,00936	38,31814	24,62188	23,30687	17,85989	22,0975	22,7066	12,80995	14,11072	16,53874	5,22201	9,147808	17,66993	0,7617706	0,9310759	30,68945	34,44194	73,9707	42,04465	15,32307	59,88976	25,04407	20,713	15,73324	13,34356	8,002598	17,00141	12,29229	6,034138	12,39431	15,38683	0,3154012	0,3183024	10,28377	11,61203	61,53267	36,28799	20,07122	20,76253	23,54989	12,23254	22,95749	4,243548	7,901331	15,26767	12,00852	2,768015	7,098598	13,76665	0,5448718	1,017076	9,15748	12,99514	38,0935	26,52561	7,596223	18,63782	4,753398	8,240978	6,639727	15,90559	7,167537	4,035491	8,185579	7,592355	2,660256	12,94367	1,516772	0,989238	22,75379	18,87606	35,95546	22,99286	10,57637	17,35225	11,07924	10,67784	20,4472	6,681588	2,38713	4,442073	9,049997	6,914581	4,43406	15,9699	0,5073636	0,3233449	13,55638	14,27664	45,91775	6,882944	6,31873	11,30851	6,86305	4,098005	9,806863	9,183865	3,599	11,961	3,615993	2,207532	3,342935	10,8495	0,7905754	2,179418	12,28469	8,952738	39,15913	15,499	7,905201	14,06139	6,941106	3,453319	11,99609	4,701522	1,984002	6,205654	6,374544	1,995952	2,753578	8,132737	0,9149122	1,49301	22,54897	28,557	46,18652	49,74808	23,32988	43,71167	28,09336	11,72345	46,16275	48,87952	14,17959	25,93633	31,70555	11,86457	24,93079	19,16342	12,57184	11,52257
8/18/2019 4:05:00 PM	71	25,63433	12,61591	51,64311	17,53295	40,35546	25,25178	22,72553	18,37008	22,90796	21,71046	13,81431	17,05142	15,92382	8,77846	9,206732	17,73783	0,7419457	0,9694821	33,03769	37,6776	74,78435	45,12938	16,24261	59,60523	25,88825	19,99413	16,45433	13,46085	9,544514	16,34526	12,71593	6,03013	11,60256	13,6638	0,318855	0,3303216	10,24957	12,18688	62,18322	35,90275	20,48519	21,18203	23,84519	12,04942	23,40013	4,14104	8,827435	15,16088	11,84233	2,567626	7,487912	13,79905	0,5582726	1,046295	9,193604	12,34099	38,25258	26,66045	7,454064	19,91586	5,222771	8,105106	6,665355	15,65388	6,838321	4,149329	6,889299	2,574118	2,165741	14,64309	1,566921	0,9577394	24,84237	18,78827	36,84834	25,28003	10,57575	17,79848	10,67501	10,94814	22,80248	7,217688	2,292772	4,708498	8,904937	7,226873	4,355037	16,54958	0,5052221	0,316092	15,22809	14,94985	46,63171	8,221568	6,244197	13,13536	6,960585	4,469082	10,2591	9,141868	3,055164	12,3021	3,613368	3,356957	3,194974	10,0431	0,7622541	2,261342	12,31736	9,336526	38,39454	15,92099	8,069324	14,06139	6,65147	3,323456	12,5639	5,057126	1,842465	6,200403	6,185277	2,040851	2,685262	6,919969	0,9217506	1,618106	26,51484	30,54563	47,09259	51,4497	23,20547	45,80826	29,12647	12,06468	47,49289	50,29406	14,59819	26,468	32,58317	12,25126	23,85776	19,34668	13,15933	12,14626
8/18/2019 5:05:00 PM	72	25,64593	13,47943	54,56088	17,72512	39,98895	25,84356	22,66571	18,7739	22,90098	22,40661	13,25389	14,61124	15,82187	5,190788	9,444835	17,36482	0,7236406	1,027782	30,97211	35,66216	77,15905	44,59383	15,87492	61,43099	25,83506	20,50633	16,20738	13,80063	8,528059	16,02861	12,52466	7,010873	11,22873	12,9912	0,3223088	0,3483505	9,869931	12,13777	63,26178	35,56159	20,57596	20,79935	23,19573	12,19973	24,36443	4,137724	9,201411	14,77108	11,35534	2,422911	7,583719	13,77114	0,2887378	1,058867	9,397381	13,39467	38,45622	27,35682	11,87811	18,53497	4,917661	8,426241	6,835075	16,3724	8,20658	4,122252	8,484197	8,252584	2,507874	12,60334	1,540119	0,9920701	24,33701	19,4773	39,1617	23,13461	10,6815	17,6874	11,24095	11,56989	20,57064	6,376341	2,436657	4,723074	8,846017	8,577931	4,276912	16,09541	0,5199354	0,3763953	14,05849	14,76203	48,6611	7,088308	6,264299	11,65409	6,937514	4,391371	9,929817	10,43069	2,72802	12,93249	3,817349	2,782314	3,205335	9,995234	0,6235494	2,039608	12,41213	9,921116	39,27153	15,93791	7,747568	15,14927	6,694229	3,451177	12,64181	4,858326	2,41849	6,084978	6,238257	1,937444	2,602371	7,865619	1,097618	1,505305	22,435	29,03949	44,80369	51,74969	25,39484	44,77544	29,89853	11,69236	47,00204	50,37716	15,41943	28,65143	33,21293	12,43624	25,77627	19,23982	12,47921	11,28999
8/18/2019 6:05:00 PM	73	25,84646	14,24521	59,04848	19,82945	40,22077	25,33813	22,27647	16,62515	23,22385	21,75909	11,64746	16,6121	15,38531	4,750842	9,479651	17,70495	0,7315152	0,6826785	30,3824	37,07553	74,82413	46,10577	16,91942	60,67392	26,63503	21,09541	19,03853	14,69282	9,118936	15,79921	13,03824	4,049514	11,4334	13,41401	0,3208582	0,3504919	10,81675	12,83958	61,72055	36,09216	20,31824	21,122	23,69813	12,29581	23,66117	3,911914	9,083223	15,01071	11,15571	2,500691	7,457519	13,80084	0,4062362	1,046226	9,653445	13,03209	39,01539	27,60624	7,129683	19,31186	5,111835	8,041419	6,772491	15,55654	7,911417	4,529454	6,629573	9,567101	2,180799	15,36493	1,480645	0,9731432	24,42853	20,5638	38,6046	24,24162	11,52119	18,11706	10,67038	10,11073	19,89998	6,550412	3,533654	4,540438	8,909703	8,549266	4,496229	16,44935	0,5211788	0,3146414	15,23617	15,94123	48,77804	8,711179	6,088984	12,22687	6,824782	4,733505	10,21331	9,389576	2,943192	11,79605	3,519148	2,139493	3,200017	10,17711	0,7201868	2,204009	13,24049	10,16772	40,38475	15,35208	8,107939	15,18119	6,804473	3,445927	13,49214	4,754781	1,75163	6,131673	6,177332	1,89372	2,575155	6,738228	0,8376161	1,638346	29,99171	30,69898	45,14278	50,74927	24,7525	47,68105	32,2583	12,64105	48,98748	51,76821	15,91774	27,11677	33,55645	12,6148	25,46191	18,60176	13,29879	12,43383
8/18/2019 7:05:00 PM	74	25,03896	13,68514	56,28495	18,47708	41,6706	25,39367	23,18399	19,45326	23,23055	23,64943	13,10794	15,41121	16,17422	5,579479	9,520614	17,61066	0,6729388	0,6779122	31,69382	36,00596	76,74992	47,63608	16,10536	64,10029	26,60326	24,5939	17,71883	14,25564	9,209701	16,19149	15,30062	6,492526	11,46137	12,9472	0,3872403	0,3582974	10,72378	13,14407	64,26676	37,71359	21,02958	21,20227	23,96289	12,61847	24,33183	4,325679	8,899343	14,39213	11,52354	2,499655	7,553811	14,12419	0,2090241	1,052235	10,5687	14,08295	38,72285	28,30529	7,637116	19,18518	4,922151	8,642656	7,223764	16,18403	7,930896	3,965379	7,48957	6,9199	2,506977	17,52584	1,547096	1,017214	24,74366	19,13807	38,3524	23,76181	12,49827	17,96605	11,47063	10,6107	21,01687	6,313827	2,818717	4,483657	8,74917	10,71756	4,310829	17,59616	0,6697612	0,3799873	14,82745	14,76701	49,10222	8,059309	6,145833	12,50877	6,907465	3,571024	9,746286	9,437789	3,097853	12,01895	3,722577	2,165464	3,376368	10,23472	0,932941	2,143291	13,48357	9,605092	41,16987	16,70445	7,930826	15,30359	6,955473	3,351915	12,82369	4,35186	2,105093	5,880374	6,137613	1,917136	2,468018	6,884878	1,009132	1,555662	23,11602	32,64637	45,85157	53,08155	26,055	45,76212	31,5234	12,54663	48,6783	51,69236	15,91015	29,79568	33,93098	13,12147	26,83943	18,82343	12,67207	11,50475
8/18/2019 8:05:00 PM	75	27,75206	13,1518	56,95189	18,15436	42,89063	26,32598	24,58541	19,47405	23,95398	22,11124	12,2507	15,58943	16,43657	4,807209	10,65912	19,77053	0,7710959	0,694007	32,26307	36,64456	77,51174	47,09425	17,09895	63,40559	28,10455	21,48189	16,88025	18,79228	9,792425	16,44521	12,69445	4,807762	13,23815	13,45981	0,3757046	0,4277188	12,83923	13,92331	63,36593	37,452	21,88951	24,54976	25,05664	12,62848	25,37377	4,289622	9,309999	15,56905	11,1419	2,423809	7,534538	14,02582	0,2002514	1,023362	10,64137	14,7123	41,39029	29,40836	8,248233	18,86094	4,780338	8,677125	7,714273	16,17775	7,734513	3,853683	7,465668	6,116822	2,391206	13,33776	1,474843	1,021496	24,76984	19,35131	39,17074	23,96413	11,74693	17,72775	11,83839	10,83858	19,86731	6,26941	2,801448	4,477993	8,821838	8,858242	4,204452	16,57114	0,5581344	0,3850299	15,0878	14,61324	50,96216	7,743909	6,129394	12,50732	6,872444	3,539456	10,05264	9,195609	2,86935	12,43279	3,87938	2,167123	3,266537	9,972856	0,7882957	2,083126	13,50229	9,451537	43,36386	16,53542	8,0944	15,2658	6,946424	3,423132	13,15629	4,385845	4,853282	5,796861	6,233077	1,97074	2,450335	6,868785	0,7468501	1,617001	22,82473	30,31257	47,55989	53,66179	27,13521	45,73621	31,05569	12,94879	48,86453	53,96407	15,61775	28,52668	34,4257	12,6318	25,14326	19,38011	12,37124	11,22037
8/18/2019 9:05:00 PM	76	27,07277	12,96253	58,21687	18,78447	44,48912	26,57244	23,55901	25,64738	24,16984	21,9896	12,19586	14,64771	16,37309	5,486779	9,441107	18,30495	0,7844275	0,6600216	31,28938	35,76771	75,94095	47,88752	19,19015	63,30474	27,43859	21,90726	17,37573	13,70697	8,0495	17,12733	12,92827	3,652879	11,15026	13,42534	0,3065594	0,3424791	11,08567	12,53309	63,96676	38,80153	22,56486	21,83425	24,35151	13,00294	25,76799	3,987897	8,998399	14,48124	11,37572	3,03679	7,552842	14,67962	0,1355963	0,9555979	10,41045	13,05261	41,06778	28,27365	7,941811	20,04166	4,664912	8,196218	7,447434	16,52271	7,198483	3,885181	6,176088	11,65499	1,930537	12,74771	1,592065	0,9535257	24,88899	19,93866	38,26992	25,41743	12,3575	18,47632	12,55519	10,51918	19,26849	7,634077	2,453098	4,776885	8,818108	9,575805	4,026512	16,5167	0,5309875	1,05113	16,53963	16,58537	51,53494	9,086193	6,839771	13,44579	6,805372	4,530629	10,77427	9,702835	3,714702	11,95741	3,61544	4,111889	3,157189	10,6413	1,034621	2,234472	14,32927	9,593143	43,24527	17,14219	8,437776	15,11045	6,850202	3,321728	13,7069	4,573802	1,790658	6,03918	6,210489	2,137834	2,543864	7,499171	0,7097563	1,600008	26,25933	31,35707	47,24	56,30934	25,99787	49,63783	34,01366	13,47397	49,83995	55,49872	15,85785	28,92967	34,70194	13,12113	25,77207	18,16037	13,09854	12,07926
8/18/2019 10:05:00 PM	77	26,63855	14,08992	62,22335	19,21716	43,46223	26,53867	24,47081	19,75209	23,23407	23,24167	13,07837	14,05359	16,07358	5,489266	9,168118	19,92153	0,8708416	0,6917965	32,49827	35,29924	75,1557	48,34749	17,05073	64,23609	28,99025	22,34527	17,02552	13,88864	11,04049	16,61375	13,10752	3,213348	10,92327	14,01256	0,4050619	0,4118314	12,68871	12,4522	65,30165	39,95434	23,3743	22,47665	27,02497	17,74411	26,28848	4,345643	9,956204	18,42866	10,93854	2,192612	7,752542	14,10913	0,1990771	1,042979	10,27513	14,06388	40,64585	29,1599	8,275448	20,57154	4,500995	10,71038	7,706814	16,19377	7,796751	3,929321	10,95553	10,18879	2,45296	13,87689	1,564641	1,05341	25,86588	20,86165	40,76233	25,72496	11,5951	18,80409	11,47187	13,19131	20,42392	6,438784	3,355991	4,352827	8,808785	6,761923	4,260403	16,7193	0,6526995	0,3867567	15,45376	16,03572	53,50113	7,881783	6,319215	13,7587	7,177347	3,424307	10,05416	8,776732	2,95452	11,86063	3,419471	1,914373	3,079548	10,28093	1,333029	2,095214	14,49975	9,709881	44,48291	17,20705	8,598032	15,56463	6,954991	3,333817	13,16707	4,12674	2,415727	6,210488	5,346623	1,944145	2,607068	7,11207	0,9533875	1,532935	23,46817	33,73598	47,09543	57,52135	26,17671	50,14713	32,50324	13,75269	50,0217	58,04196	16,30077	29,05614	33,94756	13,02975	26,48486	18,82536	12,09231	11,15716
8/18/2019 11:05:00 PM	78	28,0895	13,95074	57,1848	20,02231	43,8483	29,82689	23,91018	19,85722	24,23733	22,5677	12,12768	16,22043	17,9653	6,472287	9,129919	17,7877	0,877473	0,7130719	31,0894	36,3302	76,6315	50,6174	17,55285	65,36272	30,00897	22,57916	17,38112	13,91095	8,191314	15,76785	13,33844	3,19981	11,77995	14,88886	0,437804	0,3602315	12,20435	12,49558	66,20786	40,0402	22,97234	23,31275	29,96139	12,76774	27,32814	4,19112	9,815706	15,26138	10,76985	2,394659	7,50159	15,47725	0,1635721	1,078208	10,4032	13,82619	41,38899	28,97298	8,863353	21,33414	4,538503	8,197046	8,112637	16,52851	7,953552	3,886632	6,227551	5,003315	1,953539	13,03099	2,026484	1,06011	26,44369	20,25883	39,81218	26,89966	12,5842	19,61718	11,13844	10,44955	20,42585	6,97067	2,739625	4,427498	8,612678	5,393181	3,968143	18,36386	0,6883428	2,420286	15,86234	16,79031	54,24534	9,718999	6,416611	13,49704	7,072626	3,487442	10,78726	9,0176	3,162301	12,01198	3,359306	1,890059	2,76912	9,993714	1,623425	2,218446	14,21654	9,440207	45,08738	17,20732	8,483988	15,61374	9,389023	3,535795	13,20175	4,564546	3,70745	6,04588	5,323277	1,751837	2,50898	7,373522	0,8668352	1,597314	25,85032	30,37529	48,41028	54,71866	26,33849	49,78683	36,40363	16,00533	55,12123	57,86832	16,20476	31,45612	35,147	12,32897	26,37399	18,2139	13,32035	12,12802
8/19/2019 12:05:00 AM	79	27,46594	14,5689	59,64011	20,58231	44,22738	27,70723	24,93977	19,0281	24,48932	23,40656	13,33499	14,28389	15,56739	6,819324	9,378524	18,91364	0,7257129	0,7005692	32,05964	36,17208	75,5752	49,93797	17,35847	66,09568	29,87408	23,39799	18,01296	14,42246	9,080391	16,07924	13,34397	4,670991	11,1917	13,87938	0,4083776	0,3639617	12,35114	12,72208	65,48562	40,23175	23,58298	22,88247	27,31287	13,5311	28,25673	4,390265	9,771427	14,96056	11,15364	2,622886	7,902232	14,27712	0,1484444	1,083043	10,34725	15,27243	42,93629	30,37259	9,012006	22,61667	4,267587	8,722578	7,783211	16,80544	8,149729	3,828954	7,611627	8,678576	2,378841	13,36601	1,774287	1,113368	26,66611	21,09071	40,64267	27,63884	13,99723	19,53954	11,47056	12,64665	21,8339	6,692708	3,012959	4,363672	9,028514	5,690969	4,344054	16,78285	0,7162495	0,3094607	16,50199	17,45482	60,1977	8,387352	6,292688	14,00468	7,835846	3,698193	10,04096	9,073415	3,234002	11,44887	3,345629	3,919513	2,769397	10,91028	1,804819	2,161735	14,64205	9,532287	46,59986	17,1703	8,832339	18,32801	7,130305	3,661307	13,75622	4,701039	5,568288	6,107979	5,225188	1,686561	2,391343	8,240149	0,8675261	1,578457	25,53127	30,90386	48,5358	56,55767	27,23758	50,3974	33,78993	13,47729	52,63104	57,32705	15,85896	28,64825	35,15542	12,52853	28,81037	18,46596	12,48577	11,50924
8/19/2019 1:05:00 AM	80	27,62848	14,47523	57,54753	20,55441	44,66049	27,16851	25,07322	23,274	24,87767	24,74615	13,88028	13,24236	15,34538	5,722743	9,592175	18,72113	0,5673215	0,625	32,92212	36,04367	74,20065	50,83761	17,48204	65,79285	30,59406	25,89598	22,0099	14,07597	8,766854	15,84321	13,46865	3,283115	11,4631	14,0033	0,4755885	0,4165976	12,74715	13,21231	66,2625	41,01245	23,91958	23,29638	27,25934	13,76029	28,23559	4,390197	9,777368	14,44815	10,55827	3,915506	7,746947	14,08225	0,15625	1,002224	10,17006	14,55785	42,03043	30,08814	9,919251	22,19317	4,571177	8,697295	7,881576	17,88309	7,410132	3,47487	7,151649	7,09397	2,804902	13,55486	1,591305	1,027022	27,96944	21,73782	41,37745	25,98033	14,77875	19,37618	11,88301	12,33242	19,9236	6,761025	2,886895	3,751244	8,436464	5,565043	4,474952	16,60436	0,6603669	0,3196149	15,24301	16,40646	57,1138	8,562804	6,383524	13,26067	7,83198	3,076163	10,22215	9,258468	3,219772	11,01473	3,711524	3,154081	2,741835	11,04851	1,879145	4,506866	15,05975	9,698345	48,04128	17,89539	9,043435	16,2252	7,048727	3,383068	13,34314	4,537743	5,128343	6,280878	5,206124	1,611061	2,254158	7,527493	1,049472	1,601459	25,60822	32,24731	47,79372	57,72001	26,57853	50,99137	36,46131	13,48751	54,15935	59,54907	16,35195	28,19705	33,58332	13,18496	28,23083	18,11692	12,55837	11,51712
8/19/2019 2:05:00 AM	81	28,67118	14,90357	58,14489	20,80999	45,12993	29,65766	24,5995	21,208	24,33356	22,53889	12,16333	14,54189	15,58348	5,965062	8,835379	18,83406	1,021427	0,5088142	30,88866	36,38243	74,27278	49,82682	17,09107	67,00722	30,36783	24,34564	18,74945	14,51723	9,549486	15,64952	13,79787	5,444573	11,70949	14,15783	0,3923519	0,4398762	12,9414	12,61791	66,41227	41,29759	25,60504	25,2379	27,2277	14,48995	29,614	4,394272	9,979622	17,24145	10,06493	4,049998	7,765875	14,08177	0,2148956	1,000636	9,800992	16,46987	42,33319	32,33139	10,495	24,8787	4,199202	8,883317	7,750954	16,75205	8,713804	4,013802	6,821605	4,239611	2,251879	12,64029	1,550481	1,118341	29,06616	24,38419	41,92087	28,05634	14,81253	19,32706	12,09929	11,61438	22,18163	6,648638	3,244294	4,382944	8,514037	5,357054	4,153957	16,92771	0,6471043	0,3277658	16,49591	17,57923	58,30232	8,724788	6,912992	14,30406	7,336151	3,732593	10,01789	9,218406	5,771234	11,57065	3,491379	1,889161	2,749572	11,06943	1,975298	2,398804	16,01694	10,15134	48,41989	18,09723	8,794969	16,03842	6,838114	3,544153	14,0359	4,391371	2,108753	5,956703	5,228365	2,719662	2,388995	7,758621	1,321632	1,814006	25,34172	30,92251	49,25792	57,79247	28,00771	51,62861	33,06684	13,88518	53,1822	57,46704	16,11724	28,84374	33,91198	12,8965	28,36904	18,36898	12,51831	11,34505
8/19/2019 3:05:00 AM	82	28,37036	15,77545	58,86529	21,47816	46,01652	29,50155	25,18983	20,9328	24,91483	22,76228	13,23407	13,99771	17,26279	6,291377	8,752002	17,8889	0,7999696	0,4619806	31,04333	36,84592	72,9175	53,32933	17,11103	68,32394	30,4892	25,47656	19,55667	15,21103	10,2006	15,57458	13,43045	3,439572	11,00326	13,92828	0,3730106	0,4411196	12,64582	13,20237	68,67547	41,12732	24,847	24,65745	27,40523	14,41071	29,65296	4,241476	9,943564	14,35773	11,91278	4,088956	7,593598	15,13214	0,244391	1,043808	9,655794	14,17136	41,82126	31,43782	9,762378	24,22883	4,41679	8,963999	7,930204	17,25588	8,78972	3,787578	6,732219	4,182002	2,269977	12,95093	1,553382	1,10045	28,13868	23,67208	41,24068	27,44501	13,67954	20,18237	12,13037	13,74371	21,58668	6,68207	3,338653	4,557637	9,029895	5,717631	4,154924	16,72441	0,639506	0,3239666	17,07269	18,01551	57,29133	8,751865	6,835143	14,41707	7,150545	3,979471	10,83451	9,188496	5,010776	11,68746	3,458223	1,885914	2,717659	11,27791	1,923215	2,247734	15,42012	11,00368	48,59783	18,24602	8,770515	16,14797	6,590683	4,051862	14,50493	4,653031	2,430302	6,039594	5,326798	1,509242	2,615288	7,385472	1,318662	1,932195	25,35513	32,63055	48,72058	56,5699	28,66124	50,8805	33,80816	14,48897	55,14928	58,17764	15,76384	29,73192	33,97927	13,3752	28,66304	18,11657	12,7388	11,25933
8/19/2019 4:05:00 AM	83	27,97607	15,31665	58,70966	21,39015	47,20574	30,58577	24,9848	21,36625	25,11384	23,22336	12,12816	14,62464	15,68744	5,942681	8,836829	18,74365	0,6946286	0,4429156	31,08939	36,98503	72,65231	53,58815	17,55188	68,36137	30,90124	24,35994	19,86592	14,13538	8,896235	15,26732	13,72575	3,429833	10,94054	14,41057	0,4219855	0,3703166	13,56529	13,46382	67,61314	41,98069	26,0588	24,12798	27,61467	15,10631	29,71865	4,05649	9,347715	13,98569	10,40271	4,137171	8,217701	14,71278	0,2425951	1,038213	9,980105	13,23221	42,17693	33,22675	8,848433	23,8952	5,039028	9,102565	8,01662	17,64409	7,502831	3,696466	6,87569	2,627722	1,940001	13,14621	1,852896	1,078899	29,81799	22,73859	40,80674	29,60233	13,32905	20,20364	11,77111	10,78892	21,63358	6,974055	2,960737	4,293421	8,934848	5,622237	4,124807	19,48642	0,716733	0,3446203	17,66945	19,69765	58,33555	9,54914	6,834037	14,53139	7,405228	4,235535	10,58238	9,40132	6,80406	12,08216	3,339412	9,179378	2,820582	11,42145	1,905946	1,912923	15,73925	10,90144	49,70588	18,34294	9,490357	16,59821	6,849719	3,374917	15,79196	4,545549	3,337685	6,119033	5,367347	1,371367	2,531775	7,998383	0,7547248	1,830446	26,4028	31,07945	47,5572	56,48396	29,24915	52,19517	34,55502	14,53899	58,80885	59,20156	15,81682	31,02288	35,38061	14,37935	26,72559	17,71621	13,38175	12,12443
8/19/2019 5:05:00 AM	84	26,86595	15,34987	58,94956	21,49163	46,8033	28,73619	25,87831	22,02441	25,29724	23,51114	15,40548	14,47661	15,60897	8,028362	8,876477	18,66151	0,7692308	0,4683356	31,32446	34,6433	72,31163	51,99934	18,13889	69,40021	30,34372	24,00544	19,9339	14,47012	10,30317	15,13477	13,62691	5,870635	11,05755	18,0006	0,3230686	0,5347176	13,85258	13,46955	67,82024	41,84475	24,79001	25,0668	28,28049	15,48022	30,08151	4,379283	10,28508	14,52027	11,31452	3,39336	7,43645	14,61518	0,24073	1,97067	9,998688	15,26885	42,77513	33,26944	10,51503	25,27817	4,954134	9,248245	7,888	17,06047	7,93297	4,010003	6,745414	2,290699	2,08133	13,55182	1,823055	1,768968	28,92193	22,59657	42,41725	29,70781	14,35006	20,03765	12,02296	12,13901	21,77325	7,148058	3,16161	4,291556	8,560732	5,498798	4,383773	17,22791	0,9848171	0,2882543	17,12499	19,0263	58,7509	8,820114	6,413296	15,06341	7,401636	4,202448	9,755816	9,22932	4,168324	11,28109	3,292717	1,62978	2,772988	12,24642	2,029938	1,83839	15,7742	11,1459	49,96795	18,49096	9,437031	17,05266	6,451149	3,322695	14,53892	4,459273	0,8362345	5,88362	5,471651	2,219897	2,673312	6,91769	1,439821	1,912715	25,49555	32,03533	47,56334	56,62971	28,55921	51,84218	35,59315	14,28057	56,85234	61,64899	16,70873	30,09167	34,91815	13,96151	28,21583	18,21915	12,73873	11,40293
8/19/2019 6:05:00 AM	85	27,1281	15,218	59,10367	21,40749	46,73367	27,86562	26,74914	22,05791	25,95304	23,14842	12,44957	14,12812	15,57596	7,415038	9,047994	20,6402	0,7827006	0,4572834	29,92346	37,32095	72,16477	53,36677	17,58696	72,84898	29,88589	26,6132	21,13872	14,15561	9,933203	15,8714	13,95716	5,674113	11,45308	14,17157	0,4985218	0,3781913	13,27365	13,21031	68,53339	42,98878	25,58556	24,95945	29,91801	15,44568	33,35157	4,238437	9,627059	14,43752	11,31093	6,83763	7,966815	14,09849	0,3734251	0,9751465	10,06818	13,85804	43,68555	33,59174	9,147879	25,39326	5,484707	11,88916	9,187182	17,37677	7,869074	3,766579	5,89046	3,069325	1,653266	15,32349	2,036914	1,118894	29,76342	23,15215	41,25042	30,67784	14,97631	20,5113	11,76013	13,47598	21,76441	7,436382	3,325942	4,149328	8,755387	6,393264	3,959231	18,55444	0,7164567	0,2359637	19,00109	20,3183	59,29564	10,26691	7,0919	16,34982	7,400116	5,121781	10,44609	9,500303	3,413876	11,41033	3,245331	1,567404	2,713376	11,38601	1,986558	1,904012	17,82431	11,1401	51,01438	18,58588	9,878703	17,22549	6,654993	3,688316	15,07004	4,43862	0,7110687	5,707408	5,576786	1,632129	2,92385	7,193717	1,343045	1,621284	28,81472	30,56539	48,82722	56,38235	28,54871	52,85519	34,82137	15,2314	58,23726	61,01743	15,97397	31,74182	34,1478	13,83869	27,53958	18,01475	13,3439	11,83728
8/19/2019 7:05:00 AM	86	28,23414	15,10258	62,81617	21,73063	47,64222	26,96142	25,65484	23,46085	25,67805	23,41699	16,12995	14,86558	15,30352	5,314849	8,916611	18,46921	0,778487	0,472342	29,42957	35,5848	71,64422	55,53382	16,77519	70,05084	31,25836	25,19749	21,66259	14,94405	9,830004	15,38669	14,0913	5,64448	12,14882	16,14777	0,4136274	0,5354084	13,30122	13,58056	66,94386	42,98616	25,7072	26,09768	30,31389	15,15597	31,13416	4,382806	10,43988	14,0951	11,39458	3,517421	7,766012	15,15535	0,1733809	0,9655449	10,32169	14,68253	43,94935	35,09643	10,14395	25,49313	4,955653	9,255014	7,671309	16,9038	7,979527	4,133648	9,211774	2,890349	1,860218	14,32844	3,057306	1,080625	30,37466	23,47418	42,33802	29,15057	15,85834	20,57264	12,56051	11,74452	22,06786	6,3083	2,958665	4,149605	8,584908	6,798049	6,381244	19,02734	1,052719	0,2386577	16,82064	20,96223	59,40041	9,597909	7,192681	17,05584	7,713859	3,856446	10,30739	10,64966	6,664456	11,05804	3,322834	2,319781	2,768706	12,05508	1,979857	1,86526	16,81048	11,20952	52,01025	18,54671	9,717618	17,64465	6,231419	3,822944	14,79671	3,930979	0,92106	5,766744	5,445886	2,058397	2,617153	6,918242	1,520502	1,646082	25,99138	30,71708	48,76892	56,25953	28,83013	51,01245	34,62754	15,07819	59,02085	58,39729	16,46538	29,80866	35,16405	14,01228	28,19139	18,28553	12,70011	11,31701
8/19/2019 8:05:00 AM	87	29,62091	14,85763	57,29622	22,43783	49,12481	28,6095	30,49976	22,33615	26,50841	25,3364	12,61771	14,83187	15,10258	7,849732	9,267241	18,22247	0,8821701	0,4779371	29,30005	34,97734	71,63551	53,04391	16,69216	69,84589	30,9795	25,00242	21,72663	17,4283	10,41439	15,84432	13,78557	3,73135	11,80157	14,05953	0,4156305	0,4490633	13,37768	14,34102	69,38171	44,86316	26,20821	25,47338	29,91138	15,21262	31,9427	4,822336	10,36092	15,15176	10,03364	3,360549	7,255126	16,93357	0,3062141	1,008994	10,55351	15,25158	44,92104	36,08974	9,587201	30,25151	5,088832	9,298946	8,126312	18,32988	8,16458	4,201896	6,462133	1,850478	1,940001	13,11029	2,046377	1,368396	31,34595	23,41125	44,45887	30,87955	14,19623	21,44825	12,05564	11,65679	21,77691	6,326399	3,620136	4,08274	8,579797	6,173533	3,841526	21,81504	1,051337	0,2508842	21,16324	21,334	59,34571	9,946259	6,945457	16,17367	7,722562	3,816382	10,30732	9,641702	3,728103	11,32046	3,142338	1,584673	2,761453	11,49819	2,056532	1,945043	17,04935	11,22506	52,66792	18,78254	10,13629	17,51582	6,320665	3,43826	15,80902	4,037563	0,9723143	5,888871	5,392904	1,64173	2,547732	7,132929	1,457712	1,565609	25,23009	29,75291	49,05013	57,79462	31,92847	51,86796	35,27223	15,54694	61,87292	57,35342	16,67316	29,98356	35,41114	14,26448	28,31551	19,58803	12,75496	11,54205
8/19/2019 9:05:00 AM	88	26,02888	17,66986	59,59536	22,6577	48,63312	29,7143	27,25437	23,01276	26,50379	24,73433	14,9781	14,21771	15,40458	7,890212	9,052897	18,36546	1,031236	0,4632239	28,72893	35,25924	69,90337	53,54099	16,46324	69,52794	31,18259	25,96119	21,54068	15,74802	10,04234	15,71984	13,8351	5,720947	13,92642	16,39154	1,671985	0,4488561	15,91464	13,4221	68,49966	43,54719	28,07568	27,47079	31,31804	15,82214	32,01605	4,41541	10,16447	15,18402	10,76046	4,287688	7,535782	14,79139	0,8589606	1,065222	10,25662	15,92569	44,30738	36,34471	9,949574	26,21256	5,235964	9,173367	8,031678	17,15483	8,421405	4,449119	6,67986	2,6959	1,79197	15,99117	3,407728	1,281084	33,33423	23,3754	43,86287	31,08774	19,22897	22,07083	12,00562	12,06993	22,35867	6,531415	3,208444	4,056077	8,519769	6,29414	4,033211	19,50548	0,6774288	0,2720214	17,68699	22,18128	61,35141	10,30062	7,54331	17,42623	7,740868	4,903225	10,54356	9,138482	4,13275	10,95836	3,178672	3,58028	2,788047	10,05485	2,116559	1,88474	16,66073	11,98303	52,68568	19,32236	10,16627	17,52542	6,237704	3,544913	14,88782	4,186008	0,8669044	5,774688	5,499904	3,997776	2,356253	6,548892	1,558079	1,60961	24,18062	30,73344	48,19055	58,46749	28,56329	54,45962	35,90621	17,76435	58,05585	57,00071	17,12858	30,12724	37,12506	14,06222	27,81333	18,29756	12,62814	11,40459
8/19/2019 10:05:00 AM	89	29,44034	14,50155	58,22033	21,7296	49,06195	29,21917	28,57552	28,69356	29,11942	23,12148	17,93504	13,86191	14,82254	5,871947	8,866463	18,07761	0,9256189	0,5527464	28,04184	34,59453	69,56158	53,63824	17,26038	69,89964	32,01875	27,27647	21,76766	15,33156	11,33179	16,61348	14,01283	5,634947	11,79598	14,63949	2,527768	0,3836484	14,79698	13,64411	67,21768	43,38327	26,28875	29,24383	31,58641	15,75631	33,56709	4,187596	10,25006	15,03033	10,23686	4,242098	8,374778	16,28232	0,8983339	1,01825	10,54743	15,50267	42,98658	37,32323	9,805967	30,72157	5,804322	9,960628	8,966691	16,60125	7,72871	4,435372	5,383303	3,558521	1,53936	13,67049	2,058466	1,248066	32,83992	23,78634	42,98733	32,04195	16,23833	22,95065	11,30533	12,08333	21,74293	6,890957	3,530753	4,079907	7,942777	4,146082	3,428934	18,77183	0,9022713	0,2955764	20,40783	22,76014	60,06472	11,04823	7,674487	17,82846	8,469689	4,041639	12,38561	9,59777	7,155864	11,22748	3,294651	0,8952945	2,444187	10,30338	2,911486	4,746491	17,34707	12,08064	53,51004	21,68856	10,32631	17,1531	6,490317	4,181172	15,13332	4,396552	0,615882	5,800592	11,45446	1,458679	2,373867	5,748301	1,389741	1,606985	25,05713	30,24197	49,09462	56,21111	31,20324	51,05893	36,46655	15,84632	60,59799	60,10126	16,51228	29,80259	34,9033	13,81825	27,26445	18,18828	13,22081	12,00258
8/19/2019 11:05:00 AM	90	25,01457	14,51792	59,96663	24,0225	49,35635	31,5551	29,69986	23,18192	27,46353	23,01241	16,95969	14,9004	14,70733	5,073497	8,824602	18,3821	1,165589	0,8185511	26,41633	36,87321	67,40881	54,22089	18,32249	73,27876	31,71571	29,78055	22,71649	14,85543	10,68019	16,42607	13,83213	6,498053	11,66894	14,55391	0,7141771	0,5079852	14,50334	13,75463	69,59515	45,07771	27,17161	27,99431	31,04602	17,24552	32,82279	4,375277	10,1271	15,09152	10,44278	3,945002	8,206164	14,3444	0,8542634	1,000428	10,53617	15,32079	44,27671	38,0924	9,248384	26,73519	6,098378	9,394825	8,378716	17,32475	8,09371	4,596735	5,469234	6,099276	2,21513	13,7127	2,033944	1,282051	33,65633	24,6837	43,37685	32,81119	16,17001	23,28782	12,85236	12,2898	21,80606	6,894135	4,037356	4,141592	7,987401	4,922428	3,484748	17,87246	1,011342	0,5389313	19,16908	24,42307	62,30831	10,97784	7,876188	17,05784	7,055703	4,314904	11,13692	9,123288	8,678229	13,32615	3,17432	0,9550453	2,337395	10,2207	2,203664	2,194062	17,92703	12,75655	55,07301	20,73932	10,46184	17,17278	6,657202	3,684516	15,39284	4,273804	0,6000636	5,8964	5,152244	1,174845	2,389547	4,950127	1,346845	1,71205	25,20799	29,66823	49,25439	57,77424	28,60411	52,88953	35,80701	16,71357	60,04152	59,09186	16,36038	31,26871	35,98392	13,93892	28,55604	18,14242	13,67153	12,114
8/19/2019 12:05:00 PM	91	25,10493	14,71064	59,05076	22,58483	49,03162	27,99528	28,98618	23,40814	27,17658	23,44558	17,8411	13,94915	15,31975	5,108174	9,602467	17,98388	1,065222	0,3117402	27,53937	33,78143	68,16569	52,21686	17,14426	72,02254	33,49828	27,72629	22,71869	16,17278	10,28314	16,66307	13,88725	8,059378	11,46365	16,00651	1,542882	0,7084439	14,67693	13,97395	67,96688	43,12762	27,47776	27,96405	31,73878	15,81842	33,11084	4,880774	9,204865	14,99855	10,53707	3,588431	7,460421	16,60505	0,8515004	1,041874	10,74374	16,00789	44,93168	36,82934	10,72254	26,91002	5,714386	9,730395	8,009643	17,00203	8,628703	5,917814	6,173188	1,716194	1,636688	14,29522	2,09853	1,323566	33,95363	25,44423	44,37086	33,68196	17,77713	23,02256	12,49855	12,27309	23,48454	6,527824	4,002266	4,166736	7,91729	5,639021	3,494211	18,21045	0,9412301	0,573193	19,02396	24,1025	62,56769	10,36762	7,634077	17,57951	7,303548	6,089261	10,81144	8,995494	5,531403	11,20289	2,90893	1,436713	2,552083	9,421764	1,910574	2,023583	17,89981	13,06926	56,23944	20,17794	9,841955	17,21264	6,67841	3,741987	15,57112	4,2479	0,692211	5,86656	4,899149	1,118756	2,176102	4,684185	1,594966	1,600078	25,15501	29,34378	49,33383	60,01001	28,53069	52,22543	36,70673	15,38448	61,63889	57,39259	16,67185	29,08792	34,73634	14,67479	28,5177	19,24776	12,78895	11,61071
8/19/2019 1:05:00 PM	92	24,43379	14,34412	57,94616	23,41105	49,45533	27,80069	28,39419	23,05772	27,82017	23,60798	17,27378	15,22042	17,95024	4,797469	8,70814	18,48972	0,960226	0,4537605	27,19959	33,08092	64,58637	52,73071	17,46097	69,86254	32,73375	28,21722	23,72969	15,02701	9,369198	16,22603	14,57346	8,617996	12,43431	14,76348	2,867415	0,5259449	15,22381	14,23609	67,80103	44,55923	28,47204	28,272	33,03589	16,40991	33,95551	6,402452	8,744614	14,71837	11,68635	3,52274	7,334218	14,40947	0,8678024	1,319905	10,40617	15,42806	43,98769	37,16305	10,63364	26,16027	6,268098	9,435788	7,842271	19,66022	7,251396	4,950196	5,501838	4,062777	2,971652	13,26315	2,113727	1,506203	34,06726	25,69725	42,01446	34,30799	17,68257	22,26439	11,73222	11,99506	22,08389	7,171129	4,58658	4,074657	7,768567	6,064048	3,086179	17,24	0,639506	1,010306	21,36481	24,31408	63,6064	12,78121	7,581303	18,70897	7,016883	5,025697	11,35797	9,066368	5,698704	11,38401	2,704396	0,9542856	2,389893	10,13366	1,965835	2,192681	18,10877	12,23509	58,83994	22,51907	10,41639	18,11429	6,786513	3,558383	15,69843	4,027962	0,6738368	5,706854	4,901153	1,224995	2,250912	4,848309	1,370952	1,761093	25,67598	29,04696	49,83305	57,75696	28,35848	54,5919	35,58494	16,42883	59,91905	57,07152	16,01355	27,90928	34,4447	13,95536	26,1524	18,01835	13,0638	12,23482
8/19/2019 2:05:00 PM	93	25,38392	14,14664	57,18702	25,79424	49,47364	27,36696	31,18362	28,59251	27,69106	22,90873	14,61794	13,98541	14,98439	4,700555	9,092964	18,39046	1,424141	0,4847066	26,53162	34,12895	66,26768	52,60293	18,14103	69,37009	33,85216	29,42363	23,34362	15,38082	10,98682	16,30954	14,11907	4,312763	12,17286	14,9725	0,5155145	0,4425702	15,29896	13,74344	66,37053	49,39123	27,7417	29,53643	33,00294	15,97052	35,16018	5,083374	8,599277	15,11785	10,08572	2,538061	7,142187	16,55338	0,9791529	1,000359	10,71881	15,17856	43,66503	37,32352	10,11874	26,98318	6,415022	10,32058	9,346748	17,32427	7,990993	4,550868	5,225395	1,484859	1,432499	14,08088	2,046447	1,305054	33,47667	28,4833	43,42376	34,59058	16,22278	23,21383	12,12982	12,39832	24,31795	6,618107	3,324008	4,196232	8,369322	5,130831	3,96911	16,89489	0,9681007	1,022533	20,62845	24,80659	65,51958	11,54275	8,07713	18,47984	7,122845	5,497486	11,31866	9,16425	5,630181	11,21712	2,767877	1,035174	2,449229	9,947019	1,985315	2,103158	18,14676	13,30639	57,42395	23,16762	10,96326	20,1548	6,656443	3,344662	16,01832	4,032313	0,6567059	5,750719	4,860604	1,11392	2,185428	5,06956	1,407908	1,8406	24,86758	29,0759	49,43392	57,90873	27,04216	52,78653	35,37798	15,41411	59,68798	57,35204	15,92327	27,8259	34,0656	13,77369	25,84998	17,67062	13,25265	11,74459
8/19/2019 3:05:00 PM	94	23,3189	14,27795	55,32494	22,26335	50,11032	27,23517	27,10979	25,68544	27,71594	22,88551	16,68324	14,43434	14,07625	4,254462	8,525434	18,89264	1,120344	0,4515501	25,46779	32,66682	63,95177	52,48785	17,23281	69,38309	34,48594	29,22145	22,98574	15,36852	11,12829	15,98869	14,13331	3,590365	12,05515	18,56066	0,4478199	0,575058	15,88749	14,18601	66,48707	43,26695	30,72053	29,04109	33,70165	16,37662	34,81627	5,032052	11,46172	15,59122	10,78408	2,355424	7,114072	16,71958	0,8284981	1,461718	10,52809	15,13339	42,44129	37,28068	10,67909	28,3908	6,164485	9,386052	8,107042	17,38029	7,687612	4,664912	6,136163	3,29624	1,60436	15,15549	2,126713	1,650848	33,71256	24,52814	44,11168	34,31	17,8764	22,77866	12,47037	13,0991	23,60452	6,302912	3,439503	4,224414	7,699976	4,508386	3,051434	17,97186	0,9662358	1,046295	20,37308	24,69399	65,41812	10,89108	8,550026	18,24782	7,291529	4,214951	13,51701	9,195126	7,155448	12,44204	2,816437	0,9334936	2,505526	7,287316	2,067239	2,843032	18,82343	13,29907	59,22766	23,02657	11,14756	19,12052	6,774426	3,512517	16,09727	3,912536	0,7424293	5,864556	4,91186	1,153363	2,209811	4,858533	1,551379	1,66266	26,10529	27,31578	48,89444	59,95192	31,53577	50,489	36,231	15,54197	56,59069	55,5493	15,99781	26,44701	33,62028	13,65709	28,07264	18,69225	12,77451	11,43927
8/19/2019 4:05:00 PM	95	23,48572	14,62644	54,52283	22,23675	50,82076	27,07539	26,90671	21,89103	28,13557	24,7505	16,12608	14,87988	16,12739	4,398555	8,775559	18,15339	1,142449	0,2428023	25,16343	32,10419	65,76281	53,58822	17,54953	70,11874	35,73552	30,65775	23,51183	14,99503	11,40812	16,37261	13,54436	3,918062	11,75501	15,801	0,4304128	0,7762074	18,07865	17,19952	67,18149	44,03383	28,65088	30,56739	33,36339	17,68616	35,17918	5,051669	10,01078	15,88258	9,859915	2,748328	6,81304	16,57155	1,75688	1,497776	10,88127	15,62859	43,14372	37,80427	10,59495	27,30666	6,443413	9,831939	7,833292	18,83283	7,899467	4,646399	7,584618	1,346292	1,576177	15,36569	2,099635	1,713777	34,84278	25,57651	43,56087	33,97851	17,73396	23,18461	12,46595	14,94895	24,38053	6,288822	3,048464	4,169085	7,683742	5,072599	2,851044	17,75793	2,128924	1,047607	20,2082	25,77428	66,31445	11,8386	8,488203	19,3502	8,700957	4,226348	10,96347	8,918753	9,63072	10,93273	2,745289	1,215047	2,547593	7,243589	2,106336	2,243728	18,7051	13,00287	59,51749	23,89734	11,04132	19,51992	6,666736	3,41809	15,9489	3,772035	6,008164	6,042081	4,36381	1,161237	2,211193	5,074672	1,664802	1,71274	25,12475	28,03175	47,94692	58,95633	26,69305	50,21759	34,46038	15,30891	58,91724	55,81944	15,90192	26,39036	32,72449	13,2655	27,5782	18,71215	12,64022	11,45557
8/19/2019 5:05:00 PM	96	22,24898	13,53296	52,41905	23,30128	51,19434	28,0895	30,97583	23,89872	27,77948	22,43168	13,79738	14,42605	14,48773	4,618631	8,463196	18,85306	0,9529732	0,2425951	23,55003	32,49379	62,93103	52,68954	17,94851	70,85233	36,23481	32,07719	24,52324	15,27347	11,96245	16,48057	14,03128	3,57876	12,502	16,27321	0,9542854	0,5246326	15,68241	13,35468	65,72392	44,5727	29,18621	29,16867	33,51521	19,44622	36,45654	6,36363	10,16019	16,35583	9,665951	4,319186	6,84136	16,60995	1,023707	1,050992	11,40024	13,32194	43,61641	37,9729	14,10388	26,89317	7,038642	10,5151	8,563149	17,4703	6,556974	4,750083	5,18982	1,298215	1,158682	15,86442	2,117319	1,881286	35,0293	25,45832	43,66055	35,04739	18,01855	24,56538	12,4607	13,61882	23,73156	7,039194	3,678299	4,165907	7,815262	4,419416	2,428921	15,77427	1,081731	1,076619	21,82899	26,25801	67,92944	13,24333	8,226611	19,4362	7,207532	4,325334	11,86056	9,409124	3,769411	11,26202	2,631659	1,373094	1,744654	7,662398	1,874378	2,229774	19,58651	13,75159	59,98494	23,34142	11,31507	19,48808	6,119585	3,637751	15,7905	3,931878	0,4945154	5,824008	4,679556	2,186947	2,195029	4,784206	1,342216	1,984831	25,89032	30,56062	47,30949	58,76132	27,01302	51,44134	34,5738	15,0601	59,60627	54,37915	16,48645	26,90884	35,23631	12,56362	26,98649	18,18558	13,36711	12,03312
8/19/2019 6:05:00 PM	97	21,00595	14,1429	51,17167	21,93648	51,65147	25,92257	27,44937	24,04426	27,24974	22,6356	17,22494	14,85798	13,5637	5,761356	8,641481	18,63271	1,447765	0,3557416	23,21908	31,86326	61,31162	52,65742	17,40978	69,36507	35,58928	31,19798	24,99137	15,34227	9,499752	15,99421	14,26178	2,897187	11,84136	16,98483	1,097964	0,4806311	15,50087	14,17226	67,53329	46,65769	30,93101	29,48746	33,68694	17,52314	36,68912	4,763622	10,17587	15,7291	10,12917	4,712437	6,991392	18,27124	0,9952475	2,2152	11,45101	14,0004	41,98365	38,89603	10,23389	27,30797	6,850686	10,74989	8,612263	17,92074	8,37022	4,884781	6,377031	2,584273	0,8340932	12,70046	2,522104	1,699961	34,92553	24,61476	44,16446	35,02736	19,09834	23,64086	13,2501	14,98004	25,2417	6,56395	4,270764	4,362152	6,884326	5,649039	1,509933	14,19989	0,7263346	1,087878	21,60001	25,19155	68,49339	12,03629	8,48385	19,26558	7,18522	5,62051	11,23667	8,833237	5,786155	11,04001	3,646939	1,111088	1,782093	6,192252	1,927153	2,260997	20,14637	14,52441	60,82995	24,23768	12,31716	20,24439	6,578112	3,671599	15,60538	3,576689	0,6112539	5,65864	5,086483	1,781678	1,360453	4,793739	1,752183	1,885154	23,18233	26,07096	48,5941	56,96038	27,5458	51,84295	34,38011	15,17649	59,82172	53,7795	16,01915	26,37931	32,20926	12,54932	26,56133	18,2559	12,89166	11,6954
8/19/2019 7:05:00 PM	98	21,22382	13,63803	50,5151	21,12546	51,34753	25,46557	27,44591	25,05008	33,00785	23,51023	17,53695	14,65904	19,19755	4,996822	8,483919	17,86141	1,06985	0,6808826	23,32643	32,01944	60,49299	51,49784	17,58006	68,67879	37,31031	32,15345	24,99358	15,60704	10,51952	16,99243	13,94079	2,936077	11,76524	15,53623	0,5604138	0,7753785	15,72254	15,15397	65,86096	45,044	30,48187	30,2227	34,19492	17,74453	36,01908	4,974096	10,96817	15,88024	9,120041	8,015998	7,163738	15,38627	0,9419208	1,523334	10,85993	14,36899	42,77458	41,3123	10,69636	27,89015	6,820707	10,42482	8,945624	18,12997	6,874241	4,643015	5,72889	1,78527	0,7750332	9,69047	2,073179	1,348364	34,92463	25,0869	43,93636	35,71425	19,56213	23,2003	13,15145	14,23153	26,41351	6,386081	5,208264	4,394756	7,524728	3,706275	1,619142	12,00272	1,249586	1,072406	22,03871	25,99525	68,46243	12,79371	8,725755	19,10919	7,647893	5,737248	11,31714	8,941065	4,4639	10,74229	4,128123	0,8635195	1,741269	6,958305	2,068413	2,267006	20,49714	14,01215	61,10363	23,63623	11,84143	20,14016	6,617554	3,772657	16,35741	4,058908	0,7679874	5,458527	5,227468	1,45336	1,351542	4,743107	1,570513	1,818358	23,0926	26,768	47,83516	56,11282	27,98478	51,751	34,8461	15,73518	57,56728	52,85463	15,45452	25,38158	30,04649	12,36233	26,02516	18,27883	12,89726	12,65522
8/19/2019 8:05:00 PM	99	20,84031	13,77715	48,77846	21,35534	51,73637	26,36688	27,70019	26,66066	28,03058	24,31643	17,19703	14,86199	13,94797	4,369336	8,277383	16,79107	1,143416	0,2899812	22,77402	30,77469	60,43981	51,53342	16,12732	67,89394	37,54843	32,87896	25,72599	15,91885	11,3867	16,04699	12,76353	5,569532	11,84903	16,92509	0,4547276	0,7362815	15,11287	13,1299	65,69864	44,91614	30,43946	31,93095	35,64518	17,54911	38,35917	5,497279	10,08593	15,86525	8,965381	5,255443	7,373038	15,73745	0,7627377	1,522712	10,58003	13,93236	42,7169	40,00166	11,69948	28,30025	6,895722	10,35844	10,72129	18,11215	7,44474	4,877459	5,697116	1,318385	0,8111599	9,087646	2,41407	1,967907	35,16751	25,32977	43,73722	36,19239	20,32438	24,43911	13,31696	14,34951	25,47386	6,257046	4,562956	4,139452	6,849372	3,625802	1,565194	11,48479	1,077103	1,105009	21,55497	27,99438	69,53782	12,61025	10,67784	19,90813	7,781554	5,104581	12,58704	8,769341	3,815898	11,00927	4,108643	0,7380084	1,750456	6,461235	2,036984	2,611696	21,67427	13,85182	61,90705	24,00047	11,45688	22,28462	6,434503	3,637614	16,03511	3,803741	0,9946949	5,790161	4,296322	1,226998	1,330128	4,833803	1,601321	1,850478	23,10124	25,34621	48,25811	55,81545	26,69161	50,47511	34,87318	18,49006	57,60963	51,97295	15,81648	26,10363	30,967	12,09197	25,15528	18,74323	12,6309	11,46925
8/19/2019 9:05:00 PM	100	22,21389	13,21901	48,36939	20,56981	50,98282	25,87589	29,00047	25,85931	27,89885	22,85388	16,2232	13,97961	13,5657	4,649923	7,869833	17,26017	1,30381	0,2973033	22,81561	31,43719	58,47094	51,06626	16,85711	67,1605	38,37989	33,9973	26,87238	15,6804	10,19928	16,50966	12,42706	4,286169	11,77007	16,12407	0,4801476	0,705819	15,03965	13,72016	66,40604	44,29494	31,19964	31,229	36,58529	18,05067	40,04414	5,304349	10,71086	15,82318	10,27589	5,327905	7,150682	15,72005	0,9810869	1,248618	10,44547	13,9573	41,6266	41,19128	10,00629	28,33665	6,819463	10,31347	8,953361	19,92353	8,892229	4,722314	7,685746	1,364321	0,8470104	11,64318	2,136107	1,342493	35,60055	27,27281	45,68641	36,6025	21,62218	24,05117	13,29645	15,30214	26,24834	6,330337	4,348267	4,091444	6,835213	3,542012	1,53487	11,23384	1,056725	1,089744	21,74431	26,9429	70,54585	13,08714	9,444975	19,91525	7,29208	4,739999	13,1261	8,569573	3,389631	10,88873	4,214468	0,6748729	1,585295	6,642904	3,684585	2,309143	22,05356	13,77577	64,48566	24,60827	11,75895	21,01072	6,28965	3,814656	15,92465	3,780117	0,6725934	5,916086	4,39517	1,44963	1,286818	5,487607	1,622803	1,839081	20,99704	25,39463	46,66695	55,76129	26,0981	50,76102	33,21224	17,46456	56,28246	51,15565	15,66596	25,514	33,24126	12,05391	26,32564	18,20865	12,88296	11,72096
8/19/2019 10:05:00 PM	101	19,4286	12,6499	47,112	22,04451	50,74078	26,50102	28,8981	27,79219	27,7332	22,66067	16,82105	15,01713	13,25334	4,092064	8,065388	17,05757	1,21484	0,3504227	21,60954	31,12511	56,55027	52,9282	16,92778	67,29368	38,64093	33,70289	28,6839	16,16117	11,24392	16,18486	13,1049	4,056698	11,59635	16,61438	1,951813	0,4491324	14,54569	13,72251	65,66508	43,76299	30,67667	28,42928	38,11471	18,00985	39,4505	4,927885	10,17076	16,83321	8,882694	5,397187	7,242486	15,09325	1,020875	1,44141	9,997237	14,37541	41,77436	40,2971	10,98578	28,79304	7,645544	10,80736	8,993357	17,93048	9,109748	4,645226	5,417219	1,27542	0,7063025	8,690388	2,302857	1,907604	36,73367	26,70258	43,93126	40,81655	25,04027	25,12627	13,15049	14,63742	27,55146	7,356598	3,970836	4,167841	6,727314	2,602371	1,624323	11,14314	1,343045	1,082629	24,29584	29,07783	69,42225	15,66582	13,45442	23,91826	7,716967	4,426669	12,77568	8,743371	3,12652	10,86829	3,993148	0,7265418	1,557457	7,086372	1,971776	2,27274	22,03553	14,39434	65,78492	25,12281	12,59546	21,39934	6,539911	3,667385	16,68214	3,801186	0,6692777	6,015419	4,163627	1,415921	1,330404	4,468668	1,595933	2,205943	21,50013	25,17407	49,05512	55,48574	26,18182	49,76998	32,59491	15,09477	62,18467	50,94399	15,6717	25,90442	30,14554	11,46731	24,14104	18,32104	13,42292	12,10033
8/19/2019 11:05:00 PM	102	19,75658	13,37416	44,98875	20,64855	50,90635	26,32827	30,13718	26,21781	29,13137	23,59244	16,50496	14,11155	13,25182	4,153749	7,776374	21,05148	1,324326	0,4675066	21,98089	29,76356	56,56581	51,40231	16,89552	66,06052	40,35844	33,44013	26,90173	15,30697	10,24791	15,89301	12,9081	5,940678	12,58869	16,88529	0,6059351	0,7025724	14,63258	13,87675	64,93501	45,63903	32,06192	28,86108	38,94762	18,64839	40,21026	5,199284	10,5714	15,52878	9,004959	2,972204	7,431406	14,71264	1,333997	1,222508	11,28682	13,5351	40,20163	41,32896	10,82484	28,3515	7,146468	12,38361	9,375967	19,62209	8,676781	4,472605	6,520916	1,5042	0,9122182	8,82854	3,22219	2,108063	34,93604	25,72274	44,69752	39,44118	20,33654	27,2648	13,34142	16,41875	26,13008	6,60657	3,370289	3,827434	6,692156	2,599953	2,095353	11,74452	1,160685	1,119032	21,93613	27,97559	68,5579	13,93713	9,622016	20,80861	8,142269	4,239542	11,96328	8,8742	3,260873	10,66237	4,825998	0,5812057	1,583499	7,0499	2,119529	2,260582	26,01086	14,23443	66,33958	26,76635	12,82998	21,76662	6,877764	3,097784	16,31949	3,473765	0,662232	5,556062	4,378729	1,318938	1,261536	4,604195	1,828857	2,047828	22,08437	23,75774	46,76192	57,97304	24,67437	49,12508	32,32144	15,16979	56,66674	50,68801	15,11045	24,83298	29,77993	10,7816	23,10518	18,58028	14,2088	11,6199
8/20/2019 12:05:00 AM	103	18,59126	12,65805	43,63346	18,91551	51,39534	24,37749	28,52509	24,81391	28,06111	25,50591	17,63733	15,89246	16,00229	3,560041	7,994309	16,63593	1,153777	0,4364915	21,15323	28,7364	57,16312	51,65175	17,62475	65,46116	39,56503	34,11244	28,57904	15,32708	10,48167	15,5448	15,40797	5,510127	11,67323	17,32669	0,4882986	0,6623011	14,82393	13,423	63,32201	43,97042	31,80931	29,70815	39,97216	21,47084	41,26997	5,613257	10,50992	16,23881	10,10051	3,629255	7,344787	16,87576	1,168214	1,206275	10,91408	14,64951	40,32163	40,49646	11,30374	30,43249	7,350589	11,05092	9,551766	17,78542	7,873287	6,325431	5,954977	1,174638	0,7989334	9,88257	2,094938	1,368258	35,59896	25,04317	44,11245	38,59631	20,15024	27,95832	15,12385	15,57651	25,87451	6,536735	4,045162	4,346471	6,73153	2,290078	2,197378	13,05275	1,046847	1,094303	22,62883	28,18109	73,65074	14,1762	9,35034	21,63213	8,449588	5,899646	13,16824	8,564463	3,340448	12,58545	4,534082	0,6808134	1,552968	7,194408	2,736033	2,307347	22,16408	14,97306	66,67937	26,15026	12,19282	22,35404	6,649191	3,605769	16,39755	3,725202	1,231971	5,422055	4,139313	1,309198	1,286403	4,704493	1,514976	2,165879	22,20643	25,06272	47,38375	54,11127	25,54273	49,45782	31,85442	14,41134	58,28463	50,79479	14,9598	22,67179	29,99586	11,13893	23,34694	19,62444	13,02035	11,73229
8/20/2019 1:05:00 AM	104	18,89409	13,14697	43,46991	18,72037	51,78727	23,31019	29,49464	25,84756	28,19291	22,69922	14,50335	16,15833	13,32532	3,759326	7,539167	18,45166	1,077863	0,4543131	21,06343	28,83006	53,60363	48,80748	16,76399	66,69651	40,14575	35,05706	28,09405	16,31458	10,70893	15,04601	12,32006	6,364874	13,72299	16,84993	1,160408	0,7559682	13,98859	13,63803	62,47804	43,14724	31,8634	29,33003	39,95668	19,39469	42,28434	5,516274	10,46903	15,51213	8,98624	5,489749	7,324685	14,27746	1,052028	1,211732	10,07101	13,15581	39,32292	41,52506	10,60746	28,82315	8,153527	10,95318	10,19832	17,7685	7,479346	5,059889	5,826703	1,107703	0,7900227	11,16144	2,383607	2,052318	34,37058	25,27437	44,67596	38,80208	21,60415	27,75281	13,43895	15,46074	25,86697	6,510279	3,753868	4,48117	6,718337	1,649674	2,023721	14,28941	2,944988	1,100174	21,24448	29,35207	71,17486	14,11016	9,759478	22,1855	7,791639	4,057527	12,33677	9,56855	2,948373	12,84662	4,105535	0,6390915	1,531347	7,90596	1,991531	2,299127	22,81989	15,62376	67,39086	29,25281	12,04596	23,19159	6,728144	3,563011	16,43091	3,676641	1,172359	5,499005	4,32865	1,202614	1,167454	6,806132	1,592341	1,90042	22,40191	25,17946	46,77575	52,3948	23,95177	47,92841	34,91456	14,72197	56,00346	49,91621	15,06769	24,70988	27,71041	10,774	24,26959	18,45318	12,60507	11,83356
8/20/2019 2:05:00 AM	105	19,19209	12,47596	43,45504	18,73846	50,60712	22,81693	30,32376	26,02087	29,40767	22,18405	16,41129	15,03675	13,29182	3,660823	10,67798	18,93975	1,580736	0,4871242	21,53563	28,94935	53,72306	48,28968	17,10205	65,8812	42,26348	34,23042	28,71539	14,98667	10,86615	19,58471	11,87631	11,21463	13,53442	16,47746	1,291515	0,6196121	15,06072	13,69626	61,11703	44,55867	31,9103	28,84684	39,48836	20,56746	40,98523	5,893498	10,61201	16,19923	10,01209	3,365799	7,435761	15,19873	0,8441783	1,694504	10,07578	13,78972	38,97886	43,73999	10,80059	29,43019	8,215422	11,19833	9,167357	18,90446	8,679059	6,794181	5,797759	0,9855769	0,8680095	12,95576	2,188536	2,062611	35,2493	26,35431	44,53353	40,29979	22,10675	26,3197	13,30508	15,78346	25,95056	6,539567	4,125636	4,550177	6,708389	1,67841	2,013912	15,58749	1,152603	1,144452	22,76428	29,26614	72,83179	14,71707	10,63626	24,10215	8,398818	4,057941	12,25167	9,325541	3,464716	10,6748	3,956675	0,6437196	1,526235	9,844923	2,026622	2,294292	23,44082	16,26672	68,38749	27,7705	12,34845	23,13329	6,329438	3,952324	17,03339	3,760638	1,039732	5,510265	4,097384	1,190111	1,104388	8,159607	1,65071	1,795493	21,98096	25,06231	47,02718	52,07346	22,95839	47,59201	31,2527	14,23747	54,77163	49,98936	15,30732	22,53219	28,2213	10,63274	22,03477	18,88139	12,75579	11,72656
8/20/2019 3:05:00 AM	106	18,30646	11,62287	41,10335	18,69046	50,44291	22,22874	29,551	27,72257	28,61813	23,1	17,14979	15,2924	19,76044	3,653708	7,700251	20,95857	1,59911	0,5653874	19,6951	27,98098	53,10366	47,8366	16,69202	64,09014	38,90494	34,61159	28,18302	14,87898	11,54979	15,43884	12,84179	2,939048	11,93206	21,68615	1,233974	0,7898844	15,63253	13,6314	61,27259	44,19602	31,61347	28,41374	39,8088	20,21814	42,03429	5,812196	11,08843	16,53176	8,590849	4,578361	7,15082	14,24168	0,8198635	1,725036	10,48547	13,95902	38,97395	42,80027	10,90621	30,33564	8,496353	11,39844	10,39477	18,62524	8,854097	5,180979	5,733036	0,9897215	0,8390666	11,72545	2,538683	2,382847	34,4465	25,67322	46,43471	40,61844	21,56768	27,1951	13,4386	17,47589	26,99809	6,729663	3,241324	4,289691	6,847024	1,524785	1,947806	14,9341	1,093059	1,106667	22,61336	28,71415	72,51389	17,51264	10,33302	24,45098	8,859417	4,994059	12,64755	8,786886	3,23193	15,19017	4,157065	0,6779814	1,298906	8,275032	2,084922	2,249461	23,42472	15,90317	69,23996	27,70143	13,22482	24,22925	6,255802	3,690526	16,46862	3,718847	1,520571	5,609872	4,149536	1,241642	1,245925	8,746822	1,655131	1,900144	25,94765	23,67305	46,43885	51,16104	23,51749	48,02256	29,65911	13,72955	54,31015	48,62476	15,4472	21,94359	27,53302	10,08655	22,05432	18,26363	12,66205	11,40328
8/20/2019 4:05:00 AM	107	17,67076	11,49653	40,09912	17,32551	48,93512	22,25077	30	29,21018	28,88849	22,78833	17,89118	15,75666	13,16507	3,482745	7,650517	20,62106	1,528929	0,5955045	19,79271	27,19938	54,30046	48,73543	16,35361	64,03743	39,33632	35,30428	28,37229	15,13905	11,10985	14,8434	11,745	4,423974	12,14336	15,94068	1,173326	0,7433964	14,87559	12,99438	60,0659	43,85845	30,54287	27,79302	39,11251	20,9402	44,20494	6,830929	10,34856	16,95513	8,626286	4,659524	7,130788	14,47716	1,709563	1,727523	10,22319	13,68051	38,81941	43,68859	12,0135	30,53852	8,793035	11,69803	9,4438	18,09958	8,838211	5,253026	5,905379	1,037039	0,8377542	12,80096	2,092244	2,122568	34,38765	25,23714	45,01644	41,78099	21,38946	27,90493	14,26538	17,3939	26,84067	6,50572	3,239252	4,282577	7,066548	1,592272	1,941106	16,71378	0,7474028	1,21187	23,11485	30,49424	74,29565	15,41853	11,08795	25,05726	8,560317	3,570886	12,68823	8,687346	3,134049	10,70803	4,008967	0,9470326	1,287716	8,853889	2,028902	2,350519	25,24239	15,08911	70,66894	27,97055	13,88173	23,19049	6,347398	3,511826	16,08608	3,659856	0,887489	6,755569	4,097522	1,206137	1,377031	8,215145	1,810621	4,811284	22,24711	23,90287	45,54958	50,96485	23,08839	48,85424	29,24065	14,15154	54,90634	49,83932	15,02777	21,90408	27,0673	9,557501	20,62521	18,48758	12,97275	12,0385
8/20/2019 5:05:00 AM	108	17,13922	10,66292	39,12315	16,33918	48,29189	21,41993	29,50459	26,90733	29,60564	21,88273	17,79924	15,29364	12,48377	4,199063	7,282065	18,52965	1,580114	0,3573304	18,98983	27,86459	54,98563	47,90602	16,64926	61,4966	39,94909	35,14126	31,35341	15,32183	11,83894	15,45356	12,21416	11,02571	12,2152	15,92313	1,237428	0,6241711	13,49608	12,69189	59,88554	43,71961	31,42056	27,83937	39,9991	20,73048	43,8474	5,566907	12,131	16,4785	9,708777	3,235314	6,834659	14,3654	0,8742263	1,647671	9,81605	12,88786	38,1411	44,03543	11,17492	29,85723	9,256397	11,83079	9,910409	17,81126	7,95376	4,745663	5,112939	1,123867	0,8717397	11,02025	3,303769	1,995192	35,04662	25,86269	43,5932	42,90555	22,15234	28,16023	13,91053	17,0106	27,68691	6,820569	3,325873	4,362636	7,017021	1,709079	2,016813	15,80495	0,7172166	1,193358	24,37182	29,43365	74,21509	16,95534	11,30119	26,59006	9,563094	3,367319	13,66959	8,899481	3,753454	10,96092	3,900517	0,7398734	1,282949	8,836068	2,070554	2,385886	24,94447	15,48132	72,31329	28,47293	13,54754	23,28664	6,630196	3,826122	16,89897	3,536624	0,7024342	6,332062	4,032038	1,289097	1,436643	8,795177	1,468211	1,978131	22,49123	24,89452	45,68247	50,51206	22,23668	49,1905	28,88477	14,42239	57,09563	46,204	15,92749	23,75836	25,91595	8,869641	19,94578	19,13973	13,3707	13,56778
8/20/2019 6:05:00 AM	109	17,21092	10,52615	38,83228	16,37267	47,64782	22,66634	27,82335	27,43922	30,62611	23,16099	14,86392	14,70947	12,1741	3,834411	6,857455	20,6194	1,577835	1,884256	18,12299	27,81271	53,84546	47,38168	16,89503	63,75884	40,15949	32,98367	30,76613	14,826	10,49825	15,60193	12,03906	4,847688	12,00155	16,53169	1,208624	0,6661003	13,12016	12,60748	58,38224	43,12341	31,27501	28,72279	40,73774	21,82091	44,56821	5,679087	10,27769	15,81558	8,423478	3,805123	6,96031	14,52738	0,8917026	2,474995	9,685221	12,47589	36,30665	44,27007	10,46329	31,0351	9,365675	12,21161	10,20605	17,98008	8,761605	5,00974	5,244391	0,982952	0,7809047	10,90959	4,010348	2,186326	35,63564	26,00326	43,98782	41,61852	21,72877	28,08549	13,97208	17,50719	27,91866	6,767311	3,78136	4,436824	7,020267	1,611889	2,049969	18,3993	0,7279924	1,190387	24,37203	28,23117	72,61881	17,42222	11,06122	26,21104	9,60302	2,598019	14,0996	8,823911	3,72009	10,9288	5,263181	0,7079604	1,189282	9,020019	2,022477	2,403985	25,48174	15,89378	72,99023	28,22433	13,93443	23,29161	6,705488	3,761605	17,06082	3,411389	1,361143	6,104802	3,839039	1,209798	1,48472	8,698469	1,658101	1,802539	23,14766	23,21667	46,11786	49,32782	23,30246	48,16776	28,03866	14,23519	54,8948	48,94147	15,35975	22,20339	24,93756	8,349706	19,45824	18,15118	13,16216	12,19559
8/20/2019 7:05:00 AM	110	16,6465	10,08724	38,27435	16,65423	47,71807	21,10142	26,7086	27,22301	29,61215	22,52632	16,43699	14,32465	12,36517	3,888635	6,913131	18,90459	1,614169	0,7635666	18,31234	27,72139	49,7541	47,89712	16,88598	60,84556	39,5432	33,52026	29,4199	14,98239	10,77199	16,10978	13,127	4,480756	11,8015	15,06051	1,185966	0,6723862	13,29348	12,69238	58,12396	43,86218	31,03856	28,46161	42,23662	22,60099	44,49209	5,797414	10,29613	15,40782	8,963929	7,307278	6,850824	13,94307	0,8159262	1,676475	9,497196	12,74874	36,08815	44,29722	11,53901	32,50042	9,67555	12,08554	9,717895	19,04786	8,294442	7,347135	5,791404	0,6576729	0,8888706	10,82228	3,386798	1,97668	36,76331	26,78196	44,45002	46,5415	22,17141	27,58109	14,2394	17,53378	28,22082	8,093917	3,952462	4,510251	6,946218	1,510071	1,992429	23,43426	1,132087	1,168076	24,23851	28,92545	74,29613	17,5572	12,3729	29,03909	9,44221	2,699422	14,41286	8,883732	4,425979	11,12573	4,150019	0,6955266	1,340006	8,909566	2,085268	2,361572	25,70492	16,33324	71,90919	28,39696	14,21025	23,67574	6,754808	3,687418	16,69906	3,364625	0,9685152	5,567667	3,524191	1,339592	1,574312	8,891329	1,573967	2,015293	20,8504	22,56777	46,47277	49,71278	23,54602	48,08286	30,89239	13,3649	53,95895	45,59129	14,87608	21,78044	26,27148	8,48233	19,86095	18,32754	13,44379	12,43894
8/20/2019 8:05:00 AM	111	17,32807	9,884781	37,65369	15,51414	46,52714	20,89812	25,90973	27,78507	29,94447	22,88358	14,73668	15,10493	12,29768	3,814932	6,823677	18,51383	1,755982	0,8070845	18,48965	27,37352	50,20709	45,01512	16,3695	60,4271	39,82047	33,26737	29,96678	15,50964	11,94145	15,41508	11,52672	4,162591	11,35299	15,23548	1,217189	0,7362816	13,53877	13,90597	57,31626	43,33181	31,08988	28,73433	44,86178	21,6427	44,98736	6,34864	11,22486	15,42129	8,482332	4,556049	6,722825	14,06685	1,2156	1,924251	9,908406	12,40751	36,15067	45,03654	12,50159	31,22202	8,687211	13,0486	9,713403	18,80726	8,610052	5,082753	6,246686	0,7521691	0,7928548	12,86824	3,137227	2,175757	35,24322	25,32632	42,96205	42,17451	23,127	27,32421	14,63618	20,41708	29,9408	6,9543	4,898596	4,167495	7,090932	1,476086	1,966733	18,94292	0,706786	1,189213	23,34653	28,81569	75,22077	16,49315	12,19593	26,42905	9,681975	3,299831	13,7033	8,662894	3,51825	10,19182	4,170949	0,6902769	1,377307	9,295216	2,109099	2,443358	28,71539	16,01659	72,33063	28,49422	14,11203	23,28913	6,693676	3,7844	17,42042	3,695499	2,03422	5,419706	3,755526	1,223889	1,178161	9,47903	1,775876	2,042026	21,16517	22,45096	46,24496	47,63643	23,11118	47,77382	27,1473	13,6734	52,00652	46,32467	16,1582	22,04251	24,24728	8,128661	19,87967	18,54208	13,07886	12,69431
8/20/2019 9:05:00 AM	112	16,06128	9,89908	37,02911	15,54743	46,70383	20,27797	26,7097	27,26888	32,68575	21,38104	14,46204	18,14537	12,19641	3,687141	7,897879	17,41649	2,884961	0,7344855	17,72836	27,91853	48,58305	44,80983	17,71213	58,93422	39,90571	32,48916	31,01991	15,98185	10,57008	15,45252	11,97081	3,0906	12,48674	15,56477	1,353821	0,7265418	12,25388	11,94573	56,89518	42,26611	32,23661	30,66568	44,72335	22,17741	45,59771	5,89274	11,10874	15,14941	10,53866	4,317321	8,145584	13,92096	1,590199	1,703968	9,209838	11,60008	36,34574	44,5774	12,03367	31,52893	10,12261	13,81293	11,23446	18,26115	8,191796	7,117043	5,139673	0,7588694	0,751133	12,6559	2,750125	1,987387	40,3009	25,59198	43,84996	44,07432	22,09114	27,96163	14,1016	21,10218	28,02746	7,362608	5,225602	4,352274	7,098185	1,542399	2,000373	20,27928	0,642269	1,198055	24,40284	29,54783	74,7572	17,00735	12,41904	27,42575	9,271387	2,880333	14,51364	8,931325	3,462298	10,62306	4,03038	0,6934544	1,404938	10,73663	2,081538	2,364542	26,31279	16,34464	72,58476	29,71554	14,12377	24,19865	6,353269	3,610743	17,67649	3,574962	0,7473337	5,473171	4,107953	1,314172	1,307057	9,067751	1,613754	1,989459	23,03161	21,3534	46,84357	48,50686	21,96867	47,37221	27,68561	14,31283	54,12046	43,4058	15,64869	21,28861	24,00309	7,320956	19,23906	18,31648	13,46534	12,37262
8/20/2019 10:05:00 AM	113	18,41595	9,35711	37,62551	15,65643	45,90648	20,86939	24,59273	28,48289	30,46039	23,30294	14,64757	14,30827	13,2711	4,141385	6,976956	17,137	1,732772	0,7163185	17,23703	26,99616	48,75566	43,52509	16,71861	58,27662	39,32548	33,04454	30,86118	15,17159	11,26817	16,1211	12,01695	2,747776	10,77116	15,48125	1,259601	0,8154427	12,44301	11,76254	57,47859	41,66888	31,43975	28,70247	43,33652	21,98027	44,76377	6,381176	10,91104	15,73573	8,671738	6,434641	6,992292	14,9848	0,8637268	1,920797	8,99301	12,44094	36,96784	44,42501	11,68235	32,7665	9,157411	13,37319	9,593349	18,44358	8,890017	5,878578	6,062873	0,8891468	0,8088804	13,76817	3,20575	2,179556	35,12426	26,02647	43,25852	44,00316	22,76705	28,5798	17,7656	19,73033	28,48682	6,601527	5,733173	4,572419	6,765445	1,448524	2,018471	19,15333	0,7405642	1,199022	24,52047	29,77889	74,81314	16,40114	12,15172	30,11957	8,6984	3,015031	13,60301	8,808093	3,993009	10,39601	4,050135	0,767504	1,334687	8,654331	2,036155	2,384781	26,9027	16,04727	73,95364	30,82331	13,90287	23,87876	6,529758	3,411044	16,84482	3,141785	1,547303	5,59737	3,846499	1,305813	1,13713	8,989693	1,789277	1,959411	20,44388	21,62778	46,60001	47,18563	22,32821	46,23999	26,68297	13,74213	51,80462	42,7026	15,62534	20,2647	23,4929	7,737415	18,98831	18,43985	12,72712	11,46773
8/20/2019 11:05:00 AM	114	18,06173	8,540838	36,24013	15,61139	45,31588	20,0029	25,39733	27,09093	30,98855	22,67456	15,53182	15,05858	12,29471	3,410837	6,942488	17,66088	1,679169	0,3659649	16,39202	29,55957	52,72333	43,89181	16,89711	58,55901	39,09041	33,26675	31,42677	15,60787	12,19503	16,58475	13,33133	4,123425	12,69935	13,60231	1,206413	0,7804902	12,75551	12,6405	56,77339	43,46244	32,26473	28,28249	44,68667	22,27536	46,52299	6,102315	11,67675	15,2256	8,374019	5,461151	7,243038	13,84408	0,8141302	1,680758	9,091098	12,57343	34,84547	45,02494	10,82263	30,92638	13,18751	12,56438	9,272422	17,74045	8,54519	5,549707	5,914567	0,6438578	0,7504421	14,7373	2,141703	1,987525	34,02396	25,14616	44,57864	45,07136	23,26419	27,53509	14,63093	18,37699	29,70332	7,203043	5,13166	4,32119	6,923007	1,232593	2,106681	19,38198	0,6310096	1,212284	24,69696	32,21872	75,94876	18,25853	11,81062	30,40396	9,311795	2,800757	14,70974	9,103324	3,648182	11,5004	3,866946	0,6462755	1,502197	9,827034	2,106129	2,50525	28,20389	16,54758	75,69118	33,67747	13,81155	24,34136	6,668601	3,746616	17,77665	3,46962	2,793089	5,477661	3,869295	1,266924	1,221817	9,084466	1,594206	2,054528	21,37054	21,72856	47,16416	49,60544	21,66694	47,61031	26,8149	13,7824	52,49952	41,77608	15,79044	21,50738	23,99619	7,444946	17,97372	18,18607	13,43301	13,2092
