# Supplementary material for: Neuroblastoma signalling models unveil combination therapies targeting feedback-mediated resistance
Source: PLoS Comput Biol. 2021 Nov 4;17(11):e1009515. doi: 10.1371/journal.pcbi.1009515 (PMC8604339; doi:10.1371/journal.pcbi.1009515)
Supplement: S2 File — (ZIP) [file pcbi.1009515.s023.zip › drug_sensitivity/N206_drug_sensitivity/N206_AEW_AZD_rep2.txt]

Label: N206_AEW_AZD_synergy_rep2
Metric: Phase Object Confluence (Percent)
Cell Type: N206
Passage: 1
Notes: 
Analysis Job: N206_AEW_AZD_rep2

Date Time	Elapsed	A1, Image 1	A1, Image 2	A1, Image 3	B1, Image 1	B1, Image 2	B1, Image 3	C1, Image 1	C1, Image 2	C1, Image 3	D1, Image 1	D1, Image 2	D1, Image 3	E1, Image 1	E1, Image 2	E1, Image 3	F1, Image 1	F1, Image 2	F1, Image 3	A2, Image 1	A2, Image 2	A2, Image 3	B2, Image 1	B2, Image 2	B2, Image 3	C2, Image 1	C2, Image 2	C2, Image 3	D2, Image 1	D2, Image 2	D2, Image 3	E2, Image 1	E2, Image 2	E2, Image 3	F2, Image 1	F2, Image 2	F2, Image 3	A3, Image 1	A3, Image 2	A3, Image 3	B3, Image 1	B3, Image 2	B3, Image 3	C3, Image 1	C3, Image 2	C3, Image 3	D3, Image 1	D3, Image 2	D3, Image 3	E3, Image 1	E3, Image 2	E3, Image 3	F3, Image 1	F3, Image 2	F3, Image 3	A4, Image 1	A4, Image 2	A4, Image 3	B4, Image 1	B4, Image 2	B4, Image 3	C4, Image 1	C4, Image 2	C4, Image 3	D4, Image 1	D4, Image 2	D4, Image 3	E4, Image 1	E4, Image 2	E4, Image 3	F4, Image 1	F4, Image 2	F4, Image 3	A5, Image 1	A5, Image 2	A5, Image 3	B5, Image 1	B5, Image 2	B5, Image 3	C5, Image 1	C5, Image 2	C5, Image 3	D5, Image 1	D5, Image 2	D5, Image 3	E5, Image 1	E5, Image 2	E5, Image 3	F5, Image 1	F5, Image 2	F5, Image 3	A6, Image 1	A6, Image 2	A6, Image 3	B6, Image 1	B6, Image 2	B6, Image 3	C6, Image 1	C6, Image 2	C6, Image 3	D6, Image 1	D6, Image 2	D6, Image 3	E6, Image 1	E6, Image 2	E6, Image 3	F6, Image 1	F6, Image 2	F6, Image 3	A7, Image 1	A7, Image 2	A7, Image 3	B7, Image 1	B7, Image 2	B7, Image 3	C7, Image 1	C7, Image 2	C7, Image 3	D7, Image 1	D7, Image 2	D7, Image 3	E7, Image 1	E7, Image 2	E7, Image 3	F7, Image 1	F7, Image 2	F7, Image 3	A8, Image 1	A8, Image 2	A8, Image 3	B8, Image 1	B8, Image 2	B8, Image 3	C8, Image 1	C8, Image 2	C8, Image 3	D8, Image 1	D8, Image 2	D8, Image 3	E8, Image 1	E8, Image 2	E8, Image 3	F8, Image 1	F8, Image 2	F8, Image 3
2/18/2020 3:52:00 PM	0	6,718128	20,50612	6,561534	9,178755	35,10893	8,364486	11,31735	43,5235	11,75308	8,32622	26,60768	10,32155	5,333222	28,87689	6,760334	6,14984	33,50782	5,610494	6,60222	26,74161	7,688441	7,988091	30,14437	7,594911	11,41502	41,4725	10,72046	13,58574	37,66461	14,11997	8,799251	46,50661	11,58737	6,83238	25,77469	5,532023	4,973682	30,40603	8,156706	9,6158	34,19955	9,85266	16,24158	43,38196	15,17497	15,11225	31,69168	13,35012	14,0549	40,38447	12,81457	7,744599	17,00832	6,825541	13,82799	18,45594	4,382944	9,692958	48,04287	10,02003	12,14543	27,42464	14,65359	18,72493	28,49483	11,57956	10,50585	30,042	9,635831	7,145433	20,07135	7,417247	6,084494	12,48287	6,712948	8,240564	20,25938	8,082586	13,41512	22,41462	10,11971	18,06836	24,71576	13,91841	9,928919	19,5021	9,310137	6,562984	11,42228	6,368742	5,586042	17,35148	5,329977	9,866131	20,75321	9,520819	12,54283	18,88069	12,18239	14,01967	19,88485	13,39025	8,888222	20,09256	10,74347	7,624407	13,82122	5,321411	5,032327	15,61733	3,579106	7,357912	21,07475	8,369391	10,07909	20,15846	10,18001	12,6787	12,45227	9,377763	9,036252	16,26133	10,96762	4,963459	8,773694	8,129905	5,627832	14,04385	6,709908	6,866365	21,75771	7,359776	8,961856	14,5662	7,987539	12,56127	14,64592	8,297759	7,586138	11,23687	7,252362	5,754656	8,96448	7,090725
2/18/2020 5:52:00 PM	2	6,668739	21,91562	7,202972	9,291627	35,47131	7,459176	10,62818	43,68238	11,5357	6,847439	27,69279	11,25256	5,912563	30,93695	8,015999	6,428423	35,55841	4,573594	6,956648	27,39501	7,793712	7,395765	31,11379	8,607772	11,80116	41,94056	11,78403	12,93705	39,57747	14,0721	9,181381	46,88031	10,85675	8,424169	26,79888	5,014851	5,528501	31,45792	8,576067	8,814862	34,62402	10,11743	16,37724	43,79165	13,64024	14,50244	31,02937	12,83861	13,40752	39,29688	12,59982	6,73526	15,87395	6,520364	13,4346	17,90161	4,539124	8,44116	45,51717	10,15556	10,45583	26,38891	14,22559	18,89928	28,34356	10,85046	11,06432	30,0706	9,830349	6,938689	19,48725	8,15712	5,634188	12,88662	6,589232	7,629793	19,90516	9,15976	12,42326	21,45805	10,51503	17,87681	23,85672	13,00211	9,201205	17,69915	9,445178	6,434364	11,30243	6,410188	5,418531	18,16727	4,848171	9,46321	20,50197	9,605921	11,62633	19,08592	12,12022	13,72416	18,46126	13,43094	8,387144	19,06112	9,881397	7,928617	13,09481	5,427235	4,971472	15,37446	4,046129	7,036224	20,90787	8,22675	9,769771	19,11776	10,40064	12,71386	12,04955	8,864113	8,330777	15,59661	10,79769	4,340877	8,478532	7,868314	5,364238	13,55776	6,5558	7,044858	21,8835	7,220864	8,565015	14,62243	7,963017	13,40289	15,00456	6,912785	6,955543	11,82989	7,524384	6,452532	9,717963	7,692723
2/18/2020 7:52:00 PM	4	7,035463	23,40109	7,468571	9,354761	38,69433	8,075473	10,55717	45,55405	12,31474	6,970947	28,24726	11,02392	5,291708	31,71986	7,804694	6,634685	36,67405	4,264823	7,589178	27,99624	9,340738	7,780448	32,51506	8,832753	11,86153	42,81609	12,34506	14,0109	40,14921	14,0299	9,387778	47,48184	10,29855	7,92848	28,07886	5,045797	5,984748	32,6738	8,910327	9,193952	36,54385	10,19542	15,9404	44,9703	14,58713	15,53444	32,23206	13,01379	13,97754	40,57713	13,41339	7,048795	16,70508	6,815319	14,35545	18,09647	4,581468	8,408212	46,88384	10,43269	10,92721	26,96632	14,69475	18,23829	28,82405	10,67412	10,35747	30,31499	9,891344	6,654785	20,19037	7,997762	5,629076	13,87793	6,569476	7,832256	20,04449	8,937264	12,50801	21,47187	9,939974	17,10585	24,27346	13,61495	9,236711	17,27046	8,934503	6,515322	11,27342	6,407839	5,298409	17,51969	4,898458	9,224968	20,30691	8,868535	12,18564	18,50284	11,05707	13,86557	18,31814	13,73183	8,717327	18,12611	9,867651	7,415659	13,36732	5,22436	4,584991	13,58829	3,872541	6,737193	19,31401	7,718695	8,421752	17,39617	8,584149	11,35603	10,89122	9,001575	8,071881	13,91923	9,353655	4,196784	6,595657	7,455308	5,73041	14,85349	6,602841	7,366129	21,90104	7,525351	8,600797	15,74802	9,02582	12,70619	15,0945	7,675108	7,289732	12,46159	7,919638	6,148734	10,08959	7,682637
2/18/2020 9:52:00 PM	6	7,208155	22,41815	7,478724	9,777368	39,29094	8,368286	9,777575	45,63074	13,60991	7,32434	30,38455	11,56733	5,346693	32,50207	8,565913	6,579424	36,98836	5,315125	8,231999	29,1829	8,773486	8,033613	33,58194	8,881591	12,94257	44,44746	12,39355	14,71009	40,68205	13,13094	9,278916	49,53312	11,05272	7,628551	27,63297	5,436768	6,061354	32,39342	9,037148	11,54337	38,35861	11,15412	16,0599	44,63176	14,23629	15,27845	32,6606	13,67602	14,63134	41,46309	12,92129	7,774024	17,59636	6,627846	14,30862	20,00497	4,277396	8,580973	48,03858	10,23921	11,07475	26,42303	15,42344	18,91392	29,22539	11,03911	10,41342	29,49154	9,356627	7,203388	21,2491	7,988507	5,538102	12,53488	6,331234	7,673727	20,01016	9,357453	13,58408	21,92329	9,873453	18,1764	24,67976	13,54471	9,01014	17,77064	9,462381	6,844607	11,71889	6,013346	5,600823	17,35211	5,202738	10,12876	20,37799	9,260335	11,58267	18,92766	10,51759	13,9785	18,00881	12,85512	8,543669	19,15257	10,13069	8,530753	12,65584	5,109209	4,49761	13,24084	3,535865	6,388084	17,92751	7,127473	8,493451	16,24392	8,511896	10,97978	9,995372	8,140473	7,570113	13,33251	8,705723	5,475727	8,070706	6,507377	6,744516	15,56649	7,00362	7,631314	22,25513	7,904371	8,79331	15,64586	9,100354	13,24927	16,1037	8,121063	7,780727	13,6392	7,822308	6,52216	10,69339	8,416224
2/18/2020 11:52:00 PM	8	7,653555	24,90854	7,766564	10,11025	41,5312	9,372928	10,08593	46,13581	13,05275	7,664678	30,0266	11,46628	5,637295	34,89094	7,372969	7,176932	39,2086	5,298547	8,467963	32,1493	9,306407	8,344248	34,42135	9,164525	12,68243	46,9237	12,55374	15,17	41,68159	14,1188	9,80852	50,96465	11,86574	8,099926	29,08543	5,749613	6,031926	34,8731	8,714149	11,12235	39,8606	10,70478	17,50166	45,6918	14,23229	16,98835	34,14927	13,97836	15,30207	42,02952	12,51423	7,828526	18,18655	7,073662	14,52538	19,66125	4,477648	9,580019	48,855	10,66686	11,28053	27,50449	15,14209	19,63231	29,77164	11,31597	10,55627	30,51047	9,317251	7,357425	20,0744	8,41436	6,382349	13,28602	6,310372	8,230204	20,3947	9,491671	13,20637	22,34769	9,57401	18,38293	24,2604	13,85182	8,635403	17,93317	9,984182	7,042441	11,5587	6,938688	5,631424	17,38734	4,62996	9,616213	20,87803	9,591899	12,64223	18,28512	11,35665	13,49849	17,8688	13,5666	8,441782	18,42016	9,775366	8,74026	13,05938	5,436491	4,634311	12,7935	3,694048	6,446385	18,02919	8,569779	8,913365	16,36605	8,331882	11,1314	9,949299	8,217078	7,755237	14,47585	8,666626	5,328457	8,062347	6,936753	6,359486	17,99147	6,446315	7,94167	24,64785	8,28042	9,667675	16,49156	8,826124	13,73328	16,26312	8,159471	8,728171	13,08134	8,882487	6,536181	11,19709	8,224541
2/19/2020 1:52:00 AM	10	7,199381	25,44837	8,260114	10,51158	42,09618	9,186008	11,74003	48,18787	13,42279	7,854014	31,17698	11,7497	5,669278	34,76887	7,738866	7,412964	40,71114	5,077434	8,969456	31,1403	10,2245	9,143663	35,53493	9,872004	12,98236	47,79564	13,80968	15,57768	43,38438	15,68406	9,821164	51,4698	10,60317	8,105245	30,3545	5,677705	6,254282	36,4783	8,333127	12,11345	41,82174	11,25414	17,6863	48,3754	14,99793	16,78002	34,66864	14,18338	15,5475	42,43411	13,6276	7,880332	18,4719	7,490121	14,57553	20,2024	4,07894	9,124738	48,58214	11,4124	11,18921	28,6857	16,08222	20,19362	30,4222	11,99789	10,70789	31,94988	9,693372	7,253053	20,68572	8,342451	6,014174	14,19305	6,568027	8,339964	20,89557	9,742555	13,21466	22,29747	9,985147	18,84781	24,31518	13,94099	9,146843	18,30439	10,26263	7,228945	11,89717	7,028211	5,461566	17,43383	4,886301	9,673479	21,25401	9,644811	12,59988	18,3169	11,44687	13,84533	17,39514	13,78157	8,416985	18,65896	10,04967	8,348737	12,99307	5,292538	4,956413	13,02346	3,786542	6,529965	17,90251	8,069118	9,202104	17,49717	8,777493	12,05784	10,13663	8,753592	8,069809	14,60634	9,513913	5,955943	7,884064	7,439766	6,192045	18,36172	6,557666	7,728019	25,03909	8,884146	9,979691	17,3376	9,637973	14,08066	16,8768	8,040934	7,803936	13,59465	9,209769	7,352798	10,81869	8,391496
2/19/2020 3:52:00 AM	12	7,705709	25,23058	8,197945	11,00768	43,47356	9,434198	12,15414	49,42287	13,96006	8,09509	32,66164	12,6903	6,112884	35,02915	7,880058	7,53219	42,23724	5,587284	8,73135	31,48797	10,53817	10,05547	36,03496	9,506728	13,46306	49,66352	14,24196	15,71673	44,13883	14,57988	10,35201	53,4509	10,97653	7,937598	31,49777	5,957532	6,051061	36,07614	8,93844	12,82528	43,60522	11,81615	16,93075	50,67398	15,46129	16,49253	35,14257	14,51495	15,29088	43,2807	14,05476	8,053369	19,55343	7,682983	15,81323	20,4615	4,751327	9,636107	51,66508	11,24158	11,63406	29,76342	16,29221	21,06122	31,34015	12,23565	11,43886	32,35038	9,86392	7,328347	21,37047	8,571025	6,283502	14,95006	6,459852	8,171282	21,94242	9,688192	13,36041	23,10207	10,06279	17,87654	25,72461	14,35165	8,610397	19,17385	10,17179	7,594496	11,73809	6,767725	6,020599	18,16624	5,252887	10,81765	21,57936	9,966775	12,87598	18,93989	11,39471	13,74461	18,54989	14,08219	8,459606	19,11127	10,06148	8,542565	13,5253	5,264769	5,139879	13,44717	4,144493	6,646358	18,31385	8,279315	9,575459	17,26245	8,684447	11,07254	10,81372	8,769273	8,408904	14,9294	8,874338	6,203927	12,42671	7,554156	6,815664	18,16341	7,093626	7,748673	26,96487	8,110632	10,33212	18,99087	9,890307	15,22436	18,15277	9,565858	8,61026	14,14166	9,181796	7,808356	11,79522	7,795576
2/19/2020 5:52:00 AM	14	8,080859	0	0,259795	10,60442	43,72596	10,105	10,29516	50,84175	13,78827	8,740055	34,47267	13,77908	6,042704	36,27929	7,692169	7,689199	40,69704	5,715007	8,720366	35,20239	10,26712	9,965878	37,39915	10,3393	13,31026	51,06294	14,77115	15,19293	46,2442	15,72143	10,79583	54,12571	11,84336	7,941397	32,55098	6,462202	6,224442	37,47776	8,52343	11,17747	42,73915	12,33774	18,19221	51,17354	16,26437	17,88399	36,65471	14,13911	15,92894	45,24923	14,44767	7,444602	20,29447	7,626271	16,79529	22,50981	5,192998	9,808107	51,08975	12,928	12,12658	30,26208	16,65817	20,99981	31,98138	12,39058	11,78803	32,96958	10,41812	7,765666	21,52098	8,970975	6,196398	15,02176	7,139009	8,603213	22,11546	10,78436	13,92455	23,14808	10,91622	19,19374	26,51719	14,71044	8,66704	19,30461	10,38344	7,553672	11,82499	7,297263	5,555026	17,63152	5,361061	10,76591	22,83793	10,08621	13,66414	18,79932	11,39105	14,05345	17,8154	14,28665	8,996256	18,60999	10,25496	8,235175	13,45981	5,488644	4,899909	13,11602	3,915299	6,278183	18,04715	8,229857	9,224759	16,86526	8,38286	11,11199	10,84853	9,010002	8,448139	15,06362	8,296169	6,572792	9,029483	7,819201	6,658447	19,79043	7,32959	8,542219	26,95733	9,998343	10,92521	19,81971	10,13076	15,80501	18,71705	9,100147	8,848364	15,34234	9,338459	7,303064	11,40217	8,335475
2/19/2020 7:52:00 AM	16	7,920674	30,36983	8,962063	11,17989	46,23667	10,15438	10,10009	53,1418	14,23409	8,204576	35,52029	14,08467	6,396649	38,70745	8,028571	7,430648	43,88104	6,296074	9,166597	34,51094	10,52007	10,57996	40,18298	10,79493	13,79511	51,79411	14,58513	16,53377	47,79648	17,32724	10,90821	54,73461	12,35674	8,647146	32,84891	6,312721	6,196052	40,34883	8,924348	11,25629	44,50722	12,97925	18,07499	52,01688	17,98063	17,9778	37,89401	14,34385	16,49978	46,11393	14,51944	7,761315	19,9819	7,515957	16,96155	24,70063	5,142366	10,18409	53,47072	13,7511	12,15856	31,88281	17,89954	21,43443	32,83681	11,95837	12,59629	34,24162	9,684808	7,367788	21,96003	9,242512	5,691313	16,60871	6,866711	9,180896	22,35218	10,73801	14,14864	24,40374	11,40155	18,5559	27,86873	14,85128	8,786472	18,63451	11,84986	7,971513	11,76752	7,194823	5,590669	18,6066	5,785533	10,71556	23,62594	10,53347	12,87784	18,89154	11,52893	13,96566	18,61641	13,67899	9,255085	18,44102	9,668436	8,914401	13,54132	5,473931	5,005664	12,40951	4,241269	6,14535	17,96267	8,032161	8,898306	17,45048	8,793725	10,88403	10,00546	9,068924	8,376987	15,17193	8,720435	6,7135	9,791736	8,122928	6,405076	19,80382	7,062265	8,737912	27,42843	10,48609	12,10917	20,96631	9,640116	15,82449	19,60184	9,935207	8,857759	15,31609	9,95883	7,782454	11,8569	8,869916
2/19/2020 9:52:00 AM	18	7,817612	29,79961	9,105327	11,46786	45,25054	10,15183	10,74823	53,8454	14,40242	8,807058	36,09769	13,88636	6,266786	38,93989	7,79461	8,010887	46,18092	6,760473	9,537258	34,79519	10,55855	10,45335	40,08662	11,56333	14,55114	53,24009	15,63964	16,8386	47,48128	16,94035	11,37019	55,83858	11,97143	8,660062	32,9195	6,0197	6,376962	39,41941	9,725631	11,46013	45,82242	12,9434	17,92889	53,69198	15,78643	18,16037	39,80237	14,51267	16,88101	46,78527	14,56572	8,177706	21,51988	7,746324	16,6715	22,73382	4,846168	10,11619	55,86504	13,31461	12,03567	31,90111	17,65956	21,6648	33,91454	12,0928	12,3059	34,63852	9,934999	7,086304	22,61453	9,849001	6,162136	15,34124	6,599179	8,997153	22,33145	10,31747	14,58748	25,09684	10,9527	18,88981	27,11159	14,65041	9,658074	19,63804	10,86621	8,021316	11,92363	7,008731	5,754863	18,97346	5,621546	10,96036	23,57144	10,88252	13,14683	19,61401	11,70777	15,02065	18,60646	14,53395	8,90929	17,92122	9,835047	8,426517	13,42092	5,693109	5,090904	12,54711	4,384395	5,999668	18,15574	8,194974	8,660961	16,57493	9,653791	11,30201	9,914556	8,828469	8,649011	14,72017	8,466166	7,037538	9,082535	8,034717	6,938688	19,82496	7,168297	8,768512	27,48833	10,82207	10,79658	21,96618	9,898459	15,95484	20,12945	9,91925	9,480204	15,82311	9,651925	8,193248	12,35646	9,386744
2/19/2020 11:52:00 AM	20	8,356682	30,85302	9,736199	11,91444	47,92081	10,85772	11,0722	54,87311	14,78669	8,909152	36,70445	13,46071	6,432983	39,19064	7,935179	8,469414	46,69893	6,389257	9,939143	35,77199	10,74609	10,71818	40,93756	10,98799	13,77376	53,23442	14,97285	17,47769	49,54859	16,95775	11,84095	55,83451	12,2974	9,024163	34,29992	6,126423	6,27542	40,91256	10,20999	11,53425	45,85399	13,36967	17,84531	55,0587	16,7258	18,60888	38,68403	14,7114	16,14017	46,11973	15,36714	8,222673	21,59953	7,739486	17,50566	22,69604	5,720809	10,71908	57,1875	13,25887	11,42172	32,65197	17,2735	21,44763	33,54996	12,39784	12,71828	35,77987	10,44734	7,602302	23,12341	9,567861	6,216638	16,06923	7,008316	9,283129	23,33838	10,8821	14,87704	26,05327	10,77151	20,08551	27,66515	14,63652	9,129436	19,69406	10,84176	8,210585	12,34382	7,232606	5,526774	19,08163	5,874918	11,2317	24,16943	10,69421	13,07236	21,07648	11,73229	14,53622	18,74606	14,04102	8,580141	18,19773	9,849552	8,252308	13,5302	5,689932	4,746215	12,66426	4,481515	6,010928	17,43852	8,248371	8,369184	18,06462	8,825844	10,42454	9,796296	9,215849	8,232897	14,35041	8,26184	6,933645	9,373482	8,332781	6,775115	19,51737	7,529495	9,474678	28,15083	10,63446	11,27031	23,19035	10,30145	17,3939	20,34856	10,0154	9,896594	16,41599	9,93493	8,142339	12,60845	9,899494
2/19/2020 1:52:00 PM	22	8,834204	32,24415	10,73898	12,58869	49,26801	10,37398	10,91291	57,40571	15,0601	8,779013	37,4216	14,4181	6,474842	41,88529	8,789167	8,81134	49,01035	6,793489	10,39954	36,76994	11,42967	10,54432	43,75587	11,0778	14,20583	54,96691	15,55641	18,3207	50,10444	17,03885	12,18536	59,54298	12,69721	9,217163	34,08136	6,500469	6,910989	41,17796	10,46661	12,31653	48,37333	13,72555	18,92006	56,72573	16,4307	18,40082	40,00111	14,9151	16,35209	46,80199	15,05263	8,287259	21,61707	7,544415	17,40253	24,5528	5,426406	11,13022	58,73122	14,09055	12,26956	32,93186	17,56299	22,36427	34,42984	12,58206	12,24856	34,68626	10,62072	7,639742	21,85186	9,390265	6,225271	16,34802	7,103779	9,347161	22,64941	10,74823	16,0501	25,73317	11,44521	19,27491	26,7028	14,57249	9,110509	19,86606	10,89757	8,48758	12,58683	6,872928	5,701744	20,42696	6,070195	11,78071	24,34916	11,13927	13,52495	20,20156	12,2735	15,09484	18,97339	15,40092	8,541667	17,78667	9,960836	9,481654	14,20231	5,765294	4,771496	12,31122	4,652064	6,140169	17,73458	8,201953	8,133289	16,81456	8,776663	10,99518	10,00677	9,378661	8,764574	14,29646	8,031748	6,312376	9,460171	7,909759	6,95948	21,4564	8,27006	10,4099	29,78856	10,83658	12,66758	22,64755	11,46869	18,1125	21,71088	9,945016	9,856184	16,56568	10,03516	8,486613	13,70925	9,902188
2/19/2020 3:52:00 PM	24	9,278848	33,8273	11,06819	13,19946	50,59468	10,63716	11,16117	57,86195	15,84058	8,848434	37,23088	13,65212	7,432652	42,16339	8,316341	9,142491	48,64141	6,981515	10,23265	37,68837	12,52632	10,95726	46,15772	11,47678	14,89501	55,55067	16,09741	18,00861	51,56216	18,31841	12,30175	62,03055	13,28684	9,976651	35,00283	6,368465	6,645184	42,40475	11,26292	12,84103	48,00143	14,32161	19,49361	57,26514	17,58317	18,99674	41,11945	15,48899	16,79473	47,80919	15,09132	8,766303	21,61797	7,431821	17,73424	25,28716	5,620718	11,3436	59,66954	13,54692	12,81264	33,20644	17,8793	23,2052	35,24874	12,61322	12,35211	35,10058	10,64614	7,844758	21,88398	9,540437	6,108878	16,17685	7,500965	9,193054	23,17784	10,92389	14,92678	25,56229	11,41523	19,06264	26,87057	15,12945	8,938301	19,7411	11,82686	8,661444	12,66772	7,111378	5,937155	19,77688	6,318386	11,67965	25,24011	10,83665	13,58532	20,38157	11,66943	14,39199	19,39075	14,22027	8,977121	18,3477	10,68889	9,551973	13,7069	5,719841	4,621809	12,77851	4,564544	6,174362	17,10765	9,169912	8,311024	16,60789	8,630982	10,67881	10,02342	9,158517	8,580556	14,79795	8,230618	6,48099	9,437377	7,801033	6,809032	22,68485	7,91715	10,60041	32,20953	11,726	12,91031	23,71291	11,75854	18,27241	21,85532	11,11634	9,798851	17,32835	10,18789	8,838418	13,48157	10,33329
2/19/2020 5:52:00 PM	26	8,175909	42,74307	15,42447	19,71935	15,43725	13,76485	15,59419	26,54641	11,06799	17,60424	10,43387	16,9418	14,55135	10,06645	20,67688	7,066755	11,21719	15,97984	8,938785	22,67621	11,12546	16,52341	13,86722	15,08427	38,3381	25,2361	15,6652	25,15149	21,81712	17,47085	14,89832	20,88887	20,00504	7,158901	9,200377	10,3813	7,073663	23,65578	8,47114	14,32154	16,72117	22,20429	24,63673	24,36423	16,18175	28,71076	25,26926	15,09395	17,55201	23,24346	13,74247	5,650696	14,62962	11,96293	10,16309	20,74968	10,09491	10,65823	23,26301	14,34046	12,63836	17,1091	16,35044	25,96789	21,25407	22,02462	11,85186	17,179	16,38	8,884077	15,15556	11,31617	8,393362	16,60713	7,830045	11,22292	16,40756	11,23943	14,04993	17,87177	15,60538	21,51235	16,76655	13,63195	8,859003	12,21188	14,85784	5,918159	10,3862	11,92501	5,109624	13,98134	6,077724	11,83742	16,0463	11,26084	19,18974	14,22048	10,98744	24,18974	15,13857	13,96731	10,90131	12,77271	11,65195	6,630677	8,941617	6,938411	5,61975	10,71362	8,937612	6,735397	5,90766	10,80439	17,13258	10,66361	10,18795	12,48605	11,1247	8,626906	8,067598	7,632351	10,8399	5,335157	6,363285	8,761742	7,953968	24,19271	6,743617	25,7532	19,40802	11,81484	20,32286	11,07393	11,42801	26,36335	17,35681	16,00865	13,40462	14,12709	17,53461	11,21298	13,51459	17,96716
2/19/2020 7:52:00 PM	28	8,494763	41,89904	15,32169	20,45646	16,35106	13,8235	15,68185	26,99685	11,0981	17,65632	11,04139	16,67337	14,88948	9,994544	20,75355	7,628758	11,40977	15,76875	9,405255	22,80518	12,9807	17,6673	14,4936	15,01292	39,61731	26,90394	15,99774	25,71238	22,67911	18,0582	14,84782	21,32308	20,58072	7,939047	9,983077	10,50964	7,271013	24,42847	8,334922	14,65766	17,66413	22,62441	23,93719	24,64737	16,59386	28,71836	25,77842	15,31299	17,35155	23,38383	14,00738	5,780352	13,6591	12,11732	10,56525	21,18293	9,965254	11,92549	23,15788	14,92706	12,32607	17,84117	17,53986	26,02627	22,00459	22,77693	11,5987	17,25098	15,86234	9,254601	15,76757	11,51104	8,519148	16,00734	7,995553	11,56126	16,14977	11,24302	14,58327	18,12963	15,38144	21,41675	16,59572	14,09075	8,961304	12,26804	14,96063	6,262157	11,0637	13,19601	5,241145	14,75678	6,107566	11,82644	15,95166	12,17396	19,74303	13,70351	11,313	24,94826	14,88727	13,42244	10,27672	12,41773	11,43892	6,165105	8,808231	7,130029	5,320789	10,54674	8,29541	6,98725	5,864694	11,07593	16,36757	11,03248	10,20357	12,15759	12,33014	8,801394	8,217356	7,435206	10,86794	5,531057	7,078844	8,003841	8,114362	25,15473	7,305622	25,88369	20,12904	11,23342	22,31985	11,55663	11,89724	27,75793	18,29956	16,1937	14,90281	14,8271	17,7915	11,18514	14,45651	17,55761
2/19/2020 9:52:00 PM	30	9,299016	42,38382	16,1392	20,05912	17,35225	14,2325	15,45169	27,82128	10,68081	18,62131	11,25435	16,83597	15,17421	10,05651	20,51192	8,013098	11,95547	15,72039	9,577669	24,01947	12,43493	18,0696	15,33046	15,82263	39,61602	26,04837	16,48099	26,96659	21,40038	18,6935	15,38213	21,78016	20,3822	7,80283	10,33509	11,98822	7,703637	24,88796	8,583874	16,41157	17,60603	23,94114	24,68384	25,19846	16,47118	30,92741	25,84321	15,38503	18,05454	23,54339	14,35739	6,032549	14,09213	12,06019	10,78063	20,81952	10,50688	11,27784	24,08689	15,07129	13,60909	18,01696	18,73045	27,01646	21,10003	22,68105	11,9905	17,40779	16,03158	9,629408	15,84811	11,65119	8,213694	16,89019	8,75739	11,7689	16,72137	11,44314	14,06305	17,66406	15,14077	21,24116	16,60906	13,94549	8,502087	12,40267	14,80569	5,684959	10,68303	12,20995	5,344275	14,55052	6,176088	12,34044	15,6708	12,06779	20,90669	13,55106	11,21823	25,69926	14,64751	13,40179	9,968987	12,38561	11,71364	5,682817	9,039775	7,034704	5,559862	10,7579	8,311298	6,511246	6,24772	10,81779	16,50213	11,25138	9,747251	11,83894	11,87051	9,069547	8,312542	7,369445	10,44167	5,532991	6,137269	7,701563	8,531789	27,43887	7,516717	28,44607	21,71661	12,22881	23,83254	12,19061	12,27813	29,66498	18,47404	16,73284	15,68627	15,28314	18,2358	11,45543	14,92257	18,10255
2/19/2020 11:52:00 PM	32	9,034318	44,4896	16,23211	20,11142	16,99077	15,11847	16,52589	28,47701	11,67426	19,29894	11,10895	17,35867	15,24363	10,0411	20,88493	7,855949	11,84585	16,61141	9,783861	25,2484	12,35004	19,12757	14,58644	16,61279	39,44995	27,46539	16,95803	26,71688	22,22287	19,50818	15,0324	22,85188	21,43402	8,07637	10,18851	11,19281	7,79164	24,89763	9,244655	15,74202	18,04929	24,30613	25,69635	26,248	16,49847	30,57837	26,26699	15,98689	19,12888	24,22338	14,67431	5,974111	9,263719	12,61329	11,33206	21,42573	11,36812	11,60629	24,28341	15,2752	13,1536	17,97428	18,62836	26,40038	21,92321	23,62111	12,16049	17,42533	16,44873	9,691023	14,91234	11,60616	8,81272	16,43519	8,029192	12,32959	16,74279	11,69188	15,29841	18,19408	14,76397	21,98276	16,9152	14,74152	8,967936	12,40599	14,74628	5,882102	10,75169	11,06791	5,485673	15,48553	6,13941	12,21921	15,75189	11,94822	20,01499	13,50305	11,25359	23,82944	15,05146	13,83558	10,11011	12,8784	11,52741	5,585972	8,888014	6,773597	5,185953	10,61871	8,38528	6,254905	6,014589	11,46199	15,80377	11,31997	9,396621	12,15952	12,53246	8,237386	7,913489	7,754477	10,37439	5,31409	7,372279	7,607275	8,985412	26,80551	7,658322	28,10607	20,98965	13,46617	23,07755	12,90016	12,12167	30,01748	19,45292	17,9711	15,75673	15,64966	18,20195	12,00293	15,08476	18,10752
2/20/2020 1:52:00 AM	34	9,887198	44,68129	17,00065	21,66791	17,47196	15,07087	16,66929	29,28866	12,18999	18,8903	11,17616	18,03831	15,20723	10,41446	20,9375	7,970132	11,28799	17,99486	10,27499	25,45279	12,80414	19,56006	14,72363	16,65437	42,8	28,57552	17,01516	29,08011	23,06034	19,0864	15,82712	23,12846	20,85143	8,069671	10,59025	11,96867	7,993341	26,74299	9,295424	16,59476	19,23782	25,23196	25,6726	26,28081	17,0039	29,93563	27,07566	15,7521	18,0477	24,96643	15,05761	5,843695	9,285409	12,15876	12,24235	22,0289	11,23169	12,63905	24,25163	15,00774	13,72416	18,21763	18,57572	27,25353	22,09667	23,70337	12,32427	17,33981	16,5406	9,805067	15,38924	11,82119	8,320347	16,4517	8,021938	12,78252	17,34479	12,36427	15,47324	17,64361	15,13532	21,50558	17,81589	14,73316	8,865011	12,61515	15,14354	5,887006	10,6882	11,81891	5,365205	14,75416	6,393679	12,22522	15,47186	11,97993	20,03896	14,32789	11,26444	23,87903	14,96815	13,7156	10,55875	12,58199	11,56589	5,756659	8,574684	6,610992	5,278583	10,94828	8,167621	6,511246	5,900268	10,61084	16,37793	11,73595	8,88311	12,15372	12,11469	8,358615	8,088459	7,728779	10,24874	5,126962	7,540686	7,564793	9,33031	26,9793	8,208997	27,47493	21,57722	13,5762	23,2311	12,97794	11,743	29,19651	20,19355	18,34563	16,10314	14,96622	17,89215	11,95837	15,15881	18,96393
2/20/2020 3:52:00 AM	36	10,41833	46,20413	17,51299	22,79793	18,16914	16,67461	16,11468	30,85496	12,88185	19,02396	11,33856	18,76147	16,48458	10,85157	21,05514	8,008192	12,18004	17,79875	10,76239	27,13556	13,12749	19,40505	15,00898	17,78646	41,99464	29,17178	17,26714	30,03999	23,40987	19,37555	16,13761	23,64445	21,24351	8,286638	11,02626	12,02731	8,269922	26,2319	9,834561	16,87548	20,50681	25,82463	26,41129	26,5004	17,75233	32,0314	27,12029	15,42406	19,37161	25,12827	15,28425	6,137406	9,245758	12,0966	12,19365	22,92689	11,52023	12,68699	25,28404	15,33004	13,48924	18,16866	18,41332	26,97654	23,316	24,03183	12,4073	17,73162	16,14204	10,16143	15,31962	11,5978	8,588777	16,80579	8,519908	13,45111	17,34741	12,55471	14,76217	17,65224	14,99164	22,29955	17,693	14,54451	8,347081	12,41566	15,89101	5,657604	10,70216	12,47424	5,519107	14,81177	6,421377	12,17431	15,95878	11,98863	20,43663	14,19443	11,34477	23,92836	14,79339	13,98948	9,560814	13,23124	12,05018	5,644963	8,791652	6,680551	5,213031	10,44948	8,226542	6,413158	5,492512	11,0168	15,42813	11,24178	9,310554	11,764	11,94981	8,310264	8,073262	7,882751	10,36113	5,254131	6,699202	7,512227	9,538503	27,46795	7,75565	29,56641	22,97898	13,24761	23,71312	13,24574	12,12036	30,03406	20,55496	19,02644	16,09327	15,87844	18,20955	12,11048	15,06265	18,7375
2/20/2020 5:52:00 AM	38	10,69276	46,58413	18,5666	23,32497	18,05703	15,48208	17,0347	29,68059	13,13661	19,55577	11,89351	19,1869	16,5433	10,91505	21,51726	8,614887	13,4069	18,90515	10,95201	27,31895	13,72209	19,38757	15,19666	18,78675	44,74731	29,88906	18,35461	29,86689	23,89112	19,43538	18,31993	24,54223	22,09134	8,263982	10,85233	11,88833	8,515002	26,70086	9,828278	17,58337	20,54605	27,25153	28,30558	27,21782	18,86404	32,19199	27,08002	15,38579	19,35179	26,12083	15,62072	5,846596	9,540576	12,84338	12,43438	23,43715	12,12395	12,45517	26,73326	16,13602	15,12019	18,50478	19,29176	27,13742	23,31151	24,01567	12,24	18,30411	16,11199	10,21669	15,37246	11,95022	8,781843	16,52437	7,773403	13,76485	17,72588	13,10801	15,18803	17,83495	15,72765	23,19773	17,8335	15,16585	9,167772	12,41704	15,07688	5,97563	10,65685	12,32123	5,457629	14,78365	6,52147	12,34113	16,60208	12,30845	20,49079	14,05863	11,73381	23,11291	14,52179	13,96621	9,643637	12,66999	11,48845	5,815512	9,115067	6,809031	5,18319	10,43145	8,691563	6,552139	5,831676	10,80239	16,34546	11,5022	9,130885	12,10744	12,37705	8,36725	8,143512	7,752819	10,4901	5,091457	6,972605	7,782589	9,759203	29,13504	8,614749	30,55254	23,64667	13,23248	24,12177	14,28064	13,12154	31,63911	20,28073	19,62823	16,58889	15,95353	18,04874	13,0209	15,50274	18,37416
2/20/2020 7:52:00 AM	40	10,31443	47,62931	18,43108	24,33521	18,20147	16,89731	17,04203	31,63896	13,30446	19,78076	11,92964	20,08041	16,91569	12,08789	22,18425	8,444615	13,37872	19,13254	11,93309	28,59167	13,87005	20,38385	16,61237	18,45719	45,29151	31,87003	18,68645	30,45127	24,58845	19,59666	17,21775	25,12164	22,5172	8,540009	11,40245	12,13397	8,495938	27,73251	10,22788	17,99161	21,34063	26,99526	28,47964	27,47396	17,77534	32,91985	27,24539	15,91899	19,60868	26,59435	16,13347	5,859444	9,69883	12,78273	12,57543	24,3808	12,17306	12,59802	26,94884	15,96769	14,01138	18,83648	19,66864	27,71475	23,12148	24,40208	12,04189	18,7527	16,36259	10,15059	15,48077	11,1879	8,73501	16,20489	8,676919	12,69355	18,18848	12,6872	14,91228	17,84849	15,36251	22,0472	18,33693	14,71223	8,322902	13,1136	15,93197	5,780283	10,80121	11,9123	5,392627	15,33537	6,706939	12,53088	17,38927	12,59574	21,05154	13,95446	11,5558	25,46481	15,10824	14,3176	10,1836	12,65411	11,6436	5,458457	8,945968	6,903183	4,947917	10,70969	8,378925	6,375995	5,976252	11,70749	15,52208	11,45605	9,648472	12,0117	12,14488	8,375883	7,560303	8,006742	9,960972	5,238381	7,01329	7,79523	10,3871	29,58658	9,149535	30,01216	25,12586	13,61814	25,01084	13,9602	12,66489	32,11214	21,01217	20,83161	16,89538	16,15689	19,09559	12,51195	15,2935	20,73883
2/20/2020 9:52:00 AM	42	10,37909	48,71477	19,96194	24,09055	18,46085	18,0696	18,34791	32,05874	13,68901	20,37743	12,37767	19,47467	17,55381	11,96818	22,88945	9,309515	14,201	19,64232	12,13265	29,03349	14,76362	20,66507	16,17415	19,34571	46,64637	31,96625	19,98826	31,7048	25,11556	20,21939	17,99755	25,37605	23,07616	8,553686	11,40452	12,73493	8,938093	28,87952	9,842715	18,67195	21,99402	26,73948	29,26047	27,60748	18,49981	35,12082	26,9963	16,20075	20,47987	26,80869	16,6362	5,930937	10,21655	13,43204	12,74543	24,71216	12,06475	13,15726	27,46815	16,8464	14,24238	19,14725	19,62505	27,50719	22,80933	23,72589	12,57716	19,06071	16,25386	9,891136	15,52878	11,51864	8,876755	16,34014	8,115743	13,48993	17,46802	13,44544	16,25946	18,78351	15,87927	22,08637	18,37443	15,63523	9,16784	12,58248	15,33184	5,898264	10,95995	12,55795	5,43587	14,7887	6,59538	12,62993	17,47389	13,17204	21,53743	13,9401	11,86657	23,15249	14,96201	14,73171	9,943635	12,97642	11,39644	5,739873	8,982096	7,183976	5,16302	10,34303	8,831028	6,581772	5,785049	11,46192	15,53168	11,20193	9,14705	12,28953	12,29457	8,133428	7,792261	8,0973	10,05236	5,233754	7,048657	8,025599	10,17835	31,30042	9,20093	31,57929	27,32897	13,75069	25,89101	14,34295	12,48459	32,86078	22,03781	20,81379	17,96205	17,78632	19,95289	13,05441	16,15502	19,81729
2/20/2020 11:52:00 AM	44	10,58231	67,34795	13,55652	15,91595	58,64183	9,602674	14,7485	58,20486	13,35074	13,09322	38,62193	15,0927	12,5228	40,42585	11,69734	8,139368	48,3046	6,768277	6,256493	59,02415	15,56269	13,59258	50,28308	20,0132	25,93529	75,30386	16,88212	19,16321	60,07957	20,24094	16,12629	58,28746	11,80931	11,43353	30,57699	9,861226	13,90314	50,17801	12,98415	17,99845	40,82587	18,78212	22,32994	64,56564	22,08002	22,78141	40,68565	17,81229	20,59288	42,87646	18,29299	8,092464	20,79099	11,99706	21,31804	30,31637	6,958029	14,7695	53,51044	17,1446	21,16952	30,34704	18,98576	27,56783	34,46977	19,00814	14,69255	27,10475	13,20167	7,018747	22,5087	9,214398	6,887227	27,11766	9,771772	12,91584	34,02817	11,294	16,73526	30,39871	18,37775	25,8227	26,7296	16,12649	10,65139	21,67344	12,16291	6,980687	11,04961	8,970559	6,631575	19,47123	5,941368	9,517572	30,59827	13,09447	18,18572	20,92977	12,70854	17,71621	17,22618	12,62931	9,192845	17,05135	11,74044	6,377722	12,67193	6,362595	4,712436	12,5994	5,897022	5,476694	14,67838	11,49025	9,151541	13,61206	9,558534	13,07561	10,01727	8,320623	8,7433	11,93931	8,504918	4,228214	12,5393	6,101833	10,40057	32,32648	10,07667	16,29027	39,36236	18,96538	16,55635	24,57007	13,51404	31,96294	31,11419	13,26025	11,96763	24,954	17,93228	12,08465	20,53361	13,26854
2/20/2020 1:52:00 PM	46	10,3688	68,37898	14,02948	16,58509	58,64121	9,731503	14,60468	57,2525	13,53276	12,78888	38,32643	14,90792	13,56363	40,3047	11,56485	8,937127	48,51957	6,933715	6,68967	59,93044	15,35781	14,2832	50,73421	19,60682	27,55216	76,80828	16,84039	20,88721	61,82105	21,0273	15,85689	58,16196	12,1339	11,45536	29,67762	8,960197	14,32091	50,34497	13,73618	17,66716	42,71441	18,42023	21,98573	65,12682	21,61334	22,97718	42,3776	18,01303	21,54606	42,47175	18,3602	8,424791	21,25732	12,06247	20,51248	28,87068	7,44612	14,98915	53,38417	17,19544	21,45854	29,99586	18,6086	27,98712	33,79179	18,68914	15,03177	26,60471	13,16306	7,149508	22,09971	9,018914	7,484457	27,74874	9,201689	12,5563	35,80287	11,95589	16,09292	30,52677	17,81443	25,4313	26,11468	16,03089	10,03834	20,24287	12,14253	6,663283	10,94724	8,173423	6,624254	19,69931	5,725505	9,712023	29,8959	12,80166	18,78454	21,76842	12,24739	18,47252	17,34527	12,76843	8,988174	16,67896	11,51974	5,979222	12,45856	6,268857	4,760997	14,31594	5,546184	5,539692	15,78705	12,26853	8,920549	13,38818	8,891122	12,26493	9,81391	8,772934	8,943207	12,19316	8,409526	3,252376	11,37054	6,320112	9,48863	33,92746	9,700004	16,37019	40,02804	19,17413	17,11414	23,92172	13,55306	33,41574	31,47629	13,86674	12,04037	25,36949	18,45795	12,17755	20,41708	13,58871
2/20/2020 3:52:00 PM	48	10,56953	69,48787	14,05207	16,73636	59,08101	10,13352	15,20875	58,14185	13,67505	13,5045	38,30239	15,57506	13,07126	41,40757	11,99961	9,140627	51,5741	7,607206	7,079466	62,48113	16,29207	13,91744	50,67045	19,82994	27,94125	76,47871	16,89027	21,13299	60,73352	22,25071	16,36059	58,20215	12,21416	11,69029	30,08061	8,969663	14,56268	51,35126	13,83434	17,60976	42,27468	19,15554	23,09005	65,59986	22,02628	23,28291	41,07952	17,9396	22,11069	43,24789	18,73135	8,81196	21,55338	11,94539	21,09264	29,58361	7,440664	14,79685	55,85807	17,84248	21,43091	30,46371	20,03295	28,07603	34,86054	19,13883	14,94336	26,56658	13,35578	7,073318	21,95576	9,642256	6,963487	27,94692	9,658143	12,21209	35,41486	12,36302	16,57714	30,7405	18,3513	26,15978	27,23274	16,35886	10,38413	20,82698	12,24076	6,921973	10,74996	8,046185	6,307472	19,62692	5,428202	10,18132	30,4588	13,43591	18,8159	20,44126	12,4263	18,61814	16,95016	13,11789	8,287811	17,45255	11,47332	6,102453	12,7895	6,977163	4,828899	14,3301	5,490301	5,518415	15,52629	11,0532	9,259712	13,17867	7,851251	12,38326	10,0947	8,198359	8,661928	11,35886	8,710074	3,966623	12,61819	6,204548	10,214	33,52544	10,25876	16,31949	42,10108	19,34509	16,77822	25,14623	14,86468	33,92698	32,0586	14,43019	13,51811	26,14901	19,33659	12,73175	20,5897	14,66864
2/20/2020 5:52:00 PM	50	10,59074	71,38602	14,76832	17,23267	60,02839	10,81807	15,74229	59,57242	14,03777	14,04123	38,72838	16,33489	13,32912	40,26069	11,9974	8,767476	52,01729	7,175342	6,678756	63,36669	16,20103	14,64833	53,16486	20,26194	28,58256	78,56218	17,87032	21,23701	62,88489	23,60508	16,71675	61,2726	11,96811	11,85372	30,54459	9,053865	14,81322	52,75986	13,91606	17,45669	43,19829	19,547	23,68092	68,24672	23,0781	24,22455	42,61488	18,78716	22,29125	42,86065	19,15907	8,663103	21,19288	12,19172	21,5844	29,56102	7,336013	15,59647	55,69055	18,91833	22,67365	31,14342	19,60005	29,58409	35,04137	18,5867	15,33744	26,48182	13,53172	7,39611	21,59442	8,948385	7,008662	28,31102	9,49989	12,72781	36,24641	12,60527	16,57403	30,4119	18,6669	26,99256	26,80827	16,11979	10,76612	20,22125	12,26418	7,013706	10,89219	8,133497	6,211041	19,16286	4,845961	9,959937	30,22098	13,83959	18,64183	20,66168	12,83288	18,44296	17,29339	13,22716	8,326289	17,89284	11,25186	6,512145	11,81967	6,34712	4,606544	14,31767	5,430551	4,975063	14,46549	10,37032	8,65502	13,34853	7,980562	12,94444	9,928368	8,14745	8,620689	10,31941	8,484126	3,528335	11,58709	5,826426	10,22629	34,12232	10,41487	16,93724	43,14676	20,45549	17,26583	26,29345	15,24446	36,88364	32,36157	15,13083	12,66537	25,6766	19,54127	12,64216	21,11385	14,93576
2/20/2020 7:52:00 PM	52	9,704286	71,44942	14,0015	16,50703	61,10114	11,89945	16,17933	60,57326	13,56101	14,60426	37,50801	17,34582	13,37892	41,63586	10,92728	8,566466	51,14866	7,355907	6,725037	65,48373	16,14197	14,2421	54,46881	20,63757	29,78953	78,75304	17,58061	21,75944	64,09772	23,32028	17,6423	60,3536	12,44488	11,73844	29,84942	9,118314	15,35982	54,26033	14,587	19,08778	43,94542	20,25406	24,26676	70,7137	23,32346	24,87263	43,81251	19,10029	22,76076	43,05752	19,566	8,420507	20,84003	12,53557	21,19564	29,84638	7,487705	15,66258	57,60347	18,16845	23,48869	31,03786	19,60606	29,39939	34,88568	18,99515	15,61623	27,93732	14,21502	7,029178	21,20331	9,002957	7,265694	27,2869	10,2189	12,73797	37,09162	12,78059	16,75937	29,96242	18,83531	27,49724	27,16001	16,24669	10,25537	19,96768	12,58828	6,868853	10,89391	8,382445	6,127252	19,27671	5,426199	10,91111	30,49272	13,93754	18,72893	20,88465	13,04218	18,52799	17,13839	12,74888	8,335128	16,46656	11,33192	5,938328	12,32268	7,156969	4,04903	13,87075	5,278791	5,056711	14,65724	10,15825	8,5856	13,44413	8,172456	12,02752	9,774398	8,209755	9,078872	10,60283	8,900448	3,803396	10,88348	5,676117	10,8553	35,71549	10,79382	17,86521	44,52814	20,47068	17,74453	28,15671	15,34179	36,03822	32,62268	15,23873	13,76761	27,11082	19,86634	13,29638	22,00494	14,6654
2/20/2020 9:52:00 PM	54	10,94613	71,30305	15,20826	17,12298	63,53497	10,9853	16,8701	62,94735	14,43033	15,47442	40,08862	17,29098	14,11914	41,99961	12,69024	8,510238	53,16527	7,854498	6,997403	67,14413	17,01626	14,66436	55,86449	22,08803	31,79597	80,26636	19,17737	22,05529	65,26622	23,98099	17,32648	62,02145	12,53585	11,84509	29,48517	9,442972	15,75334	53,82702	14,94875	18,35765	44,49187	20,81379	25,09567	72,25423	23,71097	25,25897	45,64642	19,14297	23,41754	43,58277	19,80244	8,373122	22,33961	12,44274	21,84399	31,31016	7,421875	16,5234	58,77811	17,81741	23,20913	31,32294	20,01202	29,88968	34,74256	18,94093	15,151	27,17859	14,64985	7,573497	21,52934	8,841595	7,104332	26,5062	10,42523	13,10607	37,45613	12,96205	16,97806	30,89142	18,61558	26,84903	26,5031	16,56644	12,20353	20,30359	12,47644	6,924598	10,99477	8,52212	6,209315	19,64025	5,113838	9,885818	30,53278	13,36048	18,66815	20,42088	12,85063	18,53863	17,34458	12,84075	8,600727	16,65603	10,81897	6,435746	12,01543	6,534317	4,26959	13,92552	5,122818	4,726804	14,33832	10,24881	9,063329	13,25155	8,423616	12,72823	9,876838	7,670547	8,423617	10,83686	8,241324	3,419955	11,06101	5,636121	11,04519	37,22646	10,38137	18,81797	47,35273	21,0416	19,40118	27,83116	15,36755	37,19039	32,9025	15,79935	13,68113	30,63425	20,76439	13,36394	21,83258	15,37039
2/20/2020 11:52:00 PM	56	11,43554	72,1129	15,69946	17,21942	64,37791	10,6431	16,81159	65,30367	14,64723	15,97757	39,88588	17,33415	14,48663	42,9034	13,16016	8,884284	54,57857	7,313841	7,791224	68,21854	17,40295	15,34096	55,21752	22,50884	31,30202	82,15414	19,20051	22,9452	66,25462	24,3203	18,24636	63,31724	12,82728	12,31501	29,53996	9,788075	16,17754	54,44885	15,99994	19,47551	46,29262	21,18763	26,97627	73,53725	24,58644	25,68807	46,91549	19,02686	25,17939	44,27422	20,18499	8,338928	22,21873	12,4647	22,41255	31,63433	7,350934	16,92563	59,52871	17,90016	22,27923	32,83985	20,88652	30,02977	36,60886	19,04412	15,72565	27,33069	13,88283	7,288834	20,94144	8,699091	7,324962	26,80281	9,872418	13,28691	37,91832	12,84724	17,27094	31,88723	19,41686	26,67786	27,20367	16,35569	10,44492	20,66769	12,04534	7,246697	11,09568	8,30508	6,469869	19,91987	5,284041	10,15535	31,61935	13,2197	19,44567	22,15821	12,73617	18,23096	17,22756	12,49572	8,354403	16,73574	11,43367	6,600976	12,15103	6,656514	4,355037	13,53455	5,450031	4,912757	13,64873	10,68917	8,581179	12,73417	8,091014	11,28102	9,718654	7,739902	8,493659	10,21344	8,475769	3,236972	11,23971	5,499213	11,8223	37,51824	10,86497	18,68182	47,38263	22,22563	19,53346	28,36552	16,60146	38,00557	34,86537	16,73671	14,36319	30,58805	21,04968	13,28733	22,20042	15,68033
2/21/2020 1:52:00 AM	58	11,57804	73,54166	16,03925	18,07478	66,13485	10,68558	17,57039	66,47989	15,35519	15,73442	40,68731	18,53372	15,09395	45,03537	12,9434	9,171503	55,10513	7,024757	7,608587	69,97259	17,54062	15,22657	56,94422	24,11203	31,65472	83,22089	19,25363	23,76382	66,51132	25,14582	18,97284	64,65353	13,66524	12,49316	30,52422	10,04152	16,86146	56,40327	15,81489	19,39655	47,30458	21,85725	26,35872	73,84795	24,8671	26,20773	48,60266	20,04911	24,34551	44,78268	20,60856	8,756009	21,86388	12,13604	22,38444	32,45013	7,537647	18,71823	60,79533	18,40407	23,21784	33,43453	20,83299	30,33294	37,23965	19,54852	16,29601	27,64527	14,05704	7,240067	21,29096	8,63492	7,111032	27,08098	10,53948	13,55893	38,10511	12,70094	18,7118	31,92523	19,09235	27,16844	27,67345	16,84143	10,73006	19,9627	12,22756	6,89738	10,89543	8,150489	6,807514	19,43793	4,941009	10,18658	31,13299	13,48903	18,92511	20,97923	12,76767	18,5128	17,38313	12,69597	8,608257	17,31122	10,63288	5,989445	12,24083	6,311755	4,393651	13,25231	5,359679	4,732607	14,12384	9,846511	9,149328	13,34832	8,326979	11,90201	9,961596	8,189657	8,389975	10,17193	8,53918	3,625871	10,25199	5,931767	11,80351	38,27628	11,25083	19,73716	48,92394	21,99989	20,59468	29,65324	15,47421	39,17606	34,45706	16,86353	14,61559	32,11421	22,78715	13,57979	23,14807	15,85613
2/21/2020 3:52:00 AM	60	11,93765	75,06348	16,16359	18,28229	66,69373	11,83611	17,52321	68,72002	15,02204	16,17837	42,43756	18,51597	15,22657	44,6683	13,52702	10,13235	56,69146	6,769591	7,884754	71,73913	17,62434	15,23693	57,19925	24,24458	33,35268	84,52013	19,82469	25,09374	67,3698	26,1935	18,9736	66,15805	13,49331	12,45068	30,05195	10,32058	16,80357	57,67801	15,56435	20,10845	48,58208	22,4122	25,71245	75,56733	24,39897	27,89567	50,43435	20,55551	24,17233	46,53943	20,82159	9,162039	22,52473	12,43887	23,11664	33,03016	7,60327	18,0743	61,68061	18,79663	23,39868	33,65502	21,78043	30,6632	37,56596	19,49043	16,09223	28,05958	14,23685	7,270943	21,04256	8,815001	7,230603	27,63131	10,00774	13,96814	38,19926	13,58629	19,41831	32,11027	19,7326	28,86805	27,76442	17,05722	13,58857	20,22677	12,88172	7,028971	10,89875	8,360134	6,310649	19,95337	5,099056	10,60075	30,80487	13,01841	18,65613	22,18964	13,12638	18,30087	17,36758	13,10725	8,552719	17,08789	10,74367	6,563051	12,13618	6,047193	4,32941	13,51963	5,259036	4,858188	14,80155	10,57174	8,812997	13,16327	8,062001	11,77532	9,794913	8,303354	8,495662	10,32873	8,260322	3,072088	10,21386	5,452447	12,39114	39,0136	11,64733	19,49353	49,50576	23,18599	20,80073	31,23252	16,63448	41,0599	36,86491	17,17693	15,35657	33,93229	22,33505	14,3292	24,18546	15,75687
2/21/2020 5:52:00 AM	62	12,68803	76,64892	16,2491	19,21806	69,2412	12,01364	18,03927	68,77238	16,04042	16,54827	43,66766	19,56026	15,71922	45,52097	13,76699	10,02466	58,03679	7,009974	8,168102	74,20037	18,96738	15,70043	59,8519	23,41927	33,6057	85,62556	19,83912	25,20067	69,4887	26,69664	19,01387	66,16698	14,38163	12,49834	30,75956	10,35692	17,03181	58,30804	15,91809	20,69753	49,54879	22,76277	26,18555	76,73685	24,93189	27,32476	50,62024	21,11406	25,00718	46,07088	21,47291	8,571025	21,64767	12,14592	23,7998	32,33718	8,093778	18,66752	60,9614	19,70788	24,82054	33,46161	21,65203	31,30589	38,38107	19,50024	17,86749	28,17999	14,56365	7,288006	20,9337	8,687141	7,927166	27,48066	10,07149	13,75255	39,70353	13,44676	17,95418	32,67249	19,99261	27,30342	27,87149	17,59678	10,65097	19,97783	12,57508	6,818634	10,88266	8,518735	6,33593	20,1119	5,340338	10,58259	31,06405	12,99818	18,9307	21,66777	12,64092	18,11325	17,12084	12,76995	8,248163	16,75315	10,7664	6,346984	11,87742	6,524025	4,024785	13,38044	5,152797	4,851763	13,99701	10,03924	8,733699	13,24768	8,171626	11,39016	9,735784	8,211345	8,569021	9,868479	8,254104	3,596099	9,71382	5,662024	13,17771	40,8982	11,83936	20,57831	50,81448	24,19471	22,22923	32,92123	16,79612	42,2829	37,14212	17,36813	16,17174	34,99759	23,40372	14,13247	24,36464	15,71238
2/21/2020 7:52:00 AM	64	13,15982	77,20773	16,51629	18,69156	69,14091	12,31695	18,56204	70,10009	16,13195	17,03063	45,01534	19,24383	16,63496	46,66819	13,66559	9,959383	61,34332	7,277298	8,413046	74,85287	19,54831	16,57763	62,05902	23,47356	34,17738	86,17872	21,23805	25,7034	70,53541	27,9921	19,41389	67,08306	14,02983	12,96143	31,19585	10,86069	17,61315	59,97507	16,50192	21,5196	50,83139	22,92772	26,86975	77,87723	25,99926	28,21715	52,43148	21,85069	25,51068	48,54229	22,32662	9,026855	21,94939	12,77582	23,37285	35,0121	8,185856	18,98825	62,85331	19,35725	24,73026	33,81465	21,92916	31,24158	39,71374	20,84653	18,30936	28,59327	14,55957	7,37076	21,53093	8,580487	7,613838	27,89622	10,22643	14,02686	38,87593	13,91855	19,5698	32,04078	19,93728	27,98871	27,36254	17,46684	11,64208	20,47338	12,97842	6,997196	10,35381	8,399161	6,256355	20,37121	5,369627	11,20448	31,28958	13,55458	18,49013	21,77263	13,02042	18,16824	16,76199	12,4216	8,839177	17,10958	10,52222	6,392574	11,54206	6,206482	3,92421	13,53953	5,388277	4,71962	13,75981	11,08083	8,536073	12,86535	7,77872	11,30982	9,964705	8,006328	8,588017	10,14644	8,336649	3,342797	8,799874	5,567805	13,13108	40,89978	12,3146	21,14729	52,74142	25,50287	21,50247	33,45173	16,89655	44,35946	39,11106	18,34294	16,34995	35,55302	23,46202	14,5691	25,73987	15,25102
2/21/2020 9:52:00 AM	66	14,65358	56,98566	27,16726	31,62032	23,61986	22,89415	23,26882	41,03994	22,90243	27,19179	17,07795	25,43905	23,52675	15,19756	26,04139	11,03013	18,39115	26,31369	18,3086	38,63726	22,25982	36,28799	22,61453	30,0076	68,1189	45,87519	27,45483	44,40084	34,65386	29,77778	24,18034	33,52274	31,10238	10,10555	14,6808	18,74019	13,27262	38,88346	15,17946	27,19441	29,36982	40,93633	42,77755	34,98626	24,15817	43,16127	36,77982	22,36558	25,3116	33,25086	18,25708	5,737248	11,17015	16,52769	14,96857	29,22842	16,40335	17,44142	30,17456	21,73761	17,5697	24,73075	24,87829	32,01384	26,98456	27,21424	15,29475	22,08886	19,60557	11,50385	16,49923	12,81478	12,79095	19,63804	10,58687	18,54181	21,95251	16,33945	16,92812	18,76216	17,8279	25,25199	20,31678	19,02589	9,785106	13,71049	16,38097	6,602287	10,04946	11,1593	6,340421	15,79914	8,351155	14,53367	20,11577	14,06727	22,68484	14,69096	12,66696	26,2442	15,23085	13,77245	9,683838	13,84491	12,03242	5,357883	9,325889	7,343957	4,980451	8,455044	8,298104	6,912163	6,70611	11,33054	17,44481	11,01701	7,840406	11,36743	12,3146	7,880264	7,526181	8,533032	10,15169	3,265086	3,730797	6,393679	17,09556	40,09367	10,81869	53,74973	36,73443	23,39322	40,72827	24,56917	16,80233	51,75232	28,66683	30,38454	28,90701	26,0206	28,95605	15,08793	20,36445	24,81667
2/21/2020 11:52:00 AM	68	15,80253	55,15411	27,52211	32,91412	22,77209	24,60779	23,75711	41,51276	24,57153	27,32607	17,8469	25,11992	23,45352	15,07371	26,57299	10,72378	18,49539	26,01728	18,94252	37,98326	22,37856	37,52398	23,08273	30,7117	69,26559	46,53591	27,35003	45,49915	35,44381	29,54611	24,39517	33,25369	30,3824	10,25731	14,52593	18,9173	13,97153	41,13589	15,80101	28,23179	29,74359	42,39887	42,19241	35,33827	25,33157	43,82598	38,1717	23,25866	24,37991	32,61191	17,31273	6,017283	10,8151	15,5207	14,19747	30,00297	16,21132	16,36633	31,5395	23,66393	17,65936	25,02556	25,26822	32,53599	26,14203	26,21305	15,51448	22,99162	20,42951	11,04512	16,17374	13,13398	13,00868	19,25791	9,770529	17,89401	21,38442	16,2766	17,02151	19,53547	17,73838	26,15751	19,62271	19,23491	9,451882	13,54664	16,11945	6,693745	9,849414	11,2833	6,696578	15,29993	7,97766	13,99508	19,87912	14,02078	22,41822	14,90447	12,99452	26,34443	15,15017	13,52205	9,609997	13,88926	11,71101	4,931408	9,61048	7,781553	5,774135	9,123771	7,951757	6,63807	6,154675	11,21484	15,84059	10,28218	7,603545	10,74347	11,8129	8,362622	7,418767	9,147325	9,810387	3,413047	4,040534	6,147423	18,60335	40,01264	10,9842	56,3358	38,49539	24,572	41,77684	26,52444	17,42671	53,84988	29,27684	31,62108	28,98127	26,19342	28,90404	15,74609	20,32956	26,15288
2/21/2020 1:52:00 PM	70	16,60505	55,77953	26,73892	33,88255	25,18084	24,61559	23,7384	42,40495	25,01589	28,33892	18,77522	26,19308	24,34724	15,22498	26,36384	10,55724	18,74627	25,97307	19,10892	39,69096	23,09889	38,37734	24,36271	29,80755	71,47077	47,61446	29,04731	46,77021	36,25898	30,6404	24,94038	34,09662	31,76662	10,29392	14,83049	19,34951	14,34592	40,93439	15,16972	28,62621	29,86469	43,75718	43,44868	36,58709	25,55005	45,43801	40,14582	24,3482	25,70699	33,77832	17,64554	5,73041	9,898527	15,60856	14,62367	31,58502	16,90878	16,71012	31,64249	23,67374	18,41381	25,13435	26,33033	33,02623	26,38636	26,81567	15,76978	23,32677	20,66348	11,33524	16,3972	13,00757	13,13073	19,4639	10,07391	19,04026	21,36432	16,41972	16,74852	19,06194	17,34472	26,14038	19,81854	19,83381	9,911375	13,47308	16,12808	6,284883	9,788905	10,72385	6,488243	14,9397	8,613091	14,47012	20,86898	14,27035	22,68809	14,92416	12,86921	27,09093	15,23907	13,92746	9,865925	13,80229	11,69361	4,750635	8,679542	7,359913	5,551158	8,261218	7,897118	6,513111	5,772616	11,2891	14,86371	9,978587	7,781415	11,2279	11,91044	8,207823	6,972536	9,377832	9,81018	3,148278	3,235936	6,56927	19,49063	41,63517	11,64967	56,97219	38,93858	24,73137	43,50355	26,99816	18,88042	56,56721	29,43918	32,18439	29,24997	27,66993	29,68715	15,79382	20,61533	26,86498
2/21/2020 3:52:00 PM	72	17,08244	55,6152	29,67086	34,18152	25,51227	25,25241	25,17241	42,65356	26,31935	29,33148	19,05317	26,53584	24,59687	15,86304	26,55649	10,73193	18,44945	26,46807	19,88575	41,57804	24,17026	40,19036	25,52069	32,17313	74,6292	48,92366	28,69577	47,52452	37,22729	31,58025	26,08207	34,54465	32,89912	10,67722	14,78428	19,94488	15,10831	42,74819	16,11821	28,93015	30,21337	45,79686	44,47289	37,24891	25,00353	46,32813	39,74027	24,85349	26,21097	35,84894	19,17979	5,807292	10,56055	16,46766	15,96223	30,7503	17,23461	17,52176	32,61604	23,36096	18,98175	25,57845	26,83991	33,48233	27,72671	27,40841	15,79023	24,13904	21,25567	11,55842	16,13367	13,12086	12,82196	20,18526	9,858463	18,42597	21,24089	16,70991	16,67109	19,29411	17,93532	26,76185	20,4903	19,90323	9,906471	13,5389	16,46593	6,504337	10,30525	10,65332	6,758676	14,92305	8,367595	14,97057	20,10603	14,22441	22,95107	14,65255	13,47839	25,8164	15,42171	13,92732	9,442211	13,35143	11,39292	5,38275	8,797525	7,401429	5,567114	8,13467	8,110701	6,442653	5,934115	11,27183	15,69733	10,4836	7,665298	11,21567	12,67269	7,8297	7,38333	9,716375	9,971748	2,97994	3,543601	6,660036	19,38827	42,77085	11,79031	58,21073	39,92665	26,27936	44,19873	27,84179	18,85803	57,89008	30,46329	34,60308	29,70332	28,36187	30,52201	16,32585	20,31706	26,6867
