# Supplementary material for: Neuroblastoma signalling models unveil combination therapies targeting feedback-mediated resistance
Source: PLoS Comput Biol. 2021 Nov 4;17(11):e1009515. doi: 10.1371/journal.pcbi.1009515 (PMC8604339; doi:10.1371/journal.pcbi.1009515)
Supplement: S2 File — (ZIP) [file pcbi.1009515.s023.zip › drug_sensitivity/N206_drug_sensitivity/N206_AEW_AZD_rep3.txt]

Label: N206_AEW_AZD_synergy_rep3
Metric: Phase Object Confluence (Percent)
Cell Type: N206
Passage: 1
Notes: 
Analysis Job: N206_AEW_AZD_rep3

Date Time	Elapsed	A1, Image 1	A1, Image 2	A1, Image 3	A1, Image 4	B1, Image 1	B1, Image 2	B1, Image 3	B1, Image 4	C1, Image 1	C1, Image 2	C1, Image 3	C1, Image 4	D1, Image 1	D1, Image 2	D1, Image 3	D1, Image 4	E1, Image 1	E1, Image 2	E1, Image 3	E1, Image 4	F1, Image 1	F1, Image 2	F1, Image 3	F1, Image 4	A2, Image 1	A2, Image 2	A2, Image 3	A2, Image 4	B2, Image 1	B2, Image 2	B2, Image 3	B2, Image 4	C2, Image 1	C2, Image 2	C2, Image 3	C2, Image 4	D2, Image 1	D2, Image 2	D2, Image 3	D2, Image 4	E2, Image 1	E2, Image 2	E2, Image 3	E2, Image 4	F2, Image 1	F2, Image 2	F2, Image 3	F2, Image 4	A3, Image 1	A3, Image 2	A3, Image 3	A3, Image 4	B3, Image 1	B3, Image 2	B3, Image 3	B3, Image 4	C3, Image 1	C3, Image 2	C3, Image 3	C3, Image 4	D3, Image 1	D3, Image 2	D3, Image 3	D3, Image 4	E3, Image 1	E3, Image 2	E3, Image 3	E3, Image 4	F3, Image 1	F3, Image 2	F3, Image 3	F3, Image 4	A4, Image 1	A4, Image 2	A4, Image 3	A4, Image 4	B4, Image 1	B4, Image 2	B4, Image 3	B4, Image 4	C4, Image 1	C4, Image 2	C4, Image 3	C4, Image 4	D4, Image 1	D4, Image 2	D4, Image 3	D4, Image 4	E4, Image 1	E4, Image 2	E4, Image 3	E4, Image 4	F4, Image 1	F4, Image 2	F4, Image 3	F4, Image 4	A5, Image 1	A5, Image 2	A5, Image 3	A5, Image 4	B5, Image 1	B5, Image 2	B5, Image 3	B5, Image 4	C5, Image 1	C5, Image 2	C5, Image 3	C5, Image 4	D5, Image 1	D5, Image 2	D5, Image 3	D5, Image 4	E5, Image 1	E5, Image 2	E5, Image 3	E5, Image 4	F5, Image 1	F5, Image 2	F5, Image 3	F5, Image 4	A6, Image 1	A6, Image 2	A6, Image 3	A6, Image 4	B6, Image 1	B6, Image 2	B6, Image 3	B6, Image 4	C6, Image 1	C6, Image 2	C6, Image 3	C6, Image 4	D6, Image 1	D6, Image 2	D6, Image 3	D6, Image 4	E6, Image 1	E6, Image 2	E6, Image 3	E6, Image 4	F6, Image 1	F6, Image 2	F6, Image 3	F6, Image 4	A7, Image 1	A7, Image 2	A7, Image 3	A7, Image 4	B7, Image 1	B7, Image 2	B7, Image 3	B7, Image 4	C7, Image 1	C7, Image 2	C7, Image 3	C7, Image 4	D7, Image 1	D7, Image 2	D7, Image 3	D7, Image 4	E7, Image 1	E7, Image 2	E7, Image 3	E7, Image 4	F7, Image 1	F7, Image 2	F7, Image 3	F7, Image 4	A8, Image 1	A8, Image 2	A8, Image 3	A8, Image 4	B8, Image 1	B8, Image 2	B8, Image 3	B8, Image 4	C8, Image 1	C8, Image 2	C8, Image 3	C8, Image 4	D8, Image 1	D8, Image 2	D8, Image 3	D8, Image 4	E8, Image 1	E8, Image 2	E8, Image 3	E8, Image 4	F8, Image 1	F8, Image 2	F8, Image 3	F8, Image 4
2/21/2020 5:36:00 PM	0	10,83914	16,16469	15,48629	10,11232	15,30083	12,21126	15,17179	13,93015	13,91737	12,77223	12,54518	14,15389	13,86888	14,57739	19,20438	11,06854	15,10527	15,29095	14,22193	14,13675	15,04725	11,07552	8,379269	17,6224	14,64267	17,97911	10,34151	7,825487	16,80461	16,2098	17,93214	19,13903	17,87709	16,10411	22,30797	21,66397	20,26968	21,7747	15,88949	19,99496	23,67927	18,32781	17,54815	20,24115	10,61809	10,78643	12,6586	17,73645	12,9148	15,30283	16,06757	11,18445	18,96717	16,75647	21,64533	19,53518	19,52607	26,29282	19,26469	20,20612	21,91838	20,93667	19,82641	20,16254	13,8791	17,36793	17,12257	25,90828	11,82941	11,16027	10,8629	15,45825	19,71009	11,04132	10,30566	9,492704	21,46469	17,65556	14,00593	16,47968	19,90606	19,63335	20,85993	22,73479	21,76289	20,93011	22,75628	26,48528	14,8356	17,31487	18,30833	26,33476	12,33408	6,402728	13,2675	12,3528	15,92106	17,34493	16,5596	11,53418	19,55425	14,87034	19,92092	21,25173	28,19905	25,73656	28,97719	18,76278	23,73301	20,28701	21,48375	25,62044	21,09983	16,77643	30,17766	21,04588	15,52498	3,66255	21,57217	13,75352	26,87023	15,19487	20,55841	7,880332	24,45879	21,66798	26,315	15,92956	28,21155	19,89397	26,90035	24,35379	23,40345	20,00739	28,37512	27,48191	25,63121	14,11451	20,93149	24,82442	14,95821	4,547621	17,79509	19,41886	24,33294	13,17149	18,00771	4,217092	27,00141	15,97232	28,23759	12,7859	21,64146	14,05304	27,29519	26,58509	24,63148	11,10308	33,25154	17,81492	17,6423	12,79696	26,36556	16,48666	21,13706	7,24062	25,87381	22,52853	31,05818	13,19781	16,36073	4,888028	20,11094	6,417441	24,9788	11,95437	17,72636	7,304446	28,56281	9,724042	21,10998	8,85092	19,8137	10,84183	28,7969	11,33552	25,2294	12,79779	23,11885	5,083167	30,80964	12,42429
2/21/2020 7:36:00 PM	2	10,47607	16,22272	16,55386	10,73345	14,82751	12,38858	14,23927	12,72823	14,22062	12,34783	11,62412	13,77065	14,22621	13,02153	18,92587	10,57996	16,02827	14,42377	13,96952	12,66951	13,57158	11,62564	8,110218	17,17507	13,68583	16,51118	10,91457	7,935249	16,44113	15,56138	15,57603	18,57013	16,73761	16,45412	20,33039	22,37456	19,47841	19,40373	15,42275	20,50923	21,07462	18,61848	17,24974	19,87428	10,88618	10,38496	11,75336	16,63296	11,99257	14,76107	15,37025	11,1352	18,52246	17,04403	21,95941	16,80862	15,64268	25,2455	18,00163	18,66166	21,01203	20,08642	19,45823	19,52876	13,4183	17,50394	16,83542	27,10323	12,59139	11,13506	9,085294	14,58982	19,47661	9,710642	10,59482	9,509007	21,41178	17,22031	14,66353	15,11218	20,79797	18,7873	20,04269	22,54662	20,15079	20,30373	20,66416	25,46136	14,05159	15,98675	18,60915	23,94749	11,68933	7,250981	12,0575	12,77741	15,32583	16,79757	16,75888	11,06888	20,25876	13,87675	19,74428	21,03918	26,97474	25,17987	27,20256	18,34604	23,5063	21,07545	21,59421	25,3708	19,75934	14,89162	28,51749	21,35465	15,52615	3,919305	19,41673	14,66394	25,61222	14,2327	19,63183	7,263415	23,5541	20,51586	24,61745	16,07627	26,15992	17,85291	26,41916	23,60425	22,08644	17,7464	26,86409	25,86082	23,63782	13,64611	19,96098	23,5349	12,47603	3,670286	16,12891	16,34146	23,83952	12,06724	16,99754	3,845809	25,90973	14,49464	27,04969	12,27771	20,11702	13,66428	25,13283	25,99821	23,02457	9,166875	29,0634	16,8252	17,00942	11,35928	25,30483	15,81261	18,45311	7,608243	24,51854	21,5511	30,94572	12,20843	15,9482	4,961663	18,8474	5,740771	24,64723	11,65997	16,87562	7,876809	27,40557	8,856861	20,65912	8,711938	21,11972	11,03386	27,66198	10,90338	24,86772	12,8402	23,92773	4,385638	30,31713	12,80014
2/21/2020 9:36:00 PM	4	10,78664	17,24932	12,4837	11,15958	14,80831	12,783	14,23139	13,39046	15,30815	12,76622	11,76351	13,79856	15,01872	14,07286	19,83657	10,16571	16,32654	14,94495	14,19948	13,56564	14,75043	11,65043	8,018278	17,81416	14,11389	17,69162	11,13941	8,678438	17,56935	15,75189	16,25049	19,09918	17,08424	17,38561	20,98668	23,25997	20,05574	21,01245	16,26506	20,81793	21,75059	18,5331	17,72153	20,84155	10,56207	10,74574	12,52314	16,18921	12,20753	15,15307	17,8746	11,89566	18,53931	17,8574	20,04773	17,32185	15,90331	25,00787	18,86073	20,237	21,2261	20,6938	20,64614	20,35643	13,63962	18,46748	17,19468	23,88857	12,57543	11,38442	9,216401	14,84237	18,79303	10,08186	10,65684	9,593212	21,31279	18,32228	13,88822	15,55433	22,31467	19,08129	20,15576	23,66179	20,90725	20,23603	21,60616	26,20918	14,28817	16,27404	19,40332	25,44928	12,54994	6,900903	12,28766	13,19767	16,43512	18,13115	17,45123	12,11594	20,23389	14,0473	20,83085	22,33242	27,72464	25,97639	28,74738	18,62394	23,77653	21,02612	22,10883	25,51821	20,74602	15,19846	29,03115	22,63753	16,45543	3,762503	20,55938	15,47642	25,3697	14,87483	19,3589	8,237249	24,33397	21,01866	24,96388	15,95429	27,12112	18,29886	26,25407	23,81832	20,77303	18,0046	25,97424	25,89765	24,13434	13,99301	20,34248	23,66842	12,32013	3,726445	16,75577	15,66285	24,1217	12,61197	16,70984	4,207491	25,55883	15,33171	27,25554	12,5391	19,78745	13,96939	24,82054	24,91151	22,8161	8,828885	28,61703	16,45626	16,85476	11,52727	25,33315	16,46165	18,96206	7,716486	24,81488	22,16056	32,78052	12,5677	16,15136	5,320996	19,31463	5,945168	24,79892	11,49287	16,78071	7,879021	27,57288	9,352413	21,48693	8,809474	21,49646	11,71143	28,77853	11,80862	25,55033	13,96234	24,1722	4,331758	30,4675	13,37706
2/21/2020 11:36:00 PM	6	12,10938	17,86396	12,4361	11,8913	15,56809	13,64424	14,56752	13,92614	15,63757	12,93097	12,13825	13,78488	15,30331	14,01	18,54726	10,74174	16,82147	15,95546	13,98451	13,67561	15,92196	12,07152	8,638926	17,519	14,50942	18,00495	11,60823	9,457063	17,90382	17,6061	16,42573	20,92928	18,7558	17,93933	22,60707	23,23808	21,52727	22,563	16,52368	20,58342	21,1343	19,03377	18,02242	20,3326	10,87582	10,51703	13,34901	16,45343	12,02027	16,67468	18,65253	12,63567	19,04661	18,2072	19,79871	18,65861	17,55112	26,08733	19,62865	20,80398	20,74333	20,46785	21,31894	21,22209	13,59935	18,43107	17,87142	24,33114	13,09088	10,92686	9,340808	15,00677	19,75768	10,54073	11,55228	10,49569	21,70646	17,25671	15,40789	15,50011	22,52832	19,8039	21,61072	24,48959	21,10991	20,99953	21,10715	25,41045	14,94985	17,03049	20,84383	25,28128	12,72988	7,194615	12,74612	13,82046	16,42704	19,03825	18,92255	11,96079	20,87609	14,77012	21,14866	22,60949	28,4873	26,43354	28,90052	18,14531	24,32153	22,90119	23,53717	26,71709	20,63605	14,92616	29,03936	23,28304	17,22121	3,986724	20,60076	15,84729	25,11736	15,38572	20,46108	8,08984	25,26525	22,6193	25,32493	16,74244	26,72283	17,8641	25,73125	23,24243	22,19544	18,11457	25,97991	26,02986	24,0357	14,26731	20,78429	24,13648	12,42215	3,821494	17,65771	15,32625	24,98481	13,38742	16,6724	3,617374	26,86346	15,65595	27,76553	13,36235	19,58997	14,37686	24,89252	22,93732	23,35647	9,640736	27,90623	16,56989	16,43969	11,46054	24,95372	17,23882	19,32057	7,989058	25,96223	22,21285	33,18068	12,75434	17,03	5,826288	19,49236	5,96748	25,60435	12,51471	18,33997	8,409042	29,03266	9,691438	22,2543	9,446012	23,7031	12,14474	29,78448	12,05909	26,20945	14,89887	25,17567	4,378522	31,70901	14,28589
2/22/2020 1:36:00 AM	8	11,81352	18,23186	14,02472	12,58116	15,93025	14,09883	14,44532	15,50101	15,70105	13,76706	12,58932	14,18159	15,55655	13,84774	19,2414	11,12919	16,46013	15,58017	14,13904	13,93547	15,75465	11,63317	8,440678	17,84773	15,62542	18,85783	12,24649	9,36754	18,71304	17,37449	16,16746	20,74865	20,02749	17,22066	22,54504	23,50223	21,62439	22,43873	16,87348	21,9045	22,85726	19,54417	18,3611	21,28813	10,85157	10,42344	13,09337	17,80932	13,01717	16,16739	16,97116	12,64727	19,99434	19,89757	20,38834	18,07084	17,77679	26,69609	20,02245	20,64931	21,53238	20,15936	21,26493	22,10047	14,80624	19,07307	18,25362	25,83789	13,45132	11,60581	10,33923	16,02599	20,85371	10,92962	11,62488	10,53251	24,07977	18,99812	16,42227	16,10702	21,87086	20,07488	21,98262	25,3431	20,87209	21,28909	23,25949	25,92845	15,01513	16,59407	20,69138	24,57663	12,28683	7,128025	12,95003	12,77043	17,28898	18,84263	19,29515	12,29747	21,33932	15,79113	21,34415	22,55215	30,73021	27,13832	30,20364	18,82668	25,87056	22,71096	23,3973	25,75915	21,54813	15,36818	30,19466	23,20064	17,17907	4,205625	21,80938	16,11247	26,40798	16,04243	20,03157	8,181296	25,63523	23,45802	25,26808	17,3262	27,18467	18,33685	26,36439	23,72907	23,1659	18,84166	26,13437	26,07787	24,66291	13,86197	21,42138	23,93305	12,4951	3,834342	17,45586	16,24337	25,56898	13,79974	16,98117	4,027823	25,51255	15,76633	29,04972	12,53122	20,07992	14,80679	25,6127	24,10705	23,33769	9,427983	28,20526	16,69561	16,33607	12,05639	24,78891	17,03464	19,17143	8,024978	25,66631	22,16602	35,0532	14,02002	18,22129	5,586732	20,20232	6,491628	26,85877	12,22038	20,11667	8,567019	30,74312	9,777645	23,43736	9,449326	23,84035	12,48328	30,59944	12,69928	27,25064	15,47345	26,11627	4,60744	32,76283	14,5651
2/22/2020 3:36:00 AM	10	12,02897	18,834	13,96455	13,16831	16,43796	14,32685	15,75058	15,73628	16,84696	14,37638	13,06656	14,459	17,25582	14,99489	19,79194	10,88963	16,70556	16,44244	14,46059	14,26179	16,27121	11,57182	9,528764	18,63339	16,07897	19,47143	11,7823	10,17414	19,41258	18,03244	16,50075	22,53385	18,98099	18,4098	22,75116	24,30406	21,81698	22,73997	17,02586	22,06807	23,97035	19,81923	18,78847	19,95462	11,12635	10,65353	13,77073	17,31177	13,44206	16,39603	16,11364	13,08632	20,98351	19,99282	27,58089	18,55535	18,169	27,04755	19,73468	21,01072	23,12473	21,16987	21,5683	22,25167	14,73026	20,39787	18,72672	25,24142	14,17516	11,85939	10,28411	16,83425	21,8091	11,32481	11,52824	10,90068	24,87311	19,07618	17,37276	16,95948	21,97205	20,07405	22,38119	26,84613	21,74058	22,0787	23,06836	26,37952	15,69483	17,01695	21,38415	25,51911	13,35413	7,841235	13,33209	13,34148	18,02878	20,47331	20,55081	13,05717	21,7834	17,28359	22,20933	24,93776	31,23411	27,42395	31,47546	18,6573	26,62709	22,37297	23,78861	26,12186	22,10682	15,83036	30,71121	24,95876	17,11214	4,163489	23,09191	17,22287	27,49047	15,41328	20,40023	8,042041	26,05362	23,18413	25,5687	16,72579	26,99285	19,38681	26,39775	24,33971	22,81809	18,64805	26,97661	26,52368	25,25427	14,28652	20,88452	25,26153	12,61667	3,983684	17,94057	15,55896	25,9746	13,98458	17,64057	4,221651	27,2677	16,00181	29,59425	12,43051	20,20467	14,34178	25,95463	24,22158	23,23801	9,796226	29,99793	17,00555	16,82526	12,41794	25,53983	17,95155	19,31794	8,437154	25,94848	23,03658	36,62509	14,4065	18,44745	6,063978	21,50793	6,678478	27,76864	12,23226	21,1497	8,634712	32,78625	10,10348	24,95261	9,933342	24,39759	12,39922	33,15173	13,00868	27,8326	15,75293	25,86041	4,844096	34,28873	14,38598
2/22/2020 5:36:00 AM	12	13,42956	19,62222	15,3317	13,41733	17,6461	15,8209	17,21741	16,88336	18,24526	14,51198	13,58339	14,31228	18,39688	15,71031	19,98971	11,82057	17,76746	16,44189	15,71134	15,28245	17,77637	11,57548	9,435856	19,50797	17,94693	21,51546	13,2626	11,27224	21,3999	18,8159	19,59356	22,57315	19,96235	20,32818	23,6897	25,42903	22,37829	22,91722	17,82756	22,49613	24,80347	21,83356	20,12599	22,32793	12,04368	11,45274	14,58423	17,00811	14,03936	17,13707	14,36547	12,67387	22,26045	20,39097	26,83528	19,50479	18,20741	27,57011	21,24599	22,17547	22,75261	22,0405	21,80088	23,28277	14,64543	19,71595	19,27291	25,67584	14,96926	12,46159	10,54694	16,58115	22,62275	12,60472	12,48922	11,35403	24,21785	19,40795	17,93352	17,29008	23,73287	21,44127	23,65088	25,97024	23,14959	22,19745	23,66925	27,68132	16,29034	17,55575	21,77733	27,68692	12,85878	7,901262	13,98175	14,17564	18,59637	20,23638	20,66403	12,27164	22,60389	17,40364	22,83205	26,22721	33,40773	28,40738	33,36766	20,79154	27,24172	22,63422	24,8164	27,95548	22,03222	16,03456	32,45351	24,80583	17,35736	4,796986	23,2387	17,51071	28,46831	15,67121	21,2911	8,529371	27,08451	24,00248	26,34498	16,87949	28,04432	19,55874	27,7455	24,43199	23,28526	19,14705	27,52708	27,56728	26,04395	14,87387	21,19143	24,64018	13,35875	4,193744	18,13053	16,1526	27,21493	13,9984	17,909	3,972909	27,07829	16,44679	31,38656	12,39956	20,46039	14,65338	27,26003	24,03639	24,24977	9,505829	30,83195	16,43215	17,32586	12,91176	26,2185	17,61336	20,52152	8,391565	26,73201	23,00647	38,69805	15,90137	19,44967	6,489417	21,8272	6,29117	28,72879	12,7303	21,5998	9,410573	33,26384	11,5337	26,08891	10,47089	25,96652	12,66599	34,13717	13,39902	29,26904	16,56415	27,53523	5,244461	36,2929	15,21269
2/22/2020 7:36:00 AM	14	13,0055	19,2354	16,12946	13,96711	18,39412	16,59586	16,99112	17,95486	18,17667	14,64764	15,06314	15,48457	18,16872	15,74961	19,88091	11,69278	19,07093	16,98241	16,32088	15,66672	17,9617	11,89358	9,287826	19,45589	17,7169	22,35861	13,50015	11,06439	21,65866	18,93624	18,72596	23,48433	20,44989	18,55721	23,91329	26,5424	24,96394	24,37852	18,53808	23,69378	25,19072	20,89088	19,29702	23,15463	13,26667	11,67309	14,25508	17,37622	15,12676	17,82887	14,84237	13,01289	23,08473	20,9125	23,74599	20,87042	18,97153	28,46893	20,87243	22,17424	24,90454	22,95501	22,4645	23,08901	15,44388	20,26083	20,01644	26,28813	14,89072	12,83661	11,15378	17,11469	23,29873	12,59526	12,24835	10,73145	25,93667	20,38171	18,32891	18,14151	24,28741	22,86769	23,63022	28,83428	22,63194	22,84207	23,50209	28,15601	16,44894	16,50206	22,32503	29,10029	13,29666	7,774578	14,12646	14,16363	19,08246	21,62357	21,4528	12,69604	23,597	18,54118	23,82909	26,83984	33,7692	29,34992	34,25087	20,5428	27,50863	23,3832	25,0351	27,64327	22,81112	15,89495	32,87059	25,11647	18,7165	4,255153	24,11196	17,40343	28,70973	16,89351	22,98471	8,938855	27,23434	23,77798	28,16651	18,49408	29,0129	20,1222	29,72964	23,89568	24,53443	19,70124	27,96827	27,4924	26,52092	15,10396	21,52333	24,98004	13,29134	3,734803	18,1556	15,67929	27,1216	13,91136	18,34908	4,406844	27,6713	17,16927	31,08816	12,62026	20,71556	15,19984	26,57355	27,5757	24,1246	9,694892	30,39657	17,78445	17,7314	12,54138	25,82138	18,62235	20,18726	8,056338	26,29683	23,0973	39,15368	16,75632	20,05416	6,16179	23,24754	7,089481	30,7378	13,56723	22,39853	9,664911	35,04338	10,96665	27,25444	10,22242	27,35529	13,19408	35,91623	14,04572	28,7824	16,72697	28,75124	4,782894	37,69839	15,70278
2/22/2020 9:36:00 AM	16	13,10359	20,31982	16,00312	14,72225	18,66221	16,2203	18,58753	18,23656	18,83193	15,09802	14,73053	16,19667	18,52419	16,37441	21,62509	12,31281	18,85154	17,12741	16,22126	15,82926	18,19318	12,34893	9,119902	19,26158	18,96496	22,10723	14,35407	12,3088	22,20463	19,138	19,52427	24,42473	21,47298	19,39082	25,65443	25,33882	25,48381	24,76362	18,83634	23,37388	25,41598	21,30105	19,15299	24,00344	13,0821	11,67627	14,59618	17,07249	14,64799	18,11616	14,22787	14,11976	23,12265	22,82549	24,91669	22,27032	20,02708	29,39316	22,03366	22,25492	26,26844	23,38556	24,10084	23,64763	16,33635	20,61699	20,39767	25,74422	14,90682	12,31412	10,97287	17,05798	23,56018	12,82604	13,22129	11,16186	26,33013	21,41889	17,9579	18,15622	25,47373	23,50858	24,47211	28,7719	25,54715	24,0663	24,77488	27,867	16,7611	17,3807	22,7725	28,471	13,17874	7,752473	14,51543	14,74559	19,53905	23,49615	21,38131	13,45256	24,38881	19,34647	25,06625	26,77967	33,77708	29,78428	35,31188	21,36425	28,94059	24,71209	25,03053	28,41215	24,32527	17,01992	32,40253	26,26948	18,7681	4,775504	24,33072	18,68583	29,53733	16,2989	22,76138	8,64998	28,3649	24,64868	28,28816	18,16113	28,91855	19,86026	29,81515	24,83118	25,02943	19,60558	28,03493	27,87661	27,54373	15,21338	22,26597	24,26254	14,30537	3,771759	17,6224	16,1171	27,96392	14,86213	18,82723	4,447461	28,46444	17,62005	31,58239	12,48605	21,14362	15,80363	26,65976	25,28798	25,49583	9,18656	30,82608	17,45979	18,9363	13,64003	26,01604	18,89775	20,96375	7,928617	25,88818	22,61681	39,49443	16,57113	20,39546	6,825128	24,67521	7,398941	32,38367	13,36649	23,50823	10,4796	37,20588	11,10073	28,07734	10,08752	28,14282	13,76589	36,27535	14,46162	30,23106	16,85414	30,28266	5,042966	39,4523	16,21132
2/22/2020 11:36:00 AM	18	13,11851	20,25441	16,02233	14,76114	19,7813	16,42884	18,36669	18,82854	19,52586	15,99704	15,23506	16,02993	17,76084	16,29884	22,435	12,94002	19,11583	17,86258	16,55967	15,95802	17,93394	12,23233	9,611794	20,18216	19,16024	22,31902	14,44332	11,82741	22,32524	20,5839	20,00739	24,6656	22,20449	18,93754	25,66631	26,35652	25,46399	26,84537	19,37321	24,8921	26,30947	21,48562	19,97037	23,93941	13,09688	11,85372	14,73454	18,0696	15,54612	18,18378	14,0205	14,41562	23,77025	23,16714	25,58556	22,29788	19,89196	30,85233	23,13771	24,08605	27,93546	24,40442	25,39221	24,37307	16,57279	21,29711	20,4387	27,49489	15,19673	12,98312	11,12173	16,79639	24,35331	13,58512	13,13239	11,96825	27,26189	21,24116	18,35993	17,0604	25,43352	24,06568	24,65213	29,83022	24,12923	24,40415	24,94073	28,62276	17,58171	17,50021	23,64431	27,00942	13,76416	8,250788	15,21379	14,00012	19,39413	24,32001	22,14875	13,3821	25,00967	20,34407	25,92942	28,84001	36,23792	30,44133	35,54066	21,48161	29,14103	24,7842	25,84405	28,34867	25,47186	16,89752	33,55079	25,72412	19,0386	4,773915	24,80016	18,33527	29,94046	17,19399	23,54837	8,780256	28,94038	25,49796	29,57304	18,47225	29,83338	19,74159	30,40851	25,36728	24,19202	20,30905	28,45746	27,8382	26,71696	15,43705	22,85567	24,46487	14,22939	3,886701	18,00605	15,78678	28,35357	15,40451	18,97339	4,550384	28,38079	17,37995	32,3979	12,7781	20,70368	15,82567	27,63684	20,61215	25,17898	10,12959	31,20088	18,07001	18,58892	13,23366	28,18254	18,87717	21,55525	8,39716	26,0961	22,85015	41,70182	16,09209	21,14791	6,895722	25,43324	7,37601	32,35867	13,98272	24,28617	11,07434	36,87817	11,56423	28,86875	10,48692	29,10222	13,70358	36,80516	14,90433	31,24945	17,12416	30,66216	5,09491	40,93991	17,01923
2/22/2020 1:36:00 PM	20	13,67415	20,20592	16,38111	15,03392	19,85666	16,8004	17,72684	19,41299	20,71086	16,33939	15,09388	15,86082	18,76942	16,64829	22,89332	12,93753	18,81887	17,88662	17,51755	16,12573	19,38433	12,84213	10,14775	20,71874	19,98826	22,71269	14,98066	12,76608	24,63459	20,64856	19,89141	25,68261	23,24907	19,63265	27,1837	27,57198	25,60497	27,1131	19,61407	23,87889	25,98869	21,81739	21,27957	23,54678	12,74446	12,09238	15,52394	18,42438	16,75439	18,83123	13,76865	15,26705	25,20985	23,92193	26,35431	22,83785	21,69734	33,3182	23,43432	24,35628	27,76532	24,64827	24,60951	24,37998	17,16505	21,32695	20,62666	26,97461	15,64351	12,9921	11,6293	17,65218	26,82755	14,16307	13,1556	12,43051	26,9983	21,9782	19,01284	18,8579	25,91478	24,78497	24,91061	31,41274	24,86496	24,93251	25,28956	29,87132	17,53482	19,21123	24,14954	29,72922	14,21751	8,271095	15,12862	15,08586	20,56062	22,44806	22,96758	14,00717	25,75286	20,37087	26,28868	29,28686	37,49469	31,39941	37,21811	22,68678	30,16136	25,9212	26,05673	28,88663	25,54156	16,8006	33,1737	27,20692	19,05525	4,757681	25,0181	18,6026	30,09505	17,42319	24,36263	9,405945	30,16661	25,65194	29,94833	18,65502	31,7584	21,06702	30,74465	25,60787	24,73951	20,76509	29,11652	27,97635	26,68476	15,40196	22,7149	24,77032	13,87751	3,78585	18,85575	15,82007	29,76197	15,53444	18,7346	4,940732	30,58936	18,05724	32,78887	13,34397	21,15239	16,5062	28,63403	20,96713	25,35906	9,55128	31,29871	18,15767	18,76803	13,37181	27,21707	18,47011	22,42616	8,290645	26,8424	23,16887	43,59893	17,95362	21,38995	7,40281	25,84349	8,250165	34,24769	14,63245	25,34442	11,24523	39,30219	12,28918	30,26187	11,04553	29,95289	13,91523	37,75952	15,62908	32,66951	18,63133	31,35624	5,522216	42,11427	17,77078
2/22/2020 3:36:00 PM	22	14,12494	20,53728	15,88327	14,75658	19,93783	16,51118	18,77459	19,7228	20,42005	16,0188	15,75472	16,08394	19,33342	17,29388	23,07637	13,14268	18,9497	18,16893	18,29963	17,20214	19,26821	13,2979	9,880636	20,6353	19,83346	23,92069	15,51054	12,81499	23,3859	21,37489	20,87699	24,8454	24,76355	20,12758	26,49363	28,2157	26,33289	26,75474	20,35153	25,4577	26,59248	21,35707	21,55477	24,67638	13,45995	12,03747	15,96368	18,8541	16,76489	19,05718	13,35461	14,68771	26,42532	23,67146	26,13161	23,89499	20,84722	30,74795	24,12287	25,15722	26,86174	26,35417	25,55662	25,02031	16,7508	21,25608	20,77773	27,10336	15,81344	13,43432	11,28813	17,36137	26,01611	14,39752	13,02242	12,77789	27,90472	21,85973	19,75002	19,53332	26,96418	24,38958	24,89881	31,53031	25,36977	25,74436	25,64925	31,64153	18,68085	20,30518	25,02763	29,35179	14,7775	8,216043	15,36852	14,20963	20,67694	23,17549	23,5686	13,68162	26,77511	21,26112	26,78928	30,12834	37,74799	32,6863	37,26521	22,24221	30,44595	27,36897	27,45994	29,16522	26,81228	17,65542	34,68025	26,6114	19,25702	4,824063	25,81344	18,85444	29,96747	17,75765	25,27596	8,60501	30,5703	26,24137	31,46586	19,49409	30,99034	21,47236	30,75058	26,85089	24,998	20,65739	29,566	29,07694	27,1444	15,78498	22,39494	25,02314	14,0703	4,103325	18,35067	15,74796	30,04145	15,65823	18,85962	5,113215	30,7043	18,8007	34,26405	13,80388	21,06454	16,94705	28,45725	21,68269	25,61409	10,4997	31,64208	18,58836	18,62097	13,14593	27,46885	18,65834	22,32262	8,781914	26,06136	22,77147	44,91214	17,36482	22,21492	7,703567	26,12048	7,670826	35,92451	14,89383	27,2581	11,57922	39,53423	13,07243	31,27266	11,11026	31,9782	14,31401	38,93023	16,67247	33,25431	18,17812	32,32455	5,531678	43,61129	17,91397
2/22/2020 5:36:00 PM	24	14,55957	21,9686	18,3287	16,00886	21,23446	17,19807	19,42439	20,30767	21,52686	15,88583	16,38359	16,57176	18,95751	17,49468	23,36884	13,84816	18,83179	17,8056	17,93028	16,4975	19,77329	13,9305	10,59564	21,28081	20,07274	25,84784	15,48574	15,29074	24,17275	21,44804	21,38124	26,55925	23,5034	20,73165	28,2941	28,48709	27,04044	26,3934	21,63786	24,24749	27,4399	22,51817	21,05224	24,50376	13,94106	12,60679	16,64104	18,7882	16,51235	19,6511	14,36781	14,47171	27,50339	24,68778	26,93337	25,75355	21,29759	31,83335	25,2703	25,31976	27,56811	26,3123	25,64697	25,84266	17,33436	22,29173	22,23924	26,59786	16,30906	13,6841	11,48935	17,60942	26,33807	15,13953	13,69612	12,44308	29,2888	22,12519	21,37855	20,19072	28,56529	25,08172	25,70893	32,1006	25,9958	26,62598	26,99015	30,95616	18,30197	19,4295	24,28948	29,03135	15,77102	8,354746	15,94199	14,5526	22,28241	23,40096	25,56138	14,22158	28,3381	20,13974	27,64824	31,19157	38,52109	33,01378	38,34909	22,9521	31,02695	27,10999	28,25452	29,82323	27,65362	17,60154	34,89833	26,49474	19,20328	4,855078	25,5446	19,42003	29,81191	18,17542	25,0668	9,218336	30,79472	27,00044	32,32841	19,32085	33,51542	22,14309	31,8616	25,88334	24,53919	21,65624	30,34282	28,73163	28,66289	16,04436	23,11492	24,64074	14,05525	4,0042	18,96296	15,91533	29,60592	15,62735	18,74834	5,42012	29,27345	18,87323	33,40165	15,17262	20,79486	16,62591	27,82162	22,17893	25,80784	10,09677	30,59717	17,79247	18,98065	13,35081	27,30845	19,70008	21,73871	8,50782	26,04809	22,88213	45,96493	19,03936	23,26661	7,761109	28,16437	8,099926	37,69024	14,79554	27,028	12,38969	41,32301	12,99058	32,89954	11,69015	32,45185	14,28368	39,70063	16,97316	35,04069	18,57102	34,36153	5,259173	44,12011	18,05392
2/22/2020 7:36:00 PM	26	14,4324	22,87563	17,04154	16,64843	21,99063	17,40219	19,51695	21,08332	22,19779	16,29932	16,50972	16,74093	19,12357	17,73279	23,36276	14,36996	20,20281	19,21751	18,34618	16,48203	19,94965	13,93388	10,841	20,99691	20,61409	25,68081	16,41233	14,12674	26,0771	21,53218	22,94609	27,75289	23,92269	21,36328	27,5	28,46776	25,65539	27,05985	21,6235	26,21235	28,4491	22,9233	21,77919	25,12959	14,43116	12,48812	15,82725	19,13904	17,51305	19,96035	13,9767	15,28376	28,98002	25,3527	27,89657	25,75196	21,36046	32,37746	26,05527	24,56219	27,07401	25,85426	25,57354	26,04367	17,47458	22,51133	21,91071	27,95632	16,03421	13,66407	11,36094	17,50843	27,01826	15,11722	14,01967	12,47949	30,64593	22,39411	21,01494	20,93805	26,99768	25,82891	27,11248	33,94736	27,67649	26,65195	27,08754	32,40364	17,98616	20,76059	25,40133	30,18112	15,39733	9,026719	15,81372	13,96034	22,20194	26,73968	25,9413	15,63225	28,84989	21,38622	28,12051	32,70951	41,09589	34,05539	39,62098	23,31213	31,46483	27,44487	29,78932	29,34972	27,77652	18,61489	35,5915	27,88766	19,94066	5,056849	26,14549	20,063	30,95719	19,17192	25,84522	8,920619	31,57494	27,84987	32,14302	20,55385	32,09431	23,28042	32,67814	27,13334	23,74924	21,54952	30,51455	28,53967	27,60928	15,91975	23,16728	25,57493	13,91585	3,969593	18,96054	15,25371	30,22989	16,68601	18,7739	5,020516	29,51309	18,42403	34,24818	14,73316	20,91416	17,40025	28,56791	20,83098	25,78388	10,31872	30,89992	18,64714	18,53863	13,58829	27,58869	19,79291	21,78002	8,462298	26,60636	22,45164	48,63444	19,33445	23,81728	7,868727	28,38556	8,395985	40,18658	15,49334	28,92836	12,28573	41,60491	13,56329	33,02374	11,05127	34,4822	14,77322	40,74706	17,87923	36,55635	19,72922	35,98054	5,642753	45,23839	18,73322
2/22/2020 9:36:00 PM	28	15,01782	24,84472	20,21524	16,41461	22,56997	16,7745	21,21035	21,72725	22,62883	17,16781	16,60533	16,69983	19,22331	17,75952	24,68169	14,40408	21,09962	19,06975	18,75864	16,09126	20,35601	14,04938	10,55261	21,47677	21,47333	25,10438	16,9429	14,9169	28,02407	22,99065	23,31952	27,64748	26,4285	21,7077	28,47287	30,18443	26,13637	27,90893	21,07599	27,74881	27,3461	23,10822	22,10647	25,51911	14,159	12,92875	15,71618	19,7172	17,74308	21,6313	14,3444	15,98433	27,44591	26,75633	29,14125	26,25311	23,1049	32,64831	24,46639	25,46847	27,89111	26,05459	26,47678	27,18356	17,56825	22,96889	22,75082	26,99996	15,99732	13,66511	11,90947	18,12445	26,49239	14,77785	15,26408	13,10822	30,85364	24,72549	21,86567	21,12594	28,42604	26,3197	28,2646	33,81244	27,7303	27,08057	27,70204	32,99362	18,3229	20,71093	26,05037	31,85414	15,29855	8,809819	16,09582	15,0822	22,53364	25,801	25,96416	16,18148	29,67113	22,63587	29,26744	34,3348	41,49493	35,5265	39,5727	24,22055	31,73049	28,21909	29,95289	30,00539	27,93532	18,25804	36,08739	28,1058	20,82311	5,216415	26,80489	20,1376	31,94456	19,57746	25,90261	8,879656	32,10392	27,34002	32,92455	19,7746	32,28442	23,3305	32,91895	26,97592	25,46688	21,70452	30,29364	28,78164	28,06	15,86981	23,24132	25,63556	13,97401	3,798354	18,95999	15,66983	31,52547	16,91154	19,5079	4,941493	30,6002	18,92836	34,25868	13,85451	20,97301	17,89477	28,81293	22,51375	25,26276	10,067	31,2891	18,67381	18,95336	13,62774	27,58027	19,22649	22,40226	8,572268	26,44812	23,13094	49,31007	19,19347	24,03915	6,916653	29,5432	8,26329	39,03384	16,40307	30,45231	13,01206	42,66592	13,7319	34,2088	11,10943	35,04241	14,64516	41,65416	18,68638	38,22309	19,75084	37,03408	5,553783	46,20525	19,13116
2/22/2020 11:36:00 PM	30	15,3574	23,08562	17,82666	16,52113	22,70156	17,65583	21,48272	21,61845	22,74936	16,76925	18,00108	17,48397	20,93598	18,06981	23,54878	13,97878	22,14198	19,34288	18,40939	16,6867	20,13912	14,38157	10,70844	20,89067	21,96915	26,10798	18,30225	15,01872	27,0166	23,40407	24,16265	28,51728	26,59586	22,21451	29,25191	29,98557	29,24314	28,01766	21,95872	26,75647	29,30503	24,45879	22,40281	27,09674	14,2088	12,9434	16,50813	19,33949	18,31475	22,64389	14,98915	16,27259	28,39233	28,02788	29,61787	26,20489	22,51623	34,93514	26,47036	25,39677	28,8476	26,82997	27,19993	26,8924	17,52673	23,3057	23,37844	24,72632	16,4267	13,84291	12,12209	17,90762	27,61356	15,55613	15,89129	14,57656	32,56472	24,07859	22,84573	20,34649	28,19808	26,00512	29,14456	34,61877	29,74111	27,32254	28,1147	33,47894	18,46651	20,61533	26,4631	31,31431	16,28281	8,784676	15,74264	15,0134	24,46017	26,91376	26,61093	16,05894	30,91209	23,40642	30,63716	34,12321	41,92577	35,61713	42,19917	24,69593	31,99968	29,17523	30,87864	30,88494	29,55757	19,5928	35,04608	29,80023	20,19839	4,967879	26,68497	19,60033	32,89768	19,79568	26,98787	8,927456	32,43092	28,4739	33,26163	20,88286	32,61536	23,0513	32,89339	26,72062	25,97335	21,74299	30,21096	29,15513	28,21645	15,80618	23,43688	25,80495	14,34806	3,970421	18,44835	15,11259	33,60218	17,29326	19,74559	5,284317	30,62045	18,80934	35,18333	15,08393	21,34415	17,97932	28,513	22,83765	26,07924	10,74167	31,69063	18,36117	19,52054	13,85417	27,66496	18,92055	22,46629	8,229443	26,38346	22,781	52,03001	20,29371	24,85529	8,218667	30,63557	8,021938	42,14018	16,23397	30,06024	13,68721	44,77937	14,60115	34,84534	11,21325	36,04913	14,4304	45,29571	18,45456	38,37236	20,11563	39,27699	5,551918	47,96938	19,82593
2/23/2020 1:36:00 AM	32	15,39249	23,80084	18,25251	16,72732	22,50463	18,44538	22,15013	23,25072	22,45262	17,36841	18,55686	17,24594	20,23617	17,89892	23,94183	13,93229	22,84842	19,89611	19,58223	16,36985	20,43518	14,82593	10,79969	21,78375	21,80655	26,75736	17,70723	16,79667	26,72476	25,32445	24,68322	29,34081	27,08472	22,7466	31,11537	32,64713	28,09716	30,62279	22,98802	27,94451	28,41608	24,22034	22,12989	27,44971	14,58672	13,56771	16,44659	19,95593	18,93361	21,37524	15,15957	16,75356	28,88263	28,70178	31,48417	27,60154	23,57752	35,63709	25,9299	26,65507	29,91359	26,24137	27,91784	27,4915	17,92544	24,88802	24,05041	26,0016	16,64933	14,23139	12,17134	19,49347	28,18289	16,07938	16,67634	14,21295	34,2794	24,44518	23,56488	21,62011	29,18718	27,29491	30,33115	35,20412	29,09385	29,13081	28,85561	32,99514	19,10926	21,89524	28,48599	31,61175	15,18423	8,588294	15,52339	15,44609	24,42301	26,76849	27,44287	18,76361	32,87971	23,74516	31,41565	35,01568	43,93837	36,58572	42,47609	24,69303	32,61404	29,59667	32,00383	31,82976	29,26165	19,4427	35,64669	30,17097	21,01072	5,440429	27,03353	19,60392	33,94473	19,60136	26,94864	9,242721	32,52452	27,75489	33,08673	22,25402	32,94582	24,17986	33,12734	27,42028	25,669	22,38907	30,65664	29,45644	29,38412	15,97977	23,17418	25,81165	14,99717	3,747237	18,58304	15,72737	32,85864	17,92385	20,54992	5,008842	30,73994	18,80809	35,28176	15,51109	21,0856	18,30998	28,96898	23,25914	25,95829	10,87367	30,83575	19,18034	18,57876	14,48905	26,86658	18,15664	22,68505	8,390667	26,26126	22,63794	52,25444	20,70174	25,8455	7,696592	31,11088	9,052968	44,57718	16,52996	30,5953	14,34198	46,78755	15,10327	36,91078	11,15198	36,90194	15,23196	44,58375	19,73737	40,17159	22,03754	38,34487	5,740495	49,34427	19,76196
2/23/2020 3:36:00 AM	34	15,56339	24,00455	18,37353	17,84731	24,33887	19,7773	22,54124	23,58623	23,75636	17,94755	19,57041	17,97172	20,25358	18,30902	23,98258	14,22214	22,21789	20,46516	19,51322	17,999	21,11972	14,52835	10,97114	22,58821	22,13611	28,05834	19,18705	16,11772	27,76401	25,93287	25,16392	29,37244	27,37111	23,90501	31,48534	31,96515	28,4241	29,18573	23,14841	27,52776	30,23659	24,67597	22,58254	27,50283	13,58021	13,88553	16,11219	20,85889	19,72266	22,25858	15,66258	16,72428	30,44056	29,1717	33,17702	28,99115	24,42356	35,87816	26,48604	27,4073	30,69608	27,29581	27,68526	29,11106	18,57199	24,54624	24,29142	27,07829	16,59869	14,56385	13,00578	19,27774	28,8608	16,58543	16,88433	14,43482	34,27505	25,98551	23,52585	21,50185	28,56502	27,94444	30,27126	37,03036	29,39628	28,70593	29,55751	34,04344	18,86957	21,7115	28,45815	32,17382	15,9882	8,794	15,60538	15,47863	25,18899	28,51086	28,06836	18,29886	34,86178	25,77048	32,30383	36,57846	44,55985	36,32225	43,80761	25,67321	33,80941	30,32121	32,38562	32,63519	30,35616	20,76329	37,7305	28,97829	21,33849	5,277686	26,92985	19,63389	33,76265	20,46813	27,54255	8,98472	32,81133	28,50775	33,51839	22,47824	33,46188	24,63983	33,35295	27,91708	26,22396	22,66275	30,16372	30,26705	29,46977	16,08539	24,18518	26,45322	15,623	3,991697	18,7777	15,40147	33,05475	17,55747	20,37964	5,402437	32,04369	19,62485	35,6949	15,20129	21,2033	17,91833	29,891	22,77113	26,30098	10,77096	32,37706	19,04585	19,14083	14,63438	27,39929	18,24589	22,44115	8,179362	26,38069	22,71849	53,50809	21,77795	26,80855	7,668547	33,62269	8,909566	44,06844	16,6572	32,51044	15,38862	49,02113	15,52898	36,67184	11,91686	37,92938	15,36507	45,63771	19,66229	41,45985	22,54863	38,63816	5,46723	50,03889	21,273
2/23/2020 5:36:00 AM	36	16,40977	24,4532	18,55396	17,62814	24,70946	19,6044	23,40532	24,15299	23,85714	17,91474	19,28319	18,79739	20,96534	18,94839	24,25052	14,17337	22,96578	20,00193	19,46604	17,13417	21,53722	15,25047	10,7472	21,86836	22,98816	28,16548	17,76152	16,56906	27,43735	25,83651	25,4423	29,50147	27,8498	24,21495	31,3702	33,64196	30,18878	29,91372	23,8715	27,5592	29,99372	25,11018	22,80235	28,98693	14,14387	13,74896	17,07898	20,02901	20,9098	24,04613	15,95601	17,99459	31,65237	30,27624	32,57315	31,14417	25,21103	36,47879	27,26335	27,93774	30,82283	28,7672	28,61613	28,21011	19,47536	24,92747	24,86392	27,57163	16,77712	14,88499	12,96371	19,45748	29,70988	17,16215	17,51672	14,16093	36,94035	26,23971	23,77549	21,91735	29,58085	29,36332	30,62762	38,03313	29,47737	29,63224	30,74153	35,36942	19,87055	22,48646	29,01628	32,57101	15,56083	8,987137	15,59032	15,03778	25,38814	28,24713	29,20653	19,08751	34,14324	24,72563	33,79752	36,82976	45,98689	37,60237	45,76819	25,56657	33,99743	30,94337	33,44434	33,96765	31,16559	19,64599	38,67636	30,44153	21,02177	5,653597	27,84234	20,32949	33,28361	20,26435	28,24422	9,676725	33,72886	28,83821	33,64812	22,79965	34,3797	24,33873	34,63369	27,70702	25,27112	23,08922	30,49527	30,40693	30,03295	16,71599	23,30404	25,61568	15,71591	3,785781	19,33722	15,09194	34,13544	17,85554	20,35823	4,955585	32,09604	19,90806	35,23347	15,08648	21,41565	17,65791	30,37446	23,17259	25,78568	11,10798	32,53792	18,88249	18,98948	14,71292	27,77527	18,35723	22,79717	8,532478	25,49741	22,49164	55,16405	21,87196	27,31031	8,201606	33,71601	9,451053	46,3025	17,11974	32,45033	16,15619	50,40453	15,5734	38,71498	11,89628	39,79388	16,23245	47,17347	19,9245	42,87073	22,12651	40,47137	5,428271	52,22253	20,91671
2/23/2020 7:36:00 AM	38	16,10101	24,42204	18,72672	17,69424	24,02458	20,44727	23,57047	25,68841	25,79458	18,45256	19,22828	19,06215	20,9842	19,73005	25,046	13,93823	23,18827	20,47013	19,9877	18,03416	21,7756	15,53099	11,72428	22,221	23,05178	29,01429	18,17301	16,93662	27,83295	27,16567	25,70831	30,73629	28,92352	23,36255	31,96715	33,96973	31,05376	30,31671	23,48647	29,13586	30,00622	25,44098	23,21066	29,51439	13,78302	13,68424	17,33028	20,69332	21,39741	24,26476	15,85785	18,38542	33,25114	31,03538	34,79374	29,53332	25,1941	37,68057	28,61178	29,50334	32,17817	29,55204	28,62124	28,93844	20,23286	24,82703	24,69027	27,25236	17,12533	15,24619	12,50235	18,92573	29,5287	18,39709	18,71767	13,84187	37,50884	27,03325	25,23307	21,7097	30,28245	30,15362	30,60283	37,67884	30,03474	30,74174	31,05624	36,1211	20,14271	23,20216	28,99142	33,4469	15,70043	9,062362	15,86117	16,28412	25,43504	29,23395	29,8365	19,1083	34,49091	27,04901	34,46528	36,69665	47,08244	37,90962	46,93793	25,87457	35,38296	32,12872	33,54284	32,80973	31,38663	19,88783	39,78476	30,38662	20,98067	5,669692	28,5081	20,73345	34,31498	20,00173	29,75437	9,312556	33,70704	30,03979	34,65787	23,56646	34,34889	24,57353	34,91733	28,08956	27,40764	23,26847	30,84197	30,53921	30,1264	17,0068	23,97871	26,73664	15,06272	3,659166	19,30869	15,14209	33,92179	17,83944	20,96624	4,97679	32,36509	19,88402	35,50177	15,63813	20,97632	19,01131	31,15738	23,43329	25,51793	10,69325	33,36898	19,18048	19,58168	15,03924	28,57137	18,3562	21,76275	8,650255	25,07523	22,36026	56,06149	22,03401	28,54732	8,641412	34,66442	9,575528	46,99837	17,30458	32,4281	16,84468	52,15228	16,54337	39,80562	12,33055	40,98171	16,90464	47,9492	20,25462	43,72879	22,36488	40,85847	5,143816	53,11645	21,94007
2/23/2020 9:36:00 AM	40	16,56575	25,82532	20,39097	18,42258	24,55536	20,76384	24,07514	26,95816	25,96506	18,44592	21,24316	19,5852	21,32039	20,16557	25,44609	14,34716	22,76898	20,37287	20,71259	18,4279	22,7656	15,76854	11,21484	21,9342	24,26027	28,79275	19,1992	17,08098	28,46686	28,60894	26,24745	31,36964	30,25026	24,07342	33,41105	34,08032	33,18454	30,08047	24,2345	29,90385	31,61603	26,55269	23,42307	30,6252	14,55204	14,43144	17,55643	20,35691	22,07615	25,28494	16,18238	19,45416	34,8736	31,85939	35,79299	31,40494	25,76488	37,96489	28,66828	29,61925	32,43286	29,95165	29,68598	30,65498	20,63909	26,29428	24,57857	28,67312	16,4859	15,08393	12,70156	19,73282	30,84134	18,1469	18,6305	15,25793	38,2378	28,94466	25,97646	23,63651	31,20157	30,71134	29,98916	39,19291	32,01322	29,90751	30,97439	36,92647	20,69062	23,84077	30,59827	33,89098	16,05597	8,920688	16,15467	15,94357	27,07049	28,75367	30,19196	18,90715	34,72045	27,36523	36,43484	39,63686	47,68002	38,52301	47,83895	26,22879	36,30022	33,05343	35,78339	35,30082	32,83467	21,1305	39,76473	30,43484	21,33559	5,430206	28,62256	21,2404	34,73779	20,8649	30,11916	9,340117	35,59268	30,23513	35,0105	22,98539	36,33096	25,30386	34,68667	29,1313	27,36434	24,30827	30,8897	30,73794	30,58196	17,2132	24,87407	27,48846	15,193	3,794623	18,9477	15,24798	34,42046	18,06414	20,98385	5,606971	33,7395	20,31872	35,97867	16,35251	20,73836	18,86453	31,21691	23,80243	27,73714	10,54287	33,56301	19,14125	18,98037	15,07585	27,94354	18,76471	21,59697	8,501811	25,40651	21,95513	56,97301	24,21599	27,70315	8,629393	36,94621	10,2562	48,19718	18,82281	34,89783	17,9367	54,26414	16,78327	39,95573	12,50919	41,78085	17,67179	49,56813	21,2804	44,15527	23,28332	41,00837	5,580377	52,69749	21,96445
2/23/2020 11:36:00 AM	42	17,38492	25,8984	20,45314	18,71788	25,92638	21,15813	25,05906	26,81104	26,33296	19,05587	20,73953	20,27078	21,915	20,34704	26,78617	14,08792	22,94975	20,40575	20,95235	17,28227	23,39937	15,6583	11,05901	22,32386	25,4376	29,51226	19,55674	18,70911	30,87899	29,00282	27,4227	32,71545	29,9292	26,0657	33,7058	35,38572	33,13467	31,52838	24,80569	29,96906	31,67599	27,15601	23,63726	30,66665	14,65282	14,13634	17,71455	21,70998	23,28028	27,11891	16,50841	18,83165	35,09559	31,16477	35,37661	30,62935	26,79128	38,91993	29,61207	29,21122	32,37221	29,62858	29,99675	30,72654	20,71943	26,55069	25,50488	30,64102	17,36827	15,69262	13,21038	19,16736	31,26789	17,97593	18,84843	15,3833	39,65435	29,42094	26,49936	23,25742	31,86809	31,61438	32,15842	39,99855	32,3577	30,79721	33,35792	37,52155	21,18334	23,93167	31,02799	34,60966	16,91051	8,984927	16,51228	16,17975	27,09825	28,76948	31,00768	19,62906	36,81124	27,97877	38,12431	41,53805	50,56415	40,16026	50,1184	28,18565	37,42685	33,23497	34,98045	35,6659	33,13798	22,1424	41,2522	30,80459	21,91845	4,998826	29,57795	20,96686	35,96465	21,28703	30,25275	9,561504	36,68491	30,00967	35,8973	23,56882	36,19563	25,79569	35,76723	28,83241	26,80751	24,1217	31,5299	32,29029	31,57942	17,1971	24,50942	27,74211	14,60502	3,900724	18,7022	15,24287	34,80416	17,98153	21,41447	5,117774	34,42232	20,90987	36,46531	16,6742	21,06315	19,93659	31,21173	24,49471	26,55089	11,11136	34,08786	19,87622	19,02555	15,26739	28,19118	19,58071	22,13728	8,515625	25,56981	22,24573	58,60272	23,26004	29,22241	8,688869	38,2532	10,66237	50,6163	19,14166	34,52448	17,34492	55,53679	18,01095	41,33372	13,40745	42,22107	18,29369	51,2272	21,22437	45,46766	23,36013	43,33161	5,236794	54,24369	23,56785
2/23/2020 1:36:00 PM	44	17,40799	27,21886	20,94489	19,50555	27,14751	21,78534	24,71444	28,26612	26,50054	19,80624	21,65285	20,94213	22,67041	20,45818	27,78094	14,26379	23,56156	20,79762	21,03566	17,758	22,5393	16,04878	10,8323	23,01558	26,29545	29,64709	19,03094	17,6872	32,30603	29,67983	27,76892	32,83647	30,48402	26,47664	34,22387	35,43629	32,53233	32,37836	25,66382	29,57664	31,16746	27,14177	24,42211	31,26382	15,53147	14,65531	17,99175	21,46082	23,30612	28,03251	16,85186	18,90245	35,19334	32,84538	37,08126	32,19323	30,77814	39,72398	28,75559	30,90628	34,41472	30,68447	31,41481	31,02198	21,3483	26,67212	25,8066	29,71541	17,54835	16,11302	13,59948	20,32155	32,81789	18,79835	19,59646	15,2763	40,6357	29,26006	27,61695	23,6383	32,9128	31,96231	32,607	39,2765	33,45	31,70757	33,90784	37,40315	20,74009	23,85548	31,20144	34,60357	16,09665	9,189877	17,1093	15,95898	27,83585	29,54002	31,89338	21,83044	38,87537	29,23768	37,81049	44,34012	52,0267	41,4725	51,19709	28,30701	37,86686	34,56771	35,27761	36,40453	33,12777	22,15048	42,44675	32,32676	22,23883	5,58466	29,42218	22,15255	36,41952	22,21133	31,28095	9,399523	37,66316	32,0499	36,06087	24,69434	35,47717	25,98156	35,5171	30,39456	27,96537	25,37197	32,07588	31,58737	32,28261	17,48405	24,50776	27,90112	14,61421	3,910671	18,56342	15,11142	34,54983	17,77278	20,86179	5,400365	33,37334	21,0836	37,23433	16,4986	21,2605	19,65275	31,39361	24,24362	26,57099	10,6404	33,8791	19,24576	18,53248	16,07027	27,38285	18,71056	21,70266	8,701993	24,98956	22,11331	60,52497	24,81916	30,57382	9,728117	38,39543	11,01701	53,24409	20,75265	36,22244	18,06456	57,84165	17,91749	42,7332	14,16867	44,00365	18,404	51,32122	22,23696	46,27142	24,29688	45,46965	5,461221	55,07937	24,2593
2/23/2020 3:36:00 PM	46	17,73513	26,87873	21,40977	19,61014	29,32167	21,46455	25,54294	27,71655	26,21905	19,89963	21,98331	20,90248	23,9649	20,69856	27,23924	14,2144	24,19596	20,89074	21,3646	17,77464	23,29673	16,41413	11,09112	23,14883	26,71931	30,53499	20,08704	19,15126	31,92626	30,60883	27,35176	33,75442	31,61154	28,37996	35,5761	37,1734	35,14748	32,33754	26,61521	30,20232	33,74372	27,44156	24,98562	31,49136	15,09263	14,88568	17,6307	22,24898	24,03072	28,32933	16,90981	19,61421	36,67136	32,98457	37,08804	33,84422	28,5253	41,2645	30,19176	31,58999	34,32775	30,50772	33,12141	31,52485	21,32136	26,30968	25,20661	31,70576	17,49109	16,08415	13,61772	19,85155	34,23969	20,08407	20,61623	15,67093	42,07705	29,35104	28,09847	26,4412	33,34211	33,34466	33,71919	40,88169	34,10257	32,45076	34,14525	38,81239	22,1864	24,54859	32,24732	35,44588	16,2422	9,64799	17,81637	15,94323	29,25736	31,5951	33,18185	19,61884	41,36923	29,8421	40,09478	44,42411	53,26848	42,29367	52,10075	29,15085	38,26999	36,01625	37,25457	35,86483	34,01884	22,06282	43,69847	34,30253	22,66033	5,954009	29,32526	21,5366	36,10529	21,4917	31,92245	9,85114	37,3414	31,78506	36,85344	25,84756	36,76427	26,56892	35,68448	31,80267	28,73259	24,57173	32,3874	32,06075	30,72786	17,477	24,61207	28,49145	14,96837	3,96379	18,43447	15,40437	35,40679	18,17646	21,45495	4,89984	34,19907	21,94574	38,14372	17,61902	21,2909	20,43401	31,50682	24,88816	26,65015	10,95304	33,47453	18,86584	19,72121	15,66665	27,99293	18,8016	21,89006	8,903557	25,71949	22,05605	62,23005	26,45357	30,58403	8,928009	40,86089	11,87196	53,52696	22,52742	37,71572	18,35993	57,67317	18,69813	43,68866	14,0788	45,77359	18,64977	55,3382	22,65231	46,36591	25,21393	45,00657	5,652147	56,08628	24,78745
2/23/2020 5:36:00 PM	48	17,79544	29,84872	21,875	20,15528	29,40118	23,70945	26,93378	28,63403	26,91044	19,99938	22,79655	20,64234	24,43164	21,5902	27,51402	13,62684	24,38412	21,11655	21,99208	18,33775	24,04136	15,77151	11,50973	23,28457	26,17858	32,18108	21,21684	19,81412	34,02237	31,10812	28,36145	34,47813	33,19726	27,42098	36,19881	38,14545	34,06837	33,8391	27,4636	30,32963	34,84243	28,19746	26,23018	32,40109	15,34835	14,59273	18,17411	21,83514	24,47502	29,38073	17,36765	20,63398	39,16197	34,26607	38,67146	33,24298	28,14752	42,33891	30,60242	32,76588	34,64123	31,87922	33,55942	33,21735	22,25306	28,85817	25,63578	30,87941	18,41381	15,76688	13,50526	20,17628	32,95583	20,67722	20,52381	16,82534	43,14082	30,00974	29,15126	26,0722	34,76024	33,64259	32,80959	41,93572	35,03454	33,25099	35,54881	39,07155	22,59581	24,01014	33,5796	35,04718	16,4057	9,924224	17,38658	16,5424	30,24494	32,50815	34,12329	20,49376	40,96313	29,89667	40,68565	47,67028	54,30758	42,08258	52,99155	30,72951	39,47384	36,63324	38,08921	37,36095	35,39256	23,25321	43,5845	34,69772	23,82315	5,797415	29,65635	22,76249	37,22308	21,75543	32,20912	9,899011	38,35571	32,46953	38,1051	25,49901	36,31156	27,24498	36,27646	30,91885	27,51775	24,42045	32,92351	31,17547	31,56643	17,49662	24,48586	28,17135	14,8997	3,952255	19,07196	14,84037	35,07874	18,59431	21,46925	5,134561	33,40303	21,43865	39,45934	17,59906	21,43437	20,5352	32,17376	25,68807	27,05225	11,12027	33,61143	19,07549	19,40408	15,665	28,25017	19,13565	21,87417	8,544429	24,24914	22,77389	65,37881	27,51595	31,93558	9,196646	43,17191	11,49515	55,08552	22,45137	39,83947	18,78399	58,6535	19,22766	44,76493	14,46701	46,55739	19,63721	55,9844	23,35696	47,79323	25,0688	45,68503	5,562417	58,38397	25,63287
2/23/2020 7:36:00 PM	50	17,84414	29,1103	22,91839	19,97831	28,80153	24,26358	27,26791	29,72584	28,1268	20,91208	23,44061	21,55987	25,0067	22,57515	28,423	14,48911	25,51634	21,29324	21,83183	18,45256	23,27704	16,37993	11,63759	23,19242	26,93696	33,84132	21,43657	20,10942	34,40643	32,09238	28,92864	35,74913	33,27924	28,23636	37,43576	38,03465	36,69534	34,46149	27,99507	30,61567	33,63305	28,36808	25,96098	32,04645	15,45051	14,25004	18,68991	21,71309	25,24901	30,93218	18,33955	21,83625	39,10152	35,78685	40,02066	35,0275	28,59423	42,99445	31,61977	31,63338	35,88991	32,09184	35,22981	34,34053	22,4933	29,28638	26,28765	32,31999	17,67822	15,98261	13,71076	20,66257	36,24337	20,77856	21,40072	16,91154	43,46541	30,17428	29,67141	26,93206	35,45141	34,87262	35,60303	43,36401	35,82498	32,81513	36,89186	39,76114	22,91294	25,39325	34,38985	36,45385	16,07669	10,15687	17,97241	16,7765	30,80847	33,91199	35,40817	21,84364	42,21465	31,67806	41,83709	48,84629	56,54241	43,81238	54,88072	31,39486	40,4845	37,71386	39,16266	38,02712	37,02082	23,65737	44,25978	35,06935	23,85209	5,551227	30,03606	22,21983	37,76193	22,98119	32,5313	10,06845	39,1769	32,83737	37,69334	25,87146	37,40572	28,13087	37,19413	32,39418	27,77699	25,32369	32,35501	31,35679	31,74693	17,93172	25,02749	28,48192	14,8079	4,244999	19,35082	14,99648	36,11434	18,95716	21,24378	5,310082	34,26289	21,85973	39,09835	18,192	22,25278	20,97252	31,80213	25,11335	27,22687	11,03165	33,31282	19,09766	19,06519	15,94917	28,08052	19,01028	21,94221	8,4346	24,21578	22,76373	67,81624	28,30915	33,21674	9,853628	45,57851	11,89814	56,75806	22,69507	41,6143	19,53429	59,52276	19,20894	45,21164	15,53437	46,54751	19,47695	57,90948	24,68577	50,40858	25,49175	46,78057	5,983159	58,03237	26,8721
2/23/2020 9:36:00 PM	52	18,75394	29,48814	22,2867	20,19569	29,23637	25,27036	27,61805	30,75701	27,49241	21,94905	24,00268	22,15759	25,90738	23,04356	28,91406	14,86716	25,35146	21,65824	22,56376	19,16901	23,86149	17,09639	11,36881	23,10994	27,03146	34,81198	23,41153	21,00547	34,62754	33,12169	30,60407	36,9505	34,46942	29,57491	38,66815	37,94568	37,51043	36,07758	29,48373	30,96589	33,48296	29,21889	26,88481	33,78309	15,97977	15,02383	18,46223	22,22128	25,61761	31,28592	18,56757	21,39858	40,46798	37,48308	39,98708	35,02839	30,14174	43,79981	32,44094	33,15913	37,48384	32,27156	36,32308	35,0507	22,47147	28,76492	26,89897	31,51346	18,47611	16,01555	14,70677	21,1182	35,98357	20,46157	22,4167	17,32406	44,57532	30,76868	29,94647	29,06319	35,90836	34,75042	36,79488	43,84367	36,83058	32,98795	36,88073	40,22277	22,6939	25,25185	34,98909	37,56314	16,2013	10,1052	17,87487	16,60926	32,44322	35,20847	36,83148	20,9089	44,373	31,86022	42,54248	49,46093	56,90719	45,60711	56,37918	33,24823	41,18824	38,337	40,21283	39,68653	37,88821	24,63721	45,18339	35,38462	24,62347	5,793477	29,94488	23,3055	37,97089	23,85389	33,74813	10,32376	39,1186	33,15153	37,68423	25,75611	37,06026	27,77085	37,95197	30,97093	27,61819	25,45155	33,00909	33,05951	33,1487	18,77666	25,48954	29,14207	14,62741	3,778736	19,56178	14,79146	36,90671	18,86743	20,96271	5,239487	34,43192	22,58317	39,04876	18,23442	22,52963	20,57631	32,99044	25,74747	26,8042	10,89509	33,41706	20,32411	20,05056	16,27121	28,26087	19,67064	22,43348	8,532133	24,58596	21,81532	68,2979	29,954	33,07016	10,29571	46,23867	11,56126	59,79823	24,30116	41,52036	19,84306	61,11047	20,24398	46,20427	15,49741	47,74646	20,62183	58,18398	25,71956	51,85254	25,46302	47,28401	6,00333	59,10726	26,79916
2/23/2020 11:36:00 PM	54	19,08882	30,57348	22,41808	21,06142	30,14154	25,20633	30,14803	30,83616	28,76222	21,58032	23,91606	22,31204	26,0206	22,45545	29,09863	15,85116	27,13266	22,4256	22,84759	19,24528	23,72534	17,67863	11,75557	23,39909	27,59263	35,50026	23,59824	22,39528	34,46349	33,09185	31,13195	36,71288	36,31853	30,01526	39,93058	39,08503	38,47473	36,19405	30,09802	31,89046	34,31035	29,18918	27,0948	34,19554	16,49011	15,64752	18,97781	21,89883	26,83377	30,44685	19,38875	22,06185	41,25429	38,83718	43,45317	34,89273	31,56277	45,35263	33,66041	34,65475	38,07817	34,30924	36,95222	35,85199	23,31903	29,50852	27,64789	33,90204	19,35027	16,16566	14,12356	20,40783	36,57998	22,04154	23,08549	17,42471	46,3494	32,58476	31,0005	28,51507	36,06419	36,42711	37,48833	45,94855	37,1913	34,91083	39,07611	42,65059	23,69211	25,77518	35,45099	39,60344	17,0519	9,734056	17,9405	16,81615	33,35413	36,1095	37,41836	21,50869	46,95416	32,99445	43,45111	50,64566	59,35677	46,78451	57,26922	33,30494	41,44382	39,79381	40,88514	41,40763	39,48643	25,42005	46,03206	36,07013	25,1347	5,500939	30,52401	22,53129	39,33334	23,72852	33,84491	10,12365	39,55667	34,3998	38,65848	26,66825	37,20451	28,93927	38,82474	31,18066	29,10049	25,41556	33,09875	33,58643	33,03492	19,07535	26,11206	29,59881	14,49498	3,890432	19,40705	14,57546	36,91175	19,05193	21,78568	5,27216	33,37112	22,93497	39,06437	18,46389	22,47741	21,24282	32,97628	25,59578	27,3298	12,05204	33,3698	19,6502	19,47316	16,122	27,98126	18,88249	22,22811	8,447102	24,11659	22,32372	70,44907	30,73842	34,96926	11,02806	46,8026	12,1377	59,92602	25,27506	42,06206	21,08007	63,01773	20,65567	46,57224	16,81304	48,42327	21,01279	59,48083	26,0588	52,3557	25,80239	49,23236	5,98758	60,59246	26,4676
2/24/2020 1:36:00 AM	56	18,65806	31,15578	22,98899	21,99864	30,15792	25,62286	30,44133	32,33477	27,81803	21,6867	24,54527	22,70398	27,07857	23,50692	30,55537	15,70292	26,45156	22,45082	23,2054	20,37101	23,91654	17,15876	11,50234	24,18069	28,91413	36,38304	24,41596	22,01536	34,77081	34,40443	32,70191	37,69997	36,70832	31,76296	43,02042	41,16974	39,38066	37,67725	30,68131	33,46022	35,14575	30,31153	27,77223	34,42673	15,82477	15,93446	18,80464	23,29175	27,43203	34,1255	18,88815	23,03071	42,09045	39,02064	43,94618	37,48211	31,41744	45,64013	34,11742	35,41603	39,12384	33,99121	38,20479	35,68551	23,89872	29,7543	28,30211	34,16626	19,01353	16,87244	13,89914	20,16951	37,73797	22,24559	23,84415	19,05628	49,07832	33,00488	32,44494	29,90461	37,45704	37,77527	38,49525	47,46035	39,65752	34,1744	39,10257	43,13978	24,08025	26,72214	36,87831	38,48916	17,07104	9,920977	18,05959	15,98178	33,32919	35,43719	39,44325	21,61272	47,05722	33,13502	44,46038	52,8317	59,96568	47,61978	58,40442	33,3783	43,77121	42,37269	42,50346	41,90304	39,89514	25,82608	46,7374	36,28599	25,31526	6,108324	30,30912	22,81209	41,26251	22,93725	35,16274	10,12489	40,64731	34,96311	38,70137	26,26824	38,70827	29,00171	37,94664	34,1418	28,87475	26,42663	32,96917	34,2327	32,05142	18,60073	26,46828	29,7918	15,16744	4,136343	19,44773	14,2671	37,84317	19,26123	21,84896	4,771773	33,91392	22,81796	39,83553	18,13094	21,58281	21,58398	33,55182	25,9891	27,24781	12,89539	33,89334	19,94129	19,94336	15,94061	27,89042	19,13358	22,06144	8,658544	24,10747	22,42595	73,26321	31,15026	34,9522	11,53452	49,29342	12,36254	62,82494	26,45405	42,26604	21,51643	66,0315	22,19979	49,40905	16,55622	49,22448	22,23572	61,42926	26,55849	55,20708	26,25981	51,01791	6,446866	62,74481	27,40951
2/24/2020 3:36:00 AM	58	18,91868	31,9905	24,2622	21,61665	32,58904	26,8071	32,2313	32,70239	30,1986	22,41635	24,13489	23,08093	27,50035	23,13999	30,03648	15,05395	27,52936	23,26785	23,46506	21,37102	23,8675	17,30514	12,27212	23,78502	29,1418	37,01536	24,22897	23,16921	36,89096	35,11259	33,55804	40,46571	38,12784	31,5616	44,1686	41,29746	39,90855	38,1136	31,13402	34,26152	35,711	31,25152	28,53338	34,8557	15,69504	16,61369	18,8409	22,17017	29,96601	34,90985	18,74109	24,14159	42,73762	40,4005	43,36324	38,59119	32,73915	47,77824	34,60883	36,49059	39,19167	35,60289	39,22304	37,66517	24,70815	32,86893	29,02817	36,5826	18,59624	17,68637	14,2745	21,22817	38,68832	23,21439	24,29667	18,2816	49,5691	33,37285	34,41333	30,81524	39,42211	37,8429	39,74483	48,17501	39,67521	35,50992	39,37542	43,52585	25,64165	26,80731	37,75247	41,40452	16,79397	9,792081	18,85949	16,60395	33,536	36,60712	40,34517	22,37442	50,18975	35,20557	46,33414	53,54194	61,21616	49,13476	61,33911	35,3476	44,70809	42,58531	43,96724	43,43204	40,39788	25,83361	47,47624	37,89553	24,83643	6,318799	31,07089	22,62524	39,87995	24,20618	35,9516	10,44153	42,26155	35,69871	39,37272	27,47314	38,81942	29,41506	39,58548	33,64617	29,38502	26,8397	33,91012	34,57933	32,66675	18,40055	26,45198	29,51916	14,6207	3,828402	19,4907	14,21412	37,87584	19,29059	22,29913	4,901497	35,0889	23,19069	40,37487	18,99266	22,10592	21,69782	33,17398	26,48044	27,46719	11,87086	34,16626	20,19238	19,79615	15,77441	28,31295	19,13828	22,11843	8,844151	23,59181	22,49212	73,46099	32,52777	36,15302	12,80677	50,90289	13,22364	64,00359	25,26166	43,47528	22,35936	67,14578	22,91632	52,44895	16,58978	50,76363	23,57635	63,706	27,51195	56,92577	27,42029	51,96453	6,623149	63,31875	28,52564
2/24/2020 5:36:00 AM	60	20,02839	31,86851	24,41866	22,42885	32,32537	27,13949	33,31261	33,24057	30,64496	22,39708	24,97534	24,01422	28,32995	23,39668	31,273	15,97225	27,88344	23,29133	23,43211	21,51698	24,33266	18,01247	12,17493	25,59937	30,97909	38,50582	24,07335	23,25652	38,6336	37,51429	34,25938	41,27888	38,54844	33,08521	44,43986	41,78803	42,47479	38,91357	32,51989	34,7315	35,99512	31,92646	29,36174	35,96804	16,04395	16,80385	19,9819	21,9228	30,45929	36,15419	19,38184	25,71473	45,08248	40,94821	45,64827	38,86709	33,70959	47,64299	35,52173	36,42953	39,935	36,09077	39,58272	38,45891	25,30518	32,31998	29,39779	36,68739	19,84092	16,48168	13,47577	20,86953	39,27499	24,17461	25,72212	18,54961	51,53846	33,7413	34,9232	31,89746	39,23118	38,31786	41,20683	49,67777	40,02384	35,69083	39,44802	44,56136	25,07177	27,69583	37,89228	40,56041	17,21043	9,95524	18,81459	17,14453	36,29138	38,42949	41,35734	24,59259	50,49273	36,71648	47,62046	54,90509	63,756	52,40406	62,819	35,4376	45,89785	43,8168	44,91953	44,2258	41,52451	27,066	48,02595	38,34134	25,48126	6,067847	31,62868	23,47888	40,99492	24,43538	36,48942	11,19806	43,13696	36,05223	39,53091	28,14545	38,91144	30,27562	40,09346	32,97704	29,26206	27,5114	33,76333	34,66637	33,23656	17,9206	27,03713	29,98142	14,22414	3,737221	19,96912	14,30475	37,54766	19,50542	22,22052	4,981556	36,3034	23,45981	39,25598	19,55612	22,14343	21,96045	34,42336	25,68199	27,92606	11,63496	33,49712	20,47821	20,92175	15,86635	28,35398	19,84949	21,33959	8,50409	23,56357	22,4477	76,86174	34,52275	36,84496	11,85573	51,97591	13,79379	66,28612	25,7119	46,38076	24,42936	67,86058	22,88303	53,39999	16,86229	52,04134	25,55786	65,91132	28,98962	59,49312	28,23345	50,84681	6,192253	63,38749	28,93188
2/24/2020 7:36:00 AM	62	19,93742	33,28222	26,47298	22,46083	33,63699	27,57122	34,90702	34,73993	30,51462	22,85574	25,75452	24,07618	28,97843	23,61537	32,70164	15,85737	27,80946	23,77521	24,09883	22,09929	24,21025	17,36371	12,27896	24,69572	32,46477	39,03466	24,81377	24,78532	39,37811	37,38562	36,06308	43,03485	39,60095	32,91204	46,86872	43,48137	42,7167	40,50211	33,05233	35,95532	36,89262	32,44999	29,44905	36,52969	16,74023	17,66509	19,46231	22,48176	32,24781	37,06469	20,61651	26,42926	47,02759	43,14952	47,86493	38,52135	34,39952	49,29494	36,56029	39,47474	43,33714	35,95484	41,23901	39,80182	25,33039	32,96889	29,75858	36,20793	19,04903	17,45641	13,57669	21,0492	40,90317	24,61214	25,76259	19,50307	53,69378	35,39678	36,87894	34,01484	39,5575	39,18262	43,22696	50,18823	41,45874	37,42022	41,35106	45,13414	25,96147	28,86266	37,92461	41,34408	17,99452	10,19666	19,59148	17,86445	37,57266	39,86081	42,28539	24,44919	51,99126	38,42093	49,78744	57,11574	65,62045	52,26487	64,76527	36,82284	46,79937	45,91125	46,40031	45,5924	42,98561	27,44143	49,48655	39,89611	25,78919	6,279012	31,41986	23,53469	41,80924	24,55025	37,49897	10,60794	43,66442	36,42041	40,31741	28,66773	40,10693	28,78917	41,39098	35,12669	31,07965	28,33354	34,31055	35,57899	33,89367	18,25769	27,36047	30,65104	15,26746	3,646179	19,46169	14,76646	38,67533	19,01843	22,81223	5,190166	36,98359	24,12488	40,5008	18,68175	22,3948	21,87825	34,32637	26,1984	27,77789	12,69555	34,12488	20,78346	20,69387	15,92645	28,00363	19,18642	22,01281	9,232566	22,44998	22,37069	79,05104	35,51352	39,67776	12,23116	53,65579	14,15727	68,50243	27,16215	46,5491	25,22097	69,41292	24,31767	55,46101	16,75101	53,59699	27,07926	65,74914	28,8418	61,72953	28,86923	54,15763	6,797152	64,34641	29,93078
2/24/2020 9:36:00 AM	64	21,08843	33,6649	26,69326	23,72389	35,53195	28,78606	35,16344	35,18091	31,14956	24,09635	26,58902	24,5881	29,00489	24,58499	33,23829	16,47968	29,21869	24,55543	25,39346	22,72014	25,42841	18,01607	12,45973	25,16426	33,20727	40,70554	25,97729	24,33279	39,38239	38,5932	37,45269	43,79607	42,58938	33,52847	48,76167	44,85377	44,84465	40,65498	34,81661	36,95313	38,41138	33,56177	31,0637	37,92654	16,20752	17,74764	20,00345	23,22219	31,69478	39,43607	21,90636	26,97896	49,73365	44,17723	50,34565	40,06445	35,9328	50,60214	38,88864	39,54106	43,27365	38,08895	40,92196	40,35705	25,78912	32,97739	31,29351	37,17334	19,72183	18,07982	13,90556	21,76586	42,30161	24,46355	25,69028	19,97775	53,93561	36,65355	37,65521	34,786	42,36544	40,04911	43,51936	50,91802	41,55242	38,38148	43,03534	46,71046	26,29642	28,98935	38,56591	41,85718	18,3019	10,3898	19,72411	17,39576	39,73558	40,21324	43,77501	24,25046	53,67056	39,78952	51,32467	57,62088	67,60162	53,89775	65,71756	37,77224	48,17743	47,5248	48,26219	46,638	44,14747	27,69956	51,50917	41,47263	26,33096	6,23805	31,46848	24,21502	42,40323	25,73214	38,7949	10,55592	43,92787	36,76932	41,61583	29,11769	41,28426	30,47497	41,77015	36,14411	30,76702	28,22654	35,27914	35,71701	34,08453	18,47011	27,61501	30,155	14,82703	3,50181	19,77585	14,81543	38,7223	19,90371	22,6615	4,861572	38,04038	24,00399	40,79023	19,54576	22,69417	22,16429	34,27345	26,80164	27,74377	12,6367	34,2622	20,18719	20,57202	15,81538	28,01903	20,16144	21,58039	8,950942	23,29154	22,85843	78,84518	36,4372	39,99454	13,16983	56,92232	14,00247	70,25938	27,6682	49,57387	24,85971	71,45827	25,1385	56,54103	17,44177	54,92913	28,67374	67,74135	28,32442	63,35641	28,9124	54,0261	7,08285	65,26906	30,8707
2/24/2020 11:36:00 AM	66	20,68261	34,14566	28,09855	23,51348	36,50109	30,37632	36,38138	36,09119	33,33423	24,10775	27,72864	26,01086	29,72535	24,98784	33,95585	16,37537	29,21827	25,00304	24,80051	23,25556	24,98218	18,05951	12,4636	26,04063	33,19988	40,43774	26,98	25,8249	40,07633	39,46846	38,11312	44,70436	43,77217	34,47226	50,15653	46,28087	43,70745	42,38734	34,912	37,34292	37,47403	33,34687	30,98917	37,72229	16,41813	17,81374	20,24854	24,32126	32,70834	37,71089	22,28794	26,63966	51,99409	45,63205	50,37584	40,95828	35,65905	51,81235	40,15839	40,53679	44,81433	39,75796	42,70723	42,22591	26,6293	34,93216	31,5522	39,0194	19,28472	17,98844	13,90687	20,87278	43,05578	26,13098	25,35416	20,68903	56,46622	36,68829	38,63333	35,44651	44,16177	42,14861	44,48656	52,17314	42,46885	39,11839	44,37376	46,69057	26,66687	29,58368	39,89584	43,35296	18,12452	9,958348	19,55412	17,38036	41,20835	42,3374	45,73912	24,79243	55,78471	41,55214	54,5135	59,14207	68,92877	55,50363	68,81065	38,52371	50,21297	50,20054	49,36319	48,55811	46,73879	29,10346	52,6986	43,54429	27,29705	6,407356	32,12243	24,82883	42,22376	25,51538	39,20549	10,97963	46,41074	37,63222	42,09307	29,58624	42,30265	30,37564	42,03794	35,3755	31,12138	29,34239	34,34392	36,80896	34,16093	18,7853	27,44937	30,45866	15,75003	3,702544	20,69131	14,69399	38,29576	19,85557	22,76491	5,306766	37,40426	24,43275	41,19419	18,94106	23,7194	21,94649	34,15968	26,69492	27,94838	12,34665	34,58305	20,43828	20,71224	16,04298	28,834	20,24784	21,871	8,708002	23,35682	22,18584	80,68241	38,64266	41,22672	13,3486	57,87342	15,30069	71,61154	30,2428	50,64773	26,60836	71,91473	26,24558	58,23491	18,44551	56,4671	28,6964	69,23962	29,67044	65,17214	30,40575	55,38324	7,394589	65,78712	31,46199
2/24/2020 1:36:00 PM	68	21,03863	35,59689	28,87523	25,08849	35,87561	31,15599	37,25727	36,17823	33,28325	24,69096	28,46458	26,16318	30,973	25,98344	34,46929	16,9784	29,68439	25,49037	24,93707	22,81996	25,1729	17,90754	12,29498	26,05839	35,20868	41,83943	27,39984	26,28515	41,73809	40,79231	38,23856	47,68837	43,7288	36,88895	51,70515	47,78404	46,6349	43,06815	35,1184	39,25447	39,82262	33,08362	31,47408	39,50645	16,96293	17,79275	20,5609	25,212	32,94395	40,65884	22,53537	25,93488	53,7764	46,20365	50,80819	42,59568	36,77194	54,0835	41,56064	41,31452	46,28779	39,99171	43,54823	42,0108	27,57654	34,855	33,5313	41,47463	19,85984	18,58891	14,91842	21,78278	44,23747	27,29271	27,32662	21,7345	58,47797	38,9946	40,61809	37,91183	45,6451	42,39507	45,51116	54,02423	43,95979	40,10106	45,51717	47,8134	27,27662	30,20025	42,37469	44,41534	17,94865	10,20412	19,45927	17,99673	42,67435	43,29051	48,20368	27,17251	58,67319	43,81038	55,52547	59,40167	71,52728	57,25698	70,17435	39,89176	52,70364	51,50254	49,99482	49,75816	47,63021	28,8025	53,18793	43,50631	27,43881	6,167869	33,92615	24,30026	43,4929	26,18099	39,84154	11,50779	47,70758	37,80476	42,93228	29,12294	42,8592	31,61313	42,68982	36,05037	31,14092	29,46362	35,56815	37,18453	34,15997	18,62331	28,04225	30,42094	15,23728	3,732247	20,7016	14,40422	39,91953	20,40051	22,83136	5,401953	37,21354	24,79084	42,10516	19,18939	23,29797	22,19607	35,49583	26,89096	28,8854	13,11706	34,6359	20,84521	21,12905	16,47277	29,35131	19,44781	20,96734	8,290368	23,10331	21,62985	81,76006	38,06787	42,75082	13,6439	59,75954	15,98862	73,62947	30,59951	51,76138	27,93269	74,28203	27,65777	60,57147	19,89396	57,42554	28,4375	71,67599	31,05445	67,11491	31,57797	56,36951	6,999889	68,11161	31,2893
2/24/2020 3:36:00 PM	70	21,49943	35,91864	30,16482	25,43594	37,13155	31,32135	38,26792	36,81235	34,17503	25,79638	30,3784	26,93047	31,93309	26,42511	34,51357	17,28027	29,60267	26,78638	25,04311	23,37098	25,5057	18,36753	12,62821	25,92037	34,88133	42,26977	28,15581	29,05601	45,66141	42,90962	39,9502	47,39625	45,87374	38,27117	52,28296	47,24062	46,79018	43,64246	36,81159	39,38943	39,82447	34,60455	31,58502	40,00587	16,7021	18,02843	20,97079	24,09676	33,63499	41,88847	22,81284	28,0122	54,88665	47,94547	53,13004	42,4511	37,98353	55,17035	44,39137	43,1127	45,90697	41,87514	45,03315	43,66738	27,56859	35,56256	33,57731	41,96929	20,10776	18,26757	14,90419	22,44999	46,13416	28,55438	27,72996	21,81097	62,20374	39,96483	41,60788	38,64839	46,0559	42,42194	47,79337	53,84906	45,99276	40,38206	46,69312	47,99521	28,6001	30,70679	43,0868	44,47848	17,77547	10,37999	20,87008	17,39141	43,0712	46,32537	49,19091	28,85126	59,58811	45,11066	57,3856	61,19654	72,09638	59,02776	71,162	42,32648	53,84712	52,37104	52,01032	49,58319	48,98051	29,5622	53,31483	45,17787	27,45752	6,779675	32,44543	25,17504	45,02273	26,69589	40,89957	12,07864	47,89201	38,30059	43,90038	30,41466	43,40324	31,6619	43,13633	36,64256	30,5439	29,10263	36,14314	37,70447	34,22586	18,77507	28,64832	29,94281	15,20737	3,644176	20,45224	14,29211	39,66961	20,2609	22,95881	5,548534	36,99754	25,26698	42,24836	19,78511	24,11106	22,54877	35,77987	26,82354	29,12716	11,896	34,54984	20,98799	21,31797	16,14825	28,66	20,56691	21,3418	8,757805	22,74336	21,1468	84,76749	40,32708	43,03638	13,20347	62,38934	16,48569	72,24345	32,51133	54,71941	29,95717	74,75782	27,39556	62,04266	19,40325	59,22504	30,34386	72,12367	31,37848	68,53842	33,46368	56,31128	6,965213	68,28719	31,99865
2/24/2020 5:36:00 PM	72	22,13245	38,52164	30,20246	25,20232	38,99536	32,05032	39,1063	38,0455	35,57015	26,11814	31,72379	27,08755	32,91142	26,32267	35,46012	17,0767	29,5452	26,65174	24,65794	23,62829	25,91374	18,36594	12,73071	26,12518	36,17886	42,46146	28,95613	29,27297	44,75872	44,02645	40,19611	49,97459	46,72821	37,63124	52,94264	49,26786	47,83937	47,28614	37,34251	39,42059	42,0012	34,85749	32,16568	41,10114	16,67924	17,83232	20,59198	25,33467	35,74664	44,29204	23,53593	29,50935	57,39002	47,99065	54,0672	44,82642	39,32817	57,71903	45,98951	42,67573	49,02699	43,05482	47,3825	44,90737	28,10068	37,1904	33,38494	41,9715	18,52516	18,62753	15,33827	21,89047	47,59505	28,35109	29,19029	21,89234	64,03847	40,67612	42,57067	38,90818	47,72056	44,27726	50,32391	56,14107	48,3667	42,45545	47,96461	51,25014	28,74696	32,57157	44,55709	47,41856	18,14538	9,697241	21,29531	18,31786	45,34151	46,11538	50,1528	28,29064	61,58378	45,60028	61,35195	62,43209	75,22581	61,36253	73,22993	44,27629	55,0013	53,02262	54,57553	50,96809	50,98606	30,82884	54,88361	46,17443	27,44515	6,977094	32,2487	25,22422	44,70221	27,41241	41,42663	11,96915	48,57061	38,60328	44,59253	30,91539	44,60744	32,99072	44,88264	36,23053	31,66715	30,13408	36,8417	37,66012	34,72612	18,65833	28,99232	30,8886	16,24289	3,465821	20,62452	14,40104	42,67856	19,96152	23,96345	5,832712	37,37152	25,9261	43,17218	20,06901	24,47067	23,79753	35,48506	27,42264	29,94287	12,80946	35,70879	21,13679	20,86539	16,58495	28,70531	20,90504	20,87305	8,557624	22,92088	21,29524	86,23204	40,76564	46,27287	13,63982	64,77565	17,08382	74,73958	33,35198	55,82726	30,36797	76,83818	28,74676	64,23962	20,32514	61,35134	31,0885	73,83296	34,26027	69,56441	33,28767	56,67205	7,605687	67,63802	32,66854
2/24/2020 7:36:00 PM	74	22,92751	38,68486	30,56767	26,52665	40,22919	32,81222	40,93225	39,43109	35,4007	27,01923	30,81724	27,71221	35,27714	27,17839	36,87666	18,92587	29,89514	28,31351	26,48576	24,38619	25,94185	17,67214	13,31503	26,55248	36,88508	44,46943	30,82518	29,77454	46,34713	45,14078	40,4626	49,5957	48,1125	39,83582	55,89088	50,58577	50,17083	46,63697	37,57716	40,88534	40,89523	36,99699	33,75594	40,7472	16,53736	18,47335	21,03096	24,57802	37,67255	44,69372	24,25087	30,1921	58,46755	50,75749	56,60236	45,19424	40,91754	59,58802	45,53341	44,62823	48,31558	43,56122	47,72995	46,52424	29,30261	37,78225	34,6368	43,01938	19,61753	18,24623	15,0018	21,28053	48,68666	27,74985	29,63984	23,19981	68,96497	41,80827	43,69778	41,27887	48,47024	46,7678	50,8917	57,24697	49,86896	41,88854	49,36623	52,74446	29,22359	31,62397	46,23557	47,48086	18,56025	10,11543	22,25803	18,8074	47,7553	48,4911	51,89123	30,77289	63,30509	48,39018	62,9188	64,06148	77,84995	64,7199	75,95084	44,1226	55,9397	53,91523	56,30843	54,16059	52,86398	31,54275	56,25642	46,49142	28,42113	6,827062	32,735	25,39215	44,9283	28,17425	42,06476	12,17686	48,93561	40,12033	46,08035	31,37807	45,8763	32,8831	45,98454	36,51167	32,75517	30,87188	37,133	37,74066	34,48697	19,72135	28,98825	30,75611	15,65601	4,04302	20,64117	14,6102	40,78732	20,09049	24,00254	6,013622	39,54043	26,30596	43,97194	21,46041	24,66104	24,10422	36,65492	28,40891	28,86004	12,77713	36,45557	21,03669	21,21588	17,1741	29,04945	21,03704	21,18548	8,959646	22,4236	21,14203	87,12907	41,04843	46,06225	13,97353	67,33588	18,59506	76,60119	31,76572	56,18915	31,51823	78,06795	30,13754	65,53996	20,88528	62,2838	31,91209	76,36433	35,74657	72,02483	34,8816	57,84104	7,709439	68,45358	33,68548
2/24/2020 9:36:00 PM	76	23,33817	38,79655	32,76297	27,24373	40,91091	34,35621	40,86802	40,91422	36,92729	28,25597	31,17394	28,36179	34,65642	27,7801	37,97973	18,10034	30,86753	28,50091	27,73575	25,53465	26,05693	17,89774	12,99797	26,42753	38,76458	44,53132	29,99931	30,88721	49,16578	46,41661	43,78074	51,39168	49,7621	42,55844	57,29775	51,00126	51,22646	49,08591	38,78737	41,77498	41,9188	37,77078	34,10906	42,23095	16,63959	19,04592	21,40908	24,39994	38,20623	46,14487	24,73917	30,20771	61,14169	53,26605	56,34692	47,39611	43,45221	61,73203	47,24656	46,2491	51,38249	45,52021	48,91882	47,5355	30,98372	39,73612	35,95836	43,55914	19,39379	18,07402	14,675	21,06219	49,31601	31,69782	30,59102	22,94244	70,32356	42,8918	45,87582	42,84082	50,45425	48,87883	52,09349	57,53753	51,44355	43,81314	51,72324	54,69641	28,5646	32,78293	47,53848	50,57084	18,55893	10,42751	22,12209	18,83849	50,8162	50,39608	54,27194	31,60623	65,54142	49,98087	65,04076	65,87167	77,79288	65,48428	77,14924	46,55	58,11326	56,32066	59,92284	54,97665	51,10149	31,63088	57,06226	47,98885	27,22356	6,772491	33,33305	25,03336	46,2165	28,76658	42,58213	12,55837	50,63847	41,11199	46,9371	31,96487	44,96913	33,2816	46,55269	38,67277	34,35766	30,98385	36,97144	39,37155	34,25515	20,13746	29,42079	32,41912	15,39484	4,117139	20,54211	14,20618	42,03939	20,1682	23,97816	5,512959	37,09722	26,84952	44,2191	21,35783	24,66091	24,14919	37,11026	28,27676	29,9589	13,13654	36,67689	22,09445	21,04263	16,64318	28,83773	21,54814	21,21235	8,431698	22,25381	21,33842	89,2039	41,86837	47,7004	14,59743	68,17992	19,00392	79,55556	32,53881	55,92928	33,54733	80,25074	29,69738	66,63503	21,63807	64,03737	33,70682	78,75899	36,52451	74,38965	36,70922	57,2485	7,417663	69,48753	35,09222
2/24/2020 11:36:00 PM	78	24,02341	39,27401	33,27144	26,84281	42,43307	34,66304	41,23204	41,57466	36,41454	27,88828	31,88729	27,90471	35,06597	27,18777	38,03652	18,93361	31,98145	29,08288	28,18074	26,01162	25,27237	18,45802	13,14669	25,75009	39,65939	45,39387	32,28545	33,31144	49,58852	48,66227	46,42041	52,1991	53,37277	43,04177	58,76112	52,53392	54,81232	50,09663	40,02501	44,53312	43,82626	37,85595	35,85703	43,19567	16,3418	18,6028	21,21263	23,38493	40,55364	49,53415	25,56539	31,24669	64,1505	55,62189	57,81277	48,28305	43,24346	63,86066	48,99902	47,21547	51,73595	46,94429	50,32444	49,8318	31,1939	39,45623	37,3298	45,84259	20,3518	18,99405	14,84859	21,35935	51,25629	31,60595	31,79377	25,23285	72,36904	43,59652	46,77602	44,75257	52,49054	50,75562	54,26738	59,83711	53,66655	43,85989	53,88435	56,16905	30,63012	32,03028	49,34371	50,59834	19,06982	9,889617	21,58094	18,48309	50,73062	51,98691	57,12008	33,03044	68,86999	51,38076	66,63469	68,07403	81,23818	67,50311	79,47282	48,54338	60,21255	57,57337	60,9138	56,23694	53,14925	32,87985	57,5181	49,97141	26,70825	6,475672	33,30922	25,76743	45,92894	29,14622	43,23683	12,60348	50,738	42,02635	47,96102	33,83483	47,2221	34,41887	47,87964	37,77685	34,13317	31,60885	37,48363	39,59418	34,33522	20,40161	29,77709	32,16222	15,69815	3,826399	20,99138	14,16301	41,09431	20,58915	24,23899	5,50916	38,42093	27,47141	45,00084	20,68019	25,30504	24,73385	37,32814	27,96467	30,98696	12,9157	36,36384	21,82381	21,68442	16,51048	28,77977	21,48175	20,75058	8,405448	22,27509	20,84411	89,88422	42,70495	48,92006	14,02188	69,35173	19,13254	81,92881	34,5088	58,02525	34,15582	82,60645	32,47417	67,98333	21,45695	66,08257	36,1419	81,41254	37,79792	75,86456	38,78378	58,33783	7,367167	70,80528	34,53796
2/25/2020 1:36:00 AM	80	23,96946	39,90419	34,49029	28,06974	42,75226	35,94938	42,06379	41,60885	39,67341	28,82481	32,86784	28,68473	35,79879	28,54319	37,70605	19,85031	33,98037	30,58003	28,74323	26,33476	25,42543	18,91426	13,35883	26,36439	42,01197	47,13196	32,72795	32,2581	51,3503	50,52104	48,71621	54,89797	56,14472	44,12626	61,62917	54,21626	56,21581	50,55233	40,5247	44,6663	43,85251	41,49751	35,30138	45,1079	16,52485	18,31033	21,41482	24,74476	42,37235	52,4482	26,94256	33,05786	66,94635	56,23101	61,47409	50,2151	45,46938	66,4799	50,45486	50,13111	54,43896	47,75455	51,94649	51,58212	32,34313	39,80479	37,67138	47,11359	20,13125	19,19319	15,06963	21,44341	54,96159	33,18586	33,22371	25,36735	74,37347	45,24619	48,70552	45,76516	53,19794	52,5878	57,28255	61,3666	54,73336	44,48213	54,45009	57,83522	32,71372	34,04253	51,85406	52,99506	17,93249	10,23113	21,20248	18,60556	51,78775	53,82847	60,0029	33,3801	71,24662	54,03445	70,20757	70,35133	83,28312	68,27261	82,80373	49,92893	62,50995	59,18574	63,16175	58,46452	53,66422	34,31366	59,05222	52,10199	28,33644	7,322544	34,28914	26,36632	47,17707	29,95358	44,31884	12,72229	52,46685	43,77708	48,47631	33,76478	46,35928	34,9118	48,4366	38,54195	33,18889	31,17602	38,46527	39,85135	35,1673	20,03378	30,08165	32,68582	15,19756	3,609292	21,03048	14,14712	41,85698	21,33448	24,80072	5,835819	39,97375	27,80221	45,31727	21,18382	25,51068	25,28162	36,90747	28,44172	30,13504	13,25894	35,85357	22,30016	21,36577	16,74286	29,19464	21,26789	20,23631	8,332712	22,55754	21,31542	92,65376	44,1101	50,52719	14,94578	70,42448	21,10259	82,53917	36,51435	61,09451	35,65699	84,27905	33,94721	69,60558	22,58407	67,27267	35,25599	83,69826	40,96859	77,89166	40,37184	59,21841	7,450127	71,63144	35,33578
2/25/2020 3:36:00 AM	82	25,25993	41,57777	33,69094	28,39661	47,00134	37,06883	43,13046	42,003	40,12752	28,88746	34,1659	30,29468	36,91382	30,0764	38,64114	19,55453	33,91143	29,81875	28,91198	26,97779	25,72447	18,93982	13,93043	28,10573	43,48005	49,53802	34,22269	33,73142	52,97842	52,55762	50,43317	56,15164	57,70115	44,88961	63,59029	55,85192	57,18467	52,0374	41,67606	46,98111	46,28599	39,56696	37,64492	45,99235	16,54247	18,53814	21,48058	24,93168	43,60777	52,86327	26,86844	33,24499	69,6017	58,11456	62,79281	52,79185	48,0982	68,89796	53,94597	50,11874	53,89147	50,03385	53,59009	51,59124	33,47232	40,43312	37,78432	47,22957	19,96042	19,59985	15,37881	22,20055	56,57362	35,11515	34,91235	25,80584	75,3353	46,65921	50,96257	47,4712	55,88687	53,73218	59,28728	63,22572	56,77449	46,95284	55,16467	59,76141	31,8598	33,83392	51,79315	54,66878	18,39591	10,09616	22,05888	19,76176	52,92344	55,73753	61,96107	32,41587	73,37781	56,07655	72,68775	71,01743	84,80453	69,29915	84,72128	52,79082	63,63726	61,03972	65,51385	60,79771	54,80534	34,65759	59,66927	52,97794	28,5751	6,791556	33,99046	25,70064	48,10953	30,06783	45,40091	12,6568	53,09925	43,41201	48,60508	35,51427	46,77145	35,41557	48,68514	39,04295	34,53125	32,22611	38,81977	40,40099	35,52214	20,4041	30,58472	32,28807	16,34691	3,555966	20,26747	14,25101	42,61902	21,34484	25,37004	5,718322	38,15789	28,03776	44,66435	20,76598	25,18671	25,61498	38,03278	29,92036	30,37342	13,21715	37,40481	22,60838	20,64199	16,81573	28,9861	20,95609	20,46281	8,741851	22,6403	21,10232	92,05619	46,64912	51,58931	14,95621	73,91709	21,65645	83,98341	38,46043	62,55589	37,20698	85,13415	35,60055	71,19315	23,51797	69,57179	36,75149	85,29365	43,2787	80,42806	42,06496	60,58204	8,259076	73,06491	36,07109
2/25/2020 5:36:00 AM	84	26,31555	42,44592	34,53899	29,32789	46,2967	37,32165	45,25006	43,51453	39,97963	29,73447	36,04699	30,14823	37,44378	30,91802	41,4153	19,31297	34,09489	31,07413	29,6569	28,31054	25,9567	19,38011	14,06264	26,73236	45,58569	51,11821	36,57058	34,86937	54,33825	54,85141	52,70765	57,32178	59,98833	45,88009	64,67175	56,89993	58,13046	53,45636	42,81195	46,7334	44,36589	41,64084	38,73867	45,72094	16,83825	18,25549	21,74279	25,24784	43,76146	54,41845	28,40296	33,72637	70,37508	60,91243	64,93507	53,42271	50,32182	70,70065	55,09872	52,06537	55,06016	50,42875	56,58108	54,00945	33,60211	42,4064	37,89366	48,6964	20,07654	19,10636	15,27057	21,79032	58,7969	34,87401	35,60593	26,79073	77,46547	47,14916	52,63539	49,64529	56,6409	55,64994	61,78583	65,33778	58,03387	48,47453	56,62929	60,5419	31,62142	35,61243	52,28869	55,23486	18,06511	10,31147	21,92529	20,4224	56,18306	57,59594	64,21163	36,44079	75,77199	58,26226	75,60601	74,07114	87,21091	71,24234	85,47069	52,83033	63,98196	64,42543	66,87106	61,80737	55,71901	34,91993	61,4457	53,84069	28,04508	7,020129	33,23345	26,26354	49,25557	31,26817	46,4363	13,77625	54,19968	44,01083	49,75485	36,31493	47,16298	35,47932	50,9739	39,64136	33,82957	33,31171	39,34392	41,14473	37,44495	20,42579	31,01977	31,98007	15,26594	4,209425	20,21946	14,29757	43,69688	21,85732	26,076	5,344896	39,59225	28,23738	45,81634	20,36555	25,59641	26,16359	38,89278	31,16946	30,60952	13,85078	37,27288	22,53703	21,06722	17,00887	29,04495	22,79627	20,51752	8,237938	21,79038	20,06721	94,19036	47,89525	52,80172	15,47137	76,57391	22,44723	84,49464	39,82365	63,26751	38,56253	86,31583	38,02718	72,71967	24,01622	71,52361	39,81239	84,65193	45,43933	82,2304	42,58738	60,51283	7,353836	73,74075	36,53777
2/25/2020 7:36:00 AM	86	26,30125	44,50852	34,58527	29,99668	47,81858	39,79712	47,27295	44,26247	42,31923	30,25027	37,86396	31,69147	38,93354	31,08753	43,20672	19,43116	34,85535	30,72316	29,98342	28,66628	26,73091	19,39268	13,87047	27,23544	45,76688	51,21367	38,62912	35,00249	56,91058	58,58996	55,02106	59,54195	59,41402	46,57887	66,548	60,09298	59,63058	53,64086	44,16177	49,31788	48,44482	42,87212	40,17663	46,4975	16,74389	18,94445	20,79292	24,998	45,48747	57,21147	28,51279	34,76403	72,42858	64,45195	66,74161	55,59979	50,79713	72,61052	56,23999	53,39793	55,57879	52,27819	58,82571	53,64501	34,67286	43,05709	39,13848	49,82959	18,91668	19,1159	15,17753	22,46539	60,07668	35,27948	36,50814	27,45213	80,283	49,32679	55,64407	52,79613	59,46928	56,20504	64,93839	67,36323	59,33273	50,95726	58,8434	61,97992	32,77949	36,53487	54,70658	57,0046	18,16921	9,961871	21,6818	19,35939	58,07589	59,47557	66,69672	35,83175	77,71407	60,67094	77,26942	74,5425	88,91779	73,51439	86,17346	54,68806	66,86879	65,57568	69,38992	63,79414	56,7939	36,17084	62,21555	54,23036	28,42666	7,046653	32,87391	26,80157	49,75782	31,3601	46,85904	14,04254	54,73006	46,05072	50,12233	37,43085	48,68368	36,68111	51,06681	41,23211	36,29358	34,48891	40,26559	40,97176	36,12373	20,23189	31,03476	32,64278	15,82173	3,661237	19,9522	13,98907	45,35291	22,17237	26,20413	5,86953	39,16142	29,31111	47,3566	20,88722	26,35161	26,3818	38,92491	30,71155	30,63792	13,34342	36,84695	23,82226	21,47146	17,30507	28,72796	22,18308	20,71791	8,290783	22,01792	19,30496	94,42667	50,11804	53,5863	15,85496	79,07301	23,78592	86,07822	41,01196	65,68627	39,49837	87,75234	40,07329	74,1608	25,00318	73,05441	40,49051	86,99693	47,03747	84,2756	44,27118	60,31264	7,828871	73,75048	36,41682
2/25/2020 9:36:00 AM	88	25,34089	46,12415	36,32882	29,88188	48,40324	41,01888	47,14081	45,83485	43,25624	30,98592	38,76403	32,31549	39,75817	32,14474	44,24424	19,93072	36,5225	31,96936	30,4939	28,83482	26,66667	19,35517	13,52053	27,13528	47,58165	52,89968	39,72902	37,5183	59,69123	60,2245	57,14406	62,21817	61,49854	49,22303	69,50307	62,83496	62,94037	55,32605	45,45997	51,39775	47,39162	44,6636	42,07656	47,67331	16,51594	18,84263	20,71535	25,08634	46,54751	57,13639	30,79431	35,63233	75,3382	66,63248	69,19395	57,70681	51,42318	73,9957	58,25977	54,66547	58,98072	52,83095	61,18065	55,24861	35,4233	43,81355	40,05264	51,53052	19,31725	19,69634	15,24688	22,22853	61,84039	38,19444	37,44101	28,38569	82,17555	51,14853	58,59209	53,12494	61,6407	57,69922	67,42071	69,41685	61,97806	52,69266	60,74521	62,62979	33,8007	37,8346	56,53805	58,69046	18,47211	10,47766	21,33303	20,54059	59,38826	62,06882	68,48944	40,02901	79,80556	64,1818	79,52607	78,00385	90,80544	75,34393	87,99632	57,7897	70,61989	68,01186	71,44791	65,19819	57,96116	37,25161	63,29838	55,43042	28,21397	7,35577	33,52496	28,57856	51,9858	32,01046	47,32385	14,78731	56,01328	46,10978	51,25201	37,40226	49,88078	37,11745	51,71489	42,15572	37,25284	35,1166	41,45613	42,5945	35,90241	21,12898	31,33386	32,62924	14,82082	3,778252	20,2915	13,44648	44,83007	21,97758	26,53135	6,271966	40,07632	28,81134	47,19516	22,0852	26,53556	26,26499	40,03703	31,55083	31,68663	13,24878	38,20251	23,41374	21,5931	17,01046	29,07853	21,59642	20,60953	8,398196	21,13437	19,41306	95,87167	50,96618	56,34201	16,89572	79,93231	24,68011	87,51658	43,95544	66,68911	40,96651	88,32256	40,86697	76,12621	25,62051	75,15611	42,47458	86,84902	48,63478	86,75578	46,70673	61,59815	7,582131	73,92406	37,05501
2/25/2020 11:36:00 AM	90	26,37102	48,0236	37,78031	32,25782	50,94614	42,30555	47,99866	48,12182	43,70641	33,33651	39,70504	33,57344	39,94564	32,4732	45,29268	21,01189	37,35709	32,13666	30,17828	30,25634	26,13085	19,40767	13,75401	27,88027	48,39329	55,33784	42,12071	37,44102	62,39417	62,3673	57,33815	64,31248	63,87448	49,80231	72,13355	62,51457	64,58065	57,33884	46,5929	51,24551	48,5961	45,60297	42,40102	50,12275	16,68801	18,48254	20,91395	24,70588	48,1344	59,73185	32,28511	37,82224	78,57758	68,89885	71,35063	58,79546	51,90422	75,4099	59,91483	56,63442	61,29697	55,07612	61,85587	56,71274	35,69629	43,73473	40,8886	53,09308	19,35393	19,84879	15,54239	21,56133	65,73111	39,56392	38,58477	30,14465	83,12244	52,78591	60,69974	53,97124	63,72459	60,05615	68,68355	71,4705	62,93953	53,73225	62,36288	63,4306	34,78075	39,40719	58,30689	60,83728	18,03893	10,22422	21,8196	20,12213	60,36375	64,31697	70,38178	40,85834	81,93407	65,01208	82,15221	79,09939	92,59733	77,15158	90,16177	61,01183	72,4933	69,83712	73,47854	66,31645	58,53138	37,30907	65,57098	56,04125	28,75338	7,964122	33,53932	27,70833	50,49901	33,26018	47,66827	14,22186	56,36716	47,87163	51,71399	38,3332	49,76514	37,86638	52,0937	42,56667	37,84048	35,44471	41,13969	43,65067	35,8897	21,19584	31,33179	32,77265	15,42177	3,737636	20,32017	13,76299	46,05272	22,55761	26,35355	6,20807	40,2629	30,63723	47,60182	21,74016	26,47478	26,4497	40,19349	32,68243	32,31101	13,36863	37,72685	23,11685	21,65458	16,96584	29,48442	21,55524	20,49237	7,900434	21,09258	19,33245	95,19411	53,55542	58,01102	17,284	81,51076	26,28454	89,76645	45,96582	69,80811	43,28063	89,06851	43,41319	77,7924	27,95576	78,43121	43,69923	88,6191	48,11395	88,30799	48,26687	63,3209	7,424846	74,84528	37,72919
2/25/2020 1:36:00 PM	92	27,14702	49,76569	39,84845	32,72346	52,44736	43,72541	49,89563	47,39231	45,87713	32,42781	41,23273	34,02658	41,07862	34,10629	45,53569	20,9116	39,53443	33,00253	31,13968	30,60946	26,42331	19,77253	12,98892	26,28758	49,4753	54,98322	42,24601	38,85044	64,22849	64,36692	58,65944	65,5933	65,94827	52,57205	74,54423	64,43745	64,82159	58,88174	48,54899	54,22083	49,50218	47,156	44,25584	50,80384	16,09451	18,6095	20,67529	25,34165	51,26845	62,99148	33,28374	39,77454	80,03896	69,94523	73,2273	62,84711	55,81523	78,49967	61,95437	60,60111	62,43997	56,67455	63,97373	59,25108	37,64486	46,2645	41,4651	53,71277	18,86446	19,35856	15,93806	21,8491	67,55181	39,7364	41,29676	31,27887	87,50304	55,59544	61,44741	55,92818	64,40554	63,03036	71,48266	72,72236	66,30582	55,13553	62,22827	65,18652	36,82367	39,98411	60,22609	60,65974	18,21556	10,43476	20,72136	19,85556	62,24387	66,84895	72,01418	39,80915	84,05656	68,65198	84,96733	80,52055	93,78606	79,21951	91,58772	62,65161	74,54057	71,04223	75,62376	69,39545	60,50198	39,71202	65,95656	56,97551	29,2651	7,772022	33,76105	26,90111	52,33878	33,06166	49,35663	15,15135	57,72685	48,5378	52,80269	39,38515	51,0358	38,25721	53,47216	43,78592	37,86679	36,12187	41,94622	44,10209	35,86117	20,77801	31,32157	32,51312	15,25793	2,899398	21,00913	13,56826	46,27742	22,07311	27,2601	5,895847	41,1026	30,74512	48,17114	21,59145	26,59697	26,57044	39,85162	33,11602	31,73892	14,08315	37,07545	24,50493	21,36294	17,28186	29,31504	22,49337	20,95961	8,472176	21,31127	19,67106	96,31812	54,48365	62,1283	18,11277	82,74011	27,59008	90,11633	48,99335	70,94111	44,00634	90,05257	46,2279	80,15398	28,34231	78,96371	45,084	89,59743	49,66671	89,87145	49,26109	63,58553	7,774715	74,60854	37,33526
