# Supplementary material for: Neuroblastoma signalling models unveil combination therapies targeting feedback-mediated resistance
Source: PLoS Comput Biol. 2021 Nov 4;17(11):e1009515. doi: 10.1371/journal.pcbi.1009515 (PMC8604339; doi:10.1371/journal.pcbi.1009515)
Supplement: S2 File — (ZIP) [file pcbi.1009515.s023.zip › drug_sensitivity/N206_drug_sensitivity/N206_AEW_AZD_rep4.txt]

Label: N206_AEW_AZD_rep4
Metric: Phase Object Confluence (Percent)
Cell Type: N206
Passage: 1
Notes: 
Analysis Job: N206_AEW_AZD_rep4

Date Time	Elapsed	A1, Image 1	A1, Image 2	A1, Image 3	A1, Image 4	B1, Image 1	B1, Image 2	B1, Image 3	B1, Image 4	C1, Image 1	C1, Image 2	C1, Image 3	C1, Image 4	D1, Image 1	D1, Image 2	D1, Image 3	D1, Image 4	E1, Image 1	E1, Image 2	E1, Image 3	E1, Image 4	F1, Image 1	F1, Image 2	F1, Image 3	F1, Image 4	A2, Image 1	A2, Image 2	A2, Image 3	A2, Image 4	B2, Image 1	B2, Image 2	B2, Image 3	B2, Image 4	C2, Image 1	C2, Image 2	C2, Image 3	C2, Image 4	D2, Image 1	D2, Image 2	D2, Image 3	D2, Image 4	E2, Image 1	E2, Image 2	E2, Image 3	E2, Image 4	F2, Image 1	F2, Image 2	F2, Image 3	F2, Image 4	A3, Image 1	A3, Image 2	A3, Image 3	A3, Image 4	B3, Image 1	B3, Image 2	B3, Image 3	B3, Image 4	C3, Image 1	C3, Image 2	C3, Image 3	C3, Image 4	D3, Image 1	D3, Image 2	D3, Image 3	D3, Image 4	E3, Image 1	E3, Image 2	E3, Image 3	E3, Image 4	F3, Image 1	F3, Image 2	F3, Image 3	F3, Image 4	A4, Image 1	A4, Image 2	A4, Image 3	A4, Image 4	B4, Image 1	B4, Image 2	B4, Image 3	B4, Image 4	C4, Image 1	C4, Image 2	C4, Image 3	C4, Image 4	D4, Image 1	D4, Image 2	D4, Image 3	D4, Image 4	E4, Image 1	E4, Image 2	E4, Image 3	E4, Image 4	F4, Image 1	F4, Image 2	F4, Image 3	F4, Image 4	A5, Image 1	A5, Image 2	A5, Image 3	A5, Image 4	B5, Image 1	B5, Image 2	B5, Image 3	B5, Image 4	C5, Image 1	C5, Image 2	C5, Image 3	C5, Image 4	D5, Image 1	D5, Image 2	D5, Image 3	D5, Image 4	E5, Image 1	E5, Image 2	E5, Image 3	E5, Image 4	F5, Image 1	F5, Image 2	F5, Image 3	F5, Image 4	A6, Image 1	A6, Image 2	A6, Image 3	A6, Image 4	B6, Image 1	B6, Image 2	B6, Image 3	B6, Image 4	C6, Image 1	C6, Image 2	C6, Image 3	C6, Image 4	D6, Image 1	D6, Image 2	D6, Image 3	D6, Image 4	E6, Image 1	E6, Image 2	E6, Image 3	E6, Image 4	F6, Image 1	F6, Image 2	F6, Image 3	F6, Image 4	A7, Image 1	A7, Image 2	A7, Image 3	A7, Image 4	B7, Image 1	B7, Image 2	B7, Image 3	B7, Image 4	C7, Image 1	C7, Image 2	C7, Image 3	C7, Image 4	D7, Image 1	D7, Image 2	D7, Image 3	D7, Image 4	E7, Image 1	E7, Image 2	E7, Image 3	E7, Image 4	F7, Image 1	F7, Image 2	F7, Image 3	F7, Image 4	A8, Image 1	A8, Image 2	A8, Image 3	A8, Image 4	B8, Image 1	B8, Image 2	B8, Image 3	B8, Image 4	C8, Image 1	C8, Image 2	C8, Image 3	C8, Image 4	D8, Image 1	D8, Image 2	D8, Image 3	D8, Image 4	E8, Image 1	E8, Image 2	E8, Image 3	E8, Image 4	F8, Image 1	F8, Image 2	F8, Image 3	F8, Image 4
2/28/2020 4:12:00 PM	0	10,60262	25,22139	17,02386	16,12235	16,40639	12,04085	21,81849	21,12262	16,54378	11,58454	20,70008	22,55885	18,64279	17,69251	20,30836	24,49249	15,49887	8,93084	15,11031	17,47196	17,9117	15,07792	19,56385	24,84955	19,35973	22,02952	14,45534	18,77431	24,28569	22,61763	17,67677	28,488	30,81952	24,19637	30,13442	33,42563	27,14958	28,42569	24,89721	22,14073	23,40013	27,99618	21,96411	33,40289	17,44094	16,46386	17,46823	16,79391	10,67577	13,16272	11,92529	10,71701	21,83714	20,63433	19,76272	31,46607	27,21935	31,32323	30,95553	32,85657	22,23434	30,18616	27,12519	32,31087	18,73494	28,27144	25,10748	24,09525	14,44256	11,97191	20,76999	16,29676	18,12818	20,61719	13,15525	12,92945	27,50449	20,22671	32,53993	19,18739	30,45266	21,09168	31,08602	23,55839	29,7505	27,98374	24,94612	26,30595	30,83858	24,15354	23,84311	35,45597	22,74308	20,61236	10,87098	13,64217	18,01061	12,84179	21,39769	16,65838	24,64095	24,76784	29,61296	22,88379	26,71419	30,64365	23,51307	31,2243	26,69099	24,34081	21,5464	28,38853	25,07177	26,32965	18,37685	21,491	16,35133	10,94337	15,00318	12,85001	10,81634	14,71478	17,61149	16,80448	24,30351	26,81801	21,79591	26,63503	27,60209	31,11275	31,99581	21,1792	26,15426	27,80408	27,6331	26,21277	20,06604	23,12673	27,92689	21,95582	17,76159	13,61737	14,13171	10,04338	23,2646	12,11262	16,95941	16,81601	24,09876	23,14075	20,05761	17,2811	16,78403	22,14329	24,10899	22,3517	21,45184	23,02498	19,43503	26,85089	25,56028	22,15835	19,59356	16,7182	19,83698	14,65801	10,69573	18,89547	30,16143	9,708085	13,16728	15,21621	20,65215	11,82305	18,32953	14,14173	13,9488	15,87768	20,21559	13,59817	12,13238	23,01904	16,95133	14,13151	13,74551	23,78185	13,09288	12,90879	12,41683	16,1937	19,20922	15,95684
2/28/2020 6:12:00 PM	2	9,946949	25,63156	15,8812	15,58114	17,17002	12,2849	23,09868	22,94029	16,99056	11,21394	21,61873	23,45498	19,09911	16,73416	19,88955	25,84998	15,52457	9,808867	15,46744	16,74293	19,19858	16,26292	19,99282	23,3553	19,5613	23,81639	14,33791	17,57156	24,0451	23,03783	17,52528	29,20231	31,74334	23,56177	30,49355	33,62069	27,7111	27,12084	25,99994	21,56367	24,03473	28,37195	22,95535	32,32116	19,56731	16,6503	17,85499	17,18128	11,44486	12,33463	12,92157	11,17346	21,68193	20,11481	19,97486	30,58625	26,36405	32,007	30,14016	31,50026	22,3461	28,67747	27,34928	29,54437	18,45132	28,56813	25,01713	25,40914	14,42315	11,86395	21,11378	16,787	17,35259	20,20992	12,04921	11,97758	26,07793	19,20183	31,25608	18,62988	29,3922	21,29842	28,87841	22,80504	27,99203	27,05142	24,0757	25,03613	29,19672	23,65827	23,09661	34,01726	22,60203	20,48526	10,77572	13,78074	16,89911	12,5601	19,2633	15,43725	23,30494	23,83524	28,86944	21,60491	26,31445	29,11735	23,20008	27,607	26,08622	23,20582	19,24701	25,62576	24,16487	24,36623	17,27157	20,50681	15,69829	10,28895	13,98085	11,87459	10,53935	13,88808	15,95194	16,95616	23,80871	25,86905	20,37439	22,92012	25,87305	29,61546	29,76141	19,63245	24,48013	24,53505	25,60773	25,32265	17,16008	22,48826	26,72801	21,59255	15,9536	12,76511	12,74197	9,286099	22,1167	11,85732	15,85261	15,59799	22,79938	21,52437	18,72078	17,13369	15,63626	20,34082	21,92743	19,45271	20,26456	22,74681	17,76836	24,69841	23,28705	21,30623	17,96819	15,0154	17,81319	13,28726	9,684531	17,16346	30,46709	10,15017	12,90175	14,88167	20,40354	11,64594	19,73178	13,54581	14,1246	16,34754	20,88597	14,51916	11,71198	21,71709	16,7287	14,90019	14,3281	24,23284	13,24133	13,74247	12,06931	16,21263	18,21052	15,54805
2/28/2020 8:12:00 PM	4	11,25428	28,47439	17,80559	17,44405	18,37388	13,27766	23,27579	24,20466	18,31986	11,65209	22,09639	23,87627	18,97788	17,53212	21,52554	25,93978	17,61501	10,13532	15,4979	17,88579	18,77549	16,17464	19,41251	23,48392	19,956	23,56771	14,68923	18,14897	25,48505	23,30964	19,20708	29,19754	31,88806	24,55073	30,70707	35,02556	28,60432	29,56793	26,59152	22,88282	23,57835	28,41118	22,73665	32,2228	19,80424	17,3481	18,05033	17,43099	11,22044	13,60563	14,62409	11,52133	22,41953	20,09339	20,23023	31,19066	27,12367	31,4944	31,18617	33,3412	22,00632	29,57256	27,96827	31,82423	18,89236	29,79063	24,9542	26,18424	14,64833	12,13189	21,02039	16,46683	17,53799	20,38758	12,36503	12,42319	26,92667	19,04979	30,07336	19,49885	30,24591	22,52826	29,04399	22,93304	28,48709	27,57585	25,73097	24,76114	29,39462	24,50493	22,70792	33,7585	21,91977	21,08926	10,57754	13,52115	17,21444	12,11532	18,84954	15,31464	23,48488	24,79484	29,14829	22,52735	27,63276	29,79713	22,52694	28,14158	25,81834	22,65812	19,36036	24,49692	23,60825	24,90737	17,25789	20,94876	15,2857	10,10596	13,70296	11,78347	10,8028	14,21785	15,75618	17,0662	23,87351	24,80811	19,97576	22,5641	26,20738	29,50183	29,09117	19,60392	25,43283	24,92146	25,57444	23,83282	17,01695	21,96121	26,359	21,24233	15,89536	12,98706	12,88234	9,134064	21,42842	10,91636	14,8443	13,49394	21,61389	20,49935	18,01358	14,36201	14,52206	17,67559	19,74525	17,82314	18,98389	20,86573	16,78679	23,15539	21,70017	19,01131	16,17174	14,24811	17,58123	12,34002	8,859071	16,20337	31,38083	10,34372	14,16411	16,30554	22,73624	12,59373	21,68207	14,35027	14,41092	17,89035	21,50634	13,92393	12,01695	23,31102	17,36426	15,05077	15,91747	25,2207	14,63231	14,8262	12,75765	16,68863	19,84071	16,50358
2/28/2020 10:12:00 PM	6	11,5013	28,57938	18,65039	18,27724	19,16101	13,98368	24,1791	24,8061	19,20811	11,69872	22,06234	25,49251	19,47295	19,84776	21,65002	27,2802	17,7837	11,34208	16,59725	18,8532	20,19798	17,25706	18,73266	25,2915	21,45108	26,53356	16,77705	19,77674	27,15324	24,16411	19,83947	31,19087	33,66303	25,29917	31,88509	36,63758	30,25116	29,59473	27,87736	23,59576	25,36741	29,83422	23,89064	32,08741	18,83731	16,84585	17,76083	17,2994	11,69934	13,53973	13,49718	11,84143	21,84088	21,72145	20,63675	33,34176	27,69735	32,73673	31,9762	32,83834	22,45993	29,22628	29,01484	31,9353	18,80056	30,54032	26,24095	26,47581	15,28052	12,79917	21,07655	16,98552	17,58779	19,75146	12,61411	13,44275	27,2735	20,93267	29,28168	18,76699	30,35505	21,91845	30,34455	23,28512	29,1047	28,11637	25,85841	25,56505	29,28216	24,33922	23,61689	32,67414	22,6184	20,70665	11,68062	13,4871	16,9112	12,18329	18,6975	16,09182	24,15251	25,38759	29,47951	22,15248	26,15274	29,48856	22,4741	27,0841	26,57735	23,64777	19,38011	25,91174	24,00821	24,83961	17,08195	21,4575	14,74456	9,970435	13,60107	12,26493	10,74478	14,66187	15,62431	16,97143	23,75028	24,25239	20,4722	23,55859	27,20394	29,77951	29,13054	20,00449	25,01596	25,92693	24,87843	23,37885	16,56879	22,94582	26,63537	20,83223	15,72557	13,16555	12,78591	9,146429	18,64625	10,55074	12,65107	13,11512	19,65193	18,58698	15,39981	12,74474	13,06387	15,09581	17,4723	15,98516	15,74491	18,43626	14,8443	20,39429	18,08728	16,48189	14,56185	12,27378	14,62126	10,4865	8,653708	14,84748	32,32897	10,75569	14,31124	16,27577	22,60734	14,19423	22,07954	15,28756	15,02335	18,65557	23,44731	16,74859	13,03858	25,10299	19,02464	15,89785	16,34395	26,87334	15,95	14,23927	12,43845	17,08057	19,54824	16,87169
2/29/2020 12:12:00 AM	8	12,15103	30,05312	18,83918	19,29639	20,16185	14,4438	24,19347	25,66382	19,115	12,50366	23,56868	26,09499	21,3619	17,59373	21,73264	28,5807	17,64554	11,03787	16,48638	18,67181	19,57829	17,74646	18,93056	24,95738	21,0588	26,85988	17,60541	20,62534	27,62399	26,4774	20,80046	32,6117	34,70201	25,6719	33,35826	37,47168	30,8792	30,71556	28,09247	23,60515	26,791	30,07468	25,44582	31,75191	18,99418	16,66038	19,39047	17,12602	11,98815	14,22069	15,44119	12,44308	23,38183	21,46987	20,72467	35,29371	28,80492	33,42086	33,13882	33,16734	23,81956	31,33821	29,08896	32,64092	19,29128	30,29074	26,74576	27,4281	14,81156	12,17963	22,609	16,18804	17,99956	20,66976	13,09765	13,78875	28,53801	20,80867	31,37862	19,73724	30,06845	23,19042	30,62963	24,35172	29,77799	28,37424	25,88231	26,6208	30,84785	24,31919	24,11797	35,16744	22,7495	21,296	11,64781	13,64431	17,03146	12,43949	19,68108	14,77233	24,01001	25,6911	29,69821	24,60129	27,22832	30,06397	21,98967	27,94962	26,92722	23,51742	19,35303	25,39359	25,44374	26,25995	18,09896	21,59918	14,76169	9,729637	14,71036	11,7812	10,75797	14,50611	15,7396	18,11533	24,07162	25,54224	20,87333	23,23096	26,37758	30,34055	28,80734	21,52914	25,37543	26,02564	25,07032	23,50871	16,25684	22,0899	26,74348	21,07095	15,54708	12,73631	13,00805	9,548864	19,16805	9,836153	11,424	12,39293	17,81609	16,75784	15,58418	12,44854	12,3986	14,85425	17,21375	14,83408	15,06542	18,33782	13,90832	19,03804	17,39424	16,15447	14,42474	11,39644	12,95355	10,62245	8,859	13,18537	33,63562	10,5381	15,37502	17,16457	25,02639	14,99261	22,60949	15,70651	14,80783	18,8744	23,75131	16,04153	14,53512	25,3717	19,62305	15,60849	16,766	26,75446	16,31853	14,26496	14,07659	17,63608	20,5515	18,63803
2/29/2020 2:12:00 AM	10	13,6736	32,25361	20,38987	19,69917	22,06593	14,23367	25,07888	26,29276	20,81758	12,43673	23,93982	27,30196	21,38629	18,19732	22,11262	28,7203	17,73707	11,84488	17,48936	18,99909	20,40824	18,10359	19,08239	24,54852	21,71309	27,67594	17,79143	20,56587	29,50155	27,34203	21,91831	33,66987	35,54363	27,09232	33,54532	39,58313	30,90545	30,75576	29,55246	25,51676	27,57301	30,46909	26,52409	34,73806	19,22586	18,16845	19,31414	18,27973	13,23891	15,40223	15,57893	12,81789	24,18269	22,65376	21,93793	35,12931	30,60014	34,17813	33,4194	34,56006	24,93078	32,56466	30,11812	34,48752	19,94923	31,65921	27,82507	26,46331	15,93404	12,1035	22,89871	16,88446	18,64908	21,04125	14,12791	14,49188	29,9741	22,8183	31,28233	21,14956	30,45342	22,87287	31,36253	24,45236	29,19623	29,39848	26,85027	26,98055	31,60719	25,89315	24,67659	34,69889	23,97512	20,39906	11,84854	13,66801	17,89912	12,37283	20,70071	15,49714	24,68736	26,92446	30,4894	23,1527	26,71488	31,66549	23,38804	29,45583	26,78707	23,88263	19,91808	26,09955	25,35194	26,62943	17,86078	21,90353	14,3357	9,991572	14,1302	12,55789	10,99753	15,29281	15,23168	17,80767	25,33067	26,8779	21,71267	23,27732	27,05239	30,08786	30,24591	19,73578	25,41148	26,28143	25,02024	23,90881	17,10951	21,31217	26,66481	21,40438	15,59924	11,99512	13,68894	9,414374	18,71132	9,654826	10,94814	12,76746	19,0958	16,77367	15,69836	12,12133	13,02539	15,21745	17,21782	14,59577	15,084	16,81256	14,04979	18,52799	18,0314	16,86485	14,54396	11,53093	13,33299	10,53334	8,758702	13,6316	35,70478	10,84218	16,03089	17,80587	25,21538	15,23175	23,80643	16,48631	15,68558	18,76078	25,06873	15,84984	14,84914	27,77423	22,05618	15,84031	16,57217	27,22501	17,81651	15,2091	14,05767	19,01173	20,87754	19,58727
2/29/2020 4:12:00 AM	12	13,49587	35,35436	20,57126	20,495	22,61632	15,99504	25,87195	26,4763	21,42172	13,27296	24,97223	27,75959	22,29077	19,3656	22,25195	28,65931	18,39163	11,68028	17,82583	20,19037	20,61947	18,30301	20,6949	25,64545	21,48507	28,36186	18,96987	22,81961	30,61664	27,67635	22,36137	35,665	37,26204	27,95556	35,02653	39,00027	31,9791	32,25913	30,23458	26,22921	27,52749	30,01499	26,91527	34,63866	19,26324	18,30046	19,78186	17,1902	13,36829	16,11026	16,11855	12,98519	25,65767	22,89166	24,31414	35,91753	30,32742	35,30704	33,71193	36,33449	25,11446	32,20193	31,35935	36,07103	20,79576	32,46139	27,93884	27,14108	16,76952	13,19877	22,74598	17,52307	19,49892	22,14633	13,56681	14,88817	31,29946	22,98125	33,16113	20,50674	30,85282	23,69999	33,21156	24,96553	29,96546	29,58029	27,261	27,2163	32,03477	26,32916	24,97658	33,78937	24,16232	20,01706	11,33241	14,0442	19,25439	12,60721	20,49818	17,18045	25,15763	26,7459	31,13084	23,26971	26,94332	31,07731	23,39585	29,92471	27,74701	23,49919	20,56062	26,70121	26,12953	27,41476	17,96675	21,7602	14,99295	10,49065	13,73425	11,85676	11,40542	15,16468	15,32272	18,5351	25,1711	27,2114	22,29478	24,23754	26,65513	29,88105	30,37709	20,367	25,33881	26,71564	25,5953	23,47618	17,11925	21,23245	26,37406	21,99568	14,63687	12,24559	13,03707	9,678383	18,10677	8,746547	11,09251	12,11981	17,63912	16,60049	15,70354	13,01925	12,28649	15,77414	17,26328	15,23651	15,27306	16,30823	14,20991	19,20238	18,29997	17,95728	15,0163	10,78132	13,23656	11,04629	9,252944	13,77839	36,66964	10,78885	16,68697	18,95412	26,79038	15,82041	24,14884	17,3624	17,32468	18,87399	27,29933	16,72262	14,82172	28,7357	21,39499	17,74481	18,58988	29,30144	18,07215	16,01576	15,38649	19,40187	21,18686	19,97631
2/29/2020 6:12:00 AM	14	14,09524	35,27872	21,11082	22,23903	23,60681	16,89186	28,23013	28,43502	21,97364	14,3578	24,82137	28,68776	22,75862	18,42189	22,97276	29,53215	18,75739	11,96742	18,54485	19,17585	21,17616	17,78176	21,231	26,52009	23,49594	29,31124	19,18083	23,69736	31,80165	30,1597	23,36905	37,61362	38,55666	29,31172	36,10625	40,2944	32,78252	33,95295	31,64104	28,40276	27,56756	31,48044	28,10297	34,3672	19,43489	18,33381	19,31801	18,26792	14,09635	16,41254	15,62603	14,29446	26,44901	24,51281	24,83891	37,82639	30,92887	36,75875	34,64046	37,03567	25,48298	31,32598	32,55512	36,76158	22,25858	33,57648	28,4498	28,1766	16,3675	13,32021	22,52964	17,27813	19,56835	21,78382	14,21744	14,85936	31,84572	22,56963	35,01645	22,32786	31,64346	23,71291	32,93635	25,78878	30,90952	30,44734	28,97111	27,52342	33,5456	27,05598	25,8839	33,4281	23,39902	21,22009	11,59531	14,65973	20,2761	12,58683	20,80087	17,20933	26,24723	27,62593	32,8833	24,83574	27,2371	31,63275	24,07307	30,11701	27,73045	24,23726	20,53513	27,36454	26,33027	27,92433	18,20789	22,38271	14,92582	10,66548	14,22117	11,74852	11,49481	14,84389	15,4195	18,12217	26,03725	26,12214	22,46712	25,21158	26,49343	29,15229	30,1604	21,19274	25,51738	27,41607	25,62762	23,81217	17,35881	21,83597	25,88984	22,55871	14,50749	12,37974	12,71428	9,298602	18,03354	9,279744	11,05182	11,76144	17,45179	16,57562	15,98081	12,68789	11,87306	16,1772	17,1216	15,971	15,85288	16,8777	13,42645	18,67104	17,95632	18,05897	14,60979	11,35334	12,47278	11,05445	8,806159	13,2233	38,90687	10,44506	17,61425	20,75666	28,02208	15,75065	26,06992	18,44116	17,52721	20,17062	27,90934	17,35128	15,67225	29,44518	23,20416	19,36063	19,86862	30,92024	18,51127	17,69749	15,13995	19,56206	21,07842	19,69834
2/29/2020 8:12:00 AM	16	14,88126	37,39383	22,23164	22,88641	24,20252	17,28497	29,12605	28,92469	22,30003	15,07757	26,13948	29,77627	22,96081	18,90507	23,24471	31,29918	18,60246	12,26355	18,88877	19,90903	21,41813	18,66283	21,25857	26,33331	24,41859	31,77713	20,46923	23,68914	33,28699	31,51774	24,32775	39,29204	39,1141	30,16951	36,55822	41,2989	33,81887	35,45438	32,20768	28,81804	28,71754	31,27052	28,11692	36,14162	19,78504	18,87931	19,75927	18,67968	15,06279	17,41911	17,04023	14,97465	27,43756	25,77006	25,52077	39,51923	31,88937	37,39736	36,31763	37,76249	25,67577	32,85554	33,55064	36,5663	21,45157	34,01836	27,77527	28,22633	16,27238	12,39611	22,78052	18,09067	22,19033	23,13288	14,6636	15,38054	33,54001	24,00579	36,34138	22,29567	32,3979	24,25646	33,3765	26,12594	31,854	31,25919	28,35226	27,43928	33,1529	28,04101	26,15454	35,27934	23,64404	21,54074	12,13404	14,18864	20,21393	12,9052	21,3389	17,35377	26,34698	27,78349	34,59204	26,13941	27,79129	32,16312	24,10139	30,63185	27,714	24,95545	21,06653	26,91589	25,78361	28,49138	18,74896	21,72953	15,62251	11,32191	14,31857	11,78424	11,54426	15,48194	15,83375	18,64072	26,5871	26,47622	22,72187	26,27259	28,64894	30,32673	29,7666	20,81075	26,12476	28,41492	25,03551	24,6321	17,17763	22,01819	26,94304	23,35026	14,89376	12,46712	12,09508	9,576495	18,42659	9,029483	10,65429	12,42781	16,93752	16,15419	16,19736	12,11124	12,10447	16,19308	16,94027	15,80826	15,58176	17,17652	13,42417	18,78758	17,85367	17,45731	14,67486	11,11143	12,57253	10,93142	9,276428	13,26384	39,6598	10,9355	17,53848	20,55503	29,41983	16,54212	27,68395	18,83669	18,11264	21,47277	29,3062	18,61696	15,53438	31,34685	24,35365	21,08415	19,59653	32,02787	19,05863	18,01337	16,11993	20,28528	22,32331	20,78926
2/29/2020 10:12:00 AM	18	15,26069	36,57611	23,2798	22,99555	24,30406	19,99351	29,89548	28,7949	22,86217	15,61222	25,87858	30,74326	24,59342	19,84589	23,90729	30,91678	18,98161	12,95411	19,50839	19,614	22,66765	18,92283	22,2563	26,23784	25,24812	33,48212	21,58226	26,30643	34,92333	32,94534	25,71107	41,10004	40,71494	30,35809	39,39538	42,78473	36,10708	35,85779	32,87896	29,09476	29,92809	32,91743	29,58645	34,86758	19,93473	18,56502	20,17456	18,52343	14,86786	18,01455	17,41393	15,7434	28,47425	25,78691	26,81249	41,17091	31,93517	39,07397	36,03068	39,52787	26,60133	35,65595	33,83235	38,6419	21,50455	34,49098	28,41768	29,54465	16,86098	12,99106	22,74971	17,87336	22,27599	22,96571	15,13518	16,06329	34,29722	24,69365	37,74557	23,74261	32,33346	24,79036	34,68647	27,45759	32,18287	31,9425	28,56294	28,19463	33,8389	28,54449	25,72675	34,11804	24,11569	21,16856	11,63572	13,22122	21,19605	12,91397	21,23895	17,2733	27,51568	28,40974	34,56765	25,1177	28,57392	33,15782	25,3326	30,17407	28,24996	25,02639	21,36363	27,63547	26,6887	27,73756	19,15638	22,22072	16,05901	10,92154	14,12059	11,62225	11,41868	15,32991	15,89488	18,62912	27,02234	26,99886	22,75323	26,72006	28,66558	30,57741	30,73248	21,86215	25,9487	28,63402	25,49541	24,70497	17,7627	21,80164	27,44771	22,38575	14,82289	11,9208	12,38444	10,18229	17,81706	8,877514	10,75832	11,95768	17,25693	16,6465	15,68813	11,95782	12,39777	16,44673	17,28545	16,18244	16,05935	16,58709	13,67554	18,36746	17,89256	17,59539	15,11474	11,1553	12,66931	10,67087	8,551753	13,97284	42,62075	11,44901	18,5512	21,90201	30,59295	17,35915	28,92511	19,23588	18,45657	23,59997	29,80541	18,71062	16,5797	32,00659	25,37205	21,29538	21,81705	33,33941	19,57767	19,45506	15,77724	20,344	23,06587	22,72401
2/29/2020 12:12:00 PM	20	16,45516	39,83132	24,16771	23,1967	24,91608	21,48396	31,15426	30,28294	23,02256	15,48215	26,52127	31,55442	25,86227	20,22408	24,54797	31,69499	19,72501	13,2378	20,03993	20,02314	23,18496	19,10353	21,92681	26,92066	26,3293	33,26212	22,61481	26,24524	35,97425	34,8481	26,9476	43,1346	41,61203	30,95518	42,34182	44,15686	36,62757	37,28435	33,57911	29,30889	29,34122	34,68025	29,92139	34,33907	20,4894	18,9649	21,13824	18,6897	15,46523	18,51797	18,47929	15,39898	29,29356	26,09396	27,91943	41,92322	32,28358	40,10638	37,50477	41,77588	27,03415	36,81573	34,02375	36,79072	21,98794	35,50502	29,08544	28,63367	17,16754	13,34148	22,16947	18,24063	22,20339	24,19499	15,21262	17,14233	33,38756	25,6223	37,70102	24,33653	33,65095	26,22796	35,32446	28,29679	32,31813	32,65619	29,89286	29,81447	33,37326	28,76437	25,91091	35,87885	23,85866	20,95822	12,17749	13,60909	21,0139	13,76036	21,13527	17,06082	27,72111	28,81832	35,38634	26,25781	29,61877	32,86956	25,216	30,70893	28,66152	25,64973	22,13914	28,03492	26,47664	27,8925	18,5302	21,69934	16,5739	11,40666	13,62663	11,94338	11,68877	15,24626	16,93089	18,44648	27,4625	28,82592	24,44559	27,73997	28,34674	29,91593	30,90718	21,703	26,45654	27,99154	25,49894	24,94744	17,45994	21,72973	27,78439	22,86894	15,17428	11,72317	12,3479	9,686187	17,52272	9,581538	10,89074	12,34824	17,47043	16,57383	15,23893	11,86671	12,66323	16,44893	16,84192	15,64303	16,0885	16,63103	13,62891	18,05807	18,29452	17,99811	15,00373	10,85288	12,25823	10,47068	8,343143	14,00848	43,31454	12,26272	18,77666	22,20629	32,24601	18,19698	31,13623	20,29834	18,8876	24,82773	30,67729	19,45692	16,89849	34,26531	26,39851	22,58027	20,96451	35,38557	21,12242	19,17288	16,42207	22,04886	23,61268	23,11526
2/29/2020 2:12:00 PM	22	17,34423	41,11171	24,38965	24,74477	26,51456	21,67205	31,9831	31,53059	24,32831	15,69635	27,02731	32,82459	27,21486	20,06155	24,5756	33,72016	20,45652	13,26964	20,43525	21,28067	23,15325	19,80486	22,43942	26,84481	28,01496	34,68902	24,37535	26,76579	36,91236	36,14093	28,95902	45,62687	42,61549	33,60052	44,43641	44,95904	37,78653	37,98416	35,42226	30,88265	31,59289	34,86751	30,62369	35,7729	20,16765	19,57421	21,85469	19,45651	15,70651	18,75926	18,76064	15,49735	29,94094	27,81064	29,00855	43,42658	33,19711	39,80486	38,21376	41,82154	27,6251	35,8517	35,7778	39,23499	21,62004	37,2018	28,74696	28,85596	16,82368	13,35544	22,46698	18,71491	22,91052	24,3357	16,75764	16,77871	34,94115	25,32673	37,73238	25,13677	34,61911	27,14164	36,81739	27,65652	34,08619	32,37014	29,78545	28,84146	33,74634	29,86233	26,17332	35,4512	24,06278	20,93736	12,62613	13,90998	21,72939	14,02409	21,39976	18,37554	28,44531	28,67968	35,81544	27,29374	29,93355	32,49648	24,57511	30,79458	28,4898	25,89992	22,60665	28,18799	26,31791	28,1643	18,92068	22,78349	16,06536	11,02495	14,23029	11,99284	11,88149	15,72509	16,62654	17,50263	28,08611	28,66532	23,96821	26,93226	27,8107	29,68508	31,59794	21,76918	26,07918	27,78632	26,08007	24,73586	17,80179	21,86291	27,31363	23,42417	14,80963	12,10012	12,13514	9,673546	17,611	8,927595	10,97128	12,18177	17,76118	16,23522	15,38952	12,06669	12,37629	16,01086	17,19835	15,82014	15,59785	16,86864	13,95688	18,31171	18,08742	17,7225	15,22167	10,7722	13,299	10,65152	8,290575	13,35378	45,69304	12,82673	19,93327	22,63691	33,88235	19,49851	33,94445	21,14065	19,12812	25,54404	32,87336	19,49195	17,99534	34,42391	27,74923	22,79537	22,24263	36,8272	21,69803	20,84528	17,86009	22,75413	23,96918	24,06955
2/29/2020 4:12:00 PM	24	17,39729	42,53109	25,97411	25,17055	27,14357	22,59173	32,70301	31,7975	24,69378	15,72585	26,44355	32,49634	28,04246	20,93322	25,31554	34,33694	20,18761	13,58726	20,13664	21,17257	23,33913	20,01554	23,63968	28,82674	29,40139	36,24323	25,13463	27,4006	39,81108	36,96239	30,84239	46,01686	44,73033	34,7581	44,95192	47,50083	37,02987	40,65477	35,88652	30,86131	31,75661	35,36272	31,18147	36,52119	20,96645	19,38453	22,36192	20,39525	15,96631	18,18855	19,55964	16,15751	31,49749	29,07728	29,68937	44,88036	33,12603	40,77904	38,46499	42,32621	29,1411	35,79092	37,69258	37,49862	21,75412	37,41628	28,97112	28,00461	17,10185	13,51051	22,66848	18,66138	23,19345	25,85903	17,81609	17,79523	36,11565	27,74266	38,52246	25,32777	35,00408	27,79067	37,21133	29,32195	34,02064	33,29438	30,28377	29,66339	33,86294	28,48675	25,67446	35,69974	23,84678	21,39299	12,2726	13,83483	21,53625	14,55156	21,84108	18,72403	29,78407	29,21903	36,45564	27,69465	29,69634	32,46816	25,07308	31,31734	29,09428	26,51084	23,02836	28,2588	27,02483	28,38956	18,84512	22,53882	16,40121	11,09727	14,34813	11,78617	12,28055	16,07075	16,2393	18,82288	28,33064	29,36989	24,32803	27,53792	28,06366	30,23341	31,36059	22,15759	26,29635	27,94824	26,26782	24,89342	17,72277	22,46968	27,1732	22,83467	14,87891	11,8223	12,06669	9,738961	17,0651	8,670978	10,6748	12,38782	16,85739	16,38063	15,42288	12,0747	12,93352	16,13257	17,1828	15,39726	15,87064	16,26824	14,16605	18,28015	17,29726	18,75884	15,14099	10,21275	12,57059	10,56048	8,100686	13,62027	47,16339	12,94692	21,60105	24,40056	35,20226	20,90987	33,17867	21,57577	19,87532	26,82872	34,50231	19,47551	18,52654	36,04581	28,18503	22,23164	22,62585	36,43761	21,7966	21,81829	18,43792	23,09599	23,14648	25,18125
2/29/2020 6:12:00 PM	26	18,11008	43,08128	26,94173	26,52775	28,37271	22,69783	34,29356	31,91472	25,31478	16,0597	28,38528	33,58843	29,53256	21,7937	26,43339	34,44843	20,58763	14,11638	20,5647	21,1705	23,6039	20,14416	23,0857	27,90009	30,53562	37,99051	25,41819	28,37782	41,50614	38,90825	30,12288	47,02856	44,99095	36,19004	46,1305	48,55313	37,90244	40,75604	36,50109	31,36017	33,57952	35,49625	31,74507	36,70604	20,31782	20,3824	22,00618	20,05029	16,00312	19,31235	19,99123	16,5739	31,73022	30,18457	30,65339	46,13768	33,14573	41,29622	38,55044	43,37354	30,26967	35,74782	37,5344	40,25137	21,24641	38,20692	29,33729	29,0435	16,96763	13,24471	22,29899	19,0732	23,61164	26,17408	17,94734	17,64527	36,37868	27,15669	39,56772	25,46992	34,89756	27,92689	37,53385	27,53447	34,93949	33,00702	30,55462	30,78588	33,73143	28,92028	25,82207	36,26492	24,08143	21,21	12,91418	14,56296	21,9981	14,72639	22,07573	18,8829	29,15334	30,15943	36,48147	28,75953	30,91899	32,67614	25,77075	32,03098	29,25543	26,71385	22,3137	28,95854	27,30548	28,05972	19,26517	23,19484	16,34305	10,83168	13,77183	11,59517	12,17016	16,25566	16,06577	20,15998	28,47314	29,46894	24,37873	27,98747	28,30378	30,57665	31,52451	22,07622	25,90856	27,57591	26,5788	25,05679	17,57591	21,78195	26,99713	22,83149	14,7753	11,88667	11,40805	10,10154	16,91403	8,788474	11,01749	12,33449	16,66991	16,10155	15,4349	12,11366	12,93995	16,44569	17,51762	14,34026	15,40099	16,19592	13,86211	17,79039	17,16443	19,13157	14,74394	10,19521	12,98505	10,82449	7,914939	13,42161	48,93195	13,0169	21,92874	25,03523	37,39017	22,01985	35,17269	22,96585	21,8035	27,51361	35,6842	20,64144	20,37197	38,12334	28,84746	23,37975	23,79248	38,66697	22,7388	22,85823	18,72582	23,52371	23,64791	26,32585
2/29/2020 8:12:00 PM	28	18,59258	45,26725	28,35323	27,43576	29,10802	23,90452	34,72985	32,43051	26,64138	16,83404	30,37281	34,91476	29,35338	22,43389	27,60527	35,63612	21,47374	14,5644	19,8883	21,70189	24,0299	19,98888	23,0334	28,54823	32,03298	39,27477	25,98378	29,91718	44,11983	39,37866	32,366	49,308	46,48016	37,88103	46,12131	49,46832	38,8923	41,49971	37,68305	32,30182	33,09012	36,83203	31,86706	36,59117	21,03476	20,48567	22,13832	20,60159	17,38561	20,68365	21,48016	17,18895	32,46622	31,47077	31,98359	47,84863	35,03523	42,12733	40,6413	44,79312	30,74181	35,86752	37,09217	41,44431	22,34292	38,76754	30,61119	29,88236	16,68636	13,67091	21,55919	19,43779	25,04649	25,74147	18,35903	17,42243	36,80668	28,16092	39,64999	27,47762	34,97465	28,00323	39,2305	28,91993	35,45052	33,12113	30,72585	31,42055	34,68433	29,51916	26,15668	36,43602	23,97553	21,12235	12,57992	14,48842	23,10732	13,72755	22,39777	19,33943	29,94439	30,64393	36,65762	29,47177	30,48823	32,57294	26,07523	31,90622	28,40352	26,98455	22,13259	29,22186	27,18135	27,67366	18,92925	23,00087	16,54399	10,73269	13,31372	11,47546	12,09072	16,61189	15,93059	18,96738	28,9097	29,64426	25,17649	29,20307	27,61985	29,32617	31,96846	22,07463	25,82083	27,60547	26,30457	24,78241	17,30887	20,85799	27,11987	22,02386	14,39261	11,40362	11,42684	10,09229	17,22998	8,609984	11,2661	12,7082	16,67164	15,71376	15,6489	11,95036	12,57122	16,26002	18,25825	15,23175	15,01243	16,32654	13,76133	17,46229	16,53467	19,46466	14,32451	10,28183	12,72747	10,71197	8,179225	13,29514	51,4917	14,59888	23,28222	24,49948	39,22559	22,95957	34,71492	22,66634	22,75924	27,98167	37,89788	22,41656	20,86352	39,06533	30,86214	23,79683	23,4996	40,4921	23,03037	24,2919	20,67943	24,14111	24,98653	27,13238
2/29/2020 10:12:00 PM	30	19,85066	47,7189	28,57697	27,70813	29,5164	25,17808	37,73106	35,02701	27,55547	16,48507	31,35306	35,31996	31,22002	22,38464	29,58721	37,04852	21,31556	14,9129	21,50295	21,73837	24,849	21,02806	23,05454	29,35897	33,09116	39,63086	27,36482	30,42434	46,63531	41,04222	34,22123	48,89153	48,68949	38,79227	48,57137	50,23458	39,76204	42,55478	38,27586	34,24755	34,14505	37,55906	32,46491	36,53667	21,2011	21,33738	22,80366	20,62099	17,50449	21,28323	21,29428	17,83322	32,70143	33,37589	32,9662	47,93677	35,30228	42,55595	41,51249	45,62562	32,20332	37,17562	38,47501	44,26255	23,04176	39,40139	30,6978	30,15508	16,7957	13,40559	22,15462	19,2546	24,97686	25,79997	18,74185	18,00716	37,40696	28,56716	39,93701	28,19732	36,17368	28,27704	39,48615	29,06437	35,5828	33,49553	31,27535	31,31514	34,05746	29,02804	26,35182	37,21789	23,7529	21,35721	12,96219	14,77011	22,85063	14,33694	22,90693	19,02444	30,05878	31,38877	37,50512	28,22019	30,19155	32,1263	25,99822	32,16333	29,05172	27,35536	22,43466	28,72258	28,50105	28,54471	19,29522	23,5666	16,36135	10,73898	13,08521	11,20116	12,76152	16,60664	15,90607	18,83213	28,86329	29,72301	26,06294	28,86563	28,35309	29,93996	31,57017	21,96079	25,96409	27,95618	26,64269	25,73891	16,51484	21,45619	27,26217	22,07187	14,68543	11,77974	11,27701	9,814809	16,6724	8,548022	11,22955	12,20187	17,08209	15,44437	15,625	11,96148	12,71248	15,42337	17,72001	14,53484	14,24334	16,2967	13,57392	17,22791	16,77712	19,14415	14,34488	10,24916	12,83861	10,65608	7,871007	13,00453	52,81085	15,23935	24,29218	26,46186	42,087	24,16135	36,83569	24,78317	24,42846	28,73881	38,2941	22,55802	21,21685	39,82669	31,84309	24,19885	24,45175	41,63449	24,09635	25,01706	20,33294	24,87132	27,27433	27,27529
3/1/2020 12:12:00 AM	32	20,71597	49,71471	29,42024	27,73327	30,32134	27,62164	38,35889	36,33421	29,10595	17,34935	31,72455	35,45031	32,19212	23,0962	29,55135	38,1976	21,78313	15,78318	20,85841	22,20263	23,91046	21,1582	23,83185	29,32002	33,66448	41,98877	28,85023	31,60885	48,84588	43,51086	35,92922	52,97407	48,77508	38,42528	49,62022	52,68782	40,37377	44,45327	40,39616	34,81032	34,72052	39,28727	32,35957	38,49843	21,78845	21,7908	23,26474	21,39651	17,95031	22,36931	20,15162	19,07155	33,39371	33,618	33,66869	49,24907	34,84368	43,73722	41,73174	45,67839	33,5999	37,46782	38,43909	44,63791	22,79578	38,56909	31,04692	30,63032	16,32674	13,71277	22,28973	19,15306	25,66223	28,28008	19,47468	18,83469	37,92724	28,55873	42,263	27,17078	37,34134	29,36802	40,41626	29,90391	35,91015	34,72272	31,87189	32,7238	34,34019	29,44138	26,41938	37,33684	24,572	19,90088	13,42341	14,58306	23,683	14,91531	23,25093	19,06029	30,66106	31,3284	38,50416	29,17599	30,96126	33,1118	26,21761	32,40357	29,55053	27,90057	22,42933	30,434	27,57474	28,36815	19,37818	23,54526	16,01169	10,55503	12,46816	12,30935	13,02643	16,48113	15,88245	20,40548	29,46487	28,61717	25,75521	28,46824	28,40386	30,48015	31,41813	21,32399	26,8078	27,6099	26,52251	26,18852	16,90677	20,86096	27,4035	21,76869	14,53429	11,99796	10,85855	9,580985	16,54572	8,365592	10,96637	12,84103	16,29331	15,02066	15,33191	11,31348	12,65266	15,58487	17,14184	14,06291	15,14465	15,78574	13,746	17,17507	17,40682	19,25094	14,32202	10,0038	11,92246	10,6777	7,750402	12,03906	54,34392	15,47725	25,22546	27,4819	43,16168	25,28591	38,96904	25,30166	26,12981	31,77077	39,38308	23,16879	21,85752	40,91602	32,37863	25,28798	25,42917	42,71317	25,84742	24,37314	20,87968	25,95788	27,92586	27,95176
3/1/2020 2:12:00 AM	34	21,45958	50,11688	29,6609	30,11971	31,48687	27,18225	38,84615	38,48696	29,98391	18,27704	32,15206	37,0385	33,23249	23,37996	30,23997	38,70386	21,51898	16,41875	21,01348	22,93207	24,51695	20,74713	23,57793	29,87691	35,11999	42,90037	29,96276	32,66516	50,93819	44,48579	38,38197	54,53706	50,44485	40,19169	53,00882	53,91419	41,3867	44,90268	41,01231	35,34517	35,4206	39,23478	32,85809	39,7007	21,94594	22,26127	24,03286	21,22175	18,53358	22,58414	21,07924	19,33176	34,80748	34,63369	34,58057	50,55095	36,17975	45,10742	43,80498	48,28284	33,1375	38,62628	39,75651	43,98901	22,7799	39,44939	31,82423	31,53183	17,36469	14,24224	22,48273	19,58893	26,8234	28,98217	20,4128	18,44012	40,56573	30,06555	43,7049	28,8387	37,01854	29,85826	42,98727	30,11984	37,89291	34,89093	32,49393	32,84524	35,386	29,77323	26,58771	38,20976	23,72161	19,8126	12,83778	14,63507	24,64944	15,16965	23,86618	19,80334	30,63439	32,47348	38,98624	29,20438	30,56822	32,58338	26,50952	32,15324	29,2305	27,1551	22,74536	29,43419	27,36144	28,63589	19,50231	23,95523	15,59461	10,41798	12,47009	11,55614	13,49704	16,27659	15,50812	19,94184	28,66006	28,87006	25,12979	29,93327	28,87088	30,77157	31,45613	21,56864	26,69235	28,68831	26,42138	24,99509	16,69057	20,23569	26,29794	21,26844	14,59066	11,90774	11,28233	10,23368	16,73478	8,345353	10,94959	12,54103	16,95374	15,21807	15,42385	11,19067	12,37587	16,20621	18,34825	14,67023	14,30019	15,79811	13,5083	16,90919	16,56167	18,7024	14,13372	10,17	11,92543	10,4414	7,795784	12,23523	56,68138	15,19853	25,92334	27,08955	45,87748	25,89585	38,68984	27,03512	26,26181	33,88712	42,32904	23,9658	22,97676	41,56118	33,93056	27,23834	25,98005	43,84001	26,28254	26,81435	22,48425	26,42981	28,88622	29,14139
3/1/2020 4:12:00 AM	36	22,27971	54,09566	30,89902	31,34699	31,30292	29,70815	41,18299	39,11845	30,40002	18,76513	32,41572	37,9673	33,24837	24,25695	30,31996	40,40271	21,45592	17,07926	21,45917	23,53766	24,77654	21,21795	23,99833	30,37902	34,78856	43,82405	31,66984	34,77447	53,08197	46,93371	38,78295	57,85423	53,5072	41,11883	54,99897	55,01513	43,05406	46,87175	42,26307	36,57493	35,33177	39,20404	34,2948	40,19749	21,87459	21,70321	24,75243	21,57963	19,08239	24,60088	20,85171	20,49624	37,27536	36,27217	34,67921	51,89966	37,22805	47,49889	43,91012	48,60508	33,28291	39,96153	39,59618	45,13187	23,31151	39,61559	32,21182	30,31769	17,47955	14,26372	23,21908	19,96242	26,17513	28,64141	20,72917	19,63397	40,18242	30,06189	45,68019	28,57689	37,62987	30,34758	43,17287	30,86131	37,90776	35,95815	33,15823	32,84034	35,36161	30,86352	25,96596	37,35743	24,18269	19,82717	12,04362	15,37329	24,39282	14,76742	24,11203	19,44283	31,41875	32,67152	39,63217	29,74484	30,12862	33,69357	27,01695	32,95114	29,68756	27,60548	22,84393	29,53663	27,08955	28,67644	19,92947	22,82756	15,32425	10,19079	12,45759	12,42277	13,6897	16,66501	15,9489	20,1807	28,87303	29,59473	25,53431	29,85964	29,35076	30,38324	31,24862	21,25829	26,25532	28,83199	25,75604	25,07861	17,57143	20,81959	26,95761	21,73996	14,03839	11,98725	11,27321	9,311242	16,10418	8,205819	11,62453	12,3023	16,4249	14,65877	15,43898	11,20503	12,37131	15,3469	17,59905	13,97754	14,38833	15,61146	13,16437	16,92674	16,94788	19,03728	13,79089	10,52629	11,70638	10,42171	7,671653	12,25637	57,33429	15,99207	25,95988	27,14737	46,24137	26,87611	41,52631	28,65778	26,39181	33,90397	42,61211	26,8283	24,52724	42,71393	34,50106	28,6247	27,98506	44,82005	27,42754	27,74701	23,18544	27,0414	28,68397	29,87125
3/1/2020 6:12:00 AM	38	23,53593	54,10104	31,36909	33,19408	32,27268	30,42392	42,5858	40,69518	30,88445	19,53146	32,77872	39,02721	35,35546	24,07265	29,94488	39,84216	21,80572	17,04596	21,95934	23,93098	25,58521	21,9724	23,87717	31,62889	37,11919	45,87326	32,98554	34,88575	53,11941	49,03487	40,66514	59,7842	54,69689	42,51381	57,56487	55,12433	45,46923	49,0071	43,5896	38,78944	36,36674	40,47579	35,19542	41,54786	22,24414	21,89883	24,88367	21,91071	20,02279	24,36139	21,12076	21,90912	37,5938	37,99797	36,74141	54,6156	38,15512	49,59308	45,5942	51,79964	33,26211	41,46434	40,72074	45,76515	25,35015	39,42149	33,13108	30,72398	17,32759	14,00938	22,64368	20,12427	28,04328	30,14879	21,03904	20,30608	42,35266	31,00409	45,9775	30,21953	38,51839	29,36498	44,15714	31,50959	39,83753	36,32847	33,19	33,96545	36,45557	30,2732	26,56609	38,09896	23,89451	19,75623	12,30479	14,75471	24,62223	15,33232	23,6354	19,42404	31,13375	33,88808	39,63418	29,33977	30,59178	33,29624	27,13369	33,39848	30,24543	28,40746	23,29451	30,01022	26,43353	28,91647	20,07681	22,79032	14,53146	10,1691	12,88517	12,09383	13,86612	16,5788	15,98875	20,04386	29,72625	29,45022	25,89378	30,72972	28,79511	30,84701	30,8955	21,27881	26,28806	28,50084	24,9205	25,63356	17,08761	20,70575	26,7604	22,11919	13,83669	11,90394	11,4937	9,82807	16,18106	8,244365	11,63952	12,63014	16,75198	15,10209	14,97506	11,53812	12,22598	15,00836	17,95093	14,96899	13,98921	16,20027	13,17473	17,14771	16,56858	18,28851	14,2365	10,23161	11,78486	10,41073	7,806973	12,00735	58,52261	16,71005	28,13025	27,84352	48,39889	28,94963	42,24297	29,61656	27,69984	35,54308	45,34731	26,5799	24,5586	43,64866	35,6969	29,396	28,35696	46,78016	28,4268	27,82023	24,02658	28,72368	29,29632	30,77455
3/1/2020 8:12:00 AM	40	24,35566	55,93184	33,62822	34,15257	33,40669	32,76864	44,08924	41,5788	31,9045	19,23139	34,31318	40,57092	35,59088	25,01844	30,88466	41,37386	22,96889	17,53233	22,60196	24,32596	25,54853	22,31833	23,53179	31,14625	37,38382	45,4416	33,8664	34,88119	56,38857	49,77467	42,691	64,06975	57,05025	43,38873	58,89706	55,38841	46,1535	50,41307	45,60435	40,2417	37,28255	41,59773	35,60179	42,97621	22,78017	22,2429	25,15321	22,4895	20,09243	26,13547	21,71288	21,82444	40,22879	40,22644	37,99389	55,28625	38,84491	50,29344	46,7709	53,00184	34,88741	43,14151	41,12552	46,5337	24,80313	39,78553	32,95845	30,99408	17,25423	14,58617	22,73313	20,40672	28,23166	30,3315	22,4906	20,85198	42,0128	32,64845	47,14129	32,03602	39,31512	31,17229	45,31609	32,26743	40,627	37,38188	34,58347	34,42191	36,57479	29,80514	26,77857	37,87799	24,15548	19,38274	12,81216	14,24044	24,46182	15,76619	24,58389	20,62472	31,63448	34,72142	39,66485	30,9969	30,08794	34,05448	26,34595	33,62566	30,76218	28,39751	23,85313	30,08186	26,33068	28,45746	20,04939	22,55091	14,8012	10,109	12,7294	11,45419	13,96248	16,59545	15,75742	19,53926	28,41891	29,99199	25,78429	31,31348	29,11852	29,74767	31,58509	21,48307	26,84668	29,12999	24,67313	25,44858	17,04368	20,26304	26,84502	21,59248	14,33197	11,63372	11,15267	9,381701	16,64249	8,094952	12,44536	12,92682	16,18832	14,7277	14,98204	11,8424	11,91783	15,05878	17,44115	14,15257	14,33328	15,74996	13,42672	16,75757	16,33089	19,30772	13,66656	10,00235	11,96404	10,71521	7,502348	12,15883	59,92477	16,79757	28,94272	30,22816	50,42509	28,07098	44,70415	31,48431	29,42412	35,66444	47,24283	27,62309	26,91942	46,16808	37,40509	30,97349	29,47937	47,31557	28,48344	30,27023	25,09926	29,19934	31,37696	31,18444
3/1/2020 10:12:00 AM	42	25,16364	60,01603	33,42493	35,03371	35,04276	35,03364	45,86352	42,71006	33,49601	20,14257	34,53173	41,31577	37,26342	24,73931	30,97985	42,42008	23,06925	17,60092	22,40011	24,95752	25,6614	22,28918	22,92005	31,1812	40,09968	46,75522	34,96836	35,45328	58,83572	52,11649	44,4025	63,64632	59,15299	46,34719	60,75196	56,53273	47,51099	51,64947	46,7787	40,4387	37,93898	43,167	36,19495	44,04821	22,78964	22,27861	25,22284	22,59657	20,72827	25,56387	22,88006	22,44881	42,6081	40,09712	40,11646	56,76282	38,38349	52,17611	46,80876	54,57298	36,28592	43,97097	41,74501	47,01439	25,0574	40,98841	33,88401	30,73919	18,73211	15,47096	22,60092	20,95546	28,80499	30,83271	22,8547	21,56616	42,70323	33,47335	49,13171	33,19877	39,59121	32,3242	45,71598	32,8047	41,95506	37,83819	34,75885	34,72211	37,17237	30,47351	26,56423	38,55293	23,89617	20,14824	12,51002	15,15328	24,63956	15,85316	24,71548	20,30449	31,09817	35,50349	40,8689	30,71452	29,99289	34,52655	26,39651	33,27663	30,51324	28,3964	24,2564	30,48927	25,82421	28,73722	20,79403	22,89291	14,56082	10,2705	12,86189	11,69761	13,69073	16,93178	15,90897	19,58727	29,12198	30,34739	25,43525	31,88502	29,55446	30,28735	31,89628	21,58785	25,84501	28,51024	23,71664	25,43911	16,68124	20,82145	26,18935	21,59925	14,57877	11,77297	11,20386	9,154234	16,32143	8,142408	11,36004	12,15538	16,84323	15,06818	14,79947	11,10729	11,40473	15,01492	18,12666	13,92884	13,95343	15,31975	13,32049	16,61175	16,11572	19,5968	13,88788	9,959245	11,85248	10,3277	7,223972	12,06012	62,05612	18,40676	31,1633	30,76889	53,95364	28,91067	46,99706	31,03794	29,61325	38,43653	48,44537	29,00254	27,39528	48,7987	38,64569	31,46379	31,05369	47,24531	29,36402	28,87392	26,59511	30,35622	31,04229	32,31833
3/1/2020 12:12:00 PM	44	25,95891	59,34012	33,97277	35,97792	37,01288	35,65305	47,26811	45,21303	33,84214	20,85523	35,14686	42,65176	39,06934	25,5073	32,01481	42,10737	23,13094	18,33078	22,51859	25,75086	25,7865	22,2925	24,62899	33,51756	40,90594	48,58021	36,35381	37,75648	60,86056	54,26724	46,21478	65,51648	60,60255	46,74576	61,66024	57,56562	48,54319	52,49937	46,76462	42,79288	39,37244	43,94556	37,12091	44,97803	23,1393	22,61667	25,37467	22,98022	20,84494	27,3117	22,91446	23,02829	43,45228	41,38698	41,05272	58,17141	38,8894	53,01891	46,64567	53,06836	36,38201	44,98701	42,81278	48,36712	25,65215	41,51393	34,0732	30,83105	18,05813	15,35056	22,38851	21,20641	28,7625	31,01335	23,53144	20,95145	46,62709	35,12115	48,39571	33,62304	40,52381	32,56721	45,97957	33,62248	42,27261	38,96773	35,84694	34,84928	37,27986	30,9192	26,70742	38,99668	24,01263	20,03723	12,66537	15,30587	25,14921	15,95049	25,02307	20,6337	31,00333	35,65084	41,71744	31,11668	30,98185	34,48801	27,12527	33,49263	31,01894	28,33299	24,63708	30,78429	26,58156	28,48496	20,50985	22,22356	14,69033	10,83547	12,66972	11,71696	13,95951	16,90525	16,33669	19,35248	29,40484	29,00186	26,33621	31,58571	28,86819	30,69539	32,09017	21,60498	25,80722	28,61773	23,51618	25,60566	16,55173	20,91194	26,24675	21,67047	14,22276	11,46932	10,7166	8,834757	17,06821	7,770639	10,90462	12,30776	16,11689	14,92581	15,45099	10,95954	11,67295	14,85065	17,43928	14,29335	14,06796	15,13546	12,9865	16,70563	16,56789	20,11653	13,57558	9,664361	11,37302	10,46212	7,285106	12,03512	63,85313	19,14001	32,34769	30,88501	55,49928	31,31258	49,42632	33,22723	30,12731	40,4843	51,05044	31,06039	28,17321	48,9124	39,24451	31,77374	31,46931	49,42846	30,14215	30,77891	28,03347	30,68198	32,53909	34,60592
3/1/2020 2:12:00 PM	46	27,19172	62,90174	36,37627	36,95161	37,77596	37,60963	49,09787	47,16547	35,75528	20,9728	36,53743	43,43833	40,81786	25,56	32,2762	44,81619	23,94273	18,97063	22,48487	25,98033	27,1741	23,21494	24,56075	32,90271	41,82513	50,68144	37,94768	39,09448	63,9278	54,74593	50,09428	68,69176	62,44508	48,41899	62,2961	59,18904	49,99171	54,57387	47,77243	44,35165	39,69876	44,5175	37,67594	45,93536	22,95728	23,11015	25,38109	23,62041	21,66743	27,83157	22,66385	23,25169	44,86806	42,87342	43,41409	61,5051	39,71396	54,91525	48,89499	55,64932	37,43051	45,8352	43,73549	48,70662	26,3619	42,52467	34,42971	31,91023	16,55172	15,60697	22,66461	21,23266	28,78005	31,50006	24,02119	21,94373	46,24157	33,8197	49,25557	35,09768	41,94581	33,01538	46,19398	33,31496	42,89319	38,85106	35,98475	36,97924	37,69818	31,70597	27,11324	40,06335	23,94258	19,81412	12,74971	14,76114	25,26712	16,67447	24,92277	20,40168	31,09576	36,26147	42,57364	32,17776	31,0092	34,79119	27,94319	33,06794	31,89255	28,45477	24,91186	31,32336	27,57537	28,40041	20,40492	24,31974	14,42529	10,66548	12,80587	11,41219	14,34419	17,39998	15,95228	19,95248	29,5271	28,95163	26,55055	31,44231	29,3176	30,93211	32,0825	21,99146	25,87381	28,36235	24,11886	26,20165	16,5071	19,97969	26,14957	21,95389	13,89002	11,45315	10,94862	9,26282	15,86967	7,706192	11,0664	12,09079	16,0818	14,91739	14,52386	11,76607	11,21829	14,7963	16,77905	13,69543	14,57725	15,16357	12,73679	16,44473	16,16062	20,64517	13,54726	9,632378	11,71406	10,29592	7,134933	12,32103	66,01466	20,00946	33,77839	31,54855	56,47325	33,41463	49,70083	34,1713	32,67282	40,64552	52,21679	31,06702	29,94018	51,42504	40,84487	33,68569	32,26935	52,00535	31,12055	32,39286	28,67671	31,82464	34,0558	34,54873
3/1/2020 4:12:00 PM	48	27,82784	66,02889	37,96212	37,16049	38,95584	38,49083	50,6681	48,20927	36,25698	22,02027	37,63643	45,6299	40,80501	26,42663	34,7304	45,91098	24,19008	20,41439	24,0433	25,81993	26,79811	23,14911	25,05975	33,73729	43,73605	52,72996	38,54471	40,09415	66,54227	56,16297	52,2744	70,49812	63,88014	51,61458	63,77163	59,31001	53,19753	54,6511	48,99073	44,45292	40,55399	44,91518	40,08607	47,05937	24,01532	23,28194	25,49638	24,09863	23,02795	28,39039	24,25025	24,052	45,13304	43,86432	44,98169	63,03112	41,13886	54,4487	48,85838	55,76157	39,66492	47,07739	43,89541	49,38668	26,85759	42,56625	34,94557	33,91723	17,08707	15,12171	23,0944	21,12511	28,56632	32,07408	24,13482	22,81146	46,99015	33,93409	50,80847	34,81709	43,46693	34,05987	46,5942	35,37321	43,22502	40,52982	36,58419	38,14282	37,77769	31,3454	26,79715	39,46293	23,92525	19,21599	13,45131	14,27353	25,78139	16,70431	25,71162	20,82636	31,35389	37,0928	43,26903	32,35604	31,20903	33,74662	27,97531	34,08717	32,34803	28,46175	24,9696	31,03773	26,68421	28,52198	20,76212	22,91701	14,62526	10,64179	12,59982	11,51815	14,05988	17,87799	16,48534	20,13746	30,22539	28,78026	26,66943	32,46035	29,36015	31,81856	31,68545	21,8225	24,87415	28,79014	24,47067	26,06308	16,43816	20,25164	26,13948	21,07296	14,04758	11,54855	10,75839	9,615177	16,07489	7,747224	10,72758	11,98746	16,10059	14,05905	14,89501	11,54406	11,07835	14,50493	16,51297	14,41154	13,7788	15,43483	12,78742	16,35665	16,80406	19,91096	13,48247	9,625607	11,56699	10,36534	7,420148	11,73878	68,63188	22,10454	35,41584	33,55037	58,80443	35,55047	52,10972	35,09484	35,38641	43,20209	53,3189	33,82826	31,07752	52,2456	43,77438	33,98092	32,54573	54,46777	31,81228	33,52695	29,11445	34,47254	34,12978	34,94564
3/1/2020 6:12:00 PM	50	27,02835	67,21789	39,02002	38,50264	41,32869	40,91595	52,49116	49,65275	37,81575	22,37041	37,80857	47,14129	42,72139	25,90731	34,85135	45,16005	23,92124	20,25268	24,38156	26,5482	26,3608	23,70178	25,09588	34,22193	42,90769	55,94876	40,10914	40,80992	69,37183	59,32983	54,08999	71,66714	66,38145	52,73963	66,21774	61,66446	54,25363	57,19054	49,34137	47,35349	41,44127	45,44395	41,47657	48,22696	24,81833	24,48152	26,04498	24,12094	23,93781	30,22698	24,58202	24,47488	47,4169	45,57878	46,29733	63,23428	42,04652	57,78785	51,68027	56,65402	40,60442	46,85641	46,58184	52,31197	26,72911	43,54332	36,40597	33,62076	17,10199	14,94999	22,27302	21,55345	29,46853	32,67062	25,03336	23,44427	47,18446	36,42324	52,16961	34,45196	43,57006	35,47904	46,90684	34,87739	43,48862	40,90311	37,36323	38,61116	38,31842	32,18163	26,67931	39,93583	24,25356	19,37922	12,89104	14,88589	26,00375	17,65432	25,64365	21,54751	31,26437	36,83569	42,97351	32,7104	31,8022	35,43698	28,29085	34,2173	31,93296	29,41347	25,33875	31,32005	26,79743	28,28415	20,3726	22,62164	15,07177	11,14583	12,30617	11,78624	14,4945	17,30853	16,25518	19,7668	29,53899	29,04586	26,42159	32,57508	29,62167	33,10905	32,22839	21,20047	25,56014	28,82957	24,73875	26,40638	16,79598	19,54209	26,00112	21,28986	13,97843	11,24178	10,42005	9,490427	16,90698	7,483561	11,09299	12,08458	16,0789	14,16694	15,1443	11,36515	10,86946	14,50991	17,1609	13,78778	14,32727	15,36175	13,34266	16,38484	15,93398	20,00318	13,67222	9,576908	11,83314	10,88051	6,857316	11,70991	68,42701	22,43942	37,61715	35,3259	61,33918	34,44615	54,64861	36,25732	36,36598	45,10506	54,203	33,64465	32,18391	54,22974	44,96664	36,40231	32,76207	55,686	31,5721	33,76741	29,87753	33,78005	34,17385	36,87645
3/1/2020 8:12:00 PM	52	29,26351	70,08496	40,59446	39,29957	41,74272	42,41552	53,90078	50,20143	37,92365	23,74337	40,03025	48,26875	44,43958	26,25007	35,47683	47,35494	25,36369	21,08774	25,40541	27,24096	27,7225	24,32147	24,90889	34,75969	45,72281	57,72546	42,23689	43,7998	69,61145	62,31627	56,55373	74,08322	67,60956	55,17366	68,41526	63,58477	55,96666	59,56317	50,82449	47,85367	42,37138	47,34389	42,83833	49,22621	24,89432	24,56766	26,74976	24,10408	25,01534	30,43553	24,68923	25,15183	48,64349	46,92778	47,16692	65,48029	43,30915	58,56564	53,82764	58,42839	40,61844	48,56895	47,29112	53,0741	27,88959	44,56296	37,19689	34,40125	16,9007	15,62307	22,78335	21,46089	31,71585	35,11129	25,00214	24,46625	49,22621	38,123	51,8261	36,02633	45,28025	34,62216	48,39025	35,9936	44,47179	42,25175	36,71861	39,19769	38,06801	33,68424	27,23309	40,25745	24,39344	19,88326	12,81257	13,93167	26,30353	17,33076	25,89502	21,01155	31,79619	37,75614	44,08467	33,34881	32,19559	35,39007	28,62953	35,46157	32,13611	29,54969	25,02612	31,61183	26,62723	28,39758	20,27672	22,85802	14,9015	10,88252	12,55643	11,65444	14,19361	17,29657	17,10668	20,17428	30,2352	29,28285	25,72509	32,96441	29,97133	33,54146	32,26486	22,05246	25,41501	28,59506	24,62381	26,11447	16,26768	20,16323	25,82249	21,44258	13,92987	10,90331	10,24964	9,42356	15,80992	7,71303	11,11199	11,93551	15,97542	14,83684	14,7105	11,83922	11,04567	14,34744	16,25083	13,88062	13,87033	15,50743	12,61985	16,36473	16,65403	23,02967	13,62103	9,820887	11,97509	10,17829	6,887918	11,2824	71,13513	22,65328	38,80112	36,57597	63,29651	36,48471	56,48865	38,52026	39,33887	46,40418	56,98884	36,26741	34,35255	57,02834	46,29408	36,38091	34,59674	57,62122	33,20306	35,52208	30,93246	35,86338	34,92713	35,95325
3/1/2020 10:12:00 PM	54	30,6927	70,77075	40,69898	38,94155	44,45831	45,42281	56,61886	51,79162	38,45967	24,18055	40,19694	50,82125	46,36549	27,8288	36,68338	48,76085	24,84175	22,18232	25,44651	27,31322	28,08825	24,67375	25,29102	34,69717	48,14303	61,33676	44,22642	44,85177	71,8665	64,09408	58,04536	74,74421	69,73481	58,23566	70,33765	63,66345	56,05444	62,14537	51,7012	48,40869	43,47272	46,59214	43,2827	50,23645	25,74236	24,90744	27,16256	24,94833	25,08952	31,2346	26,09699	26,84737	50,801	47,95445	48,96137	67,10303	43,25984	59,81627	53,30944	60,61754	41,56284	50,07979	48,17515	54,12819	27,08306	44,65379	36,82195	34,8861	16,79902	15,4952	23,56439	21,18873	32,81858	34,75581	25,95919	23,71698	48,73239	37,71047	53,77086	37,91418	46,3409	34,48883	49,72612	36,32136	46,22196	42,21161	36,96203	40,44036	39,10209	34,11949	27,51652	40,24481	23,81355	19,17385	12,69611	14,26476	26,99395	17,53012	27,47825	21,74549	33,2577	37,15931	45,32397	34,54472	31,77547	35,75777	28,44192	35,58722	32,34044	29,53996	25,24556	32,1015	26,3248	29,14726	20,59426	22,52583	14,23208	10,8926	12,70053	11,16386	14,20811	17,30217	16,97274	19,86116	28,95433	29,36436	26,03151	33,25114	30,36742	33,78931	32,14219	21,5598	25,48181	29,0022	25,03992	25,41266	16,19895	20,00629	26,20282	21,89876	14,10989	11,03552	10,48574	9,665327	16,16504	7,37062	10,52063	11,62716	15,86801	14,57926	14,96201	11,36653	11,31465	14,62319	17,30576	13,88698	13,55092	14,85508	13,34881	15,79644	15,40976	20,1767	13,50112	9,80189	11,41868	10,1633	6,677927	11,12366	72,81789	23,10974	40,19963	37,75213	65,3708	38,44316	58,32919	40,95967	40,47331	48,53069	58,10649	38,29783	35,69933	58,6573	46,82865	36,8998	35,78381	59,57546	34,60626	37,13686	32,77188	35,45121	35,18686	37,91742
3/2/2020 12:12:00 AM	56	32,71165	72,288	42,87841	42,50152	45,5267	44,98432	57,95431	53,83151	40,66023	25,88991	41,11917	51,49639	47,60154	27,71269	37,54303	48,78626	26,33296	22,26874	25,90282	28,46479	28,45497	25,26719	25,77946	36,34153	49,1789	62,18542	44,97161	45,38054	74,73648	66,77015	59,62637	78,12935	72,2217	59,35642	72,3155	65,33329	59,2068	62,98982	52,56127	50,18547	45,67398	49,0462	44,28624	50,75887	25,28908	25,30332	27,29201	25,11273	25,98399	32,50988	26,2002	26,76185	52,3012	50,24923	50,88377	69,75436	44,77039	59,83843	55,57609	61,65832	43,56592	52,17707	49,28852	54,75907	28,13038	44,95213	36,85462	35,10265	16,68248	15,58867	22,79088	21,50393	33,18441	35,6641	26,82264	24,02223	51,29691	37,42775	54,25924	37,21251	47,48371	35,57942	50,39553	38,30391	45,42702	44,08543	38,12838	41,30485	39,42335	33,78606	27,64403	40,81385	24,53388	18,98576	12,73099	13,78564	27,34638	17,7131	27,17762	22,303	33,69405	38,35102	45,82484	35,09304	32,71241	37,67234	28,7862	36,21042	32,4276	30,50018	25,67383	32,81423	26,63876	29,53885	20,73311	23,02084	13,31945	10,94158	11,93199	11,2308	14,97866	17,45096	16,97703	19,99696	29,46604	30,48554	26,4709	33,35799	30,5312	33,73101	31,76096	22,29803	25,07253	28,84726	23,82722	25,76543	16,14556	20,10755	25,3172	20,8562	13,72693	10,56912	10,25192	9,319048	16,77498	7,551807	10,63294	11,63247	16,12207	14,4313	15,03364	12,21741	11,17719	14,47481	16,35665	14,20797	13,58456	14,62181	13,05171	16,00237	15,36493	21,21236	13,28332	9,439171	11,79294	10,0163	6,936546	10,93937	75,70797	24,17261	41,53176	39,44463	67,389	38,01565	60,57327	42,61101	44,78048	50,60739	61,2757	38,37761	37,84483	59,48221	47,42346	39,26033	37,61067	60,26456	36,32757	37,29367	33,34722	35,38165	35,92161	38,5139
3/2/2020 2:12:00 AM	58	34,51909	73,49683	44,83152	44,23146	48,52647	44,78891	59,11092	54,57787	40,74796	26,92052	41,17546	52,61487	49,32009	27,91321	37,59083	50,9402	26,60657	23,1996	26,82071	29,69669	29,12895	25,02563	25,4119	35,97535	50,84024	64,52551	46,0494	48,86543	77,80587	69,8959	62,80692	79,33923	73,63258	60,95118	74,50224	66,01652	61,90671	64,24937	54,2055	49,83221	47,18584	50,34925	45,23424	51,66225	25,76819	25,87865	27,69831	26,5893	27,02192	32,84772	27,0919	27,77755	54,68128	52,34153	52,44294	71,10355	45,95353	61,7575	56,41108	62,82011	44,53015	52,70254	50,49052	54,29115	28,3218	45,18056	38,15297	35,76405	17,07221	14,93631	23,62166	22,70087	33,62801	36,08954	28,5072	24,63307	51,02447	38,99136	55,80597	38,13419	48,20161	36,766	52,08955	38,26626	46,09769	45,07108	38,98618	42,60693	40,96347	34,41043	28,08694	40,70292	24,60779	19,07279	12,73935	14,2374	28,65419	17,39383	27,66633	20,92673	33,36753	38,2738	46,27908	35,62832	33,79898	35,37612	28,81272	36,11324	32,44329	30,60966	25,36859	32,68092	26,2853	28,80568	20,52816	23,14434	13,49504	10,45245	12,28317	11,45163	15,12261	18,43633	16,56858	19,12066	30,03647	30,96894	27,15607	33,16499	30,20647	33,98942	31,4544	22,17044	25,39256	29,0799	24,69904	25,967	16,26692	19,85826	25,50764	20,68731	13,6209	10,42392	9,947502	9,425841	15,88182	7,341747	10,74091	11,9371	15,6978	14,14581	14,74262	11,19681	10,85088	14,42826	16,12469	13,8972	13,4652	14,78628	12,60873	15,75998	15,35906	21,17823	13,4663	9,398072	11,41937	10,12945	6,847645	10,93204	75,91278	24,26931	42,77948	39,79933	69,41106	41,04561	60,85578	44,20929	45,26062	51,49397	63,0254	41,47899	39,29232	62,11276	49,23795	40,33101	40,7988	60,79161	37,5956	38,98997	34,38585	36,37233	36,64538	40,39436
3/2/2020 4:12:00 AM	60	35,04594	76,53024	46,84944	44,74939	49,9971	46,83425	60,89454	56,936	41,64022	29,20611	42,25291	52,94339	50,89585	28,68418	37,90002	52,18964	26,92253	23,47169	27,22991	30,55661	28,9135	26,19502	25,12502	36,24309	52,52128	67,35445	46,67952	50,20903	79,71755	73,04826	64,27629	81,09003	75,26919	65,05387	77,90024	68,32732	63,14448	67,50706	55,25241	52,4647	49,11493	50,72192	47,77182	51,60934	26,5969	26,16559	28,40345	27,07256	27,50511	34,16273	27,50318	28,38873	56,41516	53,22447	53,29568	71,881	45,58134	62,4321	58,10738	63,70945	46,11882	54,26303	51,7271	55,26635	29,07818	46,18121	38,05482	35,8801	16,7354	15,01561	23,41643	21,76103	33,80015	36,8158	29,66098	26,16856	51,28772	39,48166	58,4091	39,06665	48,42831	38,12182	53,69018	38,9727	46,4991	45,67466	39,9837	42,92558	40,98669	34,09634	28,53262	41,05701	24,91124	18,81894	12,22584	13,31848	28,66856	17,5668	27,57136	20,64614	33,92076	39,24797	46,46918	35,62873	32,80608	36,90332	29,07321	35,38903	32,65654	31,35167	26,24724	32,68042	25,83209	29,21191	20,93039	23,00819	13,53435	10,31506	12,28511	11,13748	14,97382	18,01151	16,36197	19,83332	30,59481	31,10964	26,84565	32,48143	31,42103	33,71601	31,87535	22,70571	24,64067	29,22414	24,00558	26,35368	16,93233	19,63728	25,28632	21,21056	13,28747	10,46647	9,6292	9,263994	16,15073	7,544554	10,63757	11,55566	15,73186	14,54216	15,0755	11,31438	11,13975	14,34426	16,36335	14,12874	13,36849	14,91849	12,88296	15,81206	15,40748	20,93004	13,38003	9,395031	11,32481	10,22374	6,947184	10,89612	78,28546	26,12394	44,87339	42,25851	70,50136	41,66984	62,43155	45,02535	46,30346	53,59541	66,76414	42,86734	40,75023	65,20344	51,11551	43,08328	42,04686	62,95866	39,05456	40,35671	35,02121	36,18583	37,54821	41,96867
3/2/2020 6:12:00 AM	62	36,3322	78,9698	46,18825	46,7019	52,27024	50,32121	62,71621	60,36776	42,29215	30,30601	43,0535	56,96135	51,48935	29,35083	38,91537	53,34729	27,67186	24,22254	28,42348	31,40362	29,35269	25,87533	25,35636	36,11178	54,12281	71,4613	48,26778	49,75132	81,59545	72,4415	64,76866	83,84768	77,54462	66,03302	79,40021	68,86253	64,7103	68,23995	56,07469	53,63734	49,89038	51,41019	49,02748	53,32837	27,05591	26,82071	28,80298	28,07983	28,6258	34,91117	29,30143	29,99185	57,78046	54,58389	54,09054	74,45029	46,68227	63,32359	58,44924	65,64442	46,3865	54,34461	54,31001	58,07097	29,56627	46,6561	39,42971	37,44294	16,75598	15,09042	22,80532	21,86402	35,21124	36,5549	30,94759	25,94475	54,45865	41,04533	59,18118	40,13401	49,43468	40,99594	54,41024	40,03924	47,49054	47,34382	41,92515	43,95646	40,70374	34,27706	28,64376	40,71978	24,41223	18,899	12,09964	13,69267	28,9479	18,30184	28,83089	22,38064	35,56138	39,94577	47,9798	35,75127	33,86453	35,86932	28,24906	35,8066	33,24775	30,52546	26,26347	33,74461	25,58936	29,05103	21,87341	22,17673	13,0553	10,35975	12,17251	10,70078	14,78545	18,0352	16,00174	19,98266	30,7186	32,81754	27,52224	33,14939	30,64469	33,62663	32,13424	21,76213	24,33148	28,61827	23,59755	25,40251	16,83956	19,94799	25,30352	21,69561	12,92965	10,1184	9,606819	8,913642	15,91539	7,41414	10,38524	12,32026	15,45121	13,76913	14,94467	11,48845	11,09009	14,57	16,57141	13,95764	13,93063	15,04531	12,3432	15,90662	15,47255	20,80059	13,13301	9,809557	10,95456	9,729222	7,064547	10,89011	78,22869	28,08784	46,42089	43,15173	73,74205	43,08652	63,71243	48,75104	47,93518	54,65898	68,57462	45,49037	43,38964	67,7817	52,4234	45,58245	42,71738	65,1088	40,06763	41,99741	35,98225	39,24397	38,03057	44,22545
3/2/2020 8:12:00 AM	64	37,74771	79,45796	47,62834	47,56776	53,64701	53,43308	64,98392	61,79902	43,91405	30,8093	44,65248	58,63671	52,70323	29,2153	41,14038	54,17779	28,66269	23,87599	29,93728	33,20962	30,12861	26,6769	24,64564	37,60451	57,10295	73,1404	50,69698	53,10566	83,95599	74,6245	68,383	84,90516	78,98168	67,53419	80,90565	71,50951	66,17803	69,74414	57,70406	54,25703	50,83887	52,92241	50,35477	55,12571	27,90023	26,73781	29,44781	28,50533	28,21169	36,02682	31,59393	31,66777	60,15998	55,07675	54,98038	76,27666	48,67132	65,59157	59,60503	66,19543	48,42472	55,64835	56,03746	58,92781	30,05167	47,70972	39,78351	38,19131	16,46849	15,3967	22,83426	22,22902	35,87616	37,73997	31,91755	25,8725	55,6755	41,12408	60,78809	41,80573	50,01735	41,86354	55,36375	40,35658	49,19886	48,22226	42,39887	44,86247	41,37497	34,8088	27,99949	41,30401	24,92519	18,93823	12,03422	13,40241	29,37783	19,22434	28,60184	21,94967	36,08601	40,98972	47,91563	37,30997	34,3196	37,54773	29,26994	36,19218	32,40805	30,57271	26,19612	33,71678	26,31445	28,0714	21,50414	22,52079	13,10407	9,98425	12,21285	11,22465	14,95434	18,75642	16,32902	20,18202	30,75949	32,38395	27,10558	32,38624	30,00297	34,35227	32,32883	22,12795	24,11956	28,87413	24,17993	25,80737	16,33434	19,2039	24,79056	21,65887	13,03168	10,34787	9,698345	9,230769	15,90579	7,572738	10,59854	11,58806	15,46474	13,99598	14,78711	11,71633	10,881	14,24776	16,42766	13,98071	12,96212	14,47385	12,63498	15,77793	15,59019	19,24182	13,11498	9,319187	10,98351	10,09553	6,72932	10,90061	82,15752	28,89161	49,7965	44,28078	76,09997	44,80893	65,4588	51,0329	49,58133	58,57372	71,48114	47,71254	45,51897	69,70422	53,51887	47,75973	43,94735	67,49676	41,22223	42,97283	36,99236	39,5106	39,68674	45,23009
3/2/2020 10:12:00 AM	66	38,22323	82,91756	49,11106	49,12854	55,20799	53,99985	67,6872	62,45498	46,29248	32,20898	45,47911	59,95814	55,37323	29,46252	42,02434	54,39075	29,00303	23,80609	30,87699	33,04224	30,72523	27,04306	25,57838	37,10088	59,3118	73,18199	51,14528	54,45181	85,40486	77,519	69,09276	85,87665	80,99794	70,74471	82,0115	71,55663	68,10574	69,64965	59,46349	55,73393	52,39964	54,05933	51,13541	55,98206	27,8641	26,63379	30,00345	28,86239	29,49671	36,35113	31,72089	31,55145	60,8046	57,36178	56,84454	78,41519	49,24521	66,97966	60,33481	67,23412	50,05519	56,2594	56,20546	60,45244	31,17851	49,03321	39,86219	37,14668	16,10908	15,78173	22,83979	22,28856	36,94718	39,22179	32,41787	26,02433	56,64933	42,17231	61,85441	41,92936	51,34118	43,33513	56,10273	40,22575	50,023	50,2055	43,40697	45,09719	41,25698	35,50225	28,57932	42,40509	24,35814	18,64266	11,80081	13,79504	30,63716	19,80887	28,93734	22,07732	36,53169	41,93896	48,4069	36,87313	33,98576	37,10157	29,00751	36,46256	33,3439	30,68095	26,72192	34,01988	26,48347	28,25182	21,54157	22,95348	13,16493	10,27962	12,69694	11,35596	14,49077	19,17647	16,34726	19,75284	30,98164	32,06337	28,04647	33,0435	30,03461	34,37521	32,06365	21,94028	25,44692	28,58394	23,95274	25,60345	17,00666	18,98134	24,45002	21,2938	12,68837	10,64414	9,587547	9,170537	15,91305	7,267697	10,62914	11,90374	15,64476	13,82384	14,71734	11,99823	11,02095	13,87289	15,71453	13,86853	13,73667	14,74373	12,28842	15,64089	16,03524	18,48461	13,24063	9,502239	11,05355	10,06479	6,676475	11,3476	82,53834	31,26541	51,05334	44,18787	77,72125	45,31657	66,93842	53,0017	53,52951	59,25917	74,38308	49,63411	46,1334	71,91789	54,32223	49,05946	44,95579	69,30268	43,03499	46,06736	37,82411	40,33592	40,45211	46,43526
3/2/2020 12:12:00 PM	68	39,35463	84,27263	49,64391	49,25674	56,75191	56,18735	69,97285	64,88872	46,68842	33,35723	45,96831	60,56732	58,8092	30,7034	43,33921	57,37525	29,31767	24,70795	30,72018	34,06533	31,45399	28,02643	25,90994	37,08265	61,57355	75,60317	54,67769	55,17967	89,51723	80,34912	71,56789	87,99922	83,09365	71,65527	82,65839	74,19519	69,8465	70,4164	60,72129	57,66978	53,79821	55,3907	51,53086	56,53811	27,44067	26,86588	29,73116	28,86177	30,38689	38,33458	32,54642	32,67905	63,94535	59,17067	58,07858	78,24485	49,69281	70,15702	62,63041	67,56045	51,24414	56,86651	57,37849	60,82602	32,32289	49,80355	40,57485	38,17273	16,21194	15,87941	22,77859	22,23157	38,12106	40,23265	33,27095	26,05479	57,31944	43,80354	63,06173	44,39773	53,32457	44,98129	56,74327	42,78294	50,61428	49,92395	44,67348	46,69574	40,94662	35,00076	28,00522	41,4546	24,32893	17,87046	11,94042	13,06242	30,21503	20,02273	28,57192	22,83198	36,59076	42,67649	48,5825	37,3202	34,60792	38,49974	29,29059	37,28137	33,2769	31,59849	27,04852	34,10001	26,03007	28,77238	22,21037	22,37843	13,15802	10,48747	11,93758	11,36916	15,16702	18,40883	17,30223	19,97354	30,76039	31,89925	28,64908	34,33251	30,31713	36,06094	32,12748	22,13155	25,07653	28,42534	23,71463	25,54121	17,04928	19,29405	24,37155	21,07559	11,86229	10,61105	9,744556	8,597342	15,90448	7,885514	10,39277	11,83818	15,49451	13,81631	14,61608	11,45094	10,84404	14,32105	16,15958	13,49456	13,23221	15,41453	12,67994	16,05251	15,23071	18,731	13,37609	9,16363	10,8964	9,896386	6,76061	10,69048	84,69372	33,71235	53,75629	47,22459	78,55894	46,76551	70,05402	53,10843	53,44309	61,67517	75,01527	52,53993	47,79005	74,37576	57,30825	48,88352	44,95821	71,0901	43,08984	48,19366	39,05352	41,41765	40,39553	47,90451
3/2/2020 2:12:00 PM	70	40,71349	85,79112	52,21547	51,83825	58,28526	55,37999	72,72215	67,72152	48,44628	33,90846	48,43882	63,5072	59,14975	32,00569	43,43439	56,40549	30,2781	24,99316	31,61327	35,7132	31,64864	27,42484	25,74595	38,4824	64,22484	79,30862	58,64964	58,42451	92,51409	80,54571	74,09704	91,14722	84,00773	74,87953	83,72694	74,65159	70,93045	71,87734	60,86345	61,29566	53,42527	56,39637	51,59214	57,48875	27,81402	27,2342	29,69019	28,95571	31,09887	38,94493	35,09449	33,34984	66,26375	60,15791	59,7219	79,91739	50,55779	72,00307	64,5088	69,41638	53,78475	59,09607	58,31482	62,77804	33,47992	50,26236	40,85897	39,15693	16,55007	16,25297	22,17527	22,05881	39,40111	42,0738	34,09932	27,11152	59,27567	44,93148	63,60756	45,01348	52,92095	46,38898	57,2476	42,75808	51,69615	51,89648	44,10982	47,40723	42,98685	35,58611	29,0721	43,18897	23,46976	18,04846	11,43975	13,06525	31,2138	19,90716	29,31511	22,85298	36,87589	44,86351	49,98522	38,57545	34,64281	39,57629	28,63968	37,76104	32,8306	31,50427	27,69356	33,62531	26,46027	28,50645	22,23613	21,81808	12,76394	9,6254	11,71695	10,72571	15,24266	19,40912	16,73409	19,83926	31,54696	31,60512	28,65378	33,10304	30,8488	34,3701	32,22397	21,77974	24,61055	31,25097	23,29914	25,80785	17,45814	19,14767	24,8653	21,62384	11,48175	10,7673	9,712368	8,588155	15,65712	7,093143	11,10708	11,32695	15,58618	13,78841	14,3301	11,58681	11,00837	14,09593	15,98772	13,91178	13,68465	16,0981	12,60645	15,6375	16,29262	19,77309	13,03941	9,537605	10,98282	9,841057	6,844884	10,62472	87,64354	35,40907	55,97722	49,87918	81,38422	49,98756	73,16872	56,36626	56,8819	63,31192	78,54961	53,42466	48,37243	78,13999	59,20037	49,26482	45,8533	71,24337	44,60136	48,9584	40,281	40,62976	41,33834	49,98038
3/2/2020 4:12:00 PM	72	43,12569	86,12097	51,99015	52,9892	60,15556	59,0536	74,2385	68,61137	49,67583	33,8409	47,83909	63,98389	61,63669	31,76987	44,24058	57,97669	30,241	26,29897	32,40681	36,06612	32,09763	26,92404	26,72891	38,62248	63,60114	81,71543	61,0541	57,65259	93,61412	84,60752	76,10397	91,0635	86,75412	76,6208	85,64863	77,69252	73,05461	72,99893	62,82432	62,15109	54,9978	57,43984	53,08128	58,46616	27,73527	27,09888	30,64572	29,55957	33,14151	41,03877	36,40369	34,84354	68,62995	62,65653	61,1363	81,52534	52,13701	74,16016	66,72884	71,91948	55,74457	60,93419	59,49858	64,99102	35,13118	51,54889	42,10192	39,4007	16,17291	15,43131	22,70274	22,01087	41,00561	43,31455	34,6953	28,45062	61,1539	47,48771	64,83968	45,88984	55,13911	47,29733	57,26183	44,21413	52,44522	53,23145	45,45639	49,00269	42,97117	34,64426	28,42977	43,57772	24,02983	18,31738	11,7126	12,9005	31,20807	20,40299	28,84111	23,22827	37,31598	45,52491	51,10571	38,85699	35,18961	38,41532	29,87843	38,38251	33,77701	31,78513	27,84849	34,13288	27,20484	28,60956	22,05025	22,64616	12,41186	9,577878	11,39865	11,33324	15,29606	19,96705	16,38132	19,80748	31,89932	31,51166	28,53386	32,85961	30,81538	34,57671	33,00599	21,50033	25,2589	29,90626	22,7868	25,58294	17,20277	18,39123	24,48607	21,07172	11,17312	9,665879	9,516259	9,055385	16,15336	7,497375	10,32127	11,43754	15,07619	13,65903	14,67438	11,30353	10,90351	13,97118	16,03966	13,69951	12,9503	15,85392	12,29484	15,37494	16,60512	19,90073	12,63871	9,147532	11,43015	9,569449	6,471803	10,40741	88,52523	36,79238	58,68334	52,11441	81,45709	51,40356	75,16441	58,11644	58,7002	66,11552	80,42675	53,89582	48,39247	80,25304	60,9192	53,74193	49,9857	74,76114	46,70673	53,38791	42,49772	40,64275	42,05246	50,2366
