# Supplementary material for: Neuroblastoma signalling models unveil combination therapies targeting feedback-mediated resistance
Source: PLoS Comput Biol. 2021 Nov 4;17(11):e1009515. doi: 10.1371/journal.pcbi.1009515 (PMC8604339; doi:10.1371/journal.pcbi.1009515)
Supplement: S2 File — (ZIP) [file pcbi.1009515.s023.zip › drug_sensitivity/N206_drug_sensitivity/N206_BI_Rap_12-150518.txt]

Label: N206_BI_Rap
Metric: Phase Object Confluence (Percent)
Cell Type: N206
Passage: 8
Notes: 
Analysis Job: N206_BI_Rap

Date Time	Elapsed	A1, Image 1	A1, Image 2	A1, Image 3	A1, Image 4	B1, Image 1	B1, Image 2	B1, Image 3	B1, Image 4	C1, Image 1	C1, Image 2	C1, Image 3	C1, Image 4	D1, Image 1	D1, Image 2	D1, Image 3	D1, Image 4	A2, Image 1	A2, Image 2	A2, Image 3	A2, Image 4	B2, Image 1	B2, Image 2	B2, Image 3	B2, Image 4	C2, Image 1	C2, Image 2	C2, Image 3	C2, Image 4	D2, Image 1	D2, Image 2	D2, Image 3	D2, Image 4	A3, Image 1	A3, Image 2	A3, Image 3	A3, Image 4	B3, Image 1	B3, Image 2	B3, Image 3	B3, Image 4	C3, Image 1	C3, Image 2	C3, Image 3	C3, Image 4	D3, Image 1	D3, Image 2	D3, Image 3	D3, Image 4	A4, Image 1	A4, Image 2	A4, Image 3	A4, Image 4	B4, Image 1	B4, Image 2	B4, Image 3	B4, Image 4	C4, Image 1	C4, Image 2	C4, Image 3	C4, Image 4	D4, Image 1	D4, Image 2	D4, Image 3	D4, Image 4	A5, Image 1	A5, Image 2	A5, Image 3	A5, Image 4	B5, Image 1	B5, Image 2	B5, Image 3	B5, Image 4	C5, Image 1	C5, Image 2	C5, Image 3	C5, Image 4	D5, Image 1	D5, Image 2	D5, Image 3	D5, Image 4	A6, Image 1	A6, Image 2	A6, Image 3	A6, Image 4	B6, Image 1	B6, Image 2	B6, Image 3	B6, Image 4	C6, Image 1	C6, Image 2	C6, Image 3	C6, Image 4	D6, Image 1	D6, Image 2	D6, Image 3	D6, Image 4
5/12/2018 12:28:00 PM	0	5,878094	3,195457	6,744999	5,077435	4,398555	6,375235	5,990343	10,98406	6,289236	5,305179	6,733395	10,18948	7,684847	7,143568	7,960737	10,48781	5,066037	4,464592	7,953346	8,328222	3,422235	5,570982	6,308852	6,982621	4,949436	6,239294	10,24508	6,225479	6,459437	7,685055	7,038641	6,80779	4,044127	5,098572	9,93417	12,31391	5,908696	4,925881	6,601253	7,130029	4,41092	4,287412	7,388304	9,759822	6,274246	6,424072	10,61084	7,703774	1,903736	3,036997	7,931242	10,47338	3,075334	1,84813	9,118176	9,305786	3,527299	3,635887	9,578914	8,992319	6,099069	8,666902	7,33035	5,778418	1,553313	3,990315	7,927651	9,649231	6,040838	3,290783	8,525848	5,270226	3,855134	2,926406	5,687169	9,031345	7,147023	6,023016	7,939255	9,269726	4,406844	4,534082	8,613782	10,64669	1,737055	1,722342	8,805815	4,609513	5,607179	2,507529	8,970283	11,69008	6,042496	3,003426	6,874723	8,605218
5/12/2018 1:28:00 PM	1	5,625622	2,848903	5,399191	4,664497	3,482193	5,111696	4,846789	9,353587	5,822144	5,01119	7,977661	10,72122	8,07271	7,269837	7,405642	10,14927	4,475505	3,983132	6,429252	7,157107	2,482178	4,41617	4,981694	6,172773	4,93493	6,02868	10,50674	6,46911	9,258331	8,182125	6,59165	10,50861	3,517904	5,069076	9,265238	9,604471	6,353061	4,492153	7,139146	7,245041	4,353794	4,11106	7,792813	9,658213	7,036017	7,104057	10,87015	7,734444	2,2563	3,212105	8,410215	10,51683	3,101031	2,310939	8,945348	9,922359	2,309696	4,048685	9,814116	8,631464	6,165658	9,020088	8,39502	6,56105	1,578595	3,163337	7,973793	9,266896	5,846596	3,662757	8,654399	5,470615	3,753109	3,115951	5,117153	9,261024	7,907964	6,750664	8,277796	9,483932	4,465836	3,956399	8,580971	10,07944	1,695679	2,298712	9,335835	3,928216	5,214205	2,346859	8,32373	8,615785	6,259877	2,74819	6,540257	8,674706
5/12/2018 2:28:00 PM	2	5,064172	2,980562	6,135265	4,145322	2,897326	4,521372	4,889893	9,000677	6,622458	5,045176	7,289803	11,11841	7,874462	6,790522	7,97407	10,19113	4,662426	3,657922	6,633303	7,411168	2,931518	5,074257	5,191065	6,612234	5,880443	6,205722	10,00698	6,499987	6,713777	8,435013	8,245952	7,399218	4,345021	4,74587	9,477302	10,20219	6,664526	4,66733	7,481902	7,781003	4,93721	4,309516	8,194838	10,14962	6,77698	7,260652	11,35838	7,346236	2,001064	3,142822	8,095299	10,42986	3,281665	1,839702	9,384671	9,972993	2,332214	3,657369	10,61913	8,979195	6,24696	9,27926	8,044528	6,770902	1,830515	3,270267	8,807749	9,192364	5,769093	3,192004	9,07231	5,446161	3,667316	3,322557	5,451757	9,093102	7,568869	6,99844	8,765336	9,241269	4,879255	3,938094	9,489873	10,22063	1,497292	1,780988	9,822474	4,174887	5,815373	1,854139	9,139589	8,59382	6,045535	2,676903	6,903943	8,997984
5/12/2018 3:28:00 PM	3	5,056228	2,704258	6,011827	4,180206	3,338791	4,932167	4,750083	8,692597	5,930316	5,961884	7,451025	11,17015	8,227371	7,295949	7,823414	10,89868	4,53947	3,321936	6,350575	7,208568	2,608311	4,907508	4,98439	6,867954	5,916708	5,828567	10,09159	6,737538	6,831758	8,429419	6,983312	8,149868	3,564393	4,466319	9,548518	10,2571	6,925978	5,17414	8,048947	7,632695	5,051669	4,066921	8,562319	10,4512	7,120497	7,120359	11,54012	8,076441	2,228739	2,855742	8,666418	11,46476	4,115688	2,107441	10,12475	11,29006	2,713307	3,385555	10,0353	9,603019	6,120483	9,476679	8,581594	6,785339	1,58419	3,326633	8,767199	10,59039	6,098862	3,267573	9,178063	5,579755	3,998951	3,328568	5,71314	9,269245	7,870041	7,432513	9,116311	9,93652	4,461138	3,93319	8,524674	9,143043	1,553451	2,076633	10,25717	5,082339	5,728476	2,290631	9,939283	10,38234	6,153639	3,074782	7,358878	8,607289
5/12/2018 4:28:00 PM	4	5,097743	3,284014	5,828706	4,431988	3,048878	4,567584	4,496505	8,750829	6,274868	5,550398	7,207256	11,48251	7,66302	7,130719	7,528391	10,9556	4,555911	3,241462	6,47208	7,017296	3,105244	4,482897	4,490081	6,468212	5,36859	6,447696	10,80563	7,07242	7,469746	8,949698	6,962105	7,50594	3,524121	4,653999	9,886094	12,60665	6,51387	5,511508	7,630415	8,740052	5,852468	3,962409	8,567501	10,29716	7,395143	7,295121	12,36627	7,960115	2,007764	2,905822	8,774453	11,28979	4,252666	1,956164	9,557155	10,97218	2,196618	3,409524	11,33372	8,96006	6,10418	9,504102	8,529784	6,808273	1,982137	3,318896	9,87359	10,74588	6,368121	3,275931	9,725217	6,050923	3,983201	3,450624	5,649039	9,485177	8,78067	8,200915	9,987635	10,02383	4,735922	4,220131	8,8427	10,05754	1,893098	2,09777	12,59684	5,141882	5,789332	2,013705	10,2151	9,702213	5,916224	3,210862	7,31377	8,457049
5/12/2018 5:28:00 PM	5	4,847412	3,146068	6,746104	4,65089	3,119888	4,358076	3,865495	9,711816	6,701896	5,934668	8,995842	12,18888	7,988091	7,319436	7,685607	11,88032	4,476196	3,564531	6,502888	7,330625	3,172662	4,15223	3,987553	7,827628	5,671213	6,886881	10,80204	7,453513	7,465669	9,054901	6,993121	7,728919	3,756286	4,598599	10,06638	10,42475	7,585793	5,275613	8,785781	8,425204	4,685704	4,550522	9,611792	10,30829	7,74232	7,587175	12,94975	8,000041	1,664042	3,019245	9,148707	11,37717	3,869985	1,915548	9,675827	11,02523	2,807319	3,604181	10,70029	9,80638	6,079728	9,827931	8,488686	6,988216	1,987248	3,387075	8,447172	9,98508	6,778294	3,687279	10,25827	5,497002	4,183452	3,371947	5,916156	10,46861	8,926699	8,20513	9,200031	10,47787	4,840919	4,062845	8,987623	9,650543	1,696231	2,209812	10,88901	4,7219	6,096098	2,443219	10,57747	9,695101	6,399689	3,625318	7,739212	8,995773
5/12/2018 6:28:00 PM	6	5,44485	3,138263	5,773859	4,295079	3,778459	4,377487	4,043366	9,203691	7,074147	6,218295	8,358478	11,74355	7,484527	8,072021	7,782659	11,14114	5,297649	3,531305	6,616932	7,423257	2,90071	4,626645	4,023265	7,147712	6,139133	7,198414	11,33634	7,088239	7,301683	9,859982	7,221556	7,672138	3,857897	4,432817	10,04732	11,45302	7,582614	5,735384	8,23642	8,808577	5,309598	4,057527	8,699299	10,31264	7,395556	7,831013	13,28408	8,19007	1,958444	3,061727	9,354139	12,26715	3,942308	1,927498	10,45611	11,38746	2,916114	3,539318	10,73663	10,06652	5,981294	10,46944	8,727068	8,03458	1,995538	3,585945	8,211137	10,1559	6,842328	3,655849	10,16523	5,785808	4,207214	3,520391	6,19177	10,61049	9,231184	7,918117	9,803891	9,99247	4,674169	3,871919	9,394274	11,57486	3,691286	2,222591	11,18797	5,10237	6,007751	2,344648	10,88245	9,402354	6,927014	2,765321	7,739832	10,07895
5/12/2018 7:28:00 PM	7	4,951509	3,295135	5,564144	4,075555	3,410077	4,417828	4,084328	9,771912	7,482316	5,783254	8,565015	12,22183	7,972481	7,787357	7,793298	11,44528	5,027769	3,116918	6,58502	6,917344	3,050882	4,531181	4,185594	7,295604	6,482165	7,075044	11,39472	7,174721	7,854913	9,232634	7,588555	7,914181	3,929529	4,720518	11,03124	10,61084	7,077532	6,618797	8,440952	9,31304	5,752652	4,340186	8,910119	10,87526	7,135969	7,82293	13,08611	8,05475	2,139769	3,276484	9,276775	11,60125	4,102979	2,344993	10,31837	13,07458	2,5277	3,339826	11,85386	10,59661	5,758317	10,65456	9,101805	7,643264	2,093142	3,443372	8,531926	10,75873	6,912232	3,412287	10,0755	6,27245	4,758372	3,3792	6,307402	10,78277	8,995013	8,501948	9,456095	11,06405	4,875387	3,988658	9,747805	10,39194	1,734914	2,185359	10,87388	5,559861	6,135265	2,788254	11,16172	9,467148	6,966939	2,994585	7,377943	11,12587
5/12/2018 8:28:00 PM	8	4,656554	3,29845	5,802733	3,891191	3,038379	5,021276	4,088749	10,21766	7,638429	6,293379	8,518664	12,22197	8,019797	8,173768	8,479083	11,88336	4,50811	2,936008	6,297664	6,726555	2,714826	4,133164	4,139381	6,665561	5,051738	7,025172	11,59531	7,095837	8,056132	9,76749	7,8402	7,071936	4,287688	5,01271	11,36612	11,55248	8,493797	6,138787	8,615508	11,22119	5,972591	5,120192	9,580433	10,48588	7,213266	8,599208	13,1871	8,499047	1,863672	3,474041	9,716652	11,08788	4,211705	2,048035	10,99269	13,32442	2,675868	3,303769	11,56533	10,40762	6,674265	10,38455	8,787784	7,873978	2,306173	3,617305	9,008898	10,34006	7,642574	3,730176	10,70672	6,273348	4,827862	3,609706	6,299942	11,01597	9,438412	8,603766	9,945362	11,22893	6,062528	4,152644	9,964081	9,880362	1,971707	2,402395	11,54592	5,756935	6,287855	2,168297	11,12898	10,92914	6,827959	3,265984	8,012613	10,0085
5/12/2018 9:28:00 PM	9	5,327697	3,403377	5,746436	4,6942	3,618548	4,775227	3,690525	10,14886	7,664264	6,255388	9,39745	12,1035	8,813965	9,506659	8,418435	11,9496	4,372513	3,015031	6,377031	6,305676	2,903611	4,442902	3,973875	5,599097	5,440567	7,467119	11,79729	7,881923	8,043767	10,49169	8,055163	7,402327	4,075003	5,274025	12,29802	10,95629	7,117043	5,911734	8,405034	12,24822	6,262917	4,907093	9,144908	10,9366	7,517615	8,205265	13,3276	7,946577	2,310801	3,849607	9,817778	13,01911	4,346057	1,846334	10,90137	12,11207	2,587657	3,440677	11,83425	10,07246	6,709424	10,26138	8,397092	7,582062	2,109375	3,631328	9,045577	10,40119	7,537924	4,228559	11,78803	6,937859	4,674099	3,718709	6,444865	11,48175	9,765141	8,651635	10,26428	11,58405	5,727716	4,300191	9,899564	9,903708	1,899522	2,184323	12,02324	5,590669	6,629573	2,219344	11,34298	10,48319	6,951812	3,380927	8,443371	9,269245
5/12/2018 10:28:00 PM	10	5,165023	3,523707	5,42689	4,80935	3,071811	4,79512	3,641551	9,437513	7,915146	6,978407	9,68805	13,38977	8,930772	8,92048	8,438813	12,54227	5,310635	3,003357	6,269894	6,136855	3,340932	4,406914	3,582145	5,413213	5,638884	7,512503	14,31076	8,053161	8,999227	9,808108	8,590434	7,629449	4,464315	5,398638	12,03291	11,28268	7,824587	6,36888	8,635611	11,30692	5,975561	5,442501	9,985081	11,22354	7,018196	8,362552	14,40049	8,756354	2,61439	3,6401	10,03827	11,99077	4,087368	1,966871	11,37102	13,00591	2,917703	3,467341	11,68124	10,69712	6,779882	9,69296	9,135721	8,632916	2,061782	3,661099	9,261094	10,68309	7,799376	3,871505	10,72668	7,01923	4,52151	3,928078	6,766413	11,66349	10,04635	9,887131	11,25352	11,75743	5,383717	4,326785	10,26304	10,14368	1,92584	3,636922	12,42726	5,638194	6,857523	2,50601	11,06025	11,20931	7,164635	3,217078	8,289886	10,56981
5/12/2018 11:28:00 PM	11	4,959591	3,549196	5,458319	4,516191	3,07637	4,643223	3,673188	9,761619	8,397161	7,139078	10,27147	13,43177	9,191671	9,227247	8,873991	12,47064	4,390956	2,79233	5,967203	6,02122	3,120786	4,422041	3,968004	4,821784	5,666031	8,081482	12,51174	8,825779	9,312281	10,36154	8,555827	7,970479	4,373273	5,756659	11,91057	11,26465	8,265017	6,800328	8,331538	9,801891	5,830847	5,615329	10,22982	11,18935	7,121187	8,269783	14,419	8,713874	2,457726	3,667178	10,33281	12,76919	4,356419	2,322268	11,34443	12,60866	3,199948	4,15299	11,79142	11,58212	6,887987	10,30172	9,488146	8,641273	2,095353	3,860729	9,586443	11,43195	8,575376	4,361185	11,9543	7,345409	4,623121	3,90701	6,416129	11,07282	10,09401	9,831732	11,24896	12,12947	5,432416	4,363327	10,37702	10,9355	2,071936	2,334632	12,34886	5,698843	7,279025	2,419388	11,8426	10,49065	7,629034	3,356819	8,491379	9,644326
5/13/2018 12:28:00 AM	12	5,730548	4,155062	5,534995	4,607303	3,107593	4,827587	3,699782	10,17828	8,386868	7,016537	10,76674	13,67236	9,665119	9,022505	8,853268	13,76941	4,211013	3,238285	6,031581	5,703056	2,707228	4,33466	3,801254	6,105838	5,241421	8,034579	13,39716	8,707589	9,444559	11,17457	8,880416	8,996256	5,136149	5,881134	11,6351	11,45923	7,793227	6,659206	8,484057	9,148499	5,787674	5,81047	10,304	11,66791	7,354388	9,279399	14,99599	8,694118	2,352453	3,665036	10,17753	12,60776	4,755264	2,140252	11,6961	11,86298	2,946231	3,949146	12,66951	11,73491	7,591594	10,67508	10,22263	8,423409	2,477965	4,080874	9,188288	11,39727	8,998468	4,311104	12,27785	7,522795	5,098433	4,348545	6,804681	11,60602	9,808521	10,70927	11,68525	12,54393	5,639506	4,236848	11,17153	10,97259	1,764755	2,143775	12,79509	6,563537	7,56728	2,696245	12,01467	11,05735	7,787288	3,710351	8,935608	9,983283
5/13/2018 1:28:00 AM	13	4,38253	3,292647	5,54128	3,885044	2,830114	4,895833	2,810635	8,793934	9,334934	7,839509	10,74429	15,04393	9,804308	9,362359	8,946521	12,90486	4,264823	2,688992	5,826495	5,698911	2,891108	4,706565	3,515073	5,692764	5,165506	8,238008	13,37188	8,694049	10,01368	11,09914	10,03302	9,022369	5,048284	5,753689	12,05453	12,20587	7,560994	7,153515	8,738534	9,72549	6,186795	5,879545	10,1537	11,77746	7,240067	9,068095	15,26712	9,150641	2,410063	3,902382	10,53085	12,81975	4,956205	2,311699	11,65603	12,1024	3,248508	4,525171	12,97649	11,80385	8,086179	10,53161	9,99323	9,096552	2,667786	4,091305	9,504863	11,78327	9,094897	4,396552	12,24856	7,667303	5,563315	4,242305	6,958445	12,00245	10,64552	11,24095	12,83999	12,57039	6,044015	4,242927	11,61216	11,26596	2,103365	2,395971	13,11768	6,19322	7,85816	2,78107	11,99188	11,50607	7,565346	3,540009	9,275253	10,85102
5/13/2018 2:28:00 AM	14	4,733573	3,443371	5,4396	3,647837	2,803935	4,574008	2,901954	9,16356	9,532978	7,364058	11,19101	15,40824	10,53852	9,451398	9,77578	12,85243	4,624157	2,874392	5,599304	5,781665	3,065871	4,572488	3,255139	4,836911	5,993314	8,498908	13,27393	8,600933	10,03012	10,89688	9,441521	9,317114	5,002556	6,090849	12,57819	13,02643	7,91273	7,260858	8,303768	10,2839	5,674458	6,273556	10,55033	12,63104	7,900987	9,732192	15,9489	9,253357	2,57778	3,97505	10,55502	12,92841	4,329479	2,534953	11,81069	13,38908	3,05544	4,504449	12,94029	12,24366	8,05924	11,23667	10,42247	9,540576	2,762627	4,314075	10,06279	11,25649	8,739569	4,519162	12,58027	7,916459	5,300273	4,411127	6,732911	12,45855	10,81399	10,84238	12,65183	12,92903	6,100934	4,762861	11,62515	11,7394	1,631438	2,22114	12,42119	6,491145	8,224332	2,667855	12,29678	12,09791	8,059308	3,822737	9,64709	10,83202
5/13/2018 3:28:00 AM	15	3,964757	2,711304	5,604277	3,555551	2,579438	4,572904	2,788461	10,02639	9,665395	8,355645	11,48666	15,69573	10,48692	10,32321	9,098696	13,16603	4,662426	2,750263	5,482289	5,729236	3,05102	4,346471	3,263152	5,812404	6,441133	8,281112	13,45083	8,503052	10,12143	11,08125	9,333693	9,084949	5,490095	6,554695	13,2503	12,84904	8,787715	7,253951	8,228336	12,67062	5,905381	6,044292	10,92348	13,1842	7,78266	10,14589	16,1622	9,649646	2,568316	4,419899	10,94876	13,84173	4,393167	2,503385	11,78686	14,13579	2,850354	4,731915	13,42016	13,07534	8,206097	11,231	10,11114	9,778612	2,590421	4,47827	10,15908	11,6132	9,22179	4,811768	12,74377	8,009712	5,592258	4,27408	7,173617	13,2425	11,30934	11,57217	12,92509	12,43051	6,495565	4,55294	12,14903	12,03401	1,578871	2,6787	14,49354	7,251464	8,338652	2,79758	12,63995	11,94415	8,240633	3,997914	9,806174	11,79328
5/13/2018 4:28:00 AM	16	4,148362	2,778169	5,941507	3,518941	2,76242	4,681076	3,027879	8,50036	10,16599	8,274549	11,73374	16,09244	10,82864	10,46129	9,788212	13,13447	4,830626	2,641606	5,586663	5,889354	2,9673	4,586303	3,219841	5,128413	6,430151	9,215711	14,04793	8,801668	9,995926	11,32633	9,607372	9,33397	4,969814	6,710599	13,63796	13,07305	8,528613	7,757792	8,732041	10,73677	7,127406	5,889631	10,96424	12,84538	7,955694	10,08144	16,4229	10,18789	3,063799	4,314282	11,39589	13,76796	4,42736	2,65625	12,16809	14,38868	2,994654	4,453056	14,26372	12,91646	8,289886	11,4544	10,13947	10,01395	2,680219	4,736407	9,991504	11,67882	9,077282	4,94771	12,83011	7,533434	5,659193	4,590448	7,771194	12,82873	11,61749	10,68655	13,19359	13,41118	6,632129	4,830833	12,72615	12,01771	1,488036	2,727398	13,18938	6,773736	8,138953	2,593529	13,02567	12,42512	8,475285	4,299016	10,39567	12,26252
5/13/2018 5:28:00 AM	17	4,07977	2,688854	6,06391	3,801876	2,529495	4,464315	3,070775	8,841732	10,5877	8,565635	11,31673	16,4803	11,34809	10,33599	9,941077	13,45359	4,892655	3,025254	5,945029	5,760182	3,16762	4,559433	3,197737	6,140376	6,418615	9,222964	14,04115	9,081359	10,644	11,62432	10,52829	9,871176	5,796101	6,974332	14,08488	12,95956	8,934432	7,811809	9,04095	11,07772	6,075169	5,73269	11,15371	12,8717	8,458014	10,65712	16,55511	10,23161	3,232552	4,425426	11,63613	14,41113	4,458789	2,37663	12,45448	14,10574	3,265708	4,346333	14,55612	13,37125	8,293754	13,33976	10,16571	10,21676	2,687887	4,725699	10,9708	13,54671	9,703249	5,29613	12,97427	8,030643	5,691452	4,633206	7,244004	13,26184	11,571	11,18389	13,22475	13,77597	6,785203	5,040963	13,05344	13,34086	1,493424	2,575362	13,84871	6,599524	8,497735	2,750815	12,96578	12,43569	8,510099	4,514464	10,53334	12,47106
5/13/2018 6:28:00 AM	18	4,553631	2,563619	5,562694	3,254034	2,470781	4,304611	3,022008	8,572337	10,62528	8,48461	11,38615	17,16201	11,45357	10,79292	10,71404	13,34294	4,250318	2,618604	5,46799	5,57865	2,85657	4,826896	3,175356	4,832353	6,466347	9,375414	14,93742	9,658556	10,02742	11,7249	10,00138	9,456786	5,37978	7,544278	14,69102	14,11949	8,780118	8,245399	8,847467	10,19279	5,782701	5,836235	11,24834	13,23525	8,772519	10,07626	16,08774	11,06363	3,250304	3,996601	11,3762	14,12488	4,94094	2,586	12,72726	14,59736	3,183093	4,453747	14,58921	14,55135	8,479843	12,59968	10,98392	10,35733	2,778722	4,865647	11,2739	12,87605	10,57464	5,636259	13,44075	8,152009	5,705059	4,825652	7,622333	12,84876	12,05301	11,57901	13,3379	14,35704	6,992361	5,102578	13,32601	12,3242	1,718612	2,878191	13,69826	7,388927	8,482607	2,675039	12,69155	12,28123	8,779428	4,763761	10,7874	12,63449
5/13/2018 7:28:00 AM	19	4,159068	2,71234	5,426269	3,347218	2,612387	4,464591	3,021731	8,827228	10,45286	9,487525	11,60809	17,57149	11,59365	11,62308	11,18382	13,49069	4,199547	2,821411	5,788088	5,350906	2,372486	4,798436	3,172869	4,358283	7,025655	9,699381	15,237	8,86819	10,00629	12,4272	10,42647	9,431298	5,438149	7,317777	14,6254	13,69709	8,828815	7,98222	8,784537	11,2308	5,600478	6,603532	11,3981	13,22882	9,274149	10,87485	16,23826	10,91181	3,784607	4,32568	12,2027	14,0176	4,422801	2,370897	13,22392	14,88444	3,383206	4,712782	14,78034	13,91875	8,680303	12,18619	10,62576	10,08738	2,771055	4,267311	11,75253	13,75159	10,39263	5,628799	13,50119	8,128798	6,204687	5,017545	7,565761	13,57613	12,25519	12,49385	14,11693	14,18435	7,005899	5,246809	13,79172	13,51252	1,758883	2,944712	14,24072	6,912302	8,735148	2,768153	12,25485	12,47721	9,459203	4,906056	11,12635	12,33574
5/13/2018 8:28:00 AM	20	5,049666	2,749848	5,552056	3,398127	2,491711	4,278432	2,037881	8,473764	10,6784	9,227317	11,80392	17,64181	11,69858	12,14799	11,01321	13,95004	4,070029	2,761936	5,664028	5,449409	3,43453	4,637144	3,216388	4,412301	7,307278	9,691228	15,09305	9,227659	10,27485	14,38191	11,03138	9,269313	5,3813	7,332698	14,97907	14,01304	8,893126	8,544983	9,399108	12,30106	6,544885	6,049956	11,73802	13,70987	8,756976	10,46191	17,22273	11,04733	3,423478	4,543477	12,12105	14,33811	4,181172	2,31163	13,32746	15,25614	3,147449	4,472881	15,42648	14,90136	8,5713	13,22489	10,73124	10,53679	3,005015	4,60979	11,72027	14,79056	10,24619	5,365689	16,19771	8,694257	5,899093	5,161983	8,114155	14,28368	12,51775	12,04106	14,22545	14,01297	7,246215	5,495068	14,29674	13,57006	1,840462	2,87529	15,453	7,023997	8,831442	2,858228	12,60976	12,76049	9,62471	5,108726	11,1765	12,15075
5/13/2018 9:28:00 AM	21	4,023955	2,617982	5,66686	3,328498	2,418559	4,216402	1,946839	8,663724	11,0628	8,979956	12,22584	18,04266	11,8187	12,54449	10,36203	14,56876	4,234983	2,91121	5,639437	5,575058	2,703498	4,75851	3,366006	4,300397	7,009768	9,437582	14,68301	9,896179	10,50225	11,76386	11,01404	9,265861	5,681297	7,256645	15,39145	13,88939	9,121905	8,147312	9,310346	10,46233	6,183687	5,805634	11,71958	13,27725	8,753592	10,81337	17,4017	11,16794	3,441299	4,827517	12,13355	15,18651	4,888373	2,561409	13,42686	15,05671	3,469344	4,837257	15,59689	14,49975	8,801186	12,93981	10,97059	10,81254	3,016896	4,818606	11,90595	13,59624	10,58977	5,576923	13,65115	9,017395	6,023638	5,164125	7,789845	14,02216	12,87018	12,51057	14,82241	14,15617	7,028901	5,578236	14,43523	14,2126	1,83093	3,050052	14,99489	7,202766	9,262406	2,789083	13,28698	13,70551	9,74511	5,521179	11,53273	12,94844
5/13/2018 10:28:00 AM	22	4,247761	2,652727	5,531402	3,529164	2,646373	4,100008	2,056256	8,441438	11,95658	9,425979	12,09066	17,89345	12,4846	12,78998	10,87706	14,66636	4,17544	2,90444	5,686616	5,232787	3,276277	4,796986	3,186754	4,80935	6,940761	9,811769	14,95358	9,517365	10,44948	11,8158	11,01742	9,550798	5,641717	7,618189	15,36086	15,46495	9,392475	8,434047	9,700141	12,2487	6,65596	5,804874	12,32006	14,13095	9,279538	11,11454	17,39625	11,29255	3,784953	4,774604	12,19655	15,14029	4,342811	2,406333	13,68859	15,39318	3,708624	5,065	15,5341	14,24127	8,652051	13,24623	11,07006	11,28633	3,305496	4,796778	12,32282	14,01414	10,40879	5,506535	13,7777	9,078595	5,970794	5,007115	7,841719	14,82551	13,80457	12,37186	14,96919	15,01775	6,918795	5,646276	14,36388	14,77509	2,056877	3,449727	14,7143	7,485632	9,621463	2,957491	13,93208	13,01856	9,723696	5,480631	11,15799	14,22808
5/13/2018 11:28:00 AM	23	4,760928	2,49026	5,532507	3,482193	2,356736	4,105949	1,931435	8,718846	11,76234	9,222894	12,64554	18,17315	11,90236	12,20332	10,94047	14,89328	4,469635	2,968681	5,65042	5,595298	3,011163	4,452918	3,09288	4,183245	7,318814	11,53812	15,78864	9,893483	11,15143	12,33484	11,02516	9,823374	5,556753	7,748053	15,91871	14,18235	9,514258	8,541805	9,6321	12,23385	6,601252	6,076688	12,30099	14,394	9,670646	11,51498	17,50615	12,22142	3,65661	4,787177	12,17396	15,25828	4,485591	2,472922	14,12626	15,23237	3,49207	4,349718	15,02756	14,11299	8,876132	13,71719	11,0865	10,98827	3,562182	4,844372	15,53506	14,49388	10,72799	5,876645	14,52027	8,921309	6,041045	5,013608	8,08549	14,93237	14,0748	12,7772	14,6321	15,03847	7,252501	5,650144	14,47226	13,95398	1,875553	3,546778	15,34276	8,422028	9,610343	2,962741	13,56087	14,53823	9,895418	5,421986	11,57984	13,75484
5/13/2018 12:28:00 PM	24	4,681974	3,215559	5,41121	3,291956	2,233021	4,084397	2,031527	8,350257	11,59421	9,412923	14,44325	19,08405	12,45103	12,42975	11,92902	15,00864	3,552373	2,809944	5,753067	5,506604	2,878329	4,446148	3,57731	4,986323	8,003702	9,991158	15,51959	10,26919	10,70844	12,42713	10,51469	9,665534	6,568994	7,902161	16,68421	15,94917	9,35041	8,851955	9,703318	11,04685	6,273624	6,122486	12,67	14,71796	9,637903	11,15972	17,30293	11,84398	3,867982	4,862746	12,52349	15,69622	4,362912	2,375318	14,23588	16,99208	3,840835	4,593004	15,59661	15,30601	8,580487	13,57013	11,29359	10,93646	2,964122	5,499075	12,97165	14,21447	11,22189	6,371436	14,39254	9,266274	6,1984	5,062169	7,931378	15,0717	14,81647	12,40523	15,51945	14,35027	7,888967	5,615951	15,03378	14,40408	2,199036	3,559972	15,28038	8,539042	9,329824	3,108767	14,35849	12,9184	10,59316	5,530297	11,65506	15,02204
5/13/2018 1:28:00 PM	25	4,389161	2,948925	5,882032	3,280766	2,576606	4,13876	2,017227	8,356475	11,77028	8,850506	16,1533	18,96048	13,07934	12,31764	11,35203	16,16089	3,466581	3,136743	4,998412	6,057071	1,785685	4,303852	3,395916	4,393029	7,906237	11,2433	18,83801	10,37149	12,03111	13,44296	11,20911	10,29606	5,568081	7,659497	16,39471	15,22021	10,13297	8,675121	10,34731	12,98616	6,239087	6,574796	12,77859	14,9734	9,763553	11,40729	17,84048	11,75667	3,940995	4,721347	12,48301	16,25898	4,182001	2,452061	14,20259	16,14286	3,430316	5,26539	16,21829	15,342	8,53013	14,59825	11,62287	11,20558	3,063591	5,3364	12,96198	14,9799	11,38373	5,853573	14,75105	9,104084	6,462477	5,020999	8,249751	15,11273	15,06887	13,0542	14,979	15,3114	7,645336	6,201025	14,51958	14,39268	2,165465	3,705723	15,66279	8,631602	9,437928	3,118852	14,5032	13,35716	10,64676	5,84335	12,1654	13,92697
5/13/2018 2:28:00 PM	26	4,732469	2,622472	6,006714	3,439365	2,613147	4,232979	1,953194	8,516731	12,41545	9,242926	13,57192	19,23657	14,08426	12,67366	11,487	16,21933	3,710212	2,893526	5,186713	5,412729	1,466415	4,743382	2,898983	4,445527	8,371394	10,86656	16,6313	10,1903	10,89661	13,38797	11,54696	11,36149	5,758732	8,35813	16,02247	15,02888	9,79892	9,578083	10,27499	11,29801	6,333652	5,931353	13,11809	15,58701	9,794567	11,95209	18,35454	13,47149	3,893333	5,160326	12,83171	16,14079	4,296392	2,536818	14,1896	16,8042	3,9593	4,674445	16,88868	16,60208	8,708278	14,40526	11,38525	11,13976	3,119612	5,407894	12,97137	15,38979	12,43859	5,994489	15,11536	9,087712	6,293518	7,805108	7,862167	15,22857	14,55881	13,24761	15,61243	15,47966	7,607551	6,115924	15,02121	16,30581	2,272878	3,729692	15,34766	8,992733	9,899493	3,347218	14,32015	13,45512	10,56787	5,74837	12,11248	14,41071
5/13/2018 3:28:00 PM	27	4,236503	2,624406	5,781941	3,648596	2,838196	4,029206	1,554694	8,133772	12,75413	9,456511	13,77038	20,56221	13,75332	13,06808	11,60567	16,82361	3,177498	2,988713	5,557374	5,027423	1,314724	4,277948	3,016827	4,635071	7,728503	10,94082	16,3322	10,948	11,00001	14,86924	11,52513	10,55116	5,790299	8,528129	16,42172	15,20578	10,09457	9,307444	9,715476	11,04401	6,632544	6,447972	13,05012	15,26	10,38289	11,51739	18,46085	12,29022	3,831164	4,962492	12,87937	16,86326	4,228697	2,849732	14,28451	17,27619	3,997361	4,552042	16,87956	16,04906	8,52578	14,79229	11,95465	11,75543	3,244018	5,527465	13,68044	15,60193	11,84564	6,031789	15,76218	8,980922	6,344289	5,467714	7,854222	16,13672	16,09803	13,65882	15,79631	15,99774	7,961359	5,814407	15,13601	15,68475	2,610384	3,424514	16,57929	9,280711	9,869377	3,344869	14,31815	13,92504	10,69553	5,949934	11,86726	14,09359
5/13/2018 4:28:00 PM	28	4,62098	2,68243	5,599649	3,690526	2,271013	3,969524	1,487069	7,461525	12,55437	9,689642	13,40041	19,98384	13,87275	13,58118	11,74058	16,68663	2,631314	2,761591	5,418049	5,105065	2,5344	4,218473	2,363575	4,18214	7,829078	11,5033	16,88778	10,7407	11,11537	14,37915	11,41723	10,76094	6,220366	8,070361	16,64995	15,24177	9,040673	9,50058	9,744488	12,08527	6,914856	6,607952	13,21487	14,61366	10,29357	11,80503	18,95571	11,72573	3,648734	4,872209	12,95217	16,80682	4,325335	3,013373	14,83015	17,76829	4,03639	4,423698	18,14627	16,1144	8,912882	14,78179	12,54221	12,17216	3,339895	5,454658	13,15788	15,94634	12,30693	6,078484	16,02323	9,345849	6,863394	6,000981	7,770156	16,54143	16,229	14,79602	17,26273	16,01908	8,403378	5,953664	15,13809	15,24833	2,254297	3,643623	16,4117	9,141455	10,19224	3,481502	14,63583	13,73038	10,66486	5,60856	12,14688	14,19782
5/13/2018 5:28:00 PM	29	4,236226	2,468225	5,235757	3,556725	2,193302	4,963666	1,610715	8,287329	12,40115	10,17863	14,27	19,85818	13,64217	13,42389	12,52204	20,05816	3,05171	2,605203	5,359334	5,238381	1,297732	4,286928	2,19648	4,529799	8,09965	11,94173	17,32683	11,36481	11,85082	15,31098	11,90014	10,80453	5,876161	8,755527	16,97502	16,91928	9,945775	8,699574	9,88865	11,5692	6,610507	7,159801	13,42182	15,02314	10,87968	12,82811	19,82068	13,05109	3,666073	4,948608	13,00833	17,07663	4,349511	2,870731	14,67037	19,14021	4,060427	4,927678	17,37677	16,56388	9,196439	14,61103	12,44571	12,79171	3,366144	5,702158	13,11533	15,76882	12,94927	6,498882	16,58723	9,766384	6,230728	5,752584	8,589192	16,80903	16,47678	14,16238	16,85435	16,19826	8,245468	5,98758	15,22346	15,24771	2,466084	3,88608	16,03262	9,965394	10,67598	3,598033	14,84576	13,86577	11,51871	6,63579	12,2753	14,37134
5/13/2018 6:28:00 PM	30	4,503689	2,552982	5,271055	3,626491	2,112138	4,457201	1,854899	8,29914	13,02056	10,08068	14,2468	21,11592	13,86356	13,68314	13,43038	16,98635	3,700542	2,631314	5,025006	5,134353	1,480783	4,421902	2,17327	4,110784	8,119474	12,05626	17,72284	12,44557	12,25699	15,4827	12,32883	10,946	6,186865	9,083361	16,60539	17,1386	9,956828	9,154646	10,24267	12,03809	7,253468	6,970947	13,80975	15,83057	11,19177	12,78003	19,23561	13,60238	3,991559	5,01644	13,48233	17,80656	4,318565	5,387447	14,89321	19,65062	4,638732	4,497334	17,56562	15,99345	9,303714	14,83926	12,39038	12,64506	3,922414	5,176628	13,8112	17,93035	13,08563	6,403073	17,13873	10,34345	6,417094	5,985162	8,600313	17,11835	16,24012	14,06554	16,91002	16,5348	8,722438	6,043118	15,50943	14,90447	2,40806	3,880761	16,09237	9,444629	10,83872	3,774591	15,83092	14,42149	11,46655	6,244405	12,83654	14,10671
5/13/2018 7:28:00 PM	31	4,013456	2,865758	5,432209	3,803258	2,188813	5,26097	1,671779	7,72505	13,80243	9,768596	14,5796	21,46213	13,50602	13,35067	12,95452	17,92806	2,59049	2,832532	5,092562	4,788419	1,605673	4,098005	2,142048	4,123011	7,77064	11,79163	16,99201	10,88017	12,7091	15,7845	11,23176	14,49582	6,08332	8,727688	16,88695	15,91533	9,129505	9,863505	10,38303	13,13653	7,234749	7,079327	13,71042	14,98459	11,15357	12,88669	20,07647	13,26523	3,773417	4,821024	13,32746	17,54179	4,336317	3,182817	15,01623	17,92275	4,1552	5,089798	17,26749	15,87595	9,914483	15,52201	13,21017	13,29666	3,737014	5,626105	13,81652	17,29609	13,16617	6,487207	17,36392	10,01762	6,688218	5,88445	8,777287	17,74308	16,75536	14,54431	17,22701	17,84532	8,769203	6,161928	15,52152	15,23679	2,363506	3,857897	16,94899	9,06402	11,36943	3,828333	18,65253	15,08655	11,44922	6,311063	13,29348	14,84182
5/13/2018 8:28:00 PM	32	4,244101	3,083762	5,275406	3,426586	2,022892	3,966484	1,682554	8,46451	14,44891	9,974581	14,64053	21,25705	14,59259	13,49732	13,52509	17,93857	3,076509	2,769604	5,08303	4,894728	1,180302	4,13572	2,172718	4,157963	8,54077	12,75303	17,77817	11,46047	12,70902	16,01977	13,27158	11,55981	6,572724	9,337008	17,05895	16,14577	10,52546	9,766109	10,51089	12,90658	7,967645	7,504282	13,32705	16,35686	10,91056	12,94077	21,24461	14,2144	4,433508	5,156043	13,61371	17,89	5,37163	3,297	15,31436	17,58489	4,344745	5,151691	17,84262	16,66833	10,10969	14,92291	12,72519	13,71395	3,921516	5,766951	13,8588	16,92059	13,8961	6,792799	18,07609	9,857496	6,744792	5,961815	9,169637	17,51547	17,17438	14,43358	17,90016	17,50007	8,714771	6,35099	15,91906	15,44575	2,162702	3,723406	17,42001	9,661389	11,46034	3,80305	15,83485	15,77648	11,77318	6,771593	13,61323	14,57332
5/13/2018 9:28:00 PM	33	4,163765	3,110287	5,28183	3,524329	2,259339	3,987622	1,818357	8,357786	14,12218	11,39948	15,11771	22,91066	14,00061	14,60751	13,49165	18,40904	3,008399	2,644438	4,891275	5,021482	1,869474	4,014216	2,473958	4,089095	8,719814	13,13108	18,08991	11,3925	12,71331	16,42407	13,24416	12,09998	6,640695	9,097729	17,38188	16,12912	10,90496	9,952062	10,73815	12,04942	7,464219	7,636978	14,3071	15,98427	11,42497	13,68237	21,08726	14,08322	4,306892	4,891275	13,47114	18,45263	4,992195	3,118783	15,03364	18,12728	4,398555	4,981488	18,72168	17,16609	10,81793	15,67453	13,06366	13,66725	3,817211	5,815028	13,67692	17,55008	13,84166	6,85635	18,5188	10,18547	6,999131	5,916847	9,746008	17,89878	17,07753	14,36015	18,232	18,54333	9,479029	6,636757	17,59871	15,80121	2,249599	3,854926	17,42589	10,91774	11,84295	3,993355	15,72357	16,12442	11,92163	7,032564	13,5358	17,43548
5/13/2018 10:28:00 PM	34	4,095656	2,963638	5,244045	3,506645	2,526387	4,041363	1,748729	8,641206	14,3462	10,90821	15,23189	21,75626	14,81557	15,07059	13,79476	18,84643	3,270129	2,547939	5,143816	4,661251	1,708734	4,075901	2,152064	3,799182	8,442197	13,65247	18,36794	11,69582	12,84759	16,5692	13,55493	12,27661	6,808135	9,120664	18,21929	16,77608	11,03476	10,24971	11,1276	11,87617	7,719869	7,403018	14,93921	17,03484	11,34056	14,15582	21,82886	14,42792	4,310207	4,837395	13,68044	18,15684	5,044071	3,138608	15,43352	18,48696	4,385085	4,690678	17,76857	17,49883	10,63398	16,18293	13,30073	13,79531	3,738464	5,61153	14,30958	17,06164	13,68431	7,071867	17,98906	9,412784	7,091553	6,149495	10,13228	18,50858	17,47244	14,62713	18,82253	20,88494	9,396069	6,849719	18,9229	16,88004	2,451716	3,793932	18,33113	10,57796	11,65382	4,11935	16,25401	16,24447	12,23647	7,101777	13,44986	16,02778
5/13/2018 11:28:00 PM	35	4,461345	2,821411	4,990675	3,395709	2,11794	4,266897	1,766758	8,733974	15,09415	12,34202	16,28371	21,60657	15,45038	14,75851	15,86594	18,73611	3,11305	3,167966	4,749323	4,667744	1,154744	3,962546	2,111033	4,126879	8,781154	14,09676	18,9917	11,85524	13,12521	18,02512	13,48703	12,76256	7,107786	9,843889	17,56922	17,45524	12,50428	10,34662	10,70513	11,7267	7,776166	7,737138	14,81881	17,38395	11,85172	14,36871	22,35425	14,53077	4,127294	4,797676	13,72783	18,60929	5,243562	3,149384	15,5714	18,84836	4,275254	4,800923	18,48067	18,04832	10,82131	15,97452	13,7835	13,93209	4,089232	5,565526	14,07866	17,40917	14,16204	7,464978	20,46019	11,0322	7,348102	6,544057	10,94054	18,97415	17,8947	14,24859	18,73031	19,2631	9,176339	6,735466	17,86486	16,55981	2,361434	4,792081	18,80132	10,61036	12,02559	4,422801	16,36487	16,01728	12,66019	7,346997	14,24714	15,52408
5/14/2018 12:28:00 AM	36	4,18663	2,73251	5,216002	3,456841	2,166156	4,017532	2,048105	8,380582	15,7798	12,02496	16,70127	22,73313	15,31305	15,24612	15,58666	19,67955	3,046944	2,651207	4,874282	4,968985	1,413848	6,966803	2,252501	3,950045	9,246657	14,23629	19,11783	11,74065	13,24961	17,51278	14,29218	12,84987	6,419928	10,31423	18,13564	17,32565	11,31348	10,05029	10,97521	12,94368	8,316893	7,392173	14,71948	17,47852	12,29029	14,90046	22,07069	14,49181	4,22925	5,131383	14,58333	19,45402	5,03516	3,141509	14,58651	18,87475	4,542993	5,143126	18,33962	17,59484	10,96796	16,44977	13,71954	14,02927	3,873093	5,831469	14,91669	18,55465	14,28838	7,454064	19,20466	10,31844	7,162703	5,650904	10,16392	19,94329	18,9477	14,55529	19,17247	19,08467	9,577806	6,645185	18,2646	17,07	2,518444	3,794969	18,88746	10,40651	12,2753	4,380388	16,90622	16,19343	13,09495	7,67117	14,15278	15,94351
5/14/2018 1:28:00 AM	37	4,372928	2,796475	5,061133	3,450624	2,023099	3,917372	1,698096	8,312265	16,45495	11,88474	16,69499	22,15462	16,08795	15,97639	14,92954	19,61849	3,158019	3,321176	5,109485	4,703595	1,184861	4,353587	2,065995	3,796142	9,608752	15,02411	19,09897	11,40452	13,61613	17,29788	14,24956	13,13688	6,804957	10,78947	18,38963	17,07152	11,85455	10,40285	11,51131	13,18226	8,310054	7,340504	15,03039	17,25603	12,63166	15,39477	22,58075	14,80562	4,589481	5,164747	14,87076	18,74033	5,313536	3,269853	15,23189	19,34509	4,467355	5,320513	18,60315	17,7732	11,04581	17,28649	13,74489	14,10436	3,97208	6,232594	15,69912	18,46914	14,21302	7,403708	20,05167	10,41114	7,47313	5,941921	10,08351	19,04419	19,41265	15,3907	19,46625	19,69192	9,507349	7,184114	19,24099	18,02753	2,628827	3,789649	18,94044	11,16262	12,49599	4,376865	18,29113	17,30472	13,48447	8,020834	14,5097	16,29531
5/14/2018 2:28:00 AM	38	4,54244	2,913351	4,726321	3,197115	2,04769	4,162177	1,780573	8,238631	16,35161	13,16202	16,63848	23,65979	16,37323	16,90657	15,38247	20,7262	3,301213	2,714067	4,910753	4,833872	1,271621	4,038599	2,424776	3,923864	9,965254	15,0583	19,03107	12,416	14,10706	17,3642	14,07887	13,27662	6,943938	10,17822	18,26198	17,42699	12,37677	10,32017	11,93095	12,60437	7,652796	7,259063	16,28032	19,60606	13,01082	14,90689	23,72023	14,25011	4,496988	5,270087	15,72454	18,60328	5,612774	3,500083	14,67382	19,54652	4,705115	5,455418	17,35777	17,78964	11,4229	17,90472	14,13386	14,19823	4,419209	6,475878	16,14618	19,27498	14,88098	7,648859	20,23618	10,27409	7,590353	6,443344	10,43242	19,49368	21,68083	15,31153	19,37617	20,21289	9,706909	7,746395	19,64799	17,68671	2,632557	3,690664	19,48373	12,04866	12,69459	4,782065	17,63781	17,22618	13,54443	7,653625	14,94978	16,13181
5/14/2018 3:28:00 AM	39	4,270419	2,882889	4,910063	3,538765	2,118148	3,836552	1,654095	7,703844	17,10254	12,06938	17,5373	23,32145	16,13989	15,74554	17,18211	20,31188	2,830322	2,717521	5,075431	4,46328	1,312099	4,314282	2,279786	4,182693	9,737166	15,4463	19,01297	11,73505	14,08184	18,09129	13,68272	14,63984	7,44992	9,993714	18,70648	17,05446	11,85027	10,09692	11,62405	13,99854	8,391771	7,796475	15,64144	17,46235	12,5802	15,43967	23,30184	14,16991	4,349303	5,142987	15,92776	18,79152	5,458113	3,319794	15,19259	19,69351	4,57608	5,878647	19,29812	18,61965	11,55062	18,17653	14,44117	14,86364	4,402216	7,01937	16,26451	18,70835	15,44229	7,282134	20,62514	10,35402	7,856639	6,380277	10,23355	20,61491	20,6621	16,53971	19,37286	20,00636	9,643913	7,687197	19,335	18,50858	2,635182	3,61323	20,13069	11,78189	13,10946	4,82358	17,3807	18,52412	13,31662	8,485024	15,00525	17,21465
5/14/2018 4:28:00 AM	40	4,349442	2,814711	4,981488	3,112843	2,505595	4,026305	2,089965	7,988091	16,76096	13,43577	16,17636	23,67954	17,04928	16,83763	17,07767	20,51227	3,162647	2,983118	5,145544	5,147477	1,439959	4,082947	2,154136	3,871988	10,13097	15,83637	19,62326	12,61633	14,3721	18,603	14,31656	13,96704	7,262516	10,52526	18,85251	18,22764	12,9825	10,69732	12,15386	13,99646	7,592147	7,473544	17,44992	17,87211	13,00273	15,78463	24,00331	15,10983	4,34737	5,317266	16,07026	19,48428	5,72295	3,361585	15,83313	19,54928	4,991572	5,81047	18,02643	19,44698	11,75577	18,11637	14,89845	15,21379	4,595146	6,816838	16,39499	20,17462	14,99254	8,01814	20,51531	10,27499	7,707711	6,500746	10,46481	21,17174	20,9996	16,919	20,85171	20,86511	9,441174	7,958872	20,6172	18,51956	2,666197	3,947143	19,78669	12,53143	13,42755	5,180151	18,21114	18,08162	14,36084	8,137158	15,54246	17,42933
5/14/2018 5:28:00 AM	41	4,280228	2,745358	5,007322	3,275862	2,568523	4,435304	1,970049	8,565774	16,65962	12,86672	18,02062	23,7118	19,35359	16,9943	16,28688	21,10093	3,411597	3,033751	4,799749	4,459687	1,141689	4,012075	2,089619	3,968004	10,04276	15,97266	20,18451	13,23504	13,92262	19,2117	14,76176	15,53638	7,535713	11,0597	20,09401	17,6758	12,52079	11,15861	11,4459	14,87152	8,700129	7,911347	16,6485	19,29432	13,17998	16,24282	23,7967	15,66009	4,571866	5,5218	17,14101	19,91214	6,312929	3,168725	16,54724	20,07529	5,037854	5,74236	19,64985	19,93507	11,91023	18,71498	14,6377	15,09546	4,414235	6,735673	16,48838	19,4076	14,97886	8,179847	22,01902	10,22187	8,481709	6,449146	10,88866	21,41806	21,183	16,33552	20,24246	20,12841	10,28017	8,330916	20,49845	19,13675	2,945403	3,921171	20,74637	12,23454	13,29396	5,197212	18,86301	19,24314	14,53353	8,040796	15,49493	17,28034
5/14/2018 6:28:00 AM	42	0	0	0	0,2432858	2,910588	3,978297	1,651056	8,228683	16,62826	12,13417	17,32041	23,72099	17,37186	17,23862	16,4258	21,60588	2,993203	2,507667	4,826481	4,406222	1,210903	4,024647	2,083472	3,76119	10,26408	16,29234	21,09002	13,58097	14,44836	19,28969	15,29282	14,29646	7,589523	10,86442	19,77564	20,33993	12,06862	11,84053	11,51477	15,20357	8,719192	8,11906	17,41573	19,3042	13,75829	17,6499	24,62658	15,10707	4,582021	5,480493	17,93221	20,07923	5,809779	3,313923	16,91099	20,2915	5,149964	5,837409	19,73786	20,75549	11,94028	19,40457	14,74539	15,4003	4,792219	7,037951	17,92966	20,37038	15,41998	8,056752	22,1446	10,76453	8,073607	6,646013	10,71252	21,64083	21,60443	16,78603	21,0979	20,5343	10,29261	8,819008	20,20889	19,17979	3,112014	4,026788	21,19363	12,34976	14,09842	4,862401	18,98216	18,54381	14,90599	8,806366	16,15309	18,06276
5/14/2018 7:28:00 AM	43	4,175854	2,886411	4,920701	3,248992	2,528874	4,042745	1,74569	8,166239	17,03553	13,14261	17,53516	24,08813	17,47368	17,10413	17,24594	22,00003	3,157535	2,732164	4,851694	4,579879	1,263884	4,302678	2,272602	4,001989	10,44478	16,93876	21,05417	12,9043	14,23457	19,99399	15,08234	14,65442	7,853394	11,34843	20,10942	17,87357	12,87792	11,79908	11,7126	14,38149	8,758566	8,031816	17,42851	18,63824	14,46397	16,37157	25,88072	14,78994	4,60827	5,300343	16,66632	20,36348	5,756452	3,264465	17,05936	20,07516	5,202877	5,804528	20,47186	20,14188	11,93406	19,70111	15,20681	16,01355	4,951025	7,175826	17,46601	22,30969	16,20483	8,228407	23,27268	11,07061	8,536141	6,698235	10,92521	21,61265	21,7412	17,37062	21,67613	21,10916	10,3967	8,36048	20,60877	19,28195	3,110356	4,031692	21,02806	12,99472	13,84277	4,800578	19,43793	19,53643	15,38586	8,919098	16,00996	18,37478
5/14/2018 8:28:00 AM	44	4,003302	2,825694	5,237207	3,768167	2,203457	3,789166	1,241573	8,219842	17,20063	13,51176	17,21299	23,69626	18,28622	19,54838	18,0341	21,68518	3,028777	2,506631	4,888649	4,498301	1,15281	4,293145	2,461317	3,782604	10,37971	16,80489	21,61009	12,98871	14,98107	20,56877	15,67681	15,67543	8,054681	10,96112	19,97886	18,48786	12,37428	12,07104	11,61396	14,06844	8,697159	8,143306	17,04037	19,48159	15,08317	16,44196	25,34511	16,46345	4,769769	5,249226	16,78658	21,08435	5,943302	3,187168	17,26922	20,17207	5,106032	5,869529	20,44603	20,3382	12,19745	19,7161	15,58804	15,79251	5,386964	7,454618	17,38499	21,21519	16,252	8,435496	23,68838	11,26264	7,980769	6,513733	11,09099	21,87576	22,02131	17,03533	22,78266	21,87113	11,04008	8,380581	20,795	19,37375	3,033267	4,414374	22,01288	12,58662	13,95087	4,837672	20,36148	21,7872	16,14328	9,722315	16,47325	17,35314
5/14/2018 9:28:00 AM	45	4,563578	2,793435	5,007875	3,305634	2,104401	4,291211	1,066741	8,200432	20,38821	13,00432	17,76194	24,18497	19,77986	17,64589	18,01503	25,09795	2,910105	2,640086	4,71216	4,533806	1,16476	4,087436	2,240965	3,747514	10,63122	17,22729	22,05101	13,66545	15,50978	20,85136	16,08988	15,28674	7,565	11,47201	20,50426	18,58028	12,18715	11,68304	11,80219	14,39102	8,3553	8,141303	17,77658	19,22165	15,56511	17,4064	25,57575	16,54675	5,118949	5,727647	16,61362	21,38221	6,043255	2,914525	17,10288	20,61747	4,579258	5,963749	21,04657	21,11323	12,50953	20,47497	16,89158	16,3351	5,145405	7,665023	18,07167	21,44569	16,74755	8,67678	24,75492	11,90954	8,144548	6,879006	11,3646	22,71745	22,36965	17,34458	23,12535	22,36027	10,35326	8,30743	21,79867	20,20094	3,085351	4,539124	22,65093	12,61757	14,52676	5,096361	22,567	20,75991	16,19529	9,608753	16,87376	18,29679
5/14/2018 10:28:00 AM	46	4,509906	2,731681	4,96857	3,159262	2,096803	3,927733	1,065912	7,787909	18,66663	14,00206	18,13039	24,8555	18,39467	18,01952	18,80305	22,63732	3,127625	2,553327	4,822129	4,292799	1,352992	4,103946	2,314669	3,806159	10,65892	18,28981	22,1819	12,91936	17,13286	20,99408	16,22589	16,1611	7,566935	11,25926	24,68937	19,25508	12,69493	12,10074	12,55567	13,89831	8,586428	7,979319	17,38886	18,60059	15,1827	17,91204	26,19501	16,75156	5,003316	5,253993	16,71937	20,63909	5,93757	3,029813	17,26618	20,13746	4,915106	5,785809	21,04153	20,51614	12,35888	20,07516	15,40803	16,4439	5,155767	7,829425	18,23628	21,51705	16,39126	8,295341	27,09473	12,18791	8,431491	6,863671	12,34237	23,02401	22,77271	18,14414	22,6146	25,29626	10,17566	8,856998	21,57811	19,77336	3,077269	4,413476	23,24057	13,51114	15,38095	5,067832	20,58127	20,74471	16,31859	9,722592	17,35398	18,91578
5/14/2018 11:28:00 AM	47	4,560538	2,780587	4,880361	3,170314	2,053285	3,844773	0,9270695	7,703084	18,44897	13,53006	18,05136	24,22891	18,5425	18,12825	19,27684	24,06658	2,870317	2,576951	4,894728	4,297704	1,088915	4,153611	2,796889	3,68866	11,61182	18,08583	23,28768	13,79939	16,32135	21,8549	16,40701	19,50714	7,72885	11,6954	20,77966	19,04275	13,29182	12,53233	12,49972	13,99853	8,579174	8,29997	18,1288	19,22075	15,48457	18,31061	26,21153	17,17362	5,357261	5,614501	16,42711	21,69913	6,129255	3,253205	17,88358	20,42213	5,103821	5,830225	21,99761	20,91263	12,39383	20,9297	15,77048	17,36136	5,301034	7,814158	19,05324	21,85725	16,51166	8,904317	25,51869	12,6921	8,658958	7,04327	11,91562	23,49352	23,24858	18,61972	22,71497	23,0763	10,71162	8,784952	21,26036	20,20737	3,223226	9,170052	24,33998	13,20161	15,81096	5,26318	20,42178	21,15523	16,66529	9,894729	17,81312	19,47938
5/14/2018 12:28:00 PM	48	4,025269	2,314669	4,74504	3,227233	2,338224	3,942376	1,085944	7,878053	19,39358	15,13822	17,9224	24,47039	18,40358	18,6535	18,51846	23,46693	2,910243	3,030849	4,927264	4,303438	1,051959	4,595629	2,461179	3,602937	10,93384	18,3017	24,24928	13,74979	16,00305	22,51941	16,10563	19,14891	7,569077	11,48182	21,1296	19,00793	13,38155	11,76455	12,88213	14,05773	8,680371	7,877431	17,84013	20,09947	15,60925	18,19338	27,13169	17,88807	5,211511	5,725091	16,17602	21,78285	6,064116	3,412494	17,10164	21,34532	5,145336	5,922925	22,52494	20,96962	11,94594	21,04781	16,13519	17,50401	5,680813	7,856501	20,11342	21,56989	17,17603	9,669887	25,11377	12,10896	8,806089	7,044927	11,85918	23,95384	23,95882	18,35751	23,05758	23,16603	10,92355	8,774108	21,77587	20,41625	3,258938	4,331551	24,44318	13,58829	16,06149	4,885058	20,64717	21,27418	16,85987	9,712023	17,48577	22,9988
5/14/2018 1:28:00 PM	49	4,195057	2,302926	4,793463	3,341484	2,240413	3,985688	1,067225	7,963846	18,74676	14,32672	18,56073	24,43364	18,86488	18,94949	18,76644	24,01781	2,982841	2,620814	4,892794	4,278432	1,198469	4,540921	2,421668	3,790479	11,25974	18,10566	23,4614	14,56081	16,29041	23,34086	17,79655	19,1599	7,920189	12,10019	21,61859	19,70726	13,75048	11,77892	13,17715	14,656	8,452421	8,444062	18,35433	20,55951	15,85026	18,7031	27,20456	18,09309	4,997168	5,292537	17,38167	22,14177	5,832504	3,193109	17,26625	21,78817	5,085723	6,124904	23,37036	20,9594	11,61527	21,83466	16,53798	18,26709	5,799624	7,991683	20,32092	22,58386	17,1685	9,421005	25,42786	13,11864	9,183384	7,417593	12,08575	23,98817	23,23739	18,92463	23,75331	23,7406	10,9393	8,548505	22,18715	20,64165	3,272408	4,594662	23,74309	12,79129	16,03462	5,100851	21,72517	22,6318	17,32109	9,976099	17,82818	20,41363
5/14/2018 2:28:00 PM	50	4,776539	2,388166	4,57097	3,420369	2,084715	3,958403	1,164208	8,003908	19,83456	15,1664	18,71733	25,71045	20,95878	20,45742	19,49892	25,43118	2,977937	2,722632	4,741103	4,586234	1,432154	3,811754	3,04204	3,595201	11,97454	18,5284	23,2979	15,20764	17,7609	23,62152	18,12189	18,49207	8,120027	12,26563	22,60707	19,05034	14,29729	12,37636	13,56944	15,73414	8,313163	8,508786	18,90432	20,51081	16,81518	19,51909	28,11623	18,61806	4,956206	5,494585	17,91224	23,61827	6,092783	3,385347	17,12036	21,61721	5,536583	6,091609	23,12894	21,16186	12,12437	21,84716	16,55801	18,54547	5,640404	8,220256	19,68895	22,64651	18,16935	9,894245	26,98614	13,38383	9,301711	8,223157	12,8442	24,31007	23,82626	19,65441	24,45064	24,49899	11,36142	9,037632	22,31799	20,31768	3,061243	4,749669	24,53968	13,69136	16,70038	5,761494	21,6943	22,98132	17,52169	10,10693	18,50347	19,67624
5/14/2018 3:28:00 PM	51	4,561505	2,545728	4,99848	3,481709	2,027036	3,960543	1,003122	8,010127	20,13297	14,77833	18,71857	27,6519	22,40668	19,94467	19,53332	25,09076	3,160436	2,623163	4,597287	4,467147	1,129462	3,931117	2,313633	3,733146	11,95409	19,19147	23,46181	15,01485	16,80344	23,73646	18,10117	22,2909	8,204576	13,04833	21,35057	18,95813	14,22006	12,07843	12,80159	15,87257	9,231391	8,204299	19,01007	21,01984	15,98869	20,39588	28,54892	17,68989	5,252404	5,833679	17,30555	23,13536	6,208832	3,306394	18,60087	22,46843	5,528294	6,458747	25,72073	21,53584	12,11103	22,34803	16,92321	20,75452	5,683093	7,896428	19,75796	22,1951	18,29527	9,949644	27,36012	14,45423	9,10505	7,595809	12,86679	24,48732	23,61275	20,17573	26,14549	24,42418	11,2138	8,879518	23,25818	21,68311	3,085696	4,75181	24,3283	13,67747	16,93696	5,287564	22,18612	22,86749	17,47499	10,39353	18,49856	20,70658
5/14/2018 4:28:00 PM	52	4,250318	2,361917	4,768941	3,326426	2,006728	4,111268	1,08629	7,683328	21,18403	14,37714	20,17428	26,59248	21,91534	20,05713	20,27306	24,84244	2,997693	2,608104	4,649577	4,305164	1,14908	4,136619	2,639534	3,739915	12,92862	19,55543	25,40706	15,86345	17,34748	25,07184	17,39356	19,66685	7,824243	12,75793	21,7995	19,56199	13,89817	12,86106	12,65895	15,1548	8,855342	8,315237	18,13896	20,92182	16,45695	20,05132	29,19533	18,44365	5,776415	5,672524	17,91584	23,28906	6,691948	3,447654	18,29824	23,84388	5,333015	6,299804	24,12322	21,5893	12,50283	21,55766	18,55887	19,97492	5,811712	8,074436	20,45417	24,25612	18,9182	10,26325	27,05985	14,14159	9,509492	8,05247	13,17073	24,39448	24,5153	23,5655	25,93128	24,93451	11,26485	9,174059	25,65298	21,82354	3,339274	4,505761	25,51517	14,23788	17,52114	5,272505	21,94214	23,57193	17,82459	10,26802	18,64121	22,98077
5/14/2018 5:28:00 PM	53	4,436823	2,899743	4,778957	3,262944	2,170438	4,246243	1,199644	8,461468	21,13899	15,00732	19,70228	27,42616	22,00445	20,77296	19,52552	25,79776	2,895184	3,186478	4,6942	4,375829	1,298353	3,90107	2,481833	3,767062	12,88158	20,61699	25,92756	16,47077	18,48295	24,61773	18,25203	19,1514	8,751104	13,18081	22,31543	18,81452	13,82502	12,58234	12,9474	15,99076	9,435371	8,534483	18,60162	20,49182	16,30298	19,66291	30,41894	18,11789	5,997182	5,471859	17,90071	23,88063	6,542813	3,517905	18,76485	23,87689	5,466884	6,271	24,42432	22,71511	12,65756	21,16269	17,19558	20,76287	5,69601	8,403583	24,67223	23,90515	19,31221	10,11377	29,52911	15,73165	9,991918	7,602993	12,97206	26,29096	24,52193	21,46324	26,27286	25,8897	11,26692	8,672635	27,00334	20,47241	3,390114	4,378178	25,67881	14,06996	17,65073	5,688688	22,93269	24,20611	18,69315	10,63274	18,21155	21,53902
5/14/2018 6:28:00 PM	54	4,088127	2,36019	4,741794	3,366006	2,012116	3,777285	1,041736	7,800274	21,34263	14,75865	21,20476	27,03954	22,64285	20,4722	20,70527	26,09105	2,297884	2,53889	4,740274	4,09911	1,197986	3,961512	2,688508	4,039774	12,82645	19,97734	26,21408	16,31915	17,76933	24,90233	18,67533	20,0766	9,064158	12,99528	22,72221	20,17987	14,4458	13,43536	13,57683	15,31734	9,364638	8,717534	18,79925	19,32527	16,745	20,2131	30,75493	19,09213	5,978531	5,380195	17,81091	23,41602	7,321921	3,507474	18,664	24,14083	5,269535	6,302844	25,46461	22,5451	13,13267	22,31177	17,32489	21,19813	6,231211	8,606807	21,76386	23,15194	19,03508	10,25745	29,31987	14,484	9,809488	8,022974	14,72017	25,45839	24,77074	21,54033	26,73823	25,3163	11,4888	9,082118	25,15004	20,79541	3,079686	4,410229	26,8942	14,73717	18,16071	5,943441	23,41858	24,02416	18,599	10,85136	18,8905	23,04591
5/14/2018 7:28:00 PM	55	4,496781	2,200901	4,655379	3,285671	1,942626	4,77274	0,9765279	8,520116	23,16043	14,40436	21,61092	28,34279	24,03991	21,42566	20,56277	27,38119	2,31536	2,552774	4,661665	4,318565	1,154744	3,73059	2,120911	3,653985	14,05256	20,56808	26,76399	16,98663	18,65005	25,67529	20,00138	20,57817	9,208112	13,79683	22,14336	19,92581	14,26614	13,54657	13,16534	15,03979	9,648472	8,33955	19,6902	20,78547	17,19068	20,53859	30,28515	19,10616	6,128703	5,709411	18,20672	23,41644	7,517063	3,474456	19,20217	24,51453	5,250124	6,233007	27,1225	23,51473	13,31979	23,11657	17,39487	21,52927	6,02868	8,548712	22,34458	23,47508	19,37707	10,06984	28,31842	15,70851	9,715474	8,088598	14,55011	25,91547	25,55385	22,30272	28,18212	26,76821	11,84164	8,934986	24,72846	21,25	3,331261	4,445112	27,8123	15,88424	18,06698	6,16704	24,84658	25,25607	19,20949	11,32999	18,6218	21,97322
5/14/2018 8:28:00 PM	56	3,976155	2,210226	4,696204	3,411942	2,14564	3,72907	1,044361	7,778998	23,7203	15,02687	21,10453	27,27951	22,39072	21,40231	20,21559	29,23816	2,519134	2,545659	4,714301	4,251561	1,226445	3,86515	2,082781	3,785367	13,96897	20,90455	26,77436	16,55773	17,92129	26,90394	19,4143	19,34937	9,451399	13,0026	22,55277	21,02978	14,00793	13,53345	14,34834	17,36502	9,787799	8,749585	21,14777	20,42358	18,75442	20,92942	32,2907	18,71311	5,98903	5,267255	18,61841	23,64211	7,237373	3,739915	19,32748	24,47316	5,075224	5,978186	25,10569	22,35135	12,82776	24,20963	18,42071	21,70749	5,64973	8,812099	22,89484	23,97643	20,33792	10,12309	30,38517	15,75679	10,20992	7,969994	14,52579	26,46034	25,49839	23,32069	29,15264	26,17201	12,39956	8,776387	25,40631	21,33013	3,203125	4,364293	30,7751	15,05768	18,33568	5,791888	24,42384	26,04132	19,16549	11,0217	19,1342	23,11202
5/14/2018 9:28:00 PM	57	4,418035	2,215338	4,695996	3,216595	1,952849	3,907631	1,040838	7,132102	23,46064	15,3172	21,64816	26,9275	23,97422	22,03899	20,56394	28,17031	2,386992	2,524868	4,682527	4,195955	1,196673	3,79863	2,223281	3,850091	15,2464	21,51297	27,70357	17,36993	18,73031	26,5835	19,54327	19,91455	9,349097	13,9383	22,87923	19,18718	14,96975	14,39814	13,85209	16,37745	10,08773	8,541044	20,47766	20,53396	17,83709	20,95118	32,44046	19,89929	6,426627	5,198387	18,48475	24,01615	7,234471	3,953291	23,07526	23,69605	5,433729	6,138443	25,14444	22,76111	13,54097	24,2488	18,61136	21,88688	7,158419	8,772036	22,9941	25,09367	20,0976	10,37197	29,24576	16,55497	10,83983	8,139645	14,82752	27,63069	25,77676	22,78335	29,22069	26,46414	12,98519	9,222756	24,46708	21,91292	3,531858	4,456441	27,14322	15,30767	18,45118	5,759422	24,05607	25,94247	19,54182	10,65705	19,52586	23,49179
5/14/2018 10:28:00 PM	58	4,356004	2,132101	4,871657	3,599207	1,939586	3,680026	1,099967	7,753924	24,09206	15,75024	21,86788	27,60472	26,41323	22,70757	20,95477	27,8728	2,504628	2,553672	4,621119	4,255015	1,060179	3,824671	2,123881	3,937818	14,22621	21,97516	29,0252	17,34437	19,42294	27,07518	19,62437	20,07771	9,324644	14,09856	22,76249	19,43979	15,81786	14,90696	14,00206	15,75016	10,107	9,145875	22,29015	21,54371	18,42417	21,88743	32,53054	20,41377	6,377929	5,599373	18,45214	23,75297	7,594358	4,010693	20,33647	25,48215	5,325832	6,071024	25,63999	23,31592	13,63727	24,42556	18,8007	22,24069	6,893166	8,987139	22,8076	26,56802	20,22857	10,96831	30,1932	16,46676	10,90952	8,425756	15,52802	28,80395	26,96204	22,20553	29,80817	27,47216	12,6988	8,925453	26,02488	22,74557	3,426724	4,494847	28,38258	15,62079	18,76506	6,291307	25,78553	25,95643	20,49521	11,37261	19,75036	25,12309
5/14/2018 11:28:00 PM	59	4,282991	2,335047	4,611655	3,302456	1,874586	3,685966	1,151221	7,754684	24,0062	15,59253	21,57839	27,79682	25,59592	22,42367	22,2161	28,75034	2,284621	2,589108	4,544237	4,614763	1,190318	3,857828	2,088791	3,744405	17,091	22,75779	29,10836	18,165	20,05865	28,19843	20,34096	20,6346	8,532618	14,42266	24,03812	21,11786	16,1736	14,40249	13,62373	16,70411	10,50433	10,05733	21,09168	21,81401	19,05497	22,17589	32,61163	22,58828	6,45557	5,521041	19,43019	24,16204	8,152699	4,136204	21,40528	25,79817	5,259312	6,343391	25,49949	23,76948	14,16114	25,21856	19,14139	22,47106	6,374958	8,962547	23,406	26,24123	20,23604	10,99483	30,70644	15,97473	11,17243	8,768857	15,69981	29,45119	27,86009	22,06669	29,87552	27,32344	12,63442	8,82847	26,31376	22,95708	3,342037	4,451468	28,32408	15,77504	19,31988	6,959203	26,158	29,90778	20,67197	11,38484	20,46516	25,49624
5/15/2018 12:28:00 AM	60	4,482759	2,371657	4,911375	3,34259	2,107027	3,678506	1,054377	7,78038	24,98232	16,26133	22,57937	28,05937	26,18956	22,92979	21,9773	28,7433	2,290976	2,556504	4,609859	4,22027	1,118894	3,766924	2,344786	4,248246	14,6272	22,7292	29,52621	17,93981	20,20841	28,13944	21,06322	20,57444	9,06768	14,49022	24,86275	20,96989	16,35168	14,47509	13,7893	17,05647	10,53942	9,617595	22,21195	23,63029	19,80313	22,88669	32,11911	23,45097	6,609127	5,886799	19,50093	24,59439	7,709508	3,900517	20,4673	26,15985	5,140915	6,074685	24,56289	24,71472	14,0185	25,23175	19,75064	22,91978	6,461096	9,123701	23,22703	26,00057	21,34491	11,69368	31,47761	16,19743	11,78645	9,048753	16,20683	30,40264	28,62691	22,5085	30,23617	27,73928	13,12438	9,446977	27,04127	23,69439	3,436948	4,540438	28,86432	16,33068	20,38296	6,316244	27,06848	26,29828	20,63149	11,70528	20,78616	24,2048
5/15/2018 1:28:00 AM	61	4,211912	2,215683	4,732331	3,254794	2,09632	3,601418	1,009616	7,795922	25,03475	16,75916	23,62684	28,72244	26,82319	22,94285	23,57455	29,35939	2,689476	2,632626	4,733021	4,331137	1,020875	3,748549	2,151097	3,683618	14,87463	23,89057	29,28272	18,72458	20,11584	28,23607	22,54172	20,84736	9,336042	14,06222	25,60573	23,13833	17,46132	15,27699	14,23491	18,05496	10,91132	8,70137	23,31151	22,47666	19,97237	23,2302	33,72486	21,82402	6,83542	5,926103	19,4342	24,78317	8,297415	3,792344	20,54474	29,63017	5,297096	6,203098	25,3842	25,26401	14,84313	25,35381	20,44416	23,06808	6,442378	9,493604	23,42465	26,69575	21,49004	13,34197	32,63366	17,27281	12,23026	9,312487	16,97834	30,79182	28,56453	22,69887	31,05334	28,49034	13,55341	9,946812	27,89725	24,24873	4,4371	4,725768	31,63344	16,334	19,39116	6,495357	27,3385	27,33968	20,42551	13,19491	23,39087	24,8336
5/15/2018 2:28:00 AM	62	4,54472	2,28918	4,708913	3,447378	2,09259	3,695292	1,077863	7,741075	25,79161	17,19558	22,9414	29,62623	26,32923	24,59273	23,52019	30,34213	2,394659	2,65252	4,493948	4,442902	1,097066	3,810856	2,094938	3,422441	15,87906	23,57296	31,00823	19,14283	21,65403	28,74399	22,04859	20,94061	9,101321	14,46563	25,33267	21,36017	16,27528	14,98135	14,19112	17,69583	12,22211	9,290382	22,7828	23,14421	20,20253	23,40904	34,4648	21,97958	6,600976	6,31279	20,4758	25,00401	8,409869	3,816935	21,19819	26,83625	5,611185	6,572447	25,47953	25,42806	14,68494	25,77276	21,03559	23,2903	6,351956	9,865026	24,50024	29,12695	22,59408	12,0796	32,09342	16,59628	12,42022	9,662149	17,01619	32,28455	29,70553	23,13971	31,74956	28,62891	14,54824	10,80225	27,49247	25,70181	3,668145	4,502998	31,85732	16,32868	19,89121	6,759367	30,71556	27,98001	22,84096	13,00895	22,04956	27,98726
5/15/2018 3:28:00 AM	63	4,347785	2,269148	4,696135	3,320278	2,186671	3,617858	0,9995302	7,193786	26,45336	16,93109	24,36637	30,25116	29,81785	23,66089	26,84529	30,5821	2,42374	2,490329	4,44829	4,263856	1,289995	3,800357	2,13666	3,926144	15,87126	23,49511	29,85929	19,65635	21,91617	28,77853	21,93524	20,94876	9,352551	14,51951	25,97915	21,66431	16,73837	15,67722	15,01174	19,07348	10,8877	9,15527	23,58636	22,68153	20,17283	23,22012	35,96051	22,01405	6,988354	6,175743	20,3516	25,09546	8,091566	3,825362	21,47608	27,2831	5,238105	6,124766	26,47326	25,5886	15,06334	26,32743	21,12483	24,27678	6,29559	10,27202	24,5843	28,25514	22,56169	12,61273	33,57793	16,90222	12,82652	9,848516	16,67627	32,76159	29,49381	24,21854	31,67054	29,00772	14,86765	9,687363	27,59284	24,61179	3,562528	4,482759	30,75252	16,43043	21,64346	6,943178	28,30936	28,74827	21,4316	14,95123	21,49329	26,45191
5/15/2018 4:28:00 AM	64	4,146773	2,274052	4,580916	3,384243	1,835419	3,672635	1,052305	7,463045	26,1832	17,46795	23,48889	30,7099	29,0661	24,01276	25,37971	30,89716	2,440249	2,530325	4,522477	4,263373	1,093681	3,665106	1,870925	3,545397	15,50267	24,22953	31,41744	19,89065	21,87355	30,09125	22,6559	21,17547	9,308687	14,91048	25,13076	21,83646	16,80717	16,11765	14,9044	19,06872	11,617	11,76068	25,32293	23,77176	22,33836	24,23782	34,25619	23,31593	6,968184	6,514976	20,11853	25,28045	8,796765	3,938439	22,4674	27,63097	5,807016	6,177263	26,03061	25,85398	15,52995	26,77781	21,50068	24,30371	6,694988	10,04856	24,86365	28,29707	22,89069	12,70978	35,02991	16,9878	12,61176	10,17089	17,30908	31,97875	31,0921	23,91758	31,84219	29,96933	15,24936	9,847757	28,00004	24,75844	3,875304	4,291211	31,07385	16,69996	21,89275	6,872583	28,25583	29,05711	22,45759	13,74406	21,80171	26,18231
5/15/2018 5:28:00 AM	65	4,385499	2,373107	4,659456	3,21922	2,448193	3,798284	1,088569	7,051489	27,74619	17,0738	24,94764	31,94062	29,51046	26,27722	25,09076	33,73128	2,395695	2,516095	4,467009	4,260749	1,244129	3,732869	1,918242	3,733353	15,91139	24,43288	31,06336	19,94405	21,55097	29,74732	22,98526	23,37644	9,903708	15,2723	25,35975	26,57645	16,30595	15,64641	16,88743	20,08738	12,10896	9,548174	27,58614	22,34872	21,49543	23,78778	35,46565	23,59872	7,176102	6,250484	21,25256	25,28597	8,374364	3,912052	22,3968	27,29056	5,775517	6,021704	26,29842	26,24903	15,80294	27,64617	22,08734	24,54645	6,435952	10,98668	25,24736	29,60198	23,5606	12,63518	35,60932	17,46442	12,99459	10,56725	17,02897	33,62035	31,49073	24,61076	32,27121	30,54543	14,93555	9,612484	29,66201	25,87257	4,029827	4,367401	32,03215	16,37344	21,24171	7,02455	29,22124	29,6006	22,61646	13,55424	24,74884	27,35901
5/15/2018 6:28:00 AM	66	5,162537	2,259753	4,4543	3,114294	1,866711	3,61247	1,012724	7,896013	28,19125	17,91128	25,34137	31,07302	29,54327	24,31795	26,80855	32,67635	2,287384	2,511605	4,926573	4,60005	1,190595	4,00945	2,051973	1,428838	16,15613	24,61573	32,90589	20,82049	22,52977	30,41619	22,93214	22,97738	10,24564	15,82691	26,63614	22,02642	17,27564	15,16751	15,3862	19,93603	11,65734	10,47345	24,95911	24,82248	22,85381	24,07528	35,03205	29,13807	7,460419	6,465173	20,22484	25,76688	8,632294	3,918476	23,59044	28,06946	5,934944	6,356309	26,13209	27,2746	15,51593	27,67304	22,26632	25,72357	6,552415	10,79223	26,16421	29,56883	24,8689	12,93007	37,69265	17,29837	13,49704	10,52601	18,24236	35,93315	31,33952	25,36583	32,80007	30,50632	15,08821	10,42875	29,2566	26,02771	4,084535	4,362774	32,95653	17,9291	23,21328	7,137696	29,35199	31,23004	23,96952	14,35186	23,63844	26,86851
5/15/2018 7:28:00 AM	67	3,776939	2,271151	4,642117	3,350257	2,00735	3,541184	1,066051	7,624337	28,67575	18,38314	27,61584	31,74811	30,8256	24,26303	27,31522	32,85644	2,333734	2,56804	4,49685	4,359941	1,141412	3,477702	1,951606	1,574588	17,39128	26,42214	32,16408	20,34703	23,48447	30,29827	25,8247	23,22723	10,31644	16,01742	25,74817	22,85056	17,28538	15,88369	15,36258	19,55702	12,25402	10,67729	24,94584	24,05988	23,03686	24,82261	34,23899	25,10983	7,501521	6,231765	20,54011	26,63247	9,031485	4,159621	22,99852	27,84634	6,086429	6,23349	26,52969	27,46774	16,19253	28,30432	22,91411	27,04845	6,953747	10,76702	26,9742	29,8633	24,57981	13,31641	37,83247	17,93511	13,95253	10,63702	18,17038	35,45328	32,05743	25,54604	33,35577	31,10778	15,12903	10,62168	30,41902	26,785	4,032038	4,497334	33,96048	17,3758	23,19967	7,644506	30,07115	30,13988	24,69413	14,79436	22,59553	29,93162
5/15/2018 8:28:00 AM	68	0,5876299	0,2345822	0	0,3149868	2,154136	3,567156	1,059143	7,314737	0	0	0	0	2,277714	0,8847259	0	0,1133538	2,173685	2,624475	4,425632	4,280228	0	0	0	0	0	0,9837118	0,4094828	0	0	0,3165755	0,1918242	0	0	0,0991932	0	0,9915175	0	0	0	0	0	0	0	0	0	0,6122209	0	0	0	0	0,1802885	0	0,1400862	0,0712174	0	0,1972121	0	0,1112124	0	0	0	0	1,359969	0	0,2120634	0,8246298	0,100851	0,4085848	0,1465103	0,3136743	0	0,3416501	0	0	0	0	0,1572171	7,154205	0,3083554	0,1103144	0	0,06762545	0,9108368	0,09352896	0	0,1300011	0,7909898	0,4445734	0	0	0,8605493	0,06023431	0	0,2131687	2,243797	0
5/15/2018 9:28:00 AM	69	4,147049	2,302995	4,522062	3,247265	2,233228	3,722439	1,020322	7,181214	30,26774	19,54389	26,28441	31,37703	30,65409	24,94391	26,97855	33,39198	2,394936	2,467949	4,497472	4,2307	1,147008	4,032521	1,719993	2,509947	16,40618	27,03864	34,9799	21,37676	23,81611	33,36013	24,25004	24,08675	10,47649	16,93441	27,18937	23,96904	17,42395	16,40536	15,9366	20,28259	12,45213	10,06804	23,86529	24,35455	24,85826	26,19267	36,15467	24,13061	7,703221	6,747003	22,06082	28,34625	8,630845	4,118452	23,30004	28,52716	6,447764	6,890818	26,91299	27,68008	16,14321	29,03846	23,39219	27,70916	7,356668	11,1372	28,5302	31,17063	26,39493	14,83802	38,30156	19,2019	14,43219	10,51165	18,97139	37,05708	34,39718	26,47346	35,40741	32,33263	15,67874	11,16186	31,48479	26,71322	4,441451	4,643705	35,50902	17,87584	24,06064	7,503039	31,9822	31,21864	25,02929	15,24066	23,8304	28,46824
5/15/2018 10:28:00 AM	70	4,418103	2,301959	4,593211	3,273582	1,949947	3,680302	1,048782	7,24428	29,75202	19,18981	26,4039	32,63	31,81746	27,12457	28,48295	33,20603	2,285036	2,504214	4,487663	4,322986	1,203788	3,565222	1,687044	2,360397	17,43348	29,44553	34,86489	21,80551	25,6786	34,85895	25,06776	24,41776	11,03241	17,08934	28,38894	23,10807	17,36841	15,98122	16,35887	19,98411	12,44495	9,6187	25,02459	25,5837	24,83201	26,5911	37,11296	25,49258	7,696315	6,636826	21,92225	29,0404	9,294735	4,349165	26,46786	29,62091	6,515944	7,103504	28,05758	28,41657	16,18901	29,68432	24,29218	28,34929	7,647339	11,60256	28,57027	31,34229	26,76863	14,89307	39,34323	19,67148	14,35158	10,46847	19,78642	38,62408	34,86599	27,16484	34,99454	32,17535	15,91885	10,68447	31,29504	26,60174	4,117485	4,470325	34,51502	17,54863	24,89459	7,508496	32,56383	32,24601	25,70002	15,12213	23,9077	29,20798
5/15/2018 11:28:00 AM	71	4,401664	2,24283	4,664428	3,462368	1,81297	4,033626	1,009063	7,457725	30,62673	22,51782	27,63594	32,99147	36,23756	26,4258	29,25929	34,69365	2,278197	2,42975	4,420176	4,614279	1,11696	3,194698	1,576868	2,305758	18,00156	28,33278	35,05153	23,94148	26,98338	35,68523	24,78973	25,42731	11,67516	17,76187	27,005	23,03679	18,06635	16,65665	16,76848	21,3608	12,46491	9,565234	26,18237	25,08047	25,58424	26,86941	37,19654	25,78491	7,529565	6,420617	22,87508	29,27118	11,09548	4,376589	24,64212	29,82399	6,715642	7,4178	29,13828	28,12459	16,55117	30,15349	24,97375	29,25758	7,263483	12,27882	29,06402	34,72826	27,39521	15,2665	39,54631	20,20827	14,83401	10,79817	20,21117	38,96248	36,49349	27,32393	35,65953	32,62151	15,97314	11,02958	32,5353	27,67394	3,889464	4,447945	36,52658	18,07962	25,10513	8,077683	33,32718	34,02403	31,04982	16,2252	23,74282	29,48842
5/15/2018 12:28:00 PM	72	4,198235	2,173616	4,851279	3,263636	2,03277	3,621519	1,019079	7,096527	31,94394	20,05637	26,97475	34,43896	33,47066	26,59711	30,00684	34,38633	2,269977	2,386163	4,357662	4,415617	1,103144	3,00909	1,538393	2,342368	18,901	29,08571	37,43396	22,95646	26,6713	36,86457	25,71031	27,03726	11,14853	18,16486	27,90527	23,28332	18,71657	16,95824	16,85103	20,49928	12,84807	10,02853	28,50174	25,12647	25,77946	27,05502	38,64224	26,84461	7,97462	6,776152	22,99189	30,03723	10,21407	4,370994	25,62396	30,52608	6,536873	7,534123	29,55722	29,21978	16,56222	30,86849	26,59103	29,65186	7,626686	11,88087	29,42018	34,33508	27,5621	15,36334	40,05983	20,30511	14,91379	11,17132	20,15805	38,83123	36,15461	27,79682	36,64401	33,13916	16,70507	11,80945	32,91757	27,7064	3,959577	4,384947	36,50047	18,6046	25,46426	8,980093	33,42438	33,76768	27,21776	16,04291	24,45658	29,97838
5/15/2018 1:28:00 PM	73	4,048201	2,270322	4,52372	3,215282	1,890887	3,623936	0,9439241	7,122015	29,87904	20,53879	27,46891	34,82192	34,77675	27,58213	31,17298	35,72185	2,229429	2,389202	4,40346	4,240095	1,210765	2,969717	1,498536	2,55761	18,5733	29,95227	36,41744	23,10207	26,92481	36,57777	26,86333	26,77525	11,17906	18,04294	28,58311	23,89126	19,30744	17,24345	18,34584	21,80986	12,77133	10,64165	27,78763	25,85585	26,23004	27,3718	39,79885	26,5386	7,786942	6,561464	21,88709	30,36403	10,2627	4,517642	27,24787	30,54453	6,877418	7,812638	29,55481	30,01748	16,97585	30,93501	25,43877	31,86326	7,536748	12,29871	28,77134	33,62111	28,45671	16,07337	40,8457	20,77255	15,34345	11,79038	20,42261	40,26166	37,11766	27,55042	38,71547	33,32545	17,40972	11,17692	32,9702	29,82013	4,194159	4,031139	37,30776	18,75497	25,49638	8,274066	33,62318	34,47157	27,04493	16,8741	25,23734	31,16918
5/15/2018 2:28:00 PM	74	4,309378	2,292427	4,706772	3,211276	1,939172	3,565705	1,028542	7,573221	31,96902	21,0483	27,96875	35,60545	35,27348	27,53502	32,24994	37,95742	2,306242	2,37069	4,38626	4,243756	1,026677	3,00163	1,540948	2,248494	20,48809	31,02564	36,87984	22,76981	27,93732	38,1585	26,73491	27,41794	10,71584	19,22462	28,72016	23,50789	19,23719	18,7949	18,40124	20,81261	13,42002	11,23549	28,04391	26,74617	27,33443	28,55376	40,62589	26,9277	7,539305	6,744723	23,05544	30,90566	10,61049	4,730258	26,33006	31,45737	7,582271	7,582823	30,68524	30,81268	17,07739	31,94629	27,48708	32,01384	7,325653	12,77658	29,48808	35,45217	28,69812	16,15709	43,09454	21,49232	15,17981	11,53294	20,67225	41,43899	36,49281	29,36077	38,57413	34,21723	17,50905	11,3581	33,46769	28,50692	4,483242	4,309654	38,37803	18,36739	26,10984	8,558037	34,18256	35,2687	27,54276	17,33532	25,55137	30,1213
