# Supplementary material for: Neuroblastoma signalling models unveil combination therapies targeting feedback-mediated resistance
Source: PLoS Comput Biol. 2021 Nov 4;17(11):e1009515. doi: 10.1371/journal.pcbi.1009515 (PMC8604339; doi:10.1371/journal.pcbi.1009515)
Supplement: S2 File — (ZIP) [file pcbi.1009515.s023.zip › drug_sensitivity/N206_drug_sensitivity/N206_GS_Rap_20190802.txt]

Label: N206_GS_Rap
Metric: Phase Object Confluence (Percent)
Cell Type: N206
Passage: 1
Notes: 
Analysis Job: N206_GS_Rap

Date Time	Elapsed	A1, Image 1	A1, Image 2	A1, Image 3	A1, Image 4	B1, Image 1	B1, Image 2	B1, Image 3	B1, Image 4	C1, Image 1	C1, Image 2	C1, Image 3	C1, Image 4	D1, Image 1	D1, Image 2	D1, Image 3	D1, Image 4	A2, Image 1	A2, Image 2	A2, Image 3	A2, Image 4	B2, Image 1	B2, Image 2	B2, Image 3	B2, Image 4	C2, Image 1	C2, Image 2	C2, Image 3	C2, Image 4	D2, Image 1	D2, Image 2	D2, Image 3	D2, Image 4	A3, Image 1	A3, Image 2	A3, Image 3	A3, Image 4	B3, Image 1	B3, Image 2	B3, Image 3	B3, Image 4	C3, Image 1	C3, Image 2	C3, Image 3	C3, Image 4	D3, Image 1	D3, Image 2	D3, Image 3	D3, Image 4	A4, Image 1	A4, Image 2	A4, Image 3	A4, Image 4	B4, Image 1	B4, Image 2	B4, Image 3	B4, Image 4	C4, Image 1	C4, Image 2	C4, Image 3	C4, Image 4	D4, Image 1	D4, Image 2	D4, Image 3	D4, Image 4	A5, Image 1	A5, Image 2	A5, Image 3	A5, Image 4	B5, Image 1	B5, Image 2	B5, Image 3	B5, Image 4	C5, Image 1	C5, Image 2	C5, Image 3	C5, Image 4	D5, Image 1	D5, Image 2	D5, Image 3	D5, Image 4	A6, Image 1	A6, Image 2	A6, Image 3	A6, Image 4	B6, Image 1	B6, Image 2	B6, Image 3	B6, Image 4	C6, Image 1	C6, Image 2	C6, Image 3	C6, Image 4	D6, Image 1	D6, Image 2	D6, Image 3	D6, Image 4
8/2/2019 4:16:00 PM	0	14,37693	13,43784	12,85236	13,57323	11,63289	19,65296	9,480824	18,9001	13,21362	12,84897	13,89223	10,18878	18,1536	18,20119	11,3121	13,62781	10,81123	18,41602	12,31025	14,32941	12,80614	22,65611	15,59675	21,61659	15,33088	15,7617	10,19687	9,929337	11,59379	14,44919	10,26318	9,281126	9,76155	14,16825	13,1956	14,20984	10,0601	15,13477	10,75397	9,790701	12,63069	15,42496	7,272809	13,16879	13,54035	12,42844	9,046338	9,934102	9,318703	13,6227	10,53023	18,0658	13,78937	12,44053	16,16283	14,44193	12,13369	18,25714	17,95452	14,42805	15,85343	18,34425	11,21698	10,31747	9,417205	14,84541	11,21664	14,84016	11,15067	10,52608	14,98211	13,03002	10,0373	12,36441	15,86808	9,953717	11,61244	17,99638	12,58351	15,39616	10,28501	10,02984	14,48946	13,37091	13,3526	9,98653	10,66154	13,27144	15,4559	10,26933	14,09303	8,710764	14,84106	12,02856	12,60935	12,57336
8/2/2019 5:16:00 PM	1	10,25406	10,35975	12,76933	19,97237	11,66646	24,4306	10,05056	17,68436	14,33798	11,12898	10,33785	11,29462	11,00167	19,03653	11,45599	14,46597	10,67812	16,91175	13,66041	14,43738	10,43083	21,92812	15,48443	18,63547	15,75307	18,27282	10,40209	9,805966	11,63317	15,50073	9,304472	11,443	9,436271	14,3567	12,51375	13,77487	9,439101	19,29971	9,827104	11,09838	14,2441	15,01478	9,362428	13,01994	14,03805	12,54538	8,352468	13,62926	8,946316	16,97675	9,90571	15,15777	11,07759	12,53633	14,27781	11,18597	11,91458	18,7596	13,5235	16,17899	11,46683	18,14904	11,58709	9,831179	9,270005	15,50709	11,10073	12,51209	12,15117	12,06144	15,6987	12,25208	9,80348	11,85	13,97975	10,07757	11,45937	18,28967	11,29676	15,98157	10,94634	8,693771	20,15964	13,96614	13,44033	10,02031	10,66569	13,16147	16,44079	11,16352	15,2455	8,995013	15,77787	12,28552	13,49711	12,85181
8/2/2019 6:16:00 PM	2	10,11743	11,09789	13,02747	14,18753	11,72179	22,37607	9,877183	22,51092	13,55417	11,36418	12,68084	11,01369	10,90131	21,22638	11,40964	13,4364	10,64406	19,33328	12,28752	14,68467	10,74416	22,53357	15,81358	16,02357	12,95272	16,58467	10,83879	9,534495	11,71399	17,953	9,886301	9,181519	10,09698	14,36837	13,03064	13,85458	9,006686	15,66424	10,85903	10,54377	10,84784	17,62993	7,058949	15,51047	13,14165	12,66171	11,25097	10,27637	9,007585	13,29071	9,914621	14,23899	12,70689	14,84134	13,97878	11,63185	12,95859	16,82589	14,80935	13,11029	12,93518	19,01933	12,5134	11,54026	9,418863	14,56517	11,89345	13,1165	11,27721	11,14252	15,799	14,12764	10,41529	11,92916	14,0607	10,09484	11,85697	17,7082	12,85471	15,33205	12,96233	9,530352	13,45939	16,65997	13,87282	9,520682	11,91382	14,52269	17,23716	11,14998	15,51241	9,148017	15,51828	13,81072	13,35896	12,65922
8/2/2019 7:16:00 PM	3	12,28186	10,69428	13,12175	14,08468	12,03194	20,54791	10,6929	19,66478	13,97028	11,2663	10,06859	11,64208	11,17685	20,4863	12,24359	12,23868	11,12463	17,90852	12,7093	14,97741	11,51691	23,22958	15,71052	20,19065	12,97649	14,81743	11,01659	10,61188	11,26865	20,87651	9,788766	9,991712	10,52878	15,60711	14,22504	15,0114	8,851611	15,79942	9,228627	10,42758	11,6476	18,88117	12,83073	13,27213	13,76768	12,93794	9,557085	9,926435	9,470601	13,61426	10,97681	16,183	9,963458	12,04099	13,49387	11,58046	13,81929	19,09089	17,60286	13,89713	12,49537	20,21185	11,36197	10,05429	10,67785	15,46191	12,02075	12,88834	11,80143	11,12345	15,94841	13,85997	11,1068	12,86624	14,79022	11,19626	12,23316	22,60334	11,86795	15,89882	12,74695	11,8062	14,61995	18,54588	14,04482	9,920354	11,79674	14,81854	17,19213	11,06329	15,22927	10,31664	15,97715	13,48703	13,48903	14,09296
8/2/2019 8:16:00 PM	4	9,957033	11,89186	12,95079	18,60549	12,88351	18,90895	9,509148	17,98506	14,1561	13,86053	11,49197	10,72475	11,37931	19,73565	12,62344	12,98609	10,60877	15,33074	12,36171	15,34801	11,64221	23,15249	15,73621	17,47465	13,22053	16,26312	11,15543	11,17042	11,47318	18,26385	10,46536	9,559985	11,10805	14,98301	14,10436	15,32818	9,856804	16,71226	9,991849	10,29122	11,16918	15,0181	7,444117	12,75192	14,11555	13,78088	9,945014	11,97951	11,3512	13,86031	10,26124	17,93462	11,34325	13,81929	15,6203	11,94739	14,26316	18,13709	14,62948	15,1749	12,71724	19,77177	14,20466	11,01272	10,30442	16,0751	12,59173	13,41906	11,82458	11,92916	16,85359	13,90791	10,69919	12,83564	15,00905	11,4401	12,25616	18,17542	12,3481	15,97197	12,7218	9,549555	14,64253	14,81737	14,02672	10,19093	12,15524	13,79241	17,58075	11,74818	15,09968	10,17884	16,10342	14,327	13,85044	13,30377
8/2/2019 9:16:00 PM	5	10,27893	10,42047	13,00985	15,27962	14,16584	18,25873	10,04234	18,81459	13,75173	12,80359	12,59311	12,41898	11,57355	18,16444	12,68823	12,38071	10,71819	17,41455	12,41745	14,49277	10,59626	25,97763	16,78955	18,35019	13,7049	16,35873	11,79391	10,63301	13,21729	15,93598	10,15418	10,44354	10,39346	15,08317	14,27456	16,53625	9,810594	17,17472	10,78042	10,37522	10,9777	17,3202	8,116571	15,3976	15,69781	12,7991	11,33655	11,17409	10,56325	12,93925	10,54204	15,11832	10,85875	15,25427	14,13938	11,95057	12,96205	19,51875	17,52383	15,46751	12,2802	21,36045	11,92128	11,37226	10,91844	15,46626	10,8705	12,7236	12,5047	11,36322	16,75875	13,75131	10,95062	13,19677	15,79389	10,797	11,92605	19,979	12,11545	15,73953	11,06488	8,999088	15,14395	13,95032	14,44263	10,05623	12,05025	13,80526	17,11766	11,09285	15,79824	10,5102	17,29215	14,0853	13,49228	14,33411
8/2/2019 10:16:00 PM	6	10,22602	10,66016	12,60804	14,04986	12,52017	20,42841	10,88707	19,18691	15,2399	12,80068	11,24441	13,63133	12,01357	18,08535	13,40697	13,11201	10,6498	15,54957	12,00763	14,10629	10,64607	25,32894	15,95712	16,94104	19,40518	16,95305	12,14309	10,71777	14,48828	18,60356	10,7436	10,33226	10,7682	15,72454	15,065	16,06101	10,93453	18,70351	10,79299	10,26705	11,50157	16,52934	7,628689	13,61164	15,02245	14,25412	9,931616	11,3657	11,52941	14,72646	11,04139	16,10508	12,55181	13,83344	18,32034	11,9324	14,59964	20,68144	15,15943	15,37135	15,62956	25,3268	12,8241	10,48402	10,67121	14,87601	11,34692	12,39631	12,19033	11,77988	17,84856	13,25756	12,62744	14,25198	15,39152	10,57264	12,28628	23,81141	12,08029	18,06594	11,23985	9,863573	14,46418	12,79613	15,79645	9,371408	11,17333	13,81735	17,9586	14,65296	17,30368	10,08621	16,0005	13,67436	14,39379	14,2383
8/2/2019 11:16:00 PM	7	9,676794	10,49707	12,49371	14,12619	12,45351	19,20811	10,22567	20,0498	14,76645	12,62068	11,62729	11,91631	12,2067	19,24797	13,84898	13,40172	10,38054	15,66589	12,24269	18,07775	11,05555	23,52316	15,63875	18,59962	14,73613	16,52707	12,03968	11,71032	16,08388	17,13569	10,37342	10,69187	11,13727	16,23149	14,49505	16,68124	9,913724	17,84054	10,59682	10,83734	12,63553	18,26619	7,46795	13,5943	14,69613	13,10214	10,54404	11,51332	11,0005	14,07583	11,4202	17,7696	11,40065	13,40269	17,80497	15,02404	13,48882	19,64993	15,56324	15,36016	14,73226	21,91424	12,70039	11,46849	10,08296	14,38488	12,13058	12,70744	11,67882	11,99685	16,81	14,00938	11,52119	13,0305	16,18811	11,70501	12,95735	19,59888	13,27504	17,04203	10,02618	7,928478	13,88138	12,21727	14,57518	8,93996	10,52753	13,32187	18,71671	12,14094	15,96395	10,36735	17,55422	14,15796	14,1943	14,58188
8/3/2019 12:16:00 AM	8	9,73834	10,93964	11,64525	13,67174	13,39177	20,80757	10,98606	19,99593	18,76962	12,6959	11,2643	13,49172	12,46581	19,52594	14,03791	12,94333	10,27181	15,51379	12,05785	13,82419	10,81551	32,76878	15,65512	19,03888	15,05181	18,00308	12,68554	11,7716	14,50936	18,35371	11,11116	10,77946	11,56713	16,57252	15,30269	17,92184	10,51931	18,98997	10,02065	11,2071	11,03144	20,08676	8,280835	14,26089	17,24138	13,6812	10,33108	11,80213	10,55385	16,24896	12,24642	18,17543	12,54815	16,41171	15,89129	15,02017	14,76998	22,91328	15,8899	22,32731	14,14891	24,17689	12,76615	10,94738	9,286306	14,20287	10,22602	11,30408	12,32841	11,96611	16,45191	13,6019	11,32806	13,82198	15,66714	11,97481	12,0108	19,90627	13,00336	23,4585	9,925399	8,430453	11,34553	14,29736	13,25569	9,180205	11,94767	13,67906	20,66576	11,77125	15,60393	10,60891	16,70984	14,05656	14,27615	13,88401
8/3/2019 1:16:00 AM	9	9,230147	11,1763	12,10088	12,82701	13,51003	20,50495	10,62031	20,26262	15,88701	14,9149	15,21683	12,42353	12,68699	21,41288	13,13018	13,56481	10,01976	14,98197	11,55794	13,91751	11,05465	26,51214	15,32825	17,91342	16,07558	17,94851	13,01379	10,81821	14,41582	19,17309	11,12297	10,5314	12,78998	16,81601	15,92272	18,18392	13,90314	25,88729	10,60193	11,33814	12,32151	22,15186	8,399439	14,58713	16,49336	13,21183	9,705047	11,84447	10,78615	14,89072	13,4422	19,20728	12,34527	15,09125	16,50254	13,30805	13,73681	21,14452	15,59302	15,56318	14,1525	24,43517	13,67996	10,85095	8,848847	13,6687	10,15328	11,20931	14,73247	12,54352	18,32421	14,75582	12,54407	16,66867	15,14921	11,80067	13,01441	19,22904	13,26156	17,25478	8,71712	6,675303	11,97219	12,88966	13,7147	9,859085	11,00644	12,9941	20,17365	12,40689	16,21719	10,53541	16,80627	14,23892	15,28135	14,14415
8/3/2019 2:16:00 AM	10	9,340878	9,599291	17,01426	12,43106	13,88801	20,73456	10,95311	20,94482	16,12269	14,91013	14,87698	12,25291	13,82225	21,6809	14,53332	13,74033	9,890654	14,91753	11,99526	13,61834	10,66272	24,9991	16,11648	17,44508	15,91098	17,45096	12,90016	12,13528	16,43022	17,8554	10,88086	11,51235	12,07767	17,22964	16,33386	18,89168	12,29464	21,66432	10,61236	11,05396	12,46228	19,96954	8,793795	13,71933	16,07496	13,82688	12,18722	12,80463	10,70534	14,62126	12,57474	19,42695	12,46491	16,19771	16,88688	13,36939	14,39869	22,60334	16,54979	17,79074	13,7136	25,89917	14,0998	12,1417	8,635748	13,93105	9,225382	11,62191	12,15579	13,4261	18,27959	15,41232	11,66273	15,42448	16,70583	12,66986	12,84856	20,8142	13,67146	18,77487	8,359582	6,764202	10,86601	10,38144	13,23621	9,085986	10,18581	12,63435	19,36436	12,54048	16,88516	11,17022	17,17997	14,24825	14,57228	14,38681
8/3/2019 3:16:00 AM	11	9,349788	9,637626	16,10501	11,86878	13,58173	23,1422	11,07904	21,63828	15,38904	15,69712	12,0557	13,44966	13,30004	21,73899	14,15554	13,97084	10,08193	14,23326	11,15799	12,94319	11,61106	25,63585	16,11571	18,34114	15,29903	19,02789	12,91598	11,89165	13,61219	19,84838	10,70395	12,5487	11,81345	17,15068	16,79853	19,2383	12,59615	19,39821	10,57858	12,06855	12,56093	18,4185	8,582422	16,54081	18,51894	14,10802	11,35658	12,47817	11,61617	16,25346	12,18384	19,37238	12,60106	18,169	16,74058	15,4818	15,59537	22,01205	15,98136	17,70944	14,42598	22,9034	14,09607	12,34444	9,519852	13,38548	9,127639	9,583747	12,79129	12,92268	18,45035	14,91607	13,92096	16,14231	16,67793	11,64878	12,57778	22,42125	13,67968	19,25328	7,346789	6,891232	12,56224	10,68972	12,66316	8,975118	10,49887	13,10842	20,233	13,06048	17,48301	11,25111	16,90546	14,84693	14,96097	14,56289
8/3/2019 4:16:00 AM	12	8,798768	9,706358	10,92831	11,28247	14,40443	21,48721	11,07406	22,47741	16,40376	14,69662	12,23952	12,77789	13,27213	23,06013	13,9966	14,05898	10,05347	14,40995	11,30118	12,9005	11,78707	25,58487	16,7383	19,38046	15,92431	18,37575	14,55108	13,37899	13,75947	20,08137	11,43761	11,84613	12,23205	18,68003	17,22259	19,00814	13,86632	19,37133	12,74881	11,64981	12,47023	20,33585	9,0788	14,81729	16,72137	17,34044	11,53335	15,09726	11,36384	15,71729	12,54932	20,28287	13,15187	15,13415	20,74968	14,29169	15,17276	22,47085	16,80517	20,06321	14,21612	23,79407	14,6991	13,32069	9,046889	13,68507	8,989282	10,07136	12,955	13,67429	18,84512	15,88963	14,32513	16,2337	17,80318	12,04382	12,77195	25,35637	12,95459	18,05966	7,168159	6,430013	9,354967	9,867859	13,19732	8,60273	10,48167	12,92599	25,28619	12,99389	16,89994	11,14259	18,25404	15,53126	14,70891	15,04359
8/3/2019 5:16:00 AM	13	9,437306	9,393444	10,84307	11,11647	14,58513	23,7489	11,89752	22,11946	16,37855	17,55139	13,058	12,9063	14,41955	22,13369	14,78642	16,16911	10,29116	14,96249	10,88859	12,65888	12,135	27,78328	16,85801	18,92856	16,12345	20,28252	13,56115	12,89698	14,15278	19,21571	12,59305	12,12685	12,59159	18,65385	17,35398	20,6509	13,67982	19,62741	11,68497	11,58536	13,43163	18,72141	9,320913	16,23245	17,57647	15,39373	11,21974	14,54341	11,94366	15,37895	13,01475	20,13767	12,93414	17,49986	20,53707	14,97161	16,14632	22,66641	18,19007	18,2568	14,79526	28,42645	14,224	12,11462	8,977812	13,16458	9,63203	9,914554	13,86902	13,08162	18,24512	15,17677	14,86765	16,59517	16,83832	11,86906	15,5274	21,46048	13,71242	20,78063	6,725795	5,465158	9,802237	9,356142	12,86569	9,030725	11,44093	13,68044	21,06999	12,8125	17,40923	11,27708	20,346	16,39423	14,90578	15,48878
8/3/2019 6:16:00 AM	14	8,928978	9,50127	10,83568	10,86539	14,73751	21,85124	11,87963	22,68277	16,10556	16,13796	13,06525	15,10258	14,15009	23,45849	14,88637	14,68239	11,91458	14,24825	10,64441	12,19828	12,24518	27,10903	17,072	21,30022	16,47574	17,9809	14,55115	14,80576	16,5299	19,23526	11,78202	11,9248	13,30702	19,19367	17,84634	19,37424	15,13532	23,21735	12,34133	11,64277	12,46698	20,20778	9,038393	14,81274	18,62276	14,81163	11,85752	14,10125	12,57861	17,62897	14,71313	20,62604	13,49228	15,70091	18,31959	14,61214	15,75507	24,53837	18,21556	23,42162	15,0536	26,78313	15,52719	12,56956	8,845395	13,19649	8,879381	9,494916	13,66462	13,1882	19,46798	16,55829	14,62444	16,21443	17,909	13,43626	14,11086	22,307	13,73639	18,73639	6,660657	5,02846	8,979195	8,621517	13,09792	9,373549	10,1597	12,39514	22,79862	14,58714	17,55167	11,32405	18,12272	14,65794	15,76108	15,07571
8/3/2019 7:16:00 AM	15	9,218266	9,841195	12,53081	11,24123	14,91538	24,05774	11,78513	22,93622	19,04751	15,93073	14,65269	15,98565	13,74682	22,65853	25,51842	15,49438	9,987082	15,56194	10,45839	11,7633	13,41381	27,68513	17,24871	19,17848	16,99651	18,99943	13,9305	13,57082	13,67278	19,72377	12,03174	12,27612	13,13592	18,27054	18,10497	19,0491	13,3848	21,7901	12,63477	11,21021	14,79395	20,65346	10,0737	19,64833	18,37478	17,52632	12,26611	14,00745	12,66965	15,65263	14,79526	20,48305	14,25799	16,31907	18,40586	15,04677	16,20538	27,29782	20,68979	20,3096	15,93508	27,30189	15,68813	12,58324	8,635541	12,69521	9,944738	10,15211	14,266	13,42424	18,24105	16,26748	14,28548	17,22812	17,63186	12,77997	15,45742	22,11096	13,76976	19,11064	6,496463	4,426392	8,758219	8,792828	13,55624	9,176407	10,73752	12,4942	23,00888	13,28125	18,35606	13,18724	19,79933	17,38554	15,23935	15,54646
8/3/2019 8:16:00 AM	16	9,485868	8,848295	13,11713	11,01376	15,52422	25,76474	12,7245	25,29426	16,42739	15,95214	12,92122	13,51556	14,79374	23,23912	21,09859	15,67777	9,558673	16,68421	10,39525	11,91783	13,3609	27,62752	17,07594	22,86603	16,3762	19,21309	16,332	13,41719	14,6504	19,83145	11,68428	13,22841	13,14379	19,03681	17,90251	20,9042	12,99224	22,34941	12,77672	11,77884	15,68724	21,81636	9,560607	16,62895	20,1251	15,99131	12,4982	15,59606	13,05724	17,17907	14,02237	21,77221	14,8166	16,63759	17,9072	15,63011	16,17257	23,81445	17,26556	19,83602	15,29834	28,51335	15,30497	13,08293	8,79856	12,3347	8,994944	9,442418	14,3893	14,50521	19,12322	16,69844	14,78745	17,81188	17,92648	13,92255	14,50611	22,30486	14,39365	19,14926	6,264023	5,137737	8,72686	9,535396	13,59741	9,285959	10,12738	12,51471	22,54414	13,66863	18,33969	12,62116	19,62105	15,92106	16,51946	16,04036
8/3/2019 9:16:00 AM	17	9,316356	8,817695	12,41808	10,65021	15,64393	24,63817	13,5559	25,04828	20,14064	15,88977	14,68405	13,97457	16,23425	25,83803	24,15112	15,5935	10,27037	14,29073	10,79099	11,52299	13,33244	27,57467	17,72553	22,69189	22,44716	25,12904	13,98824	12,95929	14,37887	19,82137	12,20774	13,8217	13,19111	20,91243	17,68229	21,86057	13,36131	22,21748	13,07561	13,89396	13,43439	23,81397	9,643774	17,45185	20,03178	15,74602	14,90502	14,81419	15,40541	17,58552	14,05338	22,1138	13,91633	16,45405	19,64744	15,07136	16,99651	24,66132	21,07621	19,5421	15,96796	27,82162	16,38214	13,4471	8,421752	12,49883	11,21512	9,440277	14,89065	13,5885	19,49851	17,23689	14,85625	16,92101	18,69695	13,34107	15,13967	25,14734	15,19079	19,5405	5,596334	4,542923	8,655158	10,67612	12,87964	9,911789	10,49521	13,28685	23,84851	14,04827	18,4891	12,78038	19,68881	15,49168	15,99746	16,91161
8/3/2019 10:16:00 AM	18	9,466596	8,983477	10,46592	10,28853	16,42276	24,54721	14,35732	24,26662	17,39749	20,29675	15,32355	14,05828	16,09078	25,22506	15,9699	15,6621	9,79588	15,54204	10,19818	12,54193	13,85866	28,84511	17,75759	20,28977	16,52534	20,03005	14,54914	13,82516	14,37901	26,76593	12,4339	13,16562	13,40558	19,86544	18,62042	21,37371	14,6569	22,75012	13,20112	11,93123	16,00457	22,37408	9,398071	17,69176	23,12273	15,4903	12,64755	17,5018	17,6338	17,64734	14,93148	21,45882	12,70281	18,44987	18,15781	16,33862	19,59259	25,85592	18,29362	19,85991	16,18093	26,85607	18,82108	13,57703	8,629877	12,80628	8,985414	9,507833	15,09422	14,18711	19,51288	18,05075	15,36762	18,22647	19,4628	14,88078	14,08371	22,58607	14,32016	20,13325	5,596955	4,176061	8,489171	8,632294	12,9081	9,281125	10,88113	13,05869	23,40151	14,72404	18,98272	13,192	20,84743	18,20768	16,06073	20,17718
8/3/2019 11:16:00 AM	19	9,051794	8,920757	10,75376	10,15107	16,88267	27,03823	13,09164	28,09005	17,13024	16,21636	14,02058	13,45809	18,23103	30,94123	16,1372	15,34524	10,47759	15,20916	10,2627	12,47762	13,89161	30,97266	17,93421	20,66002	16,22293	19,9562	15,26829	13,96407	15,03233	20,66928	12,92095	12,59111	14,18028	24,74063	18,61275	23,10524	14,11679	28,08881	13,0705	13,1918	14,78718	23,34991	9,904676	18,78226	20,95643	17,88959	13,49836	15,83734	14,20832	18,95467	13,93278	22,34513	15,50971	17,59319	20,14603	15,63854	18,4	24,26296	18,37201	19,81653	16,8225	28,24416	16,84136	14,09793	8,13322	13,09938	9,678107	9,757059	15,41957	14,45306	20,84176	16,8596	15,45708	19,35621	20,95429	14,19775	14,4878	28,593	14,25432	19,95192	5,454382	4,327821	8,563772	8,089771	14,03653	9,128192	10,73704	13,54478	24,16128	14,91801	21,71067	13,29976	20,76495	16,21097	16,64312	16,11199
8/3/2019 12:16:00 PM	20	9,521511	8,792827	10,73269	10,14244	16,58281	26,35258	14,35234	25,1856	19,55066	18,20865	14,31553	14,1601	15,60918	25,66327	16,61493	16,55131	9,812737	14,99897	10,70769	12,37622	13,97615	30,68613	18,41271	19,7429	16,9199	20,8973	16,3762	13,79559	14,88803	23,6441	13,14538	14,72169	14,1943	21,27473	20,28148	27,85893	14,65987	21,66514	12,51354	12,66405	14,84403	22,50539	9,859222	20,34504	20,37737	16,66107	13,38265	19,31711	14,94432	19,38957	15,02072	22,68961	14,48428	17,65543	19,46556	16,9704	21,28233	26,8958	20,10804	25,41246	16,89379	28,49677	16,46151	14,58644	8,638927	14,24583	8,799734	9,045713	15,22892	14,32472	19,52338	19,19609	15,67695	22,97545	20,12565	13,86563	14,87276	23,57483	15,10748	21,07593	5,012502	4,799058	8,10628	8,328013	13,76624	9,55674	11,24296	13,92987	25,97548	14,23768	19,62934	12,70329	22,5668	17,91508	17,59899	19,8394
8/3/2019 1:16:00 PM	21	8,842701	10,30898	11,09105	9,932719	17,44799	25,21421	13,93706	25,37473	18,2311	18,56253	15,18333	13,2608	16,48182	25,83748	16,27673	17,14958	9,924915	14,90102	10,57513	13,13591	14,22828	30,28915	18,07423	19,33169	23,1987	22,61211	15,70948	14,01864	15,74878	23,65882	12,82624	14,15686	14,86295	21,11206	19,43054	22,70709	15,88832	21,70797	13,59589	13,15685	13,49152	24,29445	10,00138	19,08827	21,66087	16,6197	17,24925	15,72951	14,67907	19,78538	14,53933	22,63939	14,88927	19,5959	19,396	16,40673	18,50506	24,56938	23,7203	21,31244	17,35473	27,42871	17,03236	16,76814	8,699781	12,8087	8,678852	9,740276	17,22149	15,66852	25,7052	17,73486	15,55965	19,04157	20,9518	13,98051	14,5546	23,46872	16,37834	20,71591	5,216002	4,425494	8,070016	8,756562	14,30799	9,753674	11,24137	13,71007	25,92762	14,95703	19,63784	13,50927	19,91213	17,4272	18,38728	16,89123
8/3/2019 2:16:00 PM	22	9,288795	8,518733	11,00119	11,62584	16,96293	27,19524	14,76072	26,6465	18,6448	18,05254	15,60214	14,29978	16,50185	26,41047	16,38733	18,96082	11,96908	14,31041	10,30324	11,77125	14,30247	30,80784	19,03888	21,3036	17,40847	24,11562	15,71218	13,64183	14,80997	26,35617	12,68063	14,29094	15,01492	22,99541	21,71163	21,73284	14,94336	25,25171	13,30328	12,78508	14,70263	23,63499	9,390544	23,00281	23,71981	20,93798	13,75684	15,74409	14,86551	20,00988	15,24867	23,35703	15,22512	18,03375	19,53263	18,04757	19,51695	28,08881	19,22759	20,3878	19,43033	28,72679	16,80772	15,81151	9,198719	14,01325	8,879587	9,621809	15,80356	14,8834	21,36633	17,99728	16,53922	20,04082	21,97433	14,78932	15,09602	24,09393	16,20862	21,32184	5,217659	4,364223	8,130803	8,275447	18,68431	9,474401	11,86595	14,18055	25,47545	14,16598	19,43731	12,95756	19,46908	17,57184	17,71911	16,96901
8/3/2019 3:16:00 PM	23	9,268348	9,009933	14,31746	10,40071	18,16265	26,52492	14,32402	28,50236	19,9111	18,2778	15,39318	16,62122	17,93262	26,17353	17,16464	21,68615	9,893346	14,81909	10,37191	12,96951	14,34848	32,15261	18,98231	20,75977	16,7153	27,27993	16,00823	15,14644	15,44782	24,45299	13,15318	14,45085	15,33688	21,23991	22,2275	22,1283	14,92823	25,22118	13,2023	13,10656	14,71541	24,01767	9,562611	19,94709	27,26321	17,56597	14,68895	15,80391	15,67763	20,42033	16,29048	24,13082	16,00084	19,64281	19,67589	18,13557	20,61892	30,0076	19,46294	21,27093	17,17216	27,5699	17,93932	15,40769	8,69101	13,33036	8,927249	9,260405	17,59319	15,06168	21,23667	17,13162	16,37337	20,0737	20,18264	14,85708	14,62485	24,28334	15,77959	21,29905	4,014838	4,310552	7,928893	8,289748	15,01099	10,03088	11,50358	14,28078	25,47387	14,70684	20,12918	13,37554	22,92572	17,96122	16,9726	17,69086
8/3/2019 4:16:00 PM	24	9,416791	9,115206	10,57492	10,29516	17,34976	27,51016	14,47551	26,99955	18,87993	20,47289	15,55337	15,32127	16,5634	26,97696	17,2056	21,31493	9,93417	15,1939	10,12309	13,06428	14,14871	32,2965	19,01816	20,41791	16,95555	24,78931	17,8869	15,40541	15,55952	23,2914	13,2568	14,86931	15,66693	22,96551	21,79929	22,71206	15,24439	23,88138	15,14617	13,22799	15,21123	23,18917	10,09747	25,07681	25,43705	17,80366	15,85192	16,27514	15,91464	20,16268	16,06833	24,18581	16,39706	18,47888	20,42075	16,6916	20,14023	25,52671	19,64509	21,93241	17,31923	27,70938	17,21278	16,07282	8,53462	13,3325	9,147326	9,262959	16,75674	15,14278	21,63012	18,1411	16,46614	19,67113	20,66548	15,79313	14,94799	25,05132	16,1803	24,78096	4,792081	4,284027	7,781693	7,971306	14,65593	10,6699	11,56568	14,92409	25,38461	16,5194	20,08993	13,86411	22,43693	18,52446	17,97835	17,00362
8/3/2019 5:16:00 PM	25	9,303575	9,551834	11,03158	10,62914	17,65059	27,08417	15,08573	27,82894	22,38327	20,37273	16,86008	15,3737	16,70597	27,86831	17,31204	21,44949	10,32901	15,13947	11,80869	13,28007	14,89245	32,9921	19,37825	20,92914	16,53535	26,10093	17,87439	18,57102	15,81026	23,17252	13,65709	16,64028	17,02862	21,95789	23,184	23,45843	15,13132	24,99117	13,32656	13,48938	15,43663	28,01855	11,08622	19,32236	23,36905	24,56745	15,21414	17,59326	15,90006	24,36906	16,40798	24,79173	17,3367	19,89341	20,97294	19,24901	19,57276	27,90181	20,20225	23,0379	18,86619	29,34896	17,42374	15,96589	8,19539	13,08411	9,532561	10,29371	16,77567	15,60759	21,88239	19,14194	16,10542	18,94673	22,51209	18,56515	16,11889	24,20107	17,49026	20,71362	4,106985	4,31145	7,89767	7,639464	16,31777	9,560744	12,06413	14,89445	25,74009	15,36382	20,55061	13,73626	24,29377	17,55485	17,8232	16,87431
8/3/2019 6:16:00 PM	26	9,536499	9,067197	11,03351	10,31623	17,33284	28,32926	14,86551	27,75185	20,06424	20,99138	16,3664	15,07923	17,43486	26,86091	18,31668	20,07287	10,277	15,7329	10,81344	14,92947	17,24456	35,19244	19,02617	21,44431	16,73174	24,08592	17,14764	19,75423	17,28835	24,56952	14,33729	14,42702	16,23197	22,56887	20,96679	26,22693	16,12125	28,31972	13,26329	14,16895	15,51019	25,15328	10,27921	21,68898	24,80058	18,88111	14,77108	17,39273	15,8714	21,09485	16,90477	24,41375	16,1441	18,82177	22,57371	17,97248	19,87504	29,70491	19,63086	24,49319	19,48283	29,69842	17,76698	17,65887	8,979538	12,95487	9,370925	9,927261	17,20968	15,68524	21,97371	18,5932	17,65204	19,48097	22,87135	16,4678	15,78526	24,95095	17,03312	21,58308	4,628026	4,82807	7,70398	7,858919	15,71625	11,93827	12,0345	15,73808	26,85401	15,49963	20,51621	14,41672	24,4751	19,27283	17,80587	16,84392
8/3/2019 7:16:00 PM	27	9,539816	8,776938	12,20304	10,2359	17,96019	28,35219	15,25012	29,85812	23,69515	20,04428	15,87291	15,73456	18,59264	26,77732	18,62152	20,0603	10,32631	15,34193	10,56967	12,77679	15,36783	35,61015	19,38536	21,4689	16,99444	23,45449	18,12928	15,48705	16,6056	26,40155	14,14049	15,37612	16,37296	22,89311	22,11055	23,58754	17,16436	27,0365	13,9135	13,91267	14,45686	24,78456	10,71135	20,78443	25,07122	18,25079	14,83905	20,19687	16,42103	23,97975	16,94159	26,37047	17,07539	20,92051	23,169	19,66913	21,00499	27,62716	22,23234	22,78674	18,11685	29,12557	17,19386	17,53005	8,944518	13,19498	9,280227	9,796504	17,23295	17,93262	21,48362	19,00814	21,29393	20,47717	21,71309	17,88828	15,22975	26,01631	17,4178	22,21859	4,726459	4,376244	7,899398	7,801102	15,64551	11,03013	12,70143	16,57714	27,6939	14,94543	20,32811	14,33203	23,33893	18,27987	17,59802	18,35323
8/3/2019 8:16:00 PM	28	12,17044	10,07336	11,08235	10,73407	18,26585	28,55555	14,42135	29,25875	22,87018	21,90367	16,19363	21,11661	17,4484	28,24575	24,26482	20,32804	10,15501	19,39987	10,78146	12,93787	14,95648	34,46749	18,90756	22,50442	18,08853	24,99192	17,69652	16,38201	16,93282	24,6578	14,84561	15,50971	16,10349	24,07569	21,83086	25,91671	16,09431	27,17873	14,66436	14,62858	14,59211	24,4963	10,84466	23,77998	23,4556	18,42369	14,86275	18,85804	17,06579	23,80678	17,48397	29,51115	16,22293	20,65671	21,42842	18,66069	21,58626	31,57494	21,90539	22,99279	18,92083	30,1997	17,6289	18,22185	9,152436	12,67911	9,514257	10,19452	18,1221	16,68621	22,33498	18,52495	17,44239	20,55296	22,74467	16,41081	15,36534	28,70151	18,96607	22,23703	4,558604	3,708278	7,883165	7,694448	16,15951	11,17402	12,96392	16,08049	25,7262	17,72201	21,22672	15,59095	23,0875	20,82532	17,98781	19,40857
8/3/2019 9:16:00 PM	29	9,463554	9,820402	11,39727	11,08961	18,57275	29,42273	15,85419	31,24316	22,48218	21,06335	18,63077	17,12098	18,18233	30,07128	21,33448	20,90407	10,69421	14,95441	10,75238	12,41621	15,96693	35,20626	19,90826	22,66157	18,55424	26,89082	16,90125	17,48253	15,80715	27,51727	14,04316	15,4521	17,05902	25,20978	22,41663	25,67957	16,42683	27,42699	13,71871	14,13102	15,50218	29,22511	11,45882	23,80602	28,1728	22,92413	17,19482	17,85305	18,24015	23,28892	18,78841	26,90988	18,18772	20,82691	21,66059	18,89706	20,3105	30,59026	22,90645	24,19029	19,46708	29,79699	20,87602	17,47666	9,323677	16,5196	9,765557	10,03323	17,58897	16,84868	22,79502	19,57816	17,71565	20,6784	21,55573	16,74313	16,2098	27,13369	17,19993	24,08578	5,530297	3,469275	7,944089	7,698938	16,69734	11,17429	13,16651	15,72571	29,38737	15,93515	20,93847	14,54348	23,83531	20,37391	18,07437	17,85271
8/3/2019 10:16:00 PM	30	9,815153	8,822185	10,92507	10,59509	19,56047	30,13684	15,07958	30,96237	21,76289	20,03875	18,19345	16,9849	18,74724	30,01209	19,35559	21,00671	10,19017	16,88951	10,88148	13,04653	15,9737	35,925	19,80887	25,10934	18,46721	24,12632	17,9865	16,90788	17,15061	29,62844	14,52676	16,24378	16,76296	24,68515	22,11684	26,15177	17,48204	29,3453	14,60344	13,90515	15,20903	23,92062	11,72973	24,15216	24,67092	20,73697	17,36807	21,40943	18,32173	24,43323	18,70365	27,42022	16,49377	19,85432	22,14985	20,30704	21,91962	31,85276	20,84535	25,49341	20,08034	30,91602	17,78936	17,92993	9,520199	14,72535	9,708637	9,328789	17,71089	17,05494	23,40538	20,17221	18,1976	20,99152	23,67381	16,66322	15,69794	29,67175	18,56011	25,77787	3,575031	3,893332	7,266177	8,044805	16,49971	11,66121	14,00392	16,399	29,83311	16,45612	21,64118	16,29407	24,79568	18,65088	17,99141	18,11643
8/3/2019 11:16:00 PM	31	10,00967	10,53299	10,91913	10,85965	19,3158	31,31797	14,91448	32,00652	21,33172	22,12492	17,59961	17,7493	18,36014	29,26973	19,28479	24,90606	10,21324	15,27292	11,23639	12,46719	17,04265	37,20139	19,97679	23,79358	18,98976	26,40245	21,13098	16,80572	16,96148	26,56325	14,33984	16,60864	17,5581	23,68569	23,53117	27,12326	18,81058	28,08881	14,47737	14,37493	15,50136	25,85475	12,94748	23,50257	24,55398	22,52901	16,14121	18,12334	18,00136	24,80914	19,76314	28,07837	20,7309	20,11446	24,60641	19,70422	22,51126	32,69783	21,23349	23,42458	19,21667	32,75828	17,99922	20,10914	9,425426	13,91516	9,407675	9,888372	18,09668	17,48922	23,13398	23,0493	18,72168	20,54825	24,15423	19,46038	17,01951	29,18904	18,22288	25,97777	3,439227	3,464232	6,724	7,665438	16,83894	11,69181	13,83137	16,04954	29,11625	17,57916	21,4689	15,6404	24,3386	19,41472	18,38417	19,12128
8/4/2019 12:16:00 AM	32	10,13622	8,454494	11,22465	10,46143	20,3936	32,00645	15,10355	30,99642	22,16933	20,79873	17,17376	17,91908	18,41298	32,39383	20,19024	22,91452	9,929474	16,03669	11,28923	12,29029	16,46013	36,34367	21,56098	23,51901	24,28997	26,99071	20,66127	17,02365	18,47964	28,86722	14,84396	16,84019	17,7294	23,52558	23,82129	28,62159	18,72762	31,05755	15,16848	14,79125	16,34988	24,94398	11,06799	25,98896	30,50259	20,7474	17,37145	18,65827	18,76319	26,43886	18,12694	29,42791	17,95701	20,48795	23,85078	20,78574	21,72235	33,02422	22,21403	24,72722	19,47578	31,38243	19,10899	18,93499	10,00401	15,51531	9,251285	9,707876	19,04046	17,1272	25,72972	20,83271	17,01695	22,32337	25,16502	17,48301	16,2902	29,00109	18,14379	25,36307	3,258317	3,764644	6,562913	8,015998	16,87866	12,86534	13,81901	16,08781	27,76104	16,5719	22,36661	17,44737	25,20868	17,53385	18,81044	19,40215
8/4/2019 1:16:00 AM	33	10,06383	9,164387	14,11099	10,0849	23,14565	30,54031	16,27224	32,33263	24,20031	21,68089	18,13294	22,63905	19,51032	32,14101	19,69448	22,90845	11,72842	15,96734	11,21961	12,03001	18,01572	38,34818	20,32549	24,00855	20,42081	25,73767	18,71491	17,61681	17,77617	26,63199	14,59584	17,02262	17,28566	24,32823	22,94354	27,97766	20,43124	29,00579	15,1633	14,91918	16,6646	26,25331	16,63282	23,64894	27,50532	25,5933	16,46572	20,83748	18,81162	25,3623	19,23954	30,30746	19,63086	23,42134	25,3056	20,31105	23,31668	31,921	22,87177	25,69705	20,97169	34,04185	19,45333	21,30222	10,28563	14,02409	9,560608	9,986461	19,61414	18,24871	24,00261	19,64833	19,31511	21,66217	24,16052	17,61833	16,53217	27,98547	19,24078	25,06942	3,596582	3,483712	6,468971	7,941326	17,47368	12,66696	14,52524	17,52031	32,77969	16,47463	22,08796	16,4182	25,0764	19,57512	18,75069	20,68344
8/4/2019 2:16:00 AM	34	9,901222	9,137309	11,41931	10,37191	21,06267	32,51962	16,94843	33,01475	24,12349	22,05301	18,12292	18,47777	21,81663	32,20484	20,06362	25,0592	10,56345	17,36281	10,70534	11,92812	17,238	37,53399	20,27541	24,61269	19,35352	27,30438	19,1657	17,89954	18,24734	28,8925	15,40264	16,99664	18,82826	26,04754	24,99067	28,40373	20,67715	27,64789	16,79791	14,80203	17,36399	29,03004	11,95444	25,04013	29,85218	21,69326	17,04272	19,27291	18,55472	26,19716	19,67817	31,05679	25,52167	23,24713	24,69012	20,20233	23,42155	33,63492	22,69155	27,48377	19,56952	34,14636	20,11142	25,47296	10,63115	14,16791	9,286791	10,18195	18,48371	17,37283	23,63554	21,73105	18,21818	21,59904	24,07245	17,91059	16,98587	28,9153	18,59803	27,00114	3,043352	3,235245	6,708251	8,279112	17,40751	12,03975	14,78289	16,70873	28,82302	17,06448	22,96619	17,20815	26,45329	18,88276	19,38868	19,57677
8/4/2019 3:16:00 AM	35	10,60352	9,492015	11,44445	11,20641	21,38954	33,84788	16,37572	33,49704	24,10167	21,06032	19,96629	21,67378	22,24103	31,89614	20,82069	24,70974	10,2113	16,15405	10,78733	12,89726	17,47921	37,46934	20,50474	24,64578	19,9906	27,01854	18,66559	18,9488	19,65048	30,08504	16,1296	16,92439	18,63388	26,49889	25,12434	30,05374	23,15954	28,84381	18,48938	15,9585	17,28248	26,44349	12,08803	25,77676	27,09694	21,24917	17,59319	21,83155	18,39688	26,40756	20,07191	30,36286	18,1067	22,27882	24,34606	20,72454	23,41436	33,89962	22,82404	27,26528	19,87007	33,47639	20,27955	21,28716	11,16973	14,70525	10,01499	9,89017	19,91289	17,93076	24,05794	20,2466	17,35846	20,97094	24,95738	17,61674	17,59947	28,15449	17,7283	27,33201	3,592161	3,310608	6,209038	8,443096	18,18413	12,62745	14,00552	18,00163	29,82994	21,02205	23,81832	16,88577	27,02745	19,33729	19,46473	20,39995
8/4/2019 4:16:00 AM	36	10,41833	9,245067	12,66564	10,89301	21,87659	32,63519	16,65258	33,06573	24,02333	21,56153	20,05216	19,47661	19,83056	33,31683	20,98143	23,32539	10,78484	15,69718	11,02992	12,61218	17,88683	40,10562	20,97149	25,35975	20,67784	26,84889	19,79194	19,90896	19,9446	26,90816	16,92791	19,2631	20,47974	27,30065	24,73675	29,01954	21,67123	34,21675	17,47161	16,86809	19,635	26,72565	13,44531	29,72369	27,41317	23,70517	18,78281	20,22533	19,50044	27,7352	20,5207	33,08528	19,11983	27,16353	29,20756	20,46854	24,30551	34,97458	22,69003	26,80572	19,50701	32,68422	21,80164	21,94587	11,15737	16,33192	10,24253	11,75267	21,73332	19,33384	26,22783	20,98005	18,82336	21,12532	26,39278	18,44406	17,886	28,79296	18,69039	29,02064	4,558604	3,393568	6,374337	8,205819	17,41207	14,12646	14,56579	17,80483	31,8938	17,90147	24,12777	16,64601	29,67431	18,06677	19,96761	20,44478
8/4/2019 5:16:00 AM	37	10,92251	8,763469	11,89503	10,57534	22,69852	34,93348	16,81235	33,96255	24,40726	23,54477	18,99425	20,79237	21,07282	31,85131	22,5746	24,55488	10,66465	15,74671	11,64277	12,51216	17,96937	40,00158	22,58849	26,04464	20,98848	28,38334	21,68898	19,70124	20,00898	29,11997	16,873	22,95501	22,69825	30,56698	25,55779	28,49566	23,52115	29,66547	16,01245	17,14011	20,58107	28,67664	12,76235	26,42788	28,16244	23,49152	19,60571	20,93232	19,4219	27,43383	20,89177	31,4421	21,38656	23,61807	25,69194	21,63372	24,19243	35,28286	25,12717	27,74915	20,89343	32,41807	21,21021	21,12698	10,83402	14,56579	9,951232	10,40333	20,22484	18,58152	23,85797	20,57251	19,59307	22,28186	25,71943	18,36738	21,07641	29,90634	19,91096	27,54151	2,675177	3,276346	6,488518	8,321384	18,83856	13,42203	15,01119	17,76042	30,69111	17,30638	25,24716	17,21285	33,17612	18,85997	19,49105	21,46351
8/4/2019 6:16:00 AM	38	10,56781	9,381563	11,83577	11,25035	22,51071	33,9068	17,81913	34,8852	23,76907	24,91656	19,30033	19,97258	20,99117	34,22587	21,59593	23,29369	10,31547	16,22071	11,21063	12,05453	18,80008	39,26786	22,52086	24,82669	25,55412	29,91413	20,93232	20,23313	20,88569	30,3793	15,73877	18,8847	20,26878	29,63908	26,3858	30,84169	22,603	33,86799	17,86348	16,90243	21,42725	28,53946	12,61018	27,22308	32,0316	21,97123	19,24942	23,07465	18,84394	28,07195	21,04795	32,67822	19,63721	24,847	26,43706	21,40798	28,27407	35,84812	25,75093	27,25201	21,85669	33,48944	23,69875	20,94848	11,19274	14,91994	9,777713	10,07813	23,28498	17,52542	25,2877	21,25283	18,04826	22,90652	25,45874	19,69468	21,99009	30,10423	20,95546	25,82635	2,651829	3,193109	6,406526	8,692668	19,69331	13,64079	15,58141	18,13619	31,26996	18,51852	25,33606	17,67318	27,57219	18,89264	19,90785	20,83824
8/4/2019 7:16:00 AM	39	10,6813	8,804776	12,71814	10,77966	22,96039	34,68225	18,00032	35,31195	23,98486	23,4185	19,74262	21,91022	20,60297	33,33381	22,91052	24,1943	9,851625	17,2065	10,84121	12,67366	18,57344	40,33405	22,17597	25,96797	22,33007	30,3775	20,40541	20,57119	22,07788	30,82028	16,06861	20,4673	19,80783	28,3926	27,07622	31,26064	26,0684	32,83108	17,69279	16,66605	19,19947	30,52602	16,56651	27,82452	29,46909	21,79059	24,83664	20,22395	20,31202	30,5106	21,4785	34,5041	23,37264	27,09508	27,6012	20,62783	25,6746	35,88549	25,36313	29,42225	20,56242	33,4958	22,1893	21,93219	10,22816	14,4313	9,890792	10,05968	22,30161	18,1603	28,04425	20,57789	18,74648	23,17025	27,04016	20,52602	19,28265	32,77063	19,98156	29,5765	2,491435	3,040451	6,298768	8,739571	18,28181	13,58739	15,55206	18,316	31,65831	18,17128	26,82934	18,40483	26,67344	17,4808	20,74837	20,6936
8/4/2019 8:16:00 AM	40	10,76212	10,6842	13,94273	14,03763	23,4929	35,11446	17,54732	34,43903	26,66977	27,56438	23,05316	20,0688	21,0885	33,98603	25,85834	24,25059	9,862331	16,61935	11,8426	15,25765	19,3185	40,14064	23,16866	26,13002	22,83903	31,72096	23,14331	21,78306	22,50235	31,82713	19,8108	19,99662	20,90207	29,1572	26,0581	32,01239	24,28748	31,59378	16,65085	17,86168	23,51065	29,50582	12,91708	28,97332	28,40759	22,54414	20,34172	21,91569	20,27368	29,03556	21,52645	34,86634	20,50785	26,05955	28,70151	22,59464	27,03036	38,901	27,64375	29,02672	20,56856	37,16774	23,22959	22,80338	10,48022	14,83173	9,798574	10,51614	21,44148	18,82902	25,81883	21,27957	19,92084	25,09257	27,16394	20,97308	19,68695	31,20828	19,86233	27,19455	2,320748	3,047704	5,965683	7,930965	18,91668	13,41498	15,46219	18,01372	31,21782	18,58643	27,22998	21,86547	28,19131	20,41722	20,8475	21,30678
8/4/2019 9:16:00 AM	41	10,30228	9,143112	12,04659	11,83618	24,02492	34,8385	19,07362	36,35368	27,217	24,05884	22,58475	20,57935	21,17229	34,18518	22,71324	26,6512	9,864749	16,10418	11,92308	13,43826	19,94274	41,18977	23,39267	27,2382	26,98663	33,2416	21,61597	20,4282	22,42809	31,15454	16,90022	20,1139	21,77318	29,6089	26,74486	33,41319	24,54003	34,04599	17,66571	18,17273	21,42573	32,03553	14,12329	28,45084	30,00608	29,82165	22,1933	22,80573	20,38835	30,5437	22,65231	38,65212	20,9366	27,60036	28,2912	24,42805	27,94409	39,40934	25,43172	29,69006	20,93867	35,01022	23,66055	20,63847	10,86967	15,39401	10,27002	11,34457	24,83781	19,54714	24,31795	20,90697	20,70686	24,73205	26,49315	20,94247	19,2269	35,15487	20,87741	26,71577	2,339813	3,039484	5,788434	7,726501	19,84575	13,40207	15,73476	18,80243	32,29864	18,57579	27,1714	18,60867	29,27215	19,74849	20,26228	21,28806
8/4/2019 10:16:00 AM	42	10,84964	9,493742	12,22611	10,82663	26,59752	35,28279	18,33865	36,75322	26,57825	23,80858	21,46538	20,37101	25,87291	34,12032	23,43335	24,80908	10,00249	15,7626	11,65665	13,27648	18,94203	42,37152	23,47293	26,99823	24,38267	33,58857	22,47569	21,19363	22,15718	31,10453	17,14813	20,32438	21,75909	31,31273	27,59539	32,86099	23,90148	35,42731	17,85906	17,50311	19,69862	31,02267	13,59036	27,76705	30,8678	25,69511	21,85421	21,45792	20,66555	32,78328	22,38444	37,14156	21,36329	28,73163	29,998	23,96248	27,66371	39,52821	25,56712	31,07855	21,0724	37,84172	24,99924	21,12283	10,62486	14,33314	10,57706	10,5035	25,03703	19,89148	27,72077	21,66149	19,88319	24,95786	28,09613	21,11082	21,49964	38,4346	20,73221	26,71102	2,286969	3,138125	5,554957	7,960185	18,64169	13,61786	16,01866	18,56052	36,74728	19,35918	26,96922	19,35739	31,26921	22,45559	20,00027	20,9728
8/4/2019 11:16:00 AM	43	11,26499	9,45589	12,01847	11,04809	24,60026	36,35776	21,29421	40,01547	27,07836	25,16772	22,8087	21,24682	24,2966	36,45315	24,50037	26,45247	9,710642	16,37759	11,67178	12,72318	19,52241	42,51036	24,13413	29,55619	23,54533	33,43274	24,24901	21,68925	22,68202	32,73624	16,96583	21,13899	22,56341	31,25332	28,54712	33,72486	23,64735	37,12105	18,19145	17,47175	19,35704	31,82388	13,20174	29,76942	32,36979	24,57642	25,82829	23,36988	21,67406	33,06263	23,45526	37,76387	20,70672	30,34434	29,2164	24,6931	26,25497	41,66584	25,73524	32,19738	22,36814	37,25111	28,03997	22,66343	10,72012	14,96857	10,02017	9,972579	23,41533	19,16418	26,10888	21,59248	20,68033	25,03122	28,07258	21,23936	19,56876	34,87089	19,95793	27,79723	2,454617	3,239805	5,698911	7,736931	20,21815	13,27973	15,82801	19,49091	33,32477	21,17326	27,02303	20,68593	28,78647	20,27306	20,46944	22,36109
8/4/2019 12:16:00 PM	44	12,28144	9,136619	12,12837	11,11572	24,90033	35,75044	18,82122	39,6904	27,1598	25,34676	22,16132	21,95686	22,2373	35,19991	24,38709	25,91457	10,16281	16,36398	11,4613	12,37926	20,15328	43,24706	24,49948	29,36706	24,41644	35,24639	22,60921	21,54323	22,92337	33,65213	17,18149	21,56416	23,68535	33,25003	29,10774	34,00426	26,22064	34,29991	19,76812	17,87585	21,15232	33,50347	12,61591	32,56272	30,70112	23,84311	23,10428	23,29099	21,75944	34,41666	24,98038	38,16625	23,39308	27,651	32,70654	24,06388	27,94872	42,6003	27,9644	32,5992	27,80843	37,82003	25,09332	21,79847	10,80999	14,41306	9,994956	11,5109	26,07089	19,1697	29,7974	21,73754	21,72718	25,13118	27,37801	21,74113	19,55294	32,95873	20,16785	29,55425	2,44094	3,24243	5,769023	7,614944	20,49389	13,37623	15,92389	19,26227	33,73806	18,66814	28,17577	19,84741	30,08054	20,08393	20,87989	24,58693
8/4/2019 1:16:00 PM	45	13,26149	8,545743	12,72139	11,20462	26,16898	42,45787	19,25018	38,99183	27,47672	25,98088	24,93645	22,42187	27,86286	35,78374	26,97841	27,09238	9,687501	18,1833	12,886	12,27474	23,49601	44,62132	25,91512	28,73528	27,17251	35,04739	23,16576	22,81354	22,91238	33,79069	19,89894	22,17928	23,14317	34,80852	29,76135	36,34491	25,2895	36,00347	19,18262	22,91515	21,30271	33,38894	13,32988	33,27655	32,22991	26,85283	22,46823	23,82508	22,96357	32,32365	24,82849	37,05606	21,95382	27,70233	29,0044	24,82883	28,1737	42,23966	28,61461	32,20684	22,7582	37,87398	26,18776	24,3444	11,66183	17,11594	10,29516	10,89371	23,5264	19,05538	28,10876	23,40262	21,34615	26,6764	29,47689	22,4254	22,758	35,32224	20,82677	28,65344	5,009463	3,120303	5,812265	7,559821	20,69822	13,43163	15,8544	20,18934	34,53222	19,76832	28,40821	19,22973	31,45792	21,08885	20,95208	22,7714
8/4/2019 2:16:00 PM	46	11,21415	8,598171	12,37988	10,64476	29,83132	39,53733	19,77675	39,69482	28,93844	27,41718	22,48474	24,68625	22,95507	35,96755	25,90959	28,61848	10,84121	15,89115	11,63538	12,55609	20,70036	44,26006	24,28202	28,33285	26,51926	34,60799	23,04404	22,32614	24,58907	33,04536	17,76035	22,73652	23,29431	35,69311	30,96886	34,40699	25,94648	36,15813	19,03666	20,70333	21,42069	34,75547	13,96503	33,30564	34,74339	27,68347	24,00213	24,49071	23,76554	33,41844	26,0789	38,97672	21,94622	28,34916	30,66078	23,95571	29,43489	45,19328	28,83946	33,76499	24,62222	39,85204	26,21788	23,16741	11,57065	14,6647	10,6728	10,76046	24,87082	20,13739	28,38784	21,36874	22,46933	26,46345	29,15989	23,95226	21,29925	36,85718	20,22236	28,88836	4,621671	3,151802	5,952283	7,455583	19,20977	13,1259	15,9558	20,28314	34,07017	19,33314	29,15285	20,87671	30,4644	22,09833	22,42595	22,27482
8/4/2019 3:16:00 PM	47	11,67855	9,001299	12,28096	10,92735	26,15682	40,71273	19,70339	41,02135	27,35266	27,52929	24,58077	24,16653	25,65007	38,87945	25,06348	27,58496	9,726183	15,85951	11,13264	12,27371	20,57589	45,29641	24,86772	29,84797	25,64206	35,74347	26,51878	23,22592	25,23507	35,33633	17,9081	22,1875	24,01753	38,71587	31,21899	35,76896	26,78216	35,69905	22,19345	19,88451	22,03871	35,36237	15,11722	34,70366	33,32069	25,85288	25,41784	26,08829	22,13714	33,78578	27,19627	43,16582	23,24236	29,09282	31,78852	24,71872	30,65201	47,85084	30,30028	35,38268	24,5606	40,4481	25,27071	23,86881	12,05184	14,58458	10,20999	10,32321	24,18325	20,23064	29,93369	25,24356	21,42255	28,77722	31,39292	23,91391	20,1215	36,34864	20,29848	28,98382	3,640514	3,023458	5,646482	7,343196	21,22679	13,37754	15,81289	20,92286	34,52952	20,62928	29,99095	20,72039	31,25518	21,14756	22,31136	23,387
8/4/2019 4:16:00 PM	48	13,47999	10,28763	12,48964	11,2424	28,11651	39,64799	20,35705	41,83266	29,12398	28,75525	28,5054	23,37098	24,97603	36,92059	25,75632	28,46182	10,60151	16,31493	11,30581	12,8851	21,58757	44,98377	24,90682	32,81333	26,47588	37,114	24,48082	23,27524	24,69006	36,26437	18,00232	21,56437	24,27926	33,44842	31,60781	38,01386	26,09596	37,01598	19,01802	22,3195	24,19769	36,44784	15,58446	32,15676	33,63229	28,36822	23,76872	25,84176	22,19496	34,90233	26,79674	44,94633	24,73972	31,44942	32,67186	25,1633	32,33339	44,33314	30,62804	36,00679	23,71214	41,72746	29,49056	26,67123	11,82458	14,9359	11,04692	11,83065	23,86046	21,63662	27,26224	24,29245	22,84586	27,72809	28,89409	23,63782	20,6927	37,26355	22,07249	27,23322	4,156374	3,168035	5,604346	7,451717	19,25785	13,01911	16,04927	20,30967	33,06297	21,11205	29,80016	22,33947	32,34838	21,35299	22,55153	23,46251
8/4/2019 5:16:00 PM	49	11,31666	8,525988	12,10447	13,02767	26,43678	40,68309	20,94662	42,73141	29,5307	30,75576	24,46736	23,66096	22,99797	40,23106	26,15599	30,59122	10,03551	16,0894	11,25373	13,41871	21,42338	46,27673	26,37144	30,28639	26,4363	37,38416	24,8613	27,03602	26,16524	38,76278	18,95847	22,13928	24,63638	34,91476	31,90353	39,27187	26,10763	39,31221	24,10429	19,79022	23,47501	36,36169	15,2075	32,73368	31,9697	26,69015	25,16006	28,41871	23,41056	34,66512	27,55471	40,28756	27,60969	31,62384	33,07478	26,85165	32,48273	46,61535	31,24441	36,61631	24,29453	40,05671	27,50414	25,47766	11,96494	15,60586	10,36403	11,53791	26,04408	21,17112	27,44647	22,80055	23,0486	27,65536	30,45977	23,37471	21,92881	37,13134	22,24856	28,35971	6,19695	2,990923	5,770543	7,248908	20,29668	12,23247	17,24041	21,40722	35,51939	21,13389	29,0643	20,85979	31,51442	20,65891	22,5889	23,03058
8/4/2019 6:16:00 PM	50	11,68649	8,868465	13,30356	11,04768	27,70965	42,08631	20,5274	45,01479	30,13891	29,3187	24,28748	25,79141	24,99745	38,91557	25,96713	28,7051	10,25938	16,24883	11,15233	12,79247	21,1995	47,84372	25,76218	30,80819	26,90408	37,90182	24,96428	27,81589	25,29288	38,31876	19,48428	23,49338	26,17975	35,43456	32,41207	38,50389	28,41775	41,01058	22,42257	20,49507	23,12555	35,92493	15,32894	35,19563	38,0046	28,36663	24,4427	30,58528	23,72631	37,26984	27,78618	46,37226	25,38869	32,04886	33,52385	27,82348	33,0944	46,52976	31,24102	36,82251	24,17537	42,43541	27,4312	25,58169	11,8701	16,05472	10,03772	11,17505	25,06949	21,85138	27,28662	24,58796	22,44854	30,23714	30,73607	27,29174	20,48036	38,19746	21,47664	28,9144	4,723903	3,17584	5,421985	7,272395	21,31873	13,75877	18,58442	20,73207	36,95105	22,25403	30,78118	24,53989	33,44337	21,83569	23,71463	22,86935
8/4/2019 7:16:00 PM	51	11,61382	10,01216	12,22708	13,12106	28,16679	42,4618	21,00437	45,14907	28,0457	30,67163	26,00581	25,13014	38,06235	39,66187	31,9123	30,29102	10,05291	17,59781	11,14701	12,38085	21,38532	48,47992	26,57867	34,34419	27,08527	39,47364	26,37655	27,39473	26,35893	40,54086	19,22393	24,75948	26,37869	39,3205	34,53954	38,89361	27,03022	39,25606	21,28543	21,0561	23,71173	37,40571	16,36626	36,29034	36,3628	30,39173	26,02958	26,50662	24,47585	40,19894	30,00519	44,08129	25,95926	35,39028	36,32827	30,13884	33,23725	47,35073	33,22268	35,92935	25,9516	42,92904	30,97397	27,6921	12,24007	15,85212	10,78691	10,283	26,19902	21,97288	27,34907	23,8637	24,43641	28,14462	32,5076	25,93888	21,01168	37,81865	21,46593	30,93364	3,971665	2,935455	5,838445	8,326427	20,13366	12,86686	18,50416	21,38932	35,75534	21,03566	32,66316	21,08733	31,76241	21,09244	23,41498	23,72458
8/4/2019 8:16:00 PM	52	11,62101	9,310068	12,52065	10,95885	29,22717	42,72892	20,69401	45,74603	30,37647	29,95897	25,51497	25,4445	23,86135	40,82926	27,08575	32,89919	11,98925	16,68041	11,45274	13,49318	22,84511	48,0553	26,08325	33,44862	27,24159	39,7362	25,46039	27,51734	27,27868	41,12165	19,69406	24,09269	25,73649	36,75433	35,90276	39,66229	29,36913	44,27374	23,75124	23,54934	24,64916	39,36657	16,1859	35,36389	34,00842	28,39619	26,24413	26,54413	24,92284	38,77694	29,60302	45,07453	27,69265	33,35647	34,11569	31,5319	34,31236	48,84422	33,146	36,87368	24,74877	43,63147	28,67768	30,23459	11,95133	16,12663	10,80653	11,35002	25,61298	22,74273	30,9641	24,95289	24,23215	28,811	31,98159	26,42117	22,28552	36,04319	21,8062	30,17118	5,234445	3,201536	5,691521	7,533434	21,27963	12,51119	17,19821	21,56229	38,71692	21,17954	30,73905	22,18577	43,65295	21,68912	24,60033	22,92578
8/4/2019 9:16:00 PM	53	11,1334	9,752984	12,12264	10,04151	28,98631	43,69246	20,83126	46,64463	33,65702	30,17172	25,62845	30,23479	26,67531	41,48679	26,36384	31,00023	9,672509	16,86022	12,76325	12,77223	23,11084	49,4054	26,83273	32,49316	26,81663	40,56069	26,30305	27,15324	26,5616	41,89621	19,76701	23,81818	28,64964	36,85345	34,17579	40,82566	28,68735	41,09016	23,83579	21,1553	24,13758	39,37389	16,48914	36,91278	37,59927	27,14046	27,43016	27,64568	26,05666	39,84064	31,23619	46,27142	25,98385	35,54377	35,62852	33,11478	35,95395	54,43918	33,77769	37,97358	25,29184	42,69576	29,09407	28,01876	12,0316	16,41226	11,27666	11,16946	25,99028	22,26715	33,77327	24,26199	23,5139	29,29363	34,50611	25,69311	22,32386	35,71735	21,88688	30,54528	4,659455	3,164097	5,616296	7,085612	26,90125	13,19055	18,0906	20,76191	37,20311	21,07186	30,92769	22,01764	35,05733	24,02865	24,86109	23,68693
8/4/2019 10:16:00 PM	54	11,99264	9,581399	12,09017	10,02424	30,09837	45,25621	20,90911	48,80747	31,24095	30,06224	26,33206	26,45488	26,32654	41,52748	27,08368	33,46244	9,608684	16,35693	10,43877	13,43073	24,51909	50,58812	27,15572	32,65162	27,73127	41,71592	26,80393	27,30852	29,68978	40,77366	19,98605	24,01636	26,7593	39,13365	34,04364	40,24591	30,09622	41,55352	21,61804	21,71502	25,58217	39,98453	16,69002	37,79371	37,31916	27,90838	30,22477	27,86949	27,6204	42,74798	30,77234	51,0197	27,85809	33,9104	35,50412	29,81543	34,98577	52,08568	35,15867	39,55937	25,10555	42,97628	29,58844	28,90121	12,34534	16,24047	10,58728	11,37358	26,42884	23,17335	30,28404	23,57324	27,56624	29,01581	33,83828	26,31528	21,58481	36,92322	22,48363	33,48648	4,75029	3,080515	5,61001	7,230535	22,5554	13,21832	17,88144	21,96045	42,4236	22,47534	30,05802	23,09336	35,05195	22,85747	24,24362	24,04599
8/4/2019 11:16:00 PM	55	11,91196	10,43407	11,59289	10,40368	31,10991	49,70201	21,66245	49,72991	31,246	32,18674	26,21139	27,05363	24,52835	41,75951	29,77018	33,25624	12,8096	16,68041	11,04374	13,08922	24,82607	50,86703	28,03997	33,41802	28,40808	44,11189	27,55851	27,72291	29,04364	43,28705	20,65035	24,9426	28,83407	40,56007	36,01133	41,15847	31,17077	46,8464	23,74378	23,04066	26,5949	40,63411	16,00499	37,95175	38,84788	31,25242	29,39475	28,61426	25,91927	40,20778	30,88465	46,99015	27,44163	40,50502	38,95094	31,70922	35,83161	54,77025	35,80107	38,91813	25,68351	44,4733	30,64842	35,3136	11,6304	16,3742	10,2801	10,72675	28,36048	24,38453	30,58101	26,64345	24,9484	29,82973	33,5579	27,15289	21,22189	40,37211	22,48549	31,51615	4,115205	3,046323	5,434281	7,010251	21,961	15,18222	19,11707	21,73547	45,02321	21,50973	31,01825	24,25522	38,55597	22,55685	24,266	24,24507
8/5/2019 12:16:00 AM	56	11,42304	11,07275	11,85642	12,26355	32,01881	47,35142	22,50601	50,04836	32,03132	35,22456	26,96397	27,84013	24,85246	41,94559	27,19676	33,43156	10,20143	17,82514	10,68779	13,30619	24,60578	51,98925	29,49637	33,8152	30,45155	40,95007	28,57676	29,72577	29,56061	42,99417	20,58204	25,57361	29,092	41,56278	35,92347	42,04714	31,35983	43,5646	23,63209	23,06235	26,74369	44,41658	16,94166	38,66517	40,22049	30,54626	29,77606	29,45382	27,54048	42,59187	32,03276	49,19928	29,19174	43,70358	37,06248	32,14178	38,16547	54,75686	35,82394	40,62672	30,24432	45,32148	31,32467	31,87701	13,22723	16,37088	10,6277	11,08512	26,57299	24,28866	31,25414	25,03088	25,7101	29,5374	33,9383	28,60777	22,53157	40,68178	22,55865	31,76019	4,125497	3,111876	5,766192	7,157867	22,91598	13,4862	18,19691	21,20337	44,87035	22,0586	31,94428	22,87018	36,14349	24,14947	25,30815	25,18616
8/5/2019 1:16:00 AM	57	11,73436	9,580779	11,92177	12,09107	31,86222	48,29306	23,17225	52,18993	32,40502	31,80682	26,19723	28,33934	25,57465	43,57973	27,67663	31,96487	9,832007	17,87011	11,22444	13,01213	24,98149	53,69011	29,76501	34,89687	29,55481	42,17196	28,41429	29,66408	29,58375	42,80179	20,19873	24,73337	28,99916	39,93798	36,18486	43,70607	33,06297	45,88431	23,55182	23,54084	27,14281	42,63242	16,76503	40,71722	39,16349	30,25296	30,38448	30,58832	27,82963	42,48245	32,39611	50,49542	29,49084	40,83554	39,73917	33,5559	41,31321	57,03181	36,37848	40,64634	26,81303	45,73649	32,12899	31,60367	14,51654	16,83079	9,654828	11,37123	26,6791	24,42708	32,66681	27,78535	26,11406	30,32839	34,28209	28,97878	23,93948	36,76675	23,41381	32,47251	5,32079	3,082311	5,843487	7,3385	21,98531	13,76727	17,62516	21,29013	39,23312	22,24034	32,34665	22,96101	37,35349	23,68949	25,14016	25,60952
8/5/2019 2:16:00 AM	58	11,50289	9,836705	11,54261	10,33633	32,78494	47,88206	22,84069	51,74086	34,31166	34,74041	27,74881	30,90552	25,65159	43,25624	28,1297	35,58334	9,930027	16,49653	10,89578	12,92924	26,20731	54,70677	30,25213	36,15226	30,05603	42,67504	30,2743	30,13249	29,22241	43,77522	21,33296	25,20495	29,98439	42,61591	37,70543	44,80175	31,19253	47,69535	27,05364	24,51805	30,18679	43,82674	17,32586	41,33628	40,01955	32,74771	29,44511	31,03656	27,31384	42,60652	32,77949	51,3829	35,00089	39,61428	39,23008	33,05896	42,53019	57,92606	37,2123	41,8875	29,00303	45,91339	29,75057	31,56119	13,28726	15,95298	10,11812	10,35395	28,81722	24,89528	31,71944	26,68152	25,89757	30,36887	35,84196	28,93816	23,94369	38,18973	23,22025	31,84412	5,285698	3,080998	5,383234	7,214785	23,00045	13,58588	18,77977	22,45434	39,94522	23,82944	32,27999	26,04098	39,10567	24,49899	25,12544	24,47406
8/5/2019 3:16:00 AM	59	11,33123	9,648265	11,506	10,18215	33,78792	51,57681	27,04044	51,92356	35,4999	33,73756	28,48785	29,78075	25,3795	44,15472	28,75698	33,83745	9,990123	17,00051	10,60269	12,52853	26,1638	55,34594	32,10979	36,18797	30,71805	43,76824	30,37909	31,32854	29,62188	45,01872	22,15006	25,95221	30,4291	41,85296	37,50746	45,08537	33,2108	46,84772	23,35184	24,66982	27,96405	44,91061	18,05966	43,25134	44,80078	33,97871	32,76719	29,98335	29,25198	45,2321	33,13944	52,75634	32,2688	44,64902	40,83188	35,99511	37,40786	56,074	38,92069	43,03824	27,72657	46,5281	33,19	34,34482	12,40095	16,51456	10,43262	10,83333	27,91853	24,82316	33,60383	27,74129	28,14227	31,03738	36,07289	29,29094	23,79877	39,04053	24,38329	34,6589	5,109347	3,225506	5,365827	7,234955	24,27359	13,76471	21,23176	22,23005	42,74522	24,09787	33,06649	24,80162	38,8465	24,09759	25,07647	26,20406
8/5/2019 4:16:00 AM	60	11,34415	8,93091	12,32994	10,49666	38,44185	52,33857	25,50557	53,45573	35,1968	36,66369	28,91572	30,06037	31,18058	44,21129	29,59577	34,56186	9,995302	16,72013	10,32894	12,5603	26,3733	57,53115	31,93952	36,35265	31,41516	48,27904	29,79837	30,65484	30,87872	46,56768	23,21943	26,93896	31,25304	42,41082	40,01713	47,26562	36,15413	48,56329	25,31782	25,79769	34,38916	45,33516	18,59879	43,45898	43,93982	35,3038	31,82955	29,85087	30,25579	45,02066	34,07956	52,69107	31,18093	42,127	40,14327	36,79342	41,40224	59,8718	41,45923	43,55334	28,54574	47,96447	34,22456	33,86039	14,42688	15,77172	11,10204	10,28929	28,96434	25,03654	34,90309	27,26576	27,32351	31,10439	36,97212	29,4791	25,3708	40,32819	23,45588	35,45128	5,03364	3,055164	5,027631	7,177899	24,31104	14,09386	19,97658	22,37697	42,97842	23,69571	33,66628	25,6136	36,79805	24,47033	24,83698	25,3
8/5/2019 5:16:00 AM	61	11,32771	9,492291	11,09285	10,41508	36,66508	51,62709	26,14763	54,97845	37,17548	35,93744	32,20718	31,90449	27,30161	44,48102	30,88404	34,41493	10,10672	17,60417	10,74347	12,44094	26,58088	58,81598	33,61371	36,76476	31,77353	47,26764	32,57564	31,0733	33,03928	52,50657	22,32821	26,32792	31,94442	43,74599	41,22554	46,95284	35,00974	49,31055	25,6585	25,34773	28,21957	47,86707	19,07708	44,52766	42,72408	34,40788	31,88957	32,57011	31,81573	48,27248	34,67694	53,80968	33,71906	47,36848	39,19402	40,7483	45,08116	59,97934	38,9611	46,78168	29,64737	47,10461	34,59667	34,37328	14,21861	15,94462	10,60904	12,4674	30,82871	25,44264	37,18591	28,59631	27,82431	32,10592	37,27101	32,31342	24,5593	41,58226	23,83427	34,48932	5,173934	2,985466	4,896385	6,958513	24,34689	13,22896	19,61449	23,03603	42,86659	24,55384	34,37037	25,21614	38,3191	24,84154	24,69538	25,50377
8/5/2019 6:16:00 AM	62	11,54986	9,909717	11,05659	10,30249	37,7276	52,33844	26,53397	55,80902	36,22424	37,78888	30,9719	32,67595	29,43675	47,4158	30,12386	35,51703	10,07101	16,67882	11,38843	12,67518	27,38216	59,28547	34,28271	37,11594	35,81012	46,82727	30,46088	31,65306	33,24188	46,51249	22,97898	28,0332	33,22848	44,5803	42,46967	47,52604	34,4391	49,91822	26,02495	29,95503	30,07315	48,05904	19,98294	44,90841	42,70964	35,27845	32,7647	30,35609	31,20186	46,67828	34,59252	55,10928	31,23302	42,54483	41,71143	38,56826	41,9572	62,76422	40,72696	48,53048	30,9795	47,10171	33,9184	36,53508	14,5823	15,74568	10,4807	9,79215	29,32976	25,84253	34,64937	28,31544	29,06568	33,61523	38,14227	30,61278	25,84901	44,60654	23,21528	36,08574	4,767421	2,924127	4,846029	6,92957	25,0114	13,59651	18,92096	23,02622	46,33338	24,06257	37,31578	26,0132	38,68755	25,34497	25,44098	27,39715
8/5/2019 7:16:00 AM	63	11,87984	9,662977	11,18003	10,90566	38,39951	56,49453	26,43685	60,00305	37,0593	38,09551	32,94844	34,50818	29,73634	46,34159	29,18103	34,24368	9,588099	16,30906	10,80025	12,37774	26,99326	60,94876	33,2557	37,26044	34,52179	48,70295	30,7061	35,79513	32,7495	49,99095	23,25037	27,92764	34,4183	47,27599	42,57922	50,10113	35,17857	52,14895	26,94207	26,28309	29,25757	50,32349	20,52077	46,2672	43,07444	36,2277	34,07901	32,04728	31,88419	48,77756	36,79977	56,45999	33,61675	43,21625	42,20739	42,87066	44,03411	63,45966	41,08892	47,37918	31,0561	47,61826	34,04482	35,50861	13,94735	15,91747	10,64648	10,1595	32,35909	27,33961	35,32438	28,28111	27,06537	34,36602	38,95826	32,75144	24,85916	45,53562	24,39821	36,62481	4,937486	3,251478	4,8423	7,730368	24,3951	14,04648	19,05138	22,81229	45,44437	24,11762	38,05034	24,79035	40,20958	24,76507	26,17007	25,69808
8/5/2019 8:16:00 AM	64	11,81359	9,256396	12,13072	10,12475	41,42877	56,8415	27,98347	58,23662	40,52657	38,53151	31,45799	34,42487	28,72672	46,46048	29,83505	34,10982	9,803892	18,73094	10,51455	12,04838	28,90362	63,05359	34,69275	38,92331	34,63142	52,42119	31,65036	33,90784	36,18465	49,02728	23,68804	28,12942	36,31701	46,852	43,84187	50,01127	36,83694	56,56872	28,04094	30,59971	30,08241	54,50494	19,68329	47,41013	44,26303	37,56045	34,08688	33,04377	32,10081	49,4478	37,24283	56,97502	33,20216	47,0995	42,99293	40,52663	45,67045	64,86689	41,53915	48,03459	33,57144	50,87609	34,9446	37,84682	14,40643	15,95843	10,58162	10,43919	33,41816	29,50548	33,03141	28,52647	27,72878	34,39745	38,19905	33,47915	25,0583	43,51086	24,71686	37,02738	5,27589	2,991061	4,803617	7,093902	23,60411	14,12867	21,49135	22,69127	49,6147	25,38724	36,91307	26,33504	40,48892	24,31546	25,25751	26,78016
8/5/2019 9:16:00 AM	65	12,0108	9,790977	10,7999	10,6306	43,08522	55,28376	27,33463	60,26345	38,8409	39,73765	32,7924	35,85129	29,00924	46,93385	30,0447	39,40844	9,535671	16,00526	10,56463	12,71186	28,75628	62,45565	36,59296	38,83897	36,05901	51,36832	35,40451	34,86337	34,87021	49,22172	23,7473	28,41063	37,19164	49,98141	44,67292	50,98827	37,6642	56,52016	29,26993	30,80177	30,53582	53,11885	20,66341	47,59505	46,10183	37,63346	35,52394	33,37713	32,79771	52,46429	38,24567	57,68423	35,02984	48,91039	47,13908	40,84128	46,14459	67,542	42,8851	49,547	34,07044	51,15281	36,2223	35,62845	14,21309	15,57001	10,77034	11,14383	31,86443	27,41587	34,68508	27,54138	29,2526	34,35635	38,69461	30,80115	25,61782	43,59099	26,23273	35,61858	5,258069	3,023735	4,669678	7,536888	25,30076	14,7869	20,74367	23,97602	48,21127	24,3864	37,16222	26,8625	41,44044	25,87913	25,87934	26,8692
8/5/2019 10:16:00 AM	66	12,14516	9,083776	12,61073	10,15956	41,99043	58,42085	28,13107	60,39671	38,92753	40,83554	35,23051	36,37337	30,15473	46,11102	32,19572	36,95092	9,206247	16,87742	10,37239	11,75122	29,27919	64,44665	37,13736	39,36319	36,13229	53,20816	33,88291	35,99849	35,94482	50,38862	25,20329	28,88746	36,74065	50,02714	47,1991	55,69269	38,11547	56,85228	29,11238	30,23071	34,34295	56,37441	22,09612	45,75142	45,02279	37,14315	38,74993	35,14769	33,15664	52,89063	39,26373	58,86551	34,3846	50,10631	44,8642	43,33091	43,83275	67,89131	44,98239	50,01445	34,43247	52,87612	36,0559	35,86303	13,58954	17,61149	10,90538	10,45597	34,16308	27,20201	35,69394	28,54539	30,22664	36,76193	41,34285	31,9677	28,7634	45,71265	25,21579	35,60013	4,855562	2,949477	4,922082	6,863118	25,29861	15,30746	22,09093	24,13427	45,4519	24,94909	40,4682	27,34402	40,68717	25,90849	26,76683	27,73679
8/5/2019 11:16:00 AM	67	11,38608	9,778612	10,83527	9,872555	41,72531	58,30148	29,38419	61,93682	40,56891	40,4999	34,48325	37,24331	30,04165	48,07443	31,70577	34,66816	9,916626	16,3025	10,36002	12,44481	30,62645	65,09195	36,76835	42,28166	37,79351	56,51215	35,94316	35,77946	37,0271	51,23978	24,96484	33,04736	37,33657	50,09934	47,45579	53,10373	39,15355	56,48024	29,28313	29,76956	32,96205	58,6142	22,51409	47,74639	45,71217	37,41759	37,75855	33,0486	34,82434	57,09363	39,70242	61,87769	36,90228	47,81685	46,72408	42,80477	46,20932	69,26552	46,28827	50,71874	33,60307	52,96371	37,74224	37,179	13,43446	16,10066	11,26126	10,68427	34,33238	29,14035	35,93999	28,80596	30,68241	36,07883	41,23509	33,15968	26,49239	45,4387	25,32017	37,83226	5,025765	2,847383	4,792703	6,842743	25,98668	15,66071	21,12636	24,75526	45,59309	24,90226	36,91838	27,46547	43,58408	26,65251	27,37007	29,5615
8/5/2019 12:16:00 PM	68	11,8835	9,528004	11,1334	10,18285	42,79682	60,07751	29,14435	63,94783	42,03567	41,92667	36,30913	38,62117	29,29086	46,9286	34,59632	37,82908	9,437031	17,25948	10,50419	12,41683	31,4037	66,68843	37,18695	43,07354	37,34645	57,10537	35,63315	36,67959	36,9858	51,15454	26,45598	31,57114	38,62891	50,44492	50,82463	53,5271	39,94702	59,19562	32,1218	30,94592	34,86676	56,60442	22,414	47,80615	52,26729	38,44476	38,4002	34,41058	34,9006	53,80976	41,52423	61,49171	36,41191	49,26953	48,45684	45,10997	50,54259	70,42276	47,85616	52,78826	34,65738	53,31247	38,65467	38,08059	14,75727	17,59754	11,37289	11,13299	32,37981	28,07222	36,97178	30,28694	30,39815	37,17349	40,26214	34,18393	26,49799	48,86094	24,93003	40,3679	4,974373	2,763663	4,970366	9,185595	25,67798	15,22353	21,79018	24,31097	50,361	25,71363	38,24713	27,58579	42,65709	26,84972	27,28352	28,17412
8/5/2019 1:16:00 PM	69	11,40328	10,42433	12,3499	10,95104	43,87061	58,80236	30,59765	64,76563	42,87681	42,62102	37,16359	38,09219	29,63266	49,04267	32,29105	37,28317	11,53687	17,74902	9,920701	12,93103	31,9094	67,55795	37,09059	46,23452	38,73245	58,09667	35,86615	38,76437	40,4146	53,46693	26,08187	29,68183	40,2589	52,7323	48,78482	55,89454	42,31274	61,17733	32,34534	34,11824	33,6343	60,4912	23,3084	48,59238	46,55449	39,79471	39,29563	33,95094	34,64565	53,75898	43,13516	62,30693	37,82224	53,87303	49,82689	46,45467	50,36161	71,14819	48,44117	55,26477	37,51775	58,27138	41,13796	38,05965	14,0712	16,41274	11,16317	12,39217	38,41526	29,09959	34,35987	32,54622	32,9262	36,24703	41,61942	33,17964	26,5194	45,46047	25,72323	36,84357	4,690195	2,851459	5,131798	6,821053	26,67254	16,10087	22,71248	25,9612	47,24097	26,75598	39,04198	28,16852	42,9338	31,49184	27,44163	27,28538
8/5/2019 2:16:00 PM	70	12,28276	8,885665	10,50681	9,697447	44,19368	63,52336	32,29105	66,99706	42,74315	44,83111	39,18525	38,55003	31,10141	50,07481	32,35991	35,9893	11,56036	17,5802	9,601016	11,87935	32,49082	70,84108	39,54631	44,42094	38,83393	58,15857	36,77	40,48754	42,1178	53,11112	26,80786	30,64006	41,65416	53,24615	51,84591	56,03483	44,33079	64,59163	35,05602	30,66189	39,11459	59,17047	24,0375	50,77635	48,11076	43,23186	38,03783	34,9524	34,35076	53,49263	42,67221	62,6443	39,3254	50,6907	52,79966	48,13481	51,20856	71,18694	49,22669	56,01826	39,74567	57,28276	42,52121	40,59288	13,87613	16,08512	10,66755	11,15937	36,10971	31,58129	38,18365	32,19848	34,21184	38,18289	42,62047	34,13579	27,41752	46,48659	25,33454	38,29624	4,952821	2,588625	5,047732	6,730079	25,70554	15,98689	22,88704	26,16213	50,3554	27,16505	39,08688	26,3847	43,13438	26,39672	28,34418	27,14426
8/5/2019 3:16:00 PM	71	10,56794	16,13595	10,6306	9,293904	46,69237	60,75914	34,91912	68,07403	44,50031	45,18871	40,73615	38,5253	29,17986	50,38123	32,55007	37,78176	9,761274	17,16076	9,773914	13,62774	33,57006	71,55676	41,24614	43,1362	39,55315	59,58686	37,0327	44,1695	40,57361	53,2874	26,86056	30,34531	41,5978	54,2698	52,12982	56,35299	43,96172	63,71463	33,56557	31,78562	34,49789	60,13615	27,23876	52,12568	50,63447	40,08552	39,79477	36,61687	36,88108	54,67611	44,62098	64,48683	41,77145	54,75912	55,09671	48,61503	51,92889	74,39938	51,57942	56,74216	37,40136	59,27464	40,65974	40,6786	13,35979	16,11558	11,04429	11,18776	41,91873	29,9169	37,86755	33,5474	33,31966	38,07181	42,40205	35,82967	28,37816	47,17859	26,47181	37,57743	5,165713	2,643195	5,109347	6,393471	27,53502	16,4334	24,19388	25,61561	52,2583	28,03969	40,97549	27,04949	44,12605	27,33933	28,14262	27,43949
