# Supplementary material for: Neuroblastoma signalling models unveil combination therapies targeting feedback-mediated resistance
Source: PLoS Comput Biol. 2021 Nov 4;17(11):e1009515. doi: 10.1371/journal.pcbi.1009515 (PMC8604339; doi:10.1371/journal.pcbi.1009515)
Supplement: S2 File — (ZIP) [file pcbi.1009515.s023.zip › drug_sensitivity/N206_drug_sensitivity/N206_GS_TAE_15-180518.txt]

Label: N206_GS_TAE
Metric: Phase Object Confluence (Percent)
Cell Type: N206
Passage: 1
Notes: 
Analysis Job: N206_GS_TAE

Date Time	Elapsed	A1, Image 1	A1, Image 2	A1, Image 3	A1, Image 4	B1, Image 1	B1, Image 2	B1, Image 3	B1, Image 4	C1, Image 1	C1, Image 2	C1, Image 3	C1, Image 4	D1, Image 1	D1, Image 2	D1, Image 3	D1, Image 4	A2, Image 1	A2, Image 2	A2, Image 3	A2, Image 4	B2, Image 1	B2, Image 2	B2, Image 3	B2, Image 4	C2, Image 1	C2, Image 2	C2, Image 3	C2, Image 4	D2, Image 1	D2, Image 2	D2, Image 3	D2, Image 4	A3, Image 1	A3, Image 2	A3, Image 3	A3, Image 4	B3, Image 1	B3, Image 2	B3, Image 3	B3, Image 4	C3, Image 1	C3, Image 2	C3, Image 3	C3, Image 4	D3, Image 1	D3, Image 2	D3, Image 3	D3, Image 4	A4, Image 1	A4, Image 2	A4, Image 3	A4, Image 4	B4, Image 1	B4, Image 2	B4, Image 3	B4, Image 4	C4, Image 1	C4, Image 2	C4, Image 3	C4, Image 4	D4, Image 1	D4, Image 2	D4, Image 3	D4, Image 4	A5, Image 1	A5, Image 2	A5, Image 3	A5, Image 4	B5, Image 1	B5, Image 2	B5, Image 3	B5, Image 4	C5, Image 1	C5, Image 2	C5, Image 3	C5, Image 4	D5, Image 1	D5, Image 2	D5, Image 3	D5, Image 4	A6, Image 1	A6, Image 2	A6, Image 3	A6, Image 4	B6, Image 1	B6, Image 2	B6, Image 3	B6, Image 4	C6, Image 1	C6, Image 2	C6, Image 3	C6, Image 4	D6, Image 1	D6, Image 2	D6, Image 3	D6, Image 4
5/15/2018 3:54:00 PM	0	8,531788	5,55178	9,074172	5,520765	7,156071	6,562983	7,938839	6,413227	8,275655	9,665604	9,381495	8,784262	9,692266	8,007088	5,737871	7,004725	9,83629	8,431628	15,18326	5,83955	12,84345	6,386287	13,42444	9,738273	12,66599	7,022339	9,954618	4,861364	11,9295	6,705764	5,786224	7,517131	23,26081	29,84769	32,14584	33,56363	14,1027	5,570982	10,42005	6,472908	11,29559	11,42552	9,161832	6,871201	11,27653	7,650171	9,118106	5,362719	15,34946	25,32279	23,18323	29,67769	10,73393	4,684185	8,942584	6,36584	10,55889	7,980356	15,6163	8,475767	11,98214	6,883841	9,677831	5,602136	10,42993	4,371892	8,985205	7,83716	10,78843	6,276042	9,991711	12,4837	12,64478	7,863963	9,710088	5,347729	12,62945	14,00765	10,32701	7,344233	13,4471	6,662107	7,843239	5,35664	14,03625	6,002985	10,49983	6,759643	8,443994	9,319673	7,339813	6,373025	8,687694	8,217837	12,35183	8,766993
5/15/2018 4:56:00 PM	1,03333333333333	7,961705	6,745413	8,689075	5,4845	7,664678	5,819519	8,271235	6,262986	7,945747	10,74789	11,70604	7,789155	11,31652	7,862511	5,458734	7,394521	10,45203	7,488466	12,89601	5,659124	13,46789	6,257944	13,29955	8,517422	13,38818	8,321453	9,657591	5,17573	11,7901	6,397062	5,991863	7,821895	62,90182	49,25896	65,97854	48,96558	11,7432	5,032743	9,927402	4,51405	11,52817	7,409855	8,760016	6,693676	10,90545	10,13	8,822461	5,164471	44,21972	55,60248	43,083	51,11932	8,955984	4,220961	7,616808	5,212754	10,95484	7,546418	14,98777	8,484124	12,26949	6,890887	10,9804	5,891634	10,48941	3,817557	9,310829	7,508842	10,25689	5,960917	10,27976	8,962341	12,8974	8,751174	9,427015	5,053257	14,26213	8,971595	10,62583	7,451992	16,39175	6,139272	7,723116	5,161155	15,16468	6,418268	11,08339	6,552897	8,408628	9,512807	7,498964	5,382129	8,712147	7,716139	12,86555	8,753937
5/15/2018 5:56:00 PM	2,03333333333333	7,717451	4,798574	8,156775	5,443192	7,790948	7,397007	8,518318	6,550756	9,71223	11,56692	10,00546	8,16161	9,647851	8,088321	5,724055	6,956164	9,724248	6,43837	15,3871	5,684406	13,773	9,423353	13,08024	7,56742	13,78502	7,589592	10,71549	5,140639	13,92386	6,778571	6,520018	8,40835	50,22091	29,70001	54,9053	34,67803	10,50198	4,289277	8,606944	3,761329	10,5131	13,36905	9,246588	6,20365	11,21484	8,626285	9,608062	5,331635	52,95272	35,69594	57,65549	37,00846	8,609429	4,011798	6,934545	4,384463	11,0561	6,412397	15,00048	8,572406	12,89884	7,688853	11,01286	5,932043	10,41922	4,876769	10,12862	7,286071	11,51208	6,545508	10,83907	10,35899	12,2592	9,695375	9,212395	5,836166	14,75962	9,990744	10,99649	7,235922	16,34678	6,10425	7,734305	5,15252	14,62934	6,744722	11,23059	6,212837	9,526347	8,816867	7,501312	5,814544	8,694118	8,502294	15,3078	8,698951
5/15/2018 6:56:00 PM	3,03333333333333	7,343958	5,801145	11,31189	5,08897	7,881923	5,966098	11,25857	6,662177	8,830058	10,67418	10,37267	9,027272	9,819642	8,935884	5,604139	7,432168	8,885458	7,194131	12,77036	5,111903	14,17336	6,266924	14,99848	8,113948	15,11156	7,767187	10,56594	8,227993	12,72395	6,42497	6,879698	8,236282	53,24154	29,46488	59,34096	43,17017	10,46412	3,924693	8,00004	3,855686	13,29382	7,791154	9,22773	7,202904	11,97986	10,65526	9,63645	5,472687	53,7071	35,67605	56,98511	37,06226	8,255692	3,318827	6,143555	4,955722	11,00913	9,035906	16,92646	7,831152	13,38797	7,880126	11,05949	6,157024	10,74492	3,923657	11,02143	7,640017	12,73078	6,777327	11,0311	11,65541	13,77376	10,28715	9,689916	5,675149	14,11141	9,460931	11,09645	7,679598	17,05764	6,521332	7,824521	4,727149	14,6368	6,571826	12,75931	6,585018	9,027686	9,286721	7,830737	6,178093	8,896583	7,793434	13,34328	8,475422
5/15/2018 7:56:00 PM	4,03333333333333	7,420908	5,486433	8,077821	4,807209	8,487859	7,415106	8,59741	6,7278	8,785022	10,14278	10,9777	8,519493	9,694962	8,391289	5,32445	7,253537	9,422043	7,041888	12,18999	4,852523	14,22172	6,83459	12,61598	7,791778	17,27509	9,227592	10,60497	5,122472	12,30935	6,278253	6,423934	8,5579	59,74815	31,29613	60,78906	33,75512	10,21904	4,254669	7,927374	3,731626	10,21531	7,247665	9,146014	7,819199	11,49605	9,8012	9,359528	5,338403	54,34019	33,22688	56,95886	37,16215	7,196757	3,308535	5,69387	4,135789	11,84219	6,021013	16,30077	8,427279	12,85471	8,368632	11,70079	6,019216	11,10902	4,247347	9,789804	8,474042	11,41654	7,208982	11,56195	10,54971	13,58263	9,83933	10,00808	6,013898	18,51121	9,943841	11,65845	7,682983	17,67318	6,640072	9,434682	5,211028	20,80978	6,408323	10,7999	6,90567	8,642795	10,0601	8,101445	6,125802	9,455819	8,261633	15,39643	9,012835
5/15/2018 8:56:00 PM	5,03333333333333	6,743549	4,616489	7,166984	4,734402	8,064974	6,286404	8,196217	7,006452	9,039567	9,203761	10,01879	0	12,2134	8,58194	5,620924	8,266054	8,902865	6,667288	11,92971	4,542164	14,27919	7,040506	13,13985	9,019325	14,03004	10,4175	10,58411	5,417496	12,96854	6,097411	6,783267	9,341982	58,27974	29,22697	62,43549	39,05449	9,753812	3,452351	13,72976	4,096209	10,80128	7,156762	10,04725	10,49659	11,21028	8,722991	11,08401	6,598972	55,69864	37,88856	58,77666	36,32239	7,401221	2,674763	5,432624	4,131645	12,24111	7,005208	14,29508	10,05982	13,28629	8,343903	11,81483	5,796379	10,91139	4,041018	9,948124	7,765392	12,35563	7,920466	12,08133	11,85131	12,63173	10,2448	10,24419	6,660934	14,96608	9,473505	11,52762	6,7689	14,37113	6,298078	8,124103	5,242319	14,8367	7,317985	11,41551	6,338279	9,307719	9,856185	8,835792	5,863243	9,746907	8,209065	13,52294	9,025959
5/15/2018 9:56:00 PM	6,03333333333333	6,785685	4,403874	13,34998	4,631824	8,467962	6,142657	9,444974	6,779606	8,929253	9,961871	10,25876	8,866256	11,89724	9,417482	5,461842	7,283446	9,369267	6,416128	11,8797	4,580847	13,40282	8,532341	12,5288	7,483768	13,70489	7,767878	11,31355	6,404249	14,14581	6,116546	8,57655	9,571177	57,276	28,39385	66,3885	40,18492	9,800715	3,625595	7,128853	3,694049	15,64462	7,576952	9,213777	7,128854	12,08534	9,234015	10,0487	5,701536	53,62222	34,60572	61,70687	39,35339	7,417661	3,109596	5,714177	3,959854	11,52326	8,411045	13,95467	7,97766	14,03521	8,005913	11,5616	5,901235	10,84176	4,064573	14,02382	7,785421	12,37014	7,537508	12,51361	11,30996	13,19974	9,770875	9,938314	6,129739	17,35674	9,46839	12,20042	6,855313	14,91297	6,658584	8,153255	5,470615	15,18947	6,401	10,82097	6,795424	9,633208	9,610757	8,411803	5,968169	9,847483	8,419334	13,71775	9,282162
5/15/2018 10:56:00 PM	7,03333333333333	7,590421	4,539262	6,833209	4,091926	7,760555	6,15364	8,333611	6,577559	9,243754	10,56684	11,82734	9,280781	11,7432	9,163144	5,958845	7,402672	8,469276	5,796724	11,65755	4,091374	13,36318	6,285091	14,64944	8,739501	14,04178	8,140957	11,20345	6,614238	15,81116	7,282271	6,85704	8,559073	57,9814	28,69709	64,27395	38,82446	9,628027	3,540078	7,085266	4,685359	11,5509	7,292565	9,021538	6,792178	11,29241	8,567778	9,596045	5,615398	64,12143	32,25513	63,35883	38,46395	7,698111	3,492761	5,810538	3,904384	11,5884	8,620344	13,90066	7,47548	14,47841	8,919651	11,86816	6,622252	11,17339	4,981556	10,14147	7,573565	12,26224	7,948718	11,75923	12,09667	13,78198	10,35395	10,70879	7,818717	15,37985	9,829175	12,93552	7,474372	14,75734	6,683728	8,149316	5,656638	15,01354	7,288005	11,68442	6,902146	10,24225	10,40361	8,517561	6,279427	10,73615	9,546722	14,58845	9,587271
5/15/2018 11:56:00 PM	8,03333333333333	6,995537	3,995634	6,566507	4,289139	7,584755	6,018042	8,425412	7,17624	9,151401	11,05838	10,74575	9,9694	11,20717	9,450361	6,271966	7,863961	7,51195	6,126147	13,98707	4,396759	13,94942	6,849649	12,98595	7,722287	14,30765	8,76105	11,54751	5,812748	14,40988	7,007142	7,878331	10,40334	60,91982	29,91304	66,3045	38,75393	9,64944	4,27788	7,542966	3,849401	10,29945	7,030491	8,52212	6,916583	11,84274	9,37286	10,04165	6,118064	57,81348	31,42318	62,77796	41,852	7,632628	2,765528	5,902272	4,052001	11,54475	6,682554	13,54636	7,837368	14,65814	7,552153	11,99243	6,393747	11,21104	4,623398	10,25206	7,590419	12,38886	8,122375	11,82658	10,75894	16,18742	10,20156	10,63792	7,62786	15,95546	9,633552	13,36	6,914581	18,14234	6,395958	8,422511	5,613809	15,17207	7,136177	11,6094	6,821327	11,12656	10,42751	8,579865	6,051751	9,856805	8,931186	14,12529	9,960696
5/16/2018 12:56:00 AM	9,03333333333333	6,716816	4,064849	6,546267	4,449533	7,347826	6,216291	8,522533	7,298851	9,481928	11,39561	11,47781	9,174679	11,25781	9,500095	6,590683	7,706399	8,41809	6,299597	10,76771	4,258607	13,1183	6,354097	12,97842	8,450694	14,30965	7,47907	11,1926	4,989845	14,62851	6,802885	7,944366	9,108505	57,96737	26,53716	63,77748	41,69499	9,339496	4,381286	7,103987	4,552112	10,64773	6,936823	8,781499	7,936283	11,62405	9,921115	10,05402	6,003122	56,15758	33,92498	59,9799	39,2325	7,368892	3,136052	6,362179	4,273182	11,36736	8,035063	13,54567	8,64307	14,13834	7,598226	11,6934	6,456952	11,91541	4,068233	10,36714	8,082035	13,08121	7,852427	12,61239	12,46615	14,07735	10,62258	11,39285	6,726349	16,50344	9,677139	13,60978	7,128786	15,34987	6,756949	8,608947	5,900889	15,16088	7,152548	12,16609	7,09031	10,72226	10,88929	8,933052	6,208763	10,88922	9,370233	14,70539	10,93964
5/16/2018 1:56:00 AM	10,0333333333333	6,296696	4,082532	6,81297	4,193745	7,339674	7,151236	8,623938	7,278682	9,647161	11,18217	11,16075	9,299846	12,4082	10,2886	6,354236	7,351901	7,265143	7,59346	11,79176	4,423905	14,34101	5,845698	13,20326	8,021799	14,89307	9,053864	12,70522	6,557595	14,68253	7,178452	7,360466	10,16903	58,57579	27,49828	66,09706	37,03326	9,335835	4,935622	7,432374	5,221251	10,59654	7,162356	8,586566	8,092326	12,2813	11,5864	10,31291	6,319007	56,15883	32,67117	60,74409	38,41126	6,84951	3,803879	6,141135	3,993079	11,9972	7,131894	13,38866	7,497928	14,39793	8,25065	11,79653	6,515528	11,60194	4,616352	10,50018	7,909621	14,66153	8,595132	12,43894	10,94945	15,50958	10,11494	10,74043	6,520916	17,73527	9,842922	13,00363	7,248702	15,81621	7,024619	8,751797	5,848945	15,30131	7,718626	11,92992	7,273016	10,81171	10,33543	9,309653	6,402383	9,985702	11,79646	14,37376	10,01927
5/16/2018 2:56:00 AM	11,0333333333333	6,541639	4,268969	6,873066	4,012834	8,319379	6,666667	8,903487	6,843501	9,742554	12,04935	11,50731	10,59903	12,24587	10,04587	6,261812	7,626203	8,084314	5,656637	11,3695	3,939476	14,08861	6,106114	12,39259	7,753441	13,52426	7,872942	12,2058	5,785325	14,30123	7,317295	7,314324	12,11269	57,38381	29,83608	63,96469	35,84625	9,301297	4,84078	7,512848	4,429432	9,111821	6,863395	8,9497	6,815456	12,43562	9,196647	10,26076	6,125387	53,30495	33,75401	63,0104	38,15076	7,059639	7,390169	6,629642	3,632709	11,20945	7,15165	15,50156	8,006327	14,28085	7,596845	11,87113	6,469109	12,39314	5,041654	10,11522	8,351707	13,0093	7,733479	13,28774	13,18164	15,88548	11,21719	11,38235	6,843847	18,27352	10,36507	13,33748	7,160975	15,34711	6,769521	8,920964	6,032341	16,65037	7,87004	11,92936	7,678978	10,57761	11,37945	9,563025	6,556835	11,14639	9,409055	14,7668	10,06459
5/16/2018 3:56:00 AM	12,0333333333333	6,658032	3,959438	7,685607	4,484071	7,866725	7,594705	9,750637	7,235301	12,08997	11,97654	11,26865	9,911928	11,36197	10,42889	6,27998	8,309779	7,995482	5,775378	10,3134	3,985756	15,75376	6,590476	12,97082	8,208167	14,41562	9,360495	11,67903	5,77524	13,98534	7,70861	7,735343	11,37586	56,72145	29,53505	62,33056	35,6087	9,902466	5,382888	7,361916	4,699036	9,615664	6,110121	8,860038	7,155725	12,71994	9,961661	10,35802	6,241227	56,70161	31,37391	64,66042	37,14647	5,993866	4,587478	6,415782	3,572336	17,43679	7,663297	13,14248	8,667524	14,71527	7,841304	12,56486	6,6858	12,29733	5,578098	11,20918	8,608603	14,2957	7,986779	13,58919	12,11829	14,17482	11,77726	10,15639	9,234085	18,55686	10,35464	13,64977	7,650102	16,50019	7,147989	9,237263	6,000498	16,84495	7,716278	12,64513	7,435139	10,76232	10,54218	9,650543	7,072074	12,41131	9,295495	15,20143	10,41694
5/16/2018 4:56:00 AM	13,0333333333333	6,494183	3,943413	6,266786	4,47067	8,891262	6,853655	9,071341	7,424984	10,15231	13,43736	11,92674	9,386673	14,33528	10,92009	6,058037	8,430316	7,442736	5,798105	10,35823	4,122803	14,39006	5,824975	15,46467	11,724	15,96264	8,547332	11,30602	5,356848	17,12347	7,619088	8,019658	12,49406	57,08968	25,50322	65,09699	40,56608	9,557431	4,184281	7,697834	3,870261	10,10824	6,099069	8,72617	6,518844	13,15284	10,28597	10,68876	6,018734	52,18308	27,28076	69,75354	33,64597	6,064185	3,148624	6,19163	3,77017	11,036	7,073594	13,02422	7,031111	15,7921	8,120993	12,27647	6,360314	13,99895	5,030187	11,57852	8,299004	14,65283	8,325252	13,69011	11,59441	14,62181	11,45177	11,06819	6,837147	19,29052	10,15438	13,58553	7,976831	17,7658	7,286417	9,47219	6,221057	16,8598	8,471486	12,74342	7,373314	11,72676	10,44899	9,78255	6,934406	10,74043	10,13028	15,11791	10,48201
5/16/2018 5:56:00 AM	14,0333333333333	6,44956	4,07224	7,594426	4,198096	8,405243	6,592203	9,339494	7,341125	9,680245	12,49744	13,28961	9,646815	10,65125	11,23411	6,100934	8,734941	7,605341	5,817723	11,56409	4,134616	14,34309	6,013622	12,64693	8,721678	15,42972	9,347785	11,26437	6,480853	15,09284	7,728849	8,103311	11,94173	59,05172	26,05444	66,49467	35,69546	9,718859	5,96893	7,636978	3,055026	11,23045	6,960724	8,827711	8,718916	13,32608	9,516675	10,7349	6,617968	52,67462	30,74319	62,82403	32,95265	6,880251	3,290852	5,842452	4,268209	11,71536	6,878455	13,22668	7,872114	15,1032	8,213763	12,80069	6,560221	13,68597	5,486295	11,73885	8,827709	14,10719	8,317998	13,92407	12,33014	15,69525	11,9275	10,95007	6,517877	19,50839	11,90885	13,88684	8,187306	17,57301	7,280822	9,318151	6,430772	19,99551	7,917842	12,8116	6,931159	10,98047	10,85413	10,21766	7,396871	10,96914	9,230424	15,45818	10,44375
5/16/2018 6:56:00 AM	15,0333333333333	6,215047	4,181104	6,33227	4,058355	7,838335	7,352524	9,127153	7,804005	10,12026	12,33539	12,95825	9,086124	11,48272	10,91795	6,432845	9,927402	7,138319	5,308839	9,910685	4,367747	14,4847	6,404937	12,28283	10,79189	16,75585	12,99472	11,64063	5,46129	15,32742	7,831771	8,071259	11,61438	55,03239	26,21069	66,1982	42,17735	9,344261	4,289277	7,412895	3,537591	10,6719	6,395337	8,560248	7,047413	13,07361	10,29938	11,42787	6,820362	49,9167	32,12485	62,89339	34,12018	6,551172	3,180054	5,793062	4,038186	10,72626	7,680496	12,99818	8,052264	15,86421	7,573842	12,288	6,770212	13,60301	5,571604	12,2163	9,255222	14,01733	8,809542	13,58235	13,18289	14,90737	12,4607	11,42787	6,843571	19,68184	11,31956	13,61786	8,15726	16,82685	7,006175	9,649508	6,318386	18,96766	7,889245	13,86487	7,368272	11,33179	11,54475	10,18326	7,180454	11,83722	10,36051	16,36391	10,62693
5/16/2018 7:56:00 AM	16,0333333333333	6,981861	4,311174	6,498052	4,282921	8,508163	7,789498	10,11771	6,783059	10,61319	15,27872	12,66917	10,34959	14,03673	11,90125	6,525751	10,63218	7,503729	5,244115	10,13788	4,389022	15,16737	6,606501	13,4652	10,91284	15,91532	9,606957	11,96052	7,125401	14,90758	8,064144	9,824756	11,92957	52,433	24,49527	67,21334	37,99929	9,288311	5,077227	7,428092	3,950666	11,22603	6,182237	8,935193	7,56659	13,74876	9,959728	11,43823	6,78603	49,16384	31,77457	63,40442	35,20778	6,183135	3,85548	6,005678	3,487166	11,33489	9,310966	13,24809	6,110812	15,59433	8,739779	12,60652	6,815455	13,93498	5,532921	14,72985	9,387226	13,75532	8,50858	14,57691	13,49856	28,71484	12,63021	11,31058	7,089827	19,94267	10,28888	14,14353	8,235177	17,20284	7,211331	9,584162	6,742167	18,93195	8,056478	13,96476	7,591249	11,61258	12,1004	10,07426	8,136192	11,85904	10,62832	16,55352	10,98744
5/16/2018 8:56:00 AM	17,0333333333333	6,36819	3,851542	6,014797	6,040977	8,416225	7,57861	9,876217	7,502901	10,44299	12,39535	13,66738	10,33143	12,50822	12,42871	6,574381	9,07217	6,790244	5,671282	10,78539	4,13655	15,69331	6,881148	16,80986	9,653792	15,95511	9,48269	12,95694	6,21263	15,11522	8,778115	8,626699	11,80979	55,80093	25,31872	67,54884	34,86813	9,010969	5,669278	7,267766	3,491518	10,50301	6,788793	8,938371	7,807458	12,9519	10,73725	12,35287	7,257337	47,62503	29,89079	64,68087	33,59457	5,473931	3,815623	5,919609	3,300798	11,51664	7,189848	14,09897	7,574118	16,21346	8,588431	13,76485	6,758882	13,82577	5,646413	12,79868	10,05457	14,37535	9,914898	14,41948	19,49056	16,87583	12,4341	11,34982	7,134519	20,8104	10,88542	14,3435	8,293408	17,70737	7,311699	10,2877	6,900973	17,41594	9,237746	13,28609	8,141233	11,79943	12,09376	10,24073	7,848419	11,35092	10,43373	16,40632	11,38953
5/16/2018 9:56:00 AM	18,0333333333333	6,174154	3,900379	5,907383	4,495054	8,641827	7,080846	9,932375	7,498964	10,65926	13,03368	15,13905	9,892447	11,88239	12,10703	7,23385	9,428051	7,54939	5,973282	10,06749	5,13387	14,9935	7,277091	13,68472	8,476044	16,31293	10,31893	12,88924	5,537757	18,09654	8,508716	8,236421	11,10439	52,56645	26,35789	65,36749	32,96107	9,127155	4,663531	7,036777	3,990177	10,02584	7,046102	8,957643	8,140887	13,5981	10,93867	10,98606	7,271082	48,42487	28,26066	63,44413	30,21283	5,617609	3,100478	5,693178	3,397298	11,44182	8,398335	13,299	8,209204	15,58424	8,457671	13,52916	6,955819	14,59514	5,301379	12,802	9,33245	14,69303	8,772175	14,20694	13,20368	16,05521	13,22592	11,91879	6,700583	20,59081	12,12492	15,55765	8,494143	19,16245	7,5105	10,45507	7,110548	20,71017	8,572062	13,61033	8,368979	11,71039	12,02317	10,33253	7,611144	12,58268	10,05802	19,70311	11,81193
5/16/2018 10:56:00 AM	19,0333333333333	6,130843	4,314006	5,715007	4,026028	8,609707	6,973088	9,997928	7,652865	10,93032	13,36269	13,75573	10,80094	12,62123	12,03249	7,878467	10,25392	7,376215	5,206261	9,936035	3,706828	14,83809	6,313412	13,92974	10,24032	18,63899	10,26891	13,26557	9,753399	18,14648	8,668007	8,876824	12,04161	52,11462	25,24405	67,1614	30,86366	9,15223	6,447074	7,247113	3,438882	11,68898	6,746312	8,598654	7,837231	12,92123	10,7818	11,08097	6,990633	44,72045	27,70205	65,35928	28,66013	6,390155	2,602993	5,710516	2,691824	11,42932	8,694739	13,51928	10,62306	16,2882	9,274564	14,09441	6,984694	14,84389	5,656362	13,07084	9,223379	14,9187	8,76582	14,24831	13,6841	16,317	12,72961	11,39817	7,923436	21,00423	11,45585	14,92402	8,712422	19,0004	8,521219	11,83335	7,337188	18,53752	8,32235	13,95343	8,615925	11,75854	12,29602	10,64351	8,091222	12,03747	12,58434	17,28607	13,32207
5/16/2018 11:56:00 AM	20,0333333333333	9,74504	4,343018	6,394161	4,052138	9,227591	7,176517	9,941217	11,07089	14,05235	13,92601	14,78593	11,13982	12,67587	12,23958	8,585599	12,34237	6,832104	4,727771	10,23893	3,76644	13,78102	6,417301	13,88954	8,95343	17,87743	9,51488	13,62152	6,582532	17,70695	9,956553	8,747652	11,18956	49,75464	22,02441	68,35751	31,33255	8,706483	4,321466	7,517821	4,097867	12,33001	6,661694	8,944657	7,777963	13,41616	11,57859	11,74762	7,716554	44,75223	28,47908	65,14174	29,13904	8,257972	2,652036	5,366449	3,037274	11,32516	11,70756	13,19774	9,10733	16,6496	9,067266	14,72611	7,20318	15,08151	6,420687	13,49435	9,706219	16,21746	9,076662	14,5012	14,70173	16,17512	12,91998	12,99528	6,832105	21,42594	10,93722	15,67066	8,866946	22,66931	7,956454	13,21846	7,307001	18,91254	8,650532	14,57574	8,933536	12,24718	13,05917	11,20262	8,976363	11,80012	10,79817	17,3222	12,92337
5/16/2018 12:56:00 PM	21,0333333333333	6,089813	4,11707	5,82387	3,932222	9,154302	7,452268	10,53928	8,563288	11,88225	13,04729	14,99613	11,14963	12,56728	12,64617	8,34853	11,00216	7,148748	5,422884	10,47455	3,751175	14,30468	10,24708	13,49283	12,45724	17,5429	9,907992	14,08398	5,68551	16,95077	9,104914	8,944933	11,64933	48,42044	25,50218	67,5145	34,84231	8,810165	3,535174	7,255056	4,698345	11,05445	6,918036	8,887393	10,21945	13,34742	10,74802	11,63482	9,864678	46,21636	31,51442	66,91817	28,33713	6,136232	2,317363	5,459839	3,097162	11,97468	8,977192	13,5045	9,506106	16,89842	9,315455	14,63617	7,103919	14,84997	6,335517	13,78606	9,778681	15,07523	9,101253	14,52096	13,43453	17,25976	13,07465	12,76304	6,730631	24,58913	11,26181	16,1727	9,123633	20,29938	8,394189	11,34374	7,165673	20,64717	9,073137	14,70201	9,102426	12,37221	12,42429	11,36626	8,356129	15,70665	10,81206	17,18722	13,06138
5/16/2018 1:56:00 PM	22,0333333333333	6,228518	4,718723	6,900559	3,603697	9,258677	7,326895	10,46226	7,939186	12,74494	15,97204	16,69678	13,89271	14,30717	12,66178	7,911968	10,05954	7,13148	5,389657	10,37343	3,833789	13,26667	8,22889	14,58147	7,792675	17,87923	10,89854	13,81293	5,93674	16,80703	9,442627	9,364777	11,82388	49,77944	26,59856	67,47742	32,5565	7,902506	4,457063	6,794251	6,242126	11,51546	7,063716	9,07673	9,779026	13,52599	11,40556	11,51746	7,598847	42,48031	28,87974	64,87912	31,60872	6,337312	2,328968	5,777244	3,866186	11,39506	8,284774	13,38908	10,15597	16,47747	9,474124	14,64785	7,134727	16,03835	5,632253	13,24353	9,973612	16,2882	9,020225	14,62485	12,87404	16,89476	12,6863	13,37568	6,903114	22,1093	11,70134	21,07531	9,39289	21,59296	8,266675	11,59821	7,850147	19,71741	9,032174	13,96994	8,912467	12,71524	13,46306	11,61341	9,145116	13,3343	10,11149	18,48834	12,40723
5/16/2018 2:56:00 PM	23,0333333333333	6,718611	4,414165	5,471237	3,510859	9,224553	6,952435	9,958694	8,57268	12,45158	16,00112	15,58853	13,54871	14,47233	12,82728	8,942928	9,928092	7,062128	5,518485	10,22028	4,231668	13,50582	6,467245	14,52317	8,681198	17,89187	9,767491	13,67864	6,261053	16,8768	9,945568	8,902866	12,02282	48,94362	23,88643	69,11348	30,31748	8,014962	3,096403	6,782024	4,277257	10,95677	10,20826	8,508925	10,09008	13,74613	12,49889	11,8922	7,444946	47,5724	27,89684	66,81788	28,54443	6,932887	2,104678	5,09346	2,803797	11,79114	7,66454	13,82115	9,18138	17,51451	9,734818	15,36472	7,471058	15,99663	5,717217	13,50568	10,20536	16,55863	9,21944	15,34635	12,9338	16,88363	15,74727	12,49358	7,102952	24,54976	11,70245	16,49557	9,553355	23,7109	8,244226	11,87818	7,778444	21,40653	9,168463	14,53774	8,889741	12,12395	13,1375	11,35569	8,329948	12,92489	11,58336	22,37352	13,67823
5/16/2018 3:56:00 PM	24,0333333333333	5,70796	3,784331	5,521317	4,074589	9,899219	6,764203	10,48229	7,701702	11,25712	13,63969	16,51056	11,16483	14,07459	12,53426	7,72657	9,830832	7,275849	5,048975	9,603713	3,548851	14,41534	6,982413	14,66609	8,950528	17,50304	11,21892	15,48505	5,902341	20,54943	10,37854	9,048616	13,3372	48,51542	24,41583	71,71868	29,99703	8,483368	4,068371	6,995677	2,388856	10,89447	8,181435	9,263166	8,575377	14,13365	11,56091	13,40794	7,215683	44,09787	28,53234	67,69466	28,28173	6,641317	2,430717	5,12779	2,929722	10,94517	9,613865	13,36725	11,43091	17,51202	9,590586	16,12449	7,185912	15,68579	5,38434	14,04958	10,61637	17,74156	9,107122	15,93674	14,43206	18,01151	14,25695	13,59416	6,746519	22,94554	11,09278	17,56928	9,009245	23,83421	8,42258	11,90926	7,66081	20,7588	9,215849	15,16295	8,917924	14,18173	12,65721	12,2373	8,942169	16,8864	10,88079	18,76202	13,44814
5/16/2018 4:56:00 PM	25,0333333333333	5,927139	3,41802	5,893223	4,009243	9,882018	6,922594	9,841885	7,804073	11,31334	14,79809	16,35651	12,03505	13,76672	12,57225	9,147049	9,929128	7,306035	5,237622	9,550247	3,630499	13,93464	6,418268	14,78932	8,863768	18,30805	9,522616	14,48297	7,497375	19,09338	10,15114	9,425079	13,60909	49,51619	25,65685	69,55163	30,54853	8,039207	3,573718	6,932471	2,250497	11,33337	7,980355	9,223378	9,647988	13,9278	13,91599	13,08238	7,288351	44,20728	28,48261	65,51075	28,41581	6,700928	1,777189	5,103614	2,190816	10,66707	9,333622	13,39723	9,65683	19,52676	9,557155	15,65781	7,752956	15,7675	5,636121	14,43247	10,69746	20,64952	9,058839	17,03311	16,18258	22,29968	14,23464	12,34803	7,098184	21,89634	13,6622	17,73424	9,454022	24,23865	8,470243	12,2688	7,5143	21,88149	9,223309	15,62162	8,750069	13,07568	12,83032	12,73334	9,226004	12,45607	10,6174	19,84189	13,28546
5/16/2018 5:56:00 PM	26,0333333333333	5,470684	4,12902	6,222301	3,938025	9,051378	7,371863	9,682804	7,955626	12,4084	13,27959	16,60878	11,88964	14,70194	12,37255	8,091705	10,79368	5,902547	4,665396	9,531664	3,757529	14,52897	6,641523	15,84957	9,264064	20,01423	11,30119	15,42309	6,8234	23,17032	11,29953	10,76426	12,0651	47,32421	24,13241	68,36504	33,32608	7,434171	5,760596	7,186879	2,597605	11,46013	7,665646	12,95355	7,158213	13,91979	12,52791	12,09832	7,018195	44,6111	28,05323	64,55315	28,46389	6,600077	3,2626	5,302969	2,19724	11,33973	7,683189	13,25915	8,024702	19,43206	9,537536	16,08753	7,757378	16,39154	7,182665	15,18519	10,66009	20,7751	9,723628	19,70414	14,99247	20,87734	14,11652	13,20886	7,163462	22,86182	11,26243	16,44742	10,12447	22,89656	9,79381	12,71483	8,261148	21,24468	9,440622	15,94213	9,058562	13,74758	12,94416	12,38195	9,198649	14,99558	11,531	20,38537	16,02122
5/16/2018 6:56:00 PM	27,0333333333333	5,744364	3,825776	5,827738	3,823083	9,916832	6,894824	11,06529	7,854982	11,8625	18,38127	16,64891	12,64395	13,97567	12,57274	7,672552	9,936451	6,850892	4,950681	9,788075	3,702822	15,56566	6,652021	15,07129	10,78574	18,33174	10,24211	15,5859	6,734845	19,62996	10,98199	9,785934	13,68286	47,85601	21,99043	68,51272	32,19883	8,140889	3,611157	6,560497	2,893319	10,7119	8,2416	8,635404	7,347619	14,16107	15,36686	13,20768	7,389203	43,31806	27,02199	64,80071	28,89996	6,338694	3,643969	5,02687	2,25409	15,20792	10,36576	13,19794	9,45582	18,06138	9,972992	16,09327	7,730922	16,96673	5,561312	14,24707	10,71273	18,8724	9,855771	17,15193	15,10596	19,375	15,80149	13,73812	6,647394	25,80107	11,5462	18,45118	9,754505	25,14768	8,619308	13,5255	8,111324	23,7042	9,470877	15,20667	9,571246	18,64321	16,00216	12,42091	8,998398	13,43066	11,04194	20,68178	12,77154
5/16/2018 7:56:00 PM	28,0333333333333	5,993314	3,206164	5,679225	3,775282	10,20819	7,22114	10,0297	8,077131	11,25566	14,76128	17,03767	11,97316	15,63198	12,28331	9,980246	10,25171	7,450956	4,441244	9,3339	3,389147	16,15923	6,628329	15,31948	9,170396	18,81735	11,55297	14,66519	6,516841	19,85494	10,51213	9,950059	14,35297	47,28524	23,0352	70,8227	31,9143	7,897947	3,392739	7,000581	3,488686	11,85373	6,765031	10,10154	8,89727	15,55551	13,16603	13,63237	7,771263	41,79232	29,4646	64,6759	27,88945	6,708596	2,353006	5,107068	1,867885	12,1406	8,365316	13,058	9,425911	18,44089	9,440899	16,01555	8,241393	17,03194	5,602757	15,26055	11,2127	18,75794	9,526829	17,68188	17,12899	20,85378	14,719	13,76334	7,395486	22,90783	12,19931	17,99244	9,49699	23,15215	9,159484	12,9273	8,406623	21,74334	8,928839	14,94958	9,651304	15,28598	14,28479	12,44757	11,16386	17,6673	14,31007	20,4608	17,27695
5/16/2018 8:56:00 PM	29,0333333333333	5,521732	3,420853	5,585558	3,607427	9,572489	7,340918	10,28211	8,30743	11,65845	13,95115	18,34376	13,39246	15,81234	12,34271	8,674569	10,79465	6,416405	4,546584	9,322986	3,463265	15,96569	6,373439	15,34987	9,95586	21,2022	9,545273	15,27313	7,694794	18,79967	11,35196	10,86186	14,4601	47,49847	23,25128	66,07255	34,75354	7,398183	4,723005	6,640694	3,076992	11,65934	7,216512	9,222826	8,789857	14,59874	12,6423	13,5961	7,649827	44,0931	29,21102	66,09838	29,32195	7,408199	3,701302	5,170342	1,928879	11,2071	8,016897	13,77577	10,20813	19,45561	9,905435	16,85006	7,694172	18,12679	5,897505	16,24613	11,96404	19,36726	10,07882	17,53122	16,06004	23,09447	16,58171	16,3914	7,196963	24,763	11,71378	18,17909	10,11798	23,01855	9,059461	12,60921	8,398611	25,23873	9,267241	17,87211	9,486005	14,46508	19,1076	12,41504	9,589897	13,81707	11,47809	20,52484	14,42508
5/16/2018 9:56:00 PM	30,0333333333333	5,593295	3,54291	5,522974	3,395088	10,94261	7,734514	11,2864	8,547469	11,5395	15,04117	17,41697	12,95383	16,25587	13,36228	8,966898	11,02688	6,746519	4,633275	8,861904	3,569159	16,9179	7,606238	15,03336	10,38745	21,03324	9,951647	14,60668	8,411321	19,42978	10,7521	10,68061	13,86577	48,86964	23,76168	70,55856	29,78165	8,176324	4,501133	6,649467	3,180882	11,06398	7,509671	9,313108	7,515957	14,96208	13,42956	13,86646	7,84241	44,30095	25,63764	66,55421	28,89596	6,54392	2,047068	5,301103	2,396455	13,11858	8,982096	13,00819	9,571936	20,10817	9,704631	16,56264	7,840338	16,97171	6,238878	15,51676	11,35907	20,17614	10,04186	17,63152	16,0065	20,35774	15,5477	14,65303	7,551808	24,06547	12,08561	18,09668	10,46184	25,08856	9,848516	12,64603	8,32988	22,79185	9,415825	16,273	9,283682	15,10527	13,86225	12,5525	10,36113	13,56052	15,023	20,55447	14,76224
5/16/2018 10:56:00 PM	31,0333333333333	5,833817	3,35226	7,242071	3,23262	9,707808	7,267007	11,06833	11,45502	11,57742	16,82997	18,72748	17,653	15,41805	14,07632	8,912259	11,37496	6,202268	4,365399	8,908875	3,509546	15,66209	6,590062	15,29468	10,57036	21,9532	11,48942	15,86918	6,883013	22,28027	10,646	11,85262	13,61357	45,59122	24,86889	71,38525	31,41793	7,595463	4,75485	6,488659	3,604181	11,12338	9,300192	9,462796	7,537577	14,4657	14,08067	13,89492	7,763801	45,46143	28,33844	66,12885	27,8583	6,371367	2,05294	5,145543	1,90864	11,38981	8,630568	12,60382	10,77262	19,83118	9,630581	17,36378	8,347563	17,2688	7,385265	15,58867	11,0874	19,82372	11,41578	17,93497	17,89145	20,09305	16,51069	14,419	7,368203	24,71693	12,87156	18,25182	10,325	26,65099	10,38268	13,17432	8,656264	23,40801	9,534775	16,831	9,335835	15,49749	13,22074	12,98326	9,938108	14,28541	11,07282	21,58059	14,78731
5/16/2018 11:56:00 PM	32,0333333333333	5,628661	3,441783	5,554197	3,642932	9,178686	7,541446	10,64379	8,270543	12,64223	15,08503	19,04178	12,75979	15,08849	13,58961	9,92015	11,37178	6,552691	5,081648	9,447876	3,321383	15,8647	6,669706	15,1711	11,07579	19,12654	11,67952	16,01921	7,167121	20,55613	11,03124	11,64567	14,71002	48,03556	25,60276	70,09208	30,26069	7,498757	3,952808	6,730354	2,125677	12,41151	7,678355	9,775641	6,687459	16,03483	13,48889	15,02473	7,569767	42,79655	26,89158	66,24461	29,02962	6,548202	1,846679	5,152935	2,451854	11,85628	8,278694	12,77175	10,1671	20,77206	10,10686	17,22059	7,713169	16,97219	6,867333	16,18893	11,73409	20,52208	11,51353	18,15263	15,10016	21,05617	16,47622	14,18987	7,572253	26,1144	15,19818	18,7042	10,11142	23,60059	10,25924	12,99265	9,178341	24,07645	10,0391	16,78071	9,646123	15,28681	14,01546	13,28981	11,25815	15,06321	11,39133	21,72801	15,62514
5/17/2018 12:56:00 AM	33,0333333333333	5,904966	2,990371	5,889146	3,008261	9,820956	7,558923	11,2386	8,279039	12,23502	16,06971	20,6748	13,96282	15,66313	14,17068	9,370372	12,02317	6,576799	4,029551	11,0608	3,252929	16,26154	6,973365	15,29371	9,590654	20,07674	12,15172	16,20248	6,679238	20,07453	10,96665	11,48672	15,28086	49,29508	23,99826	71,29774	26,70708	7,5134	4,91179	6,481405	1,881286	11,89876	7,861751	10,36168	6,772491	16,10059	14,5383	14,48103	8,469276	44,29847	24,72238	64,72038	28,43805	6,491558	3,415672	5,02321	2,400669	10,99656	7,550218	12,45924	12,35529	20,16185	9,789042	17,7006	8,041694	17,46035	7,513401	21,66204	12,56576	21,63489	10,51538	18,84733	15,89025	19,87373	19,23878	14,65462	8,10179	25,23555	13,1766	20,81233	10,23362	23,25817	10,70188	12,70999	9,120731	23,95364	10,09415	15,69173	10,02031	16,03918	14,45782	13,2943	11,52416	15,62169	11,53625	22,24939	15,79182
5/17/2018 1:56:00 AM	34,0333333333333	6,423519	2,811878	5,661473	3,292026	10,03647	7,514023	11,35279	8,498493	12,13107	16,05189	19,72957	12,76014	17,80966	15,68558	9,522823	11,52921	6,82264	4,276567	9,655655	3,429556	16,30726	6,566022	15,12724	9,382182	20,74989	10,64931	16,45474	7,095905	19,16246	10,99932	11,44445	14,95496	46,37234	21,60215	70,55751	29,44463	8,310469	3,769894	6,463723	2,291874	12,71365	7,236684	9,681973	8,506369	16,27321	14,84513	15,44181	7,669721	42,54193	26,50247	65,91484	29,37244	6,191976	2,173961	5,148653	2,212436	11,42165	7,789913	13,52267	11,23405	20,81379	9,111198	18,01731	8,197599	17,36986	7,58462	17,81526	12,17963	21,10052	10,9844	19,04661	16,27038	19,94059	20,41501	13,77114	8,133566	27,72492	13,16644	19,33197	10,60704	23,25604	10,21787	13,44247	9,220339	24,51806	10,51317	18,41796	10,28466	18,13806	14,39973	14,1025	10,97694	15,08939	11,55483	22,21375	16,6132
5/17/2018 2:56:00 AM	35,0333333333333	5,344068	2,846831	5,569947	2,930689	9,881881	7,703498	11,22665	8,626838	12,24359	16,62363	18,96434	14,33328	17,11172	15,58038	9,0549	11,32135	6,371161	4,21426	8,93174	3,281181	16,05452	7,158143	20,03122	8,954189	22,65094	10,42482	18,96897	6,941865	21,1124	11,49522	12,12485	14,86281	46,97295	22,62213	70,90033	30,65353	7,344234	3,696673	6,674127	2,030766	12,56162	7,470989	10,6603	7,953554	16,45571	14,42018	16,15744	7,916183	45,72599	28,70884	65,86731	31,11026	6,283916	2,132861	4,999724	1,927705	12,81098	7,410892	13,32421	10,8504	21,62488	9,43399	18,37554	8,392049	17,49378	7,09038	17,09791	12,17983	22,93635	10,51199	21,78783	16,6217	20,24122	19,37445	16,44383	8,380581	27,61556	13,81811	19,45575	11,08926	23,82025	11,21615	14,77523	9,344953	23,42444	10,01575	18,09606	10,26374	16,25677	15,39215	13,91392	10,57002	15,7655	13,61993	22,61191	20,25917
5/17/2018 3:56:00 AM	36,0333333333333	5,647589	2,97697	5,541555	2,990647	10,15521	7,606792	11,19819	8,066353	12,6595	16,22589	19,36609	13,96261	16,62591	14,9227	10,18658	11,68649	6,312928	3,706758	10,4454	3,298312	16,04111	6,719856	16,14411	9,493328	22,61958	14,89867	17,35515	7,197723	21,88315	11,49301	12,88565	16,05451	46,05155	24,26835	70,23631	30,01333	7,391757	3,977951	7,261273	2,280615	11,84419	7,747362	8,838003	7,656043	17,17949	17,37725	17,04548	7,909482	44,90876	29,5957	68,13391	27,32372	7,422565	1,652644	4,932513	2,403985	11,80841	8,569436	13,27158	10,50971	21,4327	9,533114	18,76008	8,848433	18,93402	7,495373	16,43118	11,89883	22,13576	10,68351	20,00725	19,24521	20,89371	17,45987	18,70559	8,437291	28,00281	13,75732	21,37662	11,46317	24,396	12,68395	14,484	9,445044	25,28197	9,831178	17,546	9,857151	16,6818	15,11543	14,46452	12,77092	15,18464	11,46973	24,18656	15,26263
5/17/2018 4:56:00 AM	37,0333333333333	5,672939	2,59643	5,438978	3,365178	10,40154	8,403653	11,15302	8,463679	13,79041	16,67765	20,10376	14,53001	16,34249	15,03488	8,813068	13,1891	6,364736	4,038462	9,134892	3,205819	17,56728	6,988215	16,33863	9,066922	22,03415	11,48762	17,40343	7,514368	21,55642	11,80371	12,98485	17,18688	46,64284	22,01364	69,62859	34,20597	7,315497	4,174542	6,578594	2,265348	12,29733	7,188605	9,340047	8,128661	17,60735	15,68026	15,70741	8,105245	42,77886	27,89933	69,52586	28,60998	6,223475	2,398735	5,018858	2,294775	11,19564	11,33925	13,14469	9,902604	23,26426	11,00996	19,31055	9,006547	18,68769	8,337132	18,13115	12,19005	22,03809	11,20468	20,76377	24,01014	20,33509	18,62587	17,21327	8,11381	28,95405	17,07705	20,24377	11,55276	25,78982	11,00444	15,71197	9,473571	25,46544	9,800165	20,8609	10,29571	16,97923	15,33364	16,23936	11,40024	19,45091	12,84324	24,02464	15,63688
5/17/2018 5:56:00 AM	38,0333333333333	5,577199	2,758828	8,264396	3,007916	9,966361	8,345975	10,89937	8,670909	15,63273	18,1413	20,66479	14,09559	16,12242	15,05719	10,37874	12,72602	5,977427	3,822185	8,773486	3,311644	17,69183	7,041819	16,09569	9,94771	23,09972	12,27861	17,91632	7,393762	22,4732	13,21805	12,71103	16,7249	46,37641	22,56341	71,4231	31,70494	7,20553	4,456234	6,39582	2,010527	12,57398	7,522311	9,21426	6,67765	17,4323	15,2982	16,22658	8,111323	44,25957	27,01868	67,23744	29,24396	6,396303	0,8912882	4,95289	1,930399	12,15172	9,023266	13,63616	10,28148	23,56156	10,49327	18,88394	9,361393	21,12877	7,502763	18,8885	12,41131	23,48247	11,0148	23,92386	17,41235	19,83422	19,14712	18,30225	7,913836	31,09431	13,89686	20,4405	11,787	27,8096	11,22023	14,29598	9,105466	27,88103	10,86504	18,24263	10,54038	17,43652	15,34041	16,09189	13,23677	19,11562	13,25845	25,05236	16,36142
5/17/2018 6:56:00 AM	39,0333333333333	5,504461	2,520792	5,452034	3,026152	10,56504	8,346181	11,12366	8,550716	12,64395	18,47121	21,44631	16,31541	17,32945	15,61609	10,0746	12,95203	6,148389	3,871159	9,517436	3,113119	17,80151	7,309006	15,97142	12,35763	23,15022	16,18196	17,52887	7,157175	25,97605	12,00797	13,07036	17,14461	50,97293	20,90863	70,49181	29,40712	7,538544	3,101514	6,405628	1,882944	11,26989	6,712119	8,542773	12,84138	18,18475	16,0532	15,57471	8,179433	43,64583	28,46478	67,20532	29,96705	6,08187	0,9442003	5,146027	2,163462	11,86581	8,395916	13,71035	9,426048	23,51293	11,01708	19,76313	9,530075	19,41582	7,191576	18,48358	12,85767	23,77432	11,79418	21,21892	17,21119	19,88374	18,84622	16,41143	8,196011	32,46815	14,68902	21,6952	12,57971	28,74012	11,63365	14,74269	9,564405	27,42042	10,35837	19,62209	10,60911	17,59947	15,77662	15,13967	14,3654	16,58944	14,51591	25,99635	16,04623
5/17/2018 7:56:00 AM	40,0333333333333	5,572227	3,100409	5,420812	3,013443	11,83583	8,415742	12,56286	8,594234	13,83966	18,82792	21,26872	14,95876	19,07452	16,56471	11,43153	13,22136	5,971002	3,633469	8,908738	3,149937	19,00606	8,452076	15,57278	9,764243	24,30212	14,77765	18,07768	8,310537	23,13288	12,60866	12,97504	17,75655	46,47263	22,57453	70,75921	33,07181	7,088375	4,897837	6,415507	1,700652	12,94312	7,817336	8,39709	8,234348	19,40359	15,95809	15,33108	8,328913	43,74005	24,81226	69,63618	27,43603	5,586663	0,6788793	5,03896	2,38637	11,37137	8,70068	13,59962	9,973269	23,22751	11,50289	20,14244	9,253702	20,13981	8,098681	19,45837	12,63781	23,03762	11,25104	21,31016	18,15561	21,03559	23,18634	17,54663	8,282493	30,44264	13,42099	22,20933	12,55499	26,68539	11,77374	17,17016	10,06459	27,98464	11,66335	19,17986	11,19875	20,04213	19,06395	16,11592	13,59299	22,51734	13,08563	25,56332	18,02954
5/17/2018 8:56:00 AM	41,0333333333333	5,509367	2,684088	5,265804	3,220394	10,71245	8,318274	11,04464	9,602881	14,12992	18,73577	24,1438	15,78401	21,87369	15,88784	10,72924	12,69383	7,38492	4,08039	9,123357	3,077338	18,23179	7,021787	16,81338	10,26546	22,81865	13,24699	18,98237	8,934432	27,64582	12,27032	12,80152	18,58367	50,07294	21,01286	85,01395	29,64909	7,429819	3,422373	6,305537	2,092521	11,70411	6,716609	9,033419	9,705805	17,99742	16,14438	16,71185	8,034165	41,04084	26,57922	66,46407	28,80409	5,412315	0,8918407	4,928575	1,924251	10,45715	10,00532	13,53849	10,05699	23,93616	11,55614	19,87097	9,737649	19,69544	7,307139	19,87642	13,2195	23,35903	11,62287	21,54357	18,31213	29,87421	21,02246	20,13207	13,91475	31,22831	13,74116	22,97386	13,71774	28,9077	11,46876	14,81391	9,934171	29,21758	10,83071	19,13489	11,8234	18,82384	18,02581	21,17616	13,96172	17,84297	12,81167	26,37717	17,0115
5/17/2018 9:56:00 AM	42,0333333333333	5,664373	2,73175	5,324381	3,200224	10,81669	8,058412	11,17851	8,509408	13,78413	19,15271	21,10239	15,52754	19,06139	16,63406	10,81227	13,43923	6,368467	4,109057	9,679693	3,14593	17,59443	6,551172	19,1572	10,91823	25,88853	12,59242	18,42016	12,25319	23,83019	12,21886	13,14821	19,28721	48,02132	22,01806	72,27081	28,39806	7,126299	1,998646	6,244473	2,126299	11,78126	6,768691	8,618272	7,513194	18,39288	15,94537	16,60394	7,997486	45,80059	24,96656	66,17941	28,62103	5,515445	1,056656	4,697931	2,146331	10,28998	8,615993	13,62366	15,96679	22,846	10,88176	20,99559	9,573594	20,46543	7,769535	18,98624	13,63112	23,59382	12,14688	22,65826	19,35152	22,01267	19,89114	17,68671	8,577655	30,32749	15,4519	23,59167	13,10393	27,17817	12,1931	15,17898	9,855839	29,66408	10,73787	18,31807	11,64629	18,55638	16,68511	16,51933	12,46823	16,40625	13,76906	25,96078	18,29603
5/17/2018 10:56:00 AM	43,0333333333333	5,702988	2,62482	6,131535	3,03306	10,73442	8,872819	11,34201	8,556725	13,96738	22,24746	22,83108	16,59393	18,67699	17,7236	10,70347	14,85508	6,822848	4,019949	8,734527	3,016067	18,60494	7,084715	16,18397	10,59267	22,40482	15,97142	18,25873	7,936836	23,59962	12,42623	13,8465	20,47517	49,99648	21,44217	71,37178	33,32546	7,099152	4,755264	6,215324	2,049762	11,43222	7,353974	9,118798	7,252846	18,78903	18,02505	17,50705	8,11381	42,51817	25,00525	65,2328	30,1653	5,406512	0,9749392	4,78172	2,05294	9,983767	10,86946	13,52053	12,6032	22,84759	11,98649	20,19914	9,46839	21,19398	7,419734	18,85292	13,82495	22,50711	12,59084	23,13985	17,02904	22,2391	20,61457	17,25319	7,875428	30,63108	14,41051	22,18073	13,84146	28,74641	11,72711	15,41321	11,07178	27,73513	12,00915	19,61967	11,91714	21,42068	19,61352	16,80116	12,69742	16,26499	13,68894	26,8647	17,3555
5/17/2018 11:56:00 AM	44,0333333333333	5,565111	2,703084	5,411418	2,956178	11,93054	8,858449	12,08202	8,937058	16,23736	20,90787	21,86485	16,33814	18,38784	16,91507	11,0742	13,48447	5,954079	3,715807	8,714703	3,105382	18,94341	7,407162	16,77381	10,90946	25,4061	12,80932	20,21407	7,625995	25,13614	13,38914	14,60675	18,39833	48,08805	19,47171	81,40659	30,97528	6,68587	2,096112	6,227482	4,897215	12,7973	6,992982	9,151194	9,030931	18,45483	16,51801	17,21886	8,225298	44,39828	27,03699	65,88853	27,57743	5,493203	1,247306	4,861227	2,512779	10,82622	8,55562	13,87945	9,161071	24,14864	12,08154	20,41045	9,823235	22,75344	9,699588	19,38474	13,47183	25,08745	12,30576	23,62808	19,72915	22,64464	20,23624	17,3365	10,21766	30,00587	13,88891	23,08466	13,857	28,62111	12,66896	18,54001	10,32825	28,49076	14,53629	19,071	11,57003	20,20232	17,94312	16,77221	13,36421	16,87894	14,35559	26,52623	19,50383
5/17/2018 12:56:00 PM	45,0333333333333	6,623149	2,955487	5,327283	3,11906	11,41944	8,494696	12,36668	9,456855	14,68695	23,17502	22,56832	16,62778	19,76811	17,15559	11,3579	13,79904	6,724621	4,039498	8,843046	2,861268	18,27759	7,807942	19,53857	11,27908	25,4988	12,69825	19,0634	7,084507	25,44678	14,9511	13,95156	20,17925	49,45658	21,14576	84,4248	31,59863	7,126714	3,331814	6,452738	2,17928	12,28821	7,70343	9,399314	6,803783	19,45216	19,83435	17,35018	7,93435	42,12132	23,5197	66,36591	27,05384	5,401746	0,9877874	4,671061	2,217479	10,75921	9,783448	13,74827	8,76941	24,60889	11,5232	21,4403	9,844649	21,5703	8,140887	19,62713	13,98548	25,30041	12,90092	24,20964	18,87289	22,59318	21,39755	16,56298	8,776179	31,68849	14,34343	23,21238	14,40104	28,82881	12,95542	16,31162	10,49065	28,50236	11,66736	18,7346	11,82154	19,14415	16,92038	17,14364	13,22316	16,97433	13,33561	26,72317	17,70709
5/17/2018 1:56:00 PM	46,0333333333333	5,128343	2,617775	5,312707	3,019728	10,97971	8,564392	11,59379	9,338183	14,3549	21,75135	25,71176	17,03084	19,67617	17,15359	11,6601	13,33182	6,241021	4,220408	8,388181	3,099235	18,87537	7,966403	17,63062	11,3208	25,04359	15,95422	19,53912	8,98548	25,21634	13,81465	14,9397	18,8867	51,06239	20,20764	85,665	31,92011	6,755154	3,721127	6,293587	2,2563	11,37061	7,603062	9,233255	7,779897	19,15748	16,34422	16,9637	8,098061	43,04653	25,19542	68,35108	28,81652	5,079921	1,96169	4,788696	2,226735	10,4148	8,523913	13,66925	8,486959	25,49749	12,39473	20,5283	10,22229	21,6474	8,826537	21,33586	13,532	29,13897	13,05889	23,84768	18,36919	23,96255	21,36329	18,09661	8,97118	32,27447	13,90211	23,52827	14,47827	29,0183	12,84559	17,90651	11,11088	30,43504	11,99858	20,75072	11,3579	18,81625	17,54704	17,93532	13,5836	16,75653	18,56633	26,73567	18,22647
5/17/2018 2:56:00 PM	47,0333333333333	5,374737	2,835019	5,298133	3,190622	11,85697	8,889947	11,51733	9,291625	14,46473	22,82562	23,58021	19,22075	19,45174	17,83523	14,77571	13,69722	6,547787	3,966484	8,368287	2,792606	19,68971	8,900103	18,05288	11,28019	25,04463	14,56192	20,25165	8,227577	26,39789	15,08358	14,95621	18,93298	47,81443	19,90122	83,60308	27,68277	7,121532	2,952172	6,119516	2,262586	11,51415	7,902783	9,255084	6,694573	19,56234	16,66349	17,46194	7,913282	42,37829	24,54983	67,42229	28,71076	4,923326	1,298837	4,773777	2,331385	10,27769	7,839371	13,41539	9,922359	23,61261	11,94394	21,55649	9,618977	22,4741	8,997431	20,50336	14,1838	25,75376	13,05993	27,99548	20,60269	24,87158	20,78394	17,88282	9,340463	32,96757	16,73263	24,25177	14,60972	29,0147	12,87729	16,64525	10,96776	28,11181	12,17942	19,92043	12,08389	19,41334	17,78991	17,38658	13,46223	18,34984	13,7663	27,39915	18,09599
5/17/2018 3:56:00 PM	48,0333333333333	5,223392	2,642159	5,505844	3,03831	11,86574	9,418588	11,5607	9,384119	17,09777	24,57332	24,05456	17,27633	19,69095	18,55928	12,50981	14,25066	5,799624	4,753191	8,082657	2,856916	21,47864	8,035892	18,50437	16,45757	26,44659	14,13116	21,39886	9,851279	25,6681	16,29421	14,71271	19,24997	49,15762	18,76181	84,46736	30,68731	6,618521	5,29461	6,102108	3,216526	11,69167	7,640295	8,896856	7,876671	19,23049	17,18253	18,08487	8,310262	42,16602	22,32627	68,44629	33,6821	5,035574	0,9927609	4,823649	1,965904	10,56207	8,863008	13,69405	8,949216	24,6855	12,80062	20,61913	11,88274	25,14023	9,732398	21,60346	13,87779	29,90136	13,69205	25,32051	19,47274	22,69121	21,38484	19,06913	9,281196	32,0126	14,71326	24,42335	15,06735	32,7877	12,6148	19,74919	10,29185	32,38112	12,51858	19,8394	12,219	19,93949	18,8494	18,27103	13,81334	19,58119	14,12329	28,57441	18,12334
5/17/2018 4:56:00 PM	49,0333333333333	5,165852	2,537647	5,288116	2,85215	11,4086	8,518181	11,74825	9,356972	16,31604	22,65031	27,68181	17,60935	19,63963	18,91267	11,35838	14,05566	5,702573	3,921654	8,443371	2,830114	19,38336	8,140127	18,62159	11,12269	26,49488	15,9326	23,97892	8,698746	25,74982	13,44358	15,91747	19,9522	48,63831	18,36221	86,5585	30,99586	6,685041	3,066147	6,173879	1,882598	12,06351	7,354733	9,071755	6,47954	20,36831	17,75807	18,72175	8,374227	43,90327	26,55601	68,86757	30,94034	5,097328	1,246891	4,787591	2,150683	9,999311	8,459674	13,78765	10,23631	24,71665	12,17141	21,39409	10,18761	23,39205	8,400889	24,07114	13,81231	29,06146	14,80237	27,28939	21,6342	24,71893	22,8737	19,45278	15,18657	35,04863	13,9975	24,43675	15,13953	33,23953	14,85245	17,29712	10,69788	30,14237	13,3524	20,26546	12,48073	20,11135	18,35129	18,41243	14,91255	17,21071	16,0914	29,0071	18,99557
5/17/2018 5:56:00 PM	50,0333333333333	5,225326	2,603407	5,282176	3,092396	11,68021	8,867844	11,72911	9,588654	15,68323	22,93684	25,81496	18,84076	19,58741	19,59045	12,7676	15,1662	5,887766	3,887531	8,175148	2,738381	19,33832	9,000884	18,06235	11,02426	25,84453	13,49076	21,86443	9,510595	27,63338	14,38543	15,38945	21,01638	48,61157	18,82937	83,64141	29,15203	6,54606	3,058894	6,052649	2,169678	11,30105	6,729456	8,75228	9,565649	20,09968	17,54739	19,22138	8,415604	42,3622	25,45922	67,40517	29,31809	5,216346	1,512696	4,762723	1,966457	10,07861	7,435346	13,87358	10,09567	25,07212	12,48314	26,15792	9,833181	24,30192	9,010694	21,54212	14,31905	28,39246	13,60121	26,98953	19,68688	23,90148	23,56315	19,2832	9,785312	33,47135	14,11535	25,34697	15,09595	31,08297	13,15242	17,4571	11,02129	31,58909	12,59836	19,93873	12,96516	19,91269	19,50134	18,13253	14,89052	18,26965	15,62473	29,68025	19,29128
5/17/2018 6:56:00 PM	51,0333333333333	5,159014	2,704189	5,893154	2,912936	11,36432	9,135652	12,08852	9,934517	15,25241	23,42666	24,89888	18,40946	19,9542	19,16287	12,84683	15,07833	6,299873	4,057872	8,451661	3,027534	19,47378	8,161542	18,79718	10,83071	27,24704	13,19808	24,97838	10,4347	30,89861	15,48788	15,48844	20,73027	50,90414	21,71454	86,6063	31,45136	5,40299	2,077255	5,984057	1,751216	10,85309	7,357772	8,846568	7,747914	20,3536	20,9795	18,85762	8,51673	44,33279	25,84204	69,23788	28,10235	5,139051	0,910353	4,84596	2,387198	9,843473	6,731806	14,31041	9,842369	25,20571	12,92599	24,25564	9,772188	23,35129	8,791101	23,35578	15,54107	30,3786	13,90307	27,29367	19,55639	23,90812	25,10175	19,22545	9,821854	34,17074	15,73836	26,27901	15,24598	31,06577	13,18655	19,49809	11,24938	32,15144	13,1804	21,08028	13,02892	21,41834	18,86038	19,0022	15,45839	18,42361	14,06216	30,96333	20,60407
5/17/2018 7:56:00 PM	52,0333333333333	5,092078	2,49551	5,218419	3,01662	11,94649	8,854028	11,78976	9,975547	17,93428	24,29612	25,2198	18,20043	21,16	20,16565	11,42131	16,49087	6,93627	3,796419	8,535657	2,512917	20,20944	8,254449	19,5001	13,65944	25,80239	15,71805	22,25119	8,26329	28,9039	14,90398	16,0769	21,573	48,70792	18,83027	82,90997	32,76159	5,748232	2,829147	6,237705	1,681242	10,79106	6,045812	8,837105	6,589993	21,54247	17,94174	19,3109	8,647976	42,61522	26,20289	66,13582	28,78143	4,993577	0,7641192	4,75927	2,002722	9,77647	8,928009	14,08778	9,567032	25,1816	13,43467	22,55981	10,04711	23,69757	8,740674	23,0381	16,48147	31,0398	14,31545	27,91038	21,34381	36,12505	24,03584	19,77765	11,95174	35,3116	14,28002	27,96931	18,2972	31,38753	13,18282	18,38701	10,95256	34,65496	13,91758	20,4684	13,65046	21,06487	19,15009	25,01023	15,36403	18,99902	15,05229	29,64923	18,89713
5/17/2018 8:56:00 PM	53,0333333333333	5,120883	2,492263	5,099401	2,95003	11,91797	8,976846	11,92308	10,15404	15,70085	24,03287	26,68573	18,83324	21,42883	20,64144	12,08879	16,73506	6,227757	4,202172	8,116365	2,83792	20,26318	8,389215	18,89367	11,9199	29,14014	14,51536	21,68525	9,54838	27,72588	14,87988	17,97842	21,19654	50,71632	20,35098	87,68201	28,27116	5,311049	2,829424	6,115716	1,736295	10,93342	6,530656	9,036528	7,395557	21,39865	19,0299	19,93341	8,170936	43,17384	22,87923	66,4151	28,79787	5,101542	0,6356377	4,769494	2,215959	10,49631	7,657354	14,07597	10,31174	25,93695	13,99985	23,47639	10,11764	24,99074	9,258469	27,0738	16,86098	33,66608	14,2117	27,66275	20,63143	26,36059	23,73936	19,933	10,65899	35,44948	14,03093	27,07995	16,26216	32,18349	13,67498	17,60886	11,00747	34,46045	13,33099	24,21454	13,91537	21,7488	19,6368	19,09089	16,58902	19,59888	14,98432	30,7311	21,3637
5/17/2018 9:56:00 PM	54,0333333333333	5,875677	2,676973	5,25268	2,883096	11,16676	9,156443	12,01322	9,899564	16,16946	28,23469	25,43808	19,03695	21,87196	20,9223	13,28595	15,13339	6,165658	4,217507	8,466719	2,617844	21,13008	8,577586	18,80816	11,3168	28,63354	13,7136	22,46305	9,674791	32,31895	16,22762	19,21309	22,58738	50,15715	19,46957	82,18156	32,34492	5,66396	3,336925	5,82083	1,643941	11,82658	6,739957	8,591954	7,227703	25,78008	18,15995	19,87843	8,630774	44,9189	27,60134	66,50993	28,1165	4,990122	1,272312	4,736751	2,412343	10,34566	6,548062	14,03356	9,192018	26,96266	13,27662	23,38072	10,35312	24,73524	9,475781	22,96205	16,66736	33,88283	15,62224	30,05581	22,24414	24,80672	23,93064	20,37909	10,0869	36,15468	14,40353	28,68065	16,79591	36,8022	14,65344	19,46639	11,8482	38,24119	16,49398	20,83327	14,45775	22,1781	23,11485	20,26318	15,93308	18,43999	17,60099	32,21029	20,74367
5/17/2018 10:56:00 PM	55,0333333333333	5,34393	2,763387	5,148928	2,949409	12,54179	8,697157	13,26391	9,77426	15,52546	25,32714	26,86837	19,45402	22,88406	20,99587	13,74572	15,17214	6,333237	3,87192	8,40379	2,549666	20,73973	8,185511	18,73487	11,64498	28,16603	15,10161	22,10903	8,896164	28,4069	15,8055	17,09377	21,64007	49,76735	19,57276	86,38318	29,79408	5,589771	2,932071	6,000635	1,692916	11,17588	7,286002	12,12575	8,59382	22,55291	18,54554	21,56015	8,626976	44,63231	22,58738	66,56914	31,26458	4,877666	0,6765998	4,631203	2,41552	10,48519	7,322751	14,04316	9,796917	26,58468	12,91211	23,27061	11,12622	25,90248	9,80714	23,48882	16,76641	30,37591	15,44595	28,04597	23,31717	26,59877	26,18051	19,88513	10,4416	37,26369	14,28133	28,6486	17,35715	35,03737	13,03037	18,43709	11,1975	37,8288	13,97719	20,47766	15,12447	24,61753	21,32467	20,37543	17,2027	19,28119	15,26325	33,07388	21,13796
5/17/2018 11:56:00 PM	56,0333333333333	4,955584	2,812362	5,261107	2,749848	11,6103	9,132405	13,28215	9,600258	15,32362	28,39737	29,10257	19,96049	23,15111	21,55725	14,28126	15,46668	5,692073	3,929114	8,043351	2,61142	23,08991	8,544223	18,69294	10,94468	29,92264	14,39655	22,57868	10,15597	31,5893	17,06911	17,40985	22,20988	52,42982	18,93961	84,08572	28,43239	5,127515	3,055095	5,923616	1,634961	13,59865	6,904082	8,910741	8,263358	22,46332	20,23113	20,44105	8,966137	44,85369	24,03991	69,9692	31,19502	4,818468	0,7268872	4,774467	1,988769	10,88756	7,063715	13,96199	9,339634	27,27371	14,0549	23,59803	12,27536	28,15242	9,953167	24,83878	16,57735	35,43415	15,3956	28,70089	23,50768	25,48561	26,61852	21,07393	10,15694	38,4632	14,43296	29,3004	17,8085	36,66356	14,08191	18,5434	12,1225	37,8391	13,84139	22,83606	14,53084	24,503	21,4908	21,35845	17,26431	19,59597	16,95706	35,26726	20,82256
5/18/2018 12:56:00 AM	57,0333333333333	5,003868	2,661845	5,236794	2,885306	11,58744	8,955503	13,39668	10,23949	16,90256	26,42497	27,28905	20,0746	29,19299	21,17153	13,46955	14,76473	6,795424	3,792413	8,39488	2,498618	21,11544	8,1498	19,58175	12,38416	30,74795	15,16468	23,19711	9,126878	27,76525	16,73491	17,496	25,89447	47,64167	22,44826	85,10224	28,71719	5,59882	2,876326	5,762807	1,806131	12,05432	7,329658	8,946108	8,153874	24,14974	20,2504	22,76774	9,081427	41,28419	22,06365	66,54875	28,25653	4,460793	0,8472868	4,652133	2,177968	10,35457	8,282909	13,89506	9,931685	27,12222	14,38909	24,61891	11,30941	26,70355	10,01913	24,0882	18,46195	31,57355	15,89668	33,25666	25,02542	26,14141	27,59284	20,84411	10,70271	38,95329	14,84472	30,88576	17,52542	35,30132	13,49739	18,27345	12,1109	34,74905	14,66346	22,04755	14,96871	28,63154	21,48044	22,0575	20,29965	20,01665	13,96877	33,94079	21,31783
5/18/2018 1:56:00 AM	58,0333333333333	5,212616	2,56956	5,417979	2,747707	11,20807	9,616214	12,93829	8,987691	18,93748	27,16561	31,98649	21,57244	24,49982	21,61707	13,69964	15,34386	6,056726	3,708555	8,084936	2,640017	21,84502	9,017944	20,97853	12,17541	31,35196	15,1213	23,42216	12,59498	29,54818	16,88046	18,8235	23,44005	50,92161	19,19464	84,98453	28,60176	5,298547	3,247817	5,56	1,76358	11,09147	6,122763	8,854927	8,913711	23,72002	20,61768	20,82877	9,354624	41,79535	25,03627	66,22029	26,90291	4,572904	1,462616	4,611723	2,424569	10,25696	8,902105	13,66683	9,368645	28,44468	14,76252	25,76129	11,47754	29,29294	9,840226	23,93616	16,26582	32,66281	16,6476	30,22201	23,30349	25,67936	26,961	24,40739	11,38221	39,55357	14,57152	31,03228	20,65353	36,03538	13,76603	19,38854	12,57702	38,61578	14,55626	23,66994	15,11715	24,74746	21,2078	22,92903	18,36449	20,32777	14,68377	34,32077	21,14065
5/18/2018 2:56:00 AM	59,0333333333333	5,178493	2,699146	5,160395	2,853808	12,05715	9,017393	12,84725	9,65904	17,2266	26,19405	30,12876	21,13389	24,33846	21,92452	14,03342	15,33433	6,066741	3,794969	9,14187	2,647616	21,32433	8,821218	19,06816	10,71584	30,15605	15,38448	24,06844	9,290105	32,9273	16,96832	18,70842	24,52952	46,07773	19,3998	81,86436	30,26918	5,617609	3,695223	5,417081	1,673574	11,09071	6,519051	8,696191	5,868216	22,36751	21,23466	22,93732	9,527936	44,32181	24,07535	68,24962	33,71871	4,530214	1,627224	4,68225	1,828443	10,14223	7,741974	12,98899	11,80883	28,33237	14,44035	25,12399	11,98663	28,13868	10,14437	25,03675	17,34755	32,22688	15,06127	33,12444	24,19091	28,6714	28,15919	24,75996	12,72394	39,93092	14,87345	32,74681	20,35132	36,18203	14,16985	22,79889	12,45752	37,77631	15,85399	23,22917	15,86193	26,24337	21,90685	25,94054	18,01033	19,82883	16,99768	35,68213	21,11654
5/18/2018 3:56:00 AM	60,0333333333333	5,249917	2,657148	5,329562	2,776788	11,80537	9,854873	12,98809	10,05132	17,75965	26,85545	29,61103	22,57101	24,46908	22,00666	13,93305	15,93868	5,552402	3,859416	8,114432	2,712616	22,22314	9,570347	19,31608	11,01293	31,3369	15,86027	23,93761	10,08586	31,12594	18,0944	19,75022	23,58277	52,01973	17,86742	85,69144	29,63535	5,352495	2,959839	5,405892	1,562776	13,03092	6,320319	8,825432	7,572116	22,38416	21,98835	23,09163	9,687294	42,84096	22,89657	66,92079	32,43639	4,595767	1,056587	4,642325	2,366407	10,17103	7,603476	13,20693	10,41142	32,83371	14,37735	26,01397	12,01046	28,66	10,4901	25,56705	17,15614	38,4645	15,47752	32,76498	21,9141	28,44876	29,22586	22,47935	11,3418	40,93784	14,54382	31,72759	19,93403	34,81778	14,5347	21,32302	12,66765	38,88422	14,33314	24,22808	15,25904	26,92632	23,52385	23,12037	17,86417	20,42475	16,50296	35,64157	22,35543
5/18/2018 4:56:00 AM	61,0333333333333	5,176973	2,613354	5,064725	2,958319	12,58434	9,456994	13,27524	9,907853	17,92157	26,42773	29,00213	22,01861	26,63904	23,16748	13,97567	14,94267	6,287163	3,75525	8,182403	2,673726	21,44334	8,953362	19,26614	11,18935	29,78303	17,50193	24,61097	10,33681	30,99449	18,25555	20,08151	24,49471	47,22287	20,75493	83,61461	29,02112	5,599235	3,643485	5,429861	2,102813	10,50605	6,361628	9,106432	7,555882	22,84669	22,14709	23,70848	9,036322	40,9929	23,00985	67,27592	29,37009	4,485107	0,9022713	4,732607	2,257129	9,60288	7,715447	13,1612	9,464038	27,98098	19,6388	25,72654	11,9342	28,26564	10,25627	26,34643	17,35632	34,91898	16,848	32,68823	26,68587	30,5142	32,51652	23,71567	12,03249	39,74158	16,87161	31,79804	20,31602	37,00673	15,23202	20,02929	13,05965	38,58008	14,61345	25,00546	16,02233	27,64582	22,55485	23,94127	20,90386	22,55057	16,67205	37,0736	22,34078
5/18/2018 5:56:00 AM	62,0333333333333	5,037992	2,508842	5,286804	2,768844	11,60153	9,39966	13,15926	9,69641	19,36616	27,43783	30,36846	23,08818	27,74701	22,50546	14,54403	16,36999	5,602482	3,843253	8,065318	2,753233	22,93684	8,98479	19,28693	11,24012	31,00893	18,78101	24,86434	10,83492	33,23186	18,42562	22,10136	24,50224	48,81721	17,38671	83,89575	29,78883	5,06576	3,063246	5,429999	2,18522	11,22168	6,113575	8,758427	9,354139	23,47909	22,15158	23,1049	9,692819	42,07816	25,89143	67,66937	28,31468	4,52151	1,524094	4,663531	2,224732	9,821646	7,145916	13,22889	9,330792	29,77343	14,29066	26,08236	12,27129	30,00414	10,92534	27,73596	18,01455	34,25709	16,60471	31,6789	23,34963	33,0647	30,35906	23,37126	12,58952	41,29027	15,8113	32,99894	20,74865	38,56667	15,05823	20,21441	13,25424	42,37435	14,54389	24,6321	16,28737	28,01752	23,99066	24,88409	19,25716	21,60982	16,83632	36,13022	23,71691
5/18/2018 6:56:00 AM	63,0333333333333	4,934585	2,738244	5,414803	2,781899	11,67316	9,623949	13,09758	9,84451	22,73237	28,10849	30,72509	24,11652	26,19895	23,16389	14,37155	17,87059	5,74754	3,934364	8,583595	2,790465	21,58398	9,156305	19,83401	12,20339	30,59647	16,92626	24,83076	11,26264	33,59217	19,33024	21,19405	26,06985	49,75195	18,36469	87,18142	28,09171	5,18692	2,742733	5,441603	1,572033	11,48085	6,644424	8,69239	6,321079	23,74392	23,11222	23,98721	9,859293	45,6364	24,30171	65,93259	30,49956	4,704286	0,8694601	4,680385	1,764064	10,41107	6,825888	13,49939	8,178603	29,30793	14,47855	26,83936	11,90284	30,39898	11,05797	27,31467	18,62926	34,89722	17,24511	31,747	27,10178	29,82504	31,5109	24,65918	12,0403	41,88033	15,59474	34,86385	21,51982	38,7605	15,26152	22,52383	13,97325	41,60741	15,16178	25,93854	16,60678	27,98402	25,6766	24,75071	19,85384	20,80563	16,93468	36,36895	22,72609
5/18/2018 7:56:00 AM	64,0333333333333	5,220422	2,595049	5,215379	2,824243	12,43783	9,556739	13,19594	9,988602	18,11354	28,5829	34,14007	24,57421	26,19826	24,29563	15,56698	17,48004	5,61754	3,936782	8,12721	2,839923	22,14219	9,510181	18,92207	12,05363	34,47916	16,94283	26,31216	11,28654	34,28734	19,8365	21,14252	26,61624	48,83904	16,45399	86,43712	27,46961	5,151346	4,350271	5,518278	1,782231	11,4783	6,466968	8,304529	6,633235	25,43456	24,96318	24,5709	9,968779	44,48738	24,42722	70,59254	26,73477	4,566617	0,9732123	4,620289	1,94905	9,851624	6,11247	12,97711	8,724512	29,98238	14,83353	27,40833	11,66874	31,41675	11,26603	29,60806	19,16812	34,9875	17,8717	32,89864	25,27437	34,33252	30,07197	29,16363	12,2161	42,1216	15,8859	36,3914	21,1955	39,32036	15,3152	21,75681	13,78571	41,23584	15,69684	25,8068	16,80385	29,46418	27,98443	24,22939	22,48384	21,42076	17,3691	38,05482	23,05295
5/18/2018 8:56:00 AM	65,0333333333333	5,034884	2,564241	5,50992	2,764009	12,02331	9,932306	13,71125	9,817432	18,93202	28,84077	31,96066	24,4753	27,35833	24,44345	15,3659	17,19489	5,678741	3,748135	8,003979	3,170867	22,59346	10,76806	19,49962	12,26949	33,89499	17,20014	26,5636	12,01999	34,95966	19,73737	22,19261	26,32142	49,19244	17,95148	83,61869	29,34067	5,093598	2,954037	5,536584	1,929432	11,37662	6,34118	8,673326	8,41429	25,85026	23,01441	24,57595	9,812321	46,59476	22,87018	69,28721	27,04941	4,283405	0,704921	4,589205	2,151374	9,763415	6,940759	13,79787	9,7554	31,27446	14,68128	27,75344	11,13913	34,30309	12,05978	28,50084	18,68728	35,69705	17,34465	36,70943	26,98622	30,89536	30,76502	25,29606	12,28075	44,82607	15,07854	36,17982	21,9047	40,35215	15,5457	21,1651	13,61323	43,35897	15,3172	26,33448	17,81755	27,7234	27,44025	25,89433	21,12186	22,35708	17,38285	38,41387	23,67933
5/18/2018 9:56:00 AM	66,0333333333333	5,259726	2,74674	5,358297	2,604443	12,81789	9,460446	13,27047	9,731502	19,25039	30,30455	32,69355	25,40258	26,71239	24,34122	17,28898	17,2583	5,852191	3,895336	8,154014	2,97172	21,91721	9,604609	19,67576	11,24482	33,20665	17,76802	27,71752	10,37667	34,84818	19,97009	22,09445	26,26223	47,25575	19,86433	85,31208	30,83624	5,049942	3,952669	5,203637	2,466498	11,19999	6,383249	7,722562	7,099497	25,41764	23,30101	25,44734	9,945361	44,09662	22,72995	65,32513	29,82993	4,337008	0,721292	4,454783	2,439696	9,616146	6,84364	12,7743	8,668906	30,99173	14,9884	27,99044	11,05956	33,37927	12,69266	30,06673	19,25011	37,44274	18,76292	34,48145	25,61609	35,8303	29,85287	25,99677	15,39498	44,00109	15,02259	36,84696	22,4549	40,69269	15,81144	24,14519	14,02665	43,02166	16,03041	26,69886	16,83811	28,10186	29,9283	26,64042	21,59151	22,98484	19,98108	41,43243	23,78931
5/18/2018 10:56:00 AM	67,0333333333333	4,968709	2,606239	5,395461	2,733339	12,54891	9,394548	13,37678	9,848241	19,53511	30,26512	32,96219	24,69406	27,61798	25,71597	15,89716	16,98165	5,29081	3,914332	7,887102	2,844482	24,37894	10,50246	20,06693	12,55499	35,69083	18,80194	28,58007	11,08491	37,15649	19,51218	24,31421	26,50904	48,14061	17,53675	84,55391	32,26894	5,134422	3,034649	5,361889	1,627155	10,67791	6,106391	8,844563	6,672607	26,1765	23,82868	24,50197	10,34773	42,75842	24,2803	66,86796	30,42972	4,314835	2,302028	4,591692	2,045134	10,06127	6,40853	13,03244	8,880761	31,99616	14,76763	29,32983	12,58006	33,12548	13,41111	29,99061	18,6993	38,42997	17,53848	34,80839	25,8631	32,94451	32,81257	28,27724	12,42229	44,55757	15,81862	36,78051	22,61087	40,80038	16,03386	23,47273	14,4248	44,42743	17,07947	29,08654	17,45282	29,7458	28,08521	26,45709	20,9873	23,51341	18,19014	40,08344	24,02927
5/18/2018 11:56:00 AM	68,0333333333333	5,123716	2,701426	5,31851	2,747568	12,34347	9,334867	15,06383	9,539263	21,83597	30,91823	32,91715	25,38179	28,28726	26,22796	15,33868	16,45274	5,508124	3,886494	8,205888	2,702531	22,97697	9,787107	20,06161	12,68423	34,68577	18,02988	30,0047	11,7155	36,01376	20,32693	24,48007	27,65535	57,3021	17,97525	86,22652	30,65767	5,01796	3,833789	5,522629	2,722149	10,66196	5,725645	8,65882	8,58933	26,00347	26,52907	25,33992	10,40202	43,21404	23,45215	68,28919	28,69266	4,384809	0,925688	4,621463	2,136591	10,29551	6,446175	12,74481	9,44221	33,89962	15,29993	30,10417	13,27006	31,9592	13,08749	30,40362	19,99275	38,58602	19,01242	39,79726	29,50155	33,43944	34,68481	27,11317	13,22074	44,87186	16,28792	36,20275	23,41608	42,00708	15,69201	22,33138	14,61525	46,16898	16,2004	28,47383	17,64036	30,86283	35,4463	26,33883	21,52741	27,08043	20,0384	40,06597	23,55762
5/18/2018 12:56:00 PM	69,0333333333333	4,977274	2,702116	5,592604	2,884892	12,72477	9,873038	13,98389	10,21213	20,75922	32,06516	33,76492	25,68406	31,42919	26,99699	19,87608	17,52128	5,971001	4,059944	8,395364	2,753647	27,03602	9,913172	22,23793	12,90796	35,59164	20,91201	29,32948	13,4214	39,92332	20,6069	26,18735	28,82736	53,20646	18,64942	84,61967	31,39969	5,548948	3,095989	5,32148	2,207808	10,75866	6,497915	8,528404	6,809447	27,06261	25,41888	25,84266	10,01727	42,04748	23,66068	66,52451	28,10345	4,099801	0,8970905	4,361945	1,852896	10,14637	6,261674	13,24533	9,232703	32,95908	14,71589	31,29849	12,42809	33,05371	13,06214	30,16247	20,12959	42,5699	19,5193	37,739	27,51326	33,21873	34,79553	28,08998	12,95383	46,91776	15,67467	37,74377	22,76249	43,73978	16,36819	22,19303	15,35312	49,76556	17,3539	27,50394	18,50215	30,85205	28,12493	28,96296	25,85551	24,02713	18,16817	42,26584	24,17171
5/18/2018 1:56:00 PM	70,0333333333333	5,018513	2,665437	5,156872	2,85139	12,77948	9,669267	13,39157	9,603849	21,05783	31,64664	35,32121	26,23639	30,35001	27,74895	16,73789	17,57661	5,748301	3,894231	8,780187	2,76546	23,89002	10,75555	23,79497	12,70288	36,69465	19,69378	32,17154	11,46731	35,69725	20,18008	25,50605	29,36796	48,09958	20,46702	85,1289	29,22842	5,528984	3,03824	5,200528	1,591995	11,59351	6,173879	8,210033	9,371893	27,72553	24,85605	25,8571	10,70782	43,3953	24,73212	67,22293	29,59798	4,172815	0,8684931	4,284027	2,172373	9,865441	7,417524	13,24208	8,049154	32,79448	14,85246	30,56863	12,86293	32,77934	13,14234	31,16973	19,9484	41,01729	19,40691	39,98991	29,88416	33,31345	36,98062	28,90017	12,87156	47,24594	16,28516	36,21919	25,45839	44,20204	16,14887	22,58607	15,35526	45,71556	21,24475	27,85851	19,02174	33,35564	30,92603	30,37612	23,11968	24,09642	17,98312	42,56756	23,7375
5/18/2018 2:56:00 PM	71,0333333333333	5,135458	2,615564	5,109969	2,823207	13,0895	9,716097	13,61171	9,24189	22,85332	31,38546	37,55637	27,43914	30,47939	29,73143	15,72744	18,06698	6,783819	3,84277	8,045838	2,678769	23,87634	9,924086	22,44833	13,58249	36,86712	19,21689	33,57151	14,16356	37,67912	22,9289	25,87595	28,88125	49,50984	19,13365	84,94232	30,12344	5,203567	4,032797	5,466954	1,637309	10,24384	6,597591	8,155048	7,192819	27,03623	26,11212	26,68401	10,67978	43,82654	24,97879	67,95341	28,01696	4,258055	0,7162495	4,308203	1,665907	10,2763	5,251575	13,50409	8,634229	34,64205	16,47353	30,7161	12,69535	34,73288	12,91515	30,34428	21,60837	42,90216	19,05179	39,79194	29,33777	37,65079	37,34189	30,44588	13,41104	47,41663	18,54077	40,00401	24,48877	44,65219	16,79618	23,80713	16,21691	46,68822	18,60038	28,62477	18,92276	33,6334	30,08586	28,27676	23,82757	26,20794	21,64332	42,09225	25,33232
5/18/2018 3:56:00 PM	72,0333333333333	4,915728	2,651139	5,129587	2,73997	13,88532	9,252944	14,41845	10,07895	25,71846	30,71515	37,13245	27,61923	32,18543	28,557	20,50536	19,38502	5,20792	3,867775	8,324492	2,698663	24,23257	13,42251	23,47763	14,49671	39,50521	21,51159	31,39451	13,5416	40,83126	22,97787	26,2683	30,33523	47,72319	18,39087	82,26701	31,93966	5,009878	3,132046	5,321066	1,789553	10,05899	5,574575	8,45242	6,539221	27,81595	26,38007	27,1129	10,72827	44,98647	24,67597	66,77836	29,42397	4,304681	0,6649259	4,345159	2,309626	10,21773	7,00949	13,25638	8,217148	34,59853	14,48794	31,88081	12,98657	34,3692	13,73978	31,53549	22,04237	46,12656	20,23389	43,62835	27,51962	39,83435	38,44786	31,55794	13,40151	46,60561	17,45441	38,82758	25,67805	44,60454	17,07456	24,14187	15,76302	48,78723	18,97898	29,88575	19,37314	32,56852	30,49638	29,88319	24,84106	24,38999	20,7769	43,47031	25,37529
5/18/2018 4:56:00 PM	73,0333333333333	4,94992	2,536818	5,37011	2,606377	13,43018	9,946329	14,0748	9,977066	22,06959	32,40198	36,4227	27,3231	31,1917	29,06886	21,61714	18,72583	5,302898	3,879103	7,952517	2,841789	26,47029	10,68972	23,04999	13,899	38,29665	21,422	32,96681	15,8562	41,7048	23,2617	26,2826	30,22893	48,5331	19,41693	84,64322	29,03405	4,931477	2,637254	5,377155	1,618659	11,15274	6,231971	8,982302	6,364321	29,01877	26,80392	27,67698	11,04678	44,53443	24,45098	68,06138	31,16897	4,291004	0,8843805	4,522063	1,855382	11,20731	6,2777	12,95853	8,379339	39,16079	16,52451	33,32718	13,4127	36,60816	14,34095	34,45789	22,69707	44,81544	19,13047	43,27987	27,51962	35,38462	40,03979	30,38565	14,40615	48,56978	18,11913	44,15195	26,03642	44,94019	18,25901	25,26146	15,73531	50,08421	19,21343	28,78509	19,60634	33,50085	33,20209	31,68503	25,33157	24,73924	20,38731	45,39919	24,50866
5/18/2018 5:56:00 PM	74,0333333333333	4,849415	2,380361	5,584453	2,283309	14,3694	9,455197	14,97845	9,791944	23,72548	33,58457	39,64288	31,70583	31,13534	30,34711	18,58995	20,40645	5,41045	4,903156	7,909277	2,745289	30,5763	11,45426	21,95686	13,51611	42,50076	24,74919	33,77017	16,87486	42,09901	24,43648	26,67551	31,41177	50,98198	23,01296	82,10668	33,6926	3,888014	3,638304	5,109347	1,955543	10,02238	7,064683	8,753799	7,263691	28,8264	27,98561	27,59685	11,53314	45,02279	34,77488	67,26541	28,06519	4,996339	1,461166	4,538987	1,707422	10,40893	8,954808	11,98193	8,204576	36,97751	14,47868	34,79161	13,13336	36,69016	14,18905	34,43103	20,22256	43,99722	20,1309	39,93196	31,13506	36,70915	40,56683	33,85113	13,96158	48,15242	18,05178	40,62459	27,26867	46,09334	18,34563	26,16698	16,26651	51,39686	19,34329	29,77067	19,97161	35,60062	31,59358	30,42854	27,18653	27,40944	23,57006	45,79009	26,7479
5/18/2018 6:56:00 PM	75,0333333333333	4,910616	2,489155	5,936325	2,380429	13,89002	10,20143	14,22241	10,2314	25,66555	35,10279	40,47558	30,63585	32,53675	30,94876	17,97877	20,68247	5,257723	4,591208	9,515088	3,151111	26,35134	11,40369	21,83038	13,77425	42,6655	22,01944	33,88857	16,38525	40,56788	24,23028	28,48005	30,30256	47,82452	22,2487	84,16991	28,17412	3,371947	3,569297	5,17124	1,946425	10,37902	7,195651	8,969109	5,548119	31,20158	31,05396	29,2671	12,2286	42,00707	30,15874	68,25307	27,08851	4,334936	0,7917495	4,609653	1,713638	11,2958	9,090267	11,61852	7,143223	37,51174	14,86199	33,97229	14,02928	37,10344	14,80148	33,58705	20,72191	47,19807	20,26864	43,14731	28,93969	43,098	42,02131	32,59498	15,99725	50,44527	17,29208	42,55616	27,33594	47,34928	17,22107	23,56232	16,31376	53,7404	19,67147	31,82458	21,39368	39,61677	31,57811	34,10699	24,91752	26,43927	26,05085	45,80709	26,45861
