# Supplementary material for: Neuroblastoma signalling models unveil combination therapies targeting feedback-mediated resistance
Source: PLoS Comput Biol. 2021 Nov 4;17(11):e1009515. doi: 10.1371/journal.pcbi.1009515 (PMC8604339; doi:10.1371/journal.pcbi.1009515)
Supplement: S2 File — (ZIP) [file pcbi.1009515.s023.zip › drug_sensitivity/N206_drug_sensitivity/N206_MK_AZD_12-150518.txt]

Label: N206_MK_AZD
Metric: Phase Object Confluence (Percent)
Cell Type: N206
Passage: 8
Notes: 
Analysis Job: N206_MK_AZD

Date Time	Elapsed	A1, Image 1	A1, Image 2	A1, Image 3	A1, Image 4	B1, Image 1	B1, Image 2	B1, Image 3	B1, Image 4	C1, Image 1	C1, Image 2	C1, Image 3	C1, Image 4	D1, Image 1	D1, Image 2	D1, Image 3	D1, Image 4	A2, Image 1	A2, Image 2	A2, Image 3	A2, Image 4	B2, Image 1	B2, Image 2	B2, Image 3	B2, Image 4	C2, Image 1	C2, Image 2	C2, Image 3	C2, Image 4	D2, Image 1	D2, Image 2	D2, Image 3	D2, Image 4	A3, Image 1	A3, Image 2	A3, Image 3	A3, Image 4	B3, Image 1	B3, Image 2	B3, Image 3	B3, Image 4	C3, Image 1	C3, Image 2	C3, Image 3	C3, Image 4	D3, Image 1	D3, Image 2	D3, Image 3	D3, Image 4	A4, Image 1	A4, Image 2	A4, Image 3	A4, Image 4	B4, Image 1	B4, Image 2	B4, Image 3	B4, Image 4	C4, Image 1	C4, Image 2	C4, Image 3	C4, Image 4	D4, Image 1	D4, Image 2	D4, Image 3	D4, Image 4	A5, Image 1	A5, Image 2	A5, Image 3	A5, Image 4	B5, Image 1	B5, Image 2	B5, Image 3	B5, Image 4	C5, Image 1	C5, Image 2	C5, Image 3	C5, Image 4	D5, Image 1	D5, Image 2	D5, Image 3	D5, Image 4	A6, Image 1	A6, Image 2	A6, Image 3	A6, Image 4	B6, Image 1	B6, Image 2	B6, Image 3	B6, Image 4	C6, Image 1	C6, Image 2	C6, Image 3	C6, Image 4	D6, Image 1	D6, Image 2	D6, Image 3	D6, Image 4
5/12/2018 12:28:00 PM	0	3,070361	3,424031	5,109831	4,711814	6,894134	7,90679	6,903872	10,48781	4,04606	6,254628	7,278818	10,44153	4,199893	9,761136	8,342658	7,955972	3,601349	3,885182	3,95039	8,47556	8,900793	3,152907	6,59614	10,47124	3,533447	8,000042	6,976679	15,79258	6,040493	7,997003	5,314296	7,234679	6,120897	2,573151	6,815665	7,479553	3,129697	3,534966	13,45021	12,02075	4,140763	7,353214	11,7001	9,165494	6,156471	4,43475	5,41197	9,1523	2,232952	4,62022	10,55088	11,36059	5,763911	8,32615	8,696814	11,51732	6,487968	7,938219	8,734389	10,99911	4,043642	4,589412	6,55946	4,544444	2,658875	2,990509	10,80418	9,452159	5,698773	1,867816	7,191369	4,253633	11,90512	9,667259	6,208416	5,476625	5,987442	7,594704	7,7609	7,098392	2,790534	3,464094	10,24094	6,895239	3,89651	2,847798	8,002943	6,67157	6,495842	7,496685	12,01944	9,056906	5,496449	3,318206	9,295288	2,903266
5/12/2018 1:28:00 PM	1	3,737082	3,152907	5,965821	4,803202	7,18522	7,300368	7,069864	10,28577	4,408157	6,529689	7,137075	10,9891	4,086331	9,250802	8,040175	8,085005	4,392338	2,848281	2,986295	6,2949	8,456151	5,381093	6,390915	11,34229	3,917233	7,406678	7,365025	14,83159	6,036624	8,41878	5,685235	7,273431	6,453705	2,542413	5,897781	6,518362	3,563841	3,592506	10,55938	10,57146	4,217783	7,826177	11,76393	9,234571	6,124351	4,519093	5,894604	8,795796	1,759159	4,985564	9,878221	10,08185	5,877681	9,355797	10,00435	8,80533	5,336193	8,829922	8,848987	11,10446	4,064227	5,475864	6,12	4,249558	2,805109	3,106833	8,498012	8,97498	6,001533	2,374765	7,000028	4,195541	12,13535	8,107179	6,974471	5,519383	5,942611	6,856556	8,325044	6,459922	2,26901	2,588141	9,709811	8,307775	3,717672	1,668463	7,772988	7,632903	6,52416	7,105854	13,25949	7,732373	4,772671	3,286293	9,305786	3,140335
5/12/2018 2:28:00 PM	2	3,057582	2,749779	5,500802	3,981612	7,591871	6,891579	7,283999	10,39961	4,8079	5,769369	6,978547	10,56449	4,807761	9,552043	8,811407	8,580489	1,764133	2,841512	1,670673	5,810124	8,656402	3,427277	5,724333	16,19501	4,249351	7,636493	7,849802	14,65531	6,424624	8,369805	5,972867	8,976776	6,214771	3,068841	5,967894	7,081744	2,964675	4,239679	11,30927	10,3221	3,315581	8,42631	10,92983	12,28455	6,470491	3,984928	6,091609	9,218959	1,874586	3,888083	9,648263	10,16254	5,631977	9,339082	9,514878	8,772037	6,017904	5,873466	9,386675	10,51696	5,153556	4,514257	5,765363	4,975754	3,015998	3,040589	8,509546	9,005032	5,896469	2,109168	6,509658	4,139174	12,23586	8,38811	8,42479	5,497003	6,440995	6,666528	8,731142	6,566714	2,488395	2,266868	9,752987	6,913476	4,116448	1,929985	7,961014	7,75862	7,463873	7,457034	12,14129	7,601335	4,407466	3,118507	11,02433	3,207477
5/12/2018 3:28:00 PM	3	1,71723	2,454064	5,631148	4,759201	7,811878	7,212574	7,229291	10,39042	4,919734	6,891164	7,403156	10,44264	4,920355	9,887337	12,25506	9,43627	3,00018	2,872803	1,860149	6,269893	8,672566	3,252445	5,860687	11,1944	4,539332	8,428106	8,08846	16,56236	6,200887	8,156707	6,786583	7,44992	6,838943	2,548008	6,343046	6,965698	3,588915	4,047718	12,88275	10,472	3,697433	7,113934	11,53515	10,1731	6,364252	4,542647	5,84639	10,73193	1,879974	3,940097	8,92048	10,58715	6,194118	9,021468	13,30591	8,881866	6,837629	6,522023	9,259918	12,0546	4,05953	4,306407	5,906002	4,539332	2,395419	2,662881	8,233311	9,438965	4,913171	1,800605	7,154137	4,865993	14,0165	8,792481	7,481626	5,668725	6,30754	7,118148	8,621657	6,662867	2,228531	2,657562	10,0402	6,922593	3,986309	2,073317	8,006465	7,783488	7,093972	8,174182	13,48599	7,165603	4,449395	3,223709	9,789733	3,364832
5/12/2018 4:28:00 PM	4	1,788172	2,512019	5,160257	3,648458	7,654246	7,92537	7,548354	11,31659	5,177802	6,018457	7,948165	11,18113	4,877666	9,979969	9,237263	9,577598	2,368756	2,832118	1,813591	4,398555	9,406913	3,145999	6,219884	10,58445	4,634657	7,450818	7,850286	16,72214	6,183548	9,197821	6,91313	10,07543	6,144728	2,612594	6,191907	7,465187	2,967852	3,974774	13,06684	10,14188	3,916749	7,315567	11,18237	11,17243	6,83314	4,836083	5,329907	9,835669	1,621146	4,037771	9,553698	10,67163	6,143071	9,413821	9,231942	8,997292	5,943785	5,556476	10,04455	11,38511	4,103531	4,388124	6,185966	4,919802	2,387337	2,781209	8,71104	9,173021	6,181477	1,674058	6,78078	4,555427	13,47252	8,187099	6,930745	5,602274	6,222922	6,873688	10,75507	7,071038	2,348793	3,695706	9,326509	7,479692	3,993977	1,814006	8,279938	7,803865	7,837989	8,008192	13,54381	7,818717	5,295646	3,733767	10,44167	3,433493
5/12/2018 5:28:00 PM	5	1,317625	3,053368	4,672372	4,099456	8,096195	8,579865	7,954105	11,45149	5,637987	5,758386	7,855742	12,23813	4,908958	10,40914	8,628427	9,775087	2,185497	2,563205	1,535215	4,540368	9,259712	3,824741	5,650421	11,42856	4,89687	8,379338	8,672221	16,04595	6,690773	8,326633	7,598434	7,771883	6,229278	2,595049	6,549099	6,88923	2,659704	3,966416	12,18294	10,87782	4,09683	7,801518	11,65962	9,709882	6,915687	4,702972	5,688344	9,477786	2,073732	4,042675	9,079977	10,53458	6,027921	9,470946	9,785451	9,49609	6,636066	6,892685	9,635487	12,5049	4,482068	4,860742	6,588335	4,916418	2,478725	2,67946	8,731489	9,573041	6,803369	1,946839	7,034428	4,716029	12,68685	8,979403	7,598433	6,087533	7,202351	7,878123	8,642447	7,43348	2,412412	2,432996	10,03371	6,764064	4,001989	2,407784	8,988935	7,72353	6,72248	7,927721	13,47736	7,426572	4,587962	3,338929	10,78298	3,532135
5/12/2018 6:28:00 PM	6	1,814973	3,280974	3,68866	2,816368	8,033958	0	0	0	5,529468	5,658364	8,502776	12,13797	5,381438	10,49348	9,088474	10,22843	6,261053	2,64879	1,557941	4,041777	8,871436	4,036321	6,391951	12,10848	5,146372	8,312264	7,946648	17,74495	6,494598	8,57365	7,039124	7,656181	5,977771	2,800343	5,871602	7,151927	2,601473	4,126327	12,19337	11,12774	3,736668	8,317031	11,88398	10,33385	6,946149	4,409814	5,796032	10,98116	1,466623	4,065678	9,281679	10,05623	6,187003	10,08351	9,589621	8,70365	6,205791	7,883028	9,533943	11,56547	5,155076	4,790838	6,226513	4,665949	2,487497	6,482303	10,39491	9,393029	6,663973	2,062541	6,562639	4,700348	13,04625	8,697364	7,509394	6,232316	7,507598	7,627445	10,26974	8,997222	2,672759	2,551531	10,01616	7,21444	4,698483	2,293117	8,603696	7,677457	6,707353	9,162798	14,2508	8,586704	5,680537	3,137572	11,10308	4,054903
5/12/2018 7:28:00 PM	7	1,320181	2,458762	2,633938	2,265141	8,266676	8,548851	7,710613	10,89578	4,996063	5,984333	8,045631	12,50912	5,011743	10,92534	9,485936	10,68662	2,775337	3,047773	1,847853	4,727703	9,270074	3,511204	6,234666	11,69575	4,74283	7,804901	8,54678	17,689	6,533073	8,678368	7,525282	7,595049	6,638001	2,762973	6,210696	7,332905	3,018139	3,941617	11,89752	10,88404	4,190774	9,163351	11,47477	10,94399	7,357427	4,911376	6,222646	10,12876	1,72849	3,789788	9,61193	10,53803	6,191147	10,40928	9,453816	9,217507	5,987097	8,043629	10,38821	11,50752	4,611309	4,972715	6,799362	4,74435	3,036444	2,665921	9,381838	10,43214	6,827336	2,228048	6,85393	4,172124	12,3615	9,376588	6,743064	6,318177	6,906153	8,256384	8,897685	7,880263	2,35121	2,413517	9,762173	7,390791	4,800923	2,50076	8,938509	8,417468	6,539361	8,832339	14,87863	8,578208	5,585903	3,369736	12,03913	4,014285
5/12/2018 8:28:00 PM	8	2,204009	2,254227	2,887171	1,233698	8,748204	8,272961	7,97462	11,36522	5,58093	6,755085	8,13405	13,03182	5,317543	10,83617	10,24363	10,87754	2,13445	3,270336	1,433397	4,155269	9,024854	3,097231	6,610577	12,42146	4,686741	6,946149	8,39039	17,08396	7,543519	8,925244	7,315428	7,688025	6,706316	2,600851	6,156264	7,433135	3,031747	4,028238	12,98581	11,11185	3,828609	9,254394	12,24663	10,03343	8,674084	5,37605	6,109983	11,36101	1,680551	3,882281	9,214191	10,56635	6,293104	10,5448	10,51704	13,07409	5,333085	6,71647	10,65325	11,34622	5,429653	5,00456	7,326136	4,856322	2,722425	3,129283	9,603435	9,948401	5,604554	1,878316	8,403309	4,790079	13,29942	9,847481	7,531913	6,506273	8,345836	7,23758	9,341498	8,012614	2,183701	2,78708	10,42931	7,752197	4,24942	2,339122	9,370096	8,214522	6,679584	9,232428	12,88897	8,278971	5,431104	3,443165	11,40667	4,357731
5/12/2018 9:28:00 PM	9	2,149923	2,827006	2,928617	1,362456	9,108643	8,734527	7,714965	11,42718	5,184986	6,50717	8,770308	13,25652	5,590807	11,5502	9,598118	10,55074	2,296433	1,697267	1,71426	5,432071	8,98555	2,931173	6,610507	12,0557	4,647644	6,888885	8,329328	18,26785	7,069311	8,93989	8,151871	9,138485	6,457159	2,697696	6,503648	8,301282	2,999765	4,315526	14,06001	11,0876	3,787923	9,693165	12,15414	12,16505	8,166376	5,03592	6,301945	11,12849	1,655131	3,992526	9,340807	10,06894	6,701412	9,931339	9,969745	8,73204	5,326315	6,811382	11,12145	13,0752	5,518831	5,386066	7,309005	4,07749	2,762074	3,459811	9,977619	10,67888	6,71654	2,110066	7,290493	5,580792	13,25003	10,20523	7,930274	7,318745	7,684501	7,69521	9,432611	8,446965	2,617153	2,279647	10,67826	7,512849	4,559295	2,528045	9,841265	8,977329	6,452462	9,200238	13,69377	9,180552	5,645446	3,34252	12,08147	4,335005
5/12/2018 10:28:00 PM	10	1,356722	2,152478	2,560373	1,837146	9,321535	8,652534	8,41132	12,61619	5,49265	6,245648	9,412923	14,32209	6,329231	11,48375	10,68489	11,17595	2,614321	1,65147	1,588473	4,787591	9,527658	2,98077	7,673106	12,85257	4,729705	8,692736	8,35599	18,89333	7,626617	8,804985	7,27578	8,164788	6,485066	2,641537	5,933148	8,598516	2,366753	4,324851	12,40322	11,18445	3,858587	10,36058	11,75895	11,57528	8,152217	4,816811	6,66342	11,74182	1,600768	3,408004	9,602881	10,23099	7,136038	10,62396	10,06583	9,046129	5,509298	7,77292	10,73483	13,0285	4,62616	5,472549	7,700873	5,260762	2,519272	3,099995	10,22008	10,45839	5,805426	2,425329	8,683066	6,067363	14,05649	10,10562	7,342299	6,433259	6,427319	8,562458	10,63633	8,461331	3,104347	2,482731	10,79051	7,458762	4,377901	2,472162	10,25075	9,182139	6,656789	9,304196	13,68963	8,945416	5,289498	3,711801	12,28269	4,647022
5/12/2018 11:28:00 PM	11	0,9227868	2,049901	2,429473	2,514299	9,318842	8,888704	8,503261	13,19649	5,576578	6,635238	9,411886	13,80782	5,906347	12,11663	9,646469	11,2806	3,17211	1,32626	1,325707	6,03918	10,03716	4,23892	7,227497	14,83284	5,067695	9,534911	8,233243	17,71793	7,567417	9,319809	8,684379	9,533462	6,424417	2,714965	6,412536	8,558522	2,650033	3,726169	13,50685	12,43251	3,895267	10,37198	11,96231	12,17949	8,075819	5,380333	6,675715	11,58322	1,643664	3,651083	9,75264	10,64047	6,378204	10,33461	10,32576	11,87714	6,685318	7,035049	10,38372	14,27643	5,600893	6,222784	7,617153	4,822751	2,673933	2,949133	12,24608	11,40957	6,685318	1,849304	8,097231	5,728199	14,49188	10,08814	8,184957	6,629779	7,012531	8,649978	10,9118	9,395379	2,855949	2,542896	11,64843	7,892836	4,830004	2,314324	10,41128	8,925177	7,847315	10,65325	13,88953	9,280711	6,477261	3,941479	12,54552	5,121643
5/13/2018 12:28:00 AM	12	1,646013	3,354678	2,340849	2,858505	9,410231	9,131023	8,932843	12,12761	5,928452	7,36468	9,621671	14,16763	5,89191	12,39949	9,868065	11,67883	2,353283	2,094938	1,053479	4,073276	10,94468	3,580833	7,942777	12,28538	4,96933	8,622762	8,655573	18,49228	7,764492	8,715669	7,780379	9,151056	6,834314	2,657701	6,103836	8,243672	2,820029	4,177996	14,65372	11,72206	4,91483	10,26525	13,10372	16,42241	8,535173	5,544595	6,816078	11,74838	1,654095	3,897408	9,883952	10,87153	6,88108	10,53161	10,27948	9,31297	5,427649	8,665036	10,95511	16,93773	6,305468	5,842107	7,867279	4,753951	2,832601	3,600036	11,23543	11,44556	7,283586	2,227288	8,652188	5,771648	14,54866	10,48298	7,973378	6,459577	8,064558	9,163213	10,86697	9,703455	3,131769	3,203263	11,38076	7,981598	4,812113	2,309488	10,81675	9,86012	7,972964	10,28128	14,4237	8,198427	6,099276	3,974152	12,8335	4,448773
5/13/2018 1:28:00 AM	13	1,41447	2,165741	2,002445	1,414332	9,703042	9,840434	9,221788	12,75655	6,021704	7,145986	9,525932	15,60145	6,343805	12,54918	10,9681	12,35363	2,054736	1,002846	0,774826	3,592921	11,43809	3,310677	7,15835	12,91646	5,162674	7,664125	8,802498	19,68992	8,355852	8,979956	8,442612	9,066853	6,832105	2,676765	6,261397	8,255416	3,20499	4,365054	13,37512	12,1053	4,700348	11,18217	13,17923	12,40806	8,743576	5,236586	6,849787	13,15166	2,007212	4,457132	10,12192	11,45446	7,792124	10,46495	10,73787	9,934515	4,992057	10,1874	11,24427	13,36794	5,333569	5,98316	8,40089	4,95586	2,79157	3,219289	11,33386	11,81021	7,87453	3,512862	9,188564	6,148805	15,48699	10,91312	7,952794	6,766827	7,225906	9,423285	11,07959	9,385915	3,186823	3,033612	11,35624	8,099442	4,525794	2,758206	10,47269	9,913446	7,993617	10,4492	15,09498	10,14603	5,716457	3,895336	13,18751	5,092216
5/13/2018 2:28:00 AM	14	1,328125	1,633925	2,338915	1,350022	9,482759	10,40417	9,256121	13,39067	6,100313	7,648237	9,607924	14,81909	6,295729	12,31467	11,81145	12,13279	2,245662	1,369502	0,6679654	4,921944	11,38373	4,008897	7,505182	11,97454	5,050978	8,215075	8,808646	20,35754	8,185925	9,353794	8,80381	9,551766	7,074906	2,754684	7,217204	8,249337	3,190139	4,763622	14,84748	12,47493	3,869847	10,92403	13,37084	12,84407	8,267227	5,3641	7,092175	11,78803	1,948014	3,973876	10,44741	11,64629	7,053493	10,54909	10,45369	10,81786	5,71618	9,031071	11,94926	14,24604	5,949727	5,792786	8,354331	5,53382	2,581026	3,398541	12,71303	12,07498	7,860992	2,594012	9,289969	6,061768	16,01604	10,96147	8,966278	6,140999	8,171834	9,563924	11,37986	10,29537	2,71828	2,835088	12,003	8,693772	5,179667	3,244156	10,34656	9,899978	7,85063	10,91581	15,69822	8,82184	6,042703	4,316078	13,38217	4,794222
5/13/2018 3:28:00 AM	15	0,5025282	1,806062	2,337464	1,783543	10,1481	10,04614	9,946605	13,20347	6,180717	7,767255	9,485521	15,34787	6,3771	12,84359	11,44514	12,59954	2,358394	1,764478	0,6120828	3,239114	11,79094	4,139382	7,608242	16,47837	5,001313	9,14097	10,12772	21,32398	9,273735	9,154716	8,60943	11,58081	6,860494	2,794471	7,157728	8,136053	3,505886	4,603158	13,65654	12,68671	4,856391	11,2614	13,82495	12,22646	9,113065	5,687721	7,440181	12,66599	2,301959	4,280297	10,20854	12,82459	7,229014	10,24066	11,21381	10,3449	5,771719	8,306255	13,32753	14,49236	5,484361	5,891702	8,44952	5,790438	3,183439	3,556656	11,52216	12,19185	8,081897	2,51195	9,262681	6,019217	16,97495	11,14804	9,078043	6,607538	8,141994	10,26491	10,88839	10,58798	3,415673	2,92088	11,99264	9,09324	5,495966	2,832049	10,68157	10,30331	8,171421	10,49652	15,63391	9,294527	5,966029	3,798008	13,9517	4,776884
5/13/2018 4:28:00 AM	16	0,4412577	2,390376	2,093004	0,3203056	10,20232	0	0	0,2332007	6,515597	7,708541	10,11902	16,15765	6,203236	13,58332	12,01412	12,60969	2,089481	0,977426	0,6602979	3,744474	11,68746	3,828332	7,004586	12,77872	5,356088	9,702283	11,38725	22,05474	8,389147	9,779784	8,538213	10,21683	7,241102	2,7781	7,298782	8,166101	2,920949	4,691299	13,60556	13,09329	4,764451	12,02338	13,84961	14,32333	9,834081	5,486917	7,410823	12,00452	2,516026	4,064435	10,93867	12,59636	7,219069	10,409	10,94434	10,68772	5,822074	11,2424	12,82328	15,35243	6,138165	5,553092	9,870967	5,287218	3,006189	3,831302	12,13562	12,34637	7,967783	2,888	9,316976	5,797067	17,09031	10,95864	11,28585	6,705695	7,943745	10,20232	11,35444	10,84314	3,609844	3,568744	12,58462	9,327407	5,217589	2,593184	11,15343	10,79092	7,599538	10,53672	16,58391	9,728739	6,550343	3,78889	14,00475	4,854388
5/13/2018 5:28:00 AM	17	0,4811837	2,209605	1,731736	0,386066	10,50778	10,25047	10,27859	14,26303	6,659414	7,923091	9,95448	16,82679	6,66791	13,4996	12,34023	13,38569	2,28545	0,944684	1,117512	3,484472	11,60671	4,47592	7,34976	16,85538	5,154247	9,664497	10,48802	25,55232	8,123758	10,06134	9,058147	10,50792	7,748674	2,539373	7,543658	8,09668	2,807664	5,054086	14,29853	13,43135	4,658004	11,92757	15,09125	12,0374	9,48048	5,994833	7,421668	11,62122	2,427263	4,153957	11,22707	12,71725	7,970615	10,74775	12,12015	10,89716	6,771731	9,53581	13,45456	14,61911	5,537757	6,163033	8,632225	5,551849	3,057651	3,793587	13,16831	12,69031	7,520723	2,888553	9,673892	6,146731	17,53474	12,04514	9,356004	6,886053	8,423822	11,05306	11,3981	11,20821	3,198497	3,63858	12,96391	9,44988	5,679916	2,8536	10,85606	11,16891	7,721321	11,02675	16,46697	8,925936	6,47878	4,284234	14,39994	5,073566
5/13/2018 6:28:00 AM	18	1,246201	1,989735	1,399826	1,153225	11,02122	10,67059	10,50218	14,43924	7,233366	8,526814	10,18575	16,39637	6,956303	14,203	13,91544	14,22338	2,659151	1,215324	0,7556229	3,088666	11,63337	4,455543	7,96502	14,37169	5,832643	9,191603	10,03841	22,0727	8,689351	10,62742	8,710904	11,08733	7,767807	2,729264	7,572462	8,578069	3,118024	4,733781	14,64018	13,07008	4,953097	12,0593	14,64205	12,28255	9,216262	6,187831	7,717313	14,01567	2,82148	4,226003	11,66273	12,91245	7,787909	10,91705	11,4841	11,96224	6,419514	12,67407	12,90907	14,33383	5,542247	6,361213	8,878619	6,339315	2,830322	4,287135	13,96503	13,2331	8,450142	3,077338	10,04262	6,413019	16,71488	11,67136	9,57698	7,279026	8,48986	11,46628	11,91721	11,63807	3,39937	3,538144	13,21687	9,849831	5,587147	3,069394	11,2931	11,0014	8,502157	11,07026	16,6208	8,965863	8,548505	4,369267	15,02901	5,520971
5/13/2018 7:28:00 AM	19	1,133676	2,07981	1,271828	0,2050177	11,13181	10,85709	10,51662	14,69088	6,495634	8,143996	10,81835	18,03748	6,845436	14,31781	13,04708	13,98424	2,061781	1,848268	1,042565	3,095574	12,62903	3,983408	10,34656	13,39095	5,85682	10,07868	11,11765	22,79862	8,98479	12,35204	8,931533	11,10328	7,902782	2,860232	7,955281	9,257364	3,224331	4,7869	14,72377	13,77286	5,135597	13,45284	14,84617	12,3126	9,808798	6,424763	8,092603	11,95168	2,423602	4,269383	11,71095	13,93713	8,454838	10,75037	11,39126	11,0416	6,479333	10,49272	13,65005	14,7228	5,907314	6,552138	8,34784	5,981709	3,378509	4,057319	13,2579	13,39557	9,134547	3,030228	9,600188	6,832519	17,65915	12,35784	9,239405	7,739556	8,316547	11,20538	12,58766	11,49867	3,504089	3,515487	13,0886	9,932788	6,341457	3,81804	11,22175	10,97259	8,594234	11,38988	17,64078	12,38893	5,960917	4,377763	15,86304	5,303037
5/13/2018 8:28:00 AM	20	0,9418519	2,017435	1,656374	0,3794347	10,86207	11,4584	10,80633	13,50257	6,612926	8,703444	11,12214	17,41158	6,853448	13,94901	12,97324	14,17993	1,846195	1,192253	0,6835765	3,268402	12,65024	3,580349	8,553409	15,01092	5,749682	9,522132	11,37634	23,45173	9,300606	11,21546	9,505344	11,53936	8,222259	2,822309	7,639119	8,284567	3,073953	4,239749	16,35396	13,73487	4,956345	13,29583	16,23162	12,6367	9,78911	6,197571	7,955417	12,2105	2,548284	4,599566	11,91603	13,31019	7,887586	10,60718	11,49253	10,93287	6,966664	10,12572	14,08702	15,85848	5,285975	6,225064	8,42265	6,158474	3,184682	4,260748	13,78033	13,95958	8,929805	3,188481	9,679901	7,167883	22,44294	13,13488	9,885128	8,181021	8,168656	11,03552	12,07401	11,80447	3,987277	3,517628	13,40241	9,537467	6,474358	3,104484	11,27259	11,06792	8,245744	11,95755	17,15289	9,610205	6,431256	4,660629	15,17622	5,306836
5/13/2018 9:28:00 AM	21	0,4415341	1,755153	1,437472	0,235273	10,78767	11,41468	10,61036	13,79974	7,302444	8,413739	11,77691	16,84406	7,554639	14,34053	15,08759	14,42328	1,47954	1,517532	0,6997403	2,977246	13,00363	3,673187	7,935318	14,70995	5,988685	9,982246	11,00506	23,71428	9,076384	11,49584	9,264618	10,95601	8,615992	3,121823	8,150835	8,828816	3,215904	4,811285	15,74934	13,35212	5,234859	12,96101	16,21519	13,9133	10,49811	6,35403	7,865828	12,01536	2,772367	4,573594	12,19904	14,20797	8,271301	11,09299	11,7278	11,36024	6,61569	11,88964	13,58615	15,19867	5,938605	6,317003	9,148225	5,912012	3,126174	4,571315	17,03864	18,93672	8,932154	3,10704	10,54501	7,251947	18,66835	13,09751	10,10562	9,026927	8,74558	11,68932	11,99367	12,96357	3,690387	3,587395	14,0567	10,40492	6,335448	3,470035	11,60588	11,45557	8,387214	11,66929	17,85436	10,23051	7,370068	5,097259	15,12213	5,417289
5/13/2018 10:28:00 AM	22	0,86573	2,066272	1,66045	0,1329023	11,07614	12,1598	10,65097	13,84691	7,630969	9,337215	11,57804	17,10668	6,837423	15,93923	14,44407	14,4505	1,509173	1,357068	0,7698525	3,004739	13,60038	3,597343	7,889521	13,94583	6,18348	9,453333	11,58723	23,21535	10,05519	11,63013	9,956757	11,90588	8,345352	2,943676	8,020211	9,100422	3,196356	4,514879	15,73815	13,17038	4,99772	12,66247	15,09422	12,95652	10,30007	6,085669	8,417122	13,45463	2,690512	4,842299	11,94698	15,42275	8,494074	11,92881	12,27136	11,12766	6,575141	10,69055	13,70413	15,2026	6,478711	6,321978	8,953361	5,952213	3,089495	4,493604	14,36996	14,86033	9,639769	3,338929	11,69381	7,880609	18,53552	14,54362	10,17918	8,767821	8,586635	12,09418	13,05606	12,82293	3,974083	3,693565	14,41714	10,21752	6,359071	3,282217	12,15407	11,51152	10,5017	11,29324	18,63326	10,89343	6,906707	5,956773	16,23619	5,260971
5/13/2018 11:28:00 AM	23	1,189489	2,060055	1,242471	0,2541998	11,07172	12,23848	11,12794	13,57496	7,837851	8,86439	11,97108	16,99146	6,699065	16,13934	15,28853	14,6826	1,225202	1,940899	1,251796	3,138332	13,06255	4,02734	8,08452	13,97229	5,86573	9,493812	15,65781	24,07031	10,10113	11,98849	10,03861	11,45377	8,846983	2,992651	8,114224	9,091857	3,406209	5,186022	15,68399	13,58981	5,025144	12,8489	15,40817	12,65977	9,841816	8,253619	8,448967	14,80168	2,661983	4,398348	11,91693	13,79877	7,796474	11,0704	11,90132	12,81644	7,630072	11,77857	13,96427	15,54625	5,825528	7,378081	9,802927	6,123729	3,329949	4,192708	14,22621	14,75112	9,921599	2,697765	10,20184	7,938149	18,73508	13,35661	10,80176	9,075694	9,138967	11,61465	13,60011	12,65556	4,30765	3,657784	15,01174	10,01029	6,577973	3,319242	12,81616	11,30871	8,672845	11,9867	18,22848	11,33476	8,088322	5,117429	16,26099	5,392421
5/13/2018 12:28:00 PM	24	1,095891	1,517601	1,374406	0,1284814	11,37019	12,25754	11,44148	13,45539	7,849179	9,765971	12,10834	17,33546	7,077463	16,46089	14,32437	15,02804	1,39651	1,178506	0,7130719	3,587878	13,26302	4,534566	7,903819	15,60366	6,566852	11,00706	11,92653	23,7232	9,754986	11,82962	10,62548	11,75115	9,08958	3,285257	8,667108	8,912812	3,105728	5,059612	16,49301	13,9095	4,844717	13,27469	16,18652	14,66899	10,04124	6,900765	8,357441	13,86322	2,674624	5,052912	12,19385	13,85486	8,071605	11,09569	12,33809	12,29457	7,578057	10,01637	16,59503	16,13575	7,824728	6,93772	9,559363	6,047884	3,051572	4,459204	14,25916	14,88755	9,890721	3,187514	10,25075	8,290576	19,23782	13,2425	10,23037	8,999781	9,58589	11,53922	13,83966	11,69444	3,81728	3,684378	15,07426	10,35616	6,579769	3,51604	12,54248	10,53879	8,692114	12,8612	18,65081	11,71923	9,976583	4,925536	16,78713	5,274923
5/13/2018 1:28:00 PM	25	0,2218722	1,881355	1,227205	0,5730549	11,3903	12,51775	11,74638	14,06803	8,242637	9,419278	12,20781	16,9201	7,243796	16,6992	14,61918	15,90427	1,972121	1,206413	1,141758	2,858436	13,85955	3,886771	7,6682	15,84908	6,149011	9,092962	11,96984	24,03756	10,11529	12,08893	10,41149	11,596	9,112857	3,113119	8,037066	9,021538	3,054404	4,743659	15,96513	13,22351	6,130291	13,47839	15,70278	15,065	9,921739	6,787827	8,5092	16,04014	2,712547	5,305247	11,93337	14,83491	8,562251	11,38788	12,79406	12,4551	7,197999	9,862536	14,85335	16,03296	7,35342	6,915686	9,895004	6,074962	3,279109	4,265307	14,86758	15,32217	9,854527	3,369875	13,27027	8,16907	21,50482	13,74358	9,866062	9,25605	9,419141	11,34609	14,23609	11,85144	3,907977	3,521566	15,53575	10,94462	6,977647	3,992733	12,37138	11,6112	9,383012	12,8601	19,80555	10,83389	8,015721	4,860881	18,38342	5,401194
5/13/2018 2:28:00 PM	26	0,6461373	2,204561	1,793214	1,053548	10,9469	12,75323	11,88267	14,2202	8,049639	9,565443	12,47209	17,77299	7,08354	16,90132	14,69289	16,35859	1,534524	0,9714854	0,9634726	3,094676	13,11657	3,67001	7,616118	15,87886	6,294139	11,09969	12,00314	24,56841	10,35657	12,03553	10,51068	12,62731	9,768527	2,953277	8,538005	9,635901	3,534483	4,716789	16,37855	13,70192	5,559101	14,22524	16,67274	14,71554	9,560538	6,950016	10,04338	15,97625	2,582546	4,834632	12,57439	14,77944	7,672552	12,03312	13,71505	13,64466	7,77437	10,23838	14,54803	16,03642	6,33897	7,018817	9,736267	6,430082	3,310262	4,305164	14,89335	15,57623	10,99041	2,838542	10,25938	8,928216	20,0954	13,59941	10,20274	9,013318	9,916833	11,15385	13,87648	11,91748	4,222342	3,532273	15,96085	11,24019	7,231848	4,083015	12,66336	11,29152	8,59907	12,05163	21,1687	11,64339	8,030919	4,943703	17,66226	5,642546
5/13/2018 3:28:00 PM	27	0,4302747	2,138663	1,197157	0,7029178	11,18604	12,49572	11,65631	14,51834	8,611365	9,724042	12,7935	17,65218	6,5969	17,31812	15,023	16,24648	1,062044	1,513042	1,260154	3,070637	13,64238	4,754919	8,06518	15,45528	6,770626	11,20745	13,21204	23,45898	10,13864	12,35515	10,83085	13,94051	9,484071	2,934489	8,246919	9,499961	3,4891	4,857288	16,9724	13,72472	5,597024	13,45228	16,42041	14,50452	10,01927	7,141565	9,229734	16,21539	2,611351	4,862746	12,47265	15,75272	7,877155	11,70024	13,22136	12,9445	7,370207	10,40921	14,73054	15,50736	6,569614	6,862912	10,12503	6,246616	3,825155	4,667261	15,94496	16,62944	11,46883	3,024011	10,03046	9,027342	19,60343	14,01353	11,09465	9,01235	10,05312	11,35348	13,52633	12,22646	4,33086	3,776111	15,19431	11,08152	7,306655	3,962685	12,46305	12,12872	9,464245	12,64969	19,72411	11,69768	7,643956	5,155974	18,49808	5,80218
5/13/2018 4:28:00 PM	28	0,3527023	2,44322	1,028473	0,5228365	11,71785	13,15187	11,51242	14,243	8,332297	9,468185	12,79005	18,58795	7,323718	18,24125	15,70223	16,37296	0,9252045	1,568648	1,003813	2,978075	17,34624	4,094966	7,973517	15,65498	6,718197	10,98247	12,72263	24,69296	10,80874	12,68871	10,80232	12,18384	9,103946	3,421958	8,117609	9,779095	3,215973	5,195762	15,9596	13,82702	5,507226	16,1354	16,7459	15,10355	10,66879	7,102881	8,865289	16,19274	2,645681	5,293366	12,62123	14,37604	8,961995	12,32033	13,21273	12,66647	7,286139	10,13049	14,28927	14,83394	7,330832	6,235079	9,913102	6,585088	3,264879	4,669886	15,16274	16,4296	10,70485	3,734665	11,32564	8,681269	21,23115	13,46541	10,96347	10,24743	10,02604	12,74909	16,05597	12,16443	4,620703	3,801393	15,84383	10,93066	6,868715	3,890708	13,21459	12,54048	9,439934	14,07632	20,65097	11,65727	8,39488	5,129725	18,54774	5,931283
5/13/2018 5:28:00 PM	29	1,112193	2,043477	1,156886	0,2801033	12,19192	13,37271	11,51829	14,4275	8,578967	9,614625	13,28774	19,19976	7,186464	18,72997	16,01984	16,26948	0,786707	1,03248	1,150047	3,554101	14,24693	4,606957	8,006673	16,28122	7,210916	10,3699	13,26861	26,53646	10,95511	12,90596	11,16421	12,23164	9,459136	3,145723	8,372016	10,10942	4,342534	5,059889	16,78306	13,92373	5,503633	14,66692	16,60851	15,42047	10,27617	7,091415	9,168324	15,35008	2,667095	4,843197	12,78922	14,88921	8,251547	12,4062	13,39025	12,71276	7,818233	11,32502	15,21966	16,45716	7,457449	6,588749	10,38572	7,020682	3,525641	4,820126	15,80937	16,29283	11,53245	3,20575	11,47484	9,207284	24,12315	13,37733	11,41302	9,325266	10,05858	12,80103	15,64973	13,26875	4,555703	4,237194	16,22734	11,3693	6,868231	4,024922	13,19822	12,93919	9,86855	13,38894	19,45796	11,92923	8,698538	5,159013	18,78412	6,100243
5/13/2018 6:28:00 PM	30	0,71397	1,599663	1,118963	1,630885	12,07083	13,18952	12,13694	14,19229	7,803866	10,28563	13,72479	19,08778	7,326204	18,60819	16,02226	16,89552	0,9944187	0,7999697	1,136715	3,624489	14,90143	4,573731	8,383966	16,16628	7,112137	10,31789	13,0486	25,28735	11,32343	12,76373	11,44093	12,67891	9,713058	3,384173	8,1766	10,25565	3,928285	5,392766	16,95209	14,22849	5,912909	14,03273	16,95886	15,72398	10,8984	7,487152	10,08897	15,57333	3,026014	5,01126	12,63435	14,29597	8,287537	11,51864	13,9899	13,20858	7,500071	11,64919	15,08704	16,8645	7,144812	7,250913	10,93287	6,384214	3,66103	4,858048	15,42716	17,53157	11,43077	3,750345	12,10198	9,398763	21,22431	14,64046	11,0885	9,799956	12,73755	13,22523	13,94721	13,21639	4,117898	4,185386	16,3523	11,64021	6,980824	4,10816	13,61599	12,94292	9,839122	14,33901	20,11474	12,64561	8,345698	5,525876	19,55791	6,218847
5/13/2018 7:28:00 PM	31	0,6400586	1,542813	1,050785	0,5030117	12,05709	13,29921	11,83901	14,56682	8,118232	9,299639	13,59112	20,4474	7,693896	19,15851	17,82417	17,73355	1,606294	1,19543	0,9682389	3,831855	14,57456	5,705957	9,171157	15,19666	7,589177	11,38926	12,76263	27,03802	12,05474	13,07347	11,23384	13,2539	9,166322	3,394466	8,107939	10,01913	3,136467	5,408447	17,18681	14,27878	5,804736	14,53367	19,76169	15,17504	11,14528	7,87467	9,905505	16,41661	2,714965	5,071563	13,82688	14,67341	9,252874	11,18984	14,85031	14,52952	6,595518	13,13287	15,74996	16,64691	8,926766	7,561478	10,63854	6,909124	3,738879	5,299445	16,03952	17,93145	11,94594	4,452296	14,94122	10,34158	21,23314	14,91891	12,21907	10,80052	9,968709	13,68313	13,92987	13,53579	4,659248	4,624986	16,26347	12,00051	6,004159	4,670093	14,48324	13,34977	10,29544	14,23139	21,85317	12,40509	8,239873	5,764811	21,4144	6,208209
5/13/2018 8:28:00 PM	32	0,839343	1,633717	0,8356128	0,4648127	12,5802	13,43211	12,25008	14,49692	8,777907	10,02818	14,15437	20,1691	7,881162	19,67624	16,76275	17,38886	1,333789	1,020184	0,5012158	2,82369	16,56133	4,771566	8,941616	14,42812	7,943953	11,39914	13,77604	27,93954	12,35674	13,62414	12,0548	14,63286	9,521925	3,185994	8,399992	10,31955	3,915852	4,912619	17,53275	14,36906	6,102523	13,92884	17,48066	16,11012	11,22361	8,075956	9,529178	16,71516	2,528597	5,200321	12,73969	15,33136	8,61399	11,70991	13,47777	13,28546	7,760694	16,24475	15,79175	17,36606	8,54215	7,420425	10,76039	6,891856	3,930289	5,148169	17,39818	18,58739	11,50337	3,762779	11,80371	9,907439	21,37634	14,99095	11,34318	10,1977	10,53831	13,54491	15,22077	13,47231	4,443938	4,757337	16,70908	12,04175	6,382764	4,59404	13,98665	12,95217	9,331412	15,24343	21,55801	13,22267	8,932222	5,47773	21,01611	6,488797
5/13/2018 9:28:00 PM	33	0,9731432	1,536251	1,08774	1,976542	12,80276	12,98194	12,61301	17,9548	8,773278	9,710156	15,18036	20,256	8,114155	20,01181	18,64964	18,01696	1,169665	1,13561	0,6642352	2,870317	13,93906	4,866131	9,138899	15,29357	8,182541	12,87916	14,44	26,88308	12,0843	13,86287	12,22577	14,15582	9,894451	3,132529	8,364556	9,613657	3,491448	5,008772	18,03064	15,01879	6,334687	14,53339	17,73734	16,25456	11,40224	8,750207	9,76307	22,25879	2,713307	5,117775	12,96841	15,85233	8,8771	11,9514	14,01594	14,14505	8,532133	13,272	16,44853	17,71089	8,168656	7,532673	10,77828	7,308797	3,748688	5,389174	17,16719	18,72728	12,19358	3,572198	12,53986	9,490497	23,19656	15,11791	11,39817	9,407811	10,31436	14,44435	15,26104	13,28864	5,110177	4,561229	17,27543	13,34487	7,231846	4,714509	14,17855	13,16016	10,12268	14,40532	21,47574	12,94948	8,789581	5,648901	21,12926	6,419858
5/13/2018 10:28:00 PM	34	0,7615633	2,955073	0,8770586	0,7337257	12,25761	13,1681	12,65328	14,70919	8,814931	9,711678	15,24847	20,15963	7,866172	20,34248	17,4073	18,26812	1,233007	1,900489	1,137337	3,04197	14,08191	4,707394	9,586512	15,6163	7,859126	11,34346	13,5474	27,9052	11,91037	13,60107	12,48473	15,7722	9,98349	3,633124	8,319726	9,966637	3,748826	5,566286	17,5094	14,87594	5,994142	15,39615	18,25251	16,86727	11,41309	8,573236	9,933273	16,70777	2,573981	4,998688	12,7922	15,43124	8,811408	12,42602	14,70532	14,11127	8,042038	14,83456	17,39286	17,94734	8,87793	8,22751	11,49522	7,527424	3,644314	5,510265	20,25897	19,68667	11,49805	3,518457	14,05704	9,94612	23,00426	15,28425	11,06695	10,50391	11,49722	14,11251	16,01148	13,92393	5,318994	4,682181	16,98483	13,24961	7,313357	4,476335	14,35884	13,4326	10,29247	15,15093	22,69935	13,78544	9,122183	5,809778	22,30548	6,719649
5/13/2018 11:28:00 PM	35	0,3983615	2,099566	1,035588	0,5085378	12,66896	13,27096	12,8726	15,48139	8,884906	10,00249	15,17573	19,82558	8,267159	20,85419	17,46526	17,76774	1,489556	0,9063467	0,5837616	3,866393	13,6497	5,42986	9,752157	15,56166	8,360687	12,66986	14,0511	28,33561	12,42257	14,4601	12,92454	14,88554	10,03281	3,765887	9,043366	9,594937	3,838486	5,481805	18,20637	14,71251	6,672538	16,25042	18,59914	17,70212	11,98304	9,105051	10,01368	16,53881	2,74294	4,852385	13,0008	16,71633	8,601142	13,24678	14,80997	13,66255	8,667384	13,92276	17,37118	19,5633	8,914815	8,543531	12,34002	7,427679	4,710365	5,373771	17,40785	19,38391	12,44273	3,366973	12,19807	9,880707	28,38183	15,2638	10,96941	10,31361	10,9739	14,20569	16,89026	14,95517	4,415272	4,842437	17,17092	13,86812	7,756412	4,620704	14,67362	13,67333	10,72972	15,71515	23,65481	13,99653	9,738479	6,099139	22,65107	7,031803
5/14/2018 12:28:00 AM	36	1,199505	1,501575	1,339177	0,1773873	13,25231	14,22248	13,19932	15,71563	9,502791	10,91257	14,62879	21,32681	8,117817	20,87167	17,74204	19,01283	2,452614	0,8422441	0,7350381	3,289608	14,31463	4,516261	9,408295	16,07261	8,163889	12,15386	13,90874	29,49865	12,53468	14,47053	13,05516	16,35396	9,900324	3,493521	8,869709	9,789042	4,152368	5,435179	19,25522	15,61768	6,476915	16,02813	18,24906	16,41323	11,85013	8,675813	10,18291	17,3479	2,784801	4,914622	12,70668	16,41772	9,16114	12,739	14,46625	13,87226	8,35454	11,02115	17,39528	18,50409	8,593543	9,898389	12,0012	7,579645	3,883869	5,220905	18,5313	20,58929	12,6758	4,103807	11,40052	10,22222	22,19316	15,80695	11,98331	11,03946	10,75272	14,69158	16,40072	14,01415	4,718307	4,885058	18,46824	13,87261	7,811603	4,650061	14,94087	13,75014	10,95118	15,91174	23,54097	14,10118	10,10237	6,205239	22,92606	6,90788
5/14/2018 1:28:00 AM	37	0,4635693	1,515459	1,107151	0,4485107	13,04874	14,57822	13,66904	15,99235	9,573386	11,05776	16,1345	21,13492	8,29244	20,73062	18,40255	19,89445	1,476431	1,076066	1,040147	3,191797	14,226	4,628716	9,341637	16,05624	8,379062	15,71231	14,71534	30,42606	12,26203	14,70318	13,47397	15,3228	9,85791	3,540631	8,762297	10,34739	4,312141	5,617885	18,70973	15,4157	6,713431	15,79293	19,07321	17,49986	11,72773	9,235812	10,56097	20,02217	3,034096	4,952338	12,84794	15,86918	9,698345	13,76098	14,55107	15,41425	8,025738	11,46766	17,71614	18,94411	8,64307	8,89727	13,96324	8,844841	3,69246	5,409138	17,69369	20,21876	12,79489	4,385776	12,17894	9,910132	27,06903	16,2415	11,76496	11,12041	11,53984	15,36493	16,94483	15,77441	5,185401	4,817086	18,87358	13,68659	8,095713	4,591484	15,05049	14,09745	10,33343	17,01454	23,11948	13,82294	9,874972	6,334619	24,18242	7,032976
5/14/2018 2:28:00 AM	38	1,134505	1,688564	1,093543	0,3150558	12,78839	14,38211	13,44703	14,89887	10,02342	11,09679	15,87706	22,50946	8,715186	21,62253	17,68582	20,45176	1,547511	1,163033	1,040907	3,307844	18,14925	5,817445	9,421556	15,30614	8,026567	14,49291	15,03999	30,71335	12,64416	14,32299	15,43974	16,26989	10,68648	3,628772	9,037081	9,512529	4,416446	6,194325	18,87489	15,6346	5,628799	15,96617	19,26482	17,22991	12,06979	9,165562	10,64862	19,69116	2,759311	5,280035	12,66565	15,64165	9,647782	16,01369	14,99309	14,20804	8,564945	12,52736	17,81236	19,57442	8,98327	8,225299	12,45054	8,531097	3,945692	5,486434	18,89402	21,02377	12,67767	4,779786	12,068	10,73573	28,61938	16,86422	12,42789	11,64339	12,01992	15,2971	17,59422	13,43944	4,897767	5,144783	18,90135	14,44034	8,596721	5,056504	15,82539	14,27926	10,79955	15,03288	24,75817	14,3339	8,934296	6,499572	23,93333	7,415659
5/14/2018 3:28:00 AM	39	0,5473585	1,881977	1,030753	0,6410256	13,55783	14,721	13,90155	15,99918	10,19714	11,28551	17,63898	23,21307	9,041571	21,1953	19,52724	21,35348	1,034621	1,969496	0,7510638	3,352882	14,27609	4,985011	9,730949	16,22133	8,50181	13,49635	14,29805	31,17105	13,30301	15,84756	13,64376	17,26666	9,817017	3,520461	9,054349	10,75846	3,831441	5,519797	19,72625	15,36161	7,132033	16,39513	19,78842	17,72857	12,53613	9,875111	10,51013	19,27864	2,587451	4,792703	13,03244	17,7723	10,24667	12,86935	15,08448	14,37708	7,928548	11,34816	18,14013	19,31124	9,767629	8,527922	12,98602	8,244846	3,628564	5,523458	18,60245	21,2558	13,17494	4,824408	12,24677	10,33315	25,30387	16,58005	12,6644	11,97433	10,71894	15,11646	16,60699	13,19021	5,446093	4,636384	18,98078	14,06395	8,474732	4,669057	16,55822	14,93051	11,3438	17,27474	24,03252	14,58603	9,63141	6,650918	24,39517	7,240482
5/14/2018 4:28:00 AM	40	1,114749	1,87949	1,096306	0,5485328	14,31262	14,85694	14,42626	16,28592	10,00629	12,07877	16,32702	22,89401	8,776802	21,91845	18,81369	21,50137	1,43837	0,8213141	0,6579493	2,9119	14,69738	5,418808	9,493189	17,3233	8,746615	14,3254	15,22401	32,11849	13,39377	14,9292	14,40443	16,25456	11,03393	3,653777	8,946038	10,02217	4,181726	6,274936	19,61739	15,75604	6,040493	16,56381	19,698	19,27256	12,4732	9,598254	10,39774	20,79147	2,701771	5,35063	13,19145	15,87692	9,520267	13,29596	15,41791	16,35997	9,069133	15,27126	18,47363	20,10279	9,283406	8,583044	12,85671	8,323525	3,984375	5,382336	19,50935	22,64251	12,82459	4,020156	11,92066	10,42516	29,16391	16,89455	12,59387	11,79031	12,02586	15,65857	21,21878	13,861	5,321825	5,058231	20,20958	14,54382	8,553203	4,729844	16,5902	15,00739	10,8678	15,64165	24,45126	14,77792	9,705667	6,336345	24,66277	7,640914
5/14/2018 5:28:00 AM	41	0,9169154	2,025931	0,7710958	0,4235743	14,06015	15,62735	14,89625	16,60374	10,0498	12,05957	16,94829	22,35086	8,832545	22,16643	20,33447	21,85732	1,347812	0,8967451	0,7985881	3,027672	14,42646	5,038544	11,26223	18,61068	9,2307	12,0995	15,27969	34,2394	14,88782	15,2933	14,1791	16,58668	10,68226	3,730797	9,345851	9,809558	4,091444	6,239017	19,40374	15,89267	6,993258	16,43374	19,83167	18,08342	12,20159	9,842023	10,69926	18,02905	3,231792	5,168821	13,50015	16,99043	10,20723	12,86141	15,132	14,69655	8,800356	12,3796	18,46306	20,30145	9,029758	8,674638	13,35758	8,200776	3,97429	5,660782	19,40283	21,96825	13,11257	4,213845	15,64925	11,5089	25,3469	16,55131	12,30479	12,32303	12,87577	15,50377	18,98085	15,11059	5,563385	5,30055	20,75127	14,79284	8,325667	4,944532	17,19786	14,83767	10,27658	16,38739	24,97956	14,78724	10,48954	6,452599	24,86427	7,646442
5/14/2018 6:28:00 AM	42	0,1860218	1,693123	0,7564517	0,5863174	14,5633	15,41079	14,83484	16,70017	10,18229	11,71916	17,01398	24,55536	9,11258	22,26155	19,6368	21,96363	1,371919	1,117858	0,9421282	2,031734	14,84769	5,404372	9,888788	15,71369	9,122664	12,43624	16,37883	33,32249	14,2039	15,05609	14,16798	15,74961	10,49162	3,84795	9,142559	10,20668	4,457408	6,554626	20,29578	15,8497	7,216512	15,50999	19,49664	17,63	12,45634	9,693233	10,93308	18,70959	2,733408	5,364169	13,47211	16,85463	9,707602	12,93587	15,91671	14,97244	7,978904	17,40475	18,67181	20,82649	11,62771	8,607151	13,18461	8,14068	3,827227	5,818552	18,97332	22,15718	13,47142	3,935331	14,81329	11,05783	30,69359	16,7738	12,66599	12,01965	12,0354	15,67736	19,29018	14,42094	5,430068	5,065691	21,03877	15,37142	8,453042	4,867996	18,1221	14,94516	11,29462	17,21486	24,89693	15,11018	10,74492	6,894065	25,5725	7,758413
5/14/2018 7:28:00 AM	43	0,7523072	1,485895	0,7981046	0,6935234	14,66084	15,60649	15,08268	16,89876	10,49306	11,45239	17,24338	23,8208	9,209495	22,96302	20,49507	24,05822	1,492871	1,041943	0,6480714	1,547856	15,72951	5,594538	9,928229	15,61533	9,326025	12,93076	16,76517	33,88317	14,23111	14,88285	13,89685	16,53901	10,39981	4,229871	8,848503	10,50474	4,755816	6,214978	19,94999	15,40237	7,992926	16,24558	19,93147	17,80096	12,7236	10,03675	11,18818	19,97555	2,921847	5,317819	13,67657	16,63641	9,898874	13,02933	16,58647	14,4563	8,489169	12,068	21,35071	20,43656	10,27617	8,590089	13,10814	8,292027	3,63789	5,734762	19,56717	23,02235	14,58983	4,29584	13,25003	11,33856	26,93254	17,93449	12,74059	13,11008	13,02221	16,3695	18,04977	14,45934	5,866283	5,27658	21,42725	15,49023	8,497389	4,830902	17,86991	15,84045	11,26202	16,3331	26,24634	15,61215	10,78394	7,462769	25,1309	8,037895
5/14/2018 8:28:00 AM	44	0,8996463	2,068275	0,7991408	1,007474	14,76327	15,63198	14,93514	17,53102	10,37902	12,01716	17,35964	23,27165	9,278363	23,40725	22,48812	24,12716	1,080349	0,9602951	0,4973474	1,567543	16,11931	5,465642	10,25137	15,51061	9,225658	13,40828	16,39057	35,37833	15,63709	15,51628	14,23519	15,89454	10,67259	3,759187	8,819835	10,15708	4,321673	6,009063	20,18664	16,47305	7,616255	15,6996	20,55475	18,8972	13,07098	10,09235	11,78465	20,12745	2,859679	5,651387	13,57572	17,54379	9,797676	13,83013	16,05838	17,12699	8,845325	13,44876	19,00634	21,34643	9,88941	8,93395	13,01579	8,228613	3,852716	6,130637	19,8787	22,67656	13,35371	4,535671	13,46354	11,72207	27,60907	16,87534	13,26626	12,71386	13,97035	16,65575	17,76567	14,33687	5,815236	5,342963	22,19233	15,86448	9,073413	4,742208	17,95438	15,01451	11,15689	16,81981	26,48956	15,04739	10,56104	7,259271	25,39222	8,559144
5/14/2018 9:28:00 AM	45	0,3300453	2,344648	0,8919789	1,028888	14,94439	15,98143	15,2026	17,62143	10,78346	12,06821	17,65694	23,40752	9,434268	23,60612	22,54262	23,72168	1,225962	1,152188	0,6037937	1,477467	16,12801	5,423988	10,50419	17,29305	9,574216	13,7051	17,00265	36,65368	15,12081	15,28688	15,22042	17,10633	9,970021	3,938025	9,115135	10,52187	5,115979	6,318937	21,06039	16,18424	8,114984	18,36974	22,63138	19,34945	12,97089	10,64503	11,98269	20,92797	2,858712	5,442295	14,44491	17,69527	9,900117	13,84429	15,66548	16,02329	8,914125	11,23342	19,59701	22,06911	11,73042	10,23182	13,15947	7,976279	3,718294	6,238327	21,16787	23,1431	14,87021	3,6917	15,00028	11,96811	28,8244	18,17494	13,11208	12,802	13,52163	17,61515	18,30453	14,70297	6,607054	5,529606	21,72538	16,32101	9,496713	5,296957	18,02739	14,99696	11,41309	17,61197	25,60082	16,09824	13,53973	7,526042	25,22781	8,609637
5/14/2018 10:28:00 AM	46	1,219676	1,829824	0,8709108	0,3667247	15,3152	16,63565	15,56725	18,27186	10,52007	12,61315	17,9579	27,08783	9,504519	23,79365	21,67924	24,49692	2,205322	1,855314	0,5014921	1,839495	16,16255	5,333844	10,53265	16,58308	9,328098	13,27911	17,20995	36,76724	14,76777	16,07959	15,51351	15,95228	10,04801	4,107469	9,117761	10,63902	5,12254	6,967079	20,93515	17,08526	8,684585	15,98378	21,06737	19,0739	12,9483	10,05913	11,75363	21,91997	3,169485	5,311532	14,65068	17,78611	9,790492	15,11232	16,32972	17,10143	8,830267	16,47726	19,41928	23,55541	10,50066	8,973669	13,89486	8,089979	4,221858	6,239639	21,31831	23,71753	15,55544	3,976362	13,47639	11,92446	27,50697	17,81568	14,38598	13,04542	14,95745	16,91009	17,09487	14,91227	5,982399	5,272505	22,53944	16,25027	9,23526	5,430274	20,3174	15,58756	12,20546	17,87149	25,93218	15,55744	10,67646	7,363922	25,62956	8,905214
5/14/2018 11:28:00 AM	47	0,3855134	1,642835	0,8081205	0,21531	15,47137	16,94007	15,04179	17,52998	10,42088	12,5449	18,72866	24,61663	9,839053	24,83221	22,85678	26,76634	1,22831	1,49522	0,8197945	2,124157	16,48348	5,380816	10,97535	18,15284	9,622569	13,53041	17,33588	36,10018	14,92719	16,05058	15,53575	17,19503	10,63364	3,750622	9,749254	10,69242	5,178078	5,925066	21,88951	16,53901	8,488616	16,29663	21,0713	19,56655	13,17149	10,02473	12,37055	21,71461	3,712561	5,306283	14,68722	18,01082	10,33633	13,42175	17,09625	18,24699	9,068095	15,63481	19,85294	22,40792	11,16013	9,229942	14,46963	8,164097	3,728241	6,339039	21,87251	24,6294	14,72335	4,065954	13,73273	11,92432	29,73917	18,48938	14,06029	13,31275	14,63818	17,53488	19,61435	15,5725	6,189835	5,287287	22,57018	16,60726	9,418932	5,252059	19,03832	16,3655	12,03761	18,08859	26,20917	15,92037	11,38062	7,374766	27,03208	8,641068
5/14/2018 12:28:00 PM	48	0,3078719	1,867056	0,9457201	0,9717617	17,88773	17,13991	15,35664	18,0133	11,14652	12,1129	19,2488	24,95834	10,09298	24,65586	22,94444	25,3871	1,232869	0,7778653	0,5689103	1,732565	16,25704	6,529345	10,57444	19,5642	10,0592	14,69296	17,03187	36,08982	15,63633	15,61823	15,7206	18,38866	12,3088	3,728794	9,345919	10,72558	5,224704	8,243191	21,77691	16,16904	8,003012	16,21056	22,07705	21,52879	13,84401	10,29143	12,4198	24,35545	3,149522	5,214757	14,50956	17,89201	10,95228	13,62483	16,75743	16,49978	9,643775	16,54219	19,54417	22,74764	9,584991	9,043021	14,0015	8,663517	3,476666	6,917136	21,87597	24,36519	15,29447	4,422317	15,1845	12,22121	29,75789	18,44883	14,25177	13,69536	14,82648	17,60707	19,90419	16,378	5,793269	5,3364	23,02339	16,80814	8,716499	5,670452	19,86309	16,76724	12,36883	18,55314	26,9541	16,84406	11,50503	7,163323	28,22923	8,872127
5/14/2018 1:28:00 PM	49	0,7380775	1,643941	0,7882267	0,08351293	15,32728	17,79143	15,09678	17,41345	11,07469	12,77478	19,56192	27,39839	11,3715	25,45949	22,70281	25,58114	1,356308	0,9383289	0,7687472	1,588058	16,25428	5,757556	10,49279	18,02049	10,35305	14,36975	17,83654	36,40383	16,0693	15,49576	15,95574	16,46137	10,67902	4,041294	9,197821	10,31754	4,936796	6,575901	21,70977	17,27509	8,613091	17,82335	21,76842	20,03205	13,59361	11,40183	12,84352	22,45379	3,227647	5,176697	14,62837	17,19475	10,71218	14,28278	17,68851	16,88985	9,953996	15,21656	19,98549	23,53669	10,6996	8,884493	13,9814	8,56902	3,85921	6,886053	22,16422	25,17656	15,55917	4,800233	14,98577	12,31439	34,44594	18,60073	14,84562	14,07887	13,9937	18,66421	19,56261	15,96858	5,867112	5,63771	23,06435	17,28794	8,837728	6,116476	19,80707	16,89938	12,66668	21,00098	27,7915	17,33601	11,16138	7,47085	29,07908	8,823911
5/14/2018 2:28:00 PM	50	0,5979221	1,568026	0,4325542	0,3910394	16,01038	17,53606	15,51676	20,35726	11,31956	12,64264	19,71099	26,30789	10,58114	25,98717	22,94976	25,82953	1,45785	1,118203	0,5222149	1,826025	16,56105	5,729444	10,4778	22,16567	11,11793	15,66085	17,55616	37,78038	16,2826	16,34843	17,36592	17,45655	11,69291	3,82032	9,740413	10,87153	4,891551	6,801089	22,21506	16,71771	7,649412	18,2961	22,08403	20,94496	13,61095	12,14757	13,33478	26,40363	3,359375	5,746643	15,04207	17,94823	10,74623	14,75056	17,75323	16,82146	11,23411	15,40617	20,57105	24,68833	10,26608	9,410574	14,41223	8,604458	3,930634	6,500953	24,06948	28,05758	14,84396	4,559295	13,78005	12,57191	28,47273	19,95399	14,92567	15,09774	14,0625	18,63078	21,22106	15,85109	5,977633	6,269341	23,89091	18,2932	8,683066	5,920577	20,81088	17,16367	12,59291	19,85991	29,32865	17,54331	10,69767	6,941313	29,65296	9,411057
5/14/2018 3:28:00 PM	51	2,183977	1,588127	0,4726873	0,4425011	15,71418	16,93392	14,635	18,09703	11,43968	13,14945	20,01271	28,3627	10,58977	26,51726	24,79429	26,34822	1,4631	0,9163628	0,7632212	1,643181	16,68035	5,640887	12,16768	18,60321	11,29303	15,33778	17,90251	36,68139	16,88743	16,43423	18,75228	17,64561	10,99062	3,529579	9,860468	10,65885	4,600602	6,574174	23,42251	17,73251	8,022078	18,44454	22,88869	22,60196	12,98194	12,78294	13,71574	22,76774	3,266675	5,428617	15,07357	18,46326	11,29055	14,37058	18,19172	17,32572	9,473227	16,31604	20,62908	23,77114	10,62659	9,723005	14,37203	8,767478	3,817487	6,889783	22,74529	27,80442	16,61113	4,650752	16,8627	12,35764	32,02358	20,07239	15,51096	15,36776	14,0071	18,28788	19,90737	16,34104	6,183964	6,021911	23,9439	18,1576	9,022781	5,681089	20,13518	17,52977	13,20996	20,321	28,90052	18,15954	12,02579	7,641675	31,2406	10,37916
5/14/2018 4:28:00 PM	52	0,2057085	1,378205	0,6416473	0,08952256	16,7669	16,50931	14,9817	21,31521	11,86878	13,39053	19,75201	27,34313	10,80322	27,38243	23,80194	26,78265	1,339108	0,795687	0,5749199	1,119861	16,82078	5,630595	10,34248	17,75876	11,31542	15,26028	18,4288	37,97759	16,49584	16,64885	18,47176	19,5211	10,83851	3,682789	10,26042	10,65194	5,247569	6,983104	22,84704	16,20061	8,300246	17,90202	22,74425	21,18845	13,59209	16,10881	14,15223	23,0515	3,313094	5,794652	15,37149	18,71691	10,80163	15,99884	18,01434	16,66356	9,998688	14,72163	21,05113	24,6187	10,69325	9,509008	14,72141	9,238369	3,228338	7,342092	24,12315	27,20263	24,72467	4,949229	15,05188	12,95431	31,97833	20,47027	14,38391	15,12151	14,78732	18,77895	21,06094	16,15467	6,510832	5,858408	24,29846	18,85638	9,652617	6,162412	20,62583	17,36053	12,0271	20,36583	31,01092	17,80573	13,15456	7,824796	32,29146	10,11446
5/14/2018 5:28:00 PM	53	0,2020474	1,524785	0,3576757	1,657825	16,82754	17,3251	15,53851	18,89001	11,91085	13,51134	21,31576	26,79108	10,94185	28,41601	23,76589	27,89491	1,333306	0,9803272	0,7688164	1,335862	16,89966	6,578596	10,81717	16,82161	11,69741	15,71576	18,48192	38,20485	16,75543	17,502	19,09331	18,54816	11,08215	4,02071	10,22664	10,55565	4,829866	7,073869	23,64984	17,28428	7,80739	17,60203	23,64646	21,44929	13,80346	15,90856	14,26655	23,60625	3,320209	6,041874	15,6956	19,14235	10,90082	15,06652	18,6305	16,8808	8,739017	20,39754	21,18762	24,64571	10,36521	11,30367	15,10051	9,465075	3,548229	6,858768	24,68322	26,63241	17,21789	4,38702	14,83021	13,17108	30,52077	20,3956	15,29696	18,31406	14,39855	20,94551	21,17346	16,0608	6,549307	6,00706	24,09883	19,27249	9,711747	6,25373	20,85399	18,08556	15,57375	20,36666	30,22416	19,03867	12,62157	7,566589	32,62178	9,838777
5/14/2018 6:28:00 PM	54	0,1157715	1,389879	0,2724359	1,079728	17,34451	16,89648	14,82607	19,46038	12,05805	13,58898	20,98419	28,07464	11,7211	27,80332	24,85791	29,04841	1,619419	0,8329188	0,5923961	0,9351514	17,30155	6,307955	11,31459	18,01144	11,40307	15,66368	19,7621	39,85687	17,29263	17,42644	17,65086	19,61746	11,36038	4,005029	9,797676	10,29647	5,066935	7,185773	25,65981	17,72008	9,455681	20,35954	23,73184	21,74852	13,97346	12,8076	14,45893	23,4862	3,079203	5,522905	15,55641	18,77597	11,40991	17,16491	18,04432	17,66109	9,308825	19,07397	21,9945	23,79138	11,15136	9,860882	15,67093	9,868272	3,561768	7,519756	24,62789	26,8225	16,32474	4,50217	15,80819	13,70441	33,12977	21,12013	16,13782	16,95402	15,14368	20,18409	21,06516	16,1153	6,109569	6,039664	24,59839	19,45264	10,04317	6,45709	20,61996	18,24727	13,07679	21,20779	31,44065	19,55397	12,82238	7,64734	33,70026	10,2131
5/14/2018 7:28:00 PM	55	0,9808798	1,048091	0,7618397	0,2401774	17,73196	17,08817	15,05713	19,14215	12,31978	14,21799	21,08857	28,63402	11,31845	28,61862	27,13107	29,59618	1,060179	1,035864	0,5461152	0,957532	17,62372	6,377377	11,97958	20,82435	11,78493	17,5076	19,45368	44,07935	17,27088	18,08058	18,07879	19,44339	11,40722	3,953222	9,68605	10,49051	5,008704	8,101307	23,4757	17,30472	8,105798	17,62392	24,48352	21,72884	14,34792	13,91668	14,91559	24,5662	3,05247	5,740564	15,87858	19,61172	11,21201	15,38558	18,32843	18,18129	9,543407	17,42173	21,94753	24,5557	10,35595	9,872485	15,60124	9,924639	3,397436	7,597328	25,06065	27,86369	17,66371	4,561713	15,94586	14,08737	31,84778	21,2147	18,0102	15,69898	15,88604	20,0545	22,54538	16,1162	6,549514	6,115578	24,57649	19,8577	10,58431	6,494736	21,32827	19,22407	13,23987	22,51782	32,67262	19,97251	12,29526	7,841236	34,18967	10,2524
5/14/2018 8:28:00 PM	56	0,1761439	1,312376	0,7477482	0,2629725	18,23483	16,62073	15,86352	19,61186	13,24436	14,18414	22,27177	29,57187	11,97875	29,92706	26,22424	30,58452	1,081455	1,099	0,7856709	1,366669	18,15705	6,385735	11,38815	19,20701	11,88094	19,56019	18,88401	41,2377	17,7676	18,62394	18,61959	20,21676	10,78422	3,888567	9,770736	11,02965	4,681559	7,705917	23,57338	17,52811	9,005996	18,81659	23,75518	22,10606	14,14104	13,45553	14,84548	24,73855	3,435428	5,448373	16,1343	19,08329	12,89325	14,67666	19,06907	19,02506	10,60718	17,55353	21,94366	24,78358	11,83231	11,5185	16,26692	10,10714	3,690111	7,434585	27,06137	28,77169	17,65197	5,277271	15,43712	13,97843	35,06458	21,41931	16,25283	17,86161	14,78448	20,81648	24,16667	15,7273	6,976335	6,048644	24,25557	23,05799	10,52747	6,615481	21,90546	19,38177	14,91331	22,69017	31,29573	19,23319	12,53834	7,905822	34,19775	10,52746
5/14/2018 9:28:00 PM	57	0,6359141	1,107772	0,3728034	0,5281554	17,8853	16,90864	15,5725	19,09269	13,00198	13,92317	22,1263	30,82103	11,88509	29,61725	27,40495	35,32521	1,89966	0,6815042	0,5231819	1,10943	19,65372	5,519383	11,53805	17,33781	12,00079	16,75433	18,91474	41,0912	18,17584	18,72721	19,51675	19,72639	11,30657	4,082118	10,29136	10,88493	4,828554	8,500429	23,71353	17,76864	9,271594	18,77977	24,46832	22,25975	14,41693	13,98638	15,32832	27,3834	3,219151	5,641716	16,50385	19,39034	12,14605	14,62271	18,96407	21,49439	9,054278	16,6541	22,18011	24,4733	14,73344	11,03849	16,48334	9,966844	3,534483	10,18022	26,04595	28,99708	17,71856	5,420881	15,14872	14,89535	35,37474	22,16049	17,00548	19,59597	15,5609	21,32909	26,3943	16,47035	6,782714	6,205653	24,82296	20,69069	10,59254	6,654786	22,85429	19,71769	13,83061	22,46042	33,88864	19,58561	12,92744	8,461815	35,41024	10,58003
5/14/2018 10:28:00 PM	58	0,1048574	1,705695	0,5746436	0,2128924	18,81935	17,90679	15,87188	19,68101	13,43073	14,31048	23,36131	30,69311	11,93102	29,88271	27,41393	30,96395	1,353821	0,6629227	0,5975767	1,145557	18,22799	5,674113	11,50358	18,60142	12,15573	20,26857	20,2752	44,58686	18,37906	19,21889	20,55758	20,31306	11,50427	4,124254	10,93073	11,47443	5,984057	8,191658	24,09096	17,97096	9,020779	19,85439	25,95864	23,45484	14,87145	15,55993	15,8323	29,14007	3,311436	5,930523	16,86699	19,53781	11,99913	17,8098	19,14484	18,96317	9,103877	17,78418	23,28533	28,2291	12,41504	10,30062	16,51256	9,836981	3,254241	7,519756	26,72297	29,37756	18,74385	5,234029	16,29649	15,11425	36,47657	23,08563	16,54509	16,61824	15,39207	21,67378	24,81439	16,78921	6,553037	6,790451	25,50695	20,66285	10,46309	6,589095	23,19014	20,29102	14,26192	23,40068	34,61545	19,72142	13,25251	8,30508	36,33601	10,94911
5/14/2018 11:28:00 PM	59	0,3048326	1,155159	0,5392767	0,3658267	18,69059	18,35924	16,93468	21,0646	13,73204	14,97859	22,90444	31,98814	12,48515	30,35851	27,53233	31,38857	1,212906	0,9899287	0,8554376	0,9200928	17,96385	5,937777	11,13886	17,9988	12,11089	18,08583	21,01114	43,1565	20,19694	18,35627	19,59563	20,86304	11,86844	4,169361	10,61029	11,66556	5,543904	7,839439	24,19872	17,19793	9,920287	19,94412	25,70941	27,47914	15,0849	14,15278	15,80149	25,7177	3,156084	6,239017	16,98939	19,79629	12,01847	15,38904	18,63457	19,22904	9,911238	19,12571	22,61854	27,03837	12,34299	11,45046	16,62315	10,34324	3,902658	7,956524	26,20407	33,78889	18,86211	4,862746	17,52128	15,2408	38,74379	22,85567	17,59056	18,04335	18,04266	21,88281	25,16855	17,20608	6,279357	6,668117	25,53154	21,82381	10,87057	6,872445	23,29873	20,27582	14,0719	23,76354	34,24409	21,05472	13,51542	8,642035	36,12442	11,05617
5/15/2018 12:28:00 AM	60	0,1846402	1,727385	0,4307582	0,4504449	19,33673	18,04467	16,76559	20,43932	13,94079	15,17607	24,27829	31,66356	11,98048	31,84592	28,36822	31,69016	1,950431	0,6833002	0,5189683	1,04139	18,21749	5,63778	11,03082	20,58735	12,4265	19,24825	22,61653	42,61301	18,6477	18,10345	20,6134	21,59476	11,46683	4,317322	10,86186	12,20898	5,482704	7,891039	25,0172	17,90216	9,900946	20,11405	25,80736	24,07355	15,43048	14,55632	16,34153	26,17153	3,317377	6,219537	17,20208	19,83001	12,21561	15,30767	18,88781	19,01221	9,958554	19,14532	22,86382	27,97041	12,15352	11,03849	17,96129	10,49099	3,474732	8,41284	27,31792	30,42938	23,99543	5,429377	16,28205	16,0675	38,8436	22,84849	17,11829	17,94588	16,01638	23,38652	23,38466	16,94559	6,086014	7,202904	25,06093	21,74113	10,8801	6,482096	23,55562	20,5305	14,14277	23,82564	35,66037	20,86414	13,77507	10,24094	37,74694	10,81883
5/15/2018 1:28:00 AM	61	0,1027851	0,9388816	0,6203029	0,4202586	19,51543	18,26833	16,93316	20,41183	14,31939	15,6603	23,82992	32,47824	12,48936	31,86518	28,65019	31,54661	1,211594	1,166211	0,7565898	0,9594662	18,84636	5,53527	11,80537	18,87841	12,54732	17,94091	22,3526	46,33296	19,32803	18,58739	20,3719	22,08396	11,45087	4,448497	10,91498	12,22197	5,603172	8,079962	25,00484	18,44096	10,00511	20,00567	26,25463	24,58837	16,27936	14,56848	16,42207	28,92649	3,26032	6,432292	16,64739	20,18001	12,12996	16,60609	18,82267	19,8805	10,17414	18,82985	26,49861	27,92254	12,05777	11,46517	17,24083	10,26152	3,61993	8,331331	28,02553	31,16787	19,09808	5,067488	16,37779	15,77945	37,15518	23,42942	17,8898	19,24079	16,61562	22,84856	27,58503	17,24241	5,917676	7,006589	26,10224	22,14647	10,81834	6,698028	24,16839	20,7253	14,53975	25,43608	35,57153	20,88625	14,59155	9,107607	39,95282	11,32619
5/15/2018 2:28:00 AM	62	0,1788379	1,831897	0,2347895	0,4130057	19,847	19,29494	17,14633	19,98018	14,74497	16,02585	24,50148	32,60437	12,55568	32,26743	29,1742	32,1093	1,503233	0,7601818	0,4641219	1,171046	19,15969	5,937431	12,09411	20,50812	12,61591	18,27386	25,77842	45,4894	22,54048	18,43806	20,84045	21,7307	11,00361	4,635487	10,97895	11,96038	5,936118	8,52806	26,40756	18,12203	9,901498	21,32529	27,42899	25,98606	15,50895	15,26125	17,07808	28,02553	3,334922	6,743687	17,01171	20,63439	12,75247	16,36439	19,98101	20,26207	10,42675	17,98464	23,45808	28,38611	11,85262	11,64809	18,06788	10,56525	3,731694	8,69543	29,8318	33,30467	19,84327	5,051531	16,89075	16,65106	38,93983	23,80319	18,88187	19,5106	16,54316	24,15845	25,2323	17,23641	6,207104	7,573773	26,6583	21,22182	11,13748	6,778363	24,31449	20,48706	14,97196	24,18007	36,84661	21,37779	14,18345	9,22842	39,14056	11,69126
5/15/2018 3:28:00 AM	63	0,2641468	0,9337008	0,5128205	0,4676448	20,25441	18,94244	17,56251	22,06724	14,98411	15,94759	25,42855	32,81354	13,10953	33,08611	29,24147	33,14821	0,9443386	1,286818	0,5455626	1,248066	19,63756	5,655463	11,65057	19,56827	12,50843	19,12253	23,19007	46,18314	19,74152	19,91207	21,27556	22,62654	10,79431	4,66588	11,01376	11,98911	5,569809	8,465338	27,48162	18,27427	10,26408	20,93128	28,89196	24,65151	16,19308	14,76245	16,93565	28,12189	3,26032	6,612235	16,75073	21,49881	13,11906	16,23025	19,88555	19,36174	9,468944	22,8813	23,74993	27,33663	11,54896	12,8029	19,57905	11,24033	3,754283	8,713114	28,27324	32,43914	21,4383	5,947102	18,28339	16,64152	39,78711	23,63367	18,60003	21,21691	16,82927	23,72921	24,09642	17,21334	7,025725	7,009905	25,91726	21,99464	10,73462	7,208843	24,14083	21,08678	16,09589	24,19886	36,77304	21,8873	14,01809	9,097452	41,52382	13,09813
5/15/2018 4:28:00 AM	64	0,3892435	1,06757	0,3556726	0,09415064	20,69649	19,98847	17,32095	20,24708	14,80638	15,97867	25,60849	34,96622	13,38977	33,3687	29,26593	32,80822	1,79349	1,098655	0,4745524	0,7830461	19,60247	6,40093	11,53121	19,67147	13,2425	21,33973	28,40932	47,07795	20,07136	19,89873	21,58447	22,55982	11,76752	4,823097	11,10826	11,77097	6,299182	8,330362	26,1562	19,75969	10,16951	21,14832	27,30817	25,66265	16,33766	15,0983	17,14191	28,35233	3,17584	6,763718	17,30382	21,42428	12,16643	16,54993	19,1858	19,79312	10,2915	19,90067	24,81343	28,49525	12,41897	12,15317	18,53124	11,16759	3,417468	8,600105	28,4232	32,08776	21,39105	5,24446	17,73783	16,68138	39,9741	23,78184	19,66816	19,41879	20,06141	25,00566	28,44994	18,64777	5,944477	7,58531	27,19669	23,02263	11,63178	7,512296	24,9589	22,00983	16,08366	24,507	38,3607	22,51727	15,01568	9,921323	38,78799	12,59014
5/15/2018 5:28:00 AM	65	0,6915202	0,9544237	0,3530477	0,5478421	20,3965	19,65517	17,56113	20,63564	15,46951	15,9949	26,2232	35,42786	14,07438	34,73911	30,52809	34,656	2,0432	0,7753785	0,3853061	0,7822171	20,10804	5,859375	11,8272	19,3321	13,84968	19,35953	23,07098	48,26067	20,80715	22,15158	22,04576	23,77901	11,32143	4,64122	11,04623	12,11304	5,417496	8,986171	26,47684	19,13786	10,45286	21,48223	27,45545	25,10893	16,29269	14,94633	17,55215	28,21811	3,923381	6,61783	17,53475	22,40433	13,01931	16,84937	19,56972	19,60392	9,825583	20,74581	23,9267	28,12203	12,31674	12,08561	20,20481	11,29248	5,370869	9,014286	28,67637	33,02836	22,54034	6,049058	21,63185	16,86651	41,25498	24,50086	19,40277	20,11916	17,88289	24,98881	26,5902	19,00171	6,92667	7,597675	26,62197	23,07368	10,47124	7,817404	25,76557	22,79351	16,92957	24,25439	38,54712	23,18054	15,13511	9,518678	38,57502	12,60472
5/15/2018 6:28:00 AM	66	0	1,142725	0,3543601	0,202531	19,4411	19,97714	17,54476	21,23584	15,22629	16,64643	26,03808	35,56311	13,91406	34,59321	29,76424	33,56197	1,529343	0,7340021	0,4583886	1,038627	19,6826	6,027989	11,95879	19,88665	13,58525	20,78802	24,06968	49,28618	24,07259	20,65221	22,70812	22,83654	11,41129	4,653307	11,04678	12,848	6,322185	8,918891	27,62938	21,26195	10,35001	21,34567	28,2369	27,17997	17,1216	21,26333	17,90451	29,15244	3,472729	6,80102	17,65404	21,95306	13,09889	17,03042	20,01029	21,21215	10,6871	21,86339	25,11011	29,31939	12,76346	12,2342	19,4315	11,37924	3,608946	8,929942	30,14713	34,03383	23,01476	5,908696	19,60461	17,42781	40,96244	25,21373	19,38674	20,43801	19,22946	24,95386	26,66929	20,31388	6,41516	7,777203	27,78556	23,02228	11,7517	8,118162	26,32819	22,5735	17,3624	25,27865	40,03032	22,63594	16,75349	9,417413	40,45148	12,91017
5/15/2018 7:28:00 AM	67	0,5376879	1,458472	0,05926724	0,169858	19,50555	20,13581	18,3055	21,13568	15,20011	16,75274	27,90665	36,95941	13,91578	35,89938	31,13084	33,99302	1,492043	0,8605493	0,5634533	1,515528	20,8609	5,969482	12,23827	22,92924	14,40698	22,70391	25,48823	49,49582	21,55884	22,08147	23,1373	23,39536	11,76151	4,884574	11,02889	12,86963	6,353339	8,832478	27,77396	20,12054	10,49838	24,60958	30,23479	27,62607	17,35155	15,87298	18,67961	29,87456	3,641689	7,176517	17,70453	21,92218	13,22889	18,49421	20,1778	20,28743	10,971	20,54543	28,42769	30,29371	12,974	12,70495	19,70401	10,85005	4,632308	8,880624	30,14009	32,69431	25,06894	5,862898	19,33728	17,53564	40,48706	25,44402	21,31839	20,21241	18,78081	25,58811	27,84731	20,29074	6,752528	7,853393	28,99854	23,37409	11,88757	8,223847	26,46165	23,2874	17,3298	25,35505	41,14501	23,71581	16,91969	9,788076	41,23038	13,87869
5/15/2018 8:28:00 AM	68	0	1,058659	0,05767849	0,1722756	18,69702	20,11501	18,46506	22,23979	15,30435	17,58704	27,57737	36,52948	13,93637	36,13762	30,26435	34,01276	1,153294	0,636812	0,5872845	1,327987	20,55585	6,153569	12,28759	21,61009	15,24895	20,89025	24,85888	51,22672	20,66354	21,43319	24,04696	23,8693	11,97267	5,100091	11,00402	12,79392	6,273003	8,876685	27,87702	20,044	11,75626	23,71097	28,10172	27,21562	18,09688	16,86056	18,6801	30,23514	3,994461	7,007073	17,35819	22,34064	13,95937	17,09466	20,13138	21,36957	12,01039	21,34643	26,06688	30,03081	13,23221	12,36779	19,66678	10,81061	3,606736	9,328096	30,60787	33,56156	25,53886	5,882308	22,7426	17,71628	42,30107	25,94047	20,50688	21,11641	20,24708	26,5719	27,58945	20,67681	6,733256	8,464647	29,81101	23,35896	11,78575	8,303632	26,79853	24,00171	17,19979	25,48056	42,3597	24,4648	16,38954	10,01112	42,2505	14,11852
5/15/2018 9:28:00 AM	69	0,2127542	0,9893071	0,05933632	0,4283405	18,90342	21,33814	18,05316	21,78561	15,93508	18,0294	27,08403	38,21411	14,59597	36,71074	31,51566	34,86979	1,174845	0,8588915	0,4876768	1,325984	20,28294	6,252625	12,88095	19,16653	15,00387	22,37283	25,19521	51,48383	20,79679	21,8395	24,97313	26,75487	11,68048	5,07253	10,83188	13,29368	6,805026	9,441796	28,42154	19,79609	11,07655	22,5324	31,16739	28,17473	18,29762	17,60417	19,80313	31,00789	3,61993	7,219413	18,14904	22,38817	13,87358	19,30033	20,21898	21,27901	10,99829	21,97876	26,01777	30,95815	12,54207	12,57709	20,21386	11,3771	3,768029	9,332932	30,50391	34,40325	25,70209	6,647464	21,19716	18,22171	43,14931	27,5058	21,48279	21,20103	19,1456	26,42843	28,26488	21,13161	6,909123	8,94369	30,44499	24,70139	12,10765	8,361379	27,26003	24,47378	18,30895	26,1057	43,28588	27,30044	16,07579	10,03613	43,50016	14,5097
5/15/2018 10:28:00 AM	70	0,3815761	0,9254808	0,3186478	0,4315871	22,68367	22,07152	18,37644	22,18218	15,92037	18,16569	27,55436	38,17916	14,73654	37,33505	32,56258	35,76751	0,7646027	0,7959632	0,4711677	0,9640251	21,42449	6,573483	12,94354	20,45079	15,29323	24,21661	26,15081	53,29693	21,21629	22,39556	25,20115	24,83809	12,96564	5,041653	10,70465	13,3848	6,370607	9,456924	29,43599	20,19362	11,3159	22,72706	33,06601	28,80104	18,33499	17,44612	19,27518	33,9776	3,926835	7,194616	17,84669	22,23385	14,15326	17,63235	20,14098	22,13583	11,27984	24,98466	27,11822	31,52568	13,32125	12,46491	20,55289	11,36653	3,982096	9,732882	31,37904	35,10956	26,74203	6,791557	20,60994	18,26757	42,76138	26,91051	20,98012	22,24953	19,11631	27,23792	28,58318	21,65202	7,562445	8,688455	29,05235	24,71451	12,52224	8,846845	28,05648	25,12081	17,77658	26,27245	43,53013	25,61568	17,30175	10,56829	44,94695	14,54134
5/15/2018 11:28:00 AM	71	0	0,8995773	0,06085599	0,2882543	18,60176	21,16124	18,81487	22,22128	15,95891	19,26966	28,49407	39,47309	14,55039	38,29893	31,91562	36,76144	0,85302	1,038904	0,4943772	0,8634505	21,24088	6,814145	12,45731	20,29357	15,84591	23,40511	26,00319	54,12481	22,05853	21,91921	25,62189	25,4271	12,35017	4,796778	11,08353	13,44545	6,608504	9,505208	28,22772	20,90732	11,10902	23,48489	31,65672	29,55509	19,1056	18,73225	21,20013	32,37829	3,968419	6,968598	18,46803	22,14771	13,73163	18,12424	23,66572	22,24538	11,60878	22,95673	26,6351	30,85903	12,73686	12,70315	20,49404	11,54364	4,286859	9,720656	32,3816	35,87568	25,79644	6,900282	21,20704	19,18877	44,68938	26,1258	20,97936	22,24925	18,97063	27,85954	34,26572	21,69962	6,983104	8,494902	29,01048	24,77239	12,6644	9,134685	27,94885	26,56955	18,48523	27,76511	44,37714	27,27585	16,55283	11,1506	46,24565	14,38246
5/15/2018 12:28:00 PM	72	0,06610577	1,635652	0,7692307	0,1733118	19,06347	20,28556	18,42355	22,09066	16,04298	18,67388	29,61648	41,12891	14,58271	39,0652	33,59831	36,56726	1,963418	0,8662135	0,3759118	1,160685	21,87003	6,665079	13,02429	23,79027	16,50095	22,66696	27,00804	54,56303	22,13314	22,32047	26,187	26,8942	12,15641	5,045936	11,33821	12,78805	6,978407	9,620358	29,11838	21,29358	11,65244	23,04094	30,56905	30,29785	18,55286	20,67736	20,52657	33,40289	3,99522	6,961138	18,17563	22,3823	15,36065	21,45232	21,38021	23,167	12,13853	23,01883	27,07014	32,0012	13,73038	14,06872	21,592	11,80095	4,027272	10,24411	31,91527	36,71371	26,00105	6,978199	20,57609	19,51246	48,3772	26,34277	24,63272	21,82278	20,19507	28,63968	29,69724	21,60242	6,860495	9,064849	30,2839	26,06674	12,93615	9,367678	28,23932	26,96991	19,15092	28,49697	45,38387	27,05294	17,81429	11,25691	47,49165	14,71575
5/15/2018 1:28:00 PM	73	0,6484858	1,075514	0,1265473	0,3335682	25,26656	19,46653	18,54229	23,47211	16,2958	20,00352	29,59142	41,01389	14,98867	39,85204	33,96828	37,35004	0,8836207	0,8188965	0,438702	1,001603	23,0209	7,344993	13,1509	27,70108	16,80289	26,9188	27,05667	54,1083	21,59939	22,45918	27,16401	26,2768	12,79827	4,978241	11,47968	12,95024	7,118424	10,56276	28,69274	21,46959	11,66646	25,36176	31,64898	31,70811	18,83793	19,89148	21,44652	33,29652	4,172745	7,464356	18,99985	24,15133	14,61373	19,85867	21,73119	22,39887	11,30561	24,76107	28,69225	33,0591	13,49076	14,19934	22,39735	11,85511	3,999089	9,629546	32,61404	38,88531	27,74895	7,228049	20,19134	19,89832	46,04361	26,9523	22,83931	22,3336	19,60364	28,87793	31,69872	21,73063	6,974193	9,138829	31,0865	26,06474	13,29679	9,246726	29,01125	26,28302	19,92809	28,08425	46,76144	27,17244	17,01357	11,3818	47,9378	14,89418
5/15/2018 2:28:00 PM	74	0	0,9848862	0,3574685	1,172566	19,86468	20,61699	20,89971	23,9441	16,84482	19,27802	30,67294	41,66018	15,54418	40,72116	35,04711	37,8822	0,9385361	0,8791307	0,9540092	0,9861294	22,16201	7,531845	13,73246	22,72629	17,5498	23,8389	29,56655	55,33432	23,85134	23,10027	27,67973	26,57521	11,71771	5,165576	11,87852	13,77943	7,055289	10,06548	29,54741	21,84226	12,58704	24,67997	31,47367	30,29206	18,69529	20,08406	20,89094	33,75159	4,385292	7,221624	19,22973	22,28365	14,21571	18,22461	23,0993	24,14546	12,37373	23,24208	28,8014	34,81654	14,78511	14,11168	22,14101	12,30237	4,282715	10,5026	33,3448	37,83806	28,19201	7,216373	21,62543	20,56242	46,18417	27,85194	23,69426	23,26081	20,36258	29,08039	33,2711	23,5427	7,301338	9,090546	32,65825	26,34968	13,94486	9,228352	30,38406	27,26465	20,6813	28,59472	46,30395	28,24595	16,9659	10,74588	49,77889	15,09056
