# Supplementary material for: Neuroblastoma signalling models unveil combination therapies targeting feedback-mediated resistance
Source: PLoS Comput Biol. 2021 Nov 4;17(11):e1009515. doi: 10.1371/journal.pcbi.1009515 (PMC8604339; doi:10.1371/journal.pcbi.1009515)
Supplement: S2 File — (ZIP) [file pcbi.1009515.s023.zip › drug_sensitivity/N206_drug_sensitivity/N206_SCH_AZD_rep1.txt]

Label: N206_SCH_AZD_synergy_rep1
Metric: Phase Object Confluence (Percent)
Cell Type: N206
Passage: 1
Notes: 
Analysis Job: N206_SCH_AZD_rep1

Date Time	Elapsed	A1, Image 1	A1, Image 2	A1, Image 3	A1, Image 4	B1, Image 1	B1, Image 2	B1, Image 3	B1, Image 4	C1, Image 1	C1, Image 2	C1, Image 3	C1, Image 4	D1, Image 1	D1, Image 2	D1, Image 3	D1, Image 4	E1, Image 1	E1, Image 2	E1, Image 3	E1, Image 4	F1, Image 1	F1, Image 2	F1, Image 3	F1, Image 4	A2, Image 1	A2, Image 2	A2, Image 3	A2, Image 4	B2, Image 1	B2, Image 2	B2, Image 3	B2, Image 4	C2, Image 1	C2, Image 2	C2, Image 3	C2, Image 4	D2, Image 1	D2, Image 2	D2, Image 3	D2, Image 4	E2, Image 1	E2, Image 2	E2, Image 3	E2, Image 4	F2, Image 1	F2, Image 2	F2, Image 3	F2, Image 4	A3, Image 1	A3, Image 2	A3, Image 3	A3, Image 4	B3, Image 1	B3, Image 2	B3, Image 3	B3, Image 4	C3, Image 1	C3, Image 2	C3, Image 3	C3, Image 4	D3, Image 1	D3, Image 2	D3, Image 3	D3, Image 4	E3, Image 1	E3, Image 2	E3, Image 3	E3, Image 4	F3, Image 1	F3, Image 2	F3, Image 3	F3, Image 4	A4, Image 1	A4, Image 2	A4, Image 3	A4, Image 4	B4, Image 1	B4, Image 2	B4, Image 3	B4, Image 4	C4, Image 1	C4, Image 2	C4, Image 3	C4, Image 4	D4, Image 1	D4, Image 2	D4, Image 3	D4, Image 4	E4, Image 1	E4, Image 2	E4, Image 3	E4, Image 4	F4, Image 1	F4, Image 2	F4, Image 3	F4, Image 4	A5, Image 1	A5, Image 2	A5, Image 3	A5, Image 4	B5, Image 1	B5, Image 2	B5, Image 3	B5, Image 4	C5, Image 1	C5, Image 2	C5, Image 3	C5, Image 4	D5, Image 1	D5, Image 2	D5, Image 3	D5, Image 4	E5, Image 1	E5, Image 2	E5, Image 3	E5, Image 4	F5, Image 1	F5, Image 2	F5, Image 3	F5, Image 4	A6, Image 1	A6, Image 2	A6, Image 3	A6, Image 4	B6, Image 1	B6, Image 2	B6, Image 3	B6, Image 4	C6, Image 1	C6, Image 2	C6, Image 3	C6, Image 4	D6, Image 1	D6, Image 2	D6, Image 3	D6, Image 4	E6, Image 1	E6, Image 2	E6, Image 3	E6, Image 4	F6, Image 1	F6, Image 2	F6, Image 3	F6, Image 4	A7, Image 1	A7, Image 2	A7, Image 3	A7, Image 4	B7, Image 1	B7, Image 2	B7, Image 3	B7, Image 4	C7, Image 1	C7, Image 2	C7, Image 3	C7, Image 4	D7, Image 1	D7, Image 2	D7, Image 3	D7, Image 4	E7, Image 1	E7, Image 2	E7, Image 3	E7, Image 4	F7, Image 1	F7, Image 2	F7, Image 3	F7, Image 4	A8, Image 1	A8, Image 2	A8, Image 3	A8, Image 4	B8, Image 1	B8, Image 2	B8, Image 3	B8, Image 4	C8, Image 1	C8, Image 2	C8, Image 3	C8, Image 4	D8, Image 1	D8, Image 2	D8, Image 3	D8, Image 4	E8, Image 1	E8, Image 2	E8, Image 3	E8, Image 4	F8, Image 1	F8, Image 2	F8, Image 3	F8, Image 4
2/21/2020 5:36:00 PM	0	12,67352	12,49351	17,39411	11,54606	13,47369	15,43228	15,5046	13,54063	11,59932	10,98005	16,68317	12,94589	8,383344	13,06041	14,16238	15,43318	10,31789	12,29388	16,3494	8,77846	13,02021	9,69206	13,38431	10,7405	18,44185	16,31935	16,03462	7,783972	14,03217	19,66346	21,20669	10,7358	16,13872	15,17842	16,94801	9,775572	17,70205	16,91133	17,41206	15,55523	22,22425	16,14141	17,96108	7,902298	9,350546	9,621257	15,37985	9,67182	21,39996	14,82186	16,55241	10,6576	18,91385	19,14173	17,69031	14,18953	13,23248	14,78427	23,31517	12,27087	14,36547	14,86592	11,13499	17,76311	11,71302	19,99406	13,77231	17,94872	12,13569	10,1061	15,96479	14,35103	17,03781	17,96198	15,87471	15,80198	20,25399	14,98556	23,18641	15,94213	15,27306	19,11562	12,73272	17,18612	14,86786	10,11059	15,83831	10,42164	20,60994	12,8822	21,27445	25,87678	9,341706	9,222481	15,28819	9,219578	19,92809	14,86696	16,69098	29,00524	14,32886	21,8808	21,56022	22,19351	18,50264	17,2505	16,26602	12,67759	16,65617	13,4279	17,41607	16,12338	25,19542	10,06224	21,06723	16,0903	13,63685	6,058798	14,07929	13,46631	19,95337	18,67623	19,87705	7,306795	17,68561	18,48647	22,83709	13,33907	19,15983	10,648	17,32807	22,75524	22,07671	13,45456	28,04515	16,43347	15,86856	7,985605	23,32801	18,45449	16,95423	12,36399	16,36598	13,19663	17,28704	9,209149	25,48256	7,025723	28,39316	13,24132	26,31031	10,04338	23,94576	10,68662	27,74273	12,80428	29,98667	9,866889	34,29847	18,64797	22,32248	11,09824	28,41885	17,30396	22,65072	4,491531	20,41895	23,25466	30,98765	8,245399	15,60324	5,112939	19,68578	6,102799	23,91578	7,946992	21,00706	9,442003	24,912	31,90637	9,701315	5,391454	24,41541	28,32152	13,74537	8,577793	19,39655	11,15827	15,32708	2,952103	20,17918	13,07416
2/21/2020 7:36:00 PM	2	13,59575	12,33518	18,32649	11,21063	13,8704	15,54294	15,39746	13,17287	11,7946	11,89842	19,25543	12,73444	8,417054	13,45898	13,90749	15,92272	10,64856	11,60616	15,2151	8,567915	11,47989	9,69503	14,74152	11,485	17,93794	16,53142	14,59314	8,218805	14,31111	19,56751	21,08091	11,1086	15,4014	16,12055	16,31997	10,27126	17,03954	17,86755	16,87576	15,34545	21,89179	16,26423	18,90135	8,478808	7,585793	9,639079	15,63737	11,1629	19,99931	15,10479	15,16765	10,93944	18,88705	18,69564	16,96722	14,35186	13,25438	14,36816	22,84635	12,78853	13,57006	14,40256	10,2218	16,92052	11,34477	20,16785	13,51666	18,01566	14,10602	10,06162	14,56814	13,00011	16,76696	17,6441	15,51372	15,9147	18,78986	15,78463	20,14444	15,80439	15,82933	17,66185	13,95999	16,5252	14,22649	10,17138	14,69005	9,898319	20,40831	13,44323	19,32713	25,58611	9,285753	8,839938	17,79537	9,770047	18,2061	14,66982	16,19826	7,171682	14,38046	21,93848	22,40689	20,50391	15,77137	16,50447	16,12207	12,14599	17,24117	11,96749	16,87555	15,40534	24,14981	9,990816	20,18306	15,49058	12,15642	5,43815	14,47717	12,02683	18,123	19,58679	18,41471	7,429404	17,47651	16,91873	20,94827	13,88028	18,28098	9,762103	18,06186	26,29821	23,36283	13,13343	25,30919	15,82056	14,49436	6,356516	22,64022	18,61392	17,16477	11,61693	17,26583	13,92103	16,23011	8,94383	22,62455	5,658709	26,03897	11,73374	24,52841	8,058689	22,69714	9,257016	27,63484	12,69645	23,53379	7,773887	29,43869	17,34368	20,40064	8,917786	25,28874	17,26203	22,63111	5,098709	19,72093	27,12685	30,46094	8,286017	15,34607	4,776056	18,36103	5,736351	22,55043	7,612941	20,21704	9,485591	25,54681	25,50301	9,995234	5,624793	25,84148	25,25358	12,78991	9,431988	17,85436	11,32315	15,05982	2,525765	21,51719	13,13515
2/21/2020 9:36:00 PM	4	12,94305	13,23318	18,49863	11,8779	15,19176	15,90041	16,45164	13,72078	11,94829	11,5835	18,40137	11,58688	8,457395	14,01276	14,21219	17,85664	10,72717	12,75427	15,52318	9,11555	11,6407	9,697377	15,28701	10,73241	18,04991	16,40169	15,30359	9,068373	13,86439	19,22683	21,27646	11,90581	16,1133	15,65774	16,7068	10,56594	16,73926	18,49829	16,81532	16,13022	22,22591	16,25277	18,49815	8,314684	7,5344	9,979623	15,23562	10,54708	20,63716	15,37225	14,93293	10,95726	19,59549	19,73005	17,45248	15,57962	13,7051	15,02065	23,94044	13,97084	14,07721	14,53581	10,98475	17,41235	11,79211	20,53092	14,13219	19,13365	13,44075	10,15307	15,43477	13,73992	17,01536	18,36987	16,96694	16,30671	19,07452	16,11067	22,18612	16,49647	16,63545	18,96254	13,6611	16,98601	14,33998	11,22955	15,37584	10,76018	20,24812	13,07685	20,71141	25,12489	9,633414	9,828691	17,43389	9,48559	19,65648	15,18913	16,45447	18,09799	14,19299	20,54308	21,8531	20,96354	18,06221	18,30895	16,99796	12,97186	16,90871	13,35634	17,52956	15,61664	24,22801	9,626574	21,90546	15,49562	12,76898	5,986338	13,9774	12,35929	19,50044	18,74669	19,20003	7,50449	17,70274	18,10062	22,16491	13,27738	18,97698	9,415824	17,23295	26,23425	22,66578	13,96061	25,68848	16,11081	14,83643	6,949049	23,13115	19,27346	17,61432	11,90926	17,11262	14,19803	15,91374	9,328858	22,74695	5,776968	25,96548	11,54682	24,01345	8,245331	22,87647	9,70021	26,40114	11,94283	22,32019	7,704948	28,00536	16,79929	20,4014	9,977966	24,64902	16,89296	22,97414	5,394907	19,36851	22,44585	31,63856	9,242858	16,87127	5,121436	18,93388	5,840241	23,20374	8,493797	21,42345	10,20971	26,74265	26,65126	10,55309	6,198954	24,76624	29,35061	13,55548	9,205902	18,64846	11,94269	16,01328	3,212243	21,69112	13,38155
2/21/2020 11:36:00 PM	6	13,91945	12,9452	19,53843	12,45289	15,21939	16,88972	17,06986	13,87309	11,78644	12,08534	21,20496	13,0513	8,719606	14,30592	15,58659	17,34403	11,01051	12,86742	15,15542	9,506244	11,00167	10,18568	15,80225	12,03284	19,8689	17,71476	17,30797	8,887599	14,67693	19,94405	22,26183	12,79537	17,14626	17,11497	16,82789	11,04692	17,19144	19,97333	17,71821	16,99167	23,42458	16,06612	19,15154	8,468999	7,380567	10,51351	17,16194	11,4535	20,35215	16,40729	15,27341	11,57286	20,84473	19,9466	17,50138	15,66921	14,2919	15,47863	24,06982	14,27125	14,42073	15,64248	11,11959	17,39466	11,961	21,38802	14,84444	19,25598	14,38115	10,01347	15,86787	14,28527	17,69335	18,12645	16,78223	17,37311	19,49174	16,35755	22,92253	17,36972	16,60339	19,26759	14,36119	16,37213	14,4257	11,76572	15,67487	10,62949	21,0818	14,13261	20,31223	24,67189	10,03896	9,112719	17,92772	9,923878	18,67029	15,9835	16,1765	29,66291	14,01539	21,32668	23,46699	22,45572	17,10006	17,58448	17,49212	13,88318	17,64858	13,24713	17,66481	15,45922	24,47371	9,749738	22,15669	14,81439	13,2081	5,52781	14,10975	13,2369	19,40256	19,18235	19,43883	7,51651	17,57502	17,76118	21,86533	14,06478	18,34549	10,03675	17,52383	25,37778	22,28352	13,12583	25,44567	16,18189	15,5323	7,287868	24,14007	19,47274	17,74784	12,06537	17,62157	15,11024	16,64933	8,435842	22,59837	6,981792	25,153	11,49273	24,61539	8,07644	23,23511	9,481169	26,15737	12,22612	23,04598	8,085697	27,81077	16,34436	20,49652	9,703802	24,99385	16,89096	22,85042	6,052166	19,43917	23,21763	34,63984	9,339771	18,79186	5,173588	19,82469	5,931491	24,75174	8,698678	23,33002	11,19467	28,95833	24,39814	10,39926	6,273968	26,69347	24,79471	14,9426	9,600739	19,94398	12,01357	16,72593	3,650738	22,84075	12,86645
2/22/2020 1:36:00 AM	8	14,34937	13,45553	20,33205	12,46083	15,76357	18,15305	17,6691	14,72459	11,67406	14,02872	20,53382	12,99928	9,636867	15,55669	16,23646	17,92592	11,53611	13,39481	15,70354	9,094138	11,99416	10,77614	15,22643	12,15379	20,49058	17,66979	16,79335	10,23355	14,9292	20,98945	23,61102	12,84213	17,77672	18,28035	17,36226	11,18355	17,98409	20,54121	17,63732	16,98283	23,45525	16,71854	18,88401	8,92483	7,83205	10,32348	17,21182	11,0999	20,66382	17,63995	17,38457	11,86478	21,057	20,79865	18,22827	16,67965	14,70719	16,42525	24,34026	14,48276	14,31497	15,70382	11,26444	19,02679	12,28863	22,43624	14,60316	20,09588	14,90716	9,743729	16,01272	14,25239	17,92136	18,78371	18,18876	17,58869	20,92417	17,37912	23,15587	18,33713	16,56575	20,07239	14,54472	15,60393	14,33307	11,66287	16,77961	11,31673	21,87832	14,80258	20,61782	27,42995	11,50337	9,356487	18,2291	9,789802	18,47715	15,70547	16,30713	7,107924	14,80569	22,54296	23,50478	23,53414	16,95707	17,7982	17,82604	12,93746	17,93946	13,44973	17,8612	15,91464	24,48732	10,13657	22,05335	15,13166	13,68742	5,470408	14,68163	14,05103	19,5374	18,3772	19,16398	8,541392	17,93076	18,94493	21,78499	13,88926	18,10518	9,945153	16,87908	26,08366	22,34023	13,98078	25,13152	15,6851	16,10031	7,637461	23,23718	21,594	17,86679	12,30237	17,92779	15,55212	17,18584	8,185303	22,24967	7,441148	24,65123	11,30547	24,81094	7,945677	23,69405	9,711885	25,6134	12,50532	21,86733	7,484251	27,62738	15,95926	20,30366	9,184627	24,70594	17,21796	22,63352	6,448595	19,21806	20,93625	35,7215	9,328443	19,35414	5,127307	19,64764	6,377378	26,40466	8,867707	22,77133	11,31928	29,18324	21,77526	11,07061	6,49819	27,44143	28,78219	14,90509	10,05208	20,91975	13,20824	18,76381	3,67153	23,36248	14,36623
2/22/2020 3:36:00 AM	10	15,38503	14,32202	20,92977	13,106	15,90504	18,68576	19,01567	14,69613	12,22231	13,64141	21,67233	14,63459	9,21875	16,02426	16,61673	17,83833	11,64139	13,93934	17,31301	9,941285	12,77851	11,4649	15,57126	12,46498	21,54848	18,19269	17,29312	9,954826	15,63142	20,7369	25,59723	13,98804	18,28346	17,57709	17,45345	11,55421	17,99424	20,29102	17,89415	17,36496	22,97504	16,38145	20,18885	8,75456	7,852979	10,88258	18,42459	11,59303	21,95872	17,38837	17,21962	12,22218	22,40841	21,20931	19,44145	17,26017	14,72874	16,6389	25,61243	15,94054	14,1485	16,44079	11,41495	18,29589	12,36655	22,88675	15,76674	20,277	15,83216	10,36334	16,8723	14,32893	17,98789	20,02908	19,69012	17,51692	22,2458	17,75199	25,31409	18,89085	17,19814	21,29538	15,91194	15,80114	14,74856	11,30706	16,6666	11,43678	22,71593	14,87594	20,60594	26,52513	11,95202	9,59694	18,88718	9,6703	18,811	17,25119	16,40922	17,12229	14,61801	24,1916	23,79683	23,54035	17,61653	18,26488	18,82571	13,57199	18,76686	13,20734	19,24023	15,85876	24,62664	10,61257	22,74522	14,23871	14,11175	5,725022	16,11537	13,19497	20,54895	18,91848	19,01636	8,59748	18,39861	19,05103	22,78584	13,97139	18,34818	10,44029	17,87232	25,35125	23,21646	13,63623	25,74989	16,84281	15,98931	7,215269	24,06008	20,89025	19,00254	12,047	18,08873	15,26684	17,13196	8,309019	22,7017	6,989252	25,49776	11,21553	25,2609	7,900989	22,90596	9,392132	25,93951	12,53585	22,10399	7,510293	26,5069	16,49356	20,31278	9,729706	24,68861	18,55811	22,63442	5,985647	19,14428	19,97348	35,4597	9,75423	20,47511	5,654081	20,713	6,476983	26,5013	9,229871	25,73207	12,10516	30,89211	16,64836	11,55428	6,601252	28,83931	23,27089	15,91761	10,83748	21,37717	13,8505	18,87475	3,608187	25,65823	14,38896
2/22/2020 5:36:00 AM	12	15,53734	14,28278	21,20752	13,90583	16,98269	20,81137	19,82959	15,94095	12,75558	14,36816	22,66786	16,82395	9,272215	15,90911	17,26342	18,07071	12,16001	13,46679	17,40281	9,412992	12,17555	10,74927	16,15923	12,47562	21,50116	19,28969	17,35446	9,700902	17,02503	21,31825	26,10121	14,40905	18,75359	17,68112	18,62131	11,37378	18,31082	20,66016	19,00586	17,75759	25,25828	16,89096	20,67895	8,917855	8,857552	11,3543	17,91508	11,917	21,15889	18,54622	16,79957	12,74239	22,57018	22,92875	19,5479	17,5869	15,28591	16,7334	26,83349	15,50128	15,07695	16,34733	12,24055	19,06837	12,86997	22,49475	15,26974	20,2475	16,67233	10,0094	17,7323	14,36498	17,73969	19,42038	18,23283	17,73486	21,20344	17,58413	24,65027	18,1737	17,55222	21,60429	15,66396	16,47685	15,06079	11,50993	17,59443	12,48681	23,96296	15,54232	22,12078	27,49108	12,04907	10,27921	18,55023	10,11833	18,59444	17,48536	16,15633	26,00526	14,74048	23,48475	24,87387	24,54023	19,12799	19,33562	19,52794	13,52039	19,48746	13,48054	19,09317	15,30235	26,21519	10,23134	23,22081	15,76239	14,62492	6,104941	16,4354	13,84553	20,65152	19,15037	18,7042	8,601003	17,01142	19,09407	21,89627	14,1677	19,20086	10,10189	17,87916	22,80269	25,18526	14,24044	27,01494	17,11532	16,68767	7,628413	25,79879	21,37171	19,1925	12,62095	18,35979	15,774	17,04092	8,661237	21,94172	6,682348	25,71846	10,7099	24,35366	8,148417	24,00821	9,876701	27,42015	12,22176	23,09751	7,984085	28,48413	16,63765	19,75976	9,429087	26,00623	18,28767	22,57433	5,857856	19,90792	21,59669	36,06142	9,497128	20,78215	5,769508	19,29695	6,123522	25,48443	9,449947	25,51462	13,02719	33,14697	15,31685	11,93075	7,05743	28,86881	20,18885	17,15365	10,89654	22,30859	14,17081	19,3426	3,40904	27,14592	15,53423
2/22/2020 7:36:00 AM	14	15,07612	14,5508	21,16006	15,02887	18,29279	20,46315	19,77606	16,84343	13,2465	15,25945	22,4522	16,69907	9,153474	14,87048	17,08824	18,77058	12,85415	13,62373	18,05675	9,115965	13,22295	11,43312	16,06722	12,97752	22,11373	19,80251	18,72859	10,57299	16,1546	21,64152	28,4835	14,88443	19,58375	18,35979	19,26572	11,80751	19,5144	20,16958	19,51232	17,90789	25,38082	18,46271	21,42062	8,834964	9,14705	11,21235	18,36394	11,67123	22,72104	17,92779	18,61993	12,31868	24,58892	23,42037	21,07945	18,17577	16,03503	17,47396	27,8755	15,66251	15,86103	17,2422	12,28441	19,99641	13,26122	23,21155	17,30148	20,68226	16,62584	10,67515	17,47168	14,45409	19,43627	20,78022	19,08212	19,04247	22,14212	17,8929	25,90987	18,52033	18,9202	23,10808	16,5893	17,66281	15,32003	11,37738	17,37242	12,07449	23,61296	15,39132	21,94214	28,96151	12,22888	10,04359	19,51889	10,0706	20,1443	16,61258	17,0557	24,32623	15,04822	23,80913	25,02162	25,11039	19,65033	19,74939	20,41749	14,59031	19,16908	13,76692	19,55729	16,31369	25,63288	10,21027	23,66241	15,5609	14,73917	6,445071	15,95401	14,79664	21,06571	18,88898	19,02561	8,097095	17,11387	20,78181	23,06221	13,66152	19,44097	10,74043	18,52792	22,31515	24,45727	14,849	27,32275	18,09267	17,95991	8,417813	25,66445	21,90526	18,93312	13,19007	18,2186	15,41003	17,25264	9,046889	21,83549	6,845366	26,42193	11,71688	24,16308	8,547677	22,61611	9,754022	26,20786	12,11276	24,68909	8,317655	28,78094	16,15606	19,69745	9,983006	25,76405	19,41292	23,6115	5,934807	19,67072	25,73911	37,27951	10,03523	19,78351	6,062113	20,38676	6,295591	25,87761	9,584094	26,48707	12,96944	33,37236	16,28571	12,76304	6,885983	30,79403	21,75267	17,15517	11,09126	23,57814	15,06093	19,84016	3,61247	26,8902	15,23451
2/22/2020 9:36:00 AM	16	16,74901	14,43378	21,50089	14,79305	17,36392	21,37475	20,14844	16,5672	14,44995	14,5709	23,65481	16,51995	11,03303	15,83402	17,72104	20,39512	13,09688	14,55335	18,12244	8,997086	12,97621	11,20185	16,19812	13,19656	22,62855	21,56125	18,40545	10,01458	16,89821	22,90548	27,69196	14,64046	20,9623	18,75532	19,90613	12,88524	19,19119	22,15158	20,08462	18,86426	26,41309	17,54614	21,91313	9,716236	9,039982	11,35313	19,07652	12,67235	23,3151	18,4002	18,7004	13,35592	23,94507	24,73109	21,97889	18,91226	15,8352	17,43693	28,95323	16,5844	17,04866	17,60956	12,66785	20,02549	13,46485	24,10795	17,74115	20,42682	16,83556	10,69214	17,75862	15,72316	20,90842	21,02958	19,66809	19,96222	21,95803	18,98949	26,21512	19,08737	18,61855	22,31785	17,13486	17,23869	15,48167	12,46512	18,2302	11,66017	24,8021	14,96595	22,08064	29,90054	12,75765	10,4501	20,75245	10,20502	19,67106	17,31474	17,35922	25,88162	15,81821	23,92144	27,44999	26,10432	20,27347	19,14436	20,68862	14,48345	19,77696	13,83635	19,70111	17,64693	26,10487	10,34718	23,52986	16,05901	15,25019	6,243646	17,06683	14,6035	20,80039	19,28852	18,84097	8,61164	18,12445	21,20952	22,85249	13,79504	20,17759	10,76868	19,27505	23,42361	24,61711	14,70657	28,19387	17,94602	17,01308	7,696176	27,35453	22,28807	19,30648	13,02871	18,97021	16,32798	16,95444	8,81804	21,89814	6,757433	26,03835	11,292	24,71175	7,98436	22,93166	10,00318	27,18039	13,20257	23,59872	7,757171	28,95502	17,42125	19,60371	9,985011	26,04415	19,49291	22,60306	6,108878	19,69945	21,00437	39,04557	10,31464	21,45605	6,270171	20,85412	6,92356	26,34035	9,810318	26,29511	13,83524	34,53304	18,92898	13,21245	6,741269	31,97536	21,3005	18,11167	12,2869	23,1659	15,19024	20,25814	3,664208	27,61591	16,11351
2/22/2020 11:36:00 AM	18	17,30555	15,93916	22,23199	15,39892	18,85521	21,95202	20,92189	17,69818	14,24569	14,75485	23,61641	17,01737	10,62507	16,54274	18,52378	22,26991	13,01151	14,65345	18,58753	9,349996	12,58524	11,98676	16,65886	14,02382	23,49207	21,12415	19,4447	10,77462	17,05418	23,35254	29,20217	15,6623	20,97612	20,15638	19,54638	13,5407	20,01803	21,83991	20,60221	18,91903	27,27612	19,60848	22,48673	9,467629	9,465558	12,01225	20,49127	13,34211	23,90148	19,55363	19,55149	13,06304	25,04234	25,27334	22,67421	20,3507	16,10798	18,1355	29,24645	17,85926	16,50517	18,33347	12,77561	20,88438	13,80961	24,93058	17,9302	20,89467	17,33152	10,70609	17,26625	16,10287	20,67798	20,82622	20,03903	21,51967	23,28664	19,21122	26,64905	19,47937	18,7109	22,11642	17,80387	18,2416	16,28233	11,99105	18,55527	11,94587	24,83636	15,48367	23,45228	29,34343	13,4431	10,35581	21,2826	10,44098	20,01057	18,16658	17,40399	22,80891	16,04042	24,95137	28,7042	27,00293	19,88582	20,12054	21,06246	14,66477	20,67833	14,62036	19,41141	17,32966	26,57514	10,97439	24,06533	15,71971	15,64213	6,195292	17,44757	14,63494	21,76358	19,18725	18,66324	7,94188	18,42935	21,23094	23,21328	13,72955	19,76936	10,81413	19,13573	22,47347	24,5664	14,08882	28,53221	18,87219	18,75367	8,10407	26,69202	22,10088	19,60178	13,26184	19,80313	17,07311	17,79412	9,214261	22,77865	7,154274	25,76571	11,63393	24,69033	8,291265	24,3339	9,558466	27,58365	13,32345	23,47059	7,815402	30,18824	17,2228	19,68999	9,868341	26,08076	19,02589	24,43516	5,988616	19,92388	19,78711	40,0199	10,2761	21,77926	6,510555	20,8629	7,32883	27,47168	10,67971	26,66031	14,07638	35,91754	16,92957	14,04109	6,955335	32,54338	19,75368	18,67471	12,74052	23,72541	15,71342	20,80363	3,932775	29,60385	16,271
2/22/2020 1:36:00 PM	20	17,48487	16,40715	23,82433	16,15668	19,40463	22,86589	21,44956	18,53248	15,26249	15,20329	24,20901	17,45939	10,63253	16,32094	18,54381	19,9616	12,97676	15,08828	18,97947	9,237193	13,28629	12,37877	17,19296	13,50519	23,79442	23,3218	21,17636	11,28537	16,85227	23,12486	29,49878	15,98088	22,42595	20,21724	20,7445	13,36884	19,63735	22,51672	21,0798	19,05836	28,7835	18,72569	22,74204	9,739239	9,475228	12,11145	20,65097	12,7886	25,0114	18,75939	19,15216	14,33065	25,30027	25,40022	24,83318	20,23659	16,25145	17,92517	30,36604	18,33485	16,51532	18,77687	13,83752	20,7014	14,23222	25,80647	18,42824	21,95506	17,75081	11,45529	17,91529	16,27846	21,69126	20,94621	20,71411	20,90787	23,89534	20,43332	26,93849	19,95531	19,08661	23,35088	18,39999	18,65136	17,24856	12,26583	19,30586	12,52224	25,13214	15,77842	23,29458	30,58272	13,95384	10,53458	20,87326	11,44659	20,25945	17,73617	18,22716	22,74494	16,92812	25,64316	27,99224	28,01558	20,76474	20,59682	21,00747	14,78476	20,49638	13,92165	20,32293	18,44966	26,81546	11,2547	24,89438	16,68663	16,35679	6,28965	17,41994	14,24776	22,91584	20,33612	19,51011	8,224055	19,52697	21,58696	23,18723	14,49236	20,11895	11,43526	19,32036	21,73788	25,86428	14,83905	29,5959	18,64597	17,40309	8,513	27,24152	23,27787	20,46557	13,40828	19,71396	17,00853	17,32344	9,038254	23,16652	7,619363	26,61465	11,60408	25,72882	8,777561	23,50285	10,34096	28,23524	13,47749	24,13572	8,078168	28,86273	17,06006	20,45411	10,50806	26,06737	19,37023	24,45154	5,78574	19,38039	21,01797	41,78762	10,38379	21,48596	6,285021	22,35397	7,471678	28,62318	10,89806	28,8637	15,09885	37,77631	15,97556	14,31925	7,644024	32,52535	19,82925	20,2285	12,78708	25,65408	16,33869	21,66895	3,76043	29,7353	16,8998
2/22/2020 3:36:00 PM	22	17,85042	17,5085	24,44491	16,86381	20,68592	23,89327	22,57073	17,89	14,99137	16,04802	24,73475	17,21368	11,53687	17,41801	19,93832	20,31464	13,13626	15,6431	19,41658	10,04145	13,81307	12,40992	16,80102	14,50569	24,22725	23,01461	21,38539	12,46712	18,35454	23,82833	29,07729	15,97473	22,22066	22,33747	20,63778	13,6917	20,76661	22,6434	21,94428	20,19279	29,33107	18,40172	22,86224	10,34483	9,597079	11,95817	21,49681	13,43149	24,98349	19,64398	19,93597	13,84739	25,28522	25,89702	24,06285	20,7166	16,84758	18,09799	31,28385	18,84753	16,63337	19,62568	13,69357	21,57687	14,08543	25,73939	19,02423	23,40124	18,31385	11,69333	17,62061	16,01936	22,456	21,91617	20,97183	22,07049	23,44489	19,43641	27,6242	22,19047	19,0493	23,69301	18,78695	19,0616	17,93788	13,20223	18,59078	12,87881	27,15532	16,38283	24,15852	31,20323	13,20292	11,19391	21,60042	11,28916	21,01438	17,71013	18,30211	21,69941	16,33109	26,19287	28,92994	27,6414	21,27998	20,23831	21,56043	15,04808	21,34809	14,07113	19,89149	18,2912	26,62626	11,3168	24,94039	16,98048	15,85343	6,417303	17,98996	14,5957	22,46311	20,68344	19,06409	8,350948	19,44587	20,90911	23,83234	14,77101	19,9933	11,36999	20,15425	21,88875	25,02183	14,40194	29,8289	19,39186	18,576	8,152422	27,44792	22,4569	20,38994	13,98134	20,70768	17,76961	17,63878	9,465075	23,35868	7,96875	26,60616	12,18308	25,82146	8,859071	25,10748	10,54384	28,33278	13,03942	23,64224	8,51079	31,58067	17,4712	20,81309	10,57278	25,45452	19,28486	25,52297	5,9719	19,1657	21,10867	43,14317	11,04422	24,69137	6,590683	23,55058	7,957767	29,85232	11,25926	28,55051	14,52628	36,79881	17,96184	15,42786	7,737069	33,09875	22,19372	20,68434	12,42906	26,75025	16,2281	22,48632	4,170121	30,26442	17,88538
2/22/2020 5:36:00 PM	24	19,89245	18,36732	24,63244	17,86134	21,44183	24,7333	22,83916	18,66359	14,56558	16,01245	25,44816	18,36207	11,69077	17,44888	20,10935	20,78008	13,55555	16,6056	19,60606	10,67149	14,22745	12,69873	17,81858	14,59093	24,0692	22,911	21,46987	11,85303	17,78653	25,1883	30,11108	16,32881	23,54975	21,69796	20,53265	13,64811	20,91788	23,84726	22,37663	20,16109	29,22048	19,58976	23,23006	9,854388	9,560399	12,33981	21,0664	13,622	26,69257	20,25724	20,14838	15,2294	26,52451	28,29119	25,21469	21,38823	17,35093	18,18973	31,94816	19,912	17,37324	19,78428	14,34074	21,7432	14,28886	27,01267	19,19727	23,71746	19,0205	12,07049	17,80034	17,27979	22,73492	23,99004	22,50698	23,31282	24,28914	20,40637	28,52468	22,49047	19,41562	24,15596	19,22655	18,39274	17,39086	13,37457	19,77889	13,5005	26,91389	17,08485	25,50847	30,99636	14,02638	10,7577	22,11953	11,63621	21,22175	18,39743	18,91337	19,33597	16,30187	26,11143	29,00538	27,61978	21,31783	21,39693	22,04437	16,09112	21,37295	14,13489	20,37592	18,62849	26,98497	11,47912	25,47352	17,63587	16,25297	7,001823	17,9079	14,98529	22,81236	21,37648	19,71741	8,570402	19,55771	21,62032	23,94521	15,41791	20,26878	11,37406	20,82318	21,86402	26,43167	14,80189	30,89205	18,9966	18,44917	9,306338	27,29029	23,99239	21,7526	14,05974	21,22894	17,82887	19,31035	9,704494	23,53317	7,676145	26,43865	12,70522	26,04063	9,015804	26,13754	10,73145	27,55788	13,44026	23,74012	8,247472	29,0165	16,96798	20,08027	10,153	26,55622	19,98156	24,85715	6,108049	19,88555	20,28667	45,14022	11,04415	24,16729	6,758745	22,90679	8,507681	29,70864	11,83356	30,39201	15,58494	38,0658	20,09947	16,29131	7,789429	33,98424	22,24635	21,40866	13,01068	28,63118	17,38699	23,91371	4,262129	31,39824	18,43578
2/22/2020 7:36:00 PM	26	19,75506	18,31648	25,37032	18,36877	21,8616	25,16503	23,16341	19,719	16,10356	15,93115	25,32901	18,53441	12,21029	17,70564	20,83478	20,1097	13,92193	16,7584	20,4454	11,743	14,40111	12,5353	18,19864	14,71955	26,10128	24,00075	21,62937	11,95824	18,69605	25,16578	30,73179	17,1692	24,09262	22,06075	21,64477	13,85693	21,42559	23,27552	22,95376	20,15031	29,59231	19,64101	24,29618	9,868134	10,77897	12,71593	20,48325	13,1431	28,01296	22,25499	21,31949	15,59122	28,78212	29,72294	26,55905	22,69977	17,94126	19,25681	32,87412	20,13753	18,55258	20,94855	14,52186	21,54965	14,52773	26,66998	19,65082	22,6177	19,19008	12,61805	18,55762	17,35708	22,96433	24,76638	24,36105	22,53399	25,54742	20,64206	28,87413	24,11445	20,31506	25,88604	20,21192	18,06325	19,07348	14,03287	20,48643	13,25645	27,33608	17,39873	25,9737	31,53446	14,53705	10,74506	22,74287	11,14936	21,91603	19,5537	19,28686	20,5573	17,68899	27,4138	29,85238	27,18646	22,27923	21,80751	23,07133	15,74222	21,58032	14,56627	20,4577	19,18366	27,36061	11,50551	25,9509	18,5693	16,46393	7,253537	18,88753	15,10859	24,00427	22,00272	19,28665	9,148708	20,33972	21,76538	24,38508	15,4903	20,4063	11,30188	20,58024	21,20483	25,41342	15,63315	30,94365	19,13856	18,36234	9,57822	27,284	22,95134	20,35333	13,96213	20,75721	18,48862	19,24555	9,853768	22,95963	7,663433	27,02579	12,78294	25,83894	8,642313	25,89509	10,61347	27,23372	13,12984	25,11411	8,301906	30,01838	17,32268	20,41701	10,77545	25,52636	19,91462	25,31941	5,696218	20,46675	19,89874	47,38444	11,67869	24,45002	6,793906	24,58982	8,502293	31,56216	12,44516	31,93613	16,35569	38,66566	19,17026	16,57265	7,732234	34,41147	22,02897	22,12533	12,567	29,83581	17,43666	24,61566	4,397104	31,28723	18,82861
2/22/2020 9:36:00 PM	28	20,3105	19,49443	26,10321	18,03845	22,353	27,07035	23,69211	20,46461	15,91291	16,57348	26,78596	19,02099	12,00991	17,93414	20,51931	21,16331	14,48034	16,95706	19,7688	11,67675	14,77157	12,82818	18,09212	14,6147	27,38243	26,25138	23,22136	13,23228	19,38004	26,94332	31,28115	16,30125	25,50488	22,00369	23,06283	13,91226	21,7765	25,12469	23,36352	21,81815	30,74685	20,10258	24,23215	9,917593	10,02141	12,5746	21,13989	14,50611	27,5268	22,9367	22,92772	16,15799	27,73355	29,55563	26,6378	23,28767	18,91945	19,12191	33,83814	20,00449	18,39074	21,5013	14,7545	22,48101	14,88319	27,57184	20,00062	23,73563	20,15059	12,09307	18,59686	17,23661	23,16043	24,85197	24,58354	24,03273	26,66315	22,4589	30,36224	24,09746	20,86559	25,6029	20,10251	18,6946	17,27972	14,39559	21,47236	14,40616	28,82094	17,6338	26,78893	32,01419	14,48414	11,12339	23,34114	11,33911	22,09577	19,84029	19,04178	16,55698	17,83606	27,93484	30,09753	28,75214	22,65632	21,03939	23,50126	15,87623	22,22722	14,68087	21,43913	19,04509	26,98835	12,40647	26,08615	18,40124	16,87189	7,009423	18,91965	15,05022	23,57773	22,24697	19,58368	9,025613	20,2714	21,72214	24,96546	16,06046	21,62495	11,53618	20,68012	20,52705	25,61305	15,74298	31,98365	19,02727	18,94231	8,985826	27,79454	24,87746	21,1783	13,74461	21,53398	18,73384	19,51509	10,00166	23,92594	7,293947	26,61368	12,46553	25,65021	8,936368	25,27913	10,87658	27,17928	13,68984	23,62442	8,056477	30,2359	17,97732	21,46137	10,33744	25,41563	20,41639	25,02217	5,894258	20,4166	21,01217	49,6404	11,14701	24,7181	6,579908	24,4994	9,047027	31,47581	12,07139	32,10585	16,34947	40,69746	15,15936	17,1502	8,291128	36,17947	19,70276	22,15144	13,48475	31,13084	18,87669	26,54606	4,383221	32,02379	19,25764
2/22/2020 11:36:00 PM	30	22,37801	19,50265	25,99697	18,7795	23,19373	27,50241	24,66968	20,02639	16,43022	17,44267	26,84558	19,68121	11,86464	18,29665	21,92639	22,74715	15,52048	17,41766	20,73904	11,29918	15,76316	12,66606	17,99824	15,17234	26,84785	25,73469	22,69003	13,36683	20,26905	27,0184	32,32068	17,67898	25,63101	22,55871	23,84118	14,44373	22,20021	24,74089	23,82909	21,33855	31,02205	21,60367	25,09353	10,44146	10,39919	12,80773	21,52313	14,34509	28,58215	23,97312	22,6177	17,73859	29,09179	30,41653	28,4	24,15126	19,74891	20,74968	34,5356	20,43256	19,27214	22,28262	15,36286	22,52231	15,69795	28,7605	19,99199	24,35953	19,46183	12,14896	18,95881	17,14571	23,87676	24,65731	23,9957	24,64778	27,672	23,02823	31,06211	24,29439	21,11882	26,29449	21,71751	18,11015	18,63209	15,26242	21,70963	14,21978	29,58748	18,27863	27,00016	33,28885	15,30221	11,75439	23,94376	11,50303	22,93214	20,49472	20,01672	20,99028	17,88842	28,86922	30,43118	28,68728	23,05579	21,86119	23,93657	17,2248	22,08057	15,53354	22,01798	20,33529	27,74632	11,78589	26,61893	19,07853	16,7852	6,90484	19,61669	15,87602	25,065	22,50552	20,02632	9,015666	20,99939	22,6843	25,10527	16,72649	21,60125	12,11449	21,10708	20,35816	26,73775	16,91914	31,67688	19,49257	19,15631	8,82398	28,18855	24,67313	21,15592	13,9459	21,82402	18,62242	18,99183	9,67928	24,77979	7,499723	28,26937	12,41345	26,42041	8,276139	26,09576	10,98226	28,12458	13,58822	23,70006	7,924334	30,27133	19,12536	21,77097	10,21966	26,25491	19,60109	25,78332	5,805703	20,18188	20,68834	50,71362	12,04147	25,91443	7,00058	26,03566	9,556671	33,38555	12,3758	32,37062	17,00245	44,47951	17,77603	17,94271	8,15422	36,40776	20,30089	23,05489	13,93367	32,63498	18,96414	26,11703	4,648541	33,64459	19,40491
2/23/2020 1:36:00 AM	32	23,01185	19,37555	27,40544	17,75178	23,65005	27,31204	24,94937	20,78181	16,70107	17,24884	28,11174	19,60772	11,54357	17,79039	22,32503	23,85969	15,25662	17,91328	20,93114	10,91035	15,50508	12,95715	18,06	15,55033	27,76774	26,16131	23,69563	14,02548	20,54874	27,14398	33,0714	18,32366	26,11972	23,62525	23,79773	15,27686	23,1576	25,34676	25,01312	22,49662	32,45338	21,03545	26,72912	10,6375	10,68088	13,31441	21,51863	14,72763	29,44249	24,94536	24,38488	17,55913	29,78234	31,2348	30,0804	24,14698	19,60778	21,07552	35,37495	20,71563	19,63604	22,33836	15,05913	23,02505	16,38428	29,65863	19,93894	24,23236	19,74504	12,18778	19,70553	17,93863	24,09953	25,58866	25,23064	26,97833	30,00083	23,78495	32,20104	24,26572	21,89579	27,14619	23,28629	18,69301	19,56178	15,42351	21,70086	14,86648	30,30553	17,88807	27,52805	34,85059	14,76991	11,86975	23,64438	12,05315	23,6066	22,3682	19,51053	9,057526	18,33022	28,9841	31,11095	29,44829	24,06437	22,1455	25,05996	16,79391	22,0019	15,66279	22,00535	20,08924	27,75821	11,92453	26,3923	19,23118	16,92536	7,220795	19,56648	15,89412	24,7735	22,1357	19,68087	9,498646	21,44562	23,34128	25,40389	16,83051	22,87308	11,84847	21,099	19,0301	28,213	15,71798	32,21341	20,02494	18,83621	8,694395	29,73144	25,66348	21,4526	14,24548	22,54566	18,51887	19,65559	10,18595	24,4572	8,144894	27,33753	12,5047	26,08401	9,53118	26,17968	10,75852	28,15249	13,71788	24,48214	8,586498	32,5813	17,99313	21,03469	10,6728	25,89025	20,32935	25,96395	5,83209	20,57451	21,88142	51,06681	11,96162	26,51249	6,991256	26,82685	9,623121	36,18562	13,51217	32,88462	17,40882	44,57898	13,7384	19,19423	8,858243	36,75881	12,693	23,69909	14,24092	32,42395	19,70988	25,87153	4,540438	35,01403	20,56332
2/23/2020 3:36:00 AM	34	24,12425	20,61581	27,53882	19,22255	24,64799	27,92848	26,17671	21,28067	17,32703	18,28539	28,63755	20,46467	12,78998	18,15229	22,96875	24,13158	15,4329	17,82784	21,55939	11,79764	15,39394	13,25092	18,50817	15,79168	28,21666	26,7785	25,31858	13,079	21,80047	28,28222	33,81535	18,94155	26,5587	23,32843	23,98728	15,00221	23,3993	25,97294	25,76668	22,98616	32,37601	21,70949	26,72524	10,74319	11,29338	13,66193	21,79169	15,84867	30,26463	25,04766	25,70893	18,58601	30,93197	32,26936	29,89079	25,34448	20,12047	20,82414	36,57266	21,33192	19,92561	23,76955	14,92402	23,26723	16,90008	30,31726	20,13477	24,61262	20,54984	12,33532	19,33224	18,31572	26,47747	28,43667	25,98157	27,04375	28,84208	24,61311	33,35212	25,16205	21,86174	27,61515	23,6285	19,45858	20,53106	15,0201	22,23503	14,97217	30,75969	18,79138	28,45719	34,17136	14,98349	11,59158	23,62318	11,90373	25,48782	21,45094	20,18375	9,946329	19,01463	29,84748	30,44706	31,82809	24,48732	22,98547	25,04946	16,23971	23,18848	15,58708	22,35764	21,61935	27,91479	11,64519	26,19771	20,23313	17,9548	7,588902	19,74131	16,57342	24,44048	22,9197	20,21552	9,7735	22,45614	23,56618	25,41915	15,8227	22,4801	11,68856	21,4488	18,51701	26,52775	16,19875	33,45338	20,66265	18,54671	9,191465	29,92581	25,8189	21,85808	14,8691	23,79531	19,35117	18,48088	9,994268	24,57588	8,245746	28,41353	12,68609	26,95278	10,02873	25,66445	10,93432	28,49027	13,48088	24,40519	8,135016	30,81606	17,57681	21,77719	10,12344	27,0394	21,28889	27,76028	6,35769	20,26359	20,36348	51,70805	12,57481	27,97953	7,395971	28,69107	9,623398	36,28054	12,58648	34,45548	17,05943	46,445	9,541474	18,81473	9,402976	39,20169	13,13778	24,51627	15,17428	33,16355	20,23576	27,28953	4,772809	36,31769	21,86347
2/23/2020 5:36:00 AM	36	25,12848	21,62211	27,70772	19,27567	24,90226	28,69578	26,48714	23,64562	17,82445	18,61848	30,7025	20,94054	12,24449	18,31538	23,33154	25,25137	15,38254	18,6517	21,36722	11,97412	15,85026	13,4078	19,11376	15,71881	29,12446	26,81117	26,11247	14,10698	22,16968	29,00744	35,67225	19,67431	27,65874	24,09137	25,34635	16,16324	23,93057	25,92651	26,50855	23,05696	33,84519	21,65002	26,99616	10,59461	12,0001	13,9984	22,76836	15,46129	31,1513	26,47574	25,97674	18,36324	32,40226	35,19839	31,52015	25,95297	21,05617	21,6188	37,31715	22,46905	20,08787	24,46162	15,35471	24,61255	16,78707	31,24234	22,11103	25,32963	20,56891	12,19268	20,1396	18,28498	26,311	28,46299	28,4726	27,02158	30,60622	25,04552	34,49989	25,686	22,5708	27,84296	25,00773	20,86241	21,04512	15,3239	22,42975	14,81695	32,70688	18,83275	29,04827	35,16233	14,79084	11,67371	23,81376	12,37241	25,22415	22,18723	20,72599	9,672717	18,73204	30,63205	31,95451	34,10208	24,42322	23,47391	24,99917	17,38685	23,4337	16,27135	22,42636	21,88523	28,5979	11,98601	26,87003	19,16135	18,49269	7,300922	20,4012	16,90222	24,48752	23,13702	20,51026	9,815015	22,13991	25,05526	25,22899	17,02649	23,22537	11,69009	21,63517	11,72656	27,72789	16,56588	34,87808	20,40962	19,09427	8,843046	30,13256	26,099	22,19378	14,91994	24,36768	19,59211	19,24341	9,88423	24,48587	8,193523	28,02954	12,21651	27,28462	9,228006	25,76322	10,74533	28,24581	13,89326	26,13216	8,385831	30,73932	17,94368	22,03616	10,46834	26,23412	20,75673	26,42421	5,820968	21,18431	18,34777	52,12733	12,6776	28,43951	7,087686	29,78379	9,936659	37,95446	13,64355	34,88541	18,16479	47,83606	10,2352	19,72819	9,673063	39,79464	13,58083	25,27714	15,27589	33,15249	20,67142	26,70825	4,697032	37,42706	22,90182
2/23/2020 7:36:00 AM	38	26,12332	22,18059	28,58401	20,04235	25,44968	29,56848	27,36282	22,50021	17,82687	19,3357	31,82775	21,53397	12,98871	19,27864	24,05124	25,68026	15,72274	19,22677	21,85331	12,4676	17,58517	14,12598	19,91572	15,96658	29,82172	29,2173	26,19778	14,47288	22,62151	30,40755	35,40078	21,49722	28,03562	26,11157	26,41571	16,4086	24,20749	26,66094	26,33918	24,12943	34,02299	22,05591	27,23868	11,17809	12,06517	14,54009	22,89215	15,31188	32,17597	25,30981	26,7783	17,87204	33,97077	36,57051	31,88826	27,23786	20,92369	21,8808	37,18287	22,39894	21,01051	25,13422	15,91429	25,01734	17,00341	31,89849	21,6878	26,42456	21,23985	12,69728	20,35754	18,95971	27,03277	29,94315	27,81526	27,27674	31,65382	24,56489	34,9627	27,31985	21,85718	28,93796	25,32776	20,98116	21,34712	15,36251	22,03305	15,45493	31,87203	19,04212	28,69943	36,17775	15,36223	12,28787	25,37163	13,86902	25,23292	22,07373	20,45998	9,797124	18,52799	30,96084	32,20248	33,79545	24,55805	25,06672	25,84156	17,60893	24,2307	16,41537	22,95894	22,38029	28,30709	12,53889	27,2648	20,32148	18,70123	7,315222	20,67536	16,32681	24,58651	23,42306	20,77351	9,586166	21,7479	24,55819	26,19557	17,27716	23,25044	12,24103	21,76234	11,57224	28,7241	17,15227	36,19473	20,49175	18,98907	8,997569	30,61457	26,41461	22,79296	15,13325	24,32637	19,13876	20,16654	9,763899	24,9218	7,970201	28,57282	12,1415	27,37677	9,242444	25,92707	11,05092	28,15298	13,70351	24,00012	8,836414	29,90551	18,18668	22,64464	10,56276	26,87037	20,49963	26,51125	6,290754	20,72109	18,95557	54,1121	13,37733	29,97368	7,128164	29,67334	10,24722	39,92056	14,75236	34,4438	18,84104	48,61779	11,05617	20,65705	10,11529	42,70047	13,6689	26,18445	15,89088	33,76057	21,74154	27,05881	4,863921	39,32458	22,28338
2/23/2020 9:36:00 AM	40	26,65727	23,39364	29,52876	20,50902	26,14749	30,54729	29,54665	23,2559	18,8409	18,51114	32,06489	21,8091	12,70882	20,96782	24,61097	25,61927	15,93978	19,03777	22,36641	12,69548	17,57861	14,41265	19,91586	15,56746	30,94164	28,54684	27,84759	15,97991	24,00282	30,48388	36,71938	21,55359	28,89685	25,90959	27,04969	17,80428	25,33619	26,48748	26,58854	24,80652	34,69634	22,73804	27,4522	10,70451	12,02876	14,64764	24,16998	16,0226	32,9128	26,22796	28,25403	18,96131	34,44359	36,53059	34,61083	28,57807	22,43686	22,26466	39,16066	23,33824	20,75085	25,24052	16,24772	27,01778	17,42802	33,81935	22,25084	26,33655	21,77373	12,712	21,15088	18,61592	26,66847	29,6741	28,36684	28,07181	33,08978	24,93106	35,73801	27,29312	22,47949	29,85542	26,00444	20,20916	22,38485	16,13802	23,07464	15,90048	32,58186	19,64205	29,57353	36,43774	16,33027	12,8764	25,1557	12,97096	24,96042	22,70737	21,06218	10,88638	19,63279	31,80828	34,25612	35,33246	25,1807	25,23403	26,08146	17,05259	24,95365	16,59013	23,16582	22,83627	28,33921	12,45738	27,82866	19,6207	19,32699	7,039747	21,05894	17,65024	25,65815	24,22289	20,5017	9,575321	21,80779	24,78856	25,59192	17,56376	23,09889	12,04438	22,37235	12,16187	29,89031	16,69616	36,30616	21,7146	19,00592	9,063605	30,60193	26,75854	22,72782	16,07793	25,10927	19,60164	19,71692	9,738892	25,40417	7,457106	28,18406	12,43935	27,27647	9,371062	27,23495	10,9719	28,92165	14,247	23,55189	8,875165	30,28804	17,54082	23,06566	10,5888	26,67668	20,94144	27,00687	5,940539	20,67736	19,12336	56,02143	13,98762	30,6143	7,32586	31,67336	10,72122	41,25014	15,89405	36,73319	18,95364	50,5238	11,20911	20,89861	9,989985	43,23973	14,49637	27,76387	16,53418	34,054	22,88544	28,06843	4,695858	39,07949	22,63532
2/23/2020 11:36:00 AM	42	26,14466	24,33743	30,46599	21,86602	26,94324	30,75334	30,08635	23,64376	19,50203	19,12273	33,55141	22,57308	12,95798	21,57811	25,24018	26,47629	15,78505	19,33176	22,68132	12,5498	17,90417	13,94106	20,29786	15,68689	32,55809	30,50778	28,70033	15,87823	24,07949	30,95429	40,06272	21,84088	29,74808	26,50607	28,15014	17,64845	25,877	27,19303	27,70799	24,62844	36,23536	23,54719	27,44301	11,10805	12,6787	14,85024	23,9135	15,71549	33,55451	27,28966	28,00197	19,32236	35,9509	37,86839	34,88015	29,48318	22,7198	22,93262	39,41057	23,86301	21,05306	25,38503	17,43292	26,97903	17,83882	34,00668	22,2371	26,7508	22,41137	13,56239	21,70839	18,7509	28,96835	29,49906	28,96392	30,47655	34,50845	25,60828	36,53009	28,3305	23,67941	30,67349	26,36121	21,53238	22,58855	16,55842	24,01159	16,66577	33,7746	20,01554	30,33854	37,28898	16,88184	13,31392	25,7769	12,43887	26,14576	25,00753	21,37551	10,46212	19,6234	33,08397	34,51019	36,18099	25,31367	25,58673	27,30209	17,86769	25,79141	16,7899	23,25272	22,91321	28,31558	12,36205	28,36428	20,19963	19,44456	7,800619	21,59945	17,2717	26,19205	24,77274	21,01666	10,29191	22,50622	25,50923	25,71563	17,3012	23,70579	12,24338	22,77409	12,68126	30,16433	17,7352	37,01758	20,84162	19,64274	9,229941	32,02186	28,01689	22,87115	16,20227	25,84949	19,77136	19,71492	10,10873	24,99835	7,977868	28,92863	12,58476	27,78666	9,597218	27,80186	11,10853	29,1083	14,10021	25,23175	8,365317	30,43	18,44136	22,57799	10,93964	26,64138	21,69561	27,0555	6,476707	21,27473	18,94044	57,45939	14,2059	30,11674	7,521137	31,08463	11,66176	40,9069	15,38441	39,07583	20,12469	52,06958	11,59096	22,16519	10,38855	43,54346	14,14677	27,68678	16,54634	36,63489	23,58912	27,65964	4,586995	39,77875	23,00736
2/23/2020 1:36:00 PM	44	27,96212	24,64302	31,94056	21,8875	27,37028	31,90298	29,91773	25,48961	19,50929	19,1141	34,44035	23,71919	13,66718	21,31286	26,70715	27,19566	16,403	19,70042	22,75986	11,77608	19,05932	14,28396	20,30953	16,1745	33,71733	30,88542	30,01596	16,68504	24,38474	31,57984	39,285	22,60624	31,04208	26,638	28,75781	18,39633	27,2094	28,05979	28,9336	25,13201	37,18653	24,12053	28,98369	10,99988	13,17937	15,10769	24,40256	15,67888	33,15629	28,04287	28,77576	22,21548	37,36703	39,56697	34,64936	30,48071	24,64232	23,8887	40,15045	23,3897	21,80779	26,41495	17,77347	27,27972	18,01828	36,0845	23,71484	27,8824	22,32835	13,04307	22,39625	19,49043	28,43957	29,8021	29,07397	31,52796	35,94068	27,13541	38,27945	29,20065	24,68204	31,89462	26,3666	22,61246	22,64092	17,12333	25,36258	17,25409	34,283	20,3078	31,47153	38,52502	17,00714	13,1297	26,43789	12,265	24,94087	23,87848	22,42084	10,40568	20,8392	34,04993	35,11529	36,01258	26,71909	26,03179	28,5396	18,22109	26,6322	17,31108	24,31559	23,27683	28,45588	12,60983	29,50831	21,27715	19,12315	8,021869	22,00666	17,41828	26,26858	25,27872	21,43202	10,16378	22,62102	24,72943	26,2263	17,10067	23,6258	12,89187	23,02871	12,78874	30,90227	17,77858	37,54192	21,51277	20,16226	9,411956	32,22992	27,71752	23,54609	16,44272	26,21394	20,46654	19,34081	10,58286	25,57278	8,890086	29,40249	12,7638	28,87868	10,33481	29,19989	11,50682	29,44422	14,09103	25,31395	8,455667	31,54192	18,76147	23,25045	11,34995	26,45861	21,43036	26,51187	6,464344	22,17286	20,50315	59,41279	13,69778	30,62625	7,849109	31,74624	11,35127	42,5489	16,82948	38,22662	20,65498	52,25845	12,09432	23,33396	10,25876	46,03967	15,22532	27,54034	17,12581	37,17735	24,23353	28,59996	4,812942	39,63894	24,12757
2/23/2020 3:36:00 PM	46	27,9912	26,56913	32,80124	23,66455	28,47452	32,24304	30,82663	24,76348	20,09629	20,11984	34,34875	24,71016	14,17516	22,35225	26,09382	28,17536	17,15269	19,91621	22,90665	13,66276	18,59051	13,98189	20,92492	16,75412	35,1959	31,3418	29,83498	16,3063	25,6958	32,44909	40,9623	23,81542	31,91983	28,28567	29,60676	19,25011	28,48683	28,90114	29,46542	25,33205	38,12535	24,65462	28,88699	11,16034	12,74018	15,27271	25,42095	16,04533	33,56108	27,95797	30,33944	21,22189	37,81458	41,79142	36,14771	32,1283	24,78953	24,80748	41,64277	24,78165	22,77292	27,22141	17,94043	28,24098	18,89271	36,05852	22,90306	29,29805	22,8451	13,79373	22,10171	20,22256	29,08135	32,74771	29,2823	31,58965	36,47208	27,13376	39,31435	30,14161	24,89335	32,97173	27,17396	22,41027	23,17743	17,35612	25,96893	17,68865	35,30994	21,03123	31,92847	39,70995	17,81091	13,33886	26,80924	12,85968	24,64309	24,24866	22,91315	10,49673	21,04236	34,56573	36,00436	37,1437	27,09052	26,82395	28,389	18,84567	27,18426	17,09991	24,60772	23,14738	28,9381	12,48018	29,89611	22,14426	19,67583	7,703291	22,88455	18,26578	27,45441	25,21325	21,43782	10,75583	22,6568	25,59365	27,02269	17,16035	24,64088	12,90071	24,0194	13,12521	31,34353	18,17501	37,35709	21,22963	20,49431	9,437169	33,24872	28,41512	23,29044	16,38076	27,10102	19,92533	19,32402	10,36824	26,29228	8,707794	29,49927	13,04867	29,46763	10,09249	29,10968	11,59552	29,85978	13,87938	24,43213	8,761674	31,66694	18,55596	23,87475	10,84915	26,71426	22,42415	26,96066	6,591789	22,12264	20,946	59,20341	14,44138	31,47201	8,460434	32,36351	11,3302	42,72263	16,71502	40,57492	21,12332	54,77751	11,80275	23,39032	10,85917	47,85926	16,80378	28,47017	17,28794	37,90873	24,24984	29,21848	4,945844	40,2006	24,75789
2/23/2020 5:36:00 PM	48	29,22103	27,48777	33,02332	23,23684	28,13205	32,56507	31,65589	25,52477	20,91098	20,58687	35,21635	24,86399	14,81405	22,29608	27,30168	29,01891	17,81706	20,57865	22,9664	13,39177	19,42522	14,40063	22,13721	16,5942	37,1024	31,95948	31,22444	16,43354	26,14466	33,83179	43,1632	23,58816	33,42397	28,30308	29,86495	19,30462	29,43172	29,66567	30,02273	26,57832	39,22504	24,66947	30,15992	11,38138	12,11822	15,16661	25,58452	16,83611	34,09047	29,6178	30,42655	21,29034	38,89126	42,43079	38,56184	32,39321	25,01955	25,05077	43,12666	25,04241	22,52964	27,9655	18,02705	29,37576	19,74808	37,11103	24,71251	29,18304	22,9988	14,47281	23,17833	20,5964	30,99359	31,12352	30,67266	32,36703	37,45261	28,51611	40,55669	31,48306	25,71804	32,7504	27,81056	23,50699	23,51369	17,79848	26,97399	18,61233	36,50358	20,73455	32,86575	39,68391	18,26757	13,55548	27,10772	13,39233	26,4928	26,38912	23,74848	10,87575	21,74548	35,06859	37,21789	38,25238	28,61662	27,2257	30,12427	19,39096	27,55264	17,75475	24,73827	24,40374	30,37039	12,50249	30,20669	22,25761	19,83138	7,903336	23,2014	18,52157	28,4203	24,91621	21,85138	10,46336	22,61839	25,71376	27,19151	18,09702	24,48041	12,65784	24,4945	12,95494	32,0472	18,19698	38,6086	21,59621	21,58198	10,31423	33,77556	28,33527	24,30005	16,64028	26,90561	20,13926	19,81847	10,73241	26,30305	8,532617	30,26981	13,35717	29,07825	10,43794	29,97071	11,98248	30,17069	15,03246	25,36168	8,739363	31,7459	18,32795	23,97464	11,45412	27,01204	22,48508	27,22508	6,488106	22,586	21,12352	62,49288	14,71126	32,59622	9,076385	34,08157	12,58407	45,3317	16,96825	41,95057	21,53694	55,20129	12,85919	24,10436	11,8015	49,03951	17,59146	29,73482	16,82133	39,97527	24,40028	30,88756	5,220283	42,2735	25,29295
2/23/2020 7:36:00 PM	50	29,3569	27,21022	33,77847	24,53975	29,20756	33,80962	32,25907	26,43133	20,59751	20,04573	37,0019	25,89999	14,96097	23,27856	27,95798	30,02674	18,15795	20,93135	23,81355	13,62649	19,19036	14,5097	21,92923	17,47921	37,49592	32,90223	32,41628	17,22045	27,81803	35,29074	44,70297	24,49374	33,5228	28,56315	30,04579	20,37004	31,51761	30,27679	30,6938	27,51671	40,22326	25,28591	30,34794	11,83549	12,27468	15,53106	25,13919	17,69873	35,91829	30,15176	32,04762	20,58701	39,09469	44,64785	39,06935	34,40906	26,2748	26,01479	43,88277	25,98807	23,31337	29,26703	18,11913	29,27705	20,1664	37,86893	23,89851	30,19314	23,46424	13,91033	23,77591	21,72269	31,90214	31,37765	30,84598	32,72878	38,42369	29,54327	40,99628	33,21874	26,20904	33,46029	28,52502	23,9307	24,36954	18,55935	26,90677	18,09385	38,16071	20,92714	34,42142	39,51625	18,8034	13,90459	27,98989	13,36746	27,57509	25,08352	23,96669	11,50213	21,49108	35,94606	37,44225	38,69985	29,94612	28,17115	30,19398	19,60454	27,97104	17,68478	25,83389	24,57345	30,04814	12,69604	30,29164	22,65231	20,09084	7,344718	23,11602	18,80416	28,24637	26,23266	22,2219	10,87637	23,46548	26,02813	28,06615	18,91751	25,64082	12,59187	24,46114	13,0544	34,21488	19,47599	39,01028	21,36094	21,68353	9,791183	34,22697	29,06368	24,59369	16,25069	27,20546	21,10114	20,43055	11,02937	26,3378	8,518181	30,58025	13,17853	30,61678	10,31188	29,99337	12,13804	30,35976	14,83069	26,32709	8,957297	31,67026	18,78246	24,41762	11,22272	27,27578	22,81299	27,85132	6,782093	23,00218	20,79493	64,05829	15,71314	33,64211	8,712009	35,41819	13,06179	44,93155	17,89201	43,97678	22,76436	56,76607	12,48473	25,57084	11,83017	50,49202	17,58255	31,2022	18,59182	40,86905	24,47937	32,52895	5,243355	41,98373	24,79671
2/23/2020 9:36:00 PM	52	30,28666	27,51623	35,70189	24,70049	30,4224	33,29023	35,34427	28,39661	21,27528	21,01487	36,71791	25,41231	15,28908	24,63535	28,14918	31,24151	18,96193	21,26645	24,55557	14,2508	19,87691	14,67679	21,99809	17,56286	38,69799	33,28367	34,15423	17,64423	28,19042	35,89336	45,11343	25,67647	34,02493	29,04592	32,026	22,15876	33,14318	30,64351	30,93875	29,19809	40,61001	26,32944	32,04631	12,66765	12,72436	15,70692	25,26656	17,96088	37,99445	31,46607	34,31428	21,92204	39,14546	46,62695	40,2781	34,12716	26,92881	27,05902	46,70335	27,2038	23,79386	29,85742	18,89078	30,78761	20,2893	38,78971	24,44076	30,84459	23,84768	14,43558	23,88228	22,13638	32,37663	32,74626	31,43802	32,75683	39,24313	30,13808	41,51491	33,91426	27,90851	36,03055	29,68067	25,01175	25,72965	18,51445	26,76213	18,41491	37,67366	21,23314	34,20321	41,19149	19,74193	13,93996	28,66248	13,78488	28,13985	26,35355	25,20198	11,14645	23,05841	35,62541	39,28244	38,37347	29,87691	29,04889	31,17028	20,41031	29,00869	18,22806	26,60257	25,20433	31,00071	13,52108	31,01915	22,35515	19,9741	7,48432	24,14498	18,67291	29,08267	26,28495	22,80545	11,63151	23,12493	26,58267	28,77894	18,6783	25,84991	12,5105	24,99509	13,5847	33,77417	19,25688	39,72342	22,28152	22,83433	10,14851	35,24191	28,98555	25,29958	16,38111	27,98568	21,46559	20,59861	11,23107	25,55475	7,942361	30,82187	13,27911	31,03849	11,04975	30,67978	11,76158	31,4689	15,15507	27,34673	9,059736	33,06829	18,61558	24,16183	11,14231	27,26942	23,01503	28,66455	6,426489	22,99134	21,30353	65,47408	15,86193	33,1366	9,26959	37,30513	13,55942	47,17044	19,00531	45,76523	23,11982	59,11209	13,37879	25,88362	11,86706	51,23674	18,85459	33,16673	19,14304	42,72954	25,04684	31,7993	5,707822	43,83096	25,11556
2/23/2020 11:36:00 PM	54	32,43846	29,27518	36,3208	25,98316	30,56919	33,93195	35,87775	28,90286	22,26058	20,64165	38,49297	27,05625	16,09126	24,06969	29,61566	31,67302	19,15879	21,82312	26,01604	14,15755	20,80854	14,85398	22,22501	17,97428	40,3601	34,63417	34,90192	18,57365	30,04435	37,58973	48,87365	27,15379	34,71409	29,29529	33,72955	22,30327	33,30405	30,60297	31,81918	30,55461	42,1598	26,77767	33,6716	12,66813	13,43619	15,98213	26,36356	18,69053	38,33375	31,83066	34,98495	22,27419	41,13713	47,13577	41,44977	36,00029	27,95411	28,29727	47,12105	28,93775	25,39574	30,4405	19,2468	32,03222	19,88733	39,60654	25,07004	32,42706	24,25529	15,57389	24,61677	22,84718	34,1503	33,19096	32,41387	32,94236	40,05339	30,64255	43,18517	35,80108	28,41691	35,50764	29,42999	25,4521	26,34015	19,50735	29,0422	18,91136	39,20763	21,49847	34,06996	40,94938	19,5242	14,16881	28,86425	13,99798	28,57254	25,81033	24,9111	12,22556	24,01014	36,62494	39,63631	40,94303	30,82878	29,14684	32,36945	20,78339	29,72287	18,84222	27,2402	26,21242	31,47236	13,48129	32,26065	24,09151	20,2819	8,003426	25,43173	18,21811	28,97912	26,81428	23,7862	11,3072	23,57787	26,44086	28,86984	18,46859	25,60117	12,53606	25,30891	13,91267	34,40332	18,83814	40,72827	22,83868	23,25162	10,24515	35,66548	29,05988	25,94689	17,79413	29,0203	21,65051	20,27485	11,78589	26,16635	8,241255	31,32592	13,33879	31,56699	11,21733	30,69442	12,007	31,70507	15,63129	27,02034	8,546986	33,60101	18,99405	25,00739	11,43291	27,31971	23,84291	29,12667	6,585503	23,66283	21,56457	68,43709	17,56438	33,43951	9,533184	38,2662	13,48067	47,21741	19,77109	47,00259	22,78605	61,19819	13,45822	27,63463	11,2701	54,20487	18,32159	33,25542	19,6482	44,12419	25,16026	33,1766	5,880858	44,39393	26,46668
2/24/2020 1:36:00 AM	56	33,25341	30,52905	36,67793	26,3974	32,19932	36,27908	36,94394	29,89279	23,08825	21,73332	39,68397	26,00796	16,51242	25,53396	29,03632	32,80649	19,41299	23,43253	26,12421	14,78006	20,74913	15,04801	22,64575	18,10414	41,89372	35,3317	34,53146	19,49181	30,81524	39,78082	48,3551	27,7426	36,80337	30,13076	34,24397	23,57034	32,96613	31,64967	32,693	31,13783	43,66262	27,10357	33,05579	12,89076	13,7893	16,11213	27,18985	18,87634	40,06065	33,29962	35,83181	23,27109	43,45035	48,87835	43,22786	37,20056	28,41236	28,4768	48,06387	30,53002	25,55233	31,49246	20,13691	32,35798	20,77151	40,321	25,92196	31,45039	25,16177	15,51621	24,1818	23,33057	35,25793	34,60945	33,7996	34,87954	41,54261	32,14267	45,58784	35,57733	28,71781	36,94774	31,39907	26,60008	26,70273	19,16549	29,63645	19,65055	40,13152	21,49004	34,90923	41,55228	20,43863	14,14546	29,8269	14,55639	29,83878	26,11434	25,49534	12,8487	24,41569	37,04243	40,1921	40,12103	31,07296	29,59369	32,1587	21,56285	30,46861	18,93147	27,62261	26,47353	32,35003	13,80001	32,85236	24,24016	20,66686	7,552704	25,79879	18,65481	30,00863	27,63574	24,44442	11,62736	23,47383	26,86333	28,61586	19,16673	26,12822	13,19339	25,75549	14,39075	35,3965	19,37783	41,29297	23,08024	24,27312	10,58908	37,20422	28,94452	26,54337	17,7524	29,6504	22,34969	20,91726	11,76275	26,60381	7,682844	31,57686	13,37001	33,14137	11,00354	31,3025	12,71262	33,11236	15,63046	27,32206	8,401997	33,24457	19,07465	25,39124	11,59939	28,00736	24,24749	29,01525	6,865191	24,2059	22,05522	68,32643	17,32206	34,87103	9,259161	40,05326	14,0156	50,11654	21,74486	48,45249	24,01608	61,33199	13,80264	28,96192	11,70189	55,30877	18,83338	36,44466	20,17159	45,30988	26,60305	34,17972	5,891564	46,04762	26,86934
2/24/2020 3:36:00 AM	58	34,24624	32,34002	37,07021	27,05107	32,93221	37,13459	38,04992	30,18305	22,65411	22,3912	40,53886	28,29293	17,5592	26,14729	30,77269	33,4931	20,42571	23,62863	26,32854	14,79678	20,46619	15,64862	23,38922	18,36863	42,56583	36,14804	35,89019	20,95726	31,22499	39,89487	49,85211	28,60819	37,47327	31,0027	35,53472	24,62733	34,12136	32,12754	34,83512	32,01481	45,1981	27,66343	34,33045	13,72493	13,60991	16,08967	27,58551	19,51094	41,26133	34,84203	37,33575	23,93147	45,06749	51,24855	44,81018	37,12823	30,06203	29,23098	49,5215	32,4513	26,05231	33,27006	20,04946	34,57201	22,34071	41,17284	27,23413	32,07774	25,66189	15,93059	24,40457	23,65343	35,77365	35,30428	34,59798	34,52427	42,46885	33,70738	47,98388	36,77913	29,02859	38,54851	32,15345	24,91759	27,54891	19,47143	29,92002	19,97341	40,95084	22,11773	35,62092	44,33528	20,89696	14,14684	30,28452	15,0518	29,32699	26,60353	26,35803	12,43376	25,60842	37,47576	41,3961	41,38118	31,94283	31,69678	32,29498	22,05025	30,38123	19,96691	28,15615	26,6322	33,57109	13,93147	34,32409	25,10527	21,72158	7,772781	25,76999	19,65207	31,02848	27,47672	24,06713	11,39333	23,92614	27,86361	29,01124	20,04151	26,86955	13,83966	26,29248	14,50238	35,83838	19,77253	42,47963	23,53393	24,13026	10,04939	37,95031	29,31525	26,02855	17,9414	29,74856	21,97198	20,53216	11,53597	26,75301	8,161818	32,21375	13,38631	33,6756	11,53121	31,08891	13,11526	33,66241	15,91975	27,63083	8,730107	33,1471	19,59846	26,49654	11,95188	28,14227	24,61359	30,25862	6,757709	24,42715	21,73989	69,74471	17,16664	35,93681	9,298465	41,58881	14,84921	49,82158	22,55312	50,18083	25,75666	63,26578	14,16818	28,69246	12,3825	58,19836	18,67547	37,37428	20,64089	46,62743	27,85477	35,76737	6,306298	47,81382	28,56011
2/24/2020 5:36:00 AM	60	34,18898	31,17768	39,27851	28,44489	32,82991	39,71769	39,36657	32,07166	23,21929	23,44172	42,05418	29,42874	17,38816	27,25222	32,0059	35,55883	20,80239	24,08861	27,50746	14,66574	21,05652	15,95436	23,57096	18,85831	44,50721	39,32492	35,9355	22,32303	33,80181	42,42609	51,5154	29,41168	38,43999	31,44991	37,19103	25,06327	36,12518	33,37305	34,32941	32,12064	46,55815	28,19414	36,61735	14,654	13,76658	16,67903	28,38521	19,33293	41,45398	36,44473	38,10946	24,2966	47,86265	53,10311	47,4417	38,04597	31,47208	30,50805	50,47145	32,14937	25,79106	34,38308	21,22479	35,30946	22,71068	42,21389	28,78122	32,46435	26,6628	16,09727	24,81211	24,73634	38,07409	34,58292	35,54432	35,84528	44,24873	34,20176	48,57787	38,07299	29,74622	39,01305	32,61384	24,88444	27,35024	20,33993	31,50613	21,24302	40,96603	22,50795	37,04147	45,31906	20,59689	14,63853	31,6485	15,24633	30,8991	27,32724	25,83154	12,16871	25,83002	39,30841	42,82853	43,27206	33,19429	32,23695	33,47058	22,36951	32,15324	19,75955	28,49283	26,98698	33,4842	14,35746	34,95656	24,25412	21,86222	8,050812	25,96886	19,35525	31,56748	28,36953	24,89411	11,61203	25,32563	28,86467	29,21675	19,94592	27,07387	13,88719	26,07856	14,90163	36,81746	19,93617	42,97752	24,5892	24,8059	10,49092	37,6883	30,01174	26,57714	18,48136	30,52049	22,40046	20,93225	11,59987	27,41573	8,136951	32,45248	12,71124	34,3091	11,69271	31,89062	13,41132	34,1753	16,6847	28,45477	9,318771	33,11927	19,45119	27,53088	12,10468	28,1344	24,30233	29,87449	7,355079	24,4831	21,96086	68,83552	18,53946	37,42878	10,22892	41,69437	14,92277	51,02406	21,79156	52,73901	28,44676	65,10659	15,53437	30,0152	12,97296	61,2183	20,29655	38,41077	22,49275	48,17936	29,26814	35,74485	6,571825	49,85343	28,37568
2/24/2020 7:36:00 AM	62	36,11889	34,50383	40,33958	29,54686	34,19672	40,54335	41,24634	31,8151	23,5188	23,92083	44,49312	29,32596	18,08079	27,95611	32,00078	36,35769	21,68324	25,14844	27,50974	15,21158	21,26243	16,13126	23,76865	18,97519	45,76247	39,38301	38,06048	21,86077	33,80947	43,66338	53,95495	30,41936	40,16239	32,35357	37,23475	26,91444	35,37812	33,23994	35,39899	34,04275	46,91935	28,82895	36,64622	14,87704	14,36167	17,13224	29,17737	20,82663	43,54712	36,48811	39,90371	26,05016	48,23752	52,89982	47,47423	40,82407	32,46691	31,62785	51,74881	33,21418	26,83307	34,32236	22,22432	37,00568	23,14379	43,14164	30,21863	33,68072	27,5458	15,57955	24,63099	25,3668	38,35751	35,73338	36,37924	37,9454	45,4798	35,75016	49,91056	38,73045	30,43353	40,92432	34,28437	27,01992	27,63263	20,76868	32,03188	21,96411	41,85276	23,24105	38,83683	45,92113	21,01328	15,20605	32,60265	15,71238	30,87444	27,90147	26,73754	13,66925	26,79412	40,12628	45,09809	44,00185	34,46162	33,44136	35,11729	23,66172	33,05192	19,698	29,15451	28,61275	33,83855	14,2957	35,26215	24,67189	22,97663	7,807941	26,40038	19,89583	32,41835	29,5452	25,10223	11,92239	26,45764	28,59803	29,92789	20,99891	26,95471	14,30682	27,58814	14,91973	37,60666	19,78656	43,45125	24,70498	25,97667	10,84625	38,90694	30,71577	27,15165	17,97648	31,71689	23,71387	21,15495	12,19738	27,84697	8,55127	33,07623	13,55224	34,92954	12,35266	33,82875	13,36801	33,75436	16,40086	28,40821	9,151261	34,96608	19,83456	29,11569	12,03774	29,01415	25,13449	30,22533	7,368065	25,28066	22,12326	71,80179	19,14594	38,91957	10,60973	43,51024	16,12746	54,44987	23,11063	54,19907	29,38682	65,08808	16,48617	32,03823	13,22102	61,81622	20,33357	40,55669	22,40654	50,01665	30,37115	36,85919	6,793214	50,96569	29,20079
2/24/2020 9:36:00 AM	64	34,91635	33,6372	42,26079	31,21049	35,26076	42,03837	42,60465	32,44412	24,12384	23,82184	45,28598	32,15579	18,83441	28,39813	33,42693	36,7803	22,02904	25,81302	28,39094	15,12945	21,46303	16,42007	24,09206	19,05828	47,46112	40,55662	39,65316	22,29678	35,65373	44,51847	55,16425	32,77071	42,00659	32,73582	38,65682	28,19656	37,47251	34,21447	35,96582	34,5928	49,3004	30,34718	38,0218	15,16454	14,89348	18,08625	30,13587	21,92577	44,67182	37,63643	40,91492	27,8766	50,53148	55,3746	50,40734	42,11083	34,06278	32,46733	53,18655	34,09455	28,83786	35,75887	22,93691	37,99472	24,91607	44,76452	29,99523	36,01051	26,97447	16,2404	25,24045	26,46655	39,81156	37,89774	37,62365	38,94839	48,03727	35,82767	51,61734	39,2517	31,37323	42,7207	34,3616	27,89643	29,2515	21,36418	33,20665	22,60865	42,4303	23,81106	38,55962	46,53563	21,83591	15,79914	33,42597	16,01611	33,02732	28,82046	27,47983	13,23262	28,56522	41,46752	45,26746	46,59981	36,68021	34,01118	36,21243	24,75817	33,10248	20,0076	29,27249	30,19894	35,24882	14,31228	36,35506	25,59095	22,5947	7,738036	28,01786	19,54258	33,21508	29,6491	25,36803	11,99181	26,89559	30,0391	30,61298	21,06978	27,29014	14,7507	27,60631	15,0268	38,16749	20,4912	45,31934	24,79581	26,61202	11,23308	39,25985	30,07529	27,43603	18,58076	32,17763	24,68101	21,29828	12,17997	27,79199	8,986103	34,06831	13,68466	35,87926	13,32808	33,80084	13,60411	34,33086	16,97191	29,62699	9,175302	35,21531	20,27043	27,55104	12,5391	29,06471	26,66488	30,74631	7,403986	25,35954	22,47092	74,60696	19,73316	40,89792	10,48547	45,5705	15,69635	56,58329	23,7482	55,38213	29,98094	67,08624	19,50093	33,01385	14,37479	64,92671	19,81246	43,20098	22,37518	52,35162	30,49064	38,48537	7,347135	51,94304	30,72164
2/24/2020 11:36:00 AM	66	35,72841	34,71423	43,01669	31,52976	36,64774	42,85104	44,72017	34,89962	25,21503	25,89916	46,76538	32,19165	20,10472	28,68155	34,51205	37,50697	23,50291	26,8435	29,01532	15,89094	21,42428	16,89033	24,61255	19,68847	48,62849	43,15324	42,12271	24,86593	36,69292	46,04146	57,40992	33,08445	43,60412	33,76989	38,56446	29,23947	39,30302	36,30381	36,69139	34,97278	50,09941	31,06446	39,89618	15,3786	15,34966	18,37789	31,10633	21,86008	45,20798	40,94503	42,13058	27,50338	51,50067	57,25526	51,2509	42,87806	35,29882	33,23621	55,89957	35,26884	29,91276	36,59255	22,82203	38,51963	24,97838	46,08146	31,05017	37,3662	27,17949	16,29193	25,97771	27,22004	40,78153	40,28404	38,857	40,14188	47,99652	38,23476	53,00108	41,05555	31,85283	44,68094	36,71703	27,0001	30,45287	21,36322	33,24499	23,22544	43,18482	24,06354	39,93908	48,17832	22,12457	15,53313	34,98991	17,06524	32,90306	31,09513	28,60391	14,06056	29,16563	45,04199	47,17031	47,22086	36,34719	35,79459	38,12403	25,04884	33,97533	20,52657	30,94116	30,21006	35,13463	14,61463	36,79184	26,76945	22,73403	8,411044	29,23478	20,50868	34,73717	31,28198	25,88541	12,57294	28,06774	29,72432	32,3968	21,68401	27,93469	15,11239	28,45719	15,6422	38,37023	20,59433	44,57594	25,81489	26,292	12,02151	40,12835	31,72083	27,81361	19,18911	32,90016	24,93569	22,05612	12,28649	28,8043	9,254394	34,73889	14,34253	37,08548	13,05738	34,42308	13,19422	35,50246	17,39825	29,29501	9,78179	35,75908	20,47123	27,68734	13,05675	29,54631	26,41233	30,45293	7,751092	26,49363	22,85201	76,44418	20,30808	40,4193	10,01174	47,61321	16,46897	59,05739	23,45104	57,33981	31,45875	68,95233	19,82109	34,2756	15,70188	67,66973	22,37062	44,57318	23,65751	55,15888	32,60824	39,45036	7,355217	52,22473	31,6532
2/24/2020 1:36:00 PM	68	37,54311	35,70299	44,93003	32,40627	38,39868	43,72811	44,85121	36,56443	25,21006	27,02454	47,72581	33,92684	20,65132	30,00774	36,59668	38,34079	23,23545	27,80732	29,6694	16,81034	21,66107	17,24	24,94757	19,86357	48,87351	43,81687	42,25105	24,19872	37,94776	48,67402	59,54755	34,4851	44,96471	34,56827	40,60683	30,22677	40,64476	37,49613	39,22462	36,66294	52,04403	32,20843	39,45852	15,79002	15,71749	18,61399	32,31737	21,68511	44,97638	41,60049	42,92212	28,87455	52,4352	58,84913	52,74495	44,23484	37,1109	35,12738	57,09246	35,3558	32,01246	37,20441	23,46458	40,28141	25,57423	47,20573	31,06412	37,43597	27,78466	16,90201	25,9328	27,47878	40,8363	39,68315	39,44767	41,40873	49,80071	39,89231	54,42743	44,02769	32,33208	47,02524	38,05475	28,23607	30,84991	22,52107	35,06348	23,98665	45,15687	25,14333	41,43644	49,99711	22,69776	15,70347	35,39304	16,74541	33,42106	30,04303	27,88427	14,29902	30,14672	45,17546	48,46085	49,91938	38,57378	37,47562	39,1344	26,51408	34,49416	20,91464	31,81773	31,86104	36,51325	14,96747	37,48197	26,92087	23,33817	8,227096	29,85066	21,46158	34,22372	32,29346	25,62914	12,01405	28,6189	30,40658	32,33063	22,2543	28,69529	15,929	29,32796	15,75079	39,47626	21,30823	46,3445	25,59702	26,3798	12,23364	40,11142	31,50973	27,66447	19,63314	33,4315	24,95938	22,60348	11,92066	28,65834	9,124183	35,24467	14,7306	36,77442	12,84317	36,13277	13,34038	36,17297	17,86023	30,84576	9,968917	37,1453	20,50322	27,71779	13,54409	30,34641	26,84302	31,40743	7,617015	27,16077	23,50561	78,27469	21,00479	41,46207	9,504519	47,17638	17,57646	59,03231	23,87862	59,12985	31,66611	69,87849	19,88002	35,87263	14,69579	69,35767	21,64263	43,70827	23,857	56,72054	34,41852	41,05838	7,986571	54,23961	32,07048
2/24/2020 3:36:00 PM	70	38,95294	36,37075	45,09677	33,77701	39,24521	45,81621	45,42564	36,23038	26,47146	27,93283	48,11837	35,25613	21,03248	29,59998	37,02462	39,65034	23,40987	29,57649	30,89191	17,30645	22,62489	17,37566	24,95883	20,72806	49,26082	45,7758	44,67348	25,50232	39,65414	49,97645	59,24997	34,88962	46,51056	35,12676	41,1613	31,96991	42,36862	38,53269	39,98232	39,31635	53,08729	33,78584	40,47794	16,11053	15,94109	18,74268	32,3718	22,27993	46,0291	43,78309	44,04185	30,35767	53,54367	61,66853	55,54681	46,86623	38,51155	36,5768	58,80616	38,08127	31,6847	38,74737	25,07032	40,9259	26,31196	49,56449	32,06323	39,35408	28,19456	17,47983	28,23532	28,50015	42,72498	42,01502	41,54068	41,11061	52,70895	40,13705	56,83963	46,65202	34,78331	48,2103	39,0598	28,77867	31,97454	22,56079	36,30278	25,50819	46,27204	25,30912	42,13736	51,28262	22,52079	16,60049	36,41848	17,73216	34,93106	30,92009	27,87025	14,5376	31,4459	46,35099	49,60268	50,36065	38,91357	37,72374	39,7994	26,2478	35,74575	22,16643	32,49641	32,38354	37,23088	15,18312	39,59874	27,23966	23,73867	8,697432	30,77179	21,21892	35,21614	33,29161	25,90676	12,15448	29,51923	30,63059	32,11954	23,40282	29,59632	16,08049	30,04193	16,10826	40,04883	22,97966	46,99388	25,22484	27,11324	12,27744	41,56961	31,67067	28,06608	19,34288	34,16231	25,60151	22,76815	12,53848	28,57489	9,170535	36,30934	14,28796	37,82024	13,24416	35,42191	13,18931	37,08092	18,39343	30,42606	10,06155	36,51553	20,18112	29,04067	13,89872	30,96085	27,77804	31,8377	8,256935	27,34631	24,30275	79,26393	21,59123	41,2969	10,0708	48,73459	18,19629	59,80631	25,29192	59,96097	33,16458	69,33998	21,11896	37,22985	16,10715	69,47482	21,72973	44,77128	24,24763	58,5286	35,44029	40,944	8,225644	57,62717	33,00045
2/24/2020 5:36:00 PM	72	39,35255	38,30632	46,36646	34,00827	41,16829	47,84248	47,35501	37,49268	26,58896	29,15431	49,15002	36,53052	22,03118	31,5274	38,12203	41,5071	24,95496	29,94778	31,18776	17,6633	23,3801	17,45075	25,48554	20,28287	52,55892	46,77104	47,17044	25,30373	40,98136	49,88513	61,11517	36,43893	48,29673	34,82814	42,94326	33,427	43,44248	39,91414	41,1399	39,86558	54,59183	34,9607	42,4484	15,96396	16,47809	18,71684	32,34119	21,9085	46,59331	44,84762	46,43126	30,55683	55,21814	63,4031	56,94118	50,20668	39,87822	37,24151	59,52691	38,40034	32,20235	39,07362	25,3087	42,34333	28,22047	51,08263	32,62793	39,42915	28,15981	16,90608	28,76644	29,23602	43,19905	42,18404	43,34881	42,26272	53,49242	41,93827	59,09241	47,78908	35,20488	49,62983	41,28979	28,47611	33,48572	23,71519	38,67548	26,21443	46,50103	26,08947	42,56002	52,06621	23,85147	17,07829	36,86574	18,31427	34,33991	32,36234	28,7882	14,02022	33,64555	46,42055	51,54668	52,03553	40,24895	39,742	40,99318	27,84925	36,66363	22,30507	33,41829	33,39184	38,2751	15,84832	39,15057	27,68125	24,7172	8,547055	30,84425	22,74591	35,45114	34,29122	26,73934	13,11319	28,9095	31,61003	33,5226	23,93056	30,19127	16,40501	30,3947	16,45267	41,82298	23,36663	47,23752	25,61416	27,62337	12,89	42,04292	32,96246	29,34944	19,95773	34,95559	25,90738	23,01545	13,28712	28,79213	8,791515	36,44183	14,03072	37,66137	13,90065	36,94615	13,91102	38,49021	18,08217	30,84356	9,40484	37,65473	20,90096	29,40678	14,22151	30,93902	28,13156	31,94843	7,966056	28,37064	24,35911	81,47651	22,53682	43,38065	10,48167	50,91727	19,3931	62,08126	25,63191	63,25071	34,51502	70,54474	22,05066	38,43799	15,33212	71,9248	23,01696	47,0233	24,48566	61,10784	36,5337	42,26742	9,169016	57,68195	34,60006
2/24/2020 7:36:00 PM	74	41,38007	38,71215	47,47154	34,81184	42,29057	47,85104	49,74794	38,22681	27,84683	29,66782	50,57168	38,58484	22,10433	31,70099	41,22202	43,37105	26,0753	30,83852	32,24538	17,55146	24,32008	17,87612	26,18804	20,95671	54,58237	50,00926	45,81773	28,09116	43,82088	52,81423	62,57095	36,58136	50,16744	35,05078	46,00858	35,68198	45,81565	40,11826	42,15428	40,65519	56,2529	36,22748	44,74221	17,59816	17,64713	19,06271	32,68132	22,6892	48,06311	45,86835	46,6324	32,09018	57,10123	66,14072	59,24265	52,03926	41,22514	38,52012	60,56236	39,8157	31,7622	40,80225	26,64622	43,41071	28,58753	51,8815	34,01096	41,14114	29,67175	17,3805	29,06195	29,10339	43,61531	43,47059	43,91164	43,11105	55,79735	42,83295	59,65656	49,21806	35,5848	52,03222	42,51051	29,35469	33,32684	24,3779	40,16896	26,91141	48,13889	27,05135	43,14856	52,41364	24,14581	17,02338	38,69515	18,59126	36,2498	32,9186	29,17289	13,61855	34,35918	47,62185	51,73602	53,18372	41,81283	39,39897	40,81213	28,81182	37,09543	22,83626	33,74717	34,49595	38,39703	15,73849	40,15135	27,9242	24,99869	8,731902	31,49536	23,03514	35,21524	34,25633	27,43361	13,22772	29,612	31,9954	35,1883	23,97934	30,46716	17,08638	31,43485	16,65976	41,69609	23,01531	48,30522	25,57748	27,94948	13,03064	42,51202	33,02795	29,9446	19,82924	35,85157	26,30126	23,40766	13,06856	29,56414	9,441865	37,41615	14,13455	38,38853	13,24015	36,47526	14,41997	38,54415	19,59473	31,39292	10,06044	37,62731	21,61093	31,18521	13,78951	31,0311	28,74365	32,53419	8,447793	28,27496	24,67382	84,07418	22,67145	44,38528	11,03821	52,00037	18,50837	65,17213	27,14667	65,04994	35,69739	73,17232	23,5617	39,94833	15,72385	72,03388	24,22711	48,66621	25,80861	63,07354	37,36938	43,49269	8,852855	59,22663	34,23014
2/24/2020 9:36:00 PM	76	43,53641	40,62382	49,61393	36,38173	43,32864	48,7806	53,41788	39,16584	28,37602	30,67259	52,7305	39,31421	23,49159	31,86264	41,00285	43,66152	26,31983	30,87617	33,11686	17,71434	24,21564	18,23483	26,90927	21,06246	56,04251	51,33117	46,03352	28,83973	44,85902	55,55344	64,38342	39,04226	52,61957	37,09053	47,2036	36,73768	46,51587	41,73119	43,17093	43,00397	57,90726	36,52002	45,56664	17,52204	18,01904	19,68936	33,0162	24,36125	49,79533	49,65171	48,2014	32,63683	61,42504	68,52151	62,94049	52,68781	42,36385	41,02025	63,34799	41,68214	33,95937	41,57272	28,0629	45,25848	28,54547	53,67727	34,78	42,83205	30,85516	18,26129	30,13007	29,79823	44,95496	44,49844	45,73413	44,49761	58,52516	45,03668	62,3633	51,54184	37,16927	53,75221	43,23304	31,14176	34,78518	26,2826	42,39204	27,91107	49,46397	27,82348	45,75887	53,68031	24,2986	17,06724	39,27111	18,89264	35,64378	33,13025	28,51818	14,92996	35,76737	49,26489	54,66878	55,59991	43,54768	40,98744	42,33767	30,66389	37,9941	23,43308	34,27512	35,53258	40,06107	15,49784	41,33504	27,82922	25,00732	8,445168	31,99471	24,28976	35,71549	34,55108	28,57234	13,40994	30,92396	32,35487	34,44849	25,86518	31,33206	17,68568	31,94504	16,33089	42,78798	23,70496	48,74703	26,462	29,07507	13,33844	43,75318	33,74931	30,67114	19,7746	36,91058	25,88328	23,50858	12,61128	30,39186	9,433302	38,67374	14,25702	39,86724	14,53664	37,30403	14,99965	39,98605	19,7831	32,68892	10,17932	39,37072	21,64449	31,6074	14,51854	32,01274	28,64791	32,16637	8,580694	29,32796	24,9799	83,82162	22,93566	45,79147	12,14999	52,92075	18,80547	65,87768	29,17758	65,95029	37,06392	75,35022	24,80327	41,74493	16,65624	73,95288	24,23844	49,97113	25,6268	64,89956	39,21668	44,79671	8,619999	61,22859	35,63384
2/24/2020 11:36:00 PM	78	44,48096	41,17554	49,91525	36,48148	44,03736	48,99066	52,16526	40,0469	28,47452	31,5815	52,41967	40,172	24,59591	33,55169	43,23745	44,9435	26,85759	31,84281	33,89948	17,81582	24,8367	18,90294	27,27164	21,38553	57,28262	53,35419	50,27575	30,35996	47,38658	56,73042	67,32725	43,04225	54,99628	38,72749	49,03376	37,17016	48,29728	42,35404	43,67436	44,08488	59,01637	38,06511	46,43796	17,95542	18,85334	20,5122	33,71332	24,12246	51,60844	49,23035	49,70036	33,83165	60,04117	70,67156	64,22462	54,30841	44,67735	43,10884	66,18058	42,51679	34,8251	44,09123	28,35702	47,82763	28,66545	54,89625	35,26497	45,93412	32,3807	18,67513	30,36963	31,03586	46,445	45,79485	45,9516	46,45136	60,6165	45,7501	63,27262	53,27095	38,17508	54,27214	45,40741	32,83239	35,59764	26,92218	44,48042	28,21038	51,63979	28,4641	47,40309	54,71797	25,59661	17,92447	39,72321	19,03756	38,2818	33,37486	30,16765	15,82815	37,63822	51,25932	55,89488	56,20352	44,27698	41,96439	43,02325	30,84673	39,75396	23,99045	36,11371	34,95068	39,42605	16,29691	43,26826	29,39303	25,85979	8,332158	33,02747	23,46755	36,21304	34,98439	29,51605	14,07017	32,13245	33,74931	35,42088	26,28738	31,92812	18,77349	32,42125	17,12989	44,20563	24,58009	49,4208	26,77988	30,03426	12,78349	45,09616	35,1635	30,38434	21,41302	37,93552	26,51539	24,5146	13,01006	31,82637	9,144079	39,64419	14,27263	40,25939	15,18305	38,41602	14,22801	40,84003	19,39572	32,6959	10,02618	38,99868	22,23627	31,57735	15,19486	31,96826	29,06056	32,9548	8,804571	30,00097	25,36638	84,33563	23,79276	46,53148	12,42664	56,07848	19,22504	68,47702	30,57492	66,01929	37,48799	76,43354	24,17544	43,16058	16,87016	75,4537	24,482	52,48936	27,30507	65,76392	40,63454	46,57929	9,051517	62,52901	38,34363
2/25/2020 1:36:00 AM	80	46,03144	42,77658	51,51684	38,96807	46,92978	50,83119	55,30856	41,52423	30,32417	32,79392	55,45888	40,81324	26,16773	34,07666	44,42943	46,97752	28,89119	32,35322	34,96442	17,95721	24,6953	19,05939	27,94091	22,66502	59,36623	54,84465	50,23168	30,38075	48,78806	59,09912	70,21241	42,82003	57,50664	39,56116	51,03607	38,76285	49,85632	44,70421	45,62942	46,31107	60,6288	37,90762	47,6606	18,68438	18,70669	20,0114	33,53918	24,53256	53,15498	51,4086	51,74769	34,4304	61,58253	71,53887	65,71667	55,46674	47,51582	43,5264	67,19386	44,18435	35,50067	44,84058	29,94923	48,30114	30,5254	57,01295	36,33372	46,83797	32,61847	18,96752	31,05438	32,39763	45,73034	45,58507	47,7055	49,43607	61,6849	47,42118	64,99634	54,90412	39,68232	57,42636	47,46761	33,50394	37,26867	28,44586	45,13283	29,5202	52,40903	28,68134	48,39323	58,0303	26,29221	18,98928	40,67419	20,48858	38,64515	33,93457	29,96981	15,92583	39,34198	51,77001	57,84683	58,51866	46,93917	43,46803	44,51288	32,26618	40,98434	24,55763	37,62613	37,82044	41,08415	16,62253	44,30261	30,21041	25,83458	9,008343	34,50293	24,71016	37,06683	35,58363	29,53401	14,66491	33,23932	34,37009	35,55944	26,77836	33,23808	18,39095	32,46125	17,92523	43,88546	25,26042	51,50841	26,9534	30,94904	13,06449	45,63943	34,68792	31,27087	21,59877	39,24052	27,35708	25,08379	12,41759	31,77568	9,519231	41,03255	14,03888	41,64083	15,36355	39,35303	15,18126	41,08753	19,87442	33,67471	10,44147	40,14527	22,63021	33,17218	15,17	33,75525	29,76225	33,07339	9,248661	30,14382	26,43285	84,42212	24,18221	47,89567	12,21672	56,85946	19,51377	69,67859	32,40944	67,72926	38,54015	77,70081	25,03799	44,53263	17,82003	77,29367	26,98911	54,7065	28,85299	67,26971	41,45412	47,66219	9,502723	65,55254	37,41518
2/25/2020 3:36:00 AM	82	45,71888	43,71843	53,59147	41,2279	48,22571	51,78223	55,63612	42,53012	31,50807	32,35584	56,96321	41,59684	26,56001	34,01166	44,61621	47,64333	29,74207	33,28864	35,79575	18,93485	26,60118	19,33355	28,17681	22,49441	61,31092	56,2118	54,56842	31,98732	52,75422	59,68246	69,19934	44,34896	59,82794	40,749	53,97623	40,24668	51,76862	45,9804	45,81213	46,82175	63,0435	38,83614	48,52778	18,49241	19,39234	20,47773	33,39916	23,61371	56,26638	51,24054	53,71608	35,36865	64,65027	74,92928	67,86169	58,55299	48,10593	45,71992	70,38351	45,52795	36,45847	46,83743	32,79613	50,91879	31,49191	58,32974	37,73763	48,10352	31,82409	19,9817	31,24924	32,73866	49,42308	48,39516	48,65088	48,81776	63,96613	48,40607	66,97005	55,62922	41,86415	60,86152	49,11182	35,31589	38,00287	29,78275	47,0852	31,42476	53,91386	29,1505	50,70029	58,23477	26,47333	18,792	40,62196	20,06873	41,9945	37,045	30,73483	16,69312	40,13338	53,62794	57,61661	59,86516	48,90287	45,68109	45,8218	33,17039	41,98055	25,56559	37,99652	38,00516	43,67477	17,67953	45,8973	31,63669	26,74562	9,223034	34,66602	24,5689	37,62247	36,03773	29,91656	14,71292	33,74012	36,21119	37,61253	26,6963	33,47204	18,65136	33,44586	19,27995	45,93336	25,97894	53,29568	28,50175	31,04878	14,28036	46,92701	34,68826	30,72924	22,19109	39,20127	28,55106	25,4796	14,04198	31,1591	9,260608	41,78991	14,73364	41,87306	15,51835	40,24205	15,62072	41,9025	19,36291	36,46897	10,56794	40,30262	23,51549	33,22392	15,75521	32,31723	31,25546	34,5595	8,848504	31,09154	26,06584	87,52459	24,87	48,66297	10,94165	58,64279	20,90013	71,96632	32,66371	71,18327	41,22652	79,41957	25,98047	48,75539	18,17294	78,75401	29,9312	57,46443	29,99013	68,98279	44,14311	50,53597	11,01569	65,9127	37,07504
2/25/2020 5:36:00 AM	84	48,33962	44,17371	55,8336	40,51365	48,34093	55,19936	57,65286	43,79697	31,92239	35,68364	58,7645	43,19663	27,87805	35,91671	45,96313	49,05145	31,18396	34,6877	36,74071	20,7052	25,62528	19,99648	29,12612	23,21522	62,08644	58,90031	55,29281	33,54657	54,75402	62,97476	71,39645	45,83444	60,66009	42,8317	55,54674	43,36379	52,14895	47,72408	47,85126	48,33782	64,40451	40,40409	50,11218	19,75298	19,58195	21,24054	35,19189	25,34815	55,65691	53,39938	55,87194	36,72097	66,26901	77,00591	71,15455	59,83173	49,98045	46,08477	70,75439	46,48832	36,89482	47,67759	33,33257	52,77493	32,33525	59,61538	39,15983	50,13284	33,67809	20,15964	32,61197	33,31179	49,14622	48,62221	49,26814	50,97515	66,063	50,50874	70,40955	59,82869	42,86417	61,39754	49,16184	34,3013	39,50591	30,06928	47,91743	32,44847	55,32315	29,89611	50,35589	57,61426	27,66067	19,05145	42,74453	20,54004	41,41903	36,24234	32,75275	16,82181	41,10073	53,99992	59,00752	61,81656	49,98833	47,09031	47,05225	32,82942	43,54132	26,43174	39,62885	38,97905	44,79498	17,36441	45,14389	31,33565	28,3104	9,413338	35,63764	24,89134	38,42686	37,10682	30,65691	15,5122	35,26842	36,23549	38,00232	28,42997	33,80892	18,66725	33,64687	18,96911	46,75198	23,97312	54,24183	28,74234	30,49514	14,09711	47,49765	35,23783	32,38374	22,4761	40,19556	30,18236	26,14404	13,28125	32,40537	9,877253	42,1464	14,05815	42,43666	16,45274	40,87616	15,81572	42,67628	21,1743	35,55724	10,87119	41,45067	23,57835	33,84456	15,80888	34,14809	31,26734	34,68861	9,46846	31,62757	26,95126	87,49744	24,09511	50,195	10,94662	58,96428	21,52216	72,63167	33,74151	72,71323	41,97392	81,93372	27,53136	49,32948	19,72902	80,12122	30,6538	59,75803	29,93521	70,65297	45,86697	54,19748	11,34021	67,68555	40,33281
2/25/2020 7:36:00 AM	86	51,89808	45,5285	57,56259	41,51332	50,86877	57,08368	59,45319	43,4652	32,42264	37,36019	60,69442	44,72128	29,55957	37,16325	47,76629	51,21125	32,29015	34,26247	39,05097	21,36453	25,85551	20,70188	29,52545	23,14158	64,62389	60,52581	56,6447	34,09428	56,30485	65,80722	73,8693	47,89622	63,50637	43,78965	55,55834	45,13643	54,71962	49,60516	49,01008	50,07046	65,80916	40,74568	51,30272	21,50178	20,6728	21,19654	36,38338	26,04146	57,42548	55,63177	56,22168	38,93948	68,05164	77,29257	71,16373	62,39735	52,23441	47,60803	73,66759	48,55196	38,83179	49,87531	33,01483	54,97652	33,74524	61,81387	40,79306	50,65719	34,71817	20,19176	33,83973	33,41754	49,96532	50,23189	49,97216	51,61099	68,74268	50,50536	71,79736	60,74401	43,41408	64,42169	50,40527	36,4126	41,57362	31,86049	49,76735	32,98643	55,71066	30,36148	52,72126	58,88206	29,14331	19,2278	44,67797	21,51138	41,73049	37,0481	34,05863	17,21368	42,49475	55,55821	60,88245	63,81749	51,54005	47,3937	50,04007	34,84424	44,63963	26,91314	41,01632	41,7459	46,5913	17,48252	46,66093	31,42607	28,55141	8,831923	37,34451	25,75632	38,39778	37,37712	31,43595	15,49638	35,90614	37,33567	38,52447	28,49194	34,07715	21,05914	34,37805	18,8876	46,86637	25,18105	54,54113	30,05941	32,33422	13,82267	49,2537	35,98378	33,04031	22,67877	41,85089	30,02791	26,50586	13,30536	33,26142	9,815361	43,13716	14,07141	43,92145	16,73561	42,55706	15,71701	43,71187	21,11143	36,76607	10,9739	41,84716	25,05899	34,1476	16,65741	34,58672	32,34237	35,29337	9,697653	32,03471	27,55872	87,42284	25,04794	49,68322	12,433	59,88153	22,66143	74,52137	37,23613	73,51203	42,89878	82,20304	29,37521	50,7711	19,23547	80,97314	30,3612	60,15052	29,27387	73,30301	46,30934	55,38219	11,27404	70,76993	41,60381
2/25/2020 9:36:00 AM	88	53,75463	46,80904	58,9052	43,51279	53,52813	60,23955	60,91318	45,43283	33,11609	37,15559	61,187	46,71702	31,13941	38,57475	48,80981	51,99381	32,651	34,76231	39,56765	21,91423	25,96126	20,62949	29,67624	23,53814	67,85131	61,82064	59,76031	35,66645	58,45628	68,60184	76,89192	50,86028	65,27155	45,26077	59,0578	47,31604	56,63206	51,64346	51,3398	52,49144	67,39702	43,36905	53,6412	22,93124	20,55234	21,35313	38,19131	27,46194	59,42943	55,97371	58,69827	40,04242	70,8419	79,62312	74,60157	63,75277	54,69745	49,5564	73,90958	50,97777	39,38778	51,16082	34,15969	58,31482	34,76763	65,11128	41,29089	53,45671	36,76303	21,26472	33,94328	34,27484	50,82077	51,90747	52,347	52,90189	71,54343	54,3931	74,87318	63,08598	45,34994	67,433	51,32349	37,36738	41,95444	32,7435	51,39354	34,35593	57,19536	31,67447	55,06189	61,26865	28,94161	18,62815	46,01341	21,64954	43,11996	37,50829	35,07833	18,10262	44,22207	58,98879	62,35543	67,06254	54,28715	49,92125	51,64297	36,93986	46,1649	28,44793	42,04023	42,53585	47,06344	17,73507	48,77839	31,46351	28,95585	9,330032	37,41877	26,05921	38,98065	38,06573	31,96908	15,75438	38,1297	37,71234	39,94522	28,48668	35,28459	20,55254	35,23742	19,48138	49,54645	25,45065	55,67868	29,742	33,14773	13,30474	49,14837	36,64235	34,22932	22,86078	42,32	31,1602	26,7305	13,24098	34,73075	10,37481	43,48668	14,20625	45,37101	17,63318	44,1304	15,94241	44,81045	22,46816	36,43298	10,841	43,10297	24,96077	34,82393	17,15027	35,54467	32,81498	34,73952	9,996477	32,8353	28,16465	88,54574	26,60208	52,30651	13,29942	63,51356	23,14407	77,63097	39,34427	75,24612	46,55366	83,49602	29,84002	53,24968	19,22006	83,10185	30,90166	62,88702	31,45129	73,80215	47,09426	58,36477	11,68995	73,33596	42,3749
2/25/2020 11:36:00 AM	90	55,83983	48,78592	60,78215	46,02102	52,74266	60,31975	63,39351	47,11462	33,8246	38,99288	63,19925	48,14331	30,75541	39,85495	51,44977	54,23139	33,50582	35,79169	40,81206	22,05501	26,37178	21,47402	29,75416	24,63141	69,54763	64,23891	62,54476	37,84019	60,76164	69,93617	80,94966	51,33054	66,66114	46,52865	59,91766	48,55528	59,31145	52,6291	52,52494	55,07045	69,73965	44,11224	55,36791	22,49503	20,96555	22,18812	37,32607	27,12775	60,35913	58,39164	60,69181	40,39484	72,77928	82,53357	76,89725	66,41966	57,53074	50,55606	76,33669	52,8317	41,30885	53,26916	35,97687	59,01809	36,63682	68,40455	43,51189	54,31264	37,63871	22,00735	35,06541	34,55529	53,63437	53,24905	53,9935	51,79736	74,58837	56,61763	78,22495	64,28375	46,76614	68,18868	53,68934	40,37252	44,60986	33,81451	53,83373	36,53094	58,45518	31,68255	58,46264	63,00729	30,25462	19,9377	46,10356	21,0474	44,42128	38,91668	34,88623	18,94839	46,56126	61,1258	65,00477	67,80414	55,4854	52,67379	54,04869	38,40731	47,15235	29,51682	43,48033	44,36589	48,12086	18,16437	49,67921	32,79427	29,04206	9,265307	38,38251	28,26806	40,59834	38,38389	32,69458	15,98247	38,63754	38,97823	40,82525	30,04345	36,0197	21,32357	36,05175	20,12807	51,42691	26,88653	56,34781	30,68317	33,17757	14,05352	50,45127	38,43633	34,51819	23,03044	43,76617	31,76082	27,57281	13,66752	33,04211	10,59972	45,28376	15,0105	45,35809	18,12189	44,12439	15,77822	46,86263	23,33258	37,09777	11,23536	44,37486	25,20018	35,86725	17,38575	36,20794	33,75553	35,15715	10,12185	34,35849	29,49699	89,34274	27,29008	52,9492	13,88581	65,60912	23,6544	79,78649	41,0704	78,12259	49,49195	85,12634	32,81043	56,7774	20,1709	85,64055	32,651	64,75395	31,93855	75,75127	48,6256	58,17245	12,94575	74,7677	44,25632
2/25/2020 1:36:00 PM	92	55,84452	49,55473	62,07947	48,12728	55,51157	61,76517	65,56229	50,0574	34,61905	39,89383	65,75659	51,54226	30,96472	40,42648	52,23751	54,99669	36,13216	36,39927	41,73229	23,54734	27,33457	21,6686	30,32577	24,42791	71,40274	66,93385	66,43609	35,84432	63,41298	71,98628	82,05854	52,41401	70,7613	46,58053	62,37704	50,23002	61,31073	55,32453	54,31981	54,93927	71,94215	45,20681	56,66259	23,17439	22,75226	22,50166	36,74327	26,4278	62,38866	59,40361	61,44901	42,20954	77,00403	83,98072	80,29033	67,4864	60,05692	53,12901	77,49442	55,47649	43,09682	56,71397	38,42479	60,09208	39,28879	69,70802	45,36625	55,57637	38,30729	22,16761	35,585	35,28031	55,69304	55,54929	55,0842	54,84396	75,50419	59,0846	78,89935	64,56047	50,01167	71,5078	56,69941	42,44308	45,54922	35,06154	55,06279	38,89257	59,94647	31,72124	59,24057	65,37811	30,12089	20,6786	46,57217	22,0745	45,67308	40,43933	36,73533	19,45907	48,45616	62,30375	65,43761	69,53485	58,34998	53,95411	56,04663	39,84119	48,72244	30,44202	46,79494	45,45335	50,44188	19,51239	51,27687	34,57463	28,79449	9,738339	38,54346	27,47748	41,50006	39,03322	32,70467	16,45564	39,96747	39,76335	42,55229	31,09492	37,47527	20,9978	36,7229	20,66962	52,94229	26,92128	58,78544	30,96596	34,80154	14,54375	50,31132	38,34397	35,52981	23,08425	44,62319	31,08891	28,56805	13,98783	33,20139	11,03262	45,98026	15,3985	47,07836	17,78052	43,88387	16,36508	47,68637	23,19898	39,03632	10,43276	45,46655	24,81709	38,96538	17,71213	36,68317	34,69192	35,42758	10,0487	33,6917	28,70648	91,40867	29,49416	53,32028	13,75684	68,44621	25,01824	81,81719	39,37162	81,16006	48,57877	86,99823	35,57319	56,86312	20,66265	87,20049	34,99268	69,20763	32,75855	78,26032	51,4423	59,87062	13,33465	76,01929	43,79531
