# Supplementary material for: Neuroblastoma signalling models unveil combination therapies targeting feedback-mediated resistance
Source: PLoS Comput Biol. 2021 Nov 4;17(11):e1009515. doi: 10.1371/journal.pcbi.1009515 (PMC8604339; doi:10.1371/journal.pcbi.1009515)
Supplement: S2 File — (ZIP) [file pcbi.1009515.s023.zip › drug_sensitivity/N206_drug_sensitivity/N206_SCH_AZD_rep2_follow.txt]

Label: N206_SCH_AZD_synergy_rep2_follow
Metric: Phase Object Confluence (Percent)
Cell Type: N206
Passage: 1
Notes: 
Analysis Job: N206_SCH_AZD_rep2_follow

Date Time	Elapsed	A1, Image 1	A1, Image 2	A1, Image 3	B1, Image 1	B1, Image 2	B1, Image 3	C1, Image 1	C1, Image 2	C1, Image 3	D1, Image 1	D1, Image 2	D1, Image 3	E1, Image 1	E1, Image 2	E1, Image 3	F1, Image 1	F1, Image 2	F1, Image 3	A2, Image 1	A2, Image 2	A2, Image 3	B2, Image 1	B2, Image 2	B2, Image 3	C2, Image 1	C2, Image 2	C2, Image 3	D2, Image 1	D2, Image 2	D2, Image 3	E2, Image 1	E2, Image 2	E2, Image 3	F2, Image 1	F2, Image 2	F2, Image 3	A3, Image 1	A3, Image 2	A3, Image 3	B3, Image 1	B3, Image 2	B3, Image 3	C3, Image 1	C3, Image 2	C3, Image 3	D3, Image 1	D3, Image 2	D3, Image 3	E3, Image 1	E3, Image 2	E3, Image 3	F3, Image 1	F3, Image 2	F3, Image 3	A4, Image 1	A4, Image 2	A4, Image 3	B4, Image 1	B4, Image 2	B4, Image 3	C4, Image 1	C4, Image 2	C4, Image 3	D4, Image 1	D4, Image 2	D4, Image 3	E4, Image 1	E4, Image 2	E4, Image 3	F4, Image 1	F4, Image 2	F4, Image 3	A5, Image 1	A5, Image 2	A5, Image 3	B5, Image 1	B5, Image 2	B5, Image 3	C5, Image 1	C5, Image 2	C5, Image 3	D5, Image 1	D5, Image 2	D5, Image 3	E5, Image 1	E5, Image 2	E5, Image 3	F5, Image 1	F5, Image 2	F5, Image 3	A6, Image 1	A6, Image 2	A6, Image 3	B6, Image 1	B6, Image 2	B6, Image 3	C6, Image 1	C6, Image 2	C6, Image 3	D6, Image 1	D6, Image 2	D6, Image 3	E6, Image 1	E6, Image 2	E6, Image 3	F6, Image 1	F6, Image 2	F6, Image 3	A7, Image 1	A7, Image 2	A7, Image 3	B7, Image 1	B7, Image 2	B7, Image 3	C7, Image 1	C7, Image 2	C7, Image 3	D7, Image 1	D7, Image 2	D7, Image 3	E7, Image 1	E7, Image 2	E7, Image 3	F7, Image 1	F7, Image 2	F7, Image 3	A8, Image 1	A8, Image 2	A8, Image 3	B8, Image 1	B8, Image 2	B8, Image 3	C8, Image 1	C8, Image 2	C8, Image 3	D8, Image 1	D8, Image 2	D8, Image 3	E8, Image 1	E8, Image 2	E8, Image 3	F8, Image 1	F8, Image 2	F8, Image 3
2/20/2020 11:52:00 AM	0	33,09495	72,57646	21,86201	35,58729	55,18478	35,23486	29,6207	49,61421	32,72663	32,60631	46,44355	26,19875	29,66318	48,58581	26,99754	19,04074	33,30087	21,78099	35,06825	50,71729	42,3135	42,54462	88,5787	43,05931	47,27972	76,30381	44,7782	36,20123	74,08854	36,65113	36,89993	52,40821	32,50994	23,26978	57,56043	18,21197	22,71676	35,17172	18,63582	47,04797	63,26032	34,49388	49,21364	67,54891	49,46258	45,14492	56,0961	42,76664	33,15996	45,61733	39,61186	23,41484	24,31787	27,97627	21,40369	41,32453	27,58925	39,08101	54,93637	34,58914	48,49091	60,10638	47,9436	43,90598	52,42444	41,10998	34,4333	48,93581	33,60197	20,12814	26,67157	19,40001	19,17447	27,03691	16,11979	47,01896	40,65802	31,54453	35,80017	48,82688	36,70542	37,34272	51,3427	31,47277	29,31269	38,07271	35,46419	15,56173	20,38655	19,65517	19,61449	18,57766	16,50448	23,83448	37,19786	27,31758	40,1146	38,81845	33,32111	39,57222	42,75351	25,40714	28,95647	29,48856	27,64561	18,54312	17,63857	20,8055	12,97103	17,55043	15,67784	29,27587	29,67154	25,28943	30,66465	33,06173	24,04917	29,39124	26,83604	19,81853	26,27508	31,40004	21,11903	23,79912	25,50965	18,66801	21,38304	27,44322	20,88493	46,77657	37,20304	18,28228	30,98986	37,75661	28,9649	27,45289	34,69731	28,28698	32,18791	35,86594	25,4481	27,33125	25,00228	26,88357
2/20/2020 1:52:00 PM	2	35,26498	72,53765	21,32847	38,72838	53,9231	35,38344	31,11744	51,40472	32,3318	33,32851	45,36658	26,75501	29,58395	47,60265	27,02275	19,12971	32,46083	21,53266	36,9293	50,42447	41,24744	43,39571	89,63383	43,20499	48,17494	78,11064	46,33047	36,40694	74,67423	35,41888	36,29331	53,48288	34,00489	23,9555	59,62035	19,0348	22,95314	34,58126	20,11246	49,06741	66,04456	34,69227	50,43608	67,66965	49,57808	46,0284	56,71854	40,29316	33,38763	44,591	41,55483	25,02805	24,76638	27,36012	21,54661	41,63275	27,85346	40,61706	55,98987	35,35975	47,66668	60,75963	47,47499	43,41664	54,92602	41,77242	34,67845	50,96859	33,16541	19,69966	26,83176	20,58985	19,62105	27,16858	16,01383	47,83557	40,95664	32,55125	36,87901	48,88871	37,96378	37,53503	51,90574	32,79586	27,95694	36,96203	36,23287	15,19217	20,2388	20,57395	19,0712	19,24113	15,671	24,25233	37,8013	27,74688	38,97153	38,57151	33,15961	41,86361	43,38866	25,11868	28,8485	28,22371	28,04722	19,04792	17,77499	20,65249	12,24746	17,55167	15,84232	29,97465	29,36367	24,4936	31,28772	31,31314	23,75608	30,87043	25,57077	19,78766	26,40922	31,19771	22,05135	23,6571	25,08241	19,20127	23,03983	27,31136	20,60414	46,57991	38,24194	19,11341	32,61101	39,49823	29,54728	28,16714	35,09422	28,01103	33,90176	36,10542	26,50516	26,46324	24,3035	26,52368
2/20/2020 3:52:00 PM	4	34,48704	74,04655	22,65045	39,79637	54,92402	36,63434	31,89047	51,81035	34,12011	34,39082	45,15936	28,66435	29,31332	48,2329	27,97234	18,77611	32,83619	21,90678	36,52106	52,41021	43,58249	46,12732	90,20377	45,32722	50,05719	80,31541	46,96038	37,12569	75,128	37,70322	37,20152	55,843	34,97196	24,00848	60,79845	18,94189	22,74259	35,17974	21,90097	48,90121	67,33746	36,56485	53,44296	68,46651	50,78124	48,22351	57,7551	42,91445	33,3526	46,20793	41,6532	25,30069	24,15548	26,76289	22,65915	42,69072	28,60798	41,71648	56,86961	36,64919	49,32561	62,68222	50,18727	45,63944	55,98523	44,18939	34,97603	51,73886	34,48428	20,952	27,13942	21,74459	19,4905	27,96792	16,26057	49,92809	42,34161	32,74411	37,83253	50,29316	36,88791	37,56728	54,97286	33,38258	29,41037	37,66772	36,64069	15,60055	19,46342	20,88977	19,38916	19,44152	15,50688	24,26455	39,13482	27,85982	40,85206	40,15114	34,99557	41,84019	44,73696	25,56947	29,17855	29,3996	28,00599	19,67852	18,67464	20,86967	11,81138	17,90534	16,10543	30,29199	29,32575	24,41479	31,27038	32,2771	23,87752	29,37383	26,68021	19,38432	27,12899	31,85476	21,36722	25,40762	25,47255	19,07777	21,48583	27,96053	20,18761	50,05305	38,33624	19,71382	34,70394	40,35042	31,06315	29,77005	35,73192	27,88075	33,6973	38,51873	27,45863	27,70115	25,39428	26,94988
2/20/2020 5:52:00 PM	6	36,3226	74,10879	22,43065	42,57585	57,89988	38,45719	31,68387	54,10996	35,64787	35,71334	45,74934	29,80072	31,75564	47,78515	29,29819	19,05911	33,17708	21,52188	36,90747	57,50318	45,22298	46,73429	91,53736	46,36632	51,29055	80,92342	49,83449	39,38488	76,156	39,54258	38,70634	55,08919	35,82753	24,34758	61,69016	20,53741	23,72106	36,6858	23,13315	50,42723	69,47046	36,89103	54,36595	70,79195	52,74335	49,53471	61,39838	43,87497	34,88078	48,37298	43,20499	26,97067	25,12655	28,35461	23,60038	42,06724	29,48034	43,1565	58,82143	38,90093	49,76825	62,99535	51,25573	46,5261	56,8931	44,64544	36,32032	53,2568	34,51668	21,67343	27,30666	21,58861	19,93549	28,11464	16,86339	49,43897	43,71961	32,67469	38,34909	54,11479	38,96082	38,63492	55,7079	33,29631	30,56995	39,16902	37,96136	16,17339	20,0554	21,57942	20,45079	20,19175	16,6418	25,66576	40,09657	28,45221	41,2739	40,49637	34,73592	45,68213	45,30111	26,19142	29,84727	29,9006	29,6196	20,14472	18,27068	21,28882	13,27946	18,33451	16,59386	30,23776	30,15335	23,77998	32,49026	32,47707	24,01	30,49576	26,40722	19,4141	26,25083	31,33407	20,75915	24,37839	25,53195	19,70104	22,10454	28,88207	20,45597	50,61202	39,42978	19,26082	36,29877	41,13719	31,63123	31,66452	38,0466	30,12047	34,90143	40,50239	26,86222	28,51424	25,56808	26,43802
2/20/2020 7:52:00 PM	8	37,27971	76,47201	22,88268	42,31364	60,53196	39,8881	31,72276	55,3212	36,88018	36,91499	48,22019	30,09512	31,65313	49,85432	27,7296	19,55764	33,2637	21,46123	37,90776	56,60319	47,18025	48,08321	92,78819	47,70584	51,60982	82,01537	51,94477	39,77377	78,39694	39,42929	39,59135	56,06288	37,90858	23,9754	62,5505	20,96734	24,33121	37,78142	23,8235	52,25388	70,39637	36,73498	56,99298	72,20849	52,26619	50,52553	61,57757	43,95681	35,0409	49,03466	43,22247	27,48943	25,80757	27,91964	24,19243	42,80608	29,74324	43,40566	59,35939	39,57975	50,84943	66,24227	52,80568	47,9059	59,17551	45,47	37,55353	53,62724	36,24068	20,91091	27,74087	21,8942	20,72675	28,74261	16,28875	53,12314	44,43861	34,75678	39,66975	53,97145	39,02859	39,53139	56,91886	35,35153	30,42952	39,35234	39,1983	16,70666	20,23403	21,03296	20,26159	20,15584	16,94877	26,05003	39,70795	30,23465	41,87576	40,58943	36,86679	43,55244	46,60263	26,90263	30,80654	30,02141	29,04233	21,90056	18,26744	21,25394	12,14764	18,09171	16,45205	30,07315	29,79657	23,71664	32,61681	32,51817	24,1407	30,58259	26,72766	19,84472	26,56699	32,8565	21,92701	24,8003	26,12165	19,15244	22,60223	29,96422	21,10846	52,24594	41,51553	20,64731	37,72491	42,31481	31,58453	32,61481	40,13892	30,87906	36,59006	40,23126	27,39424	31,89061	26,41868	27,74059
2/20/2020 9:52:00 PM	10	39,62513	78,83794	23,90597	43,51225	60,94151	41,10984	33,19608	57,7111	37,40585	38,80361	50,90289	30,71252	33,3084	50,13961	28,10725	19,93548	35,50419	23,03658	39,23133	59,76591	49,19596	50,16834	92,92676	49,57491	53,89306	84,21909	51,96577	41,06924	80,56139	40,9889	39,55169	57,41131	39,28037	24,85985	64,65448	21,20565	24,40118	38,57745	23,87945	53,88961	73,22544	38,16023	57,75626	73,00508	53,24078	53,00295	61,85754	45,61657	37,01675	51,05376	44,03909	27,94845	26,41779	27,62641	25,53465	45,20523	31,33179	45,57996	63,32173	42,02738	51,2022	67,54622	54,00462	48,81549	60,55381	46,7008	38,07167	54,84286	36,13671	21,36964	28,5771	21,52879	21,35748	30,19818	16,91617	53,36297	45,63474	35,75783	42,9041	54,88685	39,54548	40,26884	57,64983	35,57976	31,11137	39,92188	40,47351	17,47783	20,26214	21,93475	21,14528	20,43166	17,00956	26,64132	41,15536	29,4465	43,22136	41,8243	37,31025	44,20363	47,73513	26,73471	30,11909	31,24033	29,04275	20,61132	17,74888	21,50537	12,32427	19,23616	16,78196	30,70257	30,56746	24,44442	33,45877	33,55776	24,27464	30,05816	27,95576	20,09153	28,02325	33,45629	22,02752	25,86083	26,47401	19,87373	22,74743	30,76868	21,1057	53,17025	43,25818	21,2844	39,23222	43,26461	32,13618	33,92731	41,12014	33,39537	38,22378	40,5598	30,07661	31,12297	27,2905	29,03204
2/20/2020 11:52:00 PM	12	39,4179	79,2249	24,5278	46,44839	63,39869	41,30208	34,64951	59,44525	38,47535	38,37215	51,99553	32,27958	33,41581	51,43022	28,20457	20,2216	35,44036	23,57897	39,67618	62,71483	49,68591	51,38987	93,82178	52,12838	55,26393	85,73166	55,85254	42,19606	81,84419	41,53702	41,35272	59,31609	39,48325	25,18948	66,79224	21,6485	25,71376	39,71355	25,04282	56,89788	75,95201	41,20442	59,72342	74,893	56,64001	53,84588	64,60772	47,46595	36,38704	52,65424	44,87132	28,17115	27,78452	28,11119	25,21593	46,43588	31,70135	46,75308	64,89368	42,96164	53,58069	70,10349	54,63037	51,08809	63,10096	47,8652	37,36537	56,10424	36,11972	23,00066	28,95447	22,43894	21,23183	31,92798	18,0935	55,00608	48,14621	37,52722	42,71814	55,08897	40,91955	39,80865	58,98824	36,13326	32,21707	39,79347	40,17213	17,58262	20,44492	23,06663	21,65665	20,55938	17,75399	27,32648	41,68594	29,74269	43,61517	41,92115	38,21453	46,28323	48,25984	28,04888	30,68178	30,62873	29,56323	21,35631	18,38804	21,64277	12,43403	20,31105	17,18694	30,90538	30,85095	25,08151	33,3479	32,89919	24,79823	31,06011	28,41665	20,35312	27,26515	34,33666	22,11739	25,74547	26,62764	19,55398	23,62919	31,49916	22,12125	55,97128	45,42572	22,68782	40,56173	43,8923	33,46609	34,08654	43,28484	34,75954	38,92414	42,77029	30,29004	33,16279	27,98243	29,98833
2/21/2020 1:52:00 AM	14	40,8975	79,99448	25,34676	46,55338	64,50922	43,16188	34,54672	60,65098	41,09859	39,65856	51,8489	31,71066	33,76023	52,78902	29,25129	21,1533	35,61781	23,56018	42,03471	65,70892	51,10301	53,47604	94,79974	52,61136	56,72628	87,52598	56,88204	44,17778	84,16785	43,44606	43,06401	60,70416	40,21137	26,1084	66,66543	22,26866	26,26326	41,03753	27,08375	58,2282	77,46809	41,82741	60,97073	75,84515	58,36733	54,78103	65,88963	47,90092	37,38472	52,93745	45,94171	28,76789	27,67856	29,54154	27,82452	46,2243	32,77113	48,16023	66,96977	45,91526	55,15245	71,53217	57,07077	52,17735	64,61048	49,06271	38,71913	57,11056	37,3097	22,96399	29,98253	21,85027	22,22432	32,91293	18,18889	56,05107	49,39772	39,27	43,7692	56,38587	42,38672	40,37999	60,1157	36,14845	32,31695	40,4325	40,54328	17,87584	20,29413	24,11196	22,27212	21,43934	17,6769	27,69106	42,84344	31,05907	44,58002	44,16321	38,71429	47,175	48,52785	29,90544	30,90365	31,46386	29,94377	23,39778	18,93036	22,89069	12,71116	19,40774	16,63606	31,80482	31,34594	24,09862	34,04192	33,62974	24,72093	31,8082	29,93472	21,11502	27,78922	34,10691	22,38305	26,51546	27,67925	20,60096	24,47364	31,45854	22,72768	56,04125	46,36232	22,49751	42,08424	46,23239	34,57436	35,40299	43,61303	34,59397	41,05907	44,29412	30,64414	33,78813	29,20535	31,36038
2/21/2020 3:52:00 AM	16	41,8547	82,76718	25,6956	47,21976	66,48879	45,56856	36,17892	62,52224	42,24269	40,37273	53,99281	31,82209	35,35484	54,31836	29,27768	21,30408	36,0025	23,24989	44,04129	67,03539	53,02754	55,17655	95,03537	53,64383	58,98354	88,91737	58,05738	44,87925	85,70146	44,50915	42,61342	62,78032	41,09292	26,31728	67,6624	22,24352	27,38893	42,26383	27,33104	59,07914	80,31181	44,56275	62,65411	77,07139	59,71217	56,04168	66,87093	49,97459	38,85624	54,57421	47,34817	30,07074	28,20389	30,8544	28,92622	46,16959	33,98355	52,30141	69,38737	47,7817	56,11773	74,95966	57,82121	53,50975	66,47008	50,45673	39,20093	58,85756	37,75779	24,30026	30,80501	23,7147	22,09715	33,57883	19,09117	57,5085	50,19784	40,25689	45,63543	57,78542	42,77934	40,93771	61,01411	36,85476	32,33816	42,19013	41,54399	17,89442	20,93357	24,27036	23,10449	21,93655	18,4078	28,85576	43,69391	31,52817	45,83575	45,22526	39,15714	48,29134	49,44677	29,03901	33,22253	31,34263	30,61153	22,83439	18,99916	23,17018	13,20533	19,47703	17,46035	31,89033	31,90615	25,96478	33,58781	34,1425	24,98093	31,2203	29,06492	21,52119	27,68064	34,58582	23,57047	25,8544	28,3515	20,85716	25,08275	32,01377	23,34052	60,93087	46,6867	22,73003	42,58413	47,21478	35,51109	35,82048	45,65491	35,6009	42,18522	46,07476	32,3756	34,20867	30,18665	32,52818
2/21/2020 5:52:00 AM	18	42,69915	84,42149	26,91382	48,4623	71,19039	46,7383	37,41877	63,32491	45,20309	41,57204	56,49549	32,84358	35,25399	53,96566	30,23535	21,40424	37,18004	23,9084	46,22686	69,33916	53,96663	55,86372	95,97936	55,8758	60,69981	89,25198	60,03268	46,23909	87,51541	46,02135	45,08497	63,03521	42,69625	26,22513	68,15636	23,3486	28,27144	44,12149	28,26668	60,83804	82,26369	45,79527	64,96851	79,03667	62,01427	57,70695	68,55762	51,37371	40,03862	55,50495	49,21627	30,36921	28,48178	30,89322	31,04174	48,30191	34,55861	52,7254	70,6927	49,29273	57,96301	76,31866	60,75694	54,98038	67,95023	52,45564	40,04843	59,87973	38,36104	23,81714	31,71751	24,75858	22,55865	34,34171	19,1313	58,52011	52,01488	40,72143	46,05576	59,04178	44,48007	41,47961	63,20671	37,26017	32,84345	42,08286	43,0111	18,77155	20,78684	25,00166	23,18786	23,29575	18,96807	29,35269	44,64281	32,64023	46,0677	45,96444	40,04504	50,19942	50,54018	30,01105	31,98366	31,63807	31,30989	24,76624	19,64771	23,99335	13,55403	20,09726	17,22059	32,3452	33,00425	26,26527	34,0614	34,82061	25,67598	32,93822	29,24672	21,45142	28,59043	34,48691	23,86169	27,02662	28,17412	20,64227	25,62576	32,55699	25,27244	61,95084	48,76527	24,10325	44,64902	48,58719	36,57307	36,9829	48,02187	38,52309	42,93256	47,54815	33,34826	36,51429	31,79923	34,5117
2/21/2020 7:52:00 AM	20	43,46949	86,37323	27,20546	50,87918	72,59457	48,64645	36,79681	65,95042	46,19598	41,45937	57,48494	33,44931	37,42677	55,06515	31,09451	21,81007	37,47984	24,22283	47,55809	68,53227	54,58403	58,20506	96,12608	60,04773	62,64996	89,90695	62,18992	47,47507	88,67872	47,00294	46,07413	65,00249	43,89202	26,80855	68,13425	22,55429	29,83878	44,51281	29,41265	62,49006	83,6839	48,167	67,83585	80,95374	64,39191	59,56848	70,92735	51,23073	40,32397	56,09258	50,39566	30,85641	29,0156	30,44706	29,40202	50,54597	34,45962	54,7103	74,84528	49,97791	61,11503	78,65453	63,4949	56,1993	70,74429	54,28686	40,71535	61,38844	38,25756	24,86392	32,43983	25,68855	23,55707	35,08186	19,68708	59,1494	53,53995	41,37178	46,71765	61,49453	46,38117	42,07277	64,22186	39,40028	33,84187	43,43336	43,43771	19,45734	22,40087	26,00823	23,88532	22,82935	18,36311	30,65001	45,83975	33,38397	47,41172	47,61827	42,62634	51,45612	50,864	30,60559	32,5648	32,7658	32,90825	22,62579	19,90364	24,03901	13,57206	21,1363	16,85013	32,7466	33,15381	26,15765	37,54995	34,99413	26,45564	31,71254	29,81205	22,20525	28,98645	35,98427	23,55486	26,24282	28,32871	21,36867	27,49793	34,84955	24,59618	63,88568	52,19102	24,27912	44,6254	50,27693	36,76386	39,00662	48,44421	39,6187	46,0894	49,95905	33,56453	36,0177	32,53827	34,04841
