# Supplementary material for: Neuroblastoma signalling models unveil combination therapies targeting feedback-mediated resistance
Source: PLoS Comput Biol. 2021 Nov 4;17(11):e1009515. doi: 10.1371/journal.pcbi.1009515 (PMC8604339; doi:10.1371/journal.pcbi.1009515)
Supplement: S2 File — (ZIP) [file pcbi.1009515.s023.zip › drug_sensitivity/N206_drug_sensitivity/N206_SCH_AZD_rep2.txt]

Label: N206_SCH_AZD_synergy_rep1
Metric: Phase Object Confluence (Percent)
Cell Type: N206
Passage: 1
Notes: 
Analysis Job: N206_SCH_AZD_rep2

Date Time	Elapsed	A1, Image 1	A1, Image 2	A1, Image 3	B1, Image 1	B1, Image 2	B1, Image 3	C1, Image 1	C1, Image 2	C1, Image 3	D1, Image 1	D1, Image 2	D1, Image 3	E1, Image 1	E1, Image 2	E1, Image 3	F1, Image 1	F1, Image 2	F1, Image 3	A2, Image 1	A2, Image 2	A2, Image 3	B2, Image 1	B2, Image 2	B2, Image 3	C2, Image 1	C2, Image 2	C2, Image 3	D2, Image 1	D2, Image 2	D2, Image 3	E2, Image 1	E2, Image 2	E2, Image 3	F2, Image 1	F2, Image 2	F2, Image 3	A3, Image 1	A3, Image 2	A3, Image 3	B3, Image 1	B3, Image 2	B3, Image 3	C3, Image 1	C3, Image 2	C3, Image 3	D3, Image 1	D3, Image 2	D3, Image 3	E3, Image 1	E3, Image 2	E3, Image 3	F3, Image 1	F3, Image 2	F3, Image 3	A4, Image 1	A4, Image 2	A4, Image 3	B4, Image 1	B4, Image 2	B4, Image 3	C4, Image 1	C4, Image 2	C4, Image 3	D4, Image 1	D4, Image 2	D4, Image 3	E4, Image 1	E4, Image 2	E4, Image 3	F4, Image 1	F4, Image 2	F4, Image 3	A5, Image 1	A5, Image 2	A5, Image 3	B5, Image 1	B5, Image 2	B5, Image 3	C5, Image 1	C5, Image 2	C5, Image 3	D5, Image 1	D5, Image 2	D5, Image 3	E5, Image 1	E5, Image 2	E5, Image 3	F5, Image 1	F5, Image 2	F5, Image 3	A6, Image 1	A6, Image 2	A6, Image 3	B6, Image 1	B6, Image 2	B6, Image 3	C6, Image 1	C6, Image 2	C6, Image 3	D6, Image 1	D6, Image 2	D6, Image 3	E6, Image 1	E6, Image 2	E6, Image 3	F6, Image 1	F6, Image 2	F6, Image 3	A7, Image 1	A7, Image 2	A7, Image 3	B7, Image 1	B7, Image 2	B7, Image 3	C7, Image 1	C7, Image 2	C7, Image 3	D7, Image 1	D7, Image 2	D7, Image 3	E7, Image 1	E7, Image 2	E7, Image 3	F7, Image 1	F7, Image 2	F7, Image 3	A8, Image 1	A8, Image 2	A8, Image 3	B8, Image 1	B8, Image 2	B8, Image 3	C8, Image 1	C8, Image 2	C8, Image 3	D8, Image 1	D8, Image 2	D8, Image 3	E8, Image 1	E8, Image 2	E8, Image 3	F8, Image 1	F8, Image 2	F8, Image 3
2/18/2020 3:52:00 PM	0	12,97704	39,59798	12,23337	16,92839	36,0914	18,22302	12,66143	34,02292	17,73037	15,08655	37,9633	17,49669	14,78103	47,21209	12,0794	13,22841	22,80283	16,21712	19,57546	22,17037	16,66605	19,37942	47,46567	18,29078	20,00359	40,10431	24,39703	21,92522	47,59367	22,50718	22,01923	45,88438	18,68672	13,19035	36,87086	13,82861	11,31348	13,71616	13,76257	18,4775	30,15915	17,3414	23,79559	35,62175	24,33121	21,13271	40,56027	23,34024	18,99246	26,6123	23,39205	16,04554	18,78827	16,59586	8,819561	18,24298	12,85236	19,37099	29,76286	21,58702	27,41124	34,98735	25,24487	24,72156	40,70271	25,65926	20,76405	31,6333	22,60652	14,45817	23,13819	14,23595	10,36106	12,0794	8,082519	21,90961	23,86874	16,29836	22,37946	27,50484	20,89578	21,25615	31,31658	20,7139	20,95269	29,25819	20,93032	12,05377	17,10419	13,89437	12,41531	10,86898	11,94753	14,36906	22,23406	18,47411	24,53146	29,38156	25,23969	23,98368	27,456	19,87691	23,20983	22,82265	25,95761	11,01839	14,06388	11,39423	13,08245	15,40575	18,47784	26,22969	31,96031	21,06363	22,05916	33,63699	26,43339	25,44167	26,96908	25,5276	25,49507	29,92636	26,57072	15,344	18,49338	16,23004	14,53063	13,23594	11,38276	18,32953	17,88593	9,24182	13,77881	17,70343	13,14497	10,93709	16,19156	11,23598	14,66429	20,36085	13,86612	10,84004	11,37212	15,01029
2/18/2020 5:52:00 PM	2	13,04404	39,50293	11,45288	16,11827	35,90406	17,63049	13,29127	32,3508	17,80421	13,98292	34,57525	16,10446	13,11726	44,14545	12,10751	11,71682	24,56745	14,0196	17,70992	20,93066	15,92182	17,86776	48,3904	14,70428	19,19105	40,16571	23,95322	21,41157	45,16232	22,3452	20,81012	43,8284	20,18927	12,67677	35,22519	12,90935	11,77567	13,27241	13,93008	17,9195	30,51323	17,5766	24,71002	35,83132	27,30438	20,45542	40,25006	23,01393	18,48599	24,04481	22,28462	13,94624	16,07711	15,2772	9,2173	19,12349	10,95587	17,30479	27,36758	21,48023	27,194	34,11458	24,02776	22,30258	39,95365	23,99861	18,44261	31,38186	21,05976	14,09863	22,14965	13,38459	9,809351	11,73022	7,830737	20,98392	22,76642	16,49073	23,64342	27,44765	20,84902	20,64489	30,5504	19,90246	19,86986	27,5085	21,4709	10,87927	16,40335	12,06606	11,82409	10,53831	11,07482	12,49406	21,11053	17,47962	22,69707	27,16001	21,94919	23,34252	26,87341	17,8994	19,03798	21,33399	23,07866	9,629547	14,44159	11,84088	12,78832	15,51151	14,99903	23,47749	28,10918	17,66661	20,21393	31,25035	22,92233	24,14139	25,1358	19,8807	22,00894	25,14748	21,19592	13,43923	17,82839	14,76804	14,48456	12,21403	11,09451	18,6218	17,46214	9,583679	13,48116	17,24836	12,08637	11,36688	15,61485	10,87464	13,72548	18,3868	13,76934	11,67026	10,56435	13,13225
2/18/2020 7:52:00 PM	4	13,93989	41,91528	12,1531	17,00189	37,48405	18,30218	14,31235	34,49208	18,3649	14,04972	35,76287	16,80012	13,31634	46,65948	12,57253	12,7015	25,76909	14,09427	19,29142	21,81028	17,16609	18,10911	51,829	14,38364	20,14969	40,85372	24,47343	22,58517	45,4479	23,00115	22,17603	45,42226	20,63115	13,26985	37,13929	12,75496	12,29519	13,83973	14,85011	18,90017	31,35658	18,96621	25,60518	36,8875	26,70175	21,10093	41,33904	23,03665	18,78323	25,14465	22,53689	13,70869	16,78624	15,37405	10,30842	18,6725	12,49827	19,08198	30,45121	21,41288	28,67823	35,65933	23,07016	23,84505	40,6444	24,74573	18,54513	31,66908	21,51795	15,25413	23,5262	13,9365	10,30007	12,08216	8,448344	21,03131	23,80872	16,30961	23,7433	29,4878	20,93847	21,24544	30,77884	20,50881	20,29834	28,5197	21,32142	10,99967	16,66059	12,6481	12,38105	10,21303	11,90905	12,94589	21,25871	18,79082	22,38057	27,91453	23,28802	24,35925	26,6523	17,14688	20,11059	21,27853	23,29859	10,14616	15,15342	12,11891	12,47202	14,50645	15,32445	23,95274	28,59948	18,02077	23,40517	30,42454	21,26782	22,80905	25,37143	19,28417	21,22762	24,43634	21,17498	14,17931	17,53074	14,79105	15,50439	13,15007	11,30512	19,9004	18,11885	10,17324	13,11139	17,26003	12,42774	11,84689	16,79397	11,06723	14,65048	19,27187	14,09745	10,48685	12,15662	14,05504
2/18/2020 9:52:00 PM	6	14,27435	43,65488	12,57868	17,59443	38,75331	18,22551	14,73537	35,6882	18,08887	15,19742	37,59601	17,62088	14,01732	48,16168	12,87149	13,19573	26,71972	14,35082	20,73808	23,3544	18,7576	19,18491	54,01042	15,15784	20,74001	42,17059	26,31203	24,25266	46,27694	23,11968	22,56369	46,86339	22,11967	13,855	37,26791	12,79157	12,73479	14,81135	15,92258	20,3183	31,59696	18,76665	26,14155	39,13558	26,44507	21,11945	41,6563	24,25985	19,5068	25,67266	24,27677	14,6531	17,11766	15,95718	10,74139	21,0235	12,52915	18,62732	31,70673	22,58227	29,8874	39,49395	24,92803	24,3292	43,03859	25,75694	19,54127	31,88937	21,62764	14,92409	23,18392	14,34468	10,53057	12,4102	8,542634	21,55076	25,10555	17,25174	23,50029	30,04331	21,19474	21,52575	32,15296	20,58418	20,57872	28,34618	21,54219	11,57652	16,81269	12,79827	11,82969	10,93446	11,21076	13,15477	21,76848	18,14565	23,27994	29,46562	21,97536	23,83863	26,99471	19,74691	19,34688	21,09009	24,44504	10,23493	14,937	11,10515	11,37973	15,35257	15,75666	22,41787	26,00603	18,4969	22,86244	29,92388	20,76253	22,61612	23,97706	19,02417	20,74526	24,27388	18,66558	14,38502	18,52371	15,46668	16,13547	13,42438	11,9219	21,38905	18,88428	9,964287	14,27587	18,36172	14,04371	12,95915	17,11152	12,06082	15,4213	20,15722	14,5986	11,9668	13,16893	14,19285
2/18/2020 11:52:00 PM	8	14,53422	43,47003	12,99887	18,29272	39,83339	18,09675	14,64447	37,48798	19,69358	16,47533	38,96559	17,928	14,39192	49,23685	12,65501	13,66621	26,87928	14,9015	21,88854	24,58955	18,8932	19,6589	55,20523	16,22679	21,25311	44,27456	26,75557	25,09774	48,66552	23,23055	22,4064	49,59224	22,20332	12,63767	39,41182	13,8713	13,42355	15,07778	15,26553	20,22063	33,70834	20,33931	26,81822	40,12751	27,41565	21,55214	43,56598	23,87454	20,4559	27,27474	25,3324	14,73033	18,17653	16,97619	11,19087	22,09646	13,13716	19,85826	32,20691	24,34979	29,33252	40,77946	25,71832	24,90778	44,02955	26,16538	19,45762	32,84663	22,09584	16,20047	24,7599	14,71278	10,63965	12,79123	8,434807	22,62786	26,16718	17,66336	24,98535	30,12841	21,65237	22,11704	32,67083	20,24695	21,26782	29,62022	22,99382	12,18121	17,7332	13,15021	12,16022	11,24454	11,93738	13,42741	21,5837	18,58367	24,06146	28,52841	23,21894	23,553	27,75248	18,2646	20,31823	21,8015	25,30801	10,37633	15,14617	11,92197	11,55856	15,12717	15,78463	21,58813	25,73594	17,35784	21,40611	29,5155	20,8694	21,91914	22,65093	18,80554	20,72945	23,17377	19,08253	13,41001	18,72686	14,6091	15,87623	13,38735	11,94484	21,30243	19,12287	10,50584	15,47048	20,02307	13,93402	12,90409	17,41877	12,46795	16,36149	20,95643	15,27741	11,70984	13,20976	14,45796
2/19/2020 1:52:00 AM	10	14,87994	45,75928	13,76893	19,45223	43,87393	18,92794	15,34973	38,52909	19,30074	17,068	40,65975	18,48109	14,6864	50,95448	13,58526	13,87233	27,77154	15,06908	21,91092	25,57092	19,48186	19,51453	56,33372	17,93518	21,91458	44,78261	26,55283	25,46495	51,22873	24,32236	22,91998	49,80079	22,28635	13,49794	39,60164	14,3042	14,31974	15,51828	15,52788	21,79121	35,49174	19,35331	28,1956	41,2587	28,51176	21,71695	44,97817	25,69332	21,3436	28,20609	25,86187	14,81888	18,88435	16,41882	12,02089	22,81243	13,31682	19,04102	32,68023	24,80797	30,77587	40,35333	26,04685	25,51262	44,07701	26,5509	19,84782	34,65461	23,4279	16,3742	25,72288	14,60323	11,38691	13,51279	8,54671	24,04302	28,25272	17,87612	24,68336	30,67052	22,30935	22,57011	32,48909	20,44948	21,4287	30,2904	23,47597	12,30072	18,53117	13,56101	12,28566	11,65223	11,91458	14,10996	21,89206	20,41356	24,04288	31,21291	24,24479	24,48898	27,98657	18,21501	19,72397	22,24069	25,44672	10,69207	15,83672	11,83721	11,47636	14,40767	14,90281	22,07484	26,08829	17,94374	21,18175	29,13903	20,62859	22,3863	24,36927	19,53871	20,51254	22,42726	18,63989	13,51653	19,58002	14,24258	16,67109	14,3042	12,8795	22,1895	19,81785	10,41508	15,2763	20,05077	14,35034	13,60605	18,91848	12,46567	16,78631	21,56423	15,71929	11,84854	13,362	14,97444
2/19/2020 3:52:00 AM	12	15,48961	46,86733	14,32423	19,81881	45,09304	20,40734	15,47241	42,45939	21,48403	17,98871	42,8766	18,84104	15,62535	51,06923	14,87041	14,50127	28,55155	16,24537	23,17971	27,15062	20,15183	21,22603	58,87799	19,4485	23,13744	46,48492	27,06766	26,80799	52,74397	23,82937	23,4491	50,65567	24,47834	13,73073	41,35383	14,62001	14,1485	16,13174	17,27405	22,29885	36,60339	20,65443	29,50099	42,95452	29,91773	21,92812	46,40577	26,3362	21,8911	28,7337	26,94525	15,24156	20,07812	16,7879	12,24905	23,64459	15,05996	19,95344	34,22234	25,5551	31,69513	42,87805	27,15586	26,04996	45,65691	26,60602	20,07391	35,63799	24,02396	17,0325	27,23234	14,89224	11,58716	13,7922	8,850437	25,2515	29,3636	19,34509	25,22705	32,14371	22,02331	22,59097	34,19022	20,72772	22,44501	31,20206	22,75171	12,49841	19,31836	13,92186	12,79551	11,83508	12,59477	13,83027	22,9423	20,33889	24,72791	30,74644	24,2088	25,7825	29,47944	18,20568	20,81731	22,94499	25,449	11,21014	16,3369	11,82464	11,66045	14,9466	13,75504	22,68803	26,1868	18,23283	22,08845	30,13249	21,52831	22,84344	23,46638	20,53037	21,54986	23,16652	19,31808	14,35863	19,6951	13,82639	17,04969	15,01354	12,98713	22,46214	20,6661	11,07862	15,73462	20,40686	16,02695	14,70885	19,04191	12,96419	16,98691	21,66833	16,60346	12,55623	13,66773	15,89688
2/19/2020 5:52:00 AM	14	16,52644	48,96731	14,48587	20,48781	46,41848	19,38944	16,08056	42,8125	22,12464	18,61088	43,6236	19,54458	15,79534	52,04631	14,50887	14,47095	29,12805	16,68083	23,42189	27,60617	20,37777	21,21222	59,1923	19,30544	23,20175	48,1223	27,75551	27,47313	54,8794	25,325	23,47453	51,02018	24,41341	14,54562	42,62772	14,95337	15,37515	17,08506	17,6146	23,86094	37,56894	22,34506	30,57886	45,61637	28,64134	23,60736	48,46782	27,15779	22,19047	29,46812	26,23239	15,58563	19,69316	17,37159	12,06137	25,0496	16,88315	21,51836	35,2408	25,95166	33,35295	42,96074	26,55649	26,59558	46,95665	27,27267	21,53362	36,66743	25,37854	17,40668	27,49793	15,08918	12,01115	13,27227	9,724179	26,22148	28,966	20,05457	26,9554	32,67987	22,78141	23,80215	35,55392	22,48239	23,09723	32,42712	25,45701	12,71787	19,01318	14,22338	12,84262	12,63297	13,12272	14,05939	23,34701	20,97784	24,47937	31,97239	24,86786	26,31908	30,13994	19,03584	22,1732	22,57861	26,37931	12,12409	16,27611	12,5431	11,35368	14,60316	14,30537	22,15421	27,39998	18,0725	21,80903	30,74678	21,90884	23,66207	23,44779	20,92278	21,7689	23,1127	19,78704	15,42302	19,50341	14,2258	16,72655	15,428	14,18884	24,40684	21,82396	11,29027	16,04878	20,70506	14,97845	15,24902	20,90117	14,00151	18,2244	22,00466	17,62192	12,99583	13,95964	16,96004
2/19/2020 7:52:00 AM	16	16,27936	50,47856	14,47654	22,3823	46,47429	21,20593	16,35023	43,38914	21,67585	19,71202	45,82277	21,53846	16,45771	53,97256	14,82344	16,14307	29,3098	17,68644	25,24992	29,4791	21,04705	22,04803	60,30153	19,92347	24,81259	50,51385	29,826	27,55181	55,52387	25,75113	25,14907	53,66766	25,60435	14,84568	41,99899	15,81143	16,87521	16,64124	16,22665	24,484	40,64013	20,9824	31,84993	46,793	31,71087	23,89934	48,11823	27,89021	22,56348	30,78609	27,53398	16,70839	20,57996	16,27218	13,28111	25,63169	17,32765	23,23338	35,76729	26,77291	33,5204	45,18201	29,80438	27,71524	48,30239	28,2577	22,2516	37,39086	26,1868	19,76017	28,05751	15,61692	12,10122	14,24597	10,15307	27,58213	30,28818	21,34975	25,9833	32,36088	22,67352	24,22552	36,32226	21,1113	23,9365	31,8147	24,05034	12,71434	20,40403	14,58029	13,11423	12,78798	12,69196	14,51426	23,61081	21,01203	25,3862	32,86044	25,84205	28,25369	30,99221	18,81514	21,80855	22,81609	26,05154	12,30935	16,90899	12,75731	11,48368	16,38124	13,82287	21,99761	27,91204	19,33666	21,70708	30,19548	21,76192	23,40634	25,0496	20,06438	21,53804	24,04343	19,48062	14,66201	19,69979	14,59819	17,09342	16,28094	14,49872	24,72142	22,04258	11,50275	16,9628	22,1158	15,45141	16,21028	21,17464	14,31559	18,42175	23,55686	17,25208	13,49276	14,81633	17,30956
2/19/2020 9:52:00 AM	18	16,55587	52,03898	15,70244	22,32392	46,70784	21,81815	16,94166	43,65343	23,47404	19,73406	46,26892	21,34726	16,50869	54,48158	15,81026	15,90876	29,91158	17,83771	26,02398	31,20586	22,09501	22,65521	62,19041	20,90718	25,09319	51,29731	30,1479	27,96785	56,86263	25,63059	25,48892	55,20509	26,58163	15,70513	43,17992	15,75894	17,41815	17,25395	18,51376	26,24213	41,75301	21,19647	33,21632	48,81079	31,39803	24,61442	50,81433	28,84312	23,12652	32,07062	29,15886	16,60567	20,89709	18,15857	13,65806	26,08733	16,50779	24,27795	38,16113	28,37174	34,6643	46,00237	29,0567	27,85519	49,1715	28,53482	22,4254	39,03646	26,63344	19,19146	28,53296	16,02102	12,4808	15,44575	11,02081	27,45144	31,28571	22,39922	27,22094	32,81858	23,2588	25,40479	36,85786	21,95043	24,0998	32,4797	24,6138	13,08508	20,66637	14,34813	14,03045	12,87529	12,8219	15,05181	24,02568	21,62964	26,076	33,28291	25,25544	27,54103	30,80101	20,14686	22,30949	23,64521	27,00666	12,53806	17,24456	12,56113	10,8486	15,32424	14,36464	22,19241	28,02608	17,06572	22,22431	30,34317	22,11877	24,17385	25,06445	21,00319	22,17307	24,1532	20,25627	14,92215	20,12696	14,35441	18,07154	16,8989	14,43075	25,6203	23,48924	12,41649	18,14144	22,92592	16,11054	16,16372	21,87755	14,31373	19,60316	23,70593	17,78977	14,05566	14,97368	17,68423
2/19/2020 11:52:00 AM	20	16,96431	54,11237	15,3898	23,11864	47,11608	23,81804	17,0307	46,23432	23,82067	19,66726	48,05013	21,02592	17,24207	54,92962	16,06778	16,69623	30,43732	18,18005	27,4243	32,52073	22,90893	23,79269	63,0522	21,23059	25,35968	53,87993	31,36094	28,34984	57,86437	27,00749	25,12005	57,07789	26,68435	15,20122	44,74649	15,21607	17,68844	19,45257	18,4422	26,54703	41,65451	23,41104	34,6263	51,01328	33,5742	24,3683	51,92522	30,00767	23,36677	33,52723	29,00074	16,91672	21,16241	18,2244	14,45085	26,61783	17,39445	25,02735	38,78447	29,88119	34,19644	48,40752	30,85875	27,65307	50,21883	29,06651	23,36843	39,44899	26,92011	20,02259	29,11798	16,3436	13,42652	15,56131	11,14404	28,12722	32,18135	21,45578	28,94362	33,72949	23,98313	25,96983	38,04059	21,76814	24,46556	33,45753	25,54729	13,32705	20,24149	15,30076	14,24983	13,70268	13,44054	15,15743	23,92255	22,0718	26,76193	33,73777	26,41185	27,13804	32,55388	20,64406	22,28428	24,85453	26,35127	12,28089	17,179	12,56707	11,21919	16,09534	14,94868	22,45372	28,20983	18,73936	22,81533	30,80315	21,2911	24,93438	25,74651	20,41397	22,8194	24,18387	20,52733	15,41908	20,66824	14,7324	18,53248	17,347	15,02044	26,55946	24,35027	12,13045	19,25743	23,54008	16,41067	16,90353	22,88255	15,31222	20,99594	25,99656	17,38955	14,06609	16,08208	19,44829
2/19/2020 1:52:00 PM	22	18,22606	55,71949	15,79645	23,2921	48,69509	23,84319	17,96806	49,24549	24,48007	20,99463	48,96766	21,38152	17,80815	56,14569	16,85794	16,89255	31,8951	18,29658	27,38685	32,07235	23,57399	24,64453	64,67757	21,22175	26,40853	55,58494	32,91508	30,09388	60,23872	28,0124	25,96844	58,75484	27,39963	15,66341	45,74713	15,47117	18,31123	19,84071	18,08217	28,54809	42,10544	24,85771	35,93902	51,07365	34,63735	25,82435	54,34206	29,97388	24,333	34,38467	29,7668	17,1502	22,7008	17,95894	15,50591	27,13355	17,70191	24,60378	40,47601	30,13201	35,70789	48,69985	31,28785	29,00317	50,71287	30,85585	23,27448	39,56537	27,92959	20,45514	29,30462	17,66882	13,03962	16,44404	11,15177	29,84092	33,5552	23,12231	30,18616	34,68357	24,19472	25,57568	38,93601	22,21693	25,21579	33,48102	27,35612	14,47723	20,52795	15,37128	14,50694	13,4221	12,98912	15,19922	24,58533	23,5494	26,915	34,00399	27,44426	28,88215	32,30825	20,84535	23,50733	24,8834	27,19489	12,26107	17,57205	13,15394	10,91339	17,39203	14,99164	22,4895	29,32106	17,72622	22,25588	32,26211	22,08589	24,35573	26,10639	19,86095	23,40496	25,59074	19,63922	16,03787	20,10769	14,89155	19,54058	17,34472	16,88978	28,28843	25,40506	12,3586	18,51231	25,2904	17,17935	17,85174	23,20976	15,46088	20,66893	26,06218	17,96295	15,086	16,5502	19,86288
2/19/2020 3:52:00 PM	24	18,89907	55,88687	17,54683	23,75304	49,59666	24,7612	18,87551	48,74212	25,04967	21,23646	49,53312	23,39758	18,02905	56,7796	16,69609	17,28137	32,50759	18,71636	28,67126	33,15608	23,71774	25,49618	66,9103	21,93406	26,75944	55,48947	34,23726	30,26636	60,40084	28,65067	26,49488	59,34951	27,89318	15,3143	46,66169	15,59364	18,7558	21,16511	20,12337	29,20784	44,36499	25,325	36,35942	52,47859	35,02943	25,19031	55,61112	29,93783	24,44042	35,52394	30,50771	18,14517	22,72795	19,56109	15,09139	28,42169	17,95922	27,25091	41,58979	32,42008	37,45648	50,98909	33,26156	30,54674	51,57611	31,25898	24,30717	39,77613	28,55887	20,59564	30,07564	18,24298	13,72562	16,21947	11,30809	31,19398	35,19058	23,42928	30,92244	35,0018	24,58858	26,58992	40,83927	22,61756	25,25309	34,33038	25,99643	14,24907	20,77918	15,3516	14,69724	13,50879	13,69522	16,14487	25,61105	24,12101	28,32283	34,38826	26,54219	28,78102	32,97144	21,27169	23,8541	25,05375	27,2112	12,35128	17,93097	13,68749	11,51456	16,16062	15,81413	22,58918	28,79904	17,41103	23,46113	31,12124	22,56224	23,8378	25,92638	20,32182	22,99092	25,13691	19,95662	15,17449	19,83429	14,24369	20,25261	18,00494	16,63158	28,14745	27,66267	13,65833	19,39711	26,1729	17,1169	18,32553	22,78936	15,13083	21,71889	27,10862	18,94258	15,34842	16,56796	20,25413
