# Supplementary material for: Neuroblastoma signalling models unveil combination therapies targeting feedback-mediated resistance
Source: PLoS Comput Biol. 2021 Nov 4;17(11):e1009515. doi: 10.1371/journal.pcbi.1009515 (PMC8604339; doi:10.1371/journal.pcbi.1009515)
Supplement: S2 File — (ZIP) [file pcbi.1009515.s023.zip › drug_sensitivity/N206_drug_sensitivity/N206_SCH_AZD_rep4.txt]

Label: N206_SCH_AZD_rep4
Metric: Phase Object Confluence (Percent)
Cell Type: N206
Passage: 1
Notes: 
Analysis Job: N206_SCH_AZD_rep4

Date Time	Elapsed	A1, Image 1	A1, Image 2	A1, Image 3	A1, Image 4	B1, Image 1	B1, Image 2	B1, Image 3	B1, Image 4	C1, Image 1	C1, Image 2	C1, Image 3	C1, Image 4	D1, Image 1	D1, Image 2	D1, Image 3	D1, Image 4	E1, Image 1	E1, Image 2	E1, Image 3	E1, Image 4	F1, Image 1	F1, Image 2	F1, Image 3	F1, Image 4	A2, Image 1	A2, Image 2	A2, Image 3	A2, Image 4	B2, Image 1	B2, Image 2	B2, Image 3	B2, Image 4	C2, Image 1	C2, Image 2	C2, Image 3	C2, Image 4	D2, Image 1	D2, Image 2	D2, Image 3	D2, Image 4	E2, Image 1	E2, Image 2	E2, Image 3	E2, Image 4	F2, Image 1	F2, Image 2	F2, Image 3	F2, Image 4	A3, Image 1	A3, Image 2	A3, Image 3	A3, Image 4	B3, Image 1	B3, Image 2	B3, Image 3	B3, Image 4	C3, Image 1	C3, Image 2	C3, Image 3	C3, Image 4	D3, Image 1	D3, Image 2	D3, Image 3	D3, Image 4	E3, Image 1	E3, Image 2	E3, Image 3	E3, Image 4	F3, Image 1	F3, Image 2	F3, Image 3	F3, Image 4	A4, Image 1	A4, Image 2	A4, Image 3	A4, Image 4	B4, Image 1	B4, Image 2	B4, Image 3	B4, Image 4	C4, Image 1	C4, Image 2	C4, Image 3	C4, Image 4	D4, Image 1	D4, Image 2	D4, Image 3	D4, Image 4	E4, Image 1	E4, Image 2	E4, Image 3	E4, Image 4	F4, Image 1	F4, Image 2	F4, Image 3	F4, Image 4	A5, Image 1	A5, Image 2	A5, Image 3	A5, Image 4	B5, Image 1	B5, Image 2	B5, Image 3	B5, Image 4	C5, Image 1	C5, Image 2	C5, Image 3	C5, Image 4	D5, Image 1	D5, Image 2	D5, Image 3	D5, Image 4	E5, Image 1	E5, Image 2	E5, Image 3	E5, Image 4	F5, Image 1	F5, Image 2	F5, Image 3	F5, Image 4	A6, Image 1	A6, Image 2	A6, Image 3	A6, Image 4	B6, Image 1	B6, Image 2	B6, Image 3	B6, Image 4	C6, Image 1	C6, Image 2	C6, Image 3	C6, Image 4	D6, Image 1	D6, Image 2	D6, Image 3	D6, Image 4	E6, Image 1	E6, Image 2	E6, Image 3	E6, Image 4	F6, Image 1	F6, Image 2	F6, Image 3	F6, Image 4	A7, Image 1	A7, Image 2	A7, Image 3	A7, Image 4	B7, Image 1	B7, Image 2	B7, Image 3	B7, Image 4	C7, Image 1	C7, Image 2	C7, Image 3	C7, Image 4	D7, Image 1	D7, Image 2	D7, Image 3	D7, Image 4	E7, Image 1	E7, Image 2	E7, Image 3	E7, Image 4	F7, Image 1	F7, Image 2	F7, Image 3	F7, Image 4	A8, Image 1	A8, Image 2	A8, Image 3	A8, Image 4	B8, Image 1	B8, Image 2	B8, Image 3	B8, Image 4	C8, Image 1	C8, Image 2	C8, Image 3	C8, Image 4	D8, Image 1	D8, Image 2	D8, Image 3	D8, Image 4	E8, Image 1	E8, Image 2	E8, Image 3	E8, Image 4	F8, Image 1	F8, Image 2	F8, Image 3	F8, Image 4
2/28/2020 4:12:00 PM	0	6,83763	15,95539	18,93506	7,540755	13,38148	14,70781	13,57897	9,814945	11,84917	9,204659	14,72231	14,40104	11,074	8,07865	9,867374	15,2924	18,05841	14,14974	19,029	15,6565	11,4669	4,84824	10,08876	10,98433	16,4086	9,207353	10,00877	18,00723	7,480865	10,79652	25,45728	29,85909	24,77516	20,62058	19,07051	21,60263	17,56466	13,90777	17,6961	23,57199	16,32688	17,51554	16,4984	15,57409	13,50368	10,43463	15,54805	15,667	12,81167	9,682874	10,59267	3,884698	11,02343	10,25648	14,94343	29,27028	12,46574	28,03375	23,77453	21,85691	19,34924	19,37666	16,81546	24,10056	20,17373	24,79878	13,47529	17,87246	11,1745	13,41512	11,05597	10,10237	14,85701	12,85899	13,46575	15,02348	22,86058	17,90009	23,90977	16,46621	13,73625	15,13062	17,52204	18,5905	20,64835	21,6914	19,88381	21,94401	23,37333	23,46306	20,24605	19,94156	19,46998	7,393139	15,78408	19,81854	15,82594	5,752169	17,16291	10,72516	17,75765	13,76658	18,27407	18,2407	25,82401	19,61007	17,16906	23,36325	20,20903	20,66527	21,52555	15,55316	23,93375	12,82901	19,2421	14,44304	16,7506	14,21903	14,68591	15,72599	11,71848	5,354844	11,06198	15,55212	17,80656	20,04255	15,43304	31,47878	21,8636	18,78744	27,07712	27,20077	25,60794	15,37522	19,75167	18,4947	24,94757	20,70651	19,65158	17,39597	11,82865	17,40143	12,92869	13,04846	20,16951	6,386772	16,6121	12,62461	14,2278	17,4026	22,59367	19,18386	29,41154	21,26001	24,54818	22,70564	22,39217	18,14828	27,6595	16,95444	28,4058	15,27458	18,9747	20,06272	10,24971	15,33274	11,72158	14,37928	15,56152	8,903972	10,82954	8,771898	17,30921	4,065609	11,43416	5,960433	17,02441	16,2281	15,04566	13,00785	11,02675	7,601749	13,23587	14,9618	16,08601	16,99409	11,01404	12,99355	13,38148	10,61333	11,29442	10,06804
2/28/2020 6:12:00 PM	2	7,468708	16,21636	20,18243	7,052249	13,80803	15,4168	12,198	9,396345	11,13948	9,626644	14,38004	14,39282	11,77076	7,810911	10,34151	15,07343	19,11922	13,85458	17,24559	15,56608	11,24661	5,373839	8,755527	10,8535	16,6228	9,767076	9,055041	16,30478	7,797926	11,0331	25,58715	28,64998	25,49714	19,00896	17,30299	21,57328	17,02227	14,08523	16,48092	22,84876	16,17602	17,84089	15,73918	15,28335	13,98424	11,35734	15,98744	15,10444	13,14137	9,009934	9,863506	4,642945	11,11799	11,13105	14,68336	30,01347	12,14909	27,7551	23,77487	20,92728	19,56344	18,75249	18,10262	24,49506	19,09228	22,8536	11,854	16,73457	10,90027	11,87341	10,21199	10,77123	14,9198	12,88192	13,56909	14,06526	22,34741	18,95744	23,31137	16,53487	13,88325	15,48906	16,92819	18,59292	19,42874	23,11139	20,58031	20,59523	24,70235	21,23729	20,36672	19,23844	19,16086	6,541156	14,48587	19,47385	15,62024	5,673492	17,64451	11,17222	17,15234	13,43087	19,6312	15,63881	24,88872	19,18221	17,18329	22,60209	17,00894	20,42993	22,03602	15,28259	23,87869	12,78984	19,2863	16,16228	19,34454	13,69667	15,4081	16,09679	11,86671	4,835254	11,41951	14,66547	16,49404	19,86247	14,26185	28,43784	20,92313	16,92439	26,09976	25,60663	26,71543	14,4458	19,53519	18,30626	24,71223	21,04616	19,05856	17,55146	10,44222	16,65686	13,84049	12,5469	19,68315	6,089122	15,95912	12,08016	13,02961	15,24612	18,91088	14,37314	26,20655	17,67276	22,06965	17,95867	19,5812	15,89094	22,77444	13,42907	29,46141	14,65704	18,03617	19,32167	8,734388	14,57822	11,90816	15,93176	15,70672	8,288917	10,69594	8,791721	16,71419	4,128261	10,81655	6,003261	16,66867	17,85208	15,84763	12,09425	9,82282	7,393899	11,54454	14,81543	15,00926	16,48251	9,047027	11,74887	14,36105	9,691644	10,88431	9,720104
2/28/2020 8:12:00 PM	4	7,198	16,79018	20,05429	6,851584	14,48379	16,70058	12,37939	10,4242	11,63158	9,403045	15,44264	15,40382	11,07372	7,644991	10,87036	15,1224	20,01485	14,75202	16,65644	15,43387	11,35907	6,179887	8,679404	11,252	18,26453	10,39995	10,24584	17,94823	8,731281	10,89094	25,88376	31,40985	23,67782	20,97218	16,73312	22,00542	17,08216	15,13947	17,94402	22,66564	17,67987	19,26123	17,21237	15,99096	15,42717	11,87016	16,30775	15,12171	13,48648	11,47491	10,06238	4,823028	11,91161	11,43298	15,85288	33,10808	12,87419	29,17834	25,51033	23,11588	20,85661	18,97933	18,6591	25,79403	20,26725	24,08937	12,44502	17,98236	11,72932	12,28179	10,47918	10,34379	15,70078	14,37645	14,415	14,0435	23,91965	18,61958	24,20645	16,56505	14,23871	16,34132	16,91907	19,91787	21,92653	24,34917	21,63772	21,6514	24,68999	23,23635	20,93343	17,91902	20,08718	6,29041	15,26912	20,83244	15,50419	5,291294	18,21197	10,82732	17,63152	13,70876	20,44063	15,96603	24,98998	19,11472	18,10151	21,65243	16,8245	20,50239	23,06836	14,78165	23,56163	13,76644	20,55379	15,9183	20,9652	13,11464	16,59373	15,73525	12,75282	5,09795	11,54793	14,69572	17,15628	19,67748	14,52869	28,15063	20,71286	17,44599	27,34354	24,39828	27,34119	14,42197	19,94039	18,6984	25,06244	21,20158	19,27615	16,93206	10,61637	16,51491	13,8762	12,90582	20,35477	6,178782	16,42214	13,12645	12,99486	15,33516	18,60694	15,05505	25,53859	18,91447	20,92838	17,92696	18,38328	15,66472	23,83027	13,95363	26,89738	14,65338	17,67332	19,54955	9,729636	14,94633	11,81905	15,10175	15,89785	8,974914	10,17269	9,417965	17,15255	4,195402	11,29103	6,437748	17,3881	18,25639	15,45459	12,35017	11,13533	8,595408	12,26735	15,33094	15,7798	16,38304	9,316838	12,46795	15,66009	9,47668	11,19191	10,04552
2/28/2020 10:12:00 PM	6	8,667592	18,03859	21,34926	7,492816	14,79602	17,42651	12,45524	10,70768	12,72926	8,960545	15,67922	15,41867	12,38658	8,577311	10,70713	14,75381	20,00864	15,2055	18,19304	16,81442	11,23612	5,400573	9,010694	10,72758	18,44772	9,699726	9,908337	16,8281	9,66733	11,52016	27,05356	31,42118	26,18797	21,02516	17,40619	23,20706	17,89892	15,711	17,9901	25,06638	18,62332	18,88062	16,07275	16,01072	16,4725	11,77436	16,52361	15,5801	13,58339	10,07281	10,44029	4,779164	12,26652	11,93496	15,29309	33,47115	12,65259	30,18292	26,9811	23,63665	20,05692	19,77772	18,48247	24,52165	21,10757	25,14043	12,5773	18,50934	11,51387	12,45192	11,1372	10,26857	16,43824	14,04896	14,72881	15,56145	25,08593	19,15334	25,57374	17,9626	14,52172	17,28435	18,05461	19,20466	22,13231	22,84973	22,50042	21,2395	25,08123	21,65451	21,31266	19,12653	19,18207	6,753288	15,85585	21,75287	16,73471	5,353462	19,00075	10,37308	17,91702	14,52455	20,68558	17,32061	24,05767	20,80598	19,26745	24,0911	17,61847	19,60295	24,02609	15,9395	24,1246	14,68184	21,00485	16,31714	19,59777	13,64038	17,21852	16,80855	12,60417	5,169444	12,42291	15,31029	17,06614	19,69081	14,78545	26,06743	21,87984	17,36986	25,13746	24,6674	27,59421	13,47066	20,36852	19,73813	24,61242	22,01834	19,12142	19,43517	10,70478	17,17113	13,7031	13,1031	19,57235	6,284883	16,34305	12,3213	12,90734	15,86656	19,24058	16,24876	24,89576	17,43106	21,40777	17,56224	19,06893	15,06265	23,63803	14,15644	27,00334	14,82613	17,54214	18,59575	8,892712	14,51654	10,90842	14,41106	16,95333	9,145875	11,48479	9,371685	19,16315	4,142007	11,64864	6,439407	18,06214	18,22578	16,47878	12,80545	11,22762	8,652673	13,05026	16,45578	16,21657	17,24387	9,655725	12,92378	17,02158	10,50398	11,80496	10,44713
2/29/2020 12:12:00 AM	8	8,727067	18,78247	21,78748	8,028778	15,08476	17,32765	13,02056	10,89723	12,55733	9,507764	15,96444	16,56443	12,672	8,68569	10,85793	15,11294	20,32901	16,55338	18,33886	17,6481	10,80529	4,924984	10,14485	10,63253	19,01028	9,336111	10,05319	16,94228	10,32245	11,96611	28,45049	30,75687	27,26038	22,38306	18,86777	23,20361	17,97069	15,85986	18,71173	26,11274	18,45276	20,0364	17,44819	16,24157	16,36273	11,47035	17,44868	16,37157	13,88166	9,703042	10,32258	4,954755	13,08044	11,48596	16,61327	33,9106	13,02905	30,59703	26,69851	24,23954	20,29392	20,06686	18,59119	28,38583	22,11621	26,39306	12,94554	20,15141	11,5442	13,3267	11,00257	10,67625	17,4272	14,84679	15,14451	16,74673	25,67522	20,07654	24,7371	18,02891	15,29959	17,27177	19,60481	21,34443	21,99091	23,94314	24,04765	22,31785	25,49154	22,86645	21,45329	19,52393	19,73544	6,569753	16,03428	21,26969	17,4129	4,871519	19,36774	10,72364	19,17378	14,97306	21,48748	14,38301	25,43621	22,7254	19,42156	24,04482	18,27227	21,14535	24,24763	16,66079	23,95613	14,98701	22,07635	17,21686	20,47911	14,68522	16,32695	16,84164	13,4317	4,635417	11,91845	15,60759	18,27572	20,22332	15,85958	26,93979	21,6599	17,96661	26,40335	26,06646	28,26308	14,46252	20,69746	20,44423	25,18284	22,81976	19,65497	19,20577	11,46655	17,49917	13,23359	13,28457	19,3368	5,8792	16,75287	12,65342	12,87218	16,27929	20,22546	15,02079	25,22622	17,81347	21,70646	18,01959	19,82676	14,77578	21,97606	14,26911	27,71296	14,28465	16,49487	18,28304	8,886563	15,08241	10,83534	13,99923	16,59407	9,221859	11,30022	9,617734	20,0152	4,212602	12,65466	6,251381	20,06307	18,5005	17,78356	13,21611	12,0403	9,355521	13,40973	16,32874	16,36176	17,49537	10,39	13,31427	18,13764	10,81171	12,01025	11,94034
2/29/2020 2:12:00 AM	10	8,978227	20,19853	22,71338	9,182072	16,67399	17,83178	14,6752	10,98689	13,11422	10,06783	16,49467	17,44536	12,68271	8,202849	11,12587	16,68767	20,05816	16,73112	19,18082	16,91265	11,27666	5,319477	9,365192	11,14397	19,60371	11,46676	10,98862	19,22379	10,39539	13,234	31,15578	31,99775	27,86327	23,97422	20,10721	22,04299	18,29023	16,16966	19,67203	25,83955	18,9269	19,08288	18,68645	16,97965	15,96873	11,17429	17,5612	15,33481	14,32305	10,09415	10,80108	5,107551	13,08583	12,45199	17,16623	35,75224	14,81315	32,10157	28,10587	26,35555	21,86243	21,75633	19,12791	26,5922	21,20165	27,51472	13,42776	19,373	12,10316	13,17971	10,68751	10,83395	17,99092	15,61229	16,22113	15,85171	26,26443	21,09838	25,70416	18,91426	15,98841	18,42147	19,03066	21,07026	23,36006	24,92927	24,60696	23,93575	26,33193	23,90895	22,04527	19,86344	19,6091	7,766495	17,05847	21,23032	17,54877	5,307251	19,57484	11,55269	20,81572	15,29765	21,91113	14,90847	27,15793	22,47202	19,68253	23,71781	20,36238	22,56528	24,98135	17,5516	23,97844	14,84976	22,57046	17,2744	18,66725	13,52157	16,50952	15,8783	13,1136	5,873881	12,22128	16,7861	18,94431	20,35485	15,46184	26,50524	21,89773	18,68776	26,68187	26,18887	28,91405	13,8054	20,86449	20,37011	25,34635	23,21411	19,96595	19,59832	11,16511	17,85547	12,87557	13,5092	19,7478	6,215462	16,64339	12,9959	12,46208	15,72633	19,32623	14,99282	24,868	19,00261	21,51767	18,06186	20,39187	15,03917	23,10793	14,61691	28,89865	14,67845	17,32828	19,58292	9,563924	14,51875	10,65256	13,57814	17,2994	10,33018	11,57265	11,15122	19,86979	4,037494	13,17978	7,433203	20,79486	19,47792	17,7857	13,47756	12,81361	9,937694	14,57871	17,00376	17,18923	18,33934	10,69732	13,69516	17,38789	11,43305	12,49378	11,66432
2/29/2020 4:12:00 AM	12	8,634781	21,43582	23,55769	9,049444	17,01405	20,31741	14,70512	11,91589	12,86237	11,25573	17,11794	17,12057	12,84925	8,299418	10,87305	17,15966	20,46012	17,08982	19,3205	17,38305	10,68917	5,522284	9,086263	11,51546	20,49673	11,96832	11,60291	19,72231	10,18236	12,82984	32,41497	34,78511	28,1909	25,38614	20,70133	23,88498	18,3812	17,93808	20,07847	26,88046	19,46135	18,68217	18,41098	17,16049	15,8763	11,35638	17,53495	16,13644	15,2225	10,63619	11,38539	4,979553	13,40234	12,63111	17,39411	36,7584	15,00843	33,90653	28,31178	26,16641	21,33711	21,97724	18,8733	27,64637	21,82223	28,52432	13,25141	18,79166	11,87873	13,35861	10,71439	10,63681	18,70551	15,97169	17,90285	16,37358	26,55946	20,74747	25,58818	20,77027	16,99858	18,79144	20,45307	20,80142	24,22856	25,93888	24,6283	22,74591	25,95332	22,9081	21,99084	20,26077	20,82498	7,398665	17,10572	21,22797	18,64328	5,769369	20,16192	11,51967	20,86007	16,41074	22,95155	17,44881	27,76283	22,62151	20,52664	24,39179	20,40762	22,72871	25,38365	18,08321	24,72943	15,27997	22,5871	17,36171	20,46302	14,29383	16,56105	15,65926	13,32194	5,074326	12,68775	16,78783	18,6256	20,28701	15,84881	25,24343	22,8766	18,90763	27,04741	27,27502	28,84069	15,24315	21,92681	19,41789	25,48533	22,52591	20,9996	19,47509	11,03959	18,15947	13,91979	14,19167	19,90081	5,947654	16,46531	13,6497	13,32657	16,57058	19,65856	15,89246	24,72611	17,33967	22,69604	17,96233	20,9051	15,19445	23,04211	14,49526	29,0824	14,2611	16,20959	18,87275	8,682375	14,40685	11,23922	13,66759	17,52411	10,02811	12,08064	11,58004	20,98648	4,781789	14,99751	7,702255	21,16946	20,1385	18,56736	15,16109	13,72099	10,26049	14,5307	18,19608	19,00828	19,42135	11,71247	14,21613	18,9879	12,01812	13,5159	11,73125
2/29/2020 6:12:00 AM	14	8,548643	21,8846	23,80906	9,027204	17,35632	20,17836	15,17531	12,45151	13,27987	11,30499	17,99922	18,22903	12,34748	9,218543	10,99725	17,3242	21,13043	16,69589	20,34434	17,43155	10,9576	5,110383	9,331069	11,55041	21,35286	13,07195	12,70654	20,52394	10,79928	13,65226	33,94238	36,97316	29,81715	26,18645	21,46842	23,17467	19,6799	17,57965	20,70326	27,75655	19,89701	19,47765	18,93126	17,26197	15,5446	10,9681	18,62739	16,38283	15,72827	10,67936	11,98117	5,322171	14,16674	13,61662	18,60984	37,62765	15,27002	34,56662	28,85679	27,71366	22,33111	23,57883	20,19825	25,4235	22,84068	28,92642	13,90494	18,08134	11,76586	13,13495	11,08602	11,0177	18,88836	16,82009	19,25032	17,48577	29,23318	21,91057	26,79073	20,52685	18,08425	19,49989	20,44975	22,61101	25,05671	25,59405	23,87883	24,14194	26,60374	24,3042	22,22066	20,11467	20,75611	7,639326	16,72352	22,31764	19,01152	6,155573	21,16303	11,88315	22,71793	16,44721	23,49607	17,09197	28,80623	23,45519	20,60338	25,54978	21,36764	24,04261	26,24592	18,37575	24,34923	15,74395	23,48848	18,13895	20,20619	14,56703	17,41642	17,30169	13,73957	4,743106	12,78093	17,61536	19,44035	20,82304	16,96611	26,51214	23,35661	20,51669	27,46318	28,29168	29,97617	15,08137	20,81309	19,57739	25,47255	23,74758	20,91312	19,90992	11,37385	18,33589	13,93347	14,79374	20,26781	5,999462	17,00562	14,22276	12,96108	17,61329	19,63749	15,80895	26,84212	18,57448	22,77147	19,17517	20,25074	15,6574	23,16072	14,91711	29,30047	14,55819	17,11359	18,7462	9,145045	15,19259	11,05472	13,64355	19,17834	10,85765	12,99383	11,47153	22,02289	4,539815	14,5575	8,295341	23,32367	20,59426	20,17801	16,04222	14,51205	10,56297	14,70511	18,83213	18,94196	20,06659	12,46228	15,74899	19,29321	12,58365	13,79103	11,92391
2/29/2020 8:12:00 AM	16	9,338598	20,9958	25,37377	9,887682	18,13108	21,03683	16,46731	12,63808	13,81673	11,50061	18,78889	18,52136	12,6233	9,066438	11,52927	18,28256	21,33392	17,70191	19,54023	16,7097	11,27646	5,552056	8,594028	11,78776	22,20367	12,74557	13,14123	20,95235	11,65251	14,22103	35,37653	37,76373	30,65304	27,30714	22,219	24,16149	20,34655	18,38169	20,3907	27,40571	20,92617	19,44491	19,77716	17,0479	15,38137	11,38532	18,84484	16,48382	17,43155	11,17153	13,84263	5,508469	14,12039	14,49678	18,54346	39,9989	15,68834	34,49616	30,48257	29,25681	22,03533	22,74066	22,3568	26,51511	22,7515	29,13323	14,70518	20,22815	11,46137	13,27704	11,38138	11,59649	20,06141	17,45565	19,9647	17,06952	30,61381	23,08659	28,98051	21,91755	18,70179	20,65677	21,90643	23,65309	26,9181	25,83023	24,88941	24,15424	27,64713	25,02784	22,35708	21,16538	20,89474	7,611419	16,49888	22,07726	20,68509	5,858408	21,75909	12,49662	22,9512	17,6615	22,83191	15,81268	29,52855	24,47917	20,8086	26,83825	21,60747	24,07431	26,56685	18,21445	25,67978	15,55751	23,95481	18,18282	19,9513	15,17255	17,88061	16,05293	13,80181	5,016579	12,97041	18,11851	19,68888	20,77876	16,62881	27,05895	24,10899	21,31479	28,77114	29,04379	30,59779	14,85674	22,00148	19,2984	26,68172	25,13567	21,1555	19,95379	11,19246	18,66214	13,67402	15,57036	21,10383	5,877473	17,62054	13,99032	14,06975	17,29346	19,63251	16,60236	26,22576	19,76728	23,15166	18,2903	20,76294	15,59986	24,58852	14,22393	29,75354	14,9502	16,95485	18,65329	9,725216	14,9149	11,59497	13,73494	20,38731	11,57113	13,26709	11,87072	24,11942	4,867029	15,44022	8,760983	23,19642	21,55912	20,9223	16,49474	14,56448	11,09416	15,7682	20,07218	20,47082	21,54516	13,02864	16,94746	19,78669	13,49753	13,40586	12,72346
2/29/2020 10:12:00 AM	18	9,422732	22,51402	26,49467	10,11867	19,17205	20,18706	17,5009	13,75988	14,74318	12,825	20,14706	19,05656	13,88283	9,926228	12,23053	18,95364	22,84545	17,4712	19,97997	17,57633	11,28281	5,619543	8,620206	12,0595	22,64879	14,17468	13,42251	21,86989	11,66439	15,24902	38,55023	38,57289	31,50613	28,1842	21,54668	23,58035	21,48555	18,99356	21,00381	28,82274	20,89046	19,2258	20,46758	17,15297	15,15266	12,42388	19,35828	17,63276	17,49972	11,63911	13,31648	6,316314	14,42128	14,63141	19,30544	40,57029	15,85944	36,75101	30,8571	30,80342	23,66739	24,57421	22,79426	26,34104	23,52308	30,80052	15,6145	19,78676	11,39327	13,38535	11,60118	11,77491	19,91068	17,63532	20,49023	18,0372	31,45025	23,90687	28,96925	21,35348	19,34163	21,32978	22,50131	24,01076	27,20235	27,58593	25,73972	24,49713	27,72844	24,91158	22,91156	21,24986	21,95796	8,376091	16,23971	21,36653	20,51116	6,369572	22,32372	13,35267	23,3515	18,21155	24,24176	18,71491	30,06894	24,3328	22,16056	28,49407	21,76572	25,51766	26,69291	19,13317	26,35934	16,45363	24,59204	18,65081	20,24052	15,06832	17,42575	17,07622	14,66105	5,465228	14,45458	17,4712	20,53044	21,35506	16,99955	28,01828	24,2508	21,65057	29,39911	29,08226	31,58501	16,19702	23,54387	20,31402	27,08181	24,58451	22,08651	21,29048	11,24627	18,61351	14,22075	15,47262	20,8877	6,101211	17,90858	14,66498	13,47252	17,86825	19,89065	16,38608	26,5996	20,83333	23,64756	19,43834	20,24432	16,88004	23,89244	15,06286	31,27535	15,10023	17,64872	19,05967	9,910823	14,79705	11,90988	14,69151	20,86545	12,62178	14,83836	11,54192	23,96434	4,912066	16,49971	8,424168	24,43475	23,50761	21,62336	17,81395	15,24992	11,07324	16,35942	21,22161	21,82374	21,73692	13,2063	17,76152	19,92077	13,13757	14,51647	12,44163
2/29/2020 12:12:00 PM	20	9,035008	23,32484	26,65913	10,1559	20,49113	20,96493	17,77948	15,03212	14,73482	13,09937	20,31423	19,63542	13,98002	9,824754	12,58704	19,65842	23,13011	17,69707	20,54321	17,7131	10,92804	6,05341	8,483574	12,54932	24,38881	14,76411	14,87725	22,61384	11,47098	15,96665	39,49644	38,55652	32,01723	29,15644	22,07553	23,26792	22,37201	19,68888	22,71455	30,69919	21,50268	20,03848	21,52727	17,1531	15,2008	12,50905	19,10878	18,85755	18,89741	12,35902	14,49402	6,988423	14,4257	15,67266	19,55916	41,51787	16,67434	38,07851	32,8192	32,59174	24,48649	25,37895	23,12556	28,52011	24,48262	32,11269	16,6572	20,76343	11,12511	14,2669	11,60927	11,83956	20,46529	18,4413	20,93633	18,9698	32,26217	24,26096	30,18671	22,71068	20,02991	21,45046	23,86556	24,99565	27,61453	28,22599	26,2261	26,22624	28,91385	24,2421	23,11229	20,58314	22,50193	7,915355	16,6934	21,84903	20,98226	6,860425	22,217	13,98009	23,64072	19,3254	25,32141	18,09378	29,79333	24,86523	22,70958	29,35462	21,54074	26,01777	27,20201	19,44152	27,14343	17,02703	25,41839	18,16762	21,11433	15,48712	17,49751	17,59739	15,38441	5,640956	15,49541	18,27814	21,74389	21,81746	17,24027	28,59278	24,24811	22,01108	29,66954	27,99859	31,94891	16,13202	23,30405	20,38794	26,79619	26,0474	21,25201	21,53438	11,40832	19,31311	14,40367	15,44112	20,99822	6,234181	17,8815	15,17179	13,50181	18,4824	19,67693	17,35107	25,93032	21,78506	24,06423	19,50486	20,71667	16,34374	24,16633	15,15597	32,08844	15,5848	17,25588	20,24135	10,15307	14,91262	11,78907	14,57781	22,27461	12,72989	15,71072	12,17845	25,61609	5,247983	16,21311	8,788407	25,29668	24,34302	21,58854	17,80836	16,06909	11,33904	17,33719	23,14275	22,90312	22,64057	13,69315	18,20679	20,98095	13,87765	15,35339	12,9702
2/29/2020 2:12:00 PM	22	9,898735	23,72292	27,62545	11,58813	21,30098	21,92114	18,74033	14,52296	15,04207	13,62256	22,66744	19,45106	14,52262	9,783653	12,97303	19,82814	23,11464	17,87888	20,43836	18,33727	11,32509	5,966236	8,80678	13,00156	25,00636	15,08635	14,73406	23,71401	12,79143	17,29768	41,9771	40,7807	34,20286	29,28307	22,83288	24,11438	22,35197	19,92726	23,32933	30,388	22,49012	19,53892	22,26859	18,15974	16,3704	12,33042	19,04433	19,19174	19,28299	12,49358	15,01416	7,615839	14,63873	16,65092	21,32232	44,2222	17,69569	39,74601	32,8889	32,44543	25,93771	25,3889	23,89672	28,7337	24,41886	31,46939	16,25242	22,45827	11,51339	14,38046	11,48389	11,84806	20,73725	19,26524	21,37834	19,52275	32,21672	24,51543	32,53178	24,60814	20,95788	23,0752	23,14883	25,26919	28,10697	27,59602	27,54103	25,60559	28,92877	24,9636	23,63582	20,1329	22,33857	8,492899	16,52527	22,01557	22,17956	6,908019	22,90237	14,20003	25,34358	19,4085	26,28889	18,12424	30,81524	25,83098	23,67934	29,83014	22,17859	26,73084	28,95979	20,15625	27,22024	16,59227	25,08379	19,06181	21,05217	15,17165	18,92532	17,70971	16,06011	5,210336	15,54446	19,00455	22,21693	22,6088	17,19303	28,47045	25,13194	22,54435	29,22324	31,18673	32,2583	16,27521	23,71898	21,36902	27,71559	26,18321	21,9333	22,07035	11,684	20,13788	14,71202	15,72599	22,25395	6,463307	18,5637	16,18562	13,18517	18,50381	20,22229	17,74156	27,77513	21,49715	24,36941	20,40092	21,20883	16,66045	24,61394	16,22582	31,52002	15,95035	17,16664	20,62935	10,10893	15,50605	11,54606	14,71444	23,37602	13,2463	15,67204	13,63844	27,64085	5,227951	17,20629	9,647228	26,40536	26,96183	22,01591	18,86204	16,55815	12,07263	17,51119	23,69315	23,72831	23,16583	13,90521	18,04149	23,89755	14,64281	15,03391	13,67651
2/29/2020 4:12:00 PM	24	9,573111	25,39511	29,61739	12,71054	22,90292	23,5072	19,43109	14,53242	15,64096	14,26579	22,51478	23,05171	15,06749	9,717135	12,98277	20,42274	23,01061	18,34874	22,78998	18,67948	11,382	6,144382	8,202641	12,86811	26,56602	15,49652	15,71107	23,22053	12,52162	17,86086	43,63996	42,71953	33,36656	30,16109	23,5648	24,47441	22,70599	21,17215	23,56349	28,62346	23,44579	19,44794	22,34292	18,30515	16,25097	11,75764	19,74497	19,29466	19,32112	13,23946	14,95344	7,941535	14,4505	17,01308	22,19247	47,36462	18,20686	40,13573	34,47799	33,99778	25,82608	27,48771	24,89452	29,31746	25,13179	32,65293	16,31783	23,38466	12,31156	14,45644	11,39244	12,11939	22,16892	20,15314	21,4448	19,42363	33,57994	26,52506	31,94193	25,21524	21,55504	23,578	23,47577	26,69277	27,8967	28,08155	27,98215	26,79481	28,94535	23,86702	24,49975	21,01549	22,12844	8,209825	17,35964	21,92018	22,53717	7,42678	22,86983	14,74856	26,38463	20,48857	27,97014	19,04896	33,232	26,2929	25,08096	29,43351	22,21976	27,29519	29,57118	19,70594	28,12162	16,82264	26,43464	19,27982	21,56084	15,19915	18,30632	18,04204	15,79002	5,417772	16,06232	19,17447	21,9534	22,77243	18,11837	27,58863	27,04527	23,57296	30,81254	28,95792	33,49566	15,8705	24,28541	21,73215	28,69495	26,1164	21,96245	22,30189	11,58923	20,46426	14,56385	15,76308	22,78445	6,671364	19,3989	15,37764	13,2436	18,77777	21,40528	18,04349	28,49483	21,16317	25,84231	19,99109	22,27951	16,33814	24,61352	16,30422	31,49488	16,3695	17,80981	20,61326	9,810179	14,73647	11,60491	15,07288	23,96752	14,11762	15,21158	13,69156	29,78255	5,535477	17,56065	9,970366	28,86888	25,38172	24,03646	18,92753	17,34492	12,42927	17,85208	23,26447	24,15997	24,34164	14,83906	18,57655	22,91777	15,26546	15,51068	14,64143
2/29/2020 6:12:00 PM	26	10,31464	25,64655	29,70387	12,62814	23,80913	23,29106	20,29226	15,1166	15,95221	14,33777	21,9496	22,11884	16,37641	10,7921	13,35316	20,14478	22,75199	17,68298	22,003	19,24562	11,37406	5,701881	8,641551	13,03589	28,08708	16,27977	16,2279	25,24494	13,29272	19,2843	45,66451	45,08151	34,11272	31,17602	23,67408	24,99675	23,41823	22,5612	24,44111	30,13725	24,31594	20,97591	22,5431	18,80188	16,75398	12,16864	19,3529	18,83759	19,25439	13,71145	15,84977	8,227715	15,02487	18,66994	22,62268	48,51176	19,19126	41,46649	35,83879	35,0476	27,30514	26,80289	25,36583	30,14631	25,75949	32,43044	17,20187	22,20097	12,91397	15,05319	11,71343	12,16768	22,846	20,47891	23,65605	19,58858	34,67065	25,83941	33,06842	25,26442	22,34624	24,69033	24,24749	26,33876	29,15935	29,68757	28,40027	27,65397	29,56365	24,7154	25,3726	21,35286	22,28007	8,366144	16,37986	23,06055	23,31151	6,800743	23,51438	14,99213	26,39333	20,50688	28,24596	20,9328	32,52011	27,75454	24,54127	30,25683	22,58759	27,84821	29,91061	20,47856	28,69329	16,79494	27,43514	19,94847	21,48728	15,52878	17,95369	18,13529	16,13029	5,457767	16,89524	19,84292	23,01821	23,82695	18,98472	27,41469	27,28034	24,6109	31,22092	30,50508	34,21612	16,00423	23,93941	22,0175	29,11893	26,18942	22,93021	22,08437	11,96107	20,40133	15,44423	15,4836	22,91142	6,580667	19,01871	15,87575	14,02043	19,19761	20,53306	16,39257	29,04613	21,24682	26,74113	21,13264	22,69825	16,63731	26,07634	15,73262	31,75467	16,55269	17,62281	20,60027	9,680799	15,25593	11,47415	15,58314	25,00677	14,64281	15,409	14,93873	29,81868	5,584659	18,47957	10,31872	30,50964	25,98378	25,85924	19,87263	18,77625	14,26627	18,59472	23,95032	25,94703	25,2464	15,42606	20,15204	23,41844	15,37529	16,70949	14,2365
2/29/2020 8:12:00 PM	28	10,33481	26,65672	31,31376	13,14551	24,03411	25,21365	21,72904	16,76144	16,85794	14,64164	23,77535	23,75311	15,90614	10,09816	13,62269	20,9145	23,17487	18,21397	22,82708	19,84126	11,62218	5,881894	8,50257	13,51535	29,81322	16,71834	15,78574	28,26412	13,77093	19,45478	46,82733	47,55292	35,18948	32,39563	24,88057	26,27535	23,68749	22,15911	24,29681	31,68414	23,95212	22,17155	23,36594	19,05449	17,2371	12,54601	19,97513	18,84657	21,6628	13,73784	16,49515	8,672705	16,41343	18,28298	24,65082	48,47556	19,90882	42,96226	36,98	36,3215	27,44101	29,20722	26,87563	29,26234	25,43511	33,08072	16,96169	23,35945	12,83799	14,7746	11,94767	11,77132	23,22716	19,3024	23,62241	20,0391	35,26622	26,15433	33,40338	27,12243	22,52701	24,26269	25,66251	27,40129	30,28639	30,14382	28,87454	27,40696	29,63203	24,29107	25,66887	20,70879	21,47346	9,010349	17,15779	22,78812	23,91931	7,072213	23,79691	15,17345	26,15813	21,27487	29,37831	19,86703	32,89221	27,70744	25,47283	31,07973	22,70467	29,50957	30,34483	21,19156	28,71947	16,29269	27,98187	20,15349	22,52148	16,10045	19,0299	18,26916	16,59407	5,740149	16,72511	20,58777	23,42638	23,69654	19,44366	25,13463	27,76884	24,44905	32,23261	29,94516	34,60938	16,73291	24,03563	21,55787	28,74358	26,31127	22,48736	21,50938	12,23889	21,82506	15,67453	15,7396	23,23041	6,544817	19,59314	16,24012	13,94935	19,17019	20,49555	16,99437	28,25494	22,19731	27,00935	21,41496	24,07507	17,01827	25,24432	17,3327	33,29645	16,3094	17,47202	20,99387	10,36092	14,90606	11,93883	15,59295	25,75155	15,28383	16,33483	13,98866	30,89516	6,093198	20,47214	10,81013	31,23715	27,61854	27,45558	21,04533	20,50377	13,55624	19,45209	24,32541	27,47762	26,53687	16,89448	21,11896	24,44974	15,84059	18,18337	14,50694
2/29/2020 10:12:00 PM	30	10,71079	28,87889	32,39038	13,22854	24,09068	27,36827	22,63829	16,02226	16,28488	14,73116	25,58224	25,79293	15,78574	10,40182	14,37472	22,16878	23,59534	18,98417	23,08577	20,03917	11,98214	6,079244	9,144631	13,31005	31,21933	17,21969	17,02407	29,39718	14,37673	19,82966	47,22038	48,74862	37,4817	33,33099	25,59799	25,75514	24,0435	23,14296	24,84568	34,84617	24,02492	22,1196	23,59997	19,19547	17,5632	13,36117	19,74863	18,99798	23,03514	15,11805	17,21216	9,013939	16,81725	19,05304	24,8184	50,98619	20,59198	43,7109	36,77906	37,25631	27,66834	30,34573	26,50074	29,04599	25,88459	33,45739	18,20078	23,91827	13,06573	15,85558	12,11103	11,83777	23,64141	21,87997	25,43843	21,5777	38,06539	26,84164	34,42286	28,1145	24,12626	26,00181	26,05921	28,80671	31,66446	30,06817	30,51835	27,99065	30,24557	26,11123	25,54639	21,11592	22,26611	8,764229	17,84414	23,24395	25,74685	8,085972	24,44283	14,78531	27,13334	23,1469	29,94329	20,52898	34,47875	28,4556	25,55379	30,27251	23,69798	29,25757	31,14998	22,21969	29,52413	16,44694	28,4846	20,02943	22,72747	16,52824	18,55106	18,14503	17,21948	5,878924	17,27895	21,51871	23,89858	24,45775	19,90467	25,98579	27,84365	25,13332	32,11905	31,135	35,97135	16,81318	23,31413	23,15111	29,66443	26,49916	23,26474	22,27178	11,92812	21,12193	15,52263	16,00623	23,60598	6,271414	19,7927	17,76035	14,08315	20,50501	21,50123	17,92268	29,31435	22,38264	27,48232	21,73146	23,618	16,83397	25,56173	17,57882	33,2454	17,13991	18,04329	21,75052	10,66016	14,72853	11,53342	15,75031	25,51061	15,99269	17,21934	14,96533	31,57197	6,36522	20,51759	10,8725	33,50161	29,33715	27,80946	22,3568	21,75681	14,5584	20,51019	25,78215	28,66877	28,16445	17,55291	22,09011	25,34641	16,87624	18,82861	15,74215
3/1/2020 12:12:00 AM	32	11,19557	27,75323	34,00455	13,5541	25,67639	29,12612	23,70696	17,22467	17,22653	15,63384	25,11253	25,04283	16,29324	10,68447	15,00262	22,21119	23,84553	19,44939	22,62606	19,66533	12,6052	6,322599	8,147243	13,34383	33,12901	18,60342	17,54711	30,31063	15,28031	21,37952	49,10422	49,49021	39,30027	35,81731	27,02821	27,1846	24,68246	24,43254	25,45183	34,10429	24,95959	23,17929	24,33646	19,55011	17,5715	14,21737	20,48333	18,48903	24,39027	16,04643	16,73215	8,56619	16,8636	21,40038	26,82119	51,72372	21,27127	45,92673	39,44297	37,95867	29,24203	30,02183	26,82091	30,96216	26,76938	34,02955	17,7982	23,57869	13,12127	16,05396	12,85478	12,20912	23,75042	23,18648	26,65182	21,72317	39,33189	28,00377	36,10245	29,49346	23,78992	26,2489	26,2482	28,86536	33,04515	30,63385	29,70187	27,54946	29,86558	25,26228	26,00312	22,7256	23,45829	8,864045	17,95411	22,47209	25,81565	8,360686	25,64621	15,71949	28,34749	24,74249	30,72744	21,04119	35,44803	28,66068	27,16795	32,59512	24,58976	29,48324	31,33593	22,10931	29,60413	16,66183	28,3305	20,44077	22,18874	16,72669	18,88111	17,97587	17,10488	5,63246	17,62648	21,19868	24,35994	25,14983	20,65083	26,41213	28,7739	25,0228	32,37801	32,42982	36,30899	17,32676	23,70241	22,12927	30,09381	26,40715	23,99819	22,1636	12,43894	21,04954	15,98074	16,59531	24,28569	6,536942	20,09332	17,23675	13,98583	20,69553	22,21651	18,32042	30,52125	22,55098	27,91549	22,00093	24,23395	17,06606	25,88238	17,95542	34,20121	16,80565	18,11533	22,40951	10,81993	14,4849	11,36349	15,37916	26,41219	16,40701	17,28932	14,83905	32,85036	7,49848	21,04298	11,02972	34,91856	30,57348	28,22709	24,14139	21,8042	15,53044	20,54225	27,0928	30,88597	29,88133	18,0111	22,61411	26,87839	17,27115	19,49291	16,3226
3/1/2020 2:12:00 AM	34	11,38532	29,53173	35,46129	14,18988	25,96741	28,92083	23,82605	17,83032	17,69998	15,4405	25,39007	27,43887	16,87238	10,81828	14,98176	24,47246	23,50278	20,03764	23,26937	20,07674	12,55941	6,621768	8,177222	13,70855	34,89134	19,01974	19,48483	29,97223	15,58784	22,47921	51,00479	52,76553	40,80363	36,65852	27,03008	26,957	24,85204	25,81468	27,31557	36,52554	26,06253	23,71318	24,78483	20,31961	17,36869	14,05808	20,52021	18,56702	25,87139	16,36957	17,3414	9,164871	17,96902	22,09245	28,01399	55,92168	21,8281	47,61922	40,22713	38,05122	29,08626	32,45055	27,36005	31,79065	27,37988	34,64143	17,94547	25,74782	13,6066	15,98178	13,48081	12,91342	24,63335	23,97692	28,28125	22,59491	40,05899	28,16735	38,28802	29,99627	24,29557	28,26467	26,82568	30,6422	34,06256	31,3054	30,55468	29,29535	30,85606	27,15496	27,1951	23,48578	23,42949	8,812929	17,49434	23,5101	26,42449	8,5063	26,71827	15,87699	29,85701	25,29647	31,38629	22,54635	37,26942	30,1912	27,68699	33,42334	24,80451	29,86537	32,48453	22,09438	29,64309	16,83604	28,90777	20,53037	23,03934	17,2851	19,3406	18,29051	17,91743	5,837409	17,82424	21,30395	25,35616	25,66417	20,95256	27,74853	28,48792	25,20115	31,47892	31,37882	37,73652	17,56148	23,83773	22,57467	31,00755	26,69616	24,04565	22,82673	12,93124	21,46075	15,81448	16,70017	24,25833	6,4077	19,98404	17,19828	14,29225	21,98953	21,84744	17,71697	31,47339	22,47748	28,43301	23,07292	24,27733	17,73106	25,79016	18,69902	34,51744	17,31412	19,10899	22,22528	10,99691	14,83684	11,47671	16,19812	28,85589	16,50468	18,50941	16,31894	32,96281	7,925233	22,82487	11,32958	35,46613	31,25394	29,36457	24,74331	22,77596	15,42116	20,34545	27,17755	31,70141	31,22292	18,20782	24,0156	26,28177	17,35978	20,24142	16,50461
3/1/2020 4:12:00 AM	36	11,67261	29,49298	37,97559	15,30842	26,85594	30,18747	25,75901	18,78198	18,26999	15,85889	26,58364	29,45624	17,41248	10,56753	14,7706	24,67935	25,00449	20,54964	23,57476	19,66139	12,39459	6,638829	8,089219	13,87316	36,07248	20,50743	19,74974	30,753	15,81842	23,64659	53,16058	53,86474	42,81705	39,26275	29,05477	27,81499	26,25159	27,78473	27,77299	37,92081	26,38877	23,74737	24,91918	21,04858	17,8871	14,32748	20,42675	19,58672	26,65099	16,76772	19,35352	10,42323	17,99168	24,02458	28,03955	57,97379	22,96972	49,41984	41,81898	40,59799	29,83636	33,39999	28,57938	32,54421	28,69446	35,23023	18,2664	26,55532	13,72562	16,02682	13,15726	12,99134	25,3679	24,49968	28,94486	22,21292	42,53945	30,44444	37,95127	29,95779	25,58611	28,90045	27,95404	31,57341	34,79043	31,98048	30,99179	28,4413	31,03055	27,07373	27,92965	22,20636	23,53676	9,540024	18,37554	23,19504	27,13494	8,926973	26,58191	16,52464	30,06452	24,43834	33,25728	22,25015	38,28981	31,72158	28,02995	34,40125	25,1765	31,54641	32,96129	22,16567	30,51407	17,15835	29,47122	20,86221	22,76491	17,52065	19,08557	18,84443	18,09378	6,177332	18,56564	22,28096	26,58833	26,42359	21,32156	29,14139	28,68569	26,02074	32,95197	32,80504	38,47398	17,51685	24,56503	22,67366	30,55834	27,84517	24,76231	23,5197	13,49083	22,5621	15,81966	17,02573	24,50507	6,324257	20,45735	16,71613	14,54942	22,33518	22,55678	18,70206	31,52562	22,4846	29,5135	22,4437	25,80481	17,83398	26,03407	18,52792	35,24978	17,66288	19,06796	21,84847	10,64379	15,06044	11,67192	15,93335	29,30986	17,64651	18,60087	15,78733	36,13361	8,082587	22,70191	12,68775	37,34264	32,18571	30,49203	26,07026	22,59229	16,08097	22,11145	27,5726	33,4451	33,56025	18,64618	24,5394	27,3872	18,471	19,94495	17,15255
3/1/2020 6:12:00 AM	38	12,12982	29,95662	38,80381	15,43325	28,36193	29,81971	26,27825	19,54589	19,2975	16,02004	28,25963	28,15546	18,03016	11,24627	15,75341	24,58872	25,27575	20,41784	23,339	20,22408	12,88482	6,953194	8,634712	14,76031	37,84579	21,97274	21,44362	33,83359	17,11739	24,76901	54,89666	55,87728	43,60473	38,2597	29,32554	30,44084	27,09398	27,59181	27,84365	38,38224	28,17004	24,04634	26,27695	21,82464	18,39771	14,75851	21,10922	21,06322	27,265	17,30866	19,95497	10,84404	19,44539	24,80438	30,38531	58,92607	24,02119	51,47319	43,80367	42,11698	30,91871	34,83595	29,30965	33,96759	30,00394	35,41101	18,80754	26,50786	13,42893	17,2438	13,2119	13,38314	26,27355	25,91346	30,07978	23,02111	43,49814	30,35926	39,4286	30,13483	26,8464	31,27687	29,94482	32,67221	36,04713	32,48183	32,08658	29,68785	31,19474	27,2545	28,78337	23,60225	25,04006	9,715891	18,89921	23,55984	28,63437	9,695858	26,75971	17,57067	29,89162	25,79141	34,01035	22,76214	38,84477	32,45482	28,78765	36,34318	25,14589	32,8699	33,75898	23,57973	31,61845	17,39397	29,94647	20,71121	23,49822	17,99514	20,18298	19,75098	18,57075	6,486032	19,64101	23,8246	26,81117	27,10544	21,77933	29,64585	30,23085	26,98304	33,295	33,81451	39,77874	18,05489	25,18858	22,8344	31,39927	27,96123	24,98639	24,249	13,93671	22,36157	15,91906	17,09929	24,68128	6,330543	21,4191	17,01688	13,96068	23,39405	23,41878	18,71788	32,43666	22,93449	30,39215	23,36987	25,72931	17,27702	26,58267	18,51045	34,95683	18,10241	19,35296	23,09184	11,15495	15,37812	11,87521	17,24912	29,8624	18,10849	19,2153	16,49487	36,44017	9,193123	23,98852	12,83916	37,27916	33,0562	30,82152	27,97455	24,43074	17,02635	24,07355	29,03445	35,64019	33,09862	19,95171	25,30387	28,30571	19,12667	20,5991	18,04045
3/1/2020 8:12:00 AM	40	12,99942	33,13522	40,22235	15,66265	29,69496	30,99822	28,39308	19,57159	19,28506	17,59215	28,25175	29,66278	18,40662	11,73015	17,21472	24,81985	25,70257	20,56076	23,93872	20,32072	13,10966	7,065097	8,567778	14,5251	40,06293	23,19193	22,7305	32,63594	17,13659	26,31293	57,07346	56,58281	45,68841	39,17966	31,48175	30,00497	27,61128	28,15905	28,91606	39,07742	28,63589	24,72736	27,43051	22,28213	18,84712	14,05366	20,65898	20,88935	27,92503	16,03704	19,47972	11,036	19,62561	25,64849	30,77718	61,47374	25,59475	53,50257	45,75107	42,68996	31,58958	36,60298	30,47027	34,85266	31,03234	36,3735	18,70234	27,30956	13,95571	17,21582	13,74496	13,7223	25,99939	26,66163	31,47353	23,98438	44,41016	32,79675	41,01804	33,96987	28,02118	32,61522	31,73181	32,20256	37,4973	33,85036	32,8371	31,62197	30,81296	27,26715	29,85881	24,40056	24,43551	9,595631	19,42128	24,35207	28,89699	9,532495	29,05794	18,08045	32,54013	26,36916	34,89963	23,63361	40,03979	33,59451	30,01603	37,40205	25,68523	33,39654	33,75836	23,62546	31,69713	17,846	30,95995	21,54813	23,38514	18,62152	20,65788	20,04248	19,93721	7,050108	19,59888	22,52611	28,48709	27,64326	22,38112	30,21365	30,95353	28,77998	33,73087	35,11556	39,43807	18,02664	25,83312	23,50948	31,30347	29,18788	26,20296	24,2899	14,00993	23,69274	15,85392	17,77603	25,52622	6,840669	21,53819	17,691	14,56469	23,40587	22,58068	19,63245	31,9581	24,4697	31,3655	23,08694	25,50135	19,13586	27,25029	18,90342	35,94849	18,65681	19,70083	23,31157	10,61747	15,98979	12,25112	17,05826	31,31003	17,737	19,63362	17,78314	38,59783	9,558535	24,50465	13,59617	37,86873	33,80312	31,81946	28,68908	24,50611	17,87405	24,30012	30,15418	36,8167	34,3685	20,75935	26,27791	28,82598	19,61386	22,1931	19,1791
3/1/2020 10:12:00 AM	42	14,00372	33,87192	41,25477	16,98021	31,6324	33,01379	29,394	20,72274	19,2354	17,53254	29,70816	31,87106	18,63195	12,13645	17,9664	25,86476	26,57528	21,6512	24,64074	20,95401	13,51611	7,209537	8,643278	14,5211	40,39346	22,98775	21,59814	33,89576	17,10136	27,91618	58,12293	55,54956	46,62163	41,20849	32,74854	31,74321	29,51888	30,11383	29,80327	38,62276	29,61953	25,32908	28,00743	22,01744	19,18152	14,29218	21,54496	21,76517	28,58636	17,60348	20,80446	12,81133	20,63999	26,86851	31,44811	62,27281	26,50248	56,8243	47,0727	43,54332	32,07408	37,05363	31,6534	35,35007	31,47712	37,91446	19,63341	26,89048	14,27919	17,97386	13,98672	13,88021	28,82067	28,23096	32,52915	23,60501	45,26919	33,3477	41,70777	34,23753	27,21637	32,9789	32,81616	33,00778	38,10394	34,92105	34,09345	32,02151	31,95091	28,21093	29,47226	24,62161	25,74471	10,64814	19,68784	24,11334	29,63569	9,78476	27,59664	18,64998	33,40026	26,66715	35,99158	23,91337	40,26449	35,28812	29,76293	38,62234	25,73794	33,5302	33,6486	25,2122	32,6805	17,62779	31,61403	21,37966	23,60349	18,85431	21,13243	20,01257	20,09187	6,958858	20,31492	23,23152	29,22179	28,73011	23,00854	30,92852	31,45316	29,31034	33,48523	37,4348	39,56116	19,24907	26,25311	23,80132	32,37946	29,64723	27,12429	25,16281	13,74786	24,0692	16,36771	18,56322	26,38076	6,521124	22,06358	18,53586	15,3192	24,00441	23,53525	20,28059	32,34858	24,92374	31,6744	23,67374	26,18818	18,61938	28,64162	18,36946	35,85654	18,39157	19,24866	24,28451	10,52449	15,8267	12,86175	17,62738	31,43589	19,071	20,96942	17,90064	40,625	9,045992	25,2801	15,11688	40,39505	34,62375	32,73445	29,01532	25,63647	18,35323	26,37041	30,25669	38,67229	35,43808	21,38435	26,95651	30,18796	19,3873	23,08894	19,74235
3/1/2020 12:12:00 PM	44	13,97975	34,5472	43,96656	16,75957	31,95823	33,79145	30,43304	22,35798	20,27244	18,8617	30,85834	32,55202	19,7621	12,51499	18,21107	27,1323	27,20235	22,53122	25,05222	21,5109	14,75526	7,047621	9,282645	14,72356	41,38318	24,22607	22,93303	36,30837	18,75027	29,95675	58,55223	60,03323	47,92869	41,79846	34,70208	30,58231	29,96105	29,02872	30,0543	40,543	30,18733	26,31625	28,62421	22,30728	18,97201	15,69456	21,56078	22,17148	29,96083	19,19748	20,86953	13,10365	21,49847	27,11442	32,848	62,47023	27,60202	59,00566	48,76941	44,62133	33,34985	38,89624	32,00541	37,71455	32,32642	37,35211	20,30345	27,77078	15,31319	18,31537	14,35352	14,39227	28,47156	28,09917	33,65157	23,54367	46,1861	33,85368	43,1813	35,43255	29,3377	34,23422	33,77742	33,83517	39,88699	35,44665	35,46218	32,76332	32,96654	27,63138	29,94874	25,51876	26,20814	10,49224	20,06542	24,95766	29,99268	9,881258	28,31178	18,45325	35,61664	28,62864	36,90713	24,88043	41,19723	35,77014	31,26734	39,12204	27,2076	34,58037	34,76348	25,82125	32,54814	18,04315	31,47491	22,71787	24,1083	19,64923	20,91422	19,51301	20,69255	7,280891	20,65318	22,96067	29,29011	30,08939	23,76734	31,84254	32,24787	29,59328	33,97788	36,51532	41,01521	19,09697	26,61582	24,83367	33,34252	29,14933	27,5887	24,91014	13,99598	24,22842	16,89082	18,32193	27,00887	6,878384	23,02056	17,77914	15,99677	24,23899	24,25046	21,8797	33,48703	25,94344	32,20256	24,36872	27,22784	18,9678	29,43566	19,23478	36,87527	18,65302	19,67969	25,25703	10,72758	15,95	13,07361	18,30487	32,87487	20,25385	20,68358	19,02023	41,20759	9,676863	25,75617	15,33806	41,20883	33,57075	32,18412	30,49079	26,76641	19,69862	27,89097	32,0059	40,42944	35,30843	22,23427	28,15636	30,34787	19,80755	24,64136	19,30606
3/1/2020 2:12:00 PM	46	14,87773	37,1656	44,75789	17,06876	32,67815	33,662	29,76963	22,86127	20,90455	20,0505	31,87479	32,36745	20,13104	12,40993	18,60667	27,83979	27,65322	23,43964	25,86994	22,43956	13,14579	7,202627	9,406636	14,97134	43,81321	24,40173	24,97755	39,11887	21,30823	30,48215	61,26444	61,68663	49,81343	43,04694	35,70444	32,3959	29,42639	31,39796	31,81781	43,50133	30,66161	27,09134	29,32652	22,91176	19,53318	14,94094	21,7421	22,08424	31,63344	19,11196	22,35874	12,93242	22,01302	28,88718	34,47792	64,8499	28,1706	59,83008	50,58113	47,23986	33,6104	39,83719	33,68797	39,85162	32,51471	39,20383	21,05548	28,19981	15,03309	19,37507	14,14304	14,40277	30,08525	29,14829	34,91759	24,00109	48,53345	34,60647	45,15777	35,8875	29,68874	35,55758	34,94936	34,22524	41,74452	36,38933	36,19716	33,68894	34,71948	27,73645	30,74526	25,20088	25,54549	10,30697	20,41391	25,30407	30,98441	9,979692	29,11824	18,82349	36,55366	28,40773	38,31544	25,50889	43,88381	36,5281	33,20333	40,47137	28,77127	36,20801	35,49238	27,36661	33,77736	17,72187	32,04741	22,92883	23,8753	20,18858	21,24931	20,13325	20,42896	7,385887	20,6136	22,35017	29,49879	29,78911	25,05354	32,12271	33,03444	31,33172	36,16428	36,80123	41,74038	18,30985	26,85075	24,41071	34,30924	29,39669	29,43344	25,818	14,94274	25,31741	16,63234	18,3848	26,97067	6,900006	23,62884	18,41581	16,73077	24,7295	24,87677	20,73359	34,027	27,14246	33,41816	24,93832	27,90658	19,98612	27,93428	19,53767	36,17975	18,9584	20,64786	24,09773	10,84383	16,37095	13,33382	19,02568	34,26386	21,1256	21,83784	19,86116	41,45737	10,62894	27,58296	16,32032	41,69948	34,67237	34,81288	31,94366	27,61916	19,7096	27,8105	33,73791	41,66756	36,24012	23,96593	28,43433	32,28808	20,91643	25,21552	20,776
3/1/2020 4:12:00 PM	48	15,67308	38,66524	47,61259	17,61764	34,63196	38,2979	31,59801	24,07687	21,58074	20,37032	32,66551	34,01553	20,24101	12,90713	19,31221	29,77267	27,74626	23,42521	25,80909	22,46664	14,12681	7,37898	9,609098	15,71003	45,9795	25,77676	25,67709	37,78245	21,72048	30,48409	63,61897	61,89262	50,4376	45,35546	37,36786	32,60368	31,06446	33,71727	33,57323	42,65818	30,86781	28,06767	30,40741	24,76183	19,38108	16,03725	22,4435	22,49137	32,26541	20,28446	22,00493	14,11175	22,41614	30,46723	36,06004	65,06238	29,04952	62,98319	52,09853	49,7927	35,6344	40,40292	33,57808	40,34815	33,32484	40,41045	21,27694	29,92471	14,95558	19,28707	14,45665	14,38509	31,30892	29,80368	36,27604	26,05148	49,46231	35,76094	46,62695	36,12725	30,9013	36,38146	37,27799	34,35241	43,13287	37,75034	36,48431	34,37473	35,32445	27,17493	31,40003	25,76488	25,81075	10,63515	20,37011	25,01423	31,67185	10,04842	29,32216	20,49486	37,08886	30,1787	37,65908	26,18949	44,11285	36,92923	33,69667	40,32991	28,96414	36,83784	36,82838	26,38132	33,42038	18,29168	32,66647	23,14973	24,02997	19,82724	21,08083	20,19328	20,82705	7,220311	20,76619	24,13351	30,95394	29,59238	25,3373	33,15996	33,59354	31,30892	36,64988	36,17035	43,02242	19,7516	27,80214	25,1394	35,06445	29,54335	30,2942	25,94074	14,74373	25,61533	16,91506	18,04556	27,54289	6,156264	24,42322	19,31055	16,63013	26,03338	25,05236	21,23632	34,41589	27,40495	33,89934	25,54052	28,00419	19,50956	29,09628	19,72652	37,47196	19,528	20,25966	24,6464	10,68993	16,45281	13,40524	18,32788	34,44056	20,70921	21,9916	21,01425	43,57082	10,90911	28,54595	16,05417	42,06676	36,09237	37,42077	32,56252	29,53187	20,30476	30,28273	34,65676	43,97091	40,45335	25,36057	30,48278	32,863	22,22985	26,38463	21,82603
3/1/2020 6:12:00 PM	50	16,01535	41,13106	50,20309	18,30107	36,53197	37,80048	33,2007	24,74981	22,18777	21,82741	33,68237	34,59584	22,28635	12,6843	19,72024	28,31676	28,38521	24,5193	26,67282	22,28324	14,76335	7,566797	9,171433	15,09001	47,46401	25,92472	27,49876	41,5281	23,08114	31,64263	65,73634	64,72764	51,20282	45,79099	38,08134	32,52894	32,93325	35,32645	34,16135	44,28292	31,89082	28,53151	30,72461	25,27451	20,03813	16,70452	22,93297	22,33719	34,09856	20,55744	21,9391	14,45824	24,30862	31,91368	37,86507	67,29857	29,28513	64,94834	53,20624	51,39679	35,35374	40,87249	34,6665	43,53704	33,4994	40,40921	21,93267	30,38275	14,96926	20,31609	14,24465	14,99979	33,43743	30,5122	38,01379	26,3266	51,4124	38,29956	48,36856	39,32299	31,64878	38,10178	38,10421	35,31899	44,65034	38,21265	37,52722	34,34122	35,79907	28,88228	32,29844	25,50053	26,08174	11,26237	20,53126	26,07268	32,41572	10,42392	30,3219	20,49818	37,96923	30,87658	39,36043	27,67794	45,79258	37,73486	33,53476	41,45813	30,75327	37,35778	37,15794	26,93848	33,67236	18,22385	33,8186	23,29202	24,95786	20,02128	21,89538	20,1041	21,63869	7,878675	21,73194	23,95923	31,60477	30,63819	26,38788	32,39708	35,01003	32,18018	35,96948	36,93979	43,47183	19,09704	27,64755	24,51233	36,18299	29,86758	30,95332	27,39915	15,36292	26,05859	17,78618	18,59941	28,00225	6,897795	25,28639	19,35262	17,01426	26,41834	25,06272	21,37924	34,76335	27,55727	34,8269	26,82858	28,67705	20,08033	30,14333	20,47068	37,95107	19,69109	20,34158	24,8691	10,60124	16,83155	13,30867	18,80429	35,59896	21,91258	22,70053	20,71128	43,87641	11,54489	30,29357	16,29387	44,28057	37,48985	37,8755	34,0272	30,48553	21,13381	30,21959	34,85722	46,9027	43,18254	26,08069	30,757	35,33316	22,79261	26,77208	22,81796
3/1/2020 8:12:00 PM	52	16,32384	40,10341	52,11739	19,04475	39,19085	40,44955	34,48096	25,18402	22,89042	23,20547	35,2285	36,20682	22,88489	13,209	20,82083	29,98038	28,88214	24,76721	27,4388	22,50518	14,37341	7,424571	9,52524	15,51538	50,29066	27,7924	27,72637	42,9771	23,59133	33,33188	68,40137	67,51271	53,17059	48,17294	38,43592	33,98908	32,05819	36,19743	34,94439	44,97866	32,93276	28,95274	31,3284	25,46025	20,01893	17,17016	22,85291	22,69576	35,67238	21,21029	23,08929	14,4485	25,48505	32,95507	39,38046	70,71984	31,2203	65,0563	54,69689	54,99075	36,20317	43,55798	35,34614	45,52243	34,93382	41,14024	22,74978	31,40356	15,01554	20,19949	14,62001	15,41757	33,3153	30,75466	39,82848	27,45972	53,01151	39,53125	49,91656	38,57352	32,40123	40,35616	38,34266	36,68711	47,20732	39,40913	38,42472	34,77295	35,93743	29,49547	33,02504	25,82656	25,88328	11,48582	20,45521	26,41274	33,88442	11,57901	31,3617	21,76316	39,10036	31,84599	41,08512	28,85886	47,82874	38,07858	35,07944	43,10608	30,629	39,19651	38,3055	27,86617	34,7132	18,66076	34,0607	24,28541	25,24259	20,33253	22,30783	20,38082	22,11179	7,96205	22,04362	24,70442	33,06442	31,07779	26,88778	34,6837	35,18747	32,89822	36,65063	38,56813	43,92276	19,56924	28,71629	25,3219	36,94946	30,54902	30,81282	27,13286	15,91256	26,4812	18,31406	19,10526	28,27082	6,710946	24,82455	19,35462	17,504	26,78748	25,63957	23,87848	35,20433	28,61185	35,67052	26,57107	29,62747	20,31568	29,5528	20,82498	39,27477	19,63113	20,81848	25,2915	10,50135	16,7068	13,88083	18,08811	37,97297	21,95934	23,68714	21,86187	45,67771	11,77159	30,6232	16,73256	44,522	39,50307	40,14105	34,00378	30,9098	21,61258	32,56977	36,11454	46,91051	42,35681	27,47679	32,10833	35,27651	23,7462	27,71103	21,40473
3/1/2020 10:12:00 PM	54	17,57046	41,77809	52,61273	20,44057	39,43158	40,43076	35,24743	24,98073	22,86562	24,29515	35,18796	37,29588	23,52979	12,98802	19,53843	31,99457	29,43772	24,70173	28,49262	23,22233	14,33356	7,201108	9,372929	16,03241	52,90107	29,377	28,82364	45,31202	24,14097	34,67631	71,4307	68,44074	56,43499	50,91954	39,04896	38,28131	33,0752	36,69906	36,77243	46,96915	33,5465	30,29233	32,36136	26,22935	19,70705	17,32068	23,32132	22,67124	35,60538	22,47817	24,32292	14,22773	26,10846	34,50513	40,78111	74,12798	32,27868	66,51746	55,4961	54,77323	37,55022	44,70319	36,60837	45,50896	35,21075	42,4589	23,32774	31,1124	16,27355	21,21325	14,96581	15,78712	34,79346	31,79349	41,17754	28,33748	53,43756	39,75043	53,44309	42,03242	33,85956	41,41744	41,17229	37,07498	47,69037	40,43332	40,00221	36,7832	37,30555	29,92457	33,9783	27,01143	26,60436	11,50848	20,77192	27,42657	35,54073	11,56229	31,53176	22,8154	40,85773	31,60215	43,20479	30,59668	49,38246	40,26684	35,64234	43,6776	31,53501	39,70304	38,95668	27,60099	34,18981	18,87351	34,95689	24,2622	25,77634	19,89597	23,25445	20,81731	22,41766	8,492969	22,47893	24,61193	33,36325	31,73989	28,49324	35,11896	35,07743	34,16017	37,41877	38,47749	45,69912	20,281	29,373	26,43402	37,43286	31,20068	31,89455	29,25881	15,59399	27,35653	18,45815	19,77115	28,44295	7,075045	25,89806	20,99856	18,15277	28,30301	26,51304	23,75767	36,6561	28,559	36,37344	26,88812	30,45003	20,87644	30,40347	20,8848	39,55811	20,26408	20,85496	25,97715	11,06875	16,09023	13,71685	18,63734	39,63873	23,38583	24,25585	23,94355	46,72615	13,09039	32,04638	18,31323	47,35004	39,88617	41,01472	34,8756	31,7327	23,00805	32,25057	38,24043	49,50507	44,26815	27,27951	31,74341	37,31874	25,82788	28,19118	23,12079
3/2/2020 12:12:00 AM	56	18,83558	43,14006	55,45182	20,89253	41,34753	41,83045	37,06358	27,57537	23,6466	24,58078	35,78477	38,81825	24,98556	13,33133	21,12359	31,81166	30,15956	25,38814	28,68832	23,45691	14,85881	7,39604	9,260198	16,69519	54,30047	29,13109	30,54211	47,10461	25,09394	38,26357	72,68739	69,59473	57,98209	53,23697	40,11889	38,93257	33,63264	38,62629	38,04253	48,83849	33,93374	30,27299	33,95557	27,40895	21,04215	17,64948	22,57785	23,18883	38,66987	23,78557	24,61863	15,6822	28,04128	35,02342	41,87617	75,38297	32,18087	67,89104	58,49325	55,14368	38,704	46,79239	38,49504	46,7631	35,43069	42,87557	23,64542	32,92427	16,33932	21,57231	14,89259	16,38608	35,40907	32,5313	43,36463	27,86072	56,78436	42,25264	53,48032	42,03637	34,47012	43,27476	41,26299	39,31421	50,37889	39,91117	40,96499	37,22038	38,3466	30,09933	34,72902	27,18342	27,44239	11,88191	21,34588	28,19436	36,58992	11,62529	33,3231	24,13144	42,96765	32,5018	44,23954	32,27516	51,78051	42,32676	36,5708	45,20398	33,33347	40,92389	40,65878	29,40104	33,61469	19,52469	35,47614	25,29765	27,03975	21,70605	23,46181	21,1314	22,9318	8,464439	23,34708	26,17588	34,78593	33,58857	29,91953	36,08684	36,50116	33,57952	38,14296	38,79801	47,02945	21,3291	30,69049	27,18771	38,03831	32,96778	32,70219	29,20432	16,15288	27,55733	18,80865	20,47117	29,16425	7,162703	26,15074	20,95705	18,25728	29,1572	26,62522	23,94832	36,83363	28,81472	37,08271	28,15601	31,99775	21,05362	30,67018	21,47553	39,68433	21,11869	21,20752	26,72572	11,11627	16,67157	14,32879	18,11823	40,25635	23,14407	25,77234	24,04357	48,26778	13,61337	33,20139	19,63148	50,56477	42,07394	42,35508	35,38987	33,16686	23,57821	32,50718	41,60747	49,6703	49,08412	28,60238	33,22226	39,72376	27,57854	29,08218	24,86503
3/2/2020 2:12:00 AM	58	18,87469	45,2685	57,45109	22,86831	41,92826	42,17397	38,60086	28,1422	24,59687	25,08241	37,05847	39,51363	25,05416	13,24823	21,01072	32,04686	30,51061	25,78277	29,27152	23,62926	15,3795	7,454893	9,737235	16,18901	55,13511	31,02688	31,46738	49,30972	25,18969	38,85147	74,96111	71,53764	59,66001	55,80446	41,72511	39,48925	35,46889	39,83519	41,17505	50,084	36,09748	32,1759	35,71922	28,34245	21,63386	18,00191	22,86203	24,32609	40,43939	24,19789	24,50023	15,79293	29,18967	37,26963	44,38371	78,4458	33,56211	71,58826	59,90246	58,67444	40,26497	47,9642	39,20044	48,69074	37,06496	43,23704	23,81977	34,39393	16,21311	22,80718	14,79167	17,63132	35,39906	34,60261	44,99447	28,85886	59,15201	44,28174	57,33656	45,49631	36,20725	47,47962	42,89698	40,34704	50,78339	40,1968	41,83384	36,63752	39,54659	31,24517	35,32556	28,8197	28,86308	11,98752	22,22604	28,99792	36,79916	12,29291	33,82792	25,32618	45,46067	33,0075	45,57402	31,95437	52,3394	43,33818	39,0062	46,38111	34,29639	41,4611	41,70701	28,69682	34,87746	21,06087	36,18113	26,21864	27,6164	21,57424	24,43524	21,92253	24,1648	8,930495	24,86502	26,46109	37,49282	34,63805	31,0427	35,98862	36,98187	35,15784	39,37327	38,8657	47,05597	20,59308	31,30229	28,94106	37,83344	32,95977	33,67139	30,77911	16,23487	28,81859	19,66332	21,18873	29,37811	7,337188	27,65169	21,03552	17,30417	29,73489	26,62612	24,83457	39,06167	29,03929	37,95148	29,31463	32,13023	21,16365	31,01411	21,09168	40,39587	21,2272	21,91417	28,24195	11,43885	17,42022	14,01221	19,31573	40,67784	24,95372	25,78781	25,81399	49,82164	13,88449	32,95335	20,13097	51,89289	43,66448	42,23061	36,55318	35,15604	25,85703	34,50659	43,79697	52,08368	47,86334	31,00167	34,47585	42,93298	28,49145	30,75928	24,65462
3/2/2020 4:12:00 AM	60	19,81446	48,65398	59,0308	23,68106	43,51625	46,14563	38,60998	29,09953	25,00553	25,46772	38,07679	42,00797	26,14438	13,87158	22,35073	33,28132	31,04865	25,4548	29,82945	24,15002	15,79265	7,50304	10,11895	16,73561	57,67773	32,06876	32,73424	51,1361	26,05963	42,29028	77,35812	73,41955	60,61761	55,843	43,04487	40,29295	36,94193	41,00872	42,49813	53,83862	37,18978	32,50394	36,12374	28,49262	22,23572	17,8755	23,35302	24,77903	40,31803	25,07073	25,81579	16,99195	29,30848	38,54588	46,45862	79,19278	35,60573	73,76022	62,9077	59,81923	42,95251	48,49207	40,52346	49,38302	38,9354	43,95295	25,30262	35,15853	17,03084	22,82383	16,0635	18,25756	36,07537	36,15129	47,6289	30,78567	59,85004	46,83618	58,16597	47,69265	36,89966	47,31709	44,27519	41,50627	52,90237	41,74258	43,34155	39,99654	39,59314	31,62081	36,15475	30,22436	29,75084	11,89234	22,84338	28,95136	38,72734	12,24048	34,76632	26,41164	47,05702	33,69087	46,74866	34,37804	54,10098	44,83083	38,45186	47,31308	34,06264	42,5869	42,51347	29,68446	35,31043	21,42241	37,36102	26,56112	28,4527	22,19324	24,83353	21,7403	24,65262	9,361184	25,57264	26,8196	38,75497	35,61409	32,41904	36,99291	38,98043	36,05444	39,76487	39,73883	47,45144	20,99974	31,45177	30,05844	39,37846	33,60501	34,74726	30,91519	16,30271	29,43945	19,8195	21,67841	30,51697	7,10979	27,30686	21,617	17,87522	30,40776	27,83875	25,85475	39,34889	29,53664	39,47689	29,99786	32,71745	21,82071	31,91755	21,51484	40,06625	21,79052	22,73099	28,95571	12,30168	17,3173	13,71256	19,59066	42,64707	25,41494	27,55768	25,8582	50,89185	14,76542	34,37134	21,33096	52,39887	44,04177	43,30467	36,99685	35,20571	26,46186	35,88963	44,30572	54,26696	48,46389	31,50979	35,90628	40,90062	28,74876	32,05163	26,13637
3/2/2020 6:12:00 AM	62	20,6699	48,56384	61,66916	23,6113	44,54859	45,43912	40,13974	31,69837	26,0168	26,58391	39,25308	42,8909	26,25815	14,18166	22,95355	34,42923	31,97848	26,29144	30,32549	24,11804	15,50094	7,91045	9,43558	17,3193	60,50046	32,40088	33,73798	52,93283	27,42927	43,72803	80,20544	75,40354	62,98629	57,72851	44,50058	39,49478	37,5295	42,70702	44,26945	54,27299	37,51395	33,86245	37,57827	31,06233	22,65887	18,17453	23,77418	25,54785	42,61108	26,19115	26,67198	18,1192	30,59398	40,26553	47,63325	80,40065	38,10234	76,76829	64,80832	62,02248	43,46859	51,42511	41,37344	51,28391	40,90207	45,25047	25,88238	36,00782	17,81824	24,12018	16,23494	18,4833	38,30943	36,92536	49,51751	30,22187	61,71646	49,19367	60,70747	48,66745	38,05399	49,60884	47,23496	42,84842	53,69613	42,41662	43,83463	42,97151	39,54168	31,69975	37,4236	29,8776	30,56373	12,74943	22,87888	29,79312	39,76176	12,37269	35,05664	27,366	49,17993	33,68638	47,42947	34,70125	55,78146	45,96776	40,75383	48,63768	34,55053	43,26847	43,43902	30,06583	35,89758	21,50869	37,93089	27,67249	29,02719	22,03816	25,49196	21,97191	25,08027	9,417896	25,6393	27,23164	39,79208	37,1118	33,7107	39,06699	40,21449	36,25035	39,63404	41,1265	47,90513	21,88067	31,24275	31,33883	39,96187	34,18552	35,23306	32,36337	16,71115	30,89585	20,30946	22,74004	30,28902	7,267145	27,5574	22,09024	19,0243	31,38926	29,20403	25,38655	40,85033	29,54997	40,78864	31,01411	33,32298	23,19725	31,99353	22,26031	41,22451	22,20394	22,63401	29,37783	11,97357	17,33581	13,77632	20,31996	43,83227	25,97701	28,23856	26,96763	52,32013	15,30981	35,11591	22,34976	53,25728	43,67582	45,88583	38,15747	36,76738	26,48527	37,69645	45,60545	56,15102	51,62826	32,58151	36,7508	42,25533	28,57759	33,32083	25,23313
3/2/2020 8:12:00 AM	64	21,19329	49,53373	62,29187	25,39152	46,88054	48,97678	40,59496	32,40875	26,14735	27,43928	40,13843	43,58809	28,32905	14,54817	24,09414	34,44815	32,22667	27,51064	30,31375	25,03765	15,21234	7,84614	9,406014	17,45179	62,39273	33,81065	36,07399	55,35015	27,05025	47,06289	81,5509	76,32958	64,98604	60,41024	46,96902	40,22823	40,08718	44,13676	44,63023	53,60349	38,98051	34,8798	38,86266	31,97012	23,17487	18,38618	25,11439	26,28778	43,34832	26,74597	27,8708	19,54769	32,66026	41,04554	50,64144	82,74675	39,56669	79,38253	66,55358	62,52177	45,11826	52,20927	43,37333	52,70958	41,82327	47,11953	26,51201	38,2586	18,29562	25,09788	16,19798	19,13621	37,58607	38,78447	50,91567	33,33044	63,48523	50,23376	61,15599	49,28098	39,81218	51,86505	49,44456	45,63239	56,24655	43,72555	45,41425	44,27905	41,27065	32,81768	38,85783	29,75955	31,60996	12,51547	23,48758	30,45514	41,31721	12,61681	36,11793	28,29679	49,65614	35,29537	48,83379	35,53907	57,26494	46,50544	42,05978	49,64716	34,83947	45,6699	44,08177	31,01175	37,45924	21,42911	38,52557	29,72722	29,21813	22,37718	26,07372	21,47622	25,14955	10,01375	26,6829	27,1665	40,91174	37,95438	33,85016	39,97859	40,19826	37,33705	41,06308	43,61855	49,06084	22,07967	32,69873	31,27051	40,01907	35,50626	36,42234	32,19759	16,85987	31,80247	20,53458	23,91185	31,97164	7,93732	28,1719	22,80863	19,32402	32,39887	29,95337	26,49592	41,60927	30,3027	40,62887	30,67819	34,74069	23,04321	33,58926	22,12955	41,26803	22,27392	23,77425	30,50163	12,22314	17,51402	14,47406	21,07855	44,87725	26,40673	29,41106	26,65596	54,41506	15,77925	37,18177	23,03886	55,48284	44,89452	48,37402	39,65725	36,81794	27,48045	38,52323	48,89044	57,95735	55,13435	34,53996	38,46534	45,37702	29,57587	34,5135	26,00851
3/2/2020 10:12:00 AM	66	22,56811	52,24193	63,86024	26,30202	49,05553	48,76886	41,4374	32,19586	27,23185	28,95253	42,39369	44,70374	29,18629	14,53816	25,29033	35,6402	33,15588	28,82149	31,84585	26,17056	15,86013	7,627515	9,569242	18,24043	64,23713	34,6864	39,96885	56,21671	29,11894	49,04033	83,52405	77,01577	66,52913	62,25934	48,71546	41,25048	41,24641	46,48742	46,03165	55,66644	40,18547	36,85207	39,41686	33,10711	24,461	18,57925	24,91186	27,41207	43,38382	27,62116	28,48109	19,79926	33,62048	43,69398	54,59542	84,34688	40,25959	81,25919	67,87751	63,685	46,58323	54,17482	44,50915	55,0681	41,71164	48,51507	27,58089	37,44985	18,14524	25,42267	16,82078	19,1208	39,31698	40,15777	52,44572	34,07894	66,03014	54,74532	64,62478	52,68159	41,01363	53,24588	52,72561	46,95679	58,13868	45,79769	46,9945	46,98283	42,06669	33,06366	39,86876	31,03027	31,32025	13,77735	23,99384	31,14549	42,40012	13,32048	37,33725	28,11893	52,05017	36,56934	49,85632	37,32434	58,2863	48,25266	42,82494	50,6652	37,2494	47,08437	45,3554	32,44191	38,08522	22,26031	40,1653	30,77593	29,48256	22,78839	26,36805	22,40509	25,76965	9,9895	28,05123	28,27918	42,75758	38,97512	34,72971	40,9234	41,29234	38,50381	42,53848	43,35502	50,81496	21,46572	32,67607	31,8551	41,0675	36,19011	37,20387	32,27439	17,15538	33,21204	21,37026	24,13897	32,11138	7,927236	29,17205	22,14889	20,10645	33,23297	31,33427	27,03692	42,89352	30,5506	41,91673	31,17844	36,34602	23,28415	34,27263	22,88676	41,3733	22,29706	24,09331	31,22016	12,55651	18,38134	15,36417	22,76035	45,93488	26,65195	28,86695	28,0629	57,02504	16,11357	40,90117	23,22854	57,41186	47,09342	50,83479	40,55136	38,6459	29,70595	38,57109	50,7387	61,5797	56,4193	36,50856	40,43533	46,81435	32,06814	36,74811	28,72134
3/2/2020 12:12:00 PM	68	23,76513	52,40233	65,69379	26,25228	51,23163	51,18058	43,62386	33,10815	28,17888	30,11004	42,71483	47,2266	30,62127	14,99164	25,79369	36,05824	33,47936	29,61697	32,11828	26,14397	15,66831	7,502487	9,934652	18,52371	66,25615	34,78027	40,84501	55,7117	31,13181	49,82338	85,95036	80,56843	69,91138	64,37743	50,43283	43,24098	44,48172	48,80761	48,61295	57,15994	40,62238	37,30141	41,47256	34,57643	24,81349	19,11666	25,42731	28,29576	45,55095	28,15892	28,91268	20,4595	35,72516	46,3246	56,40114	87,30299	42,58496	82,43915	69,95255	67,77673	48,30895	56,76455	45,68254	55,83355	44,86578	49,80707	29,1418	37,94118	19,2231	26,12594	16,73125	19,39897	39,32388	40,59772	53,7938	35,20018	67,28373	53,03168	65,67632	51,86002	42,88564	56,4077	53,60909	49,47496	59,74994	47,70308	48,73895	49,03894	43,27676	32,99403	40,58894	30,96935	31,20952	13,80906	25,04124	32,11145	44,72384	13,33699	37,91018	28,20865	52,81015	37,09632	51,55697	38,65226	60,16199	49,20176	44,02713	52,68575	38,54574	48,488	46,51704	33,06042	38,47127	22,18688	41,07385	30,80136	30,15196	23,18966	26,94539	23,2434	26,38608	10,54777	28,63381	30,33751	43,73826	40,67315	35,97991	42,20608	41,96784	39,15659	42,23896	45,03156	52,36019	22,49088	33,39039	32,95238	42,42609	36,0432	38,98327	33,88919	17,94844	32,71013	22,13404	25,30697	32,72505	8,240634	29,91808	22,28013	19,62886	34,25813	31,24966	29,29342	43,15145	30,70202	42,13715	33,53759	37,08928	23,69667	34,86123	23,536	42,27432	23,01614	24,64302	31,13472	12,78874	18,84208	15,59198	23,61703	47,85651	27,64044	28,46278	28,85542	57,05626	16,99595	40,38089	23,968	59,62755	48,01558	53,24844	41,60111	39,88948	30,61989	41,06681	53,56868	65,82415	56,86789	37,96453	40,59723	46,24316	34,16211	38,76672	29,67396
3/2/2020 2:12:00 PM	70	25,98213	57,32911	68,42818	28,60522	51,65969	53,13937	45,00525	33,1058	29,9196	30,78774	44,43945	49,3062	31,69201	15,28411	26,77228	35,13898	34,33908	30,02066	32,57709	27,02897	15,89212	7,923092	10,37225	19,57435	68,4922	36,01439	43,86853	60,40009	33,6957	54,09074	88,30398	83,39225	72,29996	65,62826	52,94878	44,42211	44,71244	51,59151	50,07474	58,9115	42,25747	38,2979	41,93634	35,46467	25,24515	20,01651	25,01257	29,22089	46,87673	30,08911	30,03032	22,66309	37,78577	49,56792	58,90612	88,02056	45,37039	84,94833	71,05064	68,47003	51,14162	59,4782	47,39224	57,43307	45,24633	51,16593	29,47985	38,81921	19,21461	26,56078	17,18101	20,00691	41,17326	41,58571	55,65821	37,60396	69,03543	55,86545	69,91317	54,99255	45,48795	57,06116	55,04794	51,59663	62,1426	48,10372	50,18886	49,88644	43,48903	34,76017	41,01176	32,09653	31,11371	14,77315	25,72192	32,67614	45,05782	13,49442	40,21753	29,56793	54,51592	38,75435	53,28912	40,22788	61,90222	50,06127	45,26394	53,78246	39,74097	50,59999	47,31916	34,20052	39,72046	22,77838	41,44058	31,20289	31,71212	23,5865	27,37725	23,36297	26,58475	11,23791	30,11197	30,31713	44,96657	42,23862	37,63415	43,54574	43,40863	40,68517	44,01449	44,98701	53,63492	23,14918	33,47812	32,9492	42,97918	36,82002	40,05803	34,33321	18,49552	34,85426	22,61536	26,07607	32,74315	8,620414	30,94794	22,58503	20,47739	35,52021	32,31094	29,26704	43,24712	31,89614	42,92516	33,44158	37,66158	23,8208	34,49837	24,91953	42,99272	23,32822	25,42682	33,07264	13,51417	19,88257	15,74782	23,89824	49,97541	27,12416	28,76748	31,07503	59,18394	18,31503	42,47071	24,484	61,29352	50,51282	54,34357	44,05193	41,36031	31,41952	44,58962	55,81828	68,79103	60,4548	39,24749	43,42403	47,73693	33,55886	41,0523	30,80232
3/2/2020 4:12:00 PM	72	28,4183	59,80472	70,21558	30,86649	55,1336	55,1318	45,48955	33,32684	30,83845	31,66031	45,60317	50,15439	33,04467	15,57644	27,29685	37,25885	35,06065	30,42731	34,06437	27,8219	15,81019	8,135915	10,02846	20,62134	70,83915	36,074	44,9111	62,13107	35,87912	57,81021	89,42522	83,92795	73,95019	68,41395	54,56586	45,20536	47,74349	53,4996	51,32764	60,10423	44,47869	39,17986	43,88809	35,67633	24,93451	20,88341	25,35512	29,44539	49,61905	30,19293	30,31194	22,36537	39,43136	50,84424	59,68723	90,9116	46,8109	86,6838	71,52258	70,75942	52,57709	61,11336	49,03211	59,57995	46,28467	51,99092	30,76371	40,28266	19,30289	28,1174	17,53005	20,15045	41,48396	43,10655	58,57027	38,45249	69,04309	57,10793	72,28407	57,42464	46,13851	60,01776	56,72987	51,75709	63,99625	50,53866	51,06536	51,03379	43,97063	35,48208	42,93656	33,33955	32,0787	14,44919	26,21981	33,75435	47,11345	14,32727	40,39788	30,80211	56,06827	40,16537	57,60562	43,85085	63,55797	51,86133	46,56589	56,07123	40,06176	51,39078	49,17675	35,1919	42,0182	23,10628	42,51534	32,18839	30,76419	24,26137	27,49213	23,33015	27,81021	11,42497	30,9681	31,26506	46,19323	42,99831	39,73227	44,5336	44,28818	41,13409	45,12959	47,59415	56,58295	23,92373	34,54686	34,10671	44,63162	37,68996	42,22749	34,78794	18,49304	35,13353	22,73562	27,00894	33,13937	8,304321	31,82658	24,15824	20,37239	36,49536	33,03486	30,38945	44,90593	32,84828	43,8273	34,5593	38,69163	24,52352	35,42675	26,27977	43,60017	23,49138	25,73131	33,79497	13,58332	20,98205	15,94745	23,33768	49,98978	28,78371	29,62671	31,43112	61,01991	20,23838	43,74434	27,95445	62,29105	49,59971	55,78236	45,992	42,70543	33,30474	46,49619	57,27786	73,0752	62,80815	40,99739	44,29322	49,06796	36,41378	42,85781	33,59437
