# Supplementary material for: Neuroblastoma signalling models unveil combination therapies targeting feedback-mediated resistance
Source: PLoS Comput Biol. 2021 Nov 4;17(11):e1009515. doi: 10.1371/journal.pcbi.1009515 (PMC8604339; doi:10.1371/journal.pcbi.1009515)
Supplement: S2 File — (ZIP) [file pcbi.1009515.s023.zip › drug_sensitivity/N206_drug_sensitivity/N206_Sor_LY_15-180518.txt]

Label: N206_Sor_LY
Metric: Phase Object Confluence (Percent)
Cell Type: N206
Passage: 1
Notes: 
Analysis Job: N206_Sor_LY

Date Time	Elapsed	A1, Image 1	A1, Image 2	A1, Image 3	A1, Image 4	B1, Image 1	B1, Image 2	B1, Image 3	B1, Image 4	C1, Image 1	C1, Image 2	C1, Image 3	C1, Image 4	D1, Image 1	D1, Image 2	D1, Image 3	D1, Image 4	A2, Image 1	A2, Image 2	A2, Image 3	A2, Image 4	B2, Image 1	B2, Image 2	B2, Image 3	B2, Image 4	C2, Image 1	C2, Image 2	C2, Image 3	C2, Image 4	D2, Image 1	D2, Image 2	D2, Image 3	D2, Image 4	A3, Image 1	A3, Image 2	A3, Image 3	A3, Image 4	B3, Image 1	B3, Image 2	B3, Image 3	B3, Image 4	C3, Image 1	C3, Image 2	C3, Image 3	C3, Image 4	D3, Image 1	D3, Image 2	D3, Image 3	D3, Image 4	A4, Image 1	A4, Image 2	A4, Image 3	A4, Image 4	B4, Image 1	B4, Image 2	B4, Image 3	B4, Image 4	C4, Image 1	C4, Image 2	C4, Image 3	C4, Image 4	D4, Image 1	D4, Image 2	D4, Image 3	D4, Image 4	A5, Image 1	A5, Image 2	A5, Image 3	A5, Image 4	B5, Image 1	B5, Image 2	B5, Image 3	B5, Image 4	C5, Image 1	C5, Image 2	C5, Image 3	C5, Image 4	D5, Image 1	D5, Image 2	D5, Image 3	D5, Image 4	A6, Image 1	A6, Image 2	A6, Image 3	A6, Image 4	B6, Image 1	B6, Image 2	B6, Image 3	B6, Image 4	C6, Image 1	C6, Image 2	C6, Image 3	C6, Image 4	D6, Image 1	D6, Image 2	D6, Image 3	D6, Image 4
5/15/2018 3:54:00 PM	0	7,651484	6,53107	7,71013	10,1099	8,584216	5,843143	8,498079	6,402934	8,797939	7,771125	8,915232	5,097674	9,461206	6,227412	9,418932	5,634809	7,970341	7,24877	12,33208	8,665105	8,634159	5,933355	11,53839	8,271373	14,30979	9,124531	8,852647	5,555993	12,02987	7,96212	9,913447	6,006852	9,458166	7,353007	10,55233	8,51825	15,39601	4,243548	11,40383	6,298008	10,27996	12,75627	16,75764	11,83521	12,91252	6,737264	10,9145	7,113727	12,26749	6,869406	8,074368	7,917081	9,889133	6,998991	11,48037	7,425744	13,47149	6,761301	12,21257	6,166764	10,49921	6,397753	9,882916	5,66168	10,58293	5,383924	9,36015	10,75604	10,92355	6,343667	11,34125	8,218184	9,490979	7,528667	10,51786	8,557348	12,59526	6,844193	12,81561	5,181946	13,34114	3,757944	8,139091	7,430441	8,997775	9,03335	10,65726	4,961732	11,95817	6,700515	9,550938	6,526511	11,9391	5,708514	11,51401	5,782839
5/15/2018 4:56:00 PM	1,03333333333333	5,758178	5,749199	6,518084	8,976984	8,40317	6,579286	7,819129	6,162204	9,10153	6,179198	7,963846	5,905518	9,108436	6,910988	11,18755	5,421571	7,065995	7,434033	11,38505	6,126492	8,684241	5,714108	11,38705	7,057085	14,20914	9,990123	8,946452	5,355327	12,45386	7,995827	9,895142	6,442653	9,260473	6,948774	10,06638	7,088308	13,06062	5,001521	11,20393	6,379655	10,6862	11,64726	15,06956	11,34816	12,36641	7,652243	10,32597	6,734706	11,20034	7,050799	7,043062	7,082574	10,28459	8,202781	11,26989	8,991352	13,34777	5,674044	12,27937	6,108255	9,785104	4,808452	10,45051	6,926254	11,53887	5,297579	9,41693	11,30851	13,35661	6,701272	11,45833	8,01662	9,345091	8,266745	14,80873	8,065389	15,21628	6,322254	11,92031	5,659193	12,18729	3,690042	6,44597	6,880527	10,31278	8,221846	11,25442	4,569242	8,450487	6,623425	10,12827	6,081662	14,03611	5,939573	12,17769	6,110674
5/15/2018 5:56:00 PM	2,03333333333333	5,721706	6,134436	6,039042	8,08086	8,316203	5,942196	7,871352	6,930193	9,061879	5,549776	9,220754	7,261756	10,26719	6,343046	11,35251	5,272298	6,912646	6,720063	12,31875	6,617209	8,791652	5,431656	11,29172	6,663214	14,08267	9,442004	8,557139	5,388277	12,95003	8,031403	10,83934	5,965752	9,269659	8,025876	10,15777	6,645047	13,64341	4,791804	11,06239	6,021773	11,99968	12,09763	14,83726	12,6003	12,05101	7,676076	10,68834	6,986696	11,36156	6,557319	6,624599	6,657965	9,977414	7,739971	11,27812	8,312887	14,05705	8,816382	13,8713	5,828291	10,7494	5,39622	10,70389	5,498867	10,34179	5,296612	9,228835	8,913018	9,961938	6,965352	13,26453	7,566382	9,915659	7,576812	12,40357	7,696452	13,41422	7,937181	12,30327	5,454728	15,22954	3,763885	6,235079	7,068689	9,477026	8,636024	11,40238	5,426407	8,877929	6,381521	11,7497	6,19177	13,18337	6,388912	12,25057	6,5453
5/15/2018 6:56:00 PM	3,03333333333333	6,158544	5,187679	5,758317	7,84082	8,6917	6,18714	7,823206	6,797634	8,890432	6,085253	8,255001	6,143692	10,57243	7,117319	11,20413	5,528639	6,742789	8,915024	11,01749	6,931918	8,872196	5,433314	13,61185	7,115731	14,82862	11,60381	10,92859	5,250262	12,85968	8,548367	10,73676	6,264161	8,499324	6,115026	9,78386	8,328911	15,05471	4,502861	10,97045	5,602897	11,87093	12,90762	16,63351	11,69533	13,29147	8,431766	10,91028	6,727177	10,98364	6,159027	6,837491	7,642021	11,28012	11,09576	11,23363	8,935331	14,97769	6,010445	18,45021	6,430911	10,99974	4,676862	12,39397	9,413752	10,78892	4,623606	9,739238	8,659993	9,788627	9,257224	17,18418	8,260736	9,731155	8,257487	10,70209	8,435635	13,17985	6,841084	12,77354	5,208748	12,98623	3,727136	6,676269	6,519674	9,854665	8,918682	12,46381	5,358712	8,949145	6,335447	10,74699	6,41226	13,26391	6,6246	12,96336	6,162481
5/15/2018 7:56:00 PM	4,03333333333333	4,869999	4,85501	5,568289	7,95604	9,130126	6,387945	7,698318	7,222107	9,091649	6,363286	9,008759	6,911817	10,52373	7,026414	11,34035	5,458181	8,796144	6,418615	10,06797	6,287992	8,715255	4,814807	16,76876	7,739072	14,56496	10,7979	11,01376	5,102923	14,15506	10,64199	10,80239	6,69333	9,395377	6,038697	9,709261	7,212988	22,64009	4,495952	12,38471	5,987788	13,44233	11,84557	15,50481	11,63109	14,46266	8,101445	11,83141	6,983105	10,55192	5,835612	6,686147	6,58557	10,57388	9,816394	11,43996	8,565222	13,55983	7,177139	16,46794	6,451633	11,56174	5,374945	10,89557	6,005195	11,47692	5,14803	9,307652	10,68164	10,37039	9,310345	13,65737	8,982234	9,915175	7,219137	10,7921	9,492499	14,0138	7,486185	14,49733	5,490924	13,92407	3,685207	6,339385	7,033115	11,66625	8,96918	12,95176	5,465158	9,72038	6,297249	10,8294	6,522021	15,76681	7,623854	15,35843	6,058107
5/15/2018 8:56:00 PM	5,03333333333333	6,314034	5,487607	6,097549	7,566452	9,448499	6,349745	8,068496	7,284897	9,498442	7,336842	8,775972	6,673368	10,80322	7,064337	12,01674	6,021082	6,472011	5,479871	10,37543	6,25235	8,853268	5,586248	11,32343	7,053216	14,77385	10,75556	10,23748	5,497969	13,68376	8,861558	10,96485	6,898554	8,034579	6,140722	9,324161	6,402105	15,45749	5,132557	15,28425	5,27734	11,49909	11,55759	15,5895	12,20843	13,45684	9,294663	12,21513	7,531016	11,27328	5,57416	6,51097	6,281084	11,21912	10,56981	12,50774	9,081704	13,74599	7,434791	15,73393	6,931573	12,93787	6,743964	10,83161	10,68295	11,58467	4,45872	9,440139	10,86794	12,35066	7,629173	12,94091	7,776165	11,97834	8,131838	11,95485	9,071204	14,86427	7,041197	12,7475	5,431726	14,92858	3,32456	6,406734	7,193993	11,05078	8,892157	13,13543	5,748507	12,03871	6,223061	10,66306	6,563191	14,3223	7,186948	13,30591	6,333928
5/15/2018 9:56:00 PM	6,03333333333333	6,132916	4,587409	5,334674	7,382917	9,020987	6,476637	8,374157	8,307708	9,266965	6,461995	8,970009	6,879283	10,78747	7,187845	11,445	5,804736	7,260721	4,737304	11,03317	5,725713	9,374446	5,133869	12,19621	7,70792	15,43787	11,51712	10,02646	5,350078	14,50037	10,07281	10,33889	6,730977	8,044733	5,114113	9,27629	6,899383	14,93023	4,981419	12,11394	5,890804	12,33215	12,92468	16,47581	12,36592	13,09219	8,515347	11,95382	7,498135	10,40409	5,1548	6,434917	6,286403	15,9163	8,965932	12,11628	8,506992	14,24376	7,184114	14,07369	6,875347	11,17236	5,63467	11,17167	6,379311	12,19227	4,414028	11,19944	11,89365	11,52983	7,625443	12,63076	8,60874	9,777853	7,458969	13,28553	9,243756	13,57676	7,59346	13,93899	6,644147	14,38205	3,276277	6,797844	6,942142	11,41399	8,969525	12,68091	5,706786	8,825224	6,63876	11,032	6,848475	13,77404	7,283239	13,92096	6,522229
5/15/2018 10:56:00 PM	7,03333333333333	6,864225	5,162122	5,270502	7,462632	8,976225	6,77698	8,094815	7,454202	9,687224	6,580184	8,857345	6,62695	10,38192	7,817749	11,20241	6,051406	7,045479	5,244253	10,33606	5,853296	9,869654	5,195002	12,9177	7,816092	16,72117	10,54446	10,92748	5,698013	15,1396	9,315111	10,77483	7,0403	7,699421	5,561242	9,486282	6,472702	15,27748	5,14582	12,94285	5,811091	12,16263	11,78361	16,71343	12,69714	13,62449	7,900573	12,90693	7,091071	10,14679	4,873522	6,495772	6,208072	10,9585	8,696536	12,1482	10,86925	15,29751	7,022822	14,74331	7,003206	11,64677	5,677636	11,35272	5,680331	12,06081	4,47523	9,398693	12,20608	13,26426	7,600022	14,09255	8,440402	10,98606	8,495041	12,02994	9,896664	14,8336	7,83502	14,52545	7,823483	14,44732	3,214799	6,746864	7,112967	10,89205	8,981612	13,876	6,068676	9,174818	7,198	11,68138	6,766689	14,32568	7,148541	13,56266	6,277285
5/15/2018 11:56:00 PM	8,03333333333333	5,799003	5,242803	5,58915	6,782715	9,172952	6,590613	7,796889	7,306449	9,875043	7,009284	9,384602	6,646841	10,68012	6,983518	11,65465	6,297593	7,421322	4,532632	10,0699	5,479249	9,46922	5,302138	13,65115	8,060485	16,45212	9,855287	11,48693	6,032618	15,16309	9,026996	10,73704	8,099166	7,414415	5,153072	8,637681	6,039043	15,92085	4,884021	12,20242	5,874089	11,98704	12,86624	16,57424	13,67761	13,81756	8,36124	12,39045	7,553672	10,77275	4,285132	6,52437	5,860273	11,94104	7,697074	11,98469	9,576218	17,72712	7,140667	15,87526	6,477261	11,74472	5,58466	11,48797	5,961262	12,15255	4,687293	10,60801	13,53289	11,82589	7,992651	13,31869	8,307775	11,0655	11,1133	13,22682	9,464938	14,83919	7,911346	13,43308	5,811713	14,45976	3,845049	7,181144	7,434516	12,59422	9,36443	12,4312	5,806256	9,387848	6,922109	11,88564	6,6791	14,37582	7,42747	14,7268	6,277285
5/16/2018 12:56:00 AM	9,03333333333333	6,240813	5,206676	5,386549	6,822987	9,15513	6,603808	8,019039	7,438937	10,52353	6,991602	9,587338	6,874587	10,65636	7,719731	11,598	6,027921	6,551931	4,793463	9,936449	5,126755	9,217438	4,962837	12,51706	7,748606	16,99747	10,00359	11,70431	6,033377	14,47696	9,23899	10,91022	7,254572	7,285036	5,069007	8,599967	6,709978	15,93964	4,520681	12,46339	5,555027	12,08154	13,14821	16,77498	13,21583	14,43455	7,753716	12,87688	7,151304	9,558189	4,171294	6,031374	6,410325	11,98718	8,380237	14,50645	9,199409	15,74174	8,005429	14,06893	6,982275	12,56639	5,857649	11,62709	6,111365	11,35058	4,731156	10,01361	11,13817	13,76022	7,919085	18,47439	8,799182	10,71632	8,828194	15,63923	9,288449	15,66928	8,479706	13,47356	6,463169	14,7679	3,831924	6,973226	7,613906	12,32586	9,256672	12,98167	5,567805	9,287551	7,283032	11,70093	6,872513	14,54631	7,478725	15,01271	7,104609
5/16/2018 1:56:00 AM	10,0333333333333	5,421502	4,724387	6,298699	12,28428	8,846015	7,144603	8,050742	6,865536	10,02853	6,797843	9,388746	6,393609	10,96071	7,401912	11,6409	6,58122	6,539636	4,723489	10,33923	5,786845	9,536983	5,106584	12,36696	7,711028	17,14405	9,694683	12,27281	6,223889	14,91296	8,821079	11,45288	7,713446	7,119254	5,238589	8,411114	5,995523	16,21056	5,371974	12,31184	5,513926	12,09459	11,87693	18,1355	13,08404	14,23982	8,307361	13,77722	7,150199	8,685137	4,318841	6,431186	6,301185	12,11414	8,08542	13,41899	9,204866	15,37073	7,186464	14,69917	7,455998	12,12167	5,100022	11,71502	6,282604	11,29428	4,805897	10,32355	12,01681	11,76213	8,584079	13,62697	8,316686	10,40106	9,098491	12,03498	9,125083	14,84237	7,661016	13,64155	5,952559	16,06771	3,883939	7,280615	7,507875	11,80883	9,673755	13,34528	5,67294	9,787662	7,907411	11,56326	7,327104	14,53836	7,496755	16,86657	6,835902
5/16/2018 2:56:00 AM	11,0333333333333	5,459287	4,384463	5,439806	7,174169	9,121215	6,650917	8,930288	7,18142	10,27941	6,953263	9,40553	6,894618	10,61022	7,279715	13,45539	6,988077	6,564712	5,116877	10,18692	5,166888	9,703457	5,174487	13,38017	8,301559	17,68519	11,33828	13,73066	6,154468	14,50002	9,014492	12,33498	7,451924	6,520226	4,875041	7,947335	5,61906	16,54751	4,547276	12,88986	5,901235	13,26067	10,73207	18,33202	14,02085	13,98472	8,824394	12,6423	7,611282	8,702751	4,382114	6,219262	5,661336	13,66635	9,087713	13,46485	9,447183	17,35998	7,029455	14,86302	7,117458	11,80903	5,427788	12,16312	6,399756	11,24468	4,602537	11,49156	13,5771	11,54648	8,485854	15,12723	8,936644	11,27155	9,774813	12,29954	8,969384	15,16848	8,43819	13,49318	6,066396	16,38712	3,865564	7,190056	7,850561	12,8594	9,163768	14,28997	5,563661	10,52602	7,379601	11,61175	7,133275	17,35929	8,33064	16,79494	6,950637
5/16/2018 3:56:00 AM	12,0333333333333	4,91027	2,637116	5,716249	6,965006	9,785312	7,290631	8,281043	7,675454	10,85786	7,474857	9,964978	6,912232	11,1622	9,10961	13,14545	6,105148	6,815525	5,352012	10,15991	5,267256	10,10106	5,272229	13,24181	7,941258	17,88434	11,63379	10,89654	6,47049	15,16724	9,710709	11,55863	7,20166	6,549099	4,867858	7,763179	5,580307	16,19633	5,095809	12,82086	5,751341	13,12687	11,06771	20,01555	14,14325	13,87731	8,341139	13,68825	7,590767	9,06858	4,796364	5,820969	5,663061	11,56119	7,558922	13,79739	9,053796	16,00126	9,388817	15,31582	6,409497	13,78951	4,766799	12,94374	7,513401	12,09052	4,70546	10,34642	11,89517	12,74639	8,349084	15,00753	8,733699	17,86424	8,946868	12,63408	9,493258	15,52318	8,255554	14,1639	5,973697	16,59192	4,195403	7,47686	8,600726	12,62821	10,06099	14,15396	6,023569	10,15183	7,39528	12,64734	7,185636	16,12222	9,044194	16,49205	7,041267
5/16/2018 4:56:00 AM	13,0333333333333	5,699188	3,044112	5,365413	6,769382	9,078596	7,059502	8,441505	7,730023	11,00948	7,215546	9,921945	6,319422	11,45032	7,636081	12,24145	6,456813	7,915563	8,0323	9,652824	5,849082	10,13104	5,338472	14,13261	7,858021	18,42976	10,52111	11,23853	5,967273	14,97996	9,833734	12,41663	7,250982	6,588057	5,000207	7,802969	5,809779	18,0638	5,590738	16,66148	7,289112	13,48668	12,49654	18,69212	14,02997	14,13455	9,020639	14,11348	7,236199	8,574892	3,885252	5,736627	6,50268	11,90539	8,240355	13,32373	9,386605	15,99981	6,410879	20,92721	6,839426	15,86103	5,579272	13,18012	6,583776	12,31467	4,857565	9,408089	13,01849	14,93549	8,760432	14,96705	8,680991	11,75336	11,07489	12,29498	9,69952	15,10147	8,32691	15,22373	6,125043	17,17597	4,00717	8,089217	8,210653	12,0193	9,992471	13,76582	5,86048	9,692058	7,097424	13,89976	7,250429	15,49155	8,458293	15,43642	7,358189
5/16/2018 5:56:00 AM	14,0333333333333	4,77799	3,865633	5,872084	6,644355	9,004891	7,414899	8,659857	7,206429	11,22838	7,766288	10,08959	6,049956	11,36066	7,667371	14,80486	6,70383	6,496809	5,640957	9,625468	5,999323	10,05589	5,182085	12,25741	8,034857	19,46383	11,92149	11,43464	7,174031	15,75148	9,779855	12,5096	7,750332	6,837283	5,579893	7,873632	5,121712	17,38817	5,054639	12,58116	6,941521	13,35295	13,16465	19,31449	14,9953	14,31981	8,901621	14,24072	7,601473	8,548229	4,193676	5,500939	6,229553	12,23392	7,770432	15,10334	9,424388	17,80656	7,561341	15,17773	6,820015	19,61241	4,832905	15,66057	10,83333	12,44467	4,995925	10,0641	12,07546	16,45626	9,70014	16,34311	8,020763	15,76191	10,47711	13,65937	10,43325	15,75673	8,247887	14,58983	6,038144	16,79404	3,875097	8,157742	8,792964	12,79599	9,781582	14,17896	6,233629	12,35909	7,232192	12,75406	7,03429	15,33585	8,053507	17,25658	8,028225
5/16/2018 6:56:00 AM	15,0333333333333	5,465158	2,349276	5,270502	7,152063	9,086609	6,142102	8,179017	7,063025	11,08035	7,99493	10,20792	6,518291	11,50917	8,303977	12,7895	6,204341	7,05225	5,223185	10,21524	5,691452	10,02583	5,568151	13,3821	8,082381	19,07086	10,73635	11,16207	6,409705	15,41894	9,519713	12,58296	7,462216	6,636343	5,602895	7,616392	5,175454	16,01832	5,654979	15,79368	6,110053	14,23132	13,04156	18,32746	15,25724	14,13026	8,977607	14,4764	7,3356	10,4827	4,529248	5,70948	5,789608	12,32137	9,33314	13,792	9,285062	16,6101	7,868314	17,779	8,342589	13,54671	6,077172	13,83365	8,650875	13,08784	4,872623	10,09691	14,36519	12,98836	8,601904	15,69698	8,482193	11,94539	11,16773	14,24611	10,64655	18,61461	8,522809	14,60634	6,456054	17,44129	4,059185	8,525986	8,789166	12,28193	9,618908	14,48283	6,340351	10,87271	7,502004	13,44164	7,565277	14,50604	8,147175	17,55823	7,219965
5/16/2018 7:56:00 AM	16,0333333333333	4,90281	3,293545	5,635086	5,647589	9,644258	6,801641	8,361242	7,644161	11,47616	7,730508	10,44927	6,492871	11,90982	8,136813	13,34356	6,484651	6,734638	4,374656	10,06037	5,005595	10,12123	5,326937	11,67406	7,265971	19,67258	13,08549	13,05958	6,954024	17,23641	10,13346	12,90002	7,671931	6,637585	5,13898	8,619239	5,281692	16,90829	5,89267	13,06677	5,732413	14,59522	13,45408	20,58487	14,64364	14,60744	9,745109	14,94889	7,893597	8,484196	4,508801	5,556546	6,239501	12,31723	8,875166	16,93282	9,417206	16,55435	7,700043	18,97892	7,055012	14,39317	7,640501	14,0424	7,273362	12,89449	5,144162	11,09824	15,16233	14,21267	9,186975	16,42884	8,574409	13,09592	10,03247	13,00805	10,17421	16,79584	10,02238	14,63514	6,871132	17,45766	4,094966	8,520115	8,833098	12,44287	11,41178	14,59238	6,279634	11,39831	7,586829	12,9644	7,621435	15,71217	8,305289	17,33215	7,102123
5/16/2018 8:56:00 AM	17,0333333333333	4,946949	2,272809	6,457642	5,692902	9,571797	7,092865	8,469	7,534262	11,6409	8,216388	10,28805	6,512836	11,98442	7,924197	13,78979	6,510417	6,564435	4,493189	9,512186	4,26586	10,1023	5,23182	12,3452	8,033474	19,63459	13,45601	11,50144	6,736987	16,37931	10,82283	12,52874	7,953208	6,508759	5,502529	7,648997	5,041584	16,97619	5,3536	13,35426	5,972937	15,53624	13,87019	19,06982	15,38185	14,36229	9,696963	14,94522	7,567419	8,397367	4,359597	5,795687	6,189214	13,28408	8,976914	13,98686	9,490497	19,09766	7,668339	16,4642	7,928617	13,02125	5,079506	14,37079	8,674292	13,4862	4,896594	10,71839	14,09856	13,144	9,748287	19,73489	8,806434	12,68816	9,510736	13,84222	10,54011	17,02814	8,701027	15,05816	7,287661	17,59388	4,104568	8,049361	9,230148	13,80243	10,96651	15,25482	6,73595	11,94698	7,948789	13,51666	7,383332	16,7012	8,395708	21,80372	7,480589
5/16/2018 9:56:00 AM	18,0333333333333	4,637558	1,999889	5,320444	5,267255	9,414787	6,797705	8,323524	7,281928	12,25706	8,393223	10,38828	8,844496	12,0805	8,260458	14,30192	6,406942	6,549445	4,215503	9,690954	3,809682	10,37881	5,152243	11,72745	8,339067	19,99793	12,52811	12,02407	6,922316	19,2642	10,87879	13,01662	7,817128	6,6246	6,045051	7,388927	5,110314	17,00694	5,641647	13,49477	6,991807	14,48476	17,59464	20,55517	15,55765	15,27562	9,947987	15,00249	7,922261	8,626146	5,984126	5,756452	6,167385	12,99065	9,268622	13,72023	10,51551	17,33767	8,345077	17,03249	7,816024	13,2119	6,363698	14,43351	6,507932	13,7833	5,309945	10,97307	13,93961	13,93554	9,635623	16,62522	9,90288	13,14296	11,32439	14,17772	10,83382	17,68229	9,110854	14,85376	6,56319	18,62027	4,041086	8,491103	10,04656	13,90611	11,33262	15,41798	6,776981	11,88246	8,023734	13,85942	8,055855	17,03664	8,964481	17,50643	7,724569
5/16/2018 10:56:00 AM	19,0333333333333	5,020654	1,758952	4,960351	5,195693	9,540646	6,305122	8,360272	7,185151	13,35703	8,430937	11,24199	6,37565	12,36206	8,842147	13,56653	6,710461	6,661762	4,305164	10,96057	4,035837	9,84817	5,293435	13,70034	7,902783	21,28972	11,58488	11,87196	7,120842	17,22784	13,17018	13,42465	8,592505	6,525199	5,057264	8,125828	5,022381	16,81041	5,658157	14,66547	6,532937	15,78588	14,97818	19,83857	16,7957	15,46681	10,25082	15,02611	8,137088	9,180828	4,651372	5,416046	6,203236	13,0678	9,219787	14,10968	9,795741	21,23674	7,602856	16,57059	6,951469	14,18118	5,786639	15,25406	6,414745	13,60287	5,800591	11,88481	14,41631	13,74952	9,505486	17,10993	8,756495	13,57752	9,937971	13,81085	11,7508	17,36026	9,783585	15,6366	7,003412	18,44185	4,354898	8,554375	9,683908	13,60204	11,61679	15,79741	7,177208	11,09209	8,174875	13,98458	8,375609	17,65072	9,185041	17,238	7,685331
5/16/2018 11:56:00 AM	20,0333333333333	5,081648	1,804819	5,317059	5,617677	9,657937	6,697821	8,327739	7,477758	13,05696	8,655573	10,60407	6,861877	12,88047	8,879378	13,6209	6,880042	6,220919	4,775089	11,88681	3,848295	9,998342	5,052636	12,75496	8,355783	19,82558	12,2784	12,14474	7,318262	18,53144	12,41815	13,6095	7,876879	6,704245	4,968709	7,730299	5,087036	16,87742	5,141881	14,79312	6,881147	15,03495	15,90524	19,85888	15,54839	17,16319	11,01811	15,55448	8,341829	8,752486	4,679418	6,058037	5,873673	13,09295	8,860315	14,03667	9,854388	17,75917	7,629382	16,19654	7,816162	13,82246	9,083155	15,67073	6,574174	13,8791	5,98758	12,0108	15,85551	14,15866	9,944878	19,83519	9,015046	13,05219	11,46296	17,06655	13,06711	17,82445	9,500719	16,2529	6,879836	19,52455	4,62692	8,689903	10,31409	13,45988	11,60422	16,23418	7,031457	13,10545	7,539651	14,89653	8,131631	17,93608	8,96745	17,8775	8,239736
5/16/2018 12:56:00 PM	21,0333333333333	4,959383	1,459093	5,012434	5,121367	10,14527	6,596485	8,343004	7,285312	13,65191	9,231392	10,88058	6,961689	12,70944	8,775627	14,43406	7,179557	5,963956	4,620151	9,860397	3,591333	10,18968	5,572571	13,25155	7,629311	20,80598	13,02733	12,3912	7,192611	18,11913	12,58393	13,85811	7,915353	6,613203	6,261397	8,470311	5,587838	17,05605	5,949244	14,52199	6,783406	16,00768	14,59114	20,00297	16,02737	16,1439	10,10762	16,17339	8,543185	8,169554	5,081165	6,191493	5,848461	13,30743	9,120455	14,44635	9,555634	18,21985	9,777781	15,83678	8,505402	20,2457	6,589645	16,35244	6,647326	13,59354	6,523335	11,63648	14,95883	14,17226	9,904329	20,97708	9,471223	14,40159	10,63212	15,48409	11,16752	17,40378	9,027686	16,43761	7,017228	19,69869	5,016578	8,581316	10,43767	13,2264	12,10157	16,27521	6,976472	11,47664	7,824451	13,93844	8,133222	17,40039	9,465282	17,1645	8,258317
5/16/2018 1:56:00 PM	22,0333333333333	4,506107	2,928755	5,44851	4,352067	10,02452	6,095753	8,189864	7,019301	13,71373	9,301365	11,85897	7,632143	12,62358	8,434461	14,63245	6,765306	6,150807	5,010499	9,865303	3,857206	10,29834	5,523804	12,38803	8,658751	20,47884	13,47895	12,09093	7,33857	17,89366	13,56909	18,58007	8,028984	6,585847	5,192722	8,186617	5,171032	17,73279	5,824837	14,87048	7,123536	17,05826	14,89362	22,21706	16,21277	16,63986	10,38538	17,33594	8,763745	8,052332	4,668988	5,391869	5,860619	20,31692	11,71115	15,54004	10,41232	18,17646	8,160919	20,51524	9,406154	20,68579	6,922733	16,21111	12,55892	14,39068	6,517531	11,45654	14,88029	14,56199	9,794913	17,92717	9,398971	14,21599	11,49743	14,91469	11,68055	18,16355	9,101184	16,81035	7,407576	19,22952	4,81612	8,886634	10,2446	13,70483	12,58379	17,13017	6,604361	11,64843	7,642849	14,66042	8,986241	17,79012	9,415202	17,40957	8,266883
5/16/2018 2:56:00 PM	23,0333333333333	5,215587	1,638415	5,124338	5,654219	9,990608	6,205722	7,972273	7,184115	14,47841	8,877444	10,96561	7,952171	12,88254	9,225935	14,90115	7,702669	5,9719	4,898458	9,808867	3,580764	10,58355	6,092714	13,22288	9,6053	21,3762	13,41954	13,60204	7,39915	18,6439	13,27358	14,26745	8,375263	6,750802	5,532093	7,716278	5,340407	16,83963	5,346761	15,33087	7,031666	16,78416	18,33022	19,78704	15,78671	16,43968	10,80384	16,44334	9,564752	8,333542	4,589205	5,923961	6,709494	13,70607	9,502514	15,46758	10,98841	17,64009	8,381342	17,80103	11,39347	14,03722	6,484582	16,2431	10,8343	17,28704	6,638277	11,25014	18,27821	14,77875	10,20667	19,12902	9,673202	13,99909	12,95079	16,33214	11,96563	18,98693	10,83506	16,58972	7,317017	18,91889	4,958347	9,21129	10,31948	15,08089	12,31446	17,219	7,009628	11,9648	7,643679	14,84527	8,300867	17,43563	9,95213	18,48268	8,257419
5/16/2018 3:56:00 PM	24,0333333333333	4,507074	2,072765	5,257171	4,476058	9,94702	6,538324	7,703015	7,905339	13,95419	9,000125	11,60574	7,667855	13,29306	9,024994	15,28349	7,414276	5,705819	6,137959	10,15777	3,000525	11,1325	5,151139	13,62062	8,76202	21,21719	14,10671	12,55941	7,486877	19,45347	13,31109	19,37873	8,448758	6,859526	5,630596	7,749089	5,326661	17,92185	4,847965	14,21433	6,724138	15,47296	18,95543	22,47092	16,2578	16,5739	10,55869	17,16581	8,651429	8,189448	4,612	5,574921	6,162411	14,16245	9,032522	16,93766	9,587479	20,45418	7,890419	17,33021	7,98968	14,02182	6,969703	16,51339	8,890847	14,99247	6,155297	11,08498	14,65372	15,52111	10,12544	17,48798	9,371132	14,0931	11,33524	15,08248	11,6255	19,26821	10,172	17,29153	7,006797	19,87981	4,503896	8,554446	11,28986	15,28922	15,41922	17,28828	7,238133	12,68886	7,75938	15,69256	7,885168	18,8818	9,702903	21,37247	8,544844
5/16/2018 4:56:00 PM	25,0333333333333	4,846859	2,078498	5,116393	4,282922	9,819161	7,338361	8,386248	8,142061	13,71443	9,755609	12,045	7,876396	13,33258	8,846983	15,15749	7,130443	6,316107	4,203761	12,27115	3,210654	10,48146	5,14437	12,85201	8,586083	22,28069	14,95096	13,21259	7,655974	19,88596	14,15803	14,40912	7,992029	6,815802	5,710654	7,834052	5,149066	19,12343	5,67964	15,30173	7,243866	15,94682	14,11189	21,26223	17,50953	16,65437	11,37703	17,92578	8,906665	7,854912	4,330791	5,855645	5,748163	13,84008	9,666224	15,56097	10,23679	18,85762	8,605839	17,18543	9,761481	14,35227	7,132723	16,94843	13,39737	16,18244	6,215739	11,41716	16,82119	15,90952	10,43193	26,4365	9,993094	13,77418	12,59146	15,47787	11,60429	18,9365	10,07543	17,47243	7,235784	19,67009	4,525794	9,433645	11,37254	14,96229	13,55728	17,4982	7,750816	13,07907	7,961427	16,12469	8,086868	18,54436	9,624848	20,258	7,599746
5/16/2018 5:56:00 PM	26,0333333333333	4,933065	2,126091	4,797884	4,971679	10,12482	6,236669	7,753164	7,566314	14,80617	9,447115	12,60223	7,634491	13,10711	9,398003	14,90868	7,173616	6,024121	3,879171	9,871243	2,988575	10,1932	5,819381	15,32555	8,961303	22,88289	14,02064	12,81678	7,512918	19,85197	14,5832	16,12373	8,071673	6,830653	5,459218	7,69742	5,078747	24,30779	5,176144	15,4921	8,132598	15,67142	16,62377	22,07228	16,15758	16,98884	10,80031	17,81009	9,990191	7,990855	5,502183	6,065981	6,347674	14,20466	10,2685	15,2015	10,04048	19,58423	8,327186	19,21399	9,988879	14,84499	9,187668	17,55706	10,57098	15,41646	7,101293	11,54523	17,7714	16,92391	10,98572	21,86229	10,91021	15,07681	12,07857	15,64365	13,80671	21,06612	9,385086	18,20064	7,360052	19,62057	4,367471	10,07281	11,08912	17,02987	12,99832	17,15759	8,173559	12,75254	8,211552	17,27599	8,837727	17,71732	9,610135	18,44793	7,85367
5/16/2018 6:56:00 PM	27,0333333333333	4,405186	1,99837	5,503565	5,034608	10,0239	6,912163	8,17888	7,723738	14,3118	9,915035	14,30074	8,61399	13,24139	9,610758	16,69105	7,192957	6,311547	3,901968	9,677621	3,381272	10,96541	5,42834	12,99749	8,89223	22,7142	15,69532	14,7335	7,7953	18,94935	13,40041	14,44394	8,104138	6,514147	5,565595	7,803313	5,569532	19,10271	5,781872	15,35187	7,057223	16,14563	15,80819	22,12526	17,78411	16,23404	11,01348	18,38438	9,308478	8,475077	4,841194	5,653736	6,585779	15,55199	10,4119	18,51818	10,23659	20,62797	8,40158	18,17253	10,02867	15,58563	7,411928	17,68547	8,391219	16,01169	6,05638	12,42422	15,97321	16,41634	11,68221	19,4255	10,66852	14,65821	12,50456	14,82683	12,5	20,86622	9,972371	18,44648	7,373729	20,42765	4,633136	9,289416	11,02992	15,81454	13,15926	17,41235	8,223986	12,85574	8,597135	16,47319	8,712147	19,12736	10,7778	19,33583	7,852219
5/16/2018 7:56:00 PM	28,0333333333333	4,579465	1,69485	5,363547	4,323124	9,937624	6,58053	8,034718	9,007379	14,4494	10,01775	12,67442	7,958389	13,96435	9,588378	17,1589	8,016965	5,640543	4,195679	9,661319	2,999282	11,28426	5,601446	12,8764	8,7567	24,75554	14,57891	14,41451	7,607068	19,50307	13,99066	14,61124	8,334577	6,927637	5,646621	7,471751	5,401608	19,57705	5,325624	15,25358	7,143292	17,04493	15,80536	22,3642	19,59562	17,33021	11,27563	18,4804	10,4588	8,57807	4,249696	5,548119	5,739596	21,23964	10,19956	16,25933	11,81235	20,90538	10,3813	20,08579	9,231736	15,35885	7,76097	18,13329	7,479899	15,18125	6,711497	12,51989	16,88191	15,08655	11,75888	20,28176	10,86808	15,50909	12,96702	15,27472	12,55927	20,31851	17,60824	20,2437	7,555055	20,8334	4,835185	8,942378	12,51437	16,51256	13,64936	17,94333	8,323595	12,69597	8,512101	17,19669	8,619309	19,27049	10,67328	20,49183	8,231722
5/16/2018 8:56:00 PM	29,0333333333333	5,468888	5,620787	4,853007	4,780131	10,11715	6,462409	8,125276	8,224539	14,82434	10,01312	12,47251	8,069117	13,86349	10,46025	16,24295	7,641675	6,093059	4,153059	9,728324	3,002874	10,99566	5,310911	13,53794	8,682926	24,51792	15,05906	14,42515	7,443911	19,22158	14,10616	14,74027	8,954328	6,865261	4,754574	7,850355	5,035298	21,24399	5,22581	15,57727	6,892821	17,71697	15,19376	22,7667	17,78335	17,28987	11,30512	19,46342	10,12282	8,556793	4,99178	5,529468	5,257791	15,08421	11,85131	15,90186	10,35091	21,08484	7,744254	20,42357	10,17732	15,6288	9,180965	18,51417	9,32423	15,30145	6,876106	11,91209	17,77112	16,61555	11,16821	18,23117	10,86241	16,23135	14,9855	15,97238	12,80912	20,60407	10,2685	18,89437	8,269715	20,44747	4,969192	9,992195	11,65472	16,52631	14,8854	17,51347	8,462437	13,29652	8,888222	16,58025	9,202241	21,10597	11,2701	19,68315	8,219081
5/16/2018 9:56:00 PM	30,0333333333333	5,131867	1,690567	5,121436	4,27263	9,884575	7,38499	8,21473	7,607897	15,50101	10,46122	12,74681	7,571078	14,19333	9,4677	16,44984	7,426572	5,801075	3,997361	9,988462	3,56536	12,03084	5,479664	14,41513	8,50409	24,97375	15,70223	16,94926	7,67573	19,72038	14,10526	15,34013	9,952959	6,666251	5,035091	8,12873	5,14658	18,36732	5,298271	16,32895	7,264589	21,19612	15,44823	22,34893	17,25326	17,88634	11,44058	19,91344	9,817917	8,042731	4,83104	5,744364	5,545218	17,98395	9,583611	16,60636	10,07018	20,09982	8,185304	19,89259	10,0621	21,00409	7,676352	18,81825	8,776249	15,82567	6,79349	12,53122	17,48674	15,63142	11,62308	19,26572	10,62452	15,59509	13,97947	16,72475	12,78915	20,38897	12,97573	19,70422	7,950306	21,43071	4,989777	10,15687	11,82236	16,37461	16,68587	18,61917	8,771346	12,94568	8,530821	17,34044	9,410297	19,3073	11,7841	20,11149	8,071606
5/16/2018 10:56:00 PM	31,0333333333333	5,134007	1,529482	5,22353	4,682388	9,976168	5,965959	7,629793	8,77245	16,97661	9,966155	14,75285	9,643222	14,67134	10,05036	17,00134	7,694103	5,762807	3,401787	9,818468	3,538765	11,08318	7,060954	13,81742	8,838762	24,90579	15,08262	14,40402	7,931449	22,49792	14,63411	16,31459	9,220201	6,947945	4,617595	7,690719	4,90205	18,76271	5,042896	15,36003	7,735411	21,80544	16,72704	24,32264	18,25542	18,51473	11,39147	19,8021	10,43166	7,780932	4,80113	5,647589	5,455902	16,34954	10,82373	16,01321	13,32049	22,628	10,54418	22,97614	11,22873	18,16279	7,927442	19,28541	8,200707	15,97197	6,848199	13,22129	18,12562	17,47859	11,39499	22,11062	11,24033	16,30471	13,17038	16,23481	13,17618	21,81587	10,95622	20,28501	8,325459	22,40979	4,895556	10,09657	11,91486	16,60546	16,90215	18,64832	8,770791	13,68569	8,877238	17,21002	10,03419	19,81522	11,67067	22,63643	8,297967
5/16/2018 11:56:00 PM	32,0333333333333	5,55848	1,717852	5,416944	3,91592	9,652066	5,904688	8,304598	8,585185	15,2381	10,36686	13,28878	8,03237	15,15708	10,24335	16,5415	7,679114	5,495828	3,353228	12,42712	2,684778	10,98095	5,217175	13,38362	8,191382	25,14569	14,76169	14,86689	8,695156	21,98697	14,59204	16,02571	9,566686	6,522159	4,634519	9,566825	5,217728	19,04385	4,973889	17,41973	7,123672	17,95763	16,87313	24,22345	19,0721	20,14085	11,69022	19,74759	10,82318	7,865135	4,400834	5,865385	5,293643	18,56025	11,1249	14,83083	10,34614	21,06398	8,40462	20,12434	10,93322	18,28588	7,494336	20,08614	8,524881	21,02785	7,391205	13,18261	17,26141	18,97733	11,58605	24,64087	11,37406	16,26596	13,50036	18,95834	13,50754	22,12975	12,34645	20,06252	8,230064	23,00274	5,089384	10,29233	12,15662	17,94851	14,97679	18,60964	9,135169	14,06609	8,942999	16,96584	10,14382	20,29917	11,63765	21,03317	8,935607
5/17/2018 12:56:00 AM	33,0333333333333	4,803617	1,550964	5,130071	4,31449	9,723006	5,918573	8,165272	7,900157	15,3096	10,85268	14,97368	8,524674	15,22325	10,85364	17,22376	8,048602	5,643098	3,073262	10,43781	2,722218	11,49494	5,458872	13,22986	8,167896	26,47464	15,55268	14,65959	8,095366	20,7702	14,54997	16,39665	9,649025	6,610577	4,216678	9,233603	4,777713	19,93231	5,511992	16,11419	6,884325	17,81575	21,13202	24,86565	19,0366	18,34321	11,84205	20,76287	10,451	7,966608	4,870206	6,385805	5,356639	21,15378	11,97309	15,94482	10,3661	22,2431	8,500566	21,86913	10,71369	17,32544	8,035132	19,69621	7,654385	16,73374	7,153515	12,80469	18,06801	16,46877	11,45087	21,93268	11,39043	16,47836	13,99087	16,75046	13,81023	21,5444	11,56209	21,09955	8,121338	23,51915	5,479043	10,279	12,11041	19,19077	15,95463	19,20542	8,7844	15,72689	9,396207	17,42575	10,39484	21,35348	11,03808	20,53189	8,954671
5/17/2018 1:56:00 AM	34,0333333333333	4,687569	2,038296	5,273196	3,837519	9,473296	6,349262	8,123343	8,321106	15,78933	10,23866	14,60198	9,779026	16,03283	10,52733	17,75081	7,703015	5,445748	3,640515	10,05091	3,199257	11,65147	5,027078	12,9541	8,437915	27,2058	16,01093	15,98772	7,891869	21,25732	14,67852	16,66998	9,531664	6,755429	4,711953	7,499101	4,89908	20,20889	6,176502	15,86152	7,42084	21,27514	16,62342	25,36016	19,72998	17,92123	13,1909	22,36648	10,47048	7,901678	4,747596	5,877403	5,617678	18,13405	9,9732	15,72771	10,87678	23,28395	10,96693	23,34521	10,41936	16,41467	8,453869	20,12475	9,345918	16,77594	7,123398	13,47784	16,99906	16,72704	12,28662	20,61581	10,80474	16,46869	13,61592	17,80366	13,83558	21,27155	12,24124	20,51842	8,299072	23,82219	5,006148	10,57533	12,54048	18,82805	16,7861	21,01508	8,671462	16,61907	9,692336	16,18534	10,29192	21,45156	11,32847	21,18617	8,585876
5/17/2018 2:56:00 AM	35,0333333333333	6,031167	1,314862	4,914069	4,964702	10,24591	6,226515	8,226887	8,116021	15,98378	10,77559	17,5257	8,347149	16,09334	11,3827	17,80663	8,247541	5,734347	4,846375	10,5638	2,967023	11,2156	5,577268	13,00895	8,46893	27,61812	16,91617	15,25496	8,25521	21,06881	16,02896	17,18791	10,23065	6,285574	4,772395	7,447364	4,463141	22,91922	5,792165	16,16421	7,986846	18,76996	17,03049	24,23713	20,66589	20,03965	12,82231	21,8165	10,52118	11,18085	4,631548	5,960779	4,575943	22,03892	10,30048	17,26486	10,87485	26,2616	9,493603	23,27524	10,97066	17,88835	8,28353	21,29186	8,532618	18,15712	7,709508	14,08246	20,6853	17,42263	12,56583	22,36793	11,65458	23,1413	13,56425	18,27366	14,04944	22,16498	13,17018	20,17684	8,89969	23,37748	5,326384	10,93577	11,91451	18,14255	16,55442	20,91616	8,950252	14,29301	9,678382	17,28572	10,77186	21,84115	11,47505	20,92437	8,762296
5/17/2018 3:56:00 AM	36,0333333333333	5,096637	1,305399	4,943358	2,80283	10,25938	6,768692	7,952517	7,72657	16,09485	10,13698	15,55586	8,291543	16,50524	11,4966	17,99355	8,018002	5,472964	4,565028	11,52168	2,863547	11,29255	5,220491	13,06352	7,662881	26,57307	16,57735	15,43836	8,215973	21,06357	16,06999	17,63076	10,67211	6,12587	4,028031	7,077532	5,196175	19,7688	6,013553	16,10922	7,134726	18,91973	17,51002	27,08865	20,55993	20,79514	12,82217	22,16463	11,23888	7,649619	3,820526	6,012447	4,758648	14,89528	9,817294	19,90592	11,72828	22,94105	9,584439	21,08864	10,75424	17,83315	8,517629	20,85482	8,922828	17,98651	7,392794	14,09476	17,85664	17,88634	12,40585	23,24098	12,17161	20,25552	13,29355	18,28982	14,88554	22,64237	14,82441	20,51572	8,727551	24,3721	5,43062	10,82636	12,10192	19,69413	17,17196	21,83273	9,123011	16,94691	9,707326	18,23372	10,56118	21,93669	11,58302	22,38623	8,310884
5/17/2018 4:56:00 AM	37,0333333333333	4,691575	1,370538	5,112456	2,983325	9,496504	6,407011	8,206233	7,932279	18,6562	10,62431	16,10646	8,288227	17,35142	11,3246	17,79778	7,733684	5,848669	5,706579	10,21096	2,835295	10,96796	5,21538	14,00959	10,16226	28,07526	16,88502	16,28157	8,158778	23,10152	16,04602	19,39124	11,15288	6,220712	4,035698	7,216582	4,144148	20,47503	5,509505	16,62128	7,300371	19,63535	18,54478	27,54503	21,13893	19,3875	13,48074	21,84509	11,52589	7,22425	4,49906	6,878314	4,557568	14,79443	10,97929	18,6582	10,90234	24,48193	9,988464	25,52643	11,03925	18,57807	8,413598	20,45894	10,86103	18,43204	7,548905	13,98776	16,74113	18,7033	13,60363	23,70027	12,24877	18,68755	14,7496	18,99688	15,36362	23,51473	15,52574	20,86684	8,546089	24,18877	5,958568	11,32923	12,53682	18,69315	17,30216	21,76427	9,988396	15,77006	10,17932	20,15749	11,07759	21,53197	11,80254	22,17417	8,820871
5/17/2018 5:56:00 AM	38,0333333333333	5,035851	1,336552	4,833044	2,681878	9,805483	6,152327	8,251893	7,634699	17,10475	10,77676	16,13748	8,37395	17,21721	11,95299	18,72976	7,887516	5,854816	4,708568	10,35858	2,412688	10,93225	5,459286	17,38541	7,761867	27,31978	18,33851	16,10425	8,663862	21,67972	16,56098	18,19166	10,53893	6,269065	4,423561	6,986143	4,088058	22,31854	6,166487	16,40362	6,873066	19,53187	21,81719	26,86782	22,57647	19,30254	14,2155	22,00204	10,49562	7,503938	4,230079	5,966442	4,649507	16,92619	10,17946	17,55989	9,892106	24,08405	9,020502	24,7467	11,62129	17,91252	8,812514	21,61493	9,234982	20,39974	7,877846	14,74994	18,24644	21,18148	14,44352	28,47162	12,17237	19,136	14,55971	21,24648	15,37142	22,16885	12,88876	21,12635	8,333265	25,16095	5,84853	11,63178	12,39742	20,80487	17,59353	23,3495	9,103738	16,79224	10,50142	18,31841	11,31044	22,99887	12,17894	22,02704	8,663448
5/17/2018 6:56:00 AM	39,0333333333333	4,830695	1,759574	5,193689	3,046875	9,905987	6,412813	8,552168	7,671861	17,58358	11,22976	16,71447	9,770392	17,37926	11,64691	18,26197	7,826729	5,519797	5,825666	9,630652	2,537439	11,12898	5,656637	13,05647	6,890335	28,56826	18,46105	16,52499	8,575376	21,82078	17,58213	18,44544	10,6259	5,958707	3,678852	7,11725	3,868603	21,5509	5,894051	17,26673	6,99837	21,80392	19,14042	25,60379	24,18974	19,69848	13,6745	22,38519	10,98019	7,299679	3,689144	5,93004	4,524136	15,31796	10,66859	17,63228	10,15694	23,97402	9,330513	21,58405	12,28517	20,16364	9,224968	20,83983	10,28245	21,68131	7,947958	15,04828	18,22198	18,21045	14,44877	23,84484	11,33289	21,47608	15,67633	23,39329	16,90263	23,62622	12,74557	20,76833	8,589881	24,6817	5,566494	11,82499	12,69431	20,26615	17,93491	21,73112	9,406569	16,26727	10,61264	20,41535	10,9538	23,10594	12,34921	26,15032	9,154717
5/17/2018 7:56:00 AM	40,0333333333333	5,138152	1,286058	4,855424	3,386937	9,864958	6,211249	8,457603	7,746325	22,04596	11,69105	16,6342	8,464025	17,38472	11,76165	21,11517	8,52806	5,64213	5,406098	9,712852	2,186879	11,16055	5,483671	12,92896	7,674901	28,05303	18,11256	16,28468	8,764367	22,08002	18,05012	18,47998	11,20842	6,006922	3,812652	7,029524	4,033212	21,97779	6,001603	17,58628	6,742237	20,6851	19,36429	26,27845	22,44136	18,94977	14,03687	22,62185	11,07033	7,157176	4,410505	5,753274	4,111475	18,20423	9,370788	17,12298	11,21677	25,43912	10,66161	22,30652	11,36121	18,67644	10,39166	22,49468	8,914264	20,17089	9,035284	15,37971	18,02456	19,56061	13,95495	23,82419	12,53129	19,45464	14,9962	19,8901	16,97564	24,27774	14,15085	21,65216	9,318287	26,33483	5,587492	11,96591	13,1288	20,66175	18,27765	22,95404	9,608271	17,35446	10,969	20,5515	11,33593	24,56192	11,55649	27,6664	8,800494
5/17/2018 8:56:00 AM	41,0333333333333	5,105893	2,003482	4,924431	4,13054	9,234153	6,462616	8,421475	8,294581	18,09481	11,89745	17,21306	7,995	18,43854	17,27743	19,68992	8,277658	5,230231	5,127445	10,24115	2,431477	11,17567	5,212478	12,93428	7,745288	29,39538	20,29171	16,57487	8,21176	25,85751	17,51009	18,48509	10,45148	5,949105	4,12605	6,892476	4,403736	22,12174	6,387805	17,68485	6,806821	26,47264	19,7717	26,94076	22,66661	19,91552	14,41147	24,11859	14,70961	7,625374	3,902175	5,519452	4,086953	20,11426	11,04788	15,79044	10,44734	25,407	11,01121	22,43527	11,531	19,55591	11,45315	22,33118	9,998549	21,1508	8,60197	15,95007	18,77148	19,94419	15,24128	25,14147	13,15691	22,88731	15,23223	20,34828	16,3293	24,22	16,28979	22,02939	8,800771	26,56513	5,940954	11,8799	13,11795	20,72619	19,01732	23,41719	9,42598	17,16201	11,68186	19,01159	12,54628	25,17386	12,61197	25,7291	8,818316
5/17/2018 9:56:00 AM	42,0333333333333	4,924086	2,099911	4,733159	2,948373	9,606471	6,209797	7,823138	7,633454	17,64244	12,54283	16,49025	8,216663	17,90161	12,55961	19,83422	7,795439	8,594028	4,384602	9,879738	2,504076	11,5471	5,71701	12,3863	7,601887	29,70643	20,82035	17,23343	8,809683	24,05532	18,61482	18,76416	10,70492	5,776691	4,341083	6,929501	4,378661	22,67759	6,538047	17,16761	7,458001	22,32944	18,9975	26,70853	24,10028	19,78386	14,71347	24,63279	11,19032	7,283378	3,162992	5,599442	4,063053	15,31692	13,5054	16,49073	11,4394	25,82808	9,718656	23,0075	11,85365	19,48794	9,766592	22,9157	11,57604	19,74345	8,62815	15,69284	19,73993	27,38989	16,04077	24,3004	13,01109	24,22372	14,96871	21,78479	16,96563	24,67375	14,06381	21,57873	9,450224	25,44118	5,872016	11,68953	13,24374	21,70735	17,91211	23,95965	9,835739	15,99656	11,18417	20,21828	11,87141	24,1094	12,54083	25,54846	8,718709
5/17/2018 10:56:00 AM	43,0333333333333	4,82351	1,85704	4,872555	2,267628	10,60918	6,386012	8,206026	8,174665	18,38521	12,62068	17,40488	8,395917	18,55783	12,84808	20,36831	8,384587	5,166542	4,278778	9,463278	2,604236	11,80233	4,69724	12,54552	7,697834	30,73511	20,69152	17,48162	9,051171	24,2546	19,19879	18,64266	11,28212	5,936395	3,995151	6,835765	4,084881	21,71758	6,25297	18,32767	6,910229	23,97505	19,07687	26,75025	24,33245	19,9857	15,03689	24,43074	11,72483	7,455377	3,442197	5,59723	3,980161	15,58259	11,47015	17,65293	11,05244	26,81815	10,09885	24,15983	12,59919	21,23024	10,06735	23,99191	10,58086	20,36562	9,165562	15,30304	20,19314	21,53473	15,56677	23,8351	14,2948	20,94213	15,46399	22,01557	17,17244	25,91864	14,37825	24,81902	9,413338	26,42	6,176503	12,40309	13,82053	25,11633	18,5702	24,7764	9,743936	17,31549	11,80081	19,84651	11,82893	26,59455	13,00384	25,72025	9,269936
5/17/2018 11:56:00 AM	44,0333333333333	4,853697	1,458057	4,767767	2,382778	9,864058	5,720186	8,648113	7,98008	19,18421	12,54614	19,26483	8,591608	18,36518	12,44032	20,50612	8,890432	4,752155	4,457339	9,943427	2,449022	11,33171	5,094772	12,88786	7,927995	31,32784	19,69489	17,16097	9,731431	28,07913	19,47129	19,59211	12,62689	5,71618	4,219164	6,917206	4,13731	22,1406	6,056035	18,02747	6,803989	22,85789	19,52489	30,47137	24,95496	21,21795	14,8166	24,4706	11,95699	6,767518	3,679473	5,545355	4,187389	15,94766	10,35768	17,3519	10,17407	25,41024	9,644465	23,87537	12,32917	22,20677	10,41418	23,52523	8,962893	20,07184	9,749877	15,17497	21,82589	20,87899	15,09615	24,68881	13,45622	21,11599	17,18356	22,93995	18,7576	25,65988	14,31767	23,93333	9,380595	27,14178	6,770004	12,14412	14,42177	22,9023	18,92656	24,31097	10,16613	16,15412	11,41461	20,45715	12,41835	25,87036	12,892	25,64365	8,698055
5/17/2018 12:56:00 PM	45,0333333333333	4,761343	1,699409	5,012848	2,978766	9,911238	6,41668	8,762779	7,914802	18,8849	12,53502	17,70626	8,439365	20,28335	13,26163	26,52036	8,612402	4,983421	4,677208	9,864197	2,218584	11,37302	5,106929	12,5708	7,72664	31,36343	21,16504	18,32235	10,18505	26,60754	19,06782	19,17903	12,02662	5,773653	3,635748	6,533558	4,005651	27,92503	6,456952	18,42514	8,207064	24,31041	19,88458	29,11811	24,08308	20,14755	14,85045	26,4285	13,23842	6,990702	3,56536	5,652838	3,624627	16,05348	11,07841	18,31765	11,13858	28,17308	15,1939	24,21992	12,90278	19,8613	10,84535	24,1916	9,605507	20,31229	9,834216	17,51057	19,33051	20,70513	16,94684	24,94895	13,74675	22,52715	15,76018	22,30044	18,92214	26,39064	14,84264	24,04869	9,206111	29,25771	6,720822	12,5467	13,9642	22,79316	20,38227	24,63915	10,85461	17,27433	11,21726	20,8553	12,35121	29,70663	13,08604	26,45218	8,651496
5/17/2018 1:56:00 PM	46,0333333333333	4,984803	1,242402	4,978656	2,449298	10,25738	5,551227	8,763192	7,94554	20,27002	12,53986	17,88627	9,093724	19,24431	13,03624	20,88756	8,955571	5,071147	4,633138	10,15438	2,290078	11,682	4,691714	15,25683	8,210793	32,41586	20,39532	17,91584	10,56442	28,44807	20,67978	21,5451	13,47307	5,278722	3,840559	6,851169	4,065194	22,16353	5,913324	19,02851	7,725533	24,34598	20,37847	30,71805	26,59835	21,01369	14,6625	25,97867	12,22681	7,322752	3,982579	5,685925	3,723336	17,26659	11,08456	17,59394	10,36085	28,96545	10,56449	26,10086	14,8738	20,75618	10,88417	26,46393	10,72233	20,94482	9,980038	20,92431	21,42055	21,80116	15,91657	29,69144	13,92096	22,57129	17,20891	23,99287	19,39178	25,76433	14,71817	24,37838	9,843058	27,75227	6,474428	13,32297	14,6216	24,79201	21,34705	26,08436	10,67998	15,89978	10,97694	20,65581	13,11726	26,29318	12,29381	26,34484	9,039567
5/17/2018 2:56:00 PM	47,0333333333333	4,540161	3,575583	4,982454	2,497375	9,828623	5,684889	8,777907	8,145308	20,20184	13,28754	17,92067	8,594164	19,16218	12,5918	21,76268	8,931532	5,092769	4,164318	9,810249	2,628689	11,63296	5,38807	13,72589	7,962533	33,36414	22,04831	19,07639	10,50101	26,08698	19,47571	19,72749	12,39784	5,061133	4,242719	6,490384	4,475921	23,83082	6,284815	19,01913	7,678768	24,56371	21,26112	28,69184	26,11551	20,48167	15,44526	27,34651	12,41525	7,019094	4,407328	5,638608	3,695499	17,53979	11,3065	22,70682	11,71944	25,7675	12,14647	25,07481	13,71284	21,75025	10,8649	24,19064	13,02263	20,77269	10,11694	16,65762	21,79025	21,75612	17,67055	26,10445	14,677	27,68374	16,13651	23,17632	21,45958	26,52506	16,33027	27,43963	9,570279	28,70696	6,608989	12,26079	14,12715	25,34283	21,02854	25,89868	10,78173	17,2163	11,36556	20,73877	12,83972	27,70005	12,63394	26,51035	9,245207
5/17/2018 3:56:00 PM	48,0333333333333	5,037784	1,6724	4,634657	2,574395	9,82282	5,797553	8,652948	7,680082	21,0532	13,14793	18,04093	9,589479	19,36899	12,91674	21,26492	9,32865	5,112249	4,261784	9,336871	3,016758	11,67696	4,398693	12,80186	7,474995	34,23174	21,54758	19,45195	10,64897	26,76959	20,7463	20,28722	14,24106	5,432693	3,488271	7,000994	4,25315	25,24391	6,414124	18,00322	7,213541	24,67127	20,30973	29,25764	25,23949	22,07974	14,7992	28,27179	13,21431	7,343198	4,121077	5,538102	3,499945	17,26044	12,44578	18,5005	10,99428	26,14101	11,22437	25,66617	12,30023	21,40501	11,17982	25,29177	14,01995	21,82561	10,64773	17,13472	22,39169	21,9047	16,73554	25,91754	15,22678	22,46367	17,62903	24,60026	18,99936	25,89716	14,78096	24,29162	10,02867	28,82889	6,51318	13,04673	14,12384	25,1816	20,97342	26,16503	11,37586	18,15995	11,0389	20,10817	13,60812	28,88387	12,85498	27,56141	9,441729
5/17/2018 4:56:00 PM	49,0333333333333	5,4912	1,196604	4,849415	2,581786	9,702626	6,321632	8,640654	7,607828	20,42351	13,61765	18,28795	9,597703	20,29199	13,13958	23,00011	9,194712	4,955308	4,422386	9,864679	2,828111	11,01438	4,58886	13,63906	7,233988	33,50202	21,87037	18,82903	11,23349	26,89952	21,16573	19,99565	13,2233	5,077296	3,442958	6,820155	3,910049	22,59015	6,317695	18,38742	7,423394	25,38199	21,89248	30,10051	27,32849	22,3756	14,74919	28,0332	12,18163	6,656443	3,727689	5,410933	3,505194	19,81999	11,48044	18,13647	10,23085	32,41689	12,28358	26,40625	15,51068	23,18392	12,10047	24,48062	10,82774	22,58372	10,54522	17,26473	25,0094	23,04626	17,07401	26,70321	14,87207	22,09729	17,68671	23,80429	19,36547	28,38411	14,49001	24,81874	10,72806	30,10321	6,097549	17,48992	14,49305	24,99371	20,55081	26,58833	11,67565	17,77831	11,53087	20,713	13,4938	29,02443	13,06621	26,8578	9,479234
5/17/2018 5:56:00 PM	50,0333333333333	5,181256	1,451288	4,919181	2,33553	10,32991	6,144314	8,559972	8,261081	20,25835	13,50865	17,83799	9,59846	20,93999	13,20161	23,80243	8,927802	5,27216	4,624779	10,12068	2,378426	10,906	4,775848	13,31689	8,030229	33,69481	23,22854	18,57551	11,04774	26,88495	22,13279	21,02944	13,54885	4,9761	3,435566	6,3016	3,946038	23,67636	6,408392	18,64355	6,979857	26,47602	21,52872	29,74179	26,0255	22,32372	14,69945	28,94459	13,02968	7,095077	3,526953	5,41722	3,473143	17,99921	12,37124	20,97784	10,34559	26,61949	12,34223	25,59585	13,40573	22,49006	12,08009	26,19122	15,43891	22,38416	10,3795	16,2701	23,84021	23,19884	16,47885	31,4745	15,66783	22,19606	18,70973	22,70764	19,90178	27,2507	16,37289	26,04243	10,65781	30,22643	6,239362	13,62104	14,87269	24,88126	21,07462	27,32413	11,20572	20,26215	11,53535	22,21796	13,65951	29,66422	12,68975	26,88481	9,652687
5/17/2018 6:56:00 PM	51,0333333333333	5,093046	1,276456	5,567598	2,381949	10,05547	5,724884	8,751588	7,337326	20,62397	14,00613	18,7194	9,591002	20,34338	13,2016	23,39392	9,762654	5,323207	4,304336	15,76799	2,128578	11,58309	4,758648	13,25576	8,160574	35,69255	21,98697	20,22326	10,98813	28,18337	22,24483	21,57106	14,76507	5,002348	4,147049	6,387254	4,156581	24,06975	6,061215	18,49649	7,882613	26,81898	22,23558	30,06873	26,28274	21,8636	15,90559	28,40475	13,01759	7,024343	3,709383	6,400517	3,292026	18,72831	10,42123	18,95066	10,50336	33,42825	11,97136	27,05494	14,20487	22,9789	12,20477	27,19841	10,91367	22,52155	10,91837	17,85567	22,39272	24,1628	16,72352	30,54929	16,09182	22,25623	18,51224	23,98113	19,87007	30,16564	15,84867	25,54715	10,75265	30,0449	6,58039	13,83441	14,89894	27,29933	21,60312	27,21416	11,60906	18,16755	11,71661	22,89912	13,65516	30,30697	13,44503	26,62743	9,515154
5/17/2018 7:56:00 PM	52,0333333333333	4,67327	1,490039	4,76155	2,73175	10,21068	5,722466	9,021332	7,868245	20,92244	14,34758	21,36743	9,513428	20,9357	13,72755	24,00883	9,165148	4,79588	4,468806	9,656415	1,866849	11,85849	4,795189	13,4288	7,668338	34,19541	22,50449	19,87138	11,5473	28,4518	22,65805	23,23877	13,86874	4,929749	3,317169	5,844938	4,161279	24,49574	6,935856	18,43018	8,469622	27,13873	21,45985	30,33536	25,6755	25,40672	15,96845	29,75851	13,31565	6,986282	3,399439	5,173036	3,199741	17,75178	12,61716	19,81591	10,80239	29,03176	12,22245	28,24947	14,28313	22,66827	12,11069	29,05311	15,98233	22,29229	10,94876	17,74992	29,36443	25,12026	17,35377	27,59685	16,03013	23,32905	18,27628	25,68689	20,25752	28,71435	16,01859	27,57702	10,54294	31,34422	6,533006	14,03625	15,13864	26,38415	23,12507	27,23039	11,52672	18,39329	12,02738	22,12941	13,48565	30,54611	13,95978	28,19103	9,404977
5/17/2018 8:56:00 PM	53,0333333333333	5,071978	1,455639	4,673201	2,454479	10,1385	5,825873	9,872278	7,743768	21,9248	14,53519	20,50426	10,34262	23,93671	13,45933	23,67056	10,41701	4,679832	4,383358	13,5398	2,020405	12,26031	5,863796	13,72161	7,450267	36,25394	24,83747	20,08165	11,9934	30,60317	24,88692	22,68741	14,65421	4,821093	3,000594	6,181132	3,905352	25,25095	6,28212	21,75004	7,628343	27,3338	23,63513	32,23862	26,07324	24,28513	16,3322	30,29461	14,36782	6,810276	3,909428	5,160602	3,323317	18,63112	11,34298	22,35163	9,498922	32,25899	12,18501	27,62358	14,31704	23,03272	13,4201	29,33915	10,80826	25,87893	11,62591	22,10012	23,96089	26,57701	17,03795	32,61763	16,59407	23,42707	21,68725	24,68625	21,13748	28,05143	16,67627	27,32648	10,99255	31,10764	6,501436	14,13413	14,85404	27,17396	22,62931	28,5619	12,24953	19,76341	12,25906	22,65107	13,85065	33,26031	13,37561	28,38252	10,46488
5/17/2018 9:56:00 PM	54,0333333333333	5,033294	1,738368	4,969469	2,417178	10,53693	5,918503	8,884492	7,81485	21,69955	14,80203	22,52901	14,75609	22,28351	13,87876	23,58981	10,28605	4,9178	4,387158	11,14715	2,084439	11,49384	4,999309	14,05407	7,885169	36,2009	23,86495	20,06411	12,01958	32,32496	24,73613	22,4399	15,12972	4,702697	2,814435	6,213459	3,916059	24,77046	5,754103	20,55965	7,470297	28,09246	23,29949	31,24157	26,62529	24,06547	15,79424	30,66866	14,4353	6,763166	3,474456	5,091042	3,098198	22,8	12,82921	22,07808	10,3717	31,45495	10,81234	29,07127	15,02293	27,30465	12,30562	27,73154	11,56734	25,21054	11,87762	17,39763	23,34273	23,58505	18,15049	30,51455	16,88198	23,37747	19,9982	24,76397	21,13589	29,93465	16,22251	27,29153	11,09437	31,47125	6,7001	14,27187	15,193	26,25732	23,90535	28,61282	12,45835	18,16817	12,60824	23,67305	14,37251	30,33261	13,06014	28,92705	10,47455
5/17/2018 10:56:00 PM	55,0333333333333	4,767629	1,544126	4,931062	2,268043	10,34773	6,323911	8,902589	8,149247	22,62876	15,20819	21,42165	11,87244	22,22646	14,42218	25,17228	9,888167	4,52897	3,042109	9,8566	2,282065	11,79611	4,56489	14,482	7,760071	37,95562	24,76832	22,0412	12,98015	29,92781	24,73288	23,15753	14,83	4,740412	3,699781	6,099069	3,97581	24,38578	5,934391	18,11471	8,021593	30,92638	25,98344	31,83722	29,97852	24,50238	17,72111	30,55523	14,61421	7,093281	4,309102	4,917523	3,235453	19,18988	11,36881	20,2238	10,57471	31,83085	11,54412	27,72222	14,52427	24,64585	11,99043	30,65077	12,47748	24,25992	11,57134	17,88876	22,09763	25,00857	18,34073	31,76082	17,40288	23,66849	20,6087	25,84611	21,15074	28,91288	16,38725	29,84921	11,09182	32,3539	7,193787	14,49098	15,17228	27,62862	24,92257	28,82095	11,92301	21,92577	12,33947	24,1599	14,73399	31,40501	14,0395	30,26173	10,28653
