# Supplementary material for: Neuroblastoma signalling models unveil combination therapies targeting feedback-mediated resistance
Source: PLoS Comput Biol. 2021 Nov 4;17(11):e1009515. doi: 10.1371/journal.pcbi.1009515 (PMC8604339; doi:10.1371/journal.pcbi.1009515)
Supplement: S2 File — (ZIP) [file pcbi.1009515.s023.zip › drug_sensitivity/N206_drug_sensitivity/old_200319_IC50s_N206.txt]

BI78D3 -27.112105634202 -5.53034433990521 0.0412477289719188
Rapamycin -0.718882727597209 -3.95990128294578 0.861352896728194
AZD6244 -0.554964719296403 -3.60547552501524 0.0117425456118193
MK2206 -21.1173641446533 -4.97188197063851 0.0372676352160145
GS4997 -26.4957912596403 -4.97697970142486 0.33535564308277
TAE684 -1.12226784851052 -35.9212344077375 1.66596314471555
LY294002 -4.12427893660661 -5.03450997523203 0.0521581401894229
Sorafenib -5.31464142742779 -5.46055603276347 0.0413518998788479
AEW451 -1.14679159277777 -5.82980948517744 0.47912994106312
