# Supplementary material for: Neuroblastoma signalling models unveil combination therapies targeting feedback-mediated resistance
Source: PLoS Comput Biol. 2021 Nov 4;17(11):e1009515. doi: 10.1371/journal.pcbi.1009515 (PMC8604339; doi:10.1371/journal.pcbi.1009515)
Supplement: S2 File — (ZIP) [file pcbi.1009515.s023.zip › drug_sensitivity/NB-EBC1_drug_sensitivity/IC50_NB-EBC1.txt]

AZD6244 -3.4727419520197 -7.29389292182626 0.248554872097642
MK2206 -20.1373210796234 -4.9589249762128 0.218966922202096
TAE684 -12.7901232443995 -5.4804068979791 0.223559283770154
Rapamycin -23.5369476652164 -4.88856411391932 0.146609871998837
BI78D3 -26.7506006209721 -5.20997479932915 0.0902933136024644
LY294002 -3.47941434363136 -6.11594778096208 0.169656689742856
PF4708671 -21.3937181730198 -5.63567025212995 0.082413910757001
Sorafenib -22.9965038678639 -5.68608375712976 0.129205880356088
