# Supplementary material for: Neuroblastoma signalling models unveil combination therapies targeting feedback-mediated resistance
Source: PLoS Comput Biol. 2021 Nov 4;17(11):e1009515. doi: 10.1371/journal.pcbi.1009515 (PMC8604339; doi:10.1371/journal.pcbi.1009515)
Supplement: S2 File — (ZIP) [file pcbi.1009515.s023.zip › drug_sensitivity/NB-EBC1_drug_sensitivity/NBEBC1_AEW_AZD_synergy_191029.txt]

Label: NBEBC1_AEW_AZD_synergy
Metric: Phase Object Confluence (Percent)
Cell Type: NBEBC1
Passage: 1
Notes: 
Analysis Job: NBEBC1_AEW_AZD_311019

Date Time	Elapsed	A1, Image 1	A1, Image 2	A1, Image 3	A1, Image 4	B1, Image 1	B1, Image 2	B1, Image 3	B1, Image 4	C1, Image 1	C1, Image 2	C1, Image 3	C1, Image 4	D1, Image 1	D1, Image 2	D1, Image 3	D1, Image 4	E1, Image 1	E1, Image 2	E1, Image 3	E1, Image 4	F1, Image 1	F1, Image 2	F1, Image 3	F1, Image 4	A2, Image 1	A2, Image 2	A2, Image 3	A2, Image 4	B2, Image 1	B2, Image 2	B2, Image 3	B2, Image 4	C2, Image 1	C2, Image 2	C2, Image 3	C2, Image 4	D2, Image 1	D2, Image 2	D2, Image 3	D2, Image 4	E2, Image 1	E2, Image 2	E2, Image 3	E2, Image 4	F2, Image 1	F2, Image 2	F2, Image 3	F2, Image 4	A3, Image 1	A3, Image 2	A3, Image 3	A3, Image 4	B3, Image 1	B3, Image 2	B3, Image 3	B3, Image 4	C3, Image 1	C3, Image 2	C3, Image 3	C3, Image 4	D3, Image 1	D3, Image 2	D3, Image 3	D3, Image 4	E3, Image 1	E3, Image 2	E3, Image 3	E3, Image 4	F3, Image 1	F3, Image 2	F3, Image 3	F3, Image 4	A4, Image 1	A4, Image 2	A4, Image 3	A4, Image 4	B4, Image 1	B4, Image 2	B4, Image 3	B4, Image 4	C4, Image 1	C4, Image 2	C4, Image 3	C4, Image 4	D4, Image 1	D4, Image 2	D4, Image 3	D4, Image 4	E4, Image 1	E4, Image 2	E4, Image 3	E4, Image 4	F4, Image 1	F4, Image 2	F4, Image 3	F4, Image 4	A5, Image 1	A5, Image 2	A5, Image 3	A5, Image 4	B5, Image 1	B5, Image 2	B5, Image 3	B5, Image 4	C5, Image 1	C5, Image 2	C5, Image 3	C5, Image 4	D5, Image 1	D5, Image 2	D5, Image 3	D5, Image 4	E5, Image 1	E5, Image 2	E5, Image 3	E5, Image 4	F5, Image 1	F5, Image 2	F5, Image 3	F5, Image 4	A6, Image 1	A6, Image 2	A6, Image 3	A6, Image 4	B6, Image 1	B6, Image 2	B6, Image 3	B6, Image 4	C6, Image 1	C6, Image 2	C6, Image 3	C6, Image 4	D6, Image 1	D6, Image 2	D6, Image 3	D6, Image 4	E6, Image 1	E6, Image 2	E6, Image 3	E6, Image 4	F6, Image 1	F6, Image 2	F6, Image 3	F6, Image 4	A7, Image 1	A7, Image 2	A7, Image 3	A7, Image 4	B7, Image 1	B7, Image 2	B7, Image 3	B7, Image 4	C7, Image 1	C7, Image 2	C7, Image 3	C7, Image 4	D7, Image 1	D7, Image 2	D7, Image 3	D7, Image 4	E7, Image 1	E7, Image 2	E7, Image 3	E7, Image 4	F7, Image 1	F7, Image 2	F7, Image 3	F7, Image 4	A8, Image 1	A8, Image 2	A8, Image 3	A8, Image 4	B8, Image 1	B8, Image 2	B8, Image 3	B8, Image 4	C8, Image 1	C8, Image 2	C8, Image 3	C8, Image 4	D8, Image 1	D8, Image 2	D8, Image 3	D8, Image 4	E8, Image 1	E8, Image 2	E8, Image 3	E8, Image 4	F8, Image 1	F8, Image 2	F8, Image 3	F8, Image 4
29,10,2019 10:52:00	0	14,25702	16,85959	6,328054	10,0938	9,909164	5,951107	9,682939	31,74512	11,85607	4,955031	3,818454	43,38389	9,171502	3,330018	9,729289	34,93782	7,884685	5,032534	9,157755	34,7065	3,608255	2,406747	14,15969	27,80815	12,37387	6,554209	2,367236	16,08422	16,71626	4,837255	8,865289	37,49261	19,77826	9,140071	9,513636	30,27774	13,11498	12,62213	13,07091	27,91584	11,18223	6,765376	11,13754	32,97331	2,706952	4,167426	6,88239	5,554402	7,966402	11,52734	3,902589	12,89926	21,5777	8,072572	9,123492	39,67216	17,04865	9,364157	11,41226	26,65962	24,26033	12,33739	13,19297	23,05102	14,08412	15,73469	13,94562	25,54859	6,126422	8,3649	7,525835	14,32969	7,388166	9,222064	5,606142	12,07456	13,54105	7,865964	8,386453	33,16908	14,47343	13,17625	9,784205	23,7348	9,735229	8,87938	10,89474	8,208444	12,17327	12,3548	10,11522	21,5513	6,871268	7,490327	6,468071	11,03041	4,596182	16,2473	10,23451	10,80004	10,49956	11,83487	8,261285	28,3881	13,97587	16,43692	12,73513	17,63594	11,33807	13,2961	10,91733	22,16546	11,17692	10,81164	12,33843	23,52937	8,894369	7,885029	5,767918	17,09329	8,007847	19,27187	8,371534	10,22747	7,03042	22,15241	8,057856	14,93811	10,59578	15,75078	11,34726	24,56053	12,24014	12,84966	12,35425	31,89421	12,73693	9,764107	11,09789	27,71012	8,68051	7,647132	6,911473	18,55645	14,40173	19,38453	6,212421	6,147906	6,325706	24,81957	9,573799	13,00128	8,87116	14,17868	9,787792	15,49293	11,79929	15,1892	7,774438	23,37264	11,67261	11,52741	6,457919	23,64051	20,3498	10,16164	4,59694	7,381948	11,58149	31,2808	4,844371	6,632198	3,694324	17,2114	5,47006	14,38971	4,325197	16,88861	4,412094	25,07432	6,75833	13,97836	4,57988	24,68709	8,320481	8,254446	2,839232	17,88849	7,483354	7,338015	4,417343	14,44767
29,10,2019 12:52:00	2	15,29551	17,65763	6,800051	10,6748	10,20198	5,927346	10,06452	33,98915	11,27052	4,643983	4,454092	45,82567	8,55997	2,96281	10,9786	37,43823	8,27282	4,438758	9,221168	34,95578	3,513	2,433549	14,38985	27,86099	13,63368	6,823262	2,488533	17,97442	17,49869	4,529384	9,595696	39,41313	18,16776	7,812019	8,45028	29,09441	11,91423	10,87989	13,8016	26,05078	10,46039	6,684004	10,95732	31,40232	2,67193	4,189116	6,656995	5,713761	8,069736	12,28317	4,329685	14,04619	21,50144	7,870801	9,398691	40,83934	16,24772	9,199336	11,36805	28,93312	21,77538	12,13825	12,70011	24,08999	12,68001	14,33245	13,56108	26,68705	5,396012	7,32938	7,284549	15,17241	7,590076	9,214742	5,895917	12,53599	13,66538	7,610177	7,8393	35,1144	13,71069	13,17004	9,361254	23,56163	8,867497	8,3477	10,60062	9,309999	12,23765	11,20669	10,24266	20,96589	6,224441	7,225629	6,207378	11,76648	4,678174	16,06998	11,40369	10,99905	10,44022	11,93046	8,961856	29,75719	13,0151	15,5955	12,26866	17,62613	10,6889	12,4388	9,864263	21,53107	10,46751	10,22767	11,59918	23,00522	8,574823	7,835848	5,417356	17,26735	8,202226	18,6068	8,571161	10,44782	6,956301	21,19889	8,117331	14,75588	10,04442	14,81695	11,46303	24,0082	11,66176	11,74099	11,54986	30,59606	12,14695	8,969109	10,85551	27,86859	8,46596	7,205391	6,902285	20,02086	13,80056	18,94611	6,000428	6,300563	5,928936	23,91558	9,40242	13,7129	8,265637	12,8038	9,255841	15,59881	10,9346	13,79235	7,203803	22,97848	10,4474	10,30442	6,154951	23,16245	17,9914	9,615248	4,192155	6,758745	11,68186	32,44391	4,761204	6,791764	3,481294	16,37924	5,380057	15,14934	3,98465	15,46702	4,216262	25,16896	6,446589	12,62019	4,209493	25,12239	7,868451	7,588002	2,88579	18,18917	7,857398	6,428079	4,415271	14,45582
29,10,2019 14:52:00	4	16,70528	19,69254	7,227285	11,7738	11,04505	6,379103	10,72862	36,44191	12,36558	4,786555	4,610617	47,68525	9,45941	3,211828	11,53929	38,48461	8,399852	4,565166	9,445389	36,33669	3,500704	2,4895	14,65896	27,91604	15,08828	7,230119	2,890417	18,9946	19,8537	5,054226	10,56925	43,55825	19,4686	8,043902	9,273044	31,25221	12,5878	11,47297	14,18553	27,7703	11,02999	6,920519	11,43865	33,45884	2,470574	4,228904	6,698303	5,894879	9,109335	13,55741	4,819711	15,32397	23,15478	7,70778	10,31906	45,12889	16,92404	9,893552	12,26099	30,00006	23,7232	12,68188	13,18834	25,33965	13,02311	15,05588	14,04399	27,52273	5,490508	7,466081	7,701909	15,23521	8,305911	9,892379	6,547854	13,5961	15,07937	8,272822	8,747858	37,45234	15,19908	13,69322	10,1318	25,25917	9,107676	9,226969	11,443	9,882017	12,48853	11,52037	10,37584	21,74853	6,482509	7,252501	6,478363	12,01736	4,868064	16,39899	11,7146	11,91672	11,03275	12,85678	9,413269	30,51352	14,01145	16,56271	12,97158	18,62055	11,03455	12,97524	10,40444	22,38285	10,7731	10,23347	11,60844	23,28277	8,565429	7,705085	5,440497	17,72801	8,535655	19,17289	9,186282	10,90586	7,66661	22,37449	8,986793	16,37254	10,26615	15,55869	12,26915	24,94362	11,95803	12,21057	11,88889	31,42616	12,22135	8,795175	10,90427	27,69844	8,424446	7,20622	6,85331	20,06562	14,88029	19,73434	6,198194	6,406938	6,352162	24,03397	9,770249	14,36719	8,468306	12,84338	9,489457	15,92596	11,36708	13,95634	7,254917	22,67649	10,21352	9,938038	6,072198	22,7466	18,07395	9,293489	4,264133	6,32626	11,67813	33,54214	4,94094	7,268803	3,641758	16,98835	5,754309	15,31236	4,140348	15,68157	4,164387	24,2671	6,564502	12,18764	3,976639	24,95786	7,755513	7,145916	2,797856	17,93987	7,566729	6,125938	4,140624	14,03452
29,10,2019 16:52:00	6	17,47727	19,74013	7,437347	12,02628	11,30754	6,351195	11,19771	38,63049	12,74163	5,022656	4,754503	48,76514	9,362288	3,308327	12,02103	38,813	9,278429	4,560746	9,949364	36,95774	3,209272	2,172925	12,55443	25,13815	15,2274	7,504211	2,986917	20,50246	20,04524	5,416874	10,70175	45,90296	20,70271	8,152698	9,502237	31,94808	12,77188	11,18928	15,18789	27,84483	11,39333	7,026968	11,42365	32,45074	2,498756	3,96752	6,024605	4,960212	9,240924	13,70392	4,704631	15,92272	23,7886	8,261561	10,06238	45,47889	17,56928	9,732606	13,00854	31,80358	21,04567	13,08949	13,07098	25,96562	13,26757	14,88761	14,05663	28,26045	5,297579	6,776359	6,911747	13,70641	8,926351	11,60319	6,299044	14,91359	15,31975	8,674362	9,13579	37,74364	15,26463	14,42377	10,15459	26,08166	9,310136	9,125703	11,42538	9,964703	12,38727	11,10024	10,4349	21,84343	5,43366	6,416334	5,571189	10,85613	4,702696	17,71047	11,1765	12,61964	10,94157	12,84662	9,355246	30,26862	13,74295	16,74355	12,95797	19,05171	11,33406	12,98809	10,2687	23,1565	10,79389	10,21255	11,80406	23,35433	7,737623	6,836732	4,817017	15,89177	8,98092	19,06816	9,224415	10,87409	7,559612	22,46511	8,863355	16,36666	10,6643	15,49458	12,2974	25,28687	12,00148	12,11518	12,026	31,24661	11,71067	9,067956	10,87188	27,53073	7,28234	6,387323	6,227964	17,81209	14,18567	19,25308	6,217535	6,403969	6,065428	23,46099	9,661391	14,31919	8,296239	13,00971	9,019599	16,10446	11,34733	13,4978	7,135208	22,73921	9,9341	10,09781	5,84031	21,99699	15,26857	8,074573	3,702959	5,555855	11,41199	32,70957	4,732676	7,098737	3,853406	16,52879	5,55627	14,60474	4,143664	15,42033	4,422247	23,98832	6,566713	11,64615	3,921101	24,50948	7,246076	7,211884	2,625027	16,99195	7,322474	5,607869	3,794831	12,55989
29,10,2019 18:52:00	8	17,88655	20,59101	7,700252	12,56824	11,71163	6,405835	11,62909	39,75202	12,75247	5,239417	4,898804	49,44352	9,884435	3,304528	12,34513	38,95888	8,393361	4,567584	10,07039	37,51921	3,229857	2,024549	12,00141	23,10759	16,08435	7,783904	3,149522	20,09671	21,24654	5,391246	11,00153	47,62267	20,0058	9,293075	9,558811	33,01917	12,94651	11,22658	15,24978	28,75152	11,47298	7,043337	11,55697	31,05624	2,442805	4,063191	5,935703	5,123714	9,667606	13,96386	4,935206	16,23674	25,00187	7,918254	9,983213	47,31501	18,15948	9,931614	12,89442	31,28302	23,6486	13,09405	13,72313	26,63959	13,62697	14,65055	14,15223	27,92744	4,65973	6,295106	6,352439	12,52798	9,13434	10,68205	7,176516	14,43392	16,01307	8,572196	9,073549	38,40959	15,76474	14,39959	10,63543	26,51546	9,306683	9,49091	11,42324	10,26187	12,57585	11,24986	10,30159	21,56893	4,98211	5,878371	5,27879	10,07875	5,277064	18,21873	11,91326	12,72422	11,64629	13,43342	9,802303	31,42262	14,51619	16,86913	13,73632	19,23091	11,35734	13,27393	10,39608	22,95832	10,57713	10,24487	11,54475	23,46761	7,35045	6,377237	4,611171	14,8682	8,789303	19,8749	9,369884	10,54529	7,937043	23,09688	8,865423	16,05997	10,84736	16,34726	12,55644	25,27106	12,13645	12,05391	12,20263	31,34221	11,89041	8,544015	10,88058	26,92328	7,262308	6,111709	6,050163	16,55379	14,34833	19,53152	6,525474	6,479884	6,265267	23,05095	9,938798	14,24507	8,816519	12,87833	9,077005	15,52553	11,17395	13,52522	7,316463	22,72643	9,667122	9,841194	6,068536	21,07959	14,32499	7,819547	3,793656	5,430619	11,48997	32,65162	4,940871	6,953608	3,632777	16,62584	5,439462	15,07384	4,036871	15,67943	4,051862	23,85604	6,216084	11,5138	4,103323	24,01781	7,111929	6,762611	2,46933	16,09023	7,096527	5,51123	3,78592	12,36986
29,10,2019 20:52:00	10	18,4652	20,55108	8,132184	13,4741	11,97398	6,570374	11,83804	41,21753	13,04895	5,358021	5,262282	51,61106	9,761205	3,457255	12,48556	39,58678	8,745303	4,837671	10,28625	37,56133	3,327393	2,000165	12,70481	24,09455	16,49543	8,210378	3,303285	20,63349	22,05536	5,441257	11,52996	49,97609	20,58397	8,933809	10,65436	34,65586	12,82279	10,75714	15,64987	29,69199	11,59842	6,99077	11,42124	32,4703	2,50297	4,248384	5,90676	5,176213	9,811075	14,11997	5,224289	16,27714	25,53941	7,967922	10,90607	48,27344	18,65979	10,04207	13,40372	32,92674	20,58825	13,31883	14,03597	27,20242	14,08274	15,14299	14,0978	28,25238	4,982522	6,536665	6,602357	13,03112	8,975877	11,00513	7,202418	14,92001	16,12296	9,10284	9,683766	39,7047	16,21988	14,89348	10,94088	27,23413	9,57311	10,07771	11,48665	10,3632	12,84738	11,76227	10,24017	21,63199	5,118258	6,096028	5,375773	10,49189	5,478005	18,12942	12,50165	12,81713	11,96093	13,94417	10,31526	31,47656	14,23478	17,27882	13,71049	19,68405	11,27348	13,35751	10,22505	23,74557	10,6145	10,19203	11,65817	23,19829	7,515336	6,576385	4,873038	15,66299	8,832891	20,03012	9,458923	10,72115	8,028774	23,45145	9,484694	16,84226	10,90614	17,2621	12,95783	25,19769	12,18667	12,31543	12,14957	30,9192	11,95292	8,522806	10,53838	26,67378	7,361778	6,217741	6,00851	16,98862	14,69683	19,43378	6,367221	6,514837	6,18866	23,4422	9,686255	14,06637	8,728171	13,03361	9,2068	15,66437	11,27791	13,7261	7,206011	22,64479	9,505692	9,633343	5,861654	20,58237	14,81633	7,984499	3,643484	5,689379	11,45018	33,04176	4,99993	6,804197	3,649494	17,28427	5,390625	15,46757	3,882143	15,69988	4,088955	24,24527	6,245511	11,47982	3,726929	24,12266	6,967354	6,53556	2,368065	15,6889	6,97371	5,774549	3,792205	12,92488
29,10,2019 22:52:00	12	19,26268	21,59331	8,283255	13,53966	12,19662	6,979995	12,22805	42,43894	13,87323	5,454174	5,31913	51,94394	9,994336	3,4576	12,06724	40,54361	8,718088	4,673338	9,678036	37,97358	3,303699	2,142876	12,57274	24,30862	17,11967	8,197181	3,318758	20,97113	23,15042	5,576509	11,91741	51,34519	21,54592	9,303299	10,14762	34,63998	13,75843	11,27569	15,83879	30,38247	11,21381	7,080708	11,86802	32,2565	2,322751	4,299362	6,120069	5,225948	10,47276	14,57249	5,428271	17,31709	26,31065	8,50174	10,84473	50,20805	19,16528	10,50785	14,12211	34,25391	19,43807	13,59941	14,34198	27,58317	14,04046	14,72259	14,48586	28,49069	4,904675	6,463236	6,594687	13,06766	9,344676	11,5473	7,455237	15,1626	16,60525	9,209977	9,710709	40,70872	16,76206	15,41446	11,38366	28,37567	9,46832	9,91683	12,08223	11,08912	12,57121	11,18901	10,35325	21,76779	5,095255	6,222369	5,369004	10,53479	5,660435	18,24201	12,9329	13,25963	11,97689	14,42425	10,26353	32,19614	14,94108	17,49916	13,85989	19,8758	11,02978	13,22875	10,59813	23,96102	10,37246	10,06527	11,45516	23,09571	7,497443	6,482027	4,841055	15,91678	9,296391	20,27105	10,31568	11,13844	8,374572	22,97815	9,902119	17,76878	11,23764	16,94711	13,23952	25,67453	12,16899	12,23965	12,1484	31,21857	12,19737	8,467822	10,56815	26,08194	7,362123	6,429114	5,975837	17,15676	14,86786	20,04745	6,770694	7,177346	6,028956	23,84774	9,692889	14,49747	8,676156	13,36835	9,411129	15,85903	11,62515	13,63195	7,340711	22,58772	9,176268	9,33224	5,636674	20,065	14,84237	7,999833	3,576481	5,580723	11,66059	33,24408	5,303105	7,976901	3,498425	17,52915	5,516205	15,52739	3,97657	16,04118	4,124669	24,24202	6,205445	11,24744	3,825915	23,73909	6,753562	6,378203	2,109513	15,63916	7,111307	5,736282	3,90991	13,15056
30,10,2019 00:52:00	14	19,70512	22,28738	8,618134	14,26144	12,51271	7,529081	12,3443	43,66282	13,89119	5,646758	5,396426	53,98063	10,15563	3,641826	12,86969	41,24054	8,288708	4,778335	10,00822	38,80133	3,350879	2,138594	12,52763	24,34709	17,93732	8,38873	3,556932	22,26963	23,32125	5,884173	12,15593	53,13204	22,03256	9,480201	10,64151	36,32302	13,75435	10,59937	16,1796	31,20869	11,4908	7,03864	11,7901	32,51368	2,283515	4,195471	5,903308	5,1099	10,60704	15,0527	5,625346	17,98699	26,62046	8,629599	11,24206	51,14769	19,31691	10,49458	14,0453	34,3381	19,45147	13,67547	14,49311	28,74206	14,51115	15,29772	14,46853	28,79387	4,757474	6,464688	6,586537	13,14102	9,837741	11,57093	7,760415	15,90179	17,42111	9,767488	9,586025	42,72159	16,81525	15,38676	11,59448	29,51689	9,429568	10,18616	12,40412	11,06591	12,54317	11,36798	10,51869	22,33312	4,963943	5,971346	5,22429	10,42475	5,751202	18,75049	12,79544	13,40269	12,6309	14,7753	10,87381	33,14565	15,49997	17,69507	14,84402	20,93398	11,63973	13,32898	10,86614	24,41203	10,24619	10,08178	11,34187	23,0506	7,394797	6,4698	4,904882	15,48277	9,034455	20,41536	10,54086	11,03911	8,450417	23,40151	9,985353	18,0982	11,34111	17,17866	13,93602	26,34359	12,44543	12,3852	12,21237	31,38061	11,89586	8,422716	10,28432	26,04871	7,215889	6,185207	6,033653	17,06759	15,28466	20,18077	7,400667	6,717573	6,160892	24,04495	9,977685	14,47308	8,875093	13,35475	9,564478	16,64435	11,33869	13,42845	7,51706	22,51941	9,248867	9,364293	5,933494	19,99889	14,7737	7,85049	3,462851	5,48809	11,82009	33,21466	5,983988	8,183231	3,803326	17,38008	5,624585	15,7742	4,20749	15,72385	4,132957	25,26518	6,2328	10,91015	3,779219	23,73245	6,819324	6,182374	2,210364	15,47614	6,998853	5,656844	3,616406	13,33962
30,10,2019 02:52:00	16	20,01278	23,21998	8,825775	14,83214	13,04694	7,339811	12,8632	45,14699	14,44228	5,993797	5,546184	54,90184	10,28604	3,583596	12,85899	41,84135	9,019949	4,741448	9,999862	39,07846	3,250303	2,202421	12,29802	23,86218	18,33865	8,628493	3,780325	23,28698	24,37437	5,880927	12,44812	53,94196	22,87902	9,423146	11,07137	36,70204	14,22469	10,4282	16,56022	31,81919	11,70307	7,317433	12,02241	33,70365	2,275226	4,142628	5,652768	5,159703	11,35914	15,65837	6,215253	18,58339	27,9072	8,851749	11,65934	52,0146	20,60573	11,11406	15,11708	34,77474	19,47765	13,88346	14,89638	28,85493	14,48531	15,08586	15,26822	29,44137	4,782202	6,356859	6,650847	12,64451	10,18678	11,93834	7,846278	16,54654	18,13743	9,951438	10,12931	42,3012	17,7743	16,02364	11,79342	29,39018	10,13104	10,07405	12,25326	11,03738	12,78653	11,69588	10,82338	21,91768	4,950541	5,925067	5,263525	10,3918	6,01079	19,90722	12,78066	13,9794	13,05669	14,62602	11,09851	32,95238	15,24453	18,0575	14,3558	20,83078	11,67737	13,61648	10,57444	24,34136	10,53409	9,811697	11,43118	22,91232	7,256022	6,383383	4,642876	15,44229	9,612206	21,16566	10,72074	11,84613	8,587046	24,0234	10,2093	17,63027	11,56878	17,42836	13,97408	26,21629	12,66143	12,88903	12,50877	31,13637	11,94726	8,638372	10,37197	25,65104	7,071107	6,205998	5,915257	16,82009	15,31685	20,14838	7,10447	6,744721	6,342286	24,19505	10,18029	14,14228	9,009794	13,37519	9,721416	16,56284	11,19349	13,37616	7,211814	22,33505	9,158237	9,34792	5,567944	19,4974	14,64605	7,77879	3,407728	5,52843	11,98518	33,59436	5,92099	8,369871	3,815553	17,26224	5,597854	15,28369	4,019949	16,013	4,156098	24,88802	5,978048	10,87789	3,902658	23,12887	6,48403	6,10349	2,073386	14,76072	6,943938	5,648555	3,583941	13,0314
30,10,2019 04:52:00	18	20,55392	24,19029	9,14394	15,26042	13,69971	7,801447	13,5427	46,70078	14,73972	6,070539	5,821936	55,20999	10,49175	3,854305	13,0544	42,02185	8,9841	4,876974	10,49596	38,78577	3,110011	2,147298	12,32807	24,13697	18,89762	9,025751	3,914608	24,41327	24,78096	6,410464	12,98187	55,20062	23,25133	10,26152	12,06889	37,78983	14,82441	11,16987	17,35819	32,21043	12,01046	7,249391	12,32682	33,57669	2,63228	4,179584	5,827669	5,092631	11,29462	16,20102	6,12297	19,74303	28,23089	9,777782	12,34458	53,88275	20,72668	11,35451	15,26822	36,45156	21,99885	14,43793	15,51489	29,98708	14,46128	14,86551	14,88637	29,15189	4,739653	6,224096	6,972258	12,83225	10,51006	11,85725	8,34487	16,85324	18,72258	10,09622	10,02369	43,02699	17,70004	16,06031	11,65002	30,5723	10,21303	10,23071	12,83329	11,46642	12,953	11,86768	10,65422	21,7555	4,918559	5,754723	5,161982	10,49852	6,003536	19,44904	12,76035	13,73977	13,34542	14,49139	10,73083	33,70358	15,49838	18,06131	14,86378	20,84058	12,23039	13,6564	10,75735	24,34868	10,74906	10,03668	11,85373	23,38086	7,143705	6,247928	4,63155	15,10209	9,354136	21,40694	10,92983	11,92895	8,458842	24,74918	10,0822	18,59105	11,55752	17,59719	14,031	26,07884	12,70723	12,61142	12,63339	31,0543	11,93337	8,387766	10,36244	25,58839	6,952986	6,027229	5,625414	16,81242	15,34732	20,06866	7,07905	6,864291	6,222231	24,31407	10,35263	14,35069	8,835999	13,17729	9,714925	16,21767	11,29711	13,3247	7,244833	22,53356	9,203621	9,137998	5,447681	18,97236	14,36332	7,766218	3,405656	5,397878	12,05764	33,04217	6,089881	9,349924	4,132681	17,23757	5,706372	15,61989	4,105673	15,48905	4,476264	23,95398	5,978186	10,80612	3,676158	22,8498	6,271897	6,17215	2,135209	14,7315	6,891715	5,685857	3,770377	12,73762
30,10,2019 06:52:00	20	21,1841	24,25922	9,498299	15,85696	13,63644	7,849111	13,91288	47,40632	15,01195	6,021288	5,924719	56,11998	10,60303	3,770722	13,13205	42,6521	9,035007	4,981074	10,2877	38,20657	3,203608	1,867609	12,05653	23,16396	18,89969	9,127776	3,833513	24,72901	25,61885	6,265471	13,22129	56,90739	23,47121	10,05858	11,48361	36,90808	15,4579	10,91339	16,8922	32,59788	11,97792	7,550839	12,87923	32,30618	2,205944	3,951633	5,604622	5,000414	11,66273	16,37572	6,203166	19,70532	28,89361	9,548724	12,08727	54,34163	21,05479	11,57659	15,46702	36,0429	19,36153	14,54721	15,47883	30,39953	14,58133	14,69724	14,76825	29,37562	4,652408	6,073164	6,405559	12,48812	10,81655	12,63725	8,497318	17,21616	18,86867	10,18043	10,1519	43,78093	17,97027	15,91119	11,93785	30,82773	10,44989	10,40637	12,87861	11,74251	12,80566	11,7908	10,68129	21,99346	4,844303	5,827461	5,283972	10,12876	6,000082	20,06728	12,6901	14,04951	13,29562	14,93569	10,95511	33,38501	15,78684	18,16016	14,65842	20,8307	12,17555	13,96144	10,91988	24,40608	10,48263	10,19611	11,43506	22,8134	7,014186	6,209728	4,536085	14,94432	9,433784	21,5033	10,87112	11,73091	8,448966	24,69068	10,20633	18,55991	11,50717	17,33953	13,9307	26,01797	12,76608	12,66191	12,36751	30,85875	11,70459	8,716428	10,237	25,00483	6,96839	6,070609	5,571397	16,2958	15,38634	19,85577	7,265901	6,751145	6,081386	23,66296	10,37474	14,36312	8,894232	13,23062	10,04296	16,18748	11,1097	13,17107	7,201315	22,07415	8,960403	9,210806	5,508192	19,22621	14,01822	8,002044	3,387765	5,337158	12,06143	33,16339	5,661265	7,135899	3,76416	17,21209	5,668034	14,99026	4,263788	15,46909	4,086677	23,61875	5,850602	10,74084	3,607149	22,2326	6,312858	5,800108	2,105162	14,04841	6,830445	5,405132	3,483021	12,6175
30,10,2019 08:52:00	22	21,50261	25,12779	9,755538	16,10722	14,14387	8,221636	13,84588	48,11319	15,11446	6,019286	5,891908	55,91019	10,84404	3,809268	13,40759	42,97145	8,695291	5,032948	10,51171	38,96241	3,173974	2,011218	11,93427	22,90479	19,4545	9,785584	4,247278	25,27526	26,1307	6,129047	13,85976	56,32404	23,60819	10,50985	11,64657	37,98898	15,52505	11,37364	17,72443	33,41801	12,04306	7,624473	12,77637	31,42877	2,155172	3,906111	5,385375	5,241419	11,94877	17,11082	6,423656	20,26477	28,20762	9,508178	12,41448	54,16183	21,25276	11,54391	15,83941	36,06881	15,58562	14,82268	15,54887	30,2084	14,69323	14,77599	14,90253	29,02458	4,598185	5,995453	6,403072	12,5757	11,0914	12,78977	8,492276	17,68305	19,04916	10,31091	10,27084	43,27324	17,806	16,08705	12,1618	30,64358	10,45562	10,44444	12,93055	11,70445	12,79399	11,72172	10,54231	22,05079	4,821162	5,736903	5,117153	9,993299	6,087049	20,44664	13,01344	13,91337	13,46893	15,39891	11,10977	33,33105	15,66396	18,39833	14,55363	20,70796	11,46255	13,94998	10,85647	24,30745	10,30746	9,739927	11,44514	22,90071	7,067652	6,203651	4,431435	14,74628	9,657867	21,49881	11,20621	12,12671	8,259558	24,87801	10,218	18,47515	11,51546	17,3546	13,63312	25,59999	12,86272	12,74197	12,50967	30,60005	11,66591	8,584562	10,13967	24,83242	6,821053	6,015002	5,45155	16,02523	15,212	20,04055	7,146953	6,835488	6,476294	23,599	10,09477	14,49028	8,713803	12,7991	9,417825	16,05589	10,6145	13,02062	7,13438	21,73651	9,007515	8,998397	5,605728	18,68604	13,79884	7,584411	3,338859	5,292607	11,94808	33,28124	5,658502	7,07463	3,761259	16,81187	5,504323	14,86302	3,822874	15,02238	4,086193	22,91224	5,498797	10,58549	3,64307	21,50896	6,134781	5,770128	2,202075	13,82467	6,581151	5,29005	3,465614	12,46629
30,10,2019 10:52:00	24	22,55678	26,23308	10,4186	16,72746	13,91909	8,406416	13,99342	48,14427	15,388	6,173463	6,034827	56,36087	10,89868	3,912398	13,39778	43,39804	8,736322	4,898389	10,62313	38,75448	3,150213	1,778846	11,9697	23,15615	19,83712	9,81681	4,449671	25,89314	26,49681	6,302841	13,97242	57,4118	23,09715	10,61629	11,68898	38,4848	15,30883	10,00905	17,35605	33,38334	12,175	7,627927	13,26246	33,99342	2,195858	4,118589	5,436836	5,352012	12,32054	17,42257	6,49964	21,62086	28,86245	10,00449	13,15374	55,33517	21,24074	11,66715	15,77938	36,71785	15,306	14,70215	15,73925	30,90509	14,74269	14,77025	14,99723	29,21737	4,518608	6,002501	6,530725	12,45903	11,07703	12,93663	8,472867	17,60203	19,11576	10,25883	10,23935	44,43427	18,20416	16,32805	12,39618	30,66915	10,58894	10,31802	13,06905	11,69001	12,6941	11,53342	10,56021	22,15565	4,787936	5,752375	5,301032	9,951923	6,41682	20,5428	13,54533	13,93989	13,43204	14,90633	10,86677	33,32352	15,43504	17,97027	14,64868	20,91726	11,68732	13,80719	10,80017	24,26206	10,25468	9,624846	11,07427	22,93836	6,873962	6,134919	4,646607	14,27664	9,753883	21,15226	11,04346	12,52749	8,422302	24,59183	9,973474	18,66931	11,4986	17,10268	13,50588	25,39878	12,56583	12,65107	12,16084	30,15051	11,60705	8,380857	10,07799	24,25349	6,86305	5,876367	5,436767	16,07041	14,88416	20,24605	7,028074	7,032008	6,36964	22,88068	10,019	14,17661	8,606943	12,59581	9,438688	16,16697	10,54273	12,55464	7,037673	21,36129	8,744955	8,815691	5,378467	18,25666	13,86943	7,527492	3,500635	5,329077	11,60678	32,34734	5,593501	7,790325	3,730313	16,65555	5,496863	14,4771	3,933741	14,79083	4,030587	22,61114	5,417702	10,16081	3,434046	20,96023	6,304776	5,653735	2,21741	13,63727	6,476501	5,283142	3,469621	12,30417
30,10,2019 12:52:00	26	23,01289	26,51083	10,558	17,14115	14,09966	8,489651	14,22897	48,26385	15,62306	6,157024	5,965753	55,8899	10,90075	3,823981	13,02263	42,42064	8,825636	5,205087	10,51254	38,25457	3,094607	1,908225	11,87237	22,90651	20,14878	9,984113	4,512875	26,13996	27,21347	6,316173	14,15982	58,23994	23,54864	11,24427	12,53765	38,12521	15,41991	10,23582	17,19841	33,24243	12,15047	7,430301	12,77706	31,70625	2,363575	3,845324	5,479869	5,158322	12,48314	17,98947	6,509658	21,93489	29,22136	10,10023	12,91791	54,71457	21,35423	11,82734	15,75244	36,24101	15,65746	14,45547	15,51807	30,20267	14,88671	14,05559	15,00795	28,15041	4,518332	5,998702	6,312649	12,26169	11,35873	12,77755	8,60846	17,93691	19,1248	10,23631	10,06086	44,06947	17,97821	16,02992	12,44128	30,5819	10,40776	10,28286	12,83322	11,32805	12,6769	11,75826	10,36389	21,79176	4,708845	5,719634	5,174417	9,890375	6,191284	20,06251	13,13632	13,6955	13,41263	15,34987	10,70326	33,29935	15,193	17,91017	14,51488	20,28977	11,48368	13,74081	10,61201	23,9754	10,11176	9,36367	11,24005	22,60845	6,772284	5,962642	4,361253	14,07265	9,905504	21,0809	10,95076	12,67227	8,100407	24,58472	10,11985	18,274	11,29628	17,09342	13,45802	25,27084	12,47672	12,47016	11,96963	29,59998	11,50675	8,30736	9,891617	23,79745	6,86008	5,741531	5,324796	15,8667	15,01568	19,92395	7,204147	6,870163	6,133123	22,66322	9,687224	13,76727	8,709449	12,30776	9,134963	15,09477	10,30925	12,32696	6,916448	20,75922	8,65074	8,557071	5,339301	17,92958	13,60639	7,59415	3,214038	5,123024	11,34919	32,16153	5,63246	8,319933	3,66925	16,22182	5,20336	13,7078	3,810165	13,92269	4,001713	21,79197	5,365895	10,03468	3,375469	20,26443	5,968721	5,626796	1,960378	13,37347	6,398168	5,188093	3,449105	12,19102
30,10,2019 14:52:00	28	23,81376	26,62626	10,76032	17,39735	14,52752	8,700127	14,51081	48,76526	14,80355	6,207448	5,938536	56,27092	10,77842	3,840075	13,27524	42,5125	8,982854	5,002486	10,37632	37,51865	3,082794	1,699339	11,59745	22,58075	20,64945	10,42917	4,855837	27,36675	27,04112	6,574173	14,12556	58,70261	23,67505	10,53099	11,9465	38,03485	15,16185	9,981486	17,25125	33,11118	12,14495	7,448123	12,78024	30,54632	2,111654	3,87482	5,332738	5,048077	12,4187	18,23932	6,660378	22,10841	30,59322	10,65415	13,33319	55,20861	21,25884	11,88481	15,73559	35,28342	15,52063	14,58223	15,54847	30,67432	14,59909	13,91405	14,63631	28,49593	4,772049	5,906692	6,070127	12,10115	11,91292	12,96613	8,858173	18,55693	19,23298	10,29053	10,39774	44,89002	17,78376	15,9719	12,22701	30,34296	10,67087	10,52297	13,32235	11,92183	12,52659	11,41143	10,27976	21,69913	4,675066	5,467506	4,99261	9,735509	6,031511	20,43476	13,76126	14,19491	13,26073	15,28003	10,74733	33,34355	15,19528	17,83232	14,23084	20,49769	11,24634	13,51811	10,32797	23,31219	10,15646	9,257915	11,04809	22,09189	6,808203	6,01901	4,331344	13,96524	9,532493	21,03932	11,17125	12,5335	8,181781	24,17199	10,02825	17,90437	11,21028	16,87403	13,54257	24,51578	12,43762	12,23896	12,03263	29,06437	11,21297	8,021456	9,639422	23,19103	6,696576	5,710447	5,218211	15,4894	14,93714	19,45147	7,05591	6,924942	6,028473	22,0242	9,603849	13,93443	8,370703	11,87507	8,998674	15,04455	10,14934	12,24711	6,815525	20,11046	8,330638	8,485437	5,26318	17,77617	13,57441	7,330141	3,470104	5,153555	11,39064	31,86513	5,725436	8,26481	3,554929	15,67536	5,415078	13,33126	3,938231	14,05435	4,035906	21,52512	5,345173	9,807967	3,308742	19,981	6,156124	5,735797	2,191437	13,13274	6,440994	5,146786	3,352467	12,09881
30,10,2019 16:52:00	30	23,78392	27,45641	10,59226	18,42887	14,87083	8,919857	14,72915	48,50568	15,60925	6,24392	5,906347	56,11599	10,81682	3,825914	13,14075	41,93972	8,553616	4,864472	10,26622	36,92833	3,000801	1,75536	11,55124	22,52162	21,13706	10,47469	4,699174	27,54393	27,69507	6,478572	14,26517	58,36361	23,64155	11,2337	12,49068	37,44646	15,2457	10,69359	17,26563	33,10738	12,1694	7,337395	12,39148	31,12738	2,084508	3,90618	5,256341	5,081025	12,74957	18,47438	6,682139	22,47748	30,07979	10,30912	13,07215	55,03703	21,28917	11,90816	15,35257	35,79126	15,74028	14,59438	15,67404	29,60972	14,78863	13,99612	14,62892	27,80967	4,493258	5,819173	6,017282	12,05978	11,9181	13,26467	8,944724	18,2512	19,33894	10,21621	10,37709	44,54995	17,84917	15,81834	12,31494	30,2318	10,48989	10,06003	12,735	11,41764	12,31011	11,1104	10,30248	21,2538	4,615867	5,43808	5,053466	9,603708	6,036901	21,09589	12,95991	13,9823	12,97883	14,73944	10,73952	33,36372	14,87981	17,779	14,11037	20,25109	11,19495	13,09716	10,12703	23,09274	10,05001	9,098004	11,00761	21,80192	6,709838	5,853434	4,500165	13,8228	9,71057	20,63598	10,9998	12,33891	8,170243	23,89727	9,946257	17,54807	11,1562	16,74279	13,08245	24,11921	12,31902	11,99471	11,54869	28,43771	11,23397	8,047153	9,426805	22,9083	6,647392	5,674664	5,167372	15,35553	14,9397	19,66546	6,805993	6,813936	6,297937	21,76005	9,546241	13,64791	8,108766	11,79687	8,755939	14,57622	9,987912	12,05556	6,757363	19,75947	8,312334	8,242912	5,047041	17,24117	13,3486	7,359981	3,245399	5,088764	11,22858	31,17202	5,52705	7,307278	3,445098	15,49113	4,954754	12,94574	3,698883	13,59029	3,840006	21,05686	5,205639	9,847341	3,243535	19,4438	5,874987	5,333843	1,901871	12,66267	6,299113	5,167232	3,346525	11,90394
30,10,2019 18:52:00	32	24,69427	28,27606	11,25884	19,00441	14,58879	9,454091	14,71624	48,76926	15,30131	6,233767	5,846457	56,49364	10,63695	3,638235	13,67636	42,11566	8,522945	4,848101	10,22291	36,33434	3,001423	1,662936	11,51256	22,29187	21,48099	10,68744	4,605714	28,00508	28,21956	6,637722	14,64191	59,20162	23,64245	10,50045	11,89496	37,44128	15,44865	10,61685	17,08423	32,38319	12,04127	7,201659	12,3175	29,78193	2,140183	3,794623	5,19293	4,878149	13,13308	18,89319	7,200832	23,02767	30,79147	11,00098	13,4605	56,43166	21,31507	11,93537	15,56034	35,65187	15,55399	14,50701	15,87015	29,89742	14,23512	13,82377	14,27456	27,0736	4,447875	5,744709	5,980812	12,12208	12,10406	13,43757	9,085572	18,34162	19,25412	10,13615	10,42765	44,77882	18,00391	16,01251	12,4312	29,97305	10,32079	10,06348	12,91487	11,468	12,3126	10,74132	9,908404	20,89923	4,646193	5,450789	4,919318	9,583609	6,035726	20,68778	12,97123	13,94086	13,1136	14,51232	10,52063	32,83302	15,00939	17,51174	13,87006	20,01983	10,80073	13,19732	9,91414	22,49572	9,80631	8,912256	10,66741	21,0635	6,684902	5,892737	4,262819	13,90266	9,575252	20,41238	10,89191	12,43977	8,028361	23,84837	9,878912	17,64251	11,11641	16,18714	13,00909	23,43425	12,09404	11,95858	11,535	28,20533	11,00174	7,937803	9,241682	22,08706	6,526719	5,652009	5,328525	15,5801	14,41569	19,32105	6,780573	6,644977	5,743258	21,19757	9,200856	13,34203	8,151525	11,62701	8,655088	14,43965	9,848655	11,83459	6,781196	19,07493	8,052813	8,194559	5,112525	16,99022	13,14482	7,459038	3,177083	5,165714	10,88922	30,17235	5,587491	7,619915	3,377058	15,24985	4,803961	12,73458	3,620137	13,2186	3,774246	20,50031	4,965393	9,519092	3,150558	19,27408	5,774136	5,377847	1,905669	12,88399	6,252831	5,12185	3,356059	12,17051
30,10,2019 20:52:00	34	25,23444	28,45339	11,02509	18,73529	14,91144	9,21129	14,81688	50,08751	15,24874	6,315828	5,937016	56,71087	10,50543	3,79262	13,63519	42,56748	8,38445	4,78241	9,994679	36,53155	3,047911	2,140666	11,41371	22,28061	22,35494	10,7331	5,011259	28,49234	27,68423	6,770627	15,15397	59,87139	23,30695	10,87526	12,02945	38,68396	14,46259	7,683672	17,01896	31,84108	11,68214	7,34375	12,24683	29,27822	2,163599	3,72679	5,170202	5,246878	13,31758	18,78461	7,307829	23,48391	30,40962	10,54121	13,59914	55,49043	21,24675	11,9199	15,48021	36,77082	15,33453	14,48766	15,31491	30,13131	13,93892	13,92787	14,11749	27,65169	4,379144	5,700431	6,070402	11,87783	12,19835	13,46202	9,451052	18,53884	18,99487	10,72537	10,75072	45,21931	18,16355	15,9078	12,43306	29,76916	10,06721	10,10562	12,70675	11,54737	11,87493	10,48312	10,03233	20,56152	4,553216	5,402229	4,86544	9,487388	6,22969	20,23382	13,83441	14,35801	13,14455	14,75685	10,75693	33,37511	14,6205	17,0624	13,98458	19,83815	10,85005	12,87467	9,968637	22,59685	9,67631	8,886218	10,52463	21,01838	6,637377	5,844661	4,203897	13,95129	9,597148	20,23085	11,11454	12,01923	8,070498	22,91867	9,74373	17,29933	11,04249	15,82587	13,05123	23,50822	11,7535	11,55338	11,27563	27,29733	10,86324	7,696242	9,224343	21,61562	6,508898	5,578029	5,192653	15,35139	13,80471	19,09725	6,963072	6,674678	6,017076	20,72585	9,086054	13,30909	7,858435	11,33462	8,416775	14,17592	9,910684	11,46828	6,445139	18,78605	7,917288	8,223294	5,010292	16,92321	13,08403	7,318881	3,133013	4,985839	10,70782	29,59962	5,665477	6,822776	3,333057	14,54576	4,604538	12,64941	3,574892	12,6367	3,679681	20,06438	4,831523	8,988931	3,113257	18,95779	5,665687	5,169442	2,129199	12,74149	6,256286	5,002763	3,241531	11,86554
30,10,2019 22:52:00	36	25,96278	29,46907	11,24005	19,90047	15,0219	9,702214	15,63571	49,73896	15,51738	6,39278	5,858891	56,02122	10,5888	3,686174	13,0303	41,1146	8,296103	4,839398	9,868134	35,29694	2,950929	1,717783	11,39229	22,08022	22,91404	11,27452	5,086138	29,42052	28,79414	7,424707	14,91952	60,26746	23,28539	11,15239	12,02538	37,57861	14,59376	7,623301	17,27205	32,06191	11,74638	6,929984	12,07656	28,95432	2,122085	3,820181	5,048008	5,17856	13,50692	19,78987	7,097147	24,34481	31,25021	10,88141	13,9508	56,07093	21,52554	12,01481	15,81772	35,81792	15,50073	14,27456	15,3413	29,7275	13,72257	13,17314	13,87061	26,57162	4,464178	5,733587	6,011825	12,19337	12,5373	13,78371	9,357799	18,80692	19,02319	10,83216	10,91643	45,1512	18,0294	15,78892	12,51906	29,67852	9,908127	10,12392	12,34845	11,19412	11,77795	10,32873	9,844443	20,37224	4,559846	5,267599	4,916694	9,44062	6,171254	20,58569	12,94913	13,86501	12,80504	14,33818	10,74567	32,85615	14,57125	17,05715	13,82405	19,8081	10,56097	12,95984	9,848446	21,60844	9,644879	8,654883	10,43663	20,58375	6,512144	5,745536	4,148086	13,69598	9,186698	19,88429	10,69083	12,03864	7,773609	22,74177	9,342119	17,13086	10,6871	15,42144	12,7743	22,54883	11,58198	11,27611	11,20393	26,6136	10,66969	7,667647	9,031967	21,17111	6,572309	5,519797	5,162329	15,16344	13,81873	18,85092	6,628951	6,530517	6,032479	20,46004	8,776387	12,70108	7,636218	10,94364	8,464648	13,69633	9,470253	11,22755	6,415713	18,42521	7,849731	7,92219	4,82358	16,36266	13,21784	7,312872	3,131217	5,13456	10,28293	29,17426	5,322515	7,442941	3,190622	14,16218	4,66277	11,95402	3,473557	12,48087	3,596513	19,55425	4,716097	9,06222	3,063315	18,25638	5,833126	5,245427	1,847232	12,57481	6,198607	5,082753	3,23939	11,94933
31,10,2019 00:52:00	38	26,3847	29,88823	11,40887	20,26649	15,51448	9,664771	15,67798	49,49083	15,25565	6,445346	5,881479	55,85294	10,86414	3,706896	13,15947	40,6634	8,34114	4,950196	9,843127	35,06106	3,340586	1,726763	11,46358	22,24974	23,018	11,49211	5,386895	29,49878	28,2825	7,0977	15,07626	59,92635	23,94998	11,07621	12,18128	38,26729	14,58126	7,826659	17,27419	31,65395	11,50896	6,896552	11,95533	27,92696	2,162287	3,850022	5,173726	5,052428	13,61662	20,01264	7,586966	24,61725	31,43387	11,25345	14,36588	56,5844	21,17484	11,96058	15,90911	36,25725	15,59813	14,28403	15,47952	28,91799	13,56833	13,28671	13,45145	26,32937	4,435994	5,624172	6,036901	12,11504	12,60244	13,71642	9,191191	19,53118	19,3397	10,81399	10,97307	44,7831	18,01765	15,66548	12,40357	29,28389	9,823786	9,856252	12,44695	11,03414	11,66985	10,27969	9,790906	19,72521	4,777643	5,224566	5,140223	9,73523	6,082559	20,17725	13,19504	13,91564	12,82617	14,33569	10,45196	32,11593	14,40249	16,75667	13,64321	19,56295	10,61602	12,74087	9,630441	21,0474	9,456575	8,457603	10,20205	19,83554	6,464689	5,845699	4,317597	13,55079	9,0453	19,79947	10,88086	11,68676	7,686781	22,44667	9,421832	16,65437	10,53741	15,19618	12,59947	22,12298	11,21069	11,01963	10,77344	26,13824	10,65553	7,614388	9,043433	20,73593	6,621837	5,532853	5,14209	15,07549	13,55272	18,34597	6,317142	6,640002	5,67204	19,99233	8,830819	12,59601	7,572185	10,8821	7,938978	13,27745	9,370234	11,08684	6,227067	17,69832	7,758483	7,868659	4,838085	15,73746	12,98802	7,060122	3,164305	5,009187	10,44589	28,33305	5,608629	6,917689	3,062969	14,09248	4,351859	11,50012	3,377334	12,22819	3,525641	19,07687	4,593488	8,974219	3,026981	17,81553	5,808051	5,296267	2,075182	12,28579	6,276868	5,058922	3,242913	11,95617
31,10,2019 02:52:00	40	26,5922	30,15521	11,47042	20,88155	15,59979	9,724592	15,74519	49,5664	15,08352	6,379241	5,950073	55,78235	10,25144	3,648527	13,09385	40,40631	8,306189	4,84375	9,659525	34,29218	2,896082	1,663765	11,34387	21,87058	23,9499	11,45778	5,758938	30,13649	28,55023	7,343748	15,20384	61,43015	24,15796	11,23846	12,99106	37,92557	14,52745	7,809531	16,73105	31,20088	11,37973	6,970739	12,14177	29,05829	2,207048	3,683065	5,239762	4,974855	14,33749	20,58314	7,801656	24,96083	31,73974	11,04457	14,4181	56,8815	21,45288	11,97461	16,57279	36,20842	15,34808	14,29943	15,18706	29,02541	13,2711	12,80676	13,36152	25,71141	4,766316	5,686131	5,950692	11,87148	12,38913	13,91385	9,549833	19,28742	19,24693	10,68192	10,68102	44,84797	17,82189	15,39194	12,43251	28,6419	9,613518	9,804443	12,12719	10,47801	11,37385	9,720035	9,431156	19,19111	4,498508	5,357606	4,953441	9,429084	6,148044	19,80679	12,92813	13,82135	12,54158	14,17274	10,537	32,12553	13,93602	16,44458	13,46955	19,00254	10,3449	12,42644	9,32934	20,25952	9,440966	8,454976	10,03398	19,59238	6,509172	5,730824	4,12011	13,53628	9,150917	19,35193	10,732	11,39478	7,506562	22,2382	9,279814	16,08056	10,24197	15,10182	12,65832	21,85891	11,10024	10,87637	10,65491	25,65484	10,3344	7,262033	9,034041	20,20474	6,419167	5,483602	5,115357	15,10561	12,99078	17,67884	6,38525	6,628604	5,493894	19,31642	8,422371	12,22114	7,45427	10,57133	7,929237	13,08839	8,928008	10,98937	6,307125	17,37124	7,796544	7,65252	4,748633	15,50384	13,08204	7,012114	3,15118	4,920564	10,45818	27,84952	5,167647	8,072983	3,076578	13,6946	4,280021	11,64014	3,21245	11,77663	3,473005	18,67982	4,508041	8,631188	2,896289	17,45931	5,590047	5,178837	1,871684	12,50311	6,542675	5,061339	3,510305	11,79867
31,10,2019 04:52:00	42	26,83403	30,45977	12,03028	21,0943	15,81986	9,353652	16,19978	50,11437	15,29979	6,399479	6,019286	54,72487	10,34628	3,7156	13,15581	40,01596	8,071049	4,597356	9,036667	33,14096	2,839578	1,709149	11,03262	21,69139	23,78834	12,00832	5,467368	30,67169	29,05428	7,233849	15,29592	61,26802	24,24852	10,97971	12,31011	37,51077	14,73344	7,682499	16,66529	31,34276	11,21684	6,716125	11,70597	27,71946	2,151442	3,817555	4,983697	4,979828	14,59894	20,64655	7,854774	25,55861	32,09348	11,63385	13,93616	57,67235	21,66894	12,05867	16,44307	35,79002	15,39567	14,06084	15,40631	29,11506	13,19829	12,80746	13,08438	24,78449	4,755678	5,603794	5,862482	11,57632	12,73382	14,08163	9,290728	18,9318	19,50631	11,20068	11,01072	45,21067	17,55153	15,34524	12,24193	28,04004	9,717269	9,866753	12,49855	11,12649	11,2471	9,53201	9,265441	18,899	4,497679	5,318165	4,859293	9,356695	5,970449	20,14105	12,4301	13,47563	12,61066	14,11624	10,30905	31,36935	13,98941	16,28163	12,9463	18,49787	10,35636	12,08589	9,319597	19,93424	9,288861	8,29845	9,855421	19,03646	6,360659	5,708859	4,136688	13,47086	9,165905	18,7167	10,32569	11,3829	7,479483	21,18307	9,124943	15,88245	10,03405	14,57249	12,0519	21,3065	10,72019	10,63985	10,43172	24,91407	10,08116	7,144258	8,637131	19,62816	6,495495	5,466608	5,113906	15,03903	12,60728	17,31729	6,205377	6,18348	5,298823	18,74226	8,145101	12,0309	7,150198	10,30559	7,630899	12,44253	8,880413	10,63225	6,164276	16,81933	7,448952	7,465116	4,742347	15,11163	13,23138	7,004102	3,34404	5,020239	9,958348	27,70585	5,233753	7,065996	3,049776	13,40034	4,326025	11,87293	3,37174	11,33862	3,390459	18,11035	4,449464	8,483369	2,806007	17,52432	5,780903	5,074669	2,102606	12,02268	6,173188	5,045866	3,173975	11,48617
31,10,2019 06:52:00	44	27,15793	30,9087	12,1071	21,18251	15,57022	9,399107	15,98627	50,10886	15,39214	6,626533	5,997113	55,28762	10,40713	3,805745	13,08563	40,08157	7,925509	4,604263	8,885388	32,89835	2,973447	1,670949	11,07724	22,0709	24,17558	12,23254	5,954492	30,51047	29,57891	7,320539	15,89626	61,61866	23,02007	10,75438	12,69307	36,90679	14,63127	7,817403	16,7117	31,22313	11,36183	6,594345	11,55649	26,39878	2,129062	3,881244	4,91621	5,018858	14,88823	20,8801	8,228199	25,78311	32,26009	11,69927	14,50756	58,37283	21,00326	12,62006	16,22997	35,15439	15,43179	13,67885	15,18636	28,86127	12,82162	12,86314	12,75496	24,35373	4,380388	5,545908	5,898056	12,16995	13,17017	14,08619	9,65759	19,39724	19,69772	11,06909	10,90649	45,55482	17,66142	14,92547	12,21755	28,35047	9,381352	10,01637	12,09749	10,93522	11,10301	9,442901	9,232704	18,63519	4,536154	5,134146	4,910892	9,61552	6,1812	19,70304	12,567	13,6839	12,51623	14,22545	10,36983	31,07606	13,70883	16,04174	12,863	18,68299	10,18788	11,79832	9,425771	19,7239	8,98776	8,238769	9,47378	18,80353	6,387323	5,653321	4,281677	13,39219	8,8561	18,63692	10,18678	11,06377	7,360603	20,89515	9,186352	15,43884	9,927466	14,21226	11,77491	20,90317	10,44858	10,35256	10,32908	24,05545	10,11087	7,157312	8,475629	19,13918	6,558424	5,385375	5,205087	15,27568	12,53896	17,33139	6,239914	6,119169	5,351114	18,31116	8,08984	11,45295	7,271911	9,882017	7,538545	12,37463	8,870886	10,24197	6,00029	16,22976	7,623715	7,452891	4,638387	14,87636	13,12528	7,057914	3,186477	4,931754	10,4159	27,46823	5,077295	7,044926	3,088734	13,03838	4,280296	11,45218	3,376299	11,40653	3,414981	18,04003	4,514878	8,433425	2,843722	16,99243	5,972107	5,227675	2,073179	12,06786	6,196536	4,900186	3,261563	11,83245
31,10,2019 08:52:00	46	27,78922	32,06054	12,20946	21,78616	15,98495	9,563161	16,10052	50,36887	15,15556	6,460543	6,011894	54,75145	10,48982	3,733214	12,92523	39,94564	7,924821	4,689779	8,800288	32,02179	3,249129	1,526304	11,06467	21,69209	24,72072	12,26728	6,012032	31,3141	29,41907	7,159731	15,79147	62,97461	22,82846	10,69504	12,4627	37,18468	14,53519	7,761451	16,5292	30,68109	10,9652	6,395888	11,35168	26,33738	2,160491	3,553548	4,894107	5,109208	14,72611	21,06909	8,0151	26,82347	33,04073	11,39216	14,58375	58,78978	21,34829	12,16947	16,10818	35,58129	15,02569	13,63651	15,02597	28,3113	12,64526	12,21292	12,84973	23,92938	4,448359	5,513442	6,035243	11,875	13,20077	14,3254	9,477992	18,96606	19,64902	10,75687	10,9853	45,99104	17,24062	14,73447	11,89669	27,45587	9,270558	9,66291	11,94836	10,50142	10,94689	9,088471	8,976776	18,32055	4,46542	5,205363	4,750634	9,252044	5,792922	19,74656	11,87921	13,70275	12,21734	13,82322	10,45224	31,14071	13,27372	15,59508	12,69107	17,98498	9,978588	11,3724	8,979194	19,17358	8,858379	8,034858	9,540093	18,28809	6,649329	5,638194	4,086401	13,21231	8,88373	18,32718	10,16695	11,17457	7,193166	20,59592	9,048407	15,42564	9,696066	13,78896	11,51214	20,39581	10,18533	10,15673	10,06963	23,20983	9,707875	7,039815	8,466581	18,8923	6,355824	5,420812	5,023763	14,68923	12,16636	17,25257	6,010859	6,0302	5,398015	18,3772	7,99016	11,35175	7,095975	9,801544	7,532465	11,99747	8,587532	10,11183	5,824352	15,92838	7,362677	7,456413	4,616905	14,53809	12,94008	7,046722	3,074229	4,972162	10,19341	26,99208	4,983422	6,982274	2,99486	13,04853	4,175507	10,68178	3,232205	11,04084	3,383965	17,45096	4,634172	8,314888	3,020971	16,47629	5,635085	5,200666	1,819946	11,78002	6,07731	4,889893	3,141993	11,65934
31,10,2019 10:52:00	48	28,11471	31,92805	12,5871	22,24877	16,09782	9,994681	16,34753	50,64897	15,15798	6,389878	6,151291	55,48283	10,42862	3,71035	12,73762	39,65842	7,776648	4,434198	8,702199	31,52138	3,221291	1,594551	10,87236	21,57535	24,65421	12,74418	6,180717	31,27617	29,68577	7,522035	16,03718	63,0095	22,6778	10,60441	12,613	37,74156	14,37721	7,760554	16,21214	30,60532	10,86684	6,278044	11,05859	25,03219	2,1665	3,850367	4,85639	4,941285	15,00636	21,38988	8,004049	27,25257	32,78582	11,65278	14,95724	59,14194	21,28765	12,36254	16,26485	35,63832	15,12088	13,44019	14,92491	27,7035	12,28821	12,37083	12,65964	23,70178	4,417827	5,547013	5,710446	11,64063	13,19042	14,29052	9,53284	19,7793	19,78317	10,93798	10,74464	45,08987	17,049	14,82786	11,9744	27,3729	9,217023	9,537537	12,03719	10,57305	10,6498	8,897269	8,925386	17,93241	4,473363	5,161223	4,740205	9,306615	5,959327	19,58519	12,20283	13,60791	12,08624	13,97968	9,954757	30,65981	13,07837	15,30863	12,35038	17,87156	9,944462	11,33918	8,692942	19,00392	8,773415	7,92309	9,282091	17,87812	6,419028	5,616365	4,247622	13,18986	8,903762	18,33541	9,771704	11,28599	7,114556	20,09097	8,81265	15,14078	9,777988	13,50651	11,52658	20,02563	9,998687	10,09871	9,811975	22,82445	9,706081	6,972533	8,108423	18,53296	6,379379	5,406029	4,986322	14,69765	12,41973	17,08747	6,015831	5,95242	5,285837	18,18454	8,013306	11,33793	7,160973	9,545685	7,466564	11,87901	8,541874	10,08959	5,857646	15,56891	7,377802	7,427056	4,651719	14,35421	12,78701	7,026416	3,070569	4,848378	10,17773	27,89601	5,000482	6,423657	3,008883	12,74591	4,199203	10,91443	3,078927	11,37717	3,322627	16,92792	4,495607	8,144896	2,7093	16,40445	5,804942	5,069973	1,81145	11,76531	6,059141	4,860329	3,162093	11,39575
31,10,2019 12:52:00	50	28,00433	31,99443	12,65777	22,49875	15,90552	9,80707	16,49335	50,49298	15,13732	6,359624	6,060524	54,80389	10,27637	3,699091	12,78784	39,29314	7,640777	4,50728	8,460088	30,56676	2,851804	1,600008	10,91284	21,67682	24,96222	12,72788	6,117097	32,06593	29,63404	7,373588	16,183	63,05757	22,91846	10,69767	12,50435	36,65818	14,36084	7,76021	16,18845	30,38683	10,64613	6,271275	10,76591	25,45335	2,169678	3,655089	4,80928	4,751672	15,26525	21,7774	8,057375	27,72815	33,02214	11,75246	14,83719	58,93139	21,34919	12,38277	16,04021	34,65999	15,22207	13,51224	15,15259	27,35507	12,02096	12,18854	12,41241	22,89615	4,383635	5,501907	5,767019	11,55642	13,4518	14,35262	9,445594	19,77315	19,76991	10,90545	10,7666	44,77081	17,17216	14,95786	12,05425	26,88363	9,16266	9,507974	11,70196	10,13912	10,45362	8,923796	8,888769	17,55132	4,493121	5,219731	4,791113	9,620358	5,771717	19,1226	11,92501	13,61993	11,77836	13,83358	10,05567	30,42426	12,83847	15,05809	12,32013	17,5871	9,718655	11,08187	8,588912	18,43901	8,647491	7,978697	9,193122	17,52016	6,310787	5,57126	4,006823	13,19656	8,733835	18,27503	9,609373	11,0436	7,110272	19,6808	8,757874	14,94999	9,594244	13,23869	11,24205	19,52814	9,769565	9,799262	9,762239	22,4073	9,352204	6,894478	8,080998	18,20319	6,446591	5,354844	4,962699	14,61324	12,30493	17,18674	5,882101	6,030751	5,291983	17,58503	8,056613	11,38815	6,702862	9,494222	7,361156	12,07421	8,464231	9,975963	5,771718	15,36713	7,271635	7,324892	4,769493	14,27898	12,69396	6,903044	3,082657	4,862815	9,961386	27,78286	5,098433	7,988572	2,965434	12,9789	4,127775	10,715	3,180606	10,85129	3,368423	17,16767	4,57373	8,193868	2,703084	15,99255	5,560276	5,016994	1,846195	11,79611	6,07655	4,806448	3,347494	11,29352
31,10,2019 14:52:00	52	28,57419	34,00345	13,48703	23,04003	14,18276	9,855908	15,99186	47,99632	13,95121	6,205929	6,513525	54,60959	9,317181	3,618065	14,28651	40,70754	7,729746	4,524204	9,389645	31,52948	2,590903	1,719441	12,04278	19,86951	27,60879	12,63898	6,863187	29,11997	29,45844	7,414138	16,53984	63,50651	22,08071	10,02397	13,27379	39,77287	13,6287	6,884047	16,55069	28,57889	10,22657	6,113089	12,19102	16,3141	1,990219	3,025116	5,264146	5,092422	16,06018	20,58666	10,5265	25,53665	33,78122	11,32971	13,89188	60,23693	20,89764	11,51615	15,35263	37,83544	14,36954	12,91438	15,29724	29,10657	11,81545	6,582325	13,85009	22,40917	4,304887	5,362164	5,950625	10,89536	15,33736	13,17183	12,84199	19,62526	20,85855	10,76674	11,93696	45,5593	17,14799	14,182	12,45918	28,85188	9,522614	8,918889	12,79143	12,44743	10,30856	7,122223	9,551557	17,41966	4,340463	4,623188	4,911168	8,568119	6,697959	18,09917	14,41755	12,4819	11,84502	13,81037	10,88728	31,18534	12,98298	12,91384	13,32994	17,60071	9,838083	10,67017	9,641011	18,65716	8,847879	7,204699	9,728324	17,28662	6,264437	4,988878	4,412716	12,88973	7,480589	15,96375	11,19508	10,33765	7,93442	17,52853	9,232841	14,97098	9,532976	12,62123	11,37669	20,11267	10,04966	9,219026	9,777091	21,76814	9,190081	6,31134	8,12279	18,85099	6,032479	5,10465	5,349319	14,66982	11,3244	17,1531	7,637461	6,330749	6,159441	16,28308	8,741643	13,23766	6,748108	9,460446	7,99355	12,89877	8,925796	9,695236	6,441548	15,08116	7,408196	6,978132	5,2303	14,09027	12,49571	6,852827	3,035063	5,613671	10,3154	28,12638	6,265886	8,606459	2,944918	12,4991	4,724871	12,81091	3,275448	10,33046	3,800425	17,60672	4,449946	7,712268	2,830944	17,44418	5,445886	5,32217	1,821396	13,25127	5,824353	4,37272	3,232412	10,9328
31,10,2019 16:52:00	54	29,15823	33,93332	12,89028	23,61571	14,21557	10,09518	15,62914	50,56732	12,84372	6,339729	6,632335	54,94818	9,33231	3,330294	13,96918	42,48377	7,832393	4,285754	9,102355	31,6284	2,602163	1,895377	12,07014	20,85889	27,77064	12,2554	6,550135	30,18423	28,62745	7,661085	17,07318	65,77122	21,25718	10,25088	13,24533	41,10778	13,47853	6,467175	16,21049	29,44449	9,817986	5,886383	11,59351	16,37703	2,160214	2,90223	5,054225	4,792634	14,73558	20,21794	10,35947	27,59574	32,96681	12,23088	14,91372	62,58205	20,88293	11,83486	15,33833	38,99799	13,56861	12,83799	15,33433	30,03017	11,65617	6,61175	13,0906	22,19454	4,046474	5,451756	5,689447	11,1772	14,99709	13,08638	11,15702	19,66788	20,11453	10,83347	11,30201	46,49038	16,87583	14,11002	12,48598	28,75705	8,953981	8,797799	12,44453	12,74494	9,769217	6,814971	9,224894	17,25582	4,36754	4,504379	4,829105	8,870123	6,056035	18,01102	14,59225	12,86085	11,79943	13,68224	10,4521	32,47995	12,47154	12,95528	12,93007	17,79191	9,374518	10,25931	9,372928	18,69557	8,161542	7,173753	9,022573	17,67186	5,961607	5,126064	4,181448	13,47403	8,374572	17,03601	10,93584	10,85122	7,998384	17,33988	9,54831	16,25974	9,128262	12,71779	11,47678	21,0101	9,701729	9,130056	9,656483	21,69712	8,922688	6,446176	8,005081	18,49635	6,006643	5,017613	5,036265	14,75084	11,61286	17,07919	7,171267	6,610715	6,172219	16,1604	8,788613	13,77714	7,051558	9,216537	8,114779	14,1666	8,646524	9,878424	5,973763	15,04621	7,321644	7,065925	5,083995	14,42715	12,33822	6,705418	2,85208	5,407066	10,37543	27,42678	6,384697	8,193182	2,948511	11,87666	4,391371	14,63756	3,283599	10,45735	3,528542	19,32782	4,498576	7,810012	2,762144	17,31653	5,588458	5,210681	2,189088	13,36946	5,549155	4,295908	3,33354	10,63964
31,10,2019 18:52:00	56	29,38308	34,86206	13,35122	23,811	13,78578	9,915936	15,66278	50,62347	12,73189	6,186863	6,60139	54,61436	8,852784	3,412632	13,65688	41,382	7,619984	4,462379	9,091652	31,01804	2,542274	1,757916	12,25927	20,52401	27,88054	12,62233	6,65071	29,38943	28,72541	7,817887	16,80724	65,82091	20,73925	10,12261	13,32511	40,5019	13,17895	6,252003	16,24046	28,96606	9,755884	5,798588	11,75923	16,28709	1,970394	2,791086	5,016577	4,744348	15,29834	20,12627	10,61823	27,26079	33,12064	11,80164	13,87496	62,78804	20,70699	11,81414	15,2426	38,97393	13,62421	12,71925	14,72473	29,93092	11,43636	6,510762	13,33312	21,84385	3,86653	5,372389	5,557443	10,83091	15,37785	12,98927	11,86298	20,06762	20,12766	10,91056	11,35624	46,4955	16,96107	13,93339	12,37739	28,77791	9,040048	8,564322	12,34299	12,85705	9,578084	6,820982	9,1773	16,81256	4,418725	4,40263	4,806725	8,725753	6,026055	17,63408	14,72708	12,77313	11,77878	13,29748	10,69394	32,4017	12,28179	12,95003	12,84352	17,7191	9,354622	10,08621	9,534288	18,30107	8,07789	7,000856	9,120799	17,46332	5,949864	5,031774	4,216609	12,98981	8,064559	16,72386	11,0503	10,9404	7,561475	17,12892	9,685706	15,43725	9,036666	12,65874	11,39174	20,80232	9,576013	9,054901	9,580569	21,10577	8,890847	6,152741	7,749364	18,60315	5,834023	4,990605	5,032949	14,72246	11,26506	17,72643	7,429542	6,709355	6,231487	15,84708	8,751866	13,66773	6,869058	9,528902	7,826867	13,27932	8,849124	10,05699	6,817873	15,55751	7,259408	6,912369	4,977757	13,9613	12,18522	6,605671	3,116917	5,521731	10,59488	28,49504	6,144729	10,62693	2,944297	12,16194	4,370578	14,71761	3,174735	10,34628	3,678576	19,01657	4,548864	7,548213	3,064489	18,194	5,628038	5,284179	1,885292	13,70247	5,610286	4,212256	3,366282	10,6346
31,10,2019 20:52:00	58	29,52504	35,27312	13,515	24,01587	13,85085	9,948053	15,69953	50,48228	12,96191	6,289579	6,478779	54,48405	9,084047	3,531582	13,4469	41,26671	7,528531	4,363188	8,957365	30,21509	2,521206	1,768346	11,96832	20,49603	28,77266	12,29913	6,693675	30,45362	28,52938	8,021524	17,37974	66,93987	21,35216	10,51186	13,35233	40,79486	13,04916	6,334547	16,23756	28,41781	9,644326	5,884103	11,63917	16,10446	1,976403	3,022836	5,203774	5,264284	15,45632	20,28321	10,65007	27,67642	33,50208	12,14136	14,22407	64,09959	20,47331	11,34961	14,98708	38,09805	13,4938	12,5659	14,83173	29,68343	11,17561	6,402728	12,96854	21,39596	4,199202	5,376326	5,695318	10,90359	15,29668	13,01641	11,44756	20,042	20,33253	10,89985	11,39492	46,99989	16,60519	13,83628	12,3988	28,38949	9,012351	8,330224	12,32068	12,93007	9,476818	6,59835	9,162659	16,58805	4,373964	4,418242	4,812527	8,808436	6,240122	17,67912	15,08876	12,85077	11,90021	13,25832	10,63384	31,80599	12,1656	12,84158	12,80297	17,31723	9,183105	10,03778	9,262681	17,8288	8,000731	6,947805	9,193608	17,36668	6,167869	4,934862	4,31829	13,3057	7,882404	16,83037	10,84294	11,09403	7,717175	17,19143	9,606472	15,45956	8,92773	12,49447	11,20399	20,48906	9,334038	8,907078	9,48649	21,11551	8,923934	6,181612	7,867002	18,59146	5,818274	4,956067	5,020377	14,65821	11,62336	17,83274	8,165203	6,618244	6,245923	15,98565	8,938368	13,58787	6,870163	9,893622	8,060205	13,08679	8,954466	10,19479	6,77629	14,74877	7,255885	7,124915	4,970919	13,9336	12,4569	6,675437	2,86417	5,438356	11,17436	29,58969	6,697819	9,11769	3,016482	12,00956	4,708982	14,63479	3,531167	10,42675	3,703581	19,35759	4,796638	7,652864	3,036582	17,48894	5,358918	5,372457	1,824298	14,16791	5,775861	4,387088	3,508303	11,02053
31,10,2019 22:52:00	60	29,60316	35,67991	13,8572	24,53373	14,27118	9,872348	15,49969	50,77296	13,20582	6,02039	6,830791	53,76907	8,846569	3,426033	13,08452	41,14328	7,171613	4,404634	8,750415	29,3149	2,508704	1,83687	12,18556	20,88437	28,91951	12,38589	6,815871	31,18072	28,97257	7,942844	17,83736	66,84889	21,00623	9,951579	13,65288	40,06575	13,10345	6,261466	16,28344	28,21852	9,437375	5,696492	11,52271	15,50543	2,464218	2,88496	4,961595	4,817501	15,78643	20,44084	11,07441	28,06269	33,87772	11,96646	13,32843	63,8581	20,77689	11,33814	15,49196	37,67012	13,5034	12,5087	15,00746	29,64398	11,04484	6,358102	12,54414	20,6766	3,993493	5,360713	5,770957	11,22264	15,12496	12,86424	11,34816	19,69717	20,42882	10,7972	11,47975	46,88467	16,39775	13,69729	12,40523	27,9606	8,843598	8,348598	12,25961	12,92364	9,412161	6,731045	9,283816	16,54309	4,343362	4,478477	4,861985	8,768652	6,150876	18,26467	14,5709	12,6414	12,0204	13,05213	10,22919	32,02117	12,25319	12,64464	12,75551	17,09659	9,313176	9,964977	9,47516	17,77402	7,97987	7,214162	9,161211	16,81843	6,157853	4,880153	4,143043	13,47342	7,821134	16,96818	11,23577	11,85794	7,575844	17,09439	9,662493	15,5428	8,955363	12,38637	11,01922	20,71991	9,658279	8,945622	9,430812	20,88618	8,660478	6,123729	8,065248	18,16161	5,71991	4,999447	5,016096	14,98646	11,98773	18,23856	8,372015	7,066894	6,189141	16,26457	9,120385	13,82087	6,952572	9,601082	8,04038	13,19546	8,86142	10,2799	6,490384	14,90219	7,413794	6,744582	5,135111	13,54685	12,28801	6,982413	3,040105	5,916499	11,30782	30,29882	6,615412	8,749791	3,270405	12,51906	4,610964	15,22553	3,33879	10,14216	3,890846	19,03432	4,932512	7,506284	2,887102	17,40578	5,359332	5,269878	1,817183	13,37747	5,70948	4,418309	3,397436	10,87823
01,11,2019 00:52:00	62	31,1555	36,16083	13,41933	24,6167	13,8827	10,03219	15,28666	51,55802	12,67289	6,036348	6,692845	53,48039	8,866117	3,24381	13,19214	40,45528	6,909193	4,182071	8,561008	28,66524	2,554639	1,674887	11,99588	20,68558	29,69303	12,74349	6,675231	31,20765	28,64079	8,175219	17,60886	68,08817	20,64489	10,17172	12,83695	40,11541	13,05911	6,243852	15,97694	28,043	9,330306	5,69007	11,26837	15,02687	2,009491	2,752197	5,052705	4,818122	15,71701	20,14706	10,56787	28,25562	33,6781	11,83197	13,84871	64,1237	20,2667	11,29234	15,09525	37,36564	13,06138	12,53467	14,56116	29,21253	11,00865	6,057692	12,71158	20,53112	4,140141	5,329217	5,550537	10,88549	15,23631	12,93932	11,37834	19,80755	20,57685	10,54646	11,40169	47,17409	16,15771	13,72741	12,30714	27,93372	8,844563	8,169139	11,96715	12,39093	9,299497	6,460752	8,971524	16,31666	4,372789	4,467906	4,691505	8,594788	6,166763	17,97489	14,86468	12,72111	12,40108	13,39453	10,12848	31,90408	12,20995	12,6501	12,51761	17,14882	9,133097	10,05008	9,167979	17,30583	8,047565	6,908985	9,039635	17,00596	6,036968	5,091802	4,177029	13,46783	8,080584	17,18743	11,56063	11,57825	7,702944	17,34534	9,802164	15,83755	9,029549	12,25865	10,96893	20,52076	9,463348	8,825912	9,468598	20,57361	9,411883	6,243782	8,002942	17,93587	5,929142	5,056504	5,04255	14,37002	12,72671	18,21017	8,335405	7,413791	6,313344	16,64774	9,225173	14,71865	6,894549	9,528279	7,898842	13,27469	8,839592	10,24598	6,331787	15,33474	7,422702	6,975504	5,162811	13,9399	12,30887	6,820914	3,158018	5,522906	11,66259	30,54307	6,923283	9,140761	3,505608	12,718	4,576218	15,79196	3,363312	10,43366	3,830818	18,95716	4,766455	7,627859	3,089633	18,28774	5,341097	5,305455	1,859596	14,12183	6,112675	4,382528	3,583595	10,65346
01,11,2019 02:52:00	64	30,77745	36,83306	13,50319	24,61386	13,76837	9,928573	14,92098	51,75135	12,22584	6,082283	6,336	53,32759	8,778528	3,217147	13,13232	40,42571	7,182734	4,10664	8,463544	28,22448	2,488325	1,672538	11,82029	20,5649	29,68024	12,74128	6,745343	31,61389	28,93132	7,89988	17,72042	68,29493	20,73614	9,828761	12,83343	39,68784	12,91314	6,052372	15,89495	27,90368	9,420867	5,78049	11,13354	14,95966	1,808825	3,016896	5,074947	5,055123	15,80729	20,40292	10,6652	28,34832	33,7969	11,7796	13,61226	64,52109	20,12654	11,49978	14,73944	37,25842	12,82486	12,37718	14,58319	28,43197	10,8821	6,380899	12,17562	20,02044	3,921101	5,273818	5,590737	10,711	15,24868	13,27745	11,63344	19,51847	20,42537	11,08366	11,48493	47,06557	15,92783	13,79255	12,30617	27,7131	9,118934	8,177981	11,91617	12,73934	9,225173	6,450803	8,825706	15,99144	4,358629	4,289897	4,690955	8,728515	6,340006	18,15339	15,11812	13,26025	12,09826	13,07782	10,45334	31,78541	11,93883	12,51409	12,09646	16,56464	9,233255	9,727355	9,680314	17,43666	7,885443	6,875896	8,689351	17,02172	6,096443	5,082545	4,162107	12,72843	8,170588	17,52839	11,85068	11,84758	7,610038	17,41276	9,632102	16,2862	8,856997	12,44239	10,79479	20,6288	9,553008	8,867357	9,362219	20,14609	8,790341	6,236254	7,726708	18,18323	6,098446	5,176626	5,214206	14,44684	12,78135	18,64086	8,413115	7,634213	6,216913	16,766	9,248868	14,62913	7,047069	9,473711	8,357579	13,84733	8,695638	10,42862	6,244129	15,57671	7,19268	6,989942	4,989223	13,63084	12,14308	6,871407	3,115744	5,39919	11,72504	31,41674	6,837286	9,381012	3,47266	12,78653	4,527589	15,87692	3,225298	10,80722	3,680716	19,23132	4,580915	8,121202	2,905822	18,12914	5,602274	5,28252	1,833762	13,41767	5,652975	4,254874	3,343211	10,53713
01,11,2019 04:52:00	66	31,54697	37,12629	13,6937	24,5403	13,86846	10,06003	15,02632	51,75928	12,44142	5,99048	6,354857	52,827	8,691147	3,293545	13,13971	40,20826	7,263345	4,786486	8,287191	27,63007	2,52611	1,525959	11,95727	20,30946	30,25344	12,78238	6,799914	32,0193	29,33652	8,135846	17,81112	68,47052	20,82042	9,972922	12,86486	39,78545	12,95024	6,071852	15,36444	27,1826	9,287549	5,577751	10,95719	14,50618	1,823815	2,733131	5,000484	4,75478	16,03973	20,33826	10,63004	29,18373	34,21246	11,58115	13,77556	64,80001	19,80659	10,87816	14,79933	37,42664	12,74792	12,29906	14,34606	28,65764	10,58348	6,060455	12,18494	19,8512	3,90784	5,357606	5,539068	10,77483	15,65636	13,60777	11,36052	19,80106	20,24736	10,96237	11,44728	46,92902	16,01645	13,48979	12,66896	27,79385	8,971387	8,153736	11,67502	12,38941	9,126188	6,531969	8,661373	15,87671	4,208044	4,278984	4,657037	8,527714	6,253384	18,59209	15,00304	13,17121	12,07518	12,98609	10,12406	31,84564	12,0861	12,37021	12,24124	16,75052	8,87627	9,89072	9,61573	17,78432	7,841097	6,899039	8,658612	16,32232	5,903791	4,831731	4,039151	13,11899	8,242152	17,68368	11,65817	12,13065	7,666749	17,47955	9,661526	16,6876	8,713182	12,19966	10,78125	20,47379	9,387226	9,006548	9,105532	20,50688	8,715117	6,077171	7,902022	18,01814	5,766123	5,141259	5,008773	14,72798	12,83142	18,50091	8,479774	7,906304	6,398167	17,05929	9,198579	14,39337	7,010871	9,621738	7,975035	13,48938	8,861075	10,51807	6,260845	15,4349	7,232814	7,26438	4,853005	13,70924	11,93503	6,83231	2,952517	5,524218	11,99084	31,17346	6,982275	9,000261	3,244018	13,13688	4,771013	16,25152	3,323041	11,28578	3,829298	19,39048	4,743452	7,831978	2,850837	18,06214	5,496243	5,097605	1,881148	13,05793	5,623134	4,352619	3,288987	10,43656
01,11,2019 06:52:00	68	31,48907	37,96785	13,68251	24,65586	13,79808	10,17366	15,0049	52,3081	12,23792	5,995316	6,165036	52,62757	8,574825	3,132805	12,81263	39,50161	7,221693	4,721762	8,405795	26,94393	2,458071	1,523127	11,72282	20,55398	30,71376	13,01434	6,950155	32,64112	29,41458	8,207338	18,15795	68,60349	20,91442	9,870135	12,80304	39,30302	13,06408	6,319421	15,23569	26,93454	9,132959	5,462878	10,81129	14,36395	1,877487	2,768291	4,87801	4,75706	16,44576	20,67805	10,7579	29,68231	33,98707	11,73809	14,08819	65,35373	19,9895	11,17181	14,57988	37,1258	12,97331	12,34161	14,82281	29,26987	10,48491	6,131811	11,86492	19,13475	3,91889	5,180151	5,510471	10,77973	15,73248	13,60363	11,70542	19,65261	20,22505	11,02854	11,41592	47,43127	15,95968	13,77045	12,62164	27,54318	8,867151	8,163821	11,80102	12,99514	9,009312	6,432359	8,781151	15,92666	4,212048	4,305924	4,729912	8,433703	6,384213	19,00344	15,19548	13,79075	12,05156	12,9119	10,55302	31,90594	12,41676	12,42919	12,1569	16,79135	9,008204	9,948955	9,643359	17,42071	8,041557	6,863671	8,543602	16,60899	6,001741	4,822888	4,037632	12,73224	8,409662	17,90354	11,75633	12,51112	7,769259	18,14378	9,816326	17,15821	8,883107	12,2525	11,10031	20,70506	9,18131	9,182552	9,091168	20,50239	8,465544	6,094785	7,664193	17,77002	5,789747	5,033224	4,900668	14,39413	12,04375	18,25451	8,774383	8,184611	6,596138	16,95526	9,515085	14,83532	7,007763	9,517641	8,108076	13,72175	9,10809	10,35056	6,415091	15,48851	7,191645	7,036778	4,899631	13,95301	12,37815	6,648638	2,828595	5,507638	11,93447	29,92712	7,323096	8,359168	3,453525	13,58172	4,824892	16,70956	3,561975	11,40549	3,524881	20,24018	4,872692	7,817681	2,946853	18,56543	5,243355	5,198247	1,888608	13,01551	5,618162	4,28755	3,384381	10,34359
01,11,2019 08:52:00	70	32,86562	38,45807	14,27788	24,91061	13,71746	10,68254	15,12578	52,82411	11,91292	6,139203	6,155503	52,67054	8,503121	3,120993	12,51202	39,17704	6,983518	4,213361	8,346941	26,44604	2,511052	1,72179	11,77042	20,50903	31,14708	13,22502	7,253744	33,65184	29,85921	8,276067	18,22288	69,54285	20,71977	10,10189	12,94788	39,4523	12,68229	6,200402	15,1778	26,70217	9,066233	5,367761	10,85605	14,40574	1,795355	2,750953	4,851832	4,671681	16,48037	21,15074	11,12773	30,25952	34,84885	11,94166	13,97747	66,47152	19,82945	10,95048	14,45561	37,03671	12,84773	12,4473	14,20791	28,21687	10,49078	6,105977	11,81248	19,56758	3,789787	5,277686	5,440429	10,60607	15,93342	13,75615	11,78541	20,26415	20,15079	10,85413	11,81138	47,85975	15,8705	13,88207	12,44067	27,13811	8,904937	8,274272	11,58053	11,77063	9,033488	6,636896	9,010969	15,83514	4,249489	4,291832	4,610065	8,594027	6,545369	18,53704	15,22001	13,59444	11,83949	13,36987	10,48388	32,46415	12,20139	12,61087	12,16954	16,66052	8,805744	10,05934	9,856668	17,80898	7,691824	6,772905	8,711246	16,26844	5,919056	4,891066	4,013249	12,29353	8,632086	17,98512	11,31576	12,74826	7,919776	18,32325	9,821575	17,3472	8,850713	12,08775	10,85771	20,48671	8,942167	9,090337	8,996946	19,88685	8,632295	6,168837	7,678698	17,68298	5,776347	5,087934	4,87511	14,3768	11,73388	18,64376	8,958332	8,647146	6,695815	17,05018	9,433162	15,33909	7,205804	10,01699	8,445374	13,66262	8,833512	10,19065	6,534523	15,81047	7,152131	6,89973	4,774328	13,76851	12,5094	6,766137	2,803797	5,602964	11,7345	28,65737	6,823193	8,256176	3,28049	13,79441	4,977412	17,49889	3,415741	11,77242	3,642931	20,96271	5,005802	7,90202	2,973792	18,14661	5,397878	5,208539	2,122223	13,22855	5,583554	4,245273	3,369737	10,3317
01,11,2019 10:52:00	72	33,64908	39,73122	14,01905	25,19596	13,63803	10,52587	14,85998	53,24947	11,99236	6,119792	6,294967	52,53991	8,402824	3,317791	12,33166	38,52086	6,823192	4,352343	8,391976	26,08926	2,464702	1,685524	11,73795	20,07412	31,92895	13,63506	6,981585	33,48709	29,46024	8,08604	18,46651	69,95406	20,58555	9,661114	12,41745	39,62782	12,73803	6,257807	15,35111	26,86153	9,081979	5,428548	10,81993	14,30634	1,749212	3,035892	4,895073	4,83995	16,86333	22,25098	11,78016	31,25331	35,06328	12,26445	14,26137	66,506	19,63631	10,81234	14,32616	37,12366	12,93241	12,24221	13,94673	27,39009	10,35616	6,020115	11,9648	18,90873	3,727758	5,25558	5,499489	10,6585	16,25835	14,04703	12,31992	20,36872	20,07792	10,8218	11,58101	47,42547	15,63142	13,81859	12,56935	26,50931	8,689349	8,038722	11,60629	11,32612	9,230907	6,693258	8,936435	15,40154	4,310828	4,268002	4,590793	8,467548	6,43602	18,5302	15,21137	14,03694	11,75163	13,00281	10,64931	32,80884	12,08209	12,65922	12,28842	16,50447	8,918753	10,10168	9,471567	17,32876	8,208993	6,844189	9,197751	16,01936	6,048642	4,808453	4,253081	12,66854	8,465475	17,64284	12,04983	12,84683	8,033958	18,39357	10,42068	18,16037	9,081978	12,03463	10,7972	20,35587	9,239613	9,203618	8,926489	19,81079	8,628428	6,156194	7,764218	17,97524	5,916292	5,024936	5,152796	14,50672	11,54882	18,70848	9,112718	8,719604	6,9228	17,16518	9,411749	15,407	7,236267	9,727357	8,642446	13,76782	9,033005	10,40541	6,456539	15,9232	7,345753	6,846057	4,848171	13,46396	12,39072	6,66045	2,834604	5,679433	11,68048	28,07574	6,88557	8,411249	3,37174	13,72196	4,780545	18,07788	3,195112	11,70894	3,731902	21,09893	4,837532	8,241462	3,012544	18,30971	5,521593	5,187541	2,107026	13,27034	5,567114	4,265929	3,343418	10,34386
01,11,2019 12:52:00	74	34,40615	40,18925	14,15216	25,87754	13,81466	10,62997	14,81115	52,94678	11,88806	6,298214	6,403141	51,86111	8,607492	3,12576	12,02027	38,38396	6,847507	4,335004	8,464163	26,04097	2,537784	1,548408	11,72759	20,56386	32,57101	14,04827	7,180523	33,64742	29,91994	8,40738	18,92269	70,27913	20,57948	9,73385	12,33968	39,76265	12,56155	6,182444	14,98328	26,58509	9,075624	5,42385	10,60228	13,91923	1,83238	3,017932	4,927054	4,792842	16,65817	21,96507	11,50379	31,0331	35,5457	12,0097	14,1677	66,76046	19,53228	10,58632	14,07977	37,02131	12,85837	12,13044	14,12384	27,71109	10,25296	6,169526	11,64946	18,74903	4,258123	5,116254	5,889213	10,60732	16,68753	13,92801	12,00997	20,41874	20,17386	11,08442	11,80951	48,71256	15,78905	13,51943	12,18971	26,48445	8,715599	8,198498	11,78706	11,32336	9,044952	6,845159	9,074308	15,19382	4,227039	4,326993	4,70836	8,384309	6,553312	18,62331	15,98916	13,8905	11,78865	12,88378	10,80957	33,19898	12,06427	12,78397	12,39486	16,466	8,976567	10,44257	9,566132	17,83039	7,669165	6,907465	8,986305	17,19267	5,968928	4,845822	4,105051	12,24946	8,178809	17,62716	12,19012	13,08307	8,019382	18,61557	10,43684	18,55845	8,613018	12,0289	10,65339	20,20454	9,110372	9,344467	9,095931	20,0286	8,754144	6,265403	8,019794	17,76691	5,671419	5,121366	5,069698	14,52523	11,37282	18,72168	9,029343	9,123563	6,715849	17,51147	9,464247	15,76757	7,145916	9,816807	8,669044	14,16425	9,020431	10,31208	6,466346	15,72033	7,435759	7,065997	4,771495	13,70116	11,72338	6,776911	2,85056	5,460669	11,98269	27,0327	7,116074	8,382308	3,359167	14,0913	5,008427	18,93084	3,301144	11,62425	4,051378	21,14465	5,105548	7,937042	3,19	18,76119	5,201564	5,090904	1,914857	12,93428	5,786637	4,180621	3,586842	10,3085
01,11,2019 14:52:00	76	35,02128	41,36777	14,72812	26,46179	14,02969	10,61878	14,88374	53,44247	12,26003	5,962228	6,388221	51,98426	8,296446	3,272753	11,84184	38,57876	6,832656	4,175232	8,267917	24,78158	2,444739	1,732012	11,89607	20,23948	33,28373	14,10125	7,233436	34,70173	30,72571	8,579657	19,05241	71,00195	20,74201	10,02943	12,35169	39,24624	12,83378	6,208277	15,14139	26,50634	9,066644	5,52857	11,07917	14,12446	1,946631	3,04356	5,07771	5,008635	16,98711	22,32116	11,45136	32,51817	35,92963	11,87314	13,99791	67,9988	19,62173	11,07648	14,24707	36,60477	12,40219	12,33449	13,92435	27,98084	10,28563	5,872292	11,6112	18,88352	3,980922	5,240453	5,899302	10,98592	16,60733	14,0426	11,9639	21,22921	20,10209	11,2386	11,18548	48,90812	15,53154	13,38887	12,06468	26,57852	8,45387	8,251202	11,66197	11,4631	9,060357	6,750938	8,986444	15,11218	4,283819	4,305579	4,641979	8,727416	6,695402	19,25121	16,0932	13,99128	11,93731	12,90106	10,69815	33,19732	12,00106	12,30783	12,4227	16,65824	9,144631	10,59854	9,790769	17,65977	7,673727	6,781954	8,833443	16,60505	5,937016	4,832559	4,263855	12,28234	8,57275	17,67124	12,12609	12,98236	8,237387	18,58117	10,68233	18,84429	8,635263	12,40012	10,82007	20,10417	9,124531	9,255775	9,044816	20,30815	8,685968	6,30837	7,940222	17,73244	5,87464	5,569324	4,929543	14,99171	11,38801	18,68824	9,315526	9,384877	6,841014	17,55968	9,680937	16,28095	7,292358	10,10624	8,547191	14,42073	8,926626	10,25772	6,332132	16,04843	7,211813	6,950154	4,700554	13,83275	11,94946	6,703	2,805247	5,463293	12,31425	26,25517	6,725727	8,910811	3,78806	14,11348	5,215932	19,11969	3,454976	11,70673	3,786057	21,12414	5,1166	8,079339	3,183715	18,52398	5,163778	5,073842	1,887434	13,35378	5,788018	4,291073	3,514105	10,21075
01,11,2019 16:52:00	78	35,598	41,69091	14,76175	27,09259	14,22441	11,11102	15,0871	54,70996	12,31543	6,025433	6,396304	52,76318	8,521634	2,985052	12,35549	37,98759	6,70369	4,160379	8,187998	24,03846	2,650931	1,615689	11,73823	20,03074	34,03818	14,36298	7,442736	36,26505	31,20103	8,462989	19,29563	72,0302	20,67653	9,619736	12,1933	39,29825	12,26804	6,203373	14,92581	26,46897	8,784676	5,519589	10,41846	13,62359	1,902561	3,031056	4,910615	5,298063	17,20276	22,8442	11,75667	33,95336	37,16885	12,16698	14,42273	68,31351	19,39026	11,02433	13,89624	36,68061	12,19302	12,32344	13,78143	27,43279	10,30876	6,019907	11,19916	18,63975	3,806504	5,207503	5,450788	10,92444	16,91886	14,15803	11,5768	21,67482	19,82406	11,49791	11,44369	49,075	15,37198	13,45691	11,79003	26,71273	8,322627	8,414289	11,49563	11,20151	8,653428	6,449215	8,829921	14,91959	4,196991	4,298948	4,614417	8,614748	6,97592	19,97513	15,44409	14,50341	12,1618	13,2885	10,93349	33,58787	12,36855	12,56534	12,17292	17,02109	9,379631	10,64034	9,438893	17,38769	7,472301	6,961412	8,493797	16,07462	5,89184	4,949988	4,166389	12,87101	8,362137	17,90589	11,97267	13,03907	8,016137	18,9995	10,44485	19,21888	8,401509	12,28538	10,51627	19,45927	9,080116	9,116382	9,240438	20,46592	8,598517	6,339315	8,176119	17,54186	5,781041	5,190235	4,845338	14,22911	11,2272	18,35924	8,877584	9,626713	6,595033	18,48578	9,766593	16,70991	7,255955	9,915452	8,420159	13,89202	8,802632	10,54542	6,292827	15,93749	7,402674	7,045756	4,596873	13,67899	11,50268	6,716675	2,730368	5,327766	11,72421	25,42461	6,079658	8,367939	3,696811	13,99923	5,309046	19,1525	3,454907	11,42248	4,002818	22,08541	5,105064	8,374987	3,365592	18,58256	5,167233	5,090558	1,877003	12,71234	5,683851	4,291695	3,431006	10,26567
01,11,2019 18:52:00	80	36,25731	42,50877	14,87048	27,68801	13,91357	10,88901	15,09332	54,63202	13,15504	6,064529	6,079105	50,57187	8,569091	3,310261	11,68746	36,2962	6,710599	4,127156	8,593607	24,29377	2,578194	1,652713	11,72137	19,98425	34,75077	14,72266	7,370275	35,33515	31,74673	8,49642	19,68508	72,89207	20,88721	9,787175	12,39162	39,52689	12,56424	6,093542	14,81536	26,05679	9,176476	5,455555	10,68157	13,54885	1,886812	2,742387	4,845408	4,969192	17,59698	22,92973	12,40101	33,55375	37,1357	12,65031	13,97677	69,57932	19,36478	10,93992	14,38281	37,21346	12,22736	12,1665	13,84	27,17224	10,12309	5,779938	10,92921	18,39612	3,825569	5,209093	5,402092	10,74878	17,19165	14,29342	12,69141	21,89372	20,4664	11,39257	11,6724	49,87428	15,7914	13,41222	12,06814	26,42877	8,476389	8,610952	11,48582	11,68449	8,690871	6,470697	8,846082	15,17069	4,271662	4,255222	4,631341	8,341897	7,062748	19,69379	16,02923	15,20964	11,98373	13,28829	10,87941	34,07673	12,42657	12,84234	12,09348	17,13915	9,28078	10,93142	9,965808	17,62179	7,620467	6,684556	8,643622	15,89868	6,269755	4,914899	4,146842	12,43086	8,175011	17,63035	11,95748	13,236	8,184265	18,69253	11,02412	19,247	9,159413	12,37131	10,85792	20,0045	9,284511	9,347579	9,306752	20,04718	8,420299	6,133399	7,820996	17,87626	5,986198	5,150516	4,980865	14,12294	11,21235	18,14047	9,173436	9,183174	7,091829	18,22164	10,22995	16,78465	7,041402	9,837812	8,195181	13,66497	8,877789	10,78443	6,410948	15,5133	7,252291	6,832725	4,846513	13,50125	11,745	6,46462	2,871008	5,5839	10,8361	24,16715	5,741254	8,112566	3,76872	14,25611	5,284179	20,05609	3,486267	11,15744	3,853889	21,09002	5,059335	7,997138	3,064075	18,14061	5,368107	5,156318	1,874447	12,73072	5,469854	4,302676	3,472314	10,03882
01,11,2019 20:52:00	82	37,70197	44,61628	15,39891	28,05012	14,7487	11,23625	15,59958	54,8702	12,58455	6,166487	6,352233	52,39791	8,306254	3,3955	11,80302	36,95236	6,63496	4,207007	8,300313	24,35055	2,707159	1,452324	11,65734	19,80775	35,31008	14,84872	7,507666	37,1433	33,15042	8,841317	19,97623	73,51569	21,13927	9,794289	12,06931	39,21308	12,54822	5,964369	14,91089	25,93287	8,924345	5,311463	10,44512	13,75083	1,798671	2,926337	4,801337	4,954617	18,19435	23,75863	12,54601	34,86613	37,24863	12,4531	14,26012	69,81521	19,39482	11,04381	14,12633	37,62234	12,3367	12,31391	14,03943	27,334	9,950264	5,936256	11,13181	18,00404	3,70289	5,255581	5,636189	10,64137	17,91928	14,90578	13,05164	22,85298	20,72198	11,77967	11,81449	50,24135	15,73628	13,77984	11,69036	26,85691	8,196629	8,430867	11,71702	11,24959	8,65067	6,541361	8,62456	14,96712	4,218405	4,190429	4,559502	8,454837	7,167468	19,54928	16,03856	15,19017	12,1761	13,57758	11,13146	33,73804	12,5143	12,90582	12,25554	17,37297	9,482759	11,12131	9,902947	17,22825	7,497442	6,675095	8,532204	15,93094	6,179403	4,832698	4,030518	12,46318	7,865274	17,81534	12,08589	13,24809	8,091775	18,91917	10,541	18,9651	8,879794	12,35743	11,16434	20,29999	9,275321	9,513356	9,207006	19,95075	8,66545	6,361695	7,806076	17,58171	5,87174	5,013675	4,78842	14,02403	11,06356	17,74805	8,711801	9,580778	6,779329	18,01599	10,0411	16,98241	6,911543	10,06597	8,444754	13,31227	8,796486	10,49776	6,346706	15,34013	7,401912	7,023653	4,962008	13,50837	11,60194	6,46303	2,740453	5,399053	10,13256	23,43266	5,690483	7,669099	3,813756	14,17848	5,157424	19,18007	3,622831	11,10245	3,785504	21,13333	4,875317	8,133428	3,107455	18,27027	5,182913	5,065069	1,844054	12,83253	5,6489	4,067888	3,4442	10,43822
01,11,2019 22:52:00	84	39,06422	45,35746	15,71964	28,80367	14,4695	11,24821	15,58079	56,39236	12,61556	6,152948	6,286194	52,32267	8,570333	3,157259	11,78976	37,11407	7,002582	4,277534	8,368492	23,74033	2,503385	1,507999	11,70175	20,16523	36,40646	15,58928	7,732371	37,57025	33,03181	8,75953	20,22601	73,49089	21,87638	10,1874	11,89682	38,13011	12,86223	6,163447	14,7929	26,23189	8,659715	5,365204	10,21628	13,7319	1,747624	2,733477	4,844717	4,922841	18,63955	24,61489	12,82258	35,37059	38,26266	12,67027	14,40809	70,56137	19,69682	11,31907	14,35607	38,73279	12,23709	12,42602	13,52115	27,39231	9,864265	5,919608	11,00098	17,99721	3,798216	5,191271	5,418602	10,60483	18,06518	15,23562	13,83545	23,28063	21,36963	11,56416	11,73035	50,43774	15,50694	13,98279	11,81138	26,84282	8,131147	8,559074	11,78312	11,33552	8,654536	6,402658	8,54291	14,97299	4,161761	4,153956	4,583679	8,30377	7,078706	19,79015	16,36922	15,30324	12,38422	13,73183	11,11613	33,69136	12,52411	12,66295	12,13473	17,58496	9,499061	10,82408	9,817569	16,90698	7,558438	6,60346	8,41823	15,58521	5,840446	4,865233	3,998881	12,93622	8,065663	17,86341	12,12464	13,44551	8,239322	18,68458	10,42827	18,26764	9,072931	12,27018	11,13844	20,44568	9,132957	9,436613	9,119005	20,25924	8,471069	6,178023	7,697075	16,94504	5,59495	5,072045	4,701799	14,18165	10,77296	17,42947	8,6707	9,57311	6,948082	18,12659	10,40762	16,85503	6,695888	10,09822	8,711249	13,54235	8,934708	10,62763	6,394991	15,13726	7,261204	6,908087	4,723557	13,67028	11,70949	6,398789	2,795369	5,435041	9,638595	22,99928	5,215725	7,389961	3,876478	14,28603	5,425578	18,66207	3,530546	11,44694	4,034731	20,83969	4,724524	8,089843	3,131493	17,48666	5,044762	5,035366	1,838113	12,6546	5,416459	4,139934	3,236212	10,34103
02,11,2019 00:52:00	86	40,5439	46,8238	16,07199	29,60641	14,3426	11,29538	15,86283	56,23625	12,43859	6,040353	6,291929	52,31979	8,538973	3,17135	11,84101	37,74867	6,654301	4,232841	8,386106	23,28201	2,474235	1,63206	11,72994	20,23666	37,45869	16,30954	7,848695	38,25784	34,19865	8,854856	20,57298	75,04185	21,93986	10,43027	12,03947	39,12902	12,84559	6,141896	14,74987	25,78871	8,621379	5,386274	10,12351	13,33941	1,734913	2,748743	4,891758	4,797882	19,3004	25,28715	12,40191	36,24709	39,90798	12,59615	14,74504	70,56042	20,02286	11,53577	14,77316	38,45608	12,36316	12,158	13,27614	26,92757	10,16246	5,732344	10,97722	18,04004	3,749724	5,164608	5,397464	10,57685	17,98346	15,55661	14,14974	24,05898	21,69865	11,69382	12,12713	51,21954	15,56359	14,08833	11,74631	26,78023	8,171558	8,477563	11,55932	11,01867	8,52958	6,541225	8,721194	14,62941	4,200582	4,176476	4,556393	8,299625	7,365369	20,1751	16,51415	15,47808	12,49219	14,69103	11,81435	33,69225	12,61197	13,27848	12,21126	17,12719	9,513221	10,83326	9,98294	16,36563	7,661086	6,61472	8,456219	15,92265	5,987648	4,7735	4,140487	12,69625	7,87439	17,18515	12,00148	13,3057	8,428935	18,58753	10,7579	18,63208	8,812169	12,24607	11,13091	20,36879	9,178754	9,428189	9,274564	20,06479	8,515072	6,256493	7,977522	17,09825	5,618783	5,06956	4,746213	14,23477	10,70575	17,24214	8,429278	9,55743	7,004103	17,91376	10,91836	17,12284	7,012529	10,29958	8,631877	13,49069	9,080392	10,60227	6,167109	15,0516	7,343197	6,786583	4,878701	13,3466	11,70742	6,449767	2,761729	5,28618	8,890018	22,04002	5,010222	7,540549	3,856723	14,29038	5,206675	18,43004	3,869709	11,27335	3,961027	20,33958	4,894521	8,179086	3,085765	17,51658	5,236103	5,101541	2,090102	12,66433	5,564282	4,141316	3,23939	10,0391
02,11,2019 02:52:00	88	41,25828	48,16727	16,15094	30,37736	14,60067	11,1372	16,11869	57,63849	12,85353	6,064876	6,419029	53,28513	8,353916	3,050467	11,63517	37,80117	6,651401	4,349648	8,219288	22,99445	2,44847	1,449077	11,62039	20,77745	38,35931	16,95893	8,363589	41,32646	35,11798	9,164526	21,27417	76,80798	21,42684	10,71742	12,9626	40,12937	12,78397	6,104733	14,87621	25,9129	8,518525	5,329492	9,805966	13,19711	2,124779	2,731197	4,715199	4,783169	19,54009	25,93204	12,7484	37,82002	39,80748	12,92509	15,16095	72,22411	19,93396	11,56388	14,53712	39,32139	12,42443	12,09238	13,1958	26,70479	9,826273	5,905932	10,77124	18,04812	3,719814	5,138083	5,459702	10,74263	18,18724	15,73497	13,28346	24,67203	21,65886	12,17534	12,14108	50,96919	15,54888	14,12328	11,61085	26,4124	8,054955	8,444683	11,68877	10,86456	8,546915	6,324325	8,492071	14,97479	4,094414	4,232564	4,648679	8,812717	7,250841	20,07633	15,88652	15,51247	12,61467	14,56558	11,3045	33,86253	12,51513	13,08473	12,0048	17,09929	9,559361	10,95449	9,803203	16,33974	7,403086	6,547234	8,492136	15,65118	5,756659	4,846306	4,170741	12,3356	7,901261	17,52894	11,70459	13,37575	8,329809	18,76651	10,57098	18,83489	8,876268	12,23081	10,76882	19,96878	9,223653	9,512184	9,347161	20,06155	8,668973	6,340972	7,841442	17,181	5,664167	5,253992	4,753052	14,07071	10,60718	17,07387	8,315785	9,404011	7,115036	18,12507	10,30442	17,24898	6,96328	10,37971	8,638512	13,78308	8,794624	10,7943	6,281568	15,20536	7,422634	6,955611	4,626575	13,33458	11,51739	6,448593	2,691617	5,195001	8,637821	21,38152	5,087588	7,255332	4,094275	13,89078	5,301793	18,53759	3,683479	11,39071	3,713251	20,62887	4,880568	8,211138	2,994101	17,41614	5,23845	5,007599	1,833001	12,92144	5,633219	4,15071	3,368078	9,989498
02,11,2019 04:52:00	90	43,2454	49,38805	16,91112	31,03642	14,80355	11,44562	16,24661	57,82244	12,21693	6,122761	6,431808	52,8192	8,305428	3,296722	11,67357	37,50856	6,780158	4,305924	8,611847	22,89559	2,526318	1,519051	11,53279	19,71989	39,5566	16,78983	8,277864	40,21206	35,38634	9,216884	21,62977	77,9579	21,48555	10,45238	12,42471	40,15321	12,84393	6,204823	14,83262	25,83382	8,556309	5,507017	10,21724	13,0171	1,695264	3,063176	4,794843	4,82724	20,71714	26,91899	13,5168	39,43793	41,10479	12,97579	15,23624	72,80532	19,91089	11,79135	14,7219	38,72609	11,99706	12,21099	13,35771	26,87486	9,705183	5,951452	10,92161	17,96364	3,789857	5,211303	5,381714	10,78187	19,00434	16,02074	14,86185	24,43993	22,17134	12,55775	12,14453	51,79258	15,53036	14,32443	12,08588	26,81586	7,950652	8,438397	11,64325	10,96852	8,483571	6,397751	8,576273	14,94004	4,103945	4,159897	4,620081	8,441023	7,741972	20,62962	16,7193	15,16004	12,74819	14,73772	11,6744	33,49477	12,42029	13,27745	12,26093	17,81506	9,787591	10,79686	10,44568	16,22189	7,48971	6,582945	8,586425	15,42426	5,912079	4,802719	4,046198	12,05377	7,571009	16,78264	11,73035	13,14524	8,262531	18,6946	10,69228	18,29196	8,986862	12,53405	10,88017	19,89169	9,158999	9,455476	9,183105	20,00386	8,686797	6,251795	7,765389	17,22846	5,643718	5,048905	4,782341	14,37887	10,29503	17,08644	8,078235	9,432194	6,949327	17,71655	10,07902	16,41199	6,943108	10,32341	8,915439	12,9407	9,036252	10,66458	6,319007	15,01789	7,349069	6,957614	4,831938	12,8958	11,54378	6,465102	2,819822	5,516756	8,342935	20,63909	4,908543	6,969288	4,086124	13,65758	5,341857	18,15559	3,789372	11,32142	3,828056	20,26201	4,576977	8,035409	3,122996	17,36509	5,076466	5,058575	1,862428	12,51657	5,435109	4,379696	3,43522	9,970715
02,11,2019 06:52:00	92	43,72533	50,66713	16,77622	32,69354	14,61414	11,40238	16,61092	58,15656	12,21223	6,026884	6,296764	53,64708	8,174459	3,159814	11,50344	37,71932	6,686282	4,365674	8,295963	23,16782	2,501589	1,600699	12,00804	19,79851	40,17131	17,1511	8,558728	41,18306	36,37903	9,245898	21,95506	78,75254	20,87802	10,60297	12,29685	39,7918	12,93214	6,067571	14,66996	25,20115	8,415465	5,514892	10,06106	13,28968	1,703208	2,725879	4,967328	4,767213	22,22667	28,08963	13,67249	39,8032	42,41773	13,87924	15,80446	74,58057	20,01368	11,49584	15,17414	39,29024	12,34465	12,06882	13,4118	27,05488	9,614348	6,015556	10,80729	18,27842	3,69916	5,100366	5,457285	10,50702	20,28328	16,57984	15,14699	25,78891	23,11139	12,6472	12,84649	52,59138	15,5687	14,12529	11,99381	27,37201	8,099788	8,376229	11,90035	11,2576	8,641482	6,385114	8,570474	15,02418	4,456302	4,196576	4,773085	8,429417	7,699697	20,94945	16,94725	16,22126	12,97075	14,57884	11,89966	32,85775	12,59795	13,56018	12,33691	17,22929	9,513013	10,68799	9,865718	15,96769	7,553051	6,511521	8,240425	15,91097	6,032617	4,787659	4,388332	12,94125	7,426571	16,56174	11,72089	12,76995	8,276345	18,83994	11,30485	18,05524	9,151055	12,36467	10,86442	19,85329	9,058838	9,363808	9,353585	19,23657	8,831026	6,393608	7,984084	17,36371	5,843833	5,083237	4,966705	14,0272	10,12779	16,74369	8,133839	9,362911	7,121464	17,49475	10,45528	16,46214	7,000372	10,44651	8,67063	12,72166	9,076934	10,68958	6,234112	15,17745	7,00514	7,190606	4,727495	13,33244	11,77898	6,716885	2,752335	5,153003	7,954589	20,06417	4,972369	6,602148	4,057802	13,51279	5,207366	16,97178	3,856653	11,25179	3,851403	20,38192	4,542647	8,028847	3,050951	16,93074	5,394147	5,188508	1,865122	12,93331	5,428479	4,129572	3,202434	10,03854
02,11,2019 08:52:00	94	45,09857	51,9255	16,88846	33,21549	14,96194	11,66093	16,62978	59,28596	12,28994	6,047054	6,557941	53,51653	8,399301	3,073469	11,34249	37,55104	6,589785	4,543062	8,289471	23,1929	2,524315	1,534109	11,53383	19,91559	41,11943	17,99058	8,471277	42,2954	36,79542	9,286166	22,3318	79,5682	21,14341	10,5057	12,65791	39,99122	12,72857	6,260362	14,96484	25,67715	8,65274	5,435939	10,13532	13,07278	1,653749	2,70854	5,147893	4,784414	22,82445	28,15691	14,18649	40,78526	43,05371	13,33098	15,85198	74,82151	19,82558	11,66591	14,64702	39,72998	12,10564	12,40985	13,08535	26,91714	9,930853	6,051267	11,12173	17,63912	3,633468	5,301931	5,221045	10,4615	20,66175	17,51077	16,32481	26,10708	22,99334	12,5288	12,98084	53,40882	15,5573	14,15886	11,64511	27,66129	8,033957	8,200983	11,69444	10,82269	8,796421	6,516565	8,571094	14,72356	4,123012	4,17392	4,630926	8,875923	7,601542	20,45922	17,08969	15,71604	13,33119	14,85549	12,35743	32,8241	12,55311	13,45794	12,36475	17,67711	9,546723	10,73766	9,863574	16,08387	7,402462	6,497084	8,664762	15,73994	5,762047	4,800301	3,896096	12,04431	7,416902	16,14514	11,79031	13,04245	8,454078	18,49553	10,76916	18,59243	9,182968	12,26997	11,57749	19,56938	9,125014	9,402492	9,354275	18,85299	8,909083	6,386493	8,022075	17,20166	5,657395	4,895971	4,655519	13,93098	10,07916	16,06605	7,699974	9,198717	6,999959	17,26915	10,72993	16,22713	6,908293	10,38123	8,624626	12,81312	8,846498	10,30269	6,331854	14,64033	7,421669	6,978752	4,885056	13,09564	11,33185	6,67834	2,71904	5,22498	7,863269	19,65835	4,79747	6,806753	4,055109	13,21935	5,438908	16,27936	4,025061	10,92576	3,915782	19,99764	4,596457	7,73921	3,08162	16,59124	5,06576	5,023622	1,80475	12,54421	5,45376	4,069269	3,320416	10,01727
02,11,2019 10:52:00	96	46,7307	54,02409	17,79184	34,78951	15,30311	11,77049	17,01529	59,88602	12,391	6,191423	6,564296	54,07769	7,98353	3,231929	11,33241	37,17139	6,648774	3,994598	8,411802	22,90389	2,40723	1,670397	11,45584	20,06265	42,65583	18,45559	8,498631	42,96136	37,60975	9,521441	22,60727	80,43034	21,39699	10,83955	12,18397	40,64323	13,16396	5,922371	14,7152	24,88885	8,644314	5,623824	10,06134	13,09295	1,691603	2,721043	4,714301	4,74276	23,61993	28,91585	14,31234	41,68269	44,26841	14,04295	15,33309	76,21075	20,0668	11,95844	14,69669	40,11605	12,06151	12,51948	13,07499	26,9735	9,741933	5,946964	10,74063	17,80207	3,666971	5,131382	5,457283	10,42979	21,14376	17,59	16,53293	26,33054	23,38846	13,02187	13,75967	53,99466	15,45376	14,44753	11,72814	27,7859	8,242151	8,123065	11,58004	10,52007	8,80063	6,263676	8,665655	14,68847	4,225588	4,133234	4,687016	8,471349	7,740661	20,36072	17,31405	15,85067	13,34984	15,15825	12,43438	33,19132	12,70902	13,21576	12,28731	17,52535	9,681076	10,5276	10,3031	15,73545	7,899811	6,499571	8,472937	15,21323	5,808743	4,782273	3,940857	12,27067	7,471539	15,96921	11,94732	13,40489	8,441024	18,75649	10,86711	18,39668	9,474816	12,39763	10,71058	19,40685	9,048686	9,337767	9,194503	18,78819	8,736253	6,184861	7,701978	17,16139	5,649177	4,938383	4,943357	13,7527	10,43607	15,98109	7,675246	9,111544	7,062265	17,08437	10,67805	16,01735	7,058259	10,8008	8,642653	12,7285	8,961234	10,41971	6,354787	14,98798	7,138596	6,980407	4,732883	13,23773	11,76289	6,547168	2,679874	5,191824	7,61598	18,95004	4,538848	6,536112	3,964135	13,27247	5,34759	15,35595	3,866461	10,77869	3,699091	19,51653	4,619943	7,785767	2,973723	16,32881	5,222287	4,991021	1,804542	12,63159	5,296543	4,012834	3,195112	9,846375
02,11,2019 12:52:00	98	48,61102	55,69635	18,4223	35,37136	15,99096	11,80468	17,64333	61,10901	12,23033	6,046225	6,457089	53,90065	8,219634	3,25431	11,40052	37,33372	6,429733	4,46162	8,386386	23,14765	2,521759	1,536596	11,68394	19,89707	44,05753	19,47412	8,884697	43,99453	38,56474	9,80928	23,30245	81,37309	21,01776	10,5506	12,52798	40,49797	12,54027	6,227688	14,55059	25,28197	8,79186	5,604553	10,15038	12,85892	1,924113	2,927235	4,785933	4,729498	23,89361	29,46267	14,76853	42,51637	45,34537	14,45664	15,54591	76,38277	19,71326	11,56471	14,77827	39,47344	12,25602	12,59194	13,31883	27,43396	9,831868	6,015832	10,78892	17,27274	3,708208	5,094702	5,368451	10,78021	22,26452	17,89753	17,32758	27,31487	23,63243	12,9749	13,49324	54,93382	15,47317	14,38391	12,06842	27,31791	8,30874	8,353502	11,52396	10,62092	8,711732	6,753217	8,588225	14,71928	4,134753	4,150019	4,492912	8,162368	7,734858	20,4331	17,36703	15,93032	13,44026	15,44699	12,48031	33,82439	12,76608	13,58933	12,43017	17,50235	9,396205	10,67563	10,021	15,451	7,581924	6,675923	8,35972	14,97714	6,144936	4,710364	4,186629	12,13037	7,227634	15,8316	11,9581	13,89188	8,333334	18,80995	10,87492	18,47528	9,507763	12,33498	11,08871	19,84506	9,013317	9,413959	9,034247	18,42693	8,782123	6,192942	7,914456	16,87203	5,546875	4,886232	4,739238	13,97077	10,31512	15,83458	7,69065	9,175853	6,992774	17,15772	11,01003	16,07068	6,984897	10,80335	8,74765	12,87819	8,846291	10,5035	6,625704	14,72888	7,45814	6,843709	4,861571	12,79302	11,36915	6,371228	2,711234	5,210611	7,762281	19,12812	4,657175	6,744791	3,943551	12,77105	5,05001	15,17718	3,854304	10,81019	3,739224	18,73149	4,640736	7,683121	2,952586	16,2616	4,984183	4,910754	1,814144	12,35459	5,394769	3,988935	3,388732	9,918557
02,11,2019 14:52:00	100	50,06976	57,65948	18,81942	36,95885	16,42773	11,95147	18,21472	61,31472	12,49862	6,168283	6,470973	53,8552	8,346942	3,281595	11,20821	36,59468	6,671638	4,678658	8,405033	22,63421	2,467465	1,385043	11,58529	19,75057	45,7342	20,4778	9,133856	45,09905	39,80057	9,658211	23,72064	82,02523	21,32847	10,28272	12,44273	40,98979	12,69376	6,081109	14,60661	24,98508	8,627805	5,512545	9,963186	12,62786	1,695195	2,993549	4,705183	4,832491	24,7994	29,91255	15,43007	43,17618	46,24488	14,96912	15,68219	77,07504	19,90101	11,87597	14,81301	39,28533	12,15213	12,6767	13,06739	27,4323	9,963663	6,106461	10,77434	17,59767	3,731141	5,105894	5,2752	10,47089	22,42657	18,15346	17,42298	27,80166	24,37479	13,16672	13,82232	55,41444	15,5828	15,08793	12,23606	27,04968	8,364833	8,464369	11,18956	10,42806	8,752624	6,396373	8,722714	14,75423	4,2412	4,108436	4,410919	8,318691	7,870662	19,95385	17,48895	16,07717	13,33492	15,14637	13,14268	33,87405	13,01579	13,19753	12,30079	16,90491	9,372095	10,64545	10,11439	15,66506	7,616323	6,699477	8,447998	15,42979	6,054238	4,708706	3,899894	11,99416	7,018263	15,34344	12,60769	13,81258	8,255966	18,82627	10,78671	18,35454	9,530354	12,45766	11,33337	19,18808	9,068508	9,554872	8,961441	18,2351	8,790202	6,309474	7,722078	17,03746	5,534096	4,967258	4,932028	13,67464	10,35256	15,76315	7,943951	9,029827	7,284412	17,02621	10,63813	15,43635	6,814351	11,2462	8,634573	12,36751	8,920688	10,51324	6,449492	14,49298	7,440248	6,923212	4,901014	12,8393	11,40701	6,360729	2,657217	5,219384	7,522932	18,87944	4,671196	6,472009	4,147878	12,65217	5,357193	15,5142	3,866462	10,58245	4,008413	17,93463	4,641356	7,813673	2,839785	15,99007	4,999378	4,934859	1,828166	12,22915	5,377294	3,991214	3,162992	9,858669
02,11,2019 16:52:00	102	51,94994	59,32919	19,19312	38,24823	16,82672	12,39203	18,19104	63,58428	12,41276	6,224856	6,587988	55,34475	8,17128	3,113533	11,26596	37,24967	6,702795	4,202655	8,326838	22,71399	2,475616	1,601252	11,36784	19,80548	46,56533	21,053	9,318702	47,33401	41,34339	9,67099	24,48801	82,79295	21,02626	10,23617	12,49731	40,89958	12,50325	5,716389	14,47378	24,27325	8,433564	5,562141	9,560121	12,86942	1,673367	2,744321	4,814737	4,92008	24,9388	30,94841	15,5227	44,83719	47,34118	15,08365	17,03546	78,37457	19,95883	12,01591	15,10258	39,75429	12,29892	12,62192	13,15656	28,0305	9,885263	5,951591	10,84722	17,2639	3,632018	5,047661	5,383026	10,80225	22,41068	18,6575	17,23109	28,91709	24,49339	13,28077	13,28035	57,34927	15,72488	15,00511	12,11787	27,1296	8,527022	8,484056	11,46683	10,7427	8,641067	6,351265	8,59161	14,77191	4,200237	4,148776	4,478753	8,315581	7,527425	20,08745	16,73519	16,12276	13,33354	15,28687	12,81582	33,34604	13,17197	13,42513	12,26901	16,6733	9,354414	10,62825	10,04324	15,51365	7,436864	6,79183	8,377335	15,434	6,027506	4,927815	3,925039	12,28462	7,096596	14,78186	11,94269	13,02297	8,278831	18,30273	11,26278	18,16603	9,616767	12,40778	11,46372	19,65829	8,825707	9,531179	8,901276	17,95024	8,598655	6,327986	7,916666	16,80206	5,766397	4,982108	4,63597	13,87454	9,951302	15,70402	7,609	8,924901	7,356114	16,88128	11,1689	15,91954	6,934267	11,06349	9,247138	13,34563	8,670909	10,40755	6,397684	14,3654	7,391895	6,954162	4,726528	13,51472	11,42732	6,417647	2,678078	5,085585	7,655974	18,48392	4,321465	6,836455	4,155476	12,38996	5,172069	15,33972	3,732938	10,60545	4,044885	18,50761	4,550798	7,713373	2,831772	16,14541	5,059683	4,962976	2,040161	12,20698	5,194519	4,004201	3,087285	9,980794
02,11,2019 18:52:00	104	53,74682	60,73102	19,7324	40,16156	17,06309	12,48625	18,35785	63,99198	12,75772	6,229001	6,639589	54,48282	8,215489	3,326011	11,14217	36,54425	6,53563	4,498854	8,23628	22,39217	2,385058	1,647256	11,42932	20,0793	48,18806	21,89614	9,675686	47,69375	42,12084	10,15031	25,22746	83,92573	21,21429	10,72482	12,46415	41,70507	12,4493	5,917329	14,51909	23,83531	8,507612	5,563937	9,75022	12,86852	1,809239	2,658736	4,583678	4,672579	26,59939	32,19744	16,28937	45,70658	48,46015	15,08869	16,65831	79,09676	20,31844	12,20076	15,2426	39,66352	12,22114	12,86879	13,14828	27,79688	10,07191	5,974178	11,05272	17,43438	3,658336	5,157699	5,262627	10,53354	23,84015	18,95792	18,19504	29,45962	25,11867	13,31116	14,27394	57,86534	15,77386	14,893	12,31011	27,24573	8,644796	8,585321	11,2462	9,905297	8,772861	6,371019	8,624004	14,88581	4,138829	4,101665	4,55211	8,810996	7,392862	19,85998	17,40785	15,50453	13,1221	15,17276	13,0247	33,90253	12,96502	13,32159	12,36157	16,75743	9,30696	10,62306	9,93942	15,47731	7,469191	6,713431	8,378718	15,34455	5,770059	4,698345	4,084328	12,26887	7,07242	14,61213	12,12789	12,97386	8,16154	18,23186	10,79064	17,90527	9,646953	12,41075	11,53059	19,60827	8,979745	9,554666	8,978019	17,67082	8,623381	6,254491	7,768499	16,881	5,50612	4,93562	4,738201	14,33114	9,927814	15,44941	7,307485	9,025683	7,126089	16,48762	11,26602	16,15233	6,918171	11,28378	8,808161	12,74149	8,896094	10,31229	6,884116	13,91786	7,197449	6,898764	4,678381	12,76021	11,27922	6,552277	2,713168	5,288253	7,259891	18,34466	4,288655	6,553242	4,360701	12,2	5,190995	14,73806	4,090199	10,46481	3,727342	17,65797	4,694752	7,321093	3,328153	16,577	5,022796	4,893898	1,801434	12,80988	5,515858	4,004545	3,347562	9,768112
02,11,2019 20:52:00	106	55,32734	62,60942	20,5075	41,31789	17,59277	12,72388	19,05739	64,80135	12,79433	6,324049	6,644976	54,77543	8,272062	3,408212	11,02398	36,54792	6,887987	4,195333	8,437773	22,63498	2,465324	1,621767	11,52976	19,61013	48,76788	22,24096	9,673752	48,83102	43,5197	9,959659	25,90179	84,97112	21,0903	10,15024	12,68499	41,54192	12,6452	5,783115	14,65572	23,87731	8,626421	5,566355	9,833804	12,81492	1,717645	2,908308	4,858532	4,859361	27,0644	33,087	16,69063	47,3874	49,42169	15,88397	16,76067	79,92891	20,45632	12,26141	15,1729	39,82055	12,07263	12,81236	13,15132	28,10545	9,993228	5,987511	11,01044	17,75661	3,702061	5,123853	5,220767	10,27686	24,82496	18,90362	18,60618	29,73716	25,71549	13,18565	14,7038	58,69315	15,80985	14,67175	12,37857	27,03145	8,722438	8,679681	11,43402	10,20813	8,84187	6,392502	8,698538	14,77439	4,134823	4,114446	4,561022	8,893816	7,324338	19,83899	17,71379	15,31416	12,93829	14,90944	13,14282	33,70482	12,86265	13,28519	12,15545	16,82831	9,110369	10,6507	9,970159	15,51372	7,573357	6,458056	8,516592	15,23928	5,878923	4,720104	3,869087	11,94407	6,85773	14,18753	11,63158	13,48288	8,161471	18,11865	10,78346	17,88986	9,681211	12,29981	11,20082	19,4485	8,924003	9,381492	9,003095	17,08679	9,009034	6,152188	7,934488	16,98807	5,514407	5,162536	4,770184	14,394	9,783512	15,15867	7,310454	8,669317	7,036982	16,36929	11,39837	15,85454	6,834174	10,94165	8,777835	12,48155	8,885873	10,32155	6,682346	14,04661	7,296778	6,887155	4,715751	12,76214	11,6534	6,588542	2,715448	5,332531	7,253189	18,02491	4,168531	6,244543	3,91889	12,10951	5,125096	14,03763	3,739915	10,42157	3,72679	17,02454	4,643704	7,292704	3,028501	15,58383	5,076121	5,239624	1,680067	12,82162	5,574781	4,04751	3,321245	10,50356
02,11,2019 22:52:00	108	56,63192	64,89376	20,9011	42,91135	17,51844	12,91895	19,08267	65,48637	12,68865	6,458472	6,927843	54,98929	8,227785	3,448276	11,26658	36,07096	6,619073	4,327752	8,431625	22,76297	2,62558	1,516979	11,55414	20,21103	50,91097	23,18938	10,4416	50,11832	44,08288	10,49286	26,28958	85,7762	21,24599	10,56525	12,86424	42,28144	12,56576	6,161444	14,73868	24,46681	8,620966	5,53451	9,972441	13,07084	1,929017	2,782244	4,695651	4,749393	28,85147	34,99938	17,74978	49,31207	50,43814	16,98462	17,85892	81,41714	20,4443	12,70205	15,71231	39,88513	11,95976	12,80428	13,18779	27,51478	9,984386	6,072405	10,92002	17,37428	3,656885	5,141191	5,342686	10,4729	26,17713	19,62443	19,22186	30,00359	26,26955	13,23704	14,65966	58,50927	15,9902	14,7764	12,39369	27,24407	8,767821	8,541046	11,38028	10,34123	8,84035	6,443274	8,596994	14,96698	4,18207	4,160173	4,54037	8,555549	7,077945	19,49581	17,76242	15,54363	12,69624	15,53679	13,11871	33,57648	12,86617	13,71166	12,06067	17,20352	9,131232	10,68067	9,983765	15,29634	7,547731	6,609472	8,510235	15,3871	5,727369	4,661321	4,112787	11,89835	6,974744	14,14131	11,90456	13,23469	8,374642	17,77423	10,72371	17,48439	9,662008	12,36557	11,34581	19,67313	8,84926	9,299988	9,014695	16,99491	8,986032	6,135057	7,789288	17,19233	5,568011	5,153831	4,714371	14,31248	9,630096	15,11052	7,237234	8,718983	6,947046	15,97466	11,11565	16,05942	6,777811	10,95705	8,854716	11,80122	8,740054	10,00732	6,596831	14,32968	7,573498	6,881353	4,859223	12,41766	11,60954	6,666874	2,837712	5,739251	7,231569	17,74701	4,079078	7,142323	3,838693	11,62798	4,971471	13,60328	3,731626	9,985423	3,799666	16,79694	4,570969	7,292839	3,141302	15,83748	5,039443	5,066865	1,684626	12,66267	5,761287	4,117691	3,399439	10,04573
03,11,2019 00:52:00	110	58,88552	67,02585	21,75087	44,30336	17,92219	12,99997	20,09187	66,5341	12,60424	6,41074	6,928257	55,20763	8,073053	3,37844	11,03531	36,18299	6,60961	4,463555	8,26764	22,05591	2,424707	1,621491	11,33925	19,71831	51,81082	23,62483	10,80688	51,78331	45,00974	10,46751	26,96984	86,59406	21,39976	10,80902	12,80214	43,33879	12,75904	6,011687	14,51916	23,72686	8,480948	5,564212	9,793531	13,04653	1,990149	2,603269	4,682042	4,65828	29,35061	36,42503	18,50056	50,07577	51,39368	17,24235	18,33333	82,52693	20,86808	12,62268	15,83229	40,54011	12,29636	12,68782	13,79552	27,45171	9,916558	6,007749	11,07164	17,33884	3,766992	5,066313	5,238033	10,25751	26,83998	19,82869	19,55211	30,55468	26,535	13,7424	15,13146	59,64589	16,05258	14,74732	12,7162	27,04741	8,622209	8,483987	11,31438	10,54591	8,785089	6,349953	8,586286	14,64004	4,15451	4,100422	4,464453	8,278487	6,881976	19,17716	18,04777	15,70382	12,37173	15,26304	12,89767	33,2769	12,67303	12,96827	11,92957	16,46766	8,99522	10,61063	9,671677	15,15376	7,797855	6,629158	8,449658	15,38434	5,771234	4,770874	3,998604	12,58759	7,231777	14,10429	12,36834	13,86881	8,046459	17,44135	10,99428	17,72167	9,652617	12,16284	11,42359	19,59259	8,832752	9,367953	8,878618	16,82844	8,926765	6,159303	7,754338	16,91666	5,532437	4,855286	4,961041	13,72569	9,156927	14,95344	7,223764	8,328155	6,858075	15,70982	10,96257	15,82435	6,763028	10,75369	8,913223	11,93323	8,860247	10,19528	6,570166	13,96683	7,290284	6,989528	4,858671	12,87052	11,64698	6,486103	3,049293	5,539414	7,277161	17,59436	3,999019	6,505029	3,799113	11,23197	4,833596	13,32511	3,893817	9,74214	3,583181	16,51373	4,473433	7,543102	2,862856	15,53216	5,071425	5,029287	1,775461	12,39915	5,314226	4,026926	3,158019	10,12737
03,11,2019 02:52:00	112	59,78324	67,95589	22,63152	45,95809	18,51093	13,40027	20,22608	67,30962	12,96101	6,428769	6,70003	54,80299	8,139576	3,447032	11,10715	35,9585	6,686698	4,457614	8,263911	22,56693	2,38043	1,609886	11,34284	19,80949	52,94622	24,33363	10,98081	52,75101	46,74258	10,65429	27,92945	87,77686	21,86423	10,8095	12,53668	44,07639	12,59919	6,156679	14,45098	24,1552	8,583179	5,578719	9,733162	12,91363	1,696162	2,644576	4,723832	4,711399	31,04913	37,58358	18,55085	51,78658	53,29748	17,84848	19,24472	83,64755	21,38166	12,64437	16,01313	41,02543	12,55733	12,61681	13,42043	27,04998	9,962421	5,968238	10,92175	17,29525	3,708347	5,009256	5,150792	10,31029	27,53129	20,32701	19,55563	31,33779	27,67773	14,13876	15,18402	60,5113	16,4403	14,64129	12,42159	26,48756	8,62041	8,466372	11,09851	10,35823	8,693496	6,402381	8,680997	14,64115	4,139796	4,195264	4,370509	8,594371	7,004656	18,96807	17,84206	15,25164	12,43465	15,41149	12,61957	33,36345	12,76291	13,1737	11,74956	16,21243	9,644533	10,67149	9,943082	15,07232	7,656319	6,685317	8,403513	15,07156	5,701053	4,723765	3,901069	12,21873	6,721236	13,90314	12,05791	12,93587	7,997831	17,14695	10,8113	17,39742	9,428877	12,2659	11,24303	19,74815	9,081842	9,772876	9,046751	17,1944	8,856723	6,334411	8,034717	17,3079	5,508675	4,897699	4,857151	13,68528	8,999712	14,52034	7,154344	8,276552	6,700169	16,30049	10,8984	16,08304	6,958375	10,91719	8,864251	11,81981	8,63326	10,18623	6,433326	13,69218	7,245249	6,893511	4,819503	13,08659	11,47077	6,381243	2,760831	5,31471	7,144119	17,55201	3,890431	7,38851	3,693979	11,1479	5,212132	12,79592	3,912743	9,722314	3,797248	15,75521	4,446493	7,297331	2,856225	15,3172	4,99917	5,062789	1,722204	12,17251	5,516826	4,086815	3,352813	9,850169
03,11,2019 04:52:00	114	62,17892	69,63741	24,5385	48,20382	18,6774	13,35924	21,67129	68,10104	13,0714	6,604221	6,79798	54,98889	8,192902	3,426932	11,0023	34,79455	6,576177	4,246311	8,146415	22,39798	2,353352	1,690774	11,36881	19,37562	54,04475	25,58777	11,07966	54,34923	47,98483	10,7014	28,61198	89,13772	21,79653	10,82891	12,41525	44,34385	12,73154	6,195155	14,53512	24,45968	8,505332	5,740771	9,782549	12,9309	1,640556	2,725118	4,634311	4,94156	32,17265	39,88484	19,02209	52,65631	54,31947	18,5465	19,82289	84,33768	22,27826	12,76373	15,84791	41,63115	12,7169	12,53039	13,49456	26,9391	10,02245	6,002016	10,80038	17,45199	3,654398	5,026663	5,17269	10,15963	29,03466	20,36452	20,4043	32,45863	28,55182	14,05021	15,88127	61,78816	16,81987	14,91912	12,9713	27,63109	8,518248	8,66697	11,25815	10,77911	8,672289	6,508	8,88076	14,67396	4,171157	4,061256	4,41085	8,198775	7,062127	18,36517	17,99444	15,37612	12,57059	15,22719	13,33962	32,63849	12,67525	13,04798	12,3251	16,81166	9,269865	10,76889	9,985424	15,52159	7,66806	6,75681	8,329878	15,07183	5,7999	4,673685	3,958125	11,8265	6,729319	13,7681	11,75011	13,30708	8,030087	16,86146	10,54211	17,37601	9,144699	11,88833	11,26941	18,73618	8,934088	9,599704	8,961164	16,97081	8,674779	6,40991	7,869831	16,95692	5,53748	4,907368	4,897007	13,70199	8,773832	14,50466	6,700927	8,143857	6,614306	16,07275	10,51469	16,02253	7,019162	10,8334	9,144561	11,88585	8,597964	10,20757	6,370746	13,61972	7,266039	6,808203	5,011466	12,86251	11,81718	6,499709	2,775682	5,29295	7,019507	17,1466	3,779288	6,102038	3,742954	11,0253	4,809487	12,61729	3,847603	9,550314	3,52502	15,5638	4,386467	7,459726	2,865826	15,86559	5,307113	4,983422	1,730838	12,32675	5,311669	4,026718	3,173422	9,760377
03,11,2019 06:52:00	116	63,78017	72,32067	25,39456	49,52578	19,42591	13,58263	22,1151	70,71197	12,9892	6,632544	6,915272	55,61243	8,455183	3,089218	11,34532	35,3934	6,627914	4,175372	8,385832	22,81119	2,428092	1,550342	11,54116	19,29259	56,12068	26,88688	11,71225	57,08512	49,03548	10,63018	29,30523	90,45354	22,31639	10,7615	12,40108	44,73453	12,27219	6,291375	14,51937	24,77888	8,56246	5,702297	9,837601	12,93283	1,664456	2,998591	4,68156	4,689849	31,91679	41,77332	20,21538	54,68155	55,58521	18,88953	20,07585	85,57602	22,40909	12,78825	16,17049	42,33601	12,5871	12,47955	14,09213	28,04812	10,24695	6,311891	10,86179	17,43562	3,674361	5,098502	5,287425	10,89039	29,4132	20,7425	19,06022	33,1241	29,37099	14,4	15,86787	63,55996	16,99132	15,50453	12,95279	27,26645	8,552168	8,99584	11,52547	11,20137	8,534689	6,400033	8,550158	14,82116	4,081635	4,031346	4,390819	8,366006	6,496533	17,86223	16,91858	15,21787	12,84096	15,52808	12,28503	32,57293	12,33111	13,29914	11,70977	17,09079	9,039428	11,01479	9,990049	15,44734	7,38623	6,7622	8,267432	15,24778	5,952698	4,835737	3,876132	11,89344	6,780226	13,63885	11,77263	12,91998	7,913007	16,30001	10,33778	16,84101	9,138622	11,69071	11,42041	18,55783	8,667179	9,481859	8,87544	16,57009	8,909149	6,439683	8,121476	17,04437	5,649246	4,881465	4,89535	13,64576	8,667382	14,30841	6,609125	8,071191	6,336967	16,04374	9,860466	15,76522	6,870165	10,65415	8,453112	11,55283	8,477286	10,44727	6,129186	13,77293	7,324753	6,963691	4,679694	12,94982	11,28765	6,425592	2,712616	5,326521	6,976886	17,30631	3,705446	7,461249	3,648803	10,76626	4,78241	12,93138	3,459881	9,410298	3,437223	15,72143	4,372582	7,352245	2,885168	15,63087	5,04773	5,001313	1,733118	12,44937	5,24964	3,934294	3,106764	10,10189
03,11,2019 08:52:00	118	66,05133	73,31094	25,83554	50,17718	19,98715	13,93194	23,1489	71,8218	13,04584	6,609678	6,790451	55,52125	8,474525	3,265155	11,18286	35,32051	6,89517	4,38246	8,256315	22,8413	2,414207	1,68435	11,30132	19,70968	57,41731	28,29638	11,74272	58,48992	51,02149	10,80204	30,5218	91,01907	22,85581	11,22748	12,33898	44,92366	12,3642	6,359484	14,82558	24,77489	8,514864	5,583486	9,391648	13,09661	1,698442	2,873701	4,721346	5,381022	33,05448	43,64382	20,56027	55,69124	57,45758	19,01263	20,74236	86,70431	22,69673	13,00895	15,93715	42,35438	12,79896	12,70619	13,76941	27,02102	10,18063	6,414401	11,12525	17,47091	3,521773	4,962628	5,275959	10,5821	30,35215	21,51152	19,99578	34,02816	29,64958	14,71595	15,87506	64,16343	16,76641	15,42039	12,92261	26,99512	8,688454	9,075555	11,56858	10,09298	8,868258	6,479539	8,733356	14,90999	4,131853	4,128468	4,32713	8,619378	6,459301	18,16554	16,53507	14,62671	12,90582	15,2685	12,57177	32,67304	12,31425	13,10269	11,38898	16,21594	8,76195	11,38939	9,956965	15,12274	7,504077	6,781057	8,412219	15,71825	5,910213	4,851486	4,173436	12,4837	6,720682	13,557	11,39596	12,79578	7,914318	16,08277	10,48698	16,88999	9,246794	11,63862	11,15854	18,68209	8,576619	9,529659	9,062915	16,64104	8,837034	6,348296	8,007775	16,95299	5,644686	4,731916	4,757751	13,76395	8,619515	13,82405	6,664179	8,208374	6,20137	15,41411	9,808315	15,87485	6,825127	10,56242	8,352192	11,24282	8,339551	9,860188	6,272102	13,6544	7,215338	7,0834	4,833112	13,1375	11,45074	6,363906	2,718418	5,33481	6,837077	16,90007	3,620137	6,08988	3,558659	10,59737	4,647505	12,50394	3,441507	9,288584	3,313646	15,67149	4,346334	7,282135	2,869349	15,90932	5,134765	4,990743	1,749558	12,09839	5,314433	4,205626	3,22592	10,0909
03,11,2019 10:52:00	120	67,92751	75,67155	27,33636	53,0468	20,13379	14,40284	23,37575	71,74519	13,09619	6,5864	7,099702	55,35635	8,6086	3,632156	11,13388	35,53326	6,458677	4,324712	8,521771	22,9293	2,359431	1,609748	11,25104	19,36691	58,96856	29,16757	12,57225	58,98886	52,49447	10,9384	32,20525	91,51041	22,79074	11,4468	13,23967	45,38234	12,48584	6,198606	14,80866	24,29839	8,571231	5,535821	9,734193	13,26999	1,843847	2,562376	4,676516	4,730257	34,70035	44,32595	22,07152	56,79363	59,46729	19,34019	20,90987	87,73251	22,95569	13,66718	16,04035	43,06553	13,02532	13,06352	13,95709	26,68443	10,18402	6,371296	11,31417	17,12664	3,661237	5,039442	5,352357	10,50377	31,77415	21,86622	21,48651	34,49587	30,32638	14,73474	16,02937	64,24658	16,93247	15,40603	12,79592	27,09589	8,611364	8,8284	11,58295	10,13905	9,030586	6,602218	9,078384	14,95303	4,064986	4,02361	4,522892	8,730243	6,339247	18,39073	16,78465	14,55563	12,54083	15,61422	12,00106	32,18647	11,98083	12,83806	11,65334	16,00471	8,952875	10,70589	9,601914	14,74013	7,717591	6,662452	8,721128	15,23603	5,977149	4,672165	4,152575	12,10827	6,758606	13,05827	11,31507	12,69016	7,919014	15,9739	10,07557	16,34194	8,987204	11,79694	10,87989	18,0685	8,662412	9,642047	8,953221	16,64159	8,989624	6,360591	8,079339	17,26286	5,563521	4,770666	4,702213	14,18373	8,420228	13,68065	6,649812	8,165133	6,135057	15,17607	9,709811	15,40886	6,795493	10,42509	8,411799	11,40943	8,607564	10,14285	6,16317	13,88035	7,277922	6,897243	4,876422	13,3428	11,05831	6,583292	2,6682	5,342894	6,846194	17,04161	3,687003	6,406663	3,637406	10,25945	4,532561	12,21948	3,419057	9,05718	3,340448	15,03895	4,584439	7,019714	3,064973	15,54329	5,017822	4,872002	1,773113	12,14778	5,503012	4,144908	3,346043	9,860744
03,11,2019 12:52:00	122	69,52668	76,91824	28,19359	54,12674	20,32631	14,79588	24,14152	72,61605	13,43059	6,451426	6,936478	55,86476	8,515417	3,420783	10,83582	35,27161	6,260915	4,700969	8,417326	22,9166	2,324547	1,486102	11,17367	19,354	60,40893	31,15391	12,93698	60,30122	54,08751	11,3885	32,49765	92,68346	23,36821	11,95485	12,63994	45,44837	12,88019	6,494183	15,02258	24,58298	8,656334	5,741254	9,620979	12,93621	1,621353	2,623231	4,702697	4,627195	36,48907	46,86947	22,5985	58,3564	60,50942	20,0822	21,59338	88,36248	23,46582	14,38543	16,33966	43,05654	13,35392	13,26426	13,69502	27,10674	10,16281	6,380553	10,98958	17,59187	4,05504	5,104442	5,715835	9,778753	33,09757	22,11552	21,98421	35,85757	30,7981	15,20647	16,10632	65,36051	16,84868	15,39021	12,63801	27,06081	8,602523	8,818038	11,86498	9,711949	9,240508	6,614237	9,186628	14,86337	4,217162	4,15741	4,452365	8,037963	6,2844	17,8614	16,71744	15,1472	12,44487	15,26269	12,20753	31,78249	11,94601	12,55567	11,78824	15,5064	8,813207	10,65698	9,639905	14,98045	7,660394	6,855726	8,569779	15,16405	5,761702	4,636867	4,019465	12,01792	6,678824	12,84034	11,12525	12,73921	7,791015	15,69428	10,37957	16,0293	8,978295	11,20938	10,79783	17,953	8,435289	9,535257	8,859279	16,59296	8,848985	6,277146	7,960458	16,84765	5,5084	4,754779	4,669885	13,48495	8,281043	13,52198	6,473253	8,155461	6,016521	14,84354	9,326716	15,08268	6,861528	10,50557	8,238627	11,03103	8,36649	9,985633	6,10411	13,39605	7,0088	6,699754	4,815981	12,9398	11,49964	6,307886	2,886411	5,193413	6,673576	16,83521	3,593612	5,893843	3,670286	10,06148	4,42812	11,68173	3,358615	8,987279	3,485024	14,72894	4,368438	7,097218	2,720698	15,46751	4,986184	4,795743	1,733877	11,98711	5,292399	3,991351	3,332436	10,02639
03,11,2019 14:52:00	124	70,89494	78,51444	29,68107	56,95071	20,80708	15,06714	24,66885	73,63969	13,36835	6,378827	6,983103	56,2855	8,480327	3,236489	11,04761	35,86662	6,39713	4,504034	8,424096	22,87604	2,562721	1,399135	11,31148	19,52324	61,17	32,4544	13,31199	62,3427	55,65387	11,78969	35,07383	93,3028	23,88428	11,98559	13,14427	46,56249	13,1096	6,202405	14,85031	24,38826	8,977465	5,889631	10,46751	13,5858	1,681656	2,862787	4,860534	4,649024	37,16429	48,77445	22,98394	60,0938	62,19399	21,06253	21,7155	89,26467	23,62746	14,05131	16,58446	43,71518	13,23006	13,30978	13,67049	27,0421	10,09001	6,354372	11,08346	17,41323	3,735839	5,031567	5,276372	10,25365	33,84871	21,66328	22,11621	35,70955	31,90975	15,15045	16,56285	66,58957	16,57404	15,29965	12,69086	27,42988	8,564322	8,864181	11,65485	9,676861	9,007444	6,472839	8,861419	15,07895	4,429018	4,189255	4,437928	8,294029	6,210763	17,71358	17,01101	14,4983	12,50097	15,21759	12,20877	32,00506	12,02262	12,54296	11,50033	15,30883	8,954396	10,73677	9,821711	14,58761	7,80649	7,040988	8,588639	15,33426	6,053133	4,806241	3,899273	12,1428	6,435607	12,56776	11,33275	12,7274	7,626617	15,3268	10,56248	16,62453	8,730865	10,91256	10,59454	17,69818	8,510374	9,254047	8,844978	16,58419	8,735219	6,363076	7,966886	16,53355	5,610493	4,734127	4,663461	13,44634	8,12265	13,48185	6,464206	7,908723	6,353682	14,5394	9,268969	14,53194	6,736363	10,38828	8,412634	10,83934	8,32898	9,705389	6,179887	13,46748	7,0604	6,71336	4,739513	12,94402	11,50482	6,621077	2,656871	5,075776	6,649329	16,75833	3,578485	6,357344	3,39115	9,777641	4,350685	12,24387	3,521497	9,01677	3,28118	14,56655	4,310759	7,362813	2,71455	15,56477	5,217659	4,930648	1,964039	11,96659	5,235479	4,117139	3,312956	9,767282
03,11,2019 16:52:00	126	72,47595	80,36306	30,61802	58,66317	20,87589	15,11667	26,18327	74,8005	13,83876	6,582532	7,19503	56,53735	8,83524	3,461539	10,94648	35,10659	6,795285	4,305095	8,764851	22,21941	2,435206	1,506479	11,43332	19,82537	63,7603	34,48075	14,04309	63,30079	56,72918	11,81843	36,09595	94,29514	24,51108	11,97882	13,8617	47,36116	13,30273	6,369846	15,06825	24,89928	8,686797	5,940884	9,856668	13,23739	1,678823	2,80801	4,701108	4,960279	38,87682	51,79535	25,14223	61,37882	63,90707	21,63682	23,01869	90,17462	23,49283	14,68273	17,53046	44,07721	13,28118	13,27199	13,80505	27,10475	10,27478	6,444655	10,94158	17,79683	3,698953	5,00373	5,36493	10,23575	35,30497	22,51892	22,56023	36,72372	32,60749	15,32341	16,53936	67,62177	16,17015	15,34517	12,81589	27,31135	8,524327	8,784399	11,72483	9,83332	9,124875	6,610578	9,104153	15,00787	4,193261	4,151124	4,410781	8,295547	6,291584	18,07429	17,37518	13,86591	12,50594	15,07847	12,18784	31,79826	11,54972	12,27067	11,40888	15,05201	9,031208	10,49251	9,405325	14,33515	7,854774	7,030835	8,64949	15,42924	5,726749	4,671889	3,998881	12,33325	6,506825	12,33097	11,70168	12,58724	7,45966	15,09519	9,840434	16,56098	8,649078	10,88155	11,00865	17,64057	8,241806	9,295768	8,737982	16,42869	8,652946	6,164138	7,962947	16,3188	5,671763	4,827172	4,68667	13,56653	8,01579	13,41029	6,636687	8,01897	5,847148	14,18932	9,289208	14,46673	6,601873	10,41888	8,429419	10,64172	8,211411	9,78918	5,998148	13,02974	7,255816	6,707284	4,700348	12,77575	11,44148	6,38449	2,896013	5,207986	6,624944	16,62163	3,826812	5,664096	3,414912	9,753121	4,219026	11,44762	3,366904	8,905558	3,389699	14,68668	4,296599	6,790657	2,754614	15,00566	5,041445	4,94695	1,750387	12,05446	5,229954	3,95854	3,103517	9,631271
03,11,2019 18:52:00	128	74,47164	82,03477	32,19392	61,0925	21,48327	15,61146	26,51614	76,83777	14,83802	6,585503	6,665836	55,4731	8,956469	3,646593	11,16884	34,47178	6,873065	4,586027	8,708968	23,46374	2,418214	1,780435	11,72317	19,66719	64,91456	35,53485	14,68791	65,35836	58,35392	12,30783	37,97179	94,35503	24,69468	12,39052	13,89306	46,28197	13,00266	6,298905	14,96048	25,19707	8,680716	6,01673	10,27892	13,22088	1,75612	2,899122	4,620979	4,913309	40,10555	54,02996	25,71204	62,70274	64,32582	21,57742	22,82141	91,00968	23,62891	14,41997	17,05259	43,99308	13,39937	13,43612	13,85735	27,87549	10,29371	6,638275	10,86586	17,68857	3,578968	5,155974	5,171999	10,2381	36,12656	22,96585	22,23364	37,10827	32,9465	15,11418	17,00085	68,72639	16,27735	14,87966	13,0408	27,30997	8,555135	8,768788	11,79148	9,758782	9,191537	6,619072	9,227245	14,82545	4,138138	4,034039	4,5164	8,540699	6,101969	17,57633	16,89193	13,91115	12,26811	14,97112	12,58317	31,86153	11,59704	12,61121	11,41419	15,09518	8,644521	10,29903	9,741999	14,07203	7,58213	7,0222	8,736115	15,39325	5,706923	4,771912	3,995428	12,05108	6,455224	12,26977	11,70666	12,80421	7,453096	14,78034	10,07661	15,66652	8,577168	10,78408	10,64358	17,3691	8,058064	9,109888	8,707032	16,13741	8,621035	6,262363	7,944569	16,6161	5,461842	4,852315	4,665602	13,819	7,925577	13,4031	6,336137	7,972202	5,720808	14,34295	8,924967	14,3638	6,580598	10,29102	8,131285	10,66327	8,125759	9,905091	5,998563	13,21024	7,370827	6,654301	5,033639	12,78625	11,16656	6,492457	2,720215	5,353807	6,604153	16,50696	3,591056	5,882446	3,397367	9,555152	4,154646	11,83956	3,251202	8,934295	3,391703	14,71976	4,5021	6,713777	2,707711	14,90855	4,940387	4,913517	1,789138	12,23378	5,279897	4,038669	3,339205	9,676931
03,11,2019 20:52:00	130	77,03677	84,22842	34,59653	65,82912	22,73037	15,98164	27,81381	77,52886	14,03936	6,870924	7,617291	56,78982	8,878965	3,503675	11,35679	34,86764	7,083678	4,281195	8,995425	23,79027	2,495165	2,013705	11,75647	19,85536	66,10342	36,51345	15,18257	66,66991	60,15204	12,47451	38,73232	94,69923	24,53967	12,82645	14,36754	47,26955	13,11215	6,589163	15,06217	24,85121	8,707032	5,929625	10,21524	13,79075	1,666459	2,586483	4,705943	4,91766	41,51794	57,10501	26,19557	63,5349	65,93777	21,65409	23,86694	91,97176	23,63451	14,71375	17,53377	44,05787	13,57206	13,39115	13,83171	27,79309	10,22664	6,457503	11,34671	17,80877	3,916611	5,035436	5,323483	10,55703	37,23986	23,18136	22,99216	38,17149	32,77526	15,495	16,42373	70,20917	16,21574	15,4387	12,72028	27,40599	8,559834	8,786265	11,69899	9,930161	9,147324	6,568854	9,060287	14,73654	4,12681	4,017462	4,543062	8,434115	6,398997	18,24242	16,68746	13,64659	12,29878	14,66105	12,39783	31,90298	11,17657	11,71336	11,20316	14,69013	8,537039	10,33709	9,592934	14,07396	7,544622	6,848544	8,714149	15,23734	5,782838	4,790838	3,909012	12,45061	6,435538	12,35749	11,77373	12,85533	7,550563	14,46134	9,514536	15,1912	8,474731	10,77503	10,61201	17,35625	8,181296	9,194297	8,621449	16,15771	8,666695	6,131673	8,02608	16,41157	5,383372	4,784414	4,608684	13,66172	7,976279	13,47045	6,39651	8,190828	5,785119	14,71527	9,210322	14,04468	6,810277	10,20778	8,001768	10,64061	8,159538	9,830419	6,052856	13,19802	7,274189	6,843224	4,820127	12,95348	11,21297	6,329506	2,853669	5,317749	6,436919	16,53445	3,512722	6,082215	3,544844	9,43102	4,038531	11,34381	3,405518	8,778182	3,142338	14,37693	4,327338	6,699131	2,805869	14,97935	5,063204	5,068246	1,990909	12,15724	5,202944	3,928491	3,113258	9,678452
03,11,2019 22:52:00	132	78,63097	85,14948	35,74865	68,45897	23,77314	16,28081	27,72505	78,99895	14,31995	6,802194	7,476445	57,55124	8,822946	3,454976	11,28647	34,64744	6,53563	4,085226	8,962201	24,12798	2,449367	1,577973	11,48424	19,33528	68,54932	38,37333	15,9835	67,92641	61,61388	12,72415	40,77157	95,20984	25,95532	13,11996	14,76604	46,13313	13,69902	6,788103	15,43338	25,75418	8,696118	5,950348	10,10168	13,51252	1,707698	2,722079	4,565373	4,949228	43,7196	58,68713	27,74004	65,03025	67,27514	22,26942	24,70158	92,74294	23,7556	14,74877	17,67179	44,44014	13,494	13,30626	13,89409	27,00991	10,26663	6,514976	11,23867	17,46554	3,793863	5,071838	5,286596	10,29799	37,7857	24,41292	22,89194	39,17219	33,3421	15,41356	16,85952	70,5314	15,99172	15,0516	12,73382	27,06199	8,525643	8,675947	11,61541	9,518124	9,314903	6,664663	8,991282	14,83884	4,108505	4,038669	4,487663	8,450831	6,394022	18,53248	16,49743	13,35005	12,54303	14,63127	12,29871	31,20419	11,00367	11,86284	10,84536	14,54859	8,453592	10,18036	9,416789	13,91157	7,527218	6,953194	8,650806	15,14485	5,597783	4,630927	4,044402	12,37269	6,414608	12,43762	12,05218	12,35798	7,463666	14,46445	9,228835	15,4313	8,308465	10,74636	10,50902	17,35785	7,946645	9,035765	8,599414	15,76868	8,725476	6,150254	7,990026	16,13782	5,399121	4,727702	4,626022	13,38265	7,834187	13,36207	6,400655	7,88192	5,729512	13,91765	8,915988	13,96469	6,617207	10,23638	7,705016	10,52097	8,12583	9,592175	6,001117	13,48503	7,255746	6,678824	5,011466	13,08031	11,00816	6,487346	2,704671	5,298823	6,409841	16,12946	3,497665	6,059005	3,354332	9,281054	4,138967	11,32799	3,182609	8,64024	3,309018	14,42225	4,257018	6,737606	2,920604	14,68432	5,014367	5,074881	1,722825	12,03463	5,161982	3,958195	3,115052	9,61525
04,11,2019 00:52:00	134	80,02251	86,88632	37,29539	70,9471	24,11652	16,59165	28,29782	79,72417	14,01125	6,772491	7,406056	57,72393	8,972147	3,577172	11,443	34,63485	6,737815	4,475852	8,754833	23,43681	2,473819	1,520087	11,29386	19,74843	69,09875	40,37812	17,01958	68,85699	63,08195	13,17411	42,53522	95,78241	25,36341	13,31524	14,80825	48,68707	13,87972	6,879352	15,36023	25,70982	8,835998	6,032618	10,10631	13,81306	1,66639	2,629379	4,584025	4,815289	44,86371	60,68177	29,06215	66,69796	69,37493	22,86071	26,03296	93,18378	23,93401	15,47386	17,86887	44,94246	13,48862	13,58636	13,65861	27,96052	10,31975	6,794181	11,22935	17,80207	3,586705	5,041031	5,24598	10,2591	39,18711	24,66719	24,27636	39,78075	35,03765	15,3833	16,61237	71,83562	15,97073	14,97271	12,98795	27,14253	8,345834	8,486475	11,5234	9,631201	9,051379	6,479609	9,051169	14,82607	4,119279	4,10284	4,402492	8,811891	6,283294	17,93718	16,3894	13,4404	12,23088	14,58492	12,1513	31,03269	10,81068	11,65893	10,92341	14,49878	8,573785	10,2466	9,547482	13,98099	7,457795	6,806267	8,764989	15,70748	5,661885	4,578153	3,9803	11,71578	6,412466	12,15545	11,62121	12,38927	7,14025	14,30944	9,025959	15,18236	8,623178	10,32169	10,19583	16,86429	8,084313	8,80685	8,673739	15,58307	9,018845	6,068813	8,177219	15,95435	5,391177	4,687845	4,658763	14,19637	7,875497	13,22509	6,612303	7,716966	5,780005	13,78026	8,870812	13,77549	6,604429	10,15728	7,810221	10,29025	8,220879	9,763828	6,182375	12,94865	7,330348	6,615205	5,103683	12,60623	11,18983	6,298767	2,637807	5,14651	6,279979	16,00747	3,527644	5,634945	3,169623	9,423078	4,139934	11,71585	3,210101	8,328014	3,257418	14,07569	4,555563	6,752805	2,782866	15,01098	4,980036	4,879877	1,748798	12,22501	5,495414	4,073898	3,24913	9,625259
04,11,2019 02:52:00	136	81,48077	88,52487	39,31359	73,04591	24,76031	16,8819	29,0848	80,67977	14,25646	6,861668	7,428988	57,95893	8,877859	3,766094	11,34546	34,45382	7,082783	3,920618	8,81355	23,56218	2,36993	1,744791	11,32965	19,37617	70,97762	43,66289	18,08729	71,90379	64,72231	13,72589	43,80643	96,52892	25,73994	13,51431	15,08027	49,48635	13,77708	6,752941	15,50163	25,60427	8,850853	6,052166	10,14554	13,78143	1,706731	2,569974	4,621947	4,81757	46,55635	63,52143	29,62616	68,20374	70,25896	24,46328	28,26626	94,30046	24,17475	15,67584	18,80533	46,6027	13,55534	13,57199	13,63616	27,96557	10,39525	6,4077	11,38345	17,80262	3,750414	5,001451	5,115012	10,28107	39,81439	25,82076	24,59037	40,11626	34,82738	16,14631	17,05363	72,41151	15,7108	14,75526	12,94133	26,79963	8,216042	8,663863	11,36273	9,63293	9,147188	6,608987	8,930565	14,84278	4,085916	4,112442	4,329134	8,198497	5,986752	17,19296	16,47857	12,81119	12,0137	14,34619	12,00583	31,26445	10,71079	11,27293	10,72226	14,29915	8,539249	10,04656	9,081841	13,76838	7,311006	6,80171	8,487856	15,32804	5,608905	4,606266	4,051931	11,9159	6,421584	12,23226	11,82126	12,55664	7,103228	13,84567	8,795176	15,86614	8,159673	10,36652	10,12365	16,43015	8,039831	8,788543	8,507887	15,44382	8,669525	6,120552	8,021661	15,8859	5,376256	4,700624	4,627335	13,94273	7,752057	13,11933	6,261398	7,804417	5,677636	13,71498	8,84588	13,38217	6,668531	10,22843	7,690994	10,38254	7,993411	9,623467	6,07586	12,91114	7,267837	6,572863	4,993229	12,46808	10,95456	6,195569	2,752611	5,100574	6,341113	15,98799	3,572129	5,622995	3,454561	9,174542	3,899757	11,66984	3,304528	8,210028	3,189102	14,16597	4,298395	6,649812	2,725671	14,6544	4,906055	4,845685	1,697889	11,58143	5,248604	4,045093	3,104277	9,485245
04,11,2019 04:52:00	138	82,25346	89,70525	40,91429	75,61007	25,96775	16,86256	30,31098	81,62716	14,13841	6,813869	7,199381	58,32539	8,897199	3,27607	11,19536	34,23408	6,815939	4,518125	8,8036	23,86806	2,43942	1,636204	11,15992	19,54023	74,15402	45,56532	19,57014	72,62737	66,16178	14,32215	45,25364	97,19115	26,00492	13,89036	15,4979	50,63308	13,88511	6,897241	15,76515	26,11074	8,745855	5,973558	9,75699	13,66676	1,872306	2,563135	4,650474	4,669265	47,7314	66,05706	31,10065	69,71969	72,46089	25,29426	29,08364	94,88098	24,4849	15,79976	18,62766	46,29474	13,49449	13,36656	14,16342	28,28194	10,09519	6,37627	11,1296	17,65845	3,625594	5,06424	5,100645	10,09001	41,41454	26,40915	25,25227	41,39237	35,87243	17,32683	17,11186	73,72858	15,7273	14,88747	12,93304	26,92453	7,954037	8,43294	11,86022	9,843059	9,252184	6,527686	9,047785	14,88499	4,072515	4,022782	4,31152	8,703856	6,081869	17,83316	16,68291	12,80083	12,04375	14,46874	11,75107	30,68745	10,76743	11,20772	10,7349	14,6033	8,623454	9,902187	9,067402	13,92345	7,258165	6,74106	8,684859	16,12532	5,62949	4,611585	3,845393	11,75343	6,334272	12,05867	11,95692	12,52459	6,928741	13,82992	8,486473	15,20329	8,230339	10,604	10,00262	16,37116	7,945539	8,901828	8,501258	15,42191	8,780393	6,122139	8,021317	16,14887	5,34842	4,641495	4,547966	13,5541	7,824243	13,09903	6,588403	7,671584	5,646896	13,32	9,033696	13,16783	6,407837	9,67907	7,824311	10,36887	8,087215	9,437513	6,204063	13,34273	7,423118	6,532106	4,95061	12,47292	10,99518	6,133813	2,775268	4,966776	6,308162	15,92368	3,557623	5,770198	3,107592	9,040947	4,029964	11,02716	3,082725	8,267917	3,28491	14,03701	4,488422	6,820153	2,968542	14,90944	4,977411	4,828761	1,696853	11,78541	5,229399	3,878757	3,077545	9,595834
04,11,2019 06:52:00	140	83,99799	91,05457	43,51382	77,54483	26,44168	17,17292	31,10417	82,56921	14,61559	6,750386	7,191505	58,66227	8,859553	3,453249	11,06087	34,03978	6,853032	4,392061	8,903902	23,74474	2,418766	1,625083	11,21173	19,3017	76,47241	47,3559	20,17165	74,37292	67,43243	14,65179	47,04451	97,18155	26,24247	13,68949	15,58956	50,98364	13,44185	7,202628	15,53306	25,87049	8,96061	6,047677	10,10838	13,78447	1,577006	2,731888	4,493396	4,823096	51,48168	69,65096	33,85389	72,72092	73,796	25,96485	29,47502	95,25841	24,2986	15,43891	18,59174	47,17701	13,41657	13,46064	14,00848	27,70875	10,3029	6,515596	11,43008	17,95562	3,599276	5,053118	5,090006	10,14133	43,01578	26,96957	25,66167	42,79281	37,14682	16,79847	17,79267	73,90521	15,62223	14,7737	12,66081	26,53825	7,897118	8,54063	11,63475	9,908196	9,026788	6,558838	9,143318	15,17759	4,066575	3,948662	4,470324	8,140474	5,883137	18,05882	16,52679	13,32919	12,17154	13,86453	12,39314	30,06535	10,53872	11,11254	10,70989	14,2479	8,659716	10,14969	8,837797	13,47577	7,370412	6,655063	8,864113	15,65374	5,707475	4,635001	3,986101	11,5719	6,421377	12,12733	11,75059	12,47147	6,988144	13,66655	8,821909	15,12427	7,960114	10,47863	9,772879	16,22948	7,919915	8,704688	8,403238	15,44064	8,928632	6,242609	8,080377	16,37696	5,382405	4,612001	4,590518	13,71753	7,643814	13,19104	6,748383	7,609209	5,635431	13,2778	8,83068	12,89594	6,40473	9,661805	7,895943	10,26739	8,079546	9,459549	6,015555	12,80504	7,502488	6,567265	4,833733	12,46746	11,02004	6,200956	2,696728	5,129724	6,266785	15,84231	3,41208	5,317888	3,082104	9,086885	3,832201	10,99055	3,014892	8,2961	3,222397	14,0694	4,230353	6,640555	2,747706	14,65054	5,044484	4,797607	1,680551	11,77297	5,28024	3,972148	3,252307	9,432539
04,11,2019 08:52:00	142	85,70615	92,18818	44,99482	79,1266	28,35716	17,74245	32,11593	83,81576	14,24535	6,759021	7,008524	58,65101	8,827915	3,325872	10,927	34,02927	6,972327	4,209908	8,927731	23,60549	2,342023	1,665078	11,3101	19,54858	79,10773	50,02846	21,28986	75,98032	69,12909	16,08926	48,16996	97,89973	26,5587	14,36547	15,40126	51,0302	13,36988	7,17161	15,68951	25,66866	8,692874	5,984886	10,3659	14,08163	1,678893	2,530255	4,521786	5,035988	53,10296	72,13942	35,41536	74,5414	75,44436	27,64049	30,70699	96,12421	24,03963	15,85039	18,98085	47,56886	13,67678	13,22951	13,79504	28,28097	10,44119	6,612097	11,3045	17,94699	3,648113	4,976099	5,13767	10,0201	43,86238	27,11725	26,8493	43,21411	38,30204	17,15635	18,25313	74,54292	15,53465	14,51143	12,79053	26,35126	7,956248	8,434254	11,24047	9,567028	9,024647	6,578388	8,984372	14,85142	4,086538	3,917302	4,632516	8,256104	5,952004	18,09087	16,97336	13,37208	11,97364	15,0735	12,09418	31,22417	10,61699	11,43643	10,43152	14,16978	8,51735	9,908197	9,112855	13,41111	7,362746	6,802954	8,594439	15,12779	5,65622	5,00297	3,850437	12,44958	6,345603	11,97544	12,12595	12,21188	7,031387	13,51473	8,649561	15,05574	8,291747	10,35436	10,11825	16,52175	7,905959	8,692803	8,39246	15,21124	8,872265	6,073994	7,794333	16,01991	5,385237	4,736475	4,568827	13,49227	7,657563	13,0372	6,398166	7,440181	5,600683	13,1431	8,807197	12,90582	6,346361	9,860743	7,764905	10,23762	7,987537	9,421553	6,08249	12,51596	7,258993	6,498811	4,774052	12,90789	11,15951	6,265128	2,709024	5,182705	6,310027	15,85723	3,39184	5,897366	3,080377	9,050344	3,528956	11,04153	3,021939	8,135154	2,986571	13,74365	4,20825	6,798187	2,710474	14,61462	4,898872	4,747595	1,6724	11,97392	5,273127	3,915713	3,224952	9,437788
04,11,2019 10:52:00	144	87,25339	92,83391	46,51359	81,27003	28,90742	18,63202	33,34011	84,64362	13,62539	7,032838	6,803784	59,20556	8,916059	3,286293	10,99746	33,71982	6,906015	4,067196	8,811616	24,67189	2,504766	1,576799	11,12642	19,26738	80,29958	51,1501	21,86333	77,33186	71,27652	15,35415	49,63169	97,72697	26,68731	13,51991	15,66852	51,3999	13,20996	7,228944	15,48685	25,31858	8,843321	6,164139	10,26152	14,18469	1,629227	2,912591	4,477302	4,881949	54,95655	74,10899	36,28847	75,50335	76,62371	28,00556	31,33946	96,69208	24,59397	15,99918	19,10705	47,69569	13,32657	12,80476	13,88732	27,88185	10,21503	6,416059	11,30899	17,903	3,622416	4,940041	5,269052	10,4023	44,73171	27,09536	27,14771	42,78962	38,94963	17,3834	18,42983	75,37225	15,0212	14,81315	12,93297	26,11482	7,909482	8,375951	11,19446	9,693926	8,960958	6,758675	9,272557	15,05332	4,003301	3,88981	4,293213	8,04584	5,916294	17,94533	16,68579	12,88593	11,69284	14,97928	12,12761	30,1253	10,44872	10,87236	10,22705	13,9021	8,547677	10,07736	9,269588	13,47363	7,361366	6,651745	8,686243	14,97381	5,676254	4,576425	3,724234	11,38014	6,36577	12,14074	11,59511	12,07587	6,900903	13,44351	8,85907	15,38144	8,023042	9,962281	9,724798	16,2797	7,74515	8,414495	8,188482	15,09332	8,722921	6,404385	7,837988	16,21145	5,296129	4,628026	4,481031	13,39143	7,587313	12,76497	5,955251	7,29436	5,360231	12,90886	8,454284	12,78383	6,232109	9,50341	7,530809	10,25876	8,0256	10,24922	6,02046	12,52072	7,356667	6,472286	4,845201	12,44937	11,05223	6,092092	2,701149	5,13097	6,207725	15,64185	3,365937	5,565664	3,045977	8,868052	3,554031	11,1448	3,023251	8,229097	2,859748	13,72845	4,16197	6,54537	2,777892	14,53788	4,826756	4,722797	1,658516	11,53473	5,100228	3,781361	3,021731	9,349926
04,11,2019 12:52:00	146	88,97829	94,21308	49,21164	82,6474	27,6492	18,17598	33,90908	84,35566	13,15326	6,700444	6,696299	58,7964	8,783504	3,174665	11,32957	33,76837	7,238547	4,674652	9,532771	25,3864	2,39832	1,829963	11,40866	19,3294	82,30375	53,03043	23,49538	77,31922	71,33704	15,87243	50,74871	98,58691	26,96922	13,75649	15,35767	52,8373	13,11174	6,978889	15,45756	24,38888	8,767683	6,281291	10,89046	14,61345	1,363215	2,574049	4,633137	4,674029	58,10675	75,46674	39,24182	76,41557	79,30904	28,15739	31,60837	96,89648	24,47039	15,79852	19,50666	48,31199	13,29327	13,00184	14,36471	29,01691	9,888442	6,097894	11,68815	17,93013	3,653224	4,910269	4,972853	10,09532	48,18965	27,06509	29,09621	42,17397	40,10666	16,38021	19,47937	75,83698	14,6723	14,02361	12,97952	26,60636	7,653348	8,182609	11,29373	10,22705	9,280089	6,645044	9,12094	14,92491	4,035906	4,000054	4,547068	8,064422	6,127113	17,90837	18,90031	12,67241	11,5232	14,64405	12,10951	30,37094	10,52753	10,66216	10,4664	14,11658	8,539802	9,19257	9,116035	12,94533	7,604166	6,614308	8,773002	15,26332	5,606833	4,863021	4,194918	12,06109	6,215529	11,03047	13,21804	11,37648	7,168227	12,70985	9,357591	14,89791	8,034581	9,961182	9,624434	16,1843	7,827765	8,044251	8,289124	14,75519	8,737084	5,742704	7,61508	16,05879	4,947226	4,915864	4,517228	12,90637	7,58455	13,13453	7,299193	7,106472	5,522627	12,1426	8,653361	12,75206	6,404454	9,308411	7,608656	10,12192	7,940843	8,880485	6,34263	12,20802	6,948015	6,006369	4,899011	12,34258	10,77282	6,335793	2,912176	5,0411	6,371504	15,68323	3,971319	6,051061	3,110839	8,525158	3,580763	11,58129	2,984431	7,79399	3,247472	13,73902	4,071963	6,329712	2,88724	14,80755	4,893209	4,439032	1,61479	12,82804	4,940732	3,810095	2,96495	9,380321
04,11,2019 14:52:00	148	90,62375	94,29037	51,63102	84,98818	27,35798	18,81742	35,64378	85,66457	12,9624	6,678893	6,786307	59,57651	8,41657	3,227508	11,44037	34,55715	6,71571	4,282232	9,406981	25,34765	2,63608	1,655752	11,82146	19,03936	83,06518	55,10782	24,80631	78,81596	71,79444	16,56395	52,94538	98,84187	26,3255	14,07079	15,61968	53,34715	12,61149	6,788033	15,002	24,39344	8,901276	6,244128	10,68565	15,55841	1,470491	2,37884	4,801338	5,016439	58,42893	75,68413	41,3246	79,13454	80,66512	29,42148	32,01626	97,30464	24,63335	15,5428	20,2638	48,97948	13,1022	12,66046	13,99121	29,14366	9,732882	6,207103	12,09736	17,92253	3,561767	4,904605	5,006769	10,70989	49,02381	27,10786	29,82841	42,60023	40,64061	16,56568	19,65787	77,44714	14,62816	13,96628	12,67234	26,6898	7,602508	8,276415	11,55981	10,97687	8,806229	6,644354	9,127637	15,38883	4,138415	3,914124	4,609167	8,022491	6,066603	17,95638	18,68914	12,92827	11,8654	14,44898	11,73664	31,49169	10,35222	10,58487	9,945153	14,53311	8,433907	8,85921	9,287757	13,35295	7,500759	6,774217	8,762156	15,56338	5,581135	4,612277	4,200169	11,60968	6,128288	10,65477	12,96405	11,15599	7,526595	12,90326	8,859278	15,46412	8,035892	9,30309	9,661663	16,94345	7,775405	7,811258	8,174665	15,10002	8,630703	5,657742	7,591595	17,02192	5,096291	4,524895	4,351306	13,33319	7,214367	12,52715	7,511881	7,096388	5,430344	11,84046	8,312542	12,80359	6,155779	8,91074	7,502139	10,15058	7,867136	8,604666	6,177814	12,30728	6,932746	6,166625	4,828485	12,24387	10,53085	6,077516	2,770088	4,951579	5,856198	15,59564	4,071341	6,715018	3,04798	8,542978	3,637751	11,72338	2,897877	7,912038	2,983118	13,91958	4,245827	6,416749	2,847797	15,02141	4,845547	4,547552	1,67765	13,28222	4,874696	3,928149	2,989748	9,477231
