# Supplementary material for: Neuroblastoma signalling models unveil combination therapies targeting feedback-mediated resistance
Source: PLoS Comput Biol. 2021 Nov 4;17(11):e1009515. doi: 10.1371/journal.pcbi.1009515 (PMC8604339; doi:10.1371/journal.pcbi.1009515)
Supplement: S2 File — (ZIP) [file pcbi.1009515.s023.zip › drug_sensitivity/NB-EBC1_drug_sensitivity/NB-EBC1_AKTi_04-071117.txt]

Label: NB-EBC1_AKTi
Metric: Phase Object Confluence (Percent)
Cell Type: NB-NBC1
Passage: 6
Notes: NB-NBC1 with AKTi MK1106
Analysis Job: NB-EBC1_AKTi

Date Time	Elapsed	A1, Image 1	A1, Image 2	A1, Image 3	A1, Image 4	B1, Image 1	B1, Image 2	B1, Image 3	B1, Image 4	C1, Image 1	C1, Image 2	C1, Image 3	C1, Image 4	D1, Image 1	D1, Image 2	D1, Image 3	D1, Image 4	A2, Image 1	A2, Image 2	A2, Image 3	A2, Image 4	B2, Image 1	B2, Image 2	B2, Image 3	B2, Image 4	C2, Image 1	C2, Image 2	C2, Image 3	C2, Image 4	D2, Image 1	D2, Image 2	D2, Image 3	D2, Image 4	A3, Image 1	A3, Image 2	A3, Image 3	A3, Image 4	B3, Image 1	B3, Image 2	B3, Image 3	B3, Image 4	C3, Image 1	C3, Image 2	C3, Image 3	C3, Image 4	D3, Image 1	D3, Image 2	D3, Image 3	D3, Image 4	A4, Image 1	A4, Image 2	A4, Image 3	A4, Image 4	B4, Image 1	B4, Image 2	B4, Image 3	B4, Image 4	C4, Image 1	C4, Image 2	C4, Image 3	C4, Image 4	D4, Image 1	D4, Image 2	D4, Image 3	D4, Image 4	A5, Image 1	A5, Image 2	A5, Image 3	A5, Image 4	B5, Image 1	B5, Image 2	B5, Image 3	B5, Image 4	C5, Image 1	C5, Image 2	C5, Image 3	C5, Image 4	D5, Image 1	D5, Image 2	D5, Image 3	D5, Image 4	A6, Image 1	A6, Image 2	A6, Image 3	A6, Image 4	B6, Image 1	B6, Image 2	B6, Image 3	B6, Image 4	C6, Image 1	C6, Image 2	C6, Image 3	C6, Image 4	D6, Image 1	D6, Image 2	D6, Image 3	D6, Image 4
11/3/2017 6:00:00 PM	0	51,29863	37,21382	47,74854	48,60978	37,61224	45,40493	34,58154	47,94886	40,00455	41,48251	36,17028	44,97589	49,25018	43,06608	34,82413	38,0839	43,02456	33,67367	49,62761	41,91644	45,37695	40,35319	43,599	41,34312	42,00314	38,10483	44,34861	45,58936	45,25296	45,47373	38,82501	39,89017	42,7982	34,66892	48,93747	48,92732	43,23739	41,31258	43,52033	42,60852	34,09448	36,05437	34,91351	42,42691	35,58666	37,13169	37,75454	42,13998	43,93195	38,90203	42,72035	46,38366	42,55173	37,1216	44,44394	41,96017	50,66271	38,75145	34,00497	37,80545	51,08456	44,29155	47,03049	33,05337	14,17489	15,65491	2,318399	28,40884	13,36241	15,65083	5,711138	2,938564	19,45188	19,35262	4,402354	18,14434	33,54277	41,2011	30,53596	26,47173	39,53505	37,2199	40,65001	39,65925	41,29241	31,76711	44,17945	41,48872	41,52845	38,43232	36,82285	41,30243	36,65879	32,16885	30,478	39,82828
11/3/2017 7:00:00 PM	1	55,35677	37,65963	47,26721	48,69737	38,63699	46,26326	32,51478	47,10924	34,18228	43,52156	35,85157	45,4758	50,08614	39,80051	35,74713	38,19338	45,54639	34,6379	49,20363	42,20802	47,67973	39,74919	43,25086	40,98081	43,18862	37,90769	44,19796	47,75834	43,99067	45,64255	40,35305	39,48068	41,19875	35,98067	51,01286	50,81661	44,64267	41,69306	43,84457	42,12471	36,43112	38,92366	34,96236	42,47161	37,0631	36,53646	39,40249	43,09156	47,4924	39,73793	46,35112	49,81985	46,43264	38,70082	47,49558	43,27614	53,33603	39,8756	34,32956	39,64461	50,96555	43,75642	48,08294	34,54079	13,70593	15,31706	1,852896	26,98773	14,14954	11,87403	3,580764	4,058217	19,06706	16,29138	3,921309	15,67908	33,31931	41,51194	30,78353	27,69936	40,37716	37,31985	41,84282	39,64025	42,47424	31,83978	42,79074	41,30678	43,11388	40,90904	38,68749	41,39575	36,13506	32,19772	30,18685	38,06332
11/3/2017 8:00:00 PM	2	51,73091	40,04076	54,62582	53,37313	40,20405	48,897	38,80229	49,87449	34,96001	47,10903	38,45319	45,77034	53,10096	44,5843	37,58393	40,13	47,98208	35,27741	52,41138	44,02617	49,32036	42,5125	46,17388	43,6247	43,95108	40,15342	48,51549	49,33998	45,00291	48,85397	44,01097	43,06567	44,74767	37,18101	52,72588	52,47885	45,80039	43,01268	45,54239	44,20611	37,9204	41,01155	37,62827	44,84078	37,91825	39,58548	42,24172	47,01433	47,77203	40,81255	50,03751	51,70445	46,36688	42,28241	50,23175	47,63822	56,91956	42,91052	38,60024	43,52212	52,29063	47,9519	53,19732	35,25421	13,3401	14,07438	1,819463	26,09175	10,18298	12,06544	4,732054	3,418573	16,0007	15,48685	4,801752	14,81681	36,0673	43,75304	31,88716	28,36835	42,49213	40,51338	42,61101	42,44273	44,20162	33,34957	46,73098	43,19836	44,74242	40,36859	41,14411	43,49408	36,59075	32,93373	29,72328	39,85176
11/3/2017 9:00:00 PM	3	56,25366	42,75296	56,03683	53,84139	42,76028	49,73875	41,01632	47,63498	42,76007	46,49411	41,14894	48,69889	55,70112	45,24612	41,26284	39,23664	49,74324	37,74826	54,51212	46,07828	49,41223	44,4887	48,32588	45,32763	46,50793	41,04415	49,6576	51,12117	47,52342	49,94944	45,09388	43,38708	48,30038	39,83822	54,04847	56,72891	46,16573	45,45701	47,36648	47,74274	40,91173	44,55107	36,59787	48,4364	39,95496	42,74128	43,06345	47,55685	50,98965	43,06573	54,96539	53,60121	49,20473	45,14589	53,0238	50,07598	57,66558	45,50059	39,36063	45,75625	53,93672	50,54688	55,31077	37,70018	12,46035	13,64798	1,566092	24,66311	9,745732	14,66595	2,769535	3,500428	16,22783	14,93528	4,242927	14,04599	37,07808	45,92051	33,51506	29,39116	43,62041	42,16643	45,4664	43,83061	47,25886	35,18789	47,29788	45,21414	47,46761	43,95461	42,6291	45,3889	37,51168	32,31211	29,89417	38,46603
11/3/2017 10:00:00 PM	4	56,70052	43,07878	54,35213	54,02106	44,35096	51,6438	44,73454	52,18066	39,20044	47,99569	41,65575	50,41301	56,77374	45,87471	40,1928	44,44968	50,94476	37,66599	56,61307	47,99438	51,68642	45,13415	49,62395	48,59106	46,19682	41,21083	49,47855	53,54278	47,1654	50,59351	46,67958	45,44181	48,1308	41,10252	56,31721	56,8875	49,6167	44,68253	48,83676	48,76147	42,67573	46,1727	39,70491	48,83587	43,15159	42,39522	43,59203	48,66642	51,73871	45,55813	56,28032	55,39395	51,14812	44,37114	53,16935	50,4972	60,11314	46,98166	40,46018	47,16298	56,21402	49,82918	56,79211	36,58619	10,79645	13,56695	1,555592	23,75905	9,295079	13,43453	2,630692	4,109541	15,64628	15,13062	4,754504	13,29168	39,67092	46,70017	33,62532	30,90469	44,38322	44,33569	47,76905	44,4333	48,96214	35,64007	47,90396	46,76435	49,07687	43,42244	43,97719	46,40038	36,68905	31,82907	29,92022	39,01034
11/3/2017 11:00:00 PM	5	57,72422	43,13868	52,72298	56,40031	47,08284	53,77666	39,71133	54,97375	40,69387	49,5519	42,29513	50,74499	58,93278	45,9947	42,92281	44,80458	52,27005	38,31724	54,03307	48,39364	49,49893	47,13826	48,15173	46,63745	46,65244	42,85657	51,72697	54,32769	49,06098	50,86615	48,34639	46,52341	48,92628	42,1837	56,10321	59,04157	50,1146	48,76285	50,32598	50,04028	42,88683	47,05571	40,70299	48,89776	42,5498	43,84753	44,66228	50,68931	53,78018	45,88403	56,55933	58,29037	52,16353	45,0429	53,72673	52,02489	62,38105	47,21354	42,40834	47,93456	56,27818	52,2058	59,66257	38,06262	11,29269	13,12832	2,02303	22,73928	10,90227	13,74751	2,62116	3,854029	16,33918	13,36407	4,665672	13,16403	41,38967	48,75124	34,38612	31,15412	46,77201	45,74139	49,61684	44,9276	49,66416	37,15289	50,2323	47,50753	49,56676	42,30272	44,67853	45,43718	36,72352	31,91541	29,72273	39,7007
11/4/2017 12:00:00 AM	6	58,18095	46,04506	55,53167	58,73502	44,29308	53,82267	40,29882	56,84336	41,80067	49,45686	42,33118	52,03042	58,69233	47,40557	43,8436	46,26913	52,78867	39,04482	56,47091	49,54528	53,65965	47,96585	52,85844	49,64433	48,82847	44,97223	52,45752	55,91919	48,97816	53,04784	47,57993	48,14283	48,8512	43,26833	59,91138	60,97591	51,32598	49,76065	51,17533	50,89032	44,33473	47,76601	41,58322	50,50329	42,18702	44,07666	46,59911	52,50256	55,47304	49,58761	56,95673	61,03953	53,05924	45,63281	58,71774	53,49401	62,04672	49,28189	43,26668	50,98785	58,6256	54,87173	60,20247	40,2216	10,65215	12,6606	1,611061	22,90016	9,098834	13,38099	2,204355	4,559226	14,32768	14,40975	4,803824	13,90832	41,40646	49,20479	35,32674	32,19862	46,70134	45,97653	50,31575	45,99698	49,46888	36,13444	51,27335	47,97221	49,73689	44,84237	45,80881	48,59838	36,53957	32,2936	30,32728	37,23191
11/4/2017 1:00:00 AM	7	59,17848	47,04361	57,2608	59,81516	48,12507	54,46321	40,98627	56,09811	37,58082	51,84115	46,55373	53,55431	61,6646	52,76953	45,50447	49,10305	54,08709	40,59047	60,30172	51,45012	55,01347	49,32845	52,92683	51,43947	50,5857	45,71307	51,86181	57,41891	50,8935	54,26904	49,51702	46,62964	52,15234	45,23749	61,15654	62,39998	53,94612	52,86472	54,01746	52,91307	47,53516	48,69702	44,84658	52,12554	42,24263	47,03326	47,15876	52,96164	56,95153	49,3433	57,91735	63,11436	56,84219	46,96051	59,00586	54,32803	63,73771	50,36168	42,66447	53,04633	58,3716	55,155	61,44479	42,47278	10,69214	12,73417	1,929017	22,00003	9,129642	13,27448	1,777603	4,144978	15,87091	12,7341	4,568275	13,10932	44,48421	51,30236	36,55767	33,1089	48,01179	48,83945	50,36424	46,04622	49,5624	36,79667	52,00154	49,22904	51,11573	45,97894	47,79578	51,17768	37,30949	31,72545	30,09995	37,34983
11/4/2017 2:00:00 AM	8	62,76131	46,12684	58,32483	61,0941	48,98327	56,61631	43,60107	58,43999	41,93911	53,18752	45,40899	52,75862	61,36896	49,55861	45,86393	48,36206	57,5382	41,11717	62,62923	51,79695	56,34594	49,95027	53,9926	51,11634	50,29945	45,93785	54,6857	58,47861	53,24492	56,45129	51,17886	49,82006	53,41664	45,00443	59,75127	63,26045	55,44078	52,99769	53,77404	53,33188	48,0104	47,97538	44,92706	52,44309	42,47416	47,08458	49,14677	55,02467	60,51829	51,47202	59,91739	64,13448	55,92832	48,57406	61,8987	53,68438	65,88742	50,08069	45,76612	53,40704	61,31279	56,2931	62,59145	42,06599	12,12326	12,06821	2,020751	21,47519	10,4836	14,67355	2,034497	4,719344	14,52925	12,94547	3,520254	12,59996	44,57671	54,26268	37,74004	33,38563	49,73102	49,79243	52,45931	47,85181	52,85947	37,57253	54,48718	51,30982	52,16187	45,9328	49,63943	52,56473	36,82941	31,32861	29,90716	37,43065
11/4/2017 3:00:00 AM	9	62,85298	48,53324	61,62197	62,76691	47,74253	56,7528	44,79664	60,95146	45,86455	53,57938	46,43422	55,49423	61,79115	50,36499	46,40494	49,48524	58,20008	41,30954	61,31245	52,98312	56,92197	51,09555	57,45739	55,4244	51,03925	47,2505	56,57376	58,95675	52,39425	57,96033	53,21653	51,95748	57,02745	45,76529	64,44718	65,70072	55,66686	53,14227	55,39808	53,57875	49,08736	50,79749	43,80872	51,21927	46,30678	48,8389	51,41212	56,78251	61,4287	52,80504	62,00797	66,00513	56,88715	50,41114	63,03763	56,05901	66,63448	52,41787	44,21495	56,32447	59,93921	57,08443	62,82618	43,53013	9,980175	11,90588	2,063992	21,40846	12,87094	13,67706	2,761522	4,107193	13,6839	14,09193	3,837105	12,14861	46,29248	54,63224	38,66704	34,28893	49,76335	49,36747	52,79772	48,94693	54,59874	40,20771	54,27774	52,25022	54,01138	49,01926	51,81187	54,73495	36,16884	31,6141	30,25855	36,44342
11/4/2017 4:00:00 AM	10	63,52986	49,98957	61,02509	66,16013	50,57893	59,4085	47,50546	63,38852	46,5768	56,32792	47,73838	57,60417	61,69189	54,32168	48,75076	49,51971	58,77583	43,22765	64,49575	55,06659	57,00024	53,03941	54,34813	54,88769	53,30543	50,1818	57,51561	61,37226	56,40086	59,01167	54,89175	53,50105	57,29837	45,72378	62,783	66,44301	58,75173	56,837	55,99532	58,02616	48,2664	51,16456	45,61726	53,73722	47,70737	49,29107	53,80892	58,69937	62,50449	53,02319	63,16984	67,46601	58,80291	48,72251	64,09794	56,68835	67,42222	51,44673	47,12603	56,73457	59,35684	60,68255	65,32135	44,43455	9,905228	11,47291	1,989666	21,39451	9,634106	12,14488	1,677304	3,984168	13,40296	12,28531	4,206178	11,90242	46,40079	56,16911	40,37025	34,79077	50,86386	51,38414	53,75021	50,21869	54,39745	42,61674	55,33253	53,73674	55,27776	49,96712	53,90328	55,63371	36,16594	31,66024	30,46274	39,39075
11/4/2017 5:00:00 AM	11	64,77764	48,1815	59,95793	69,04662	52,87537	59,79194	47,3231	64,47792	47,73327	58,3888	49,84969	59,96408	64,53678	55,252	50,82621	51,05521	61,25919	43,86259	67,02254	55,39021	59,97734	52,96827	61,3195	55,17249	55,64904	51,49598	59,41596	62,1549	57,60285	58,3582	56,29068	56,36667	60,60552	47,58027	66,01217	68,50693	60,01195	57,42394	54,37873	54,8653	50,78347	49,36982	47,01743	53,92145	48,80927	50,22657	54,38654	59,94294	63,52136	54,6922	65,22112	67,10896	59,06678	46,19474	63,58554	57,44233	68,96192	51,46987	46,91513	57,6606	58,80354	62,18328	66,37336	44,75471	10,00988	11,94221	1,809309	21,10687	10,17773	11,38173	1,670604	4,346886	12,73016	12,6128	4,383635	12,14792	47,27861	57,95411	42,01426	35,76881	52,28338	51,92066	55,03972	50,60504	57,05253	41,04353	56,79322	56,1343	56,04167	53,30183	55,01562	56,40114	37,19848	33,05882	29,75437	39,82116
11/4/2017 6:00:00 AM	12	66,46952	51,37724	63,78792	70,0525	53,60197	62,796	48,71547	65,6538	48,95143	59,73095	50,61954	59,63514	65,15756	56,95914	50,08178	52,77603	62,37505	45,88335	64,97424	57,00701	60,83754	56,77732	61,39404	56,82754	54,34433	51,57818	60,57251	62,6749	57,07166	62,16871	55,66809	59,12749	61,66093	47,36047	65,88501	69,71299	60,37978	58,91136	56,61528	59,43068	49,54354	50,96803	48,02187	57,64368	50,12696	51,67344	53,19836	62,02746	65,33517	55,2359	65,53023	68,63506	59,53429	45,62293	67,60279	56,97255	69,97445	53,19263	47,18384	61,66156	63,32858	62,17907	68,93761	45,35098	10,29744	11,65907	1,50793	21,45364	7,698525	11,29373	2,063854	4,081358	13,44676	11,71564	4,406706	11,91831	49,06603	60,1778	43,24637	37,08817	52,71504	52,15973	56,28516	51,99589	58,23428	43,88276	56,50309	56,93648	57,02213	53,65274	55,55095	57,05695	36,41323	31,56029	29,30655	37,93476
11/4/2017 7:00:00 AM	13	65,38496	53,11036	66,95258	70,35229	54,30067	63,59279	49,53325	65,79845	49,56047	60,36583	49,84278	63,35288	66,74976	57,93111	50,57485	55,23259	63,91289	47,24898	64,0444	57,95425	60,24764	55,80916	61,77567	57,98892	56,65734	52,22501	57,08527	64,832	59,42336	63,18047	59,51281	58,58795	61,07621	48,93485	69,53118	71,15095	59,78199	58,50077	59,14739	61,67626	51,04111	50,6746	46,85497	57,46533	51,01694	52,5963	55,27444	62,85968	67,36108	56,9541	67,96495	71,95189	58,35234	44,95345	67,32433	57,40467	68,44683	54,18111	51,50261	61,6474	64,25218	62,83716	69,79228	46,39506	10,61788	11,48127	1,490247	20,57534	7,90078	12,03104	1,746864	4,121422	13,20437	12,16153	4,295908	11,52009	49,80686	60,24253	44,71749	38,16189	54,61504	53,40981	57,47569	54,94226	59,95021	44,36312	58,09903	58,87206	57,05819	57,38858	56,82962	57,44952	36,80772	31,74175	29,9665	37,88282
11/4/2017 8:00:00 AM	14	65,01105	52,50677	66,59793	71,62916	55,55717	65,49091	50,31305	66,58688	52,0173	60,3344	50,95471	61,94263	68,54505	59,09552	54,505	56,37468	64,47184	47,40157	68,04646	56,91534	62,73652	56,69748	63,34722	58,43729	56,90995	53,71513	61,6382	67,26106	61,53875	64,34592	59,99386	60,28535	64,49678	50,08953	71,96901	71,29967	60,46115	59,20135	59,48974	61,34319	52,06828	53,54346	48,25991	57,26128	51,5929	54,01042	56,76158	64,01449	68,04294	58,51493	68,40428	71,69112	59,54292	45,51614	65,85296	58,12971	71,4184	54,89183	49,96622	61,55504	65,32535	64,31318	70,69311	49,24472	11,45847	12,51029	1,461925	20,66879	7,415796	11,58467	1,786514	3,607358	12,57819	11,81594	4,259643	11,27017	51,63489	60,64476	44,38371	38,6517	56,10197	56,22023	59,99938	54,67542	58,60487	46,37551	61,23798	58,68873	58,78005	55,37612	58,29527	58,83359	36,52499	31,95139	29,66471	38,35917
11/4/2017 9:00:00 AM	15	68,43771	53,79379	66,90678	71,97433	56,77373	68,5157	51,68601	66,73332	53,58691	63,42874	52,96703	65,34503	69,88859	61,63172	54,52911	54,10899	63,86004	47,70474	69,1206	59,12854	63,51928	57,8027	65,80936	61,98732	57,63491	54,14609	62,9657	69,24293	61,39693	65,42185	60,57105	61,36142	62,70882	50,95222	70,85758	73,22704	65,25378	58,85209	60,89474	61,48321	51,76787	54,69607	49,95282	59,16605	53,18213	55,5428	56,74866	65,22001	68,98334	58,88456	70,78816	71,62702	58,14904	44,38481	66,98317	58,14877	72,05432	56,31403	52,78405	63,70593	65,73131	65,68621	72,36765	49,05152	10,86221	10,97597	1,514009	21,78693	8,362207	12,328	1,778432	4,374172	12,89829	11,80226	4,387641	11,84848	53,42804	61,0673	46,96901	39,49354	56,33614	55,24888	59,63466	55,63274	61,35424	46,57673	62,15414	59,46183	59,02623	56,94656	57,16097	58,4145	36,42587	31,62833	29,49112	38,07009
11/4/2017 10:00:00 AM	16	71,24937	55,2627	67,9597	75,1671	58,44337	69,22083	52,04023	67,98133	54,90965	63,39445	54,61456	65,3554	70,53673	61,26196	55,70175	56,38436	66,1676	50,17601	70,8256	60,7912	62,55809	58,48537	64,70864	62,09667	61,13098	54,95013	62,40067	69,7715	63,6171	65,1432	61,5549	61,83142	64,71465	52,02247	73,48461	74,25171	64,30074	61,08014	65,58363	63,65759	52,73237	55,96368	49,60593	60,53223	54,13573	54,42017	57,15552	66,35431	68,1583	59,23947	70,01713	70,94247	56,67848	46,30292	67,78486	57,92453	71,57087	58,50416	50,79734	64,80155	67,89043	66,38622	75,53002	51,05749	10,38372	11,15944	1,438371	20,70679	6,885777	12,24407	1,552415	3,637889	13,1105	11,54454	4,058218	11,07828	54,00241	62,85366	47,05695	39,87076	56,45888	55,90207	60,47352	57,06414	61,97861	46,46966	62,7837	62,10661	60,76917	58,98251	61,29766	58,83807	37,09991	32,62296	30,04925	37,09142
11/4/2017 11:00:00 AM	17	71,88109	56,80468	69,12737	76,17581	60,5207	70,14658	54,51302	70,28052	56,38477	65,83479	54,6866	66,44148	71,79792	60,97004	57,32483	60,2493	69,21275	51,36253	72,48743	61,24931	64,81136	58,64521	64,3922	63,65724	61,30851	57,75579	64,19168	70,14658	65,61498	66,7537	61,7508	63,74869	67,14509	51,90339	74,12074	75,45287	64,96015	62,8313	64,19651	65,24612	53,64411	56,75958	50,34124	61,4783	55,66147	56,39471	60,0666	67,59595	69,02928	60,02681	70,36002	74,47247	58,52116	46,19453	69,54451	59,21432	71,69698	57,1989	48,06718	63,0837	69,05421	67,90783	75,25012	51,86098	10,27099	11,10798	1,28965	20,55779	6,61562	12,79454	1,63648	3,824948	12,59684	10,98019	3,621657	12,51147	54,19754	63,57248	48,78136	41,04249	58,52129	56,82506	61,86346	57,96557	63,90791	50,2267	63,7011	62,81388	61,67067	59,25073	61,30733	59,9636	36,63144	33,14938	30,28059	37,64934
11/4/2017 12:00:00 PM	18	72,81423	57,95943	69,6006	77,54407	61,30824	69,38792	57,68153	70,89937	57,88096	66,84377	56,01908	67,90189	72,13065	64,33065	57,9693	62,70544	68,79855	51,59061	75,09146	61,62004	65,25938	61,31204	66,57494	62,84013	62,10854	58,22592	65,6268	73,22592	66,62965	68,60378	62,30963	65,07419	67,49254	52,32095	76,57508	76,36667	68,2052	64,76536	62,45061	65,8832	54,27982	57,40315	50,59986	60,18209	56,85621	57,93994	60,25779	70,55703	71,00112	61,53736	72,65708	73,51169	58,94106	46,13533	69,42784	60,99318	71,7582	57,53723	50,05071	66,40163	69,23975	70,14851	76,80254	51,46663	9,950817	10,94158	1,268996	20,64123	9,714095	11,76938	2,035395	3,369391	12,66447	11,24772	3,577725	12,0765	55,99435	64,47565	47,13639	42,16008	58,86066	58,55887	63,25507	60,0083	65,15881	50,33398	66,80711	61,7298	61,07931	61,45163	63,42506	59,23878	36,59421	31,71329	29,68771	36,37089
11/4/2017 1:00:00 PM	19	72,99652	58,43371	72,43161	79,26269	62,08036	71,95796	59,73959	72,12437	56,50966	66,74908	55,59599	69,91795	72,70647	66,2739	58,48143	63,31365	72,15394	52,42229	75,01215	62,66392	65,64697	62,83544	70,09664	66,98096	63,17584	57,71518	65,5379	74,31111	66,89566	69,31898	62,09771	67,51554	68,86079	53,52482	75,15038	76,598	68,36201	65,50439	67,202	66,71523	55,95574	58,08763	51,4209	62,35301	57,91308	59,55605	62,27184	70,85206	70,95961	63,21929	72,21485	74,8289	58,97429	46,29994	71,44839	60,33779	76,77753	59,35905	49,74435	67,2579	70,85675	70,67777	76,76373	53,87497	9,981627	11,20669	1,264575	20,51178	7,182528	11,82312	2,432582	3,327531	12,19911	10,87706	3,940995	12,06841	55,15867	66,14729	50,0784	42,34244	59,68592	59,71251	64,64979	62,82791	66,04775	51,58626	65,83755	64,73351	64,83623	60,60063	65,85861	62,63511	36,64685	31,94553	29,79222	37,88186
11/4/2017 2:00:00 PM	20	73,13419	60,10935	73,08218	81,66771	61,74949	70,80357	58,11776	73,35468	64,19513	68,53228	60,84403	70,98426	73,79345	66,54675	60,52069	64,35359	75,48486	53,46686	75,75832	63,24539	66,96555	64,08909	73,26675	67,14371	65,22699	59,00524	68,146	75,58045	69,76486	71,01839	64,55183	70,53631	68,8941	53,9528	77,48419	78,09467	71,05839	63,62242	69,75443	66,98318	57,05011	57,84013	52,36641	62,30452	57,97843	61,06191	65,86912	73,17612	72,28511	65,59806	72,38618	76,78859	60,50032	46,48956	72,67857	60,37916	75,95055	59,15499	49,73006	67,71421	71,81145	72,93298	78,29431	54,11873	10,62624	10,67957	1,280048	20,14478	6,912578	11,70929	1,971361	3,379752	12,36309	11,27038	3,430731	12,3671	55,37404	66,65342	50,96948	43,14683	60,84211	58,48607	65,93143	63,62753	68,43127	54,91635	68,23753	65,71618	67,70585	63,50347	65,38358	63,12991	36,569	32,08036	29,96753	39,84099
11/4/2017 3:00:00 PM	21	76,51228	61,37883	73,79581	82,51409	63,59313	75,52809	60,83285	74,75285	64,08619	66,90719	61,73388	72,97269	74,53635	66,1852	62,61812	64,61629	75,58383	53,73197	77,91728	63,53918	68,5874	65,37695	74,35738	68,15139	67,86714	61,36101	68,64771	77,22576	70,47158	73,50264	65,50896	69,71893	69,0882	54,6247	80,85592	78,45967	72,93594	68,45103	66,66321	71,52811	57,16919	59,05946	55,31443	64,5204	61,15371	62,15607	67,08624	73,93706	73,35772	65,63805	74,14649	76,34913	58,86336	46,02785	72,50228	61,69092	75,04428	59,15451	50,51897	68,95488	72,17521	75,472	77,19027	55,39083	9,730326	10,98544	1,271828	19,94813	6,742513	11,17533	1,827476	3,801047	11,45516	11,30809	3,757598	12,01143	57,41532	67,60624	52,05978	45,15549	62,79025	61,47498	67,79537	65,28239	69,40961	54,92485	68,98231	67,58566	68,42078	65,31567	68,50402	64,36616	36,42829	32,94534	29,79408	37,3919
11/4/2017 4:00:00 PM	22	76,74908	63,28927	74,46957	83,81756	66,18859	76,50586	61,91417	76,07545	63,83096	71,60416	60,3674	73,88863	77,54897	70,13587	64,65911	68,39253	76,42352	56,67268	79,96021	64,29343	70,33938	66,84537	74,48394	70,85102	68,94832	62,01467	70,32893	77,83378	72,0298	74,88153	67,67671	73,24097	71,10197	56,82057	80,78532	80,38469	73,98458	67,72747	67,7587	72,39231	57,96088	62,71711	50,90814	66,83778	62,13707	64,99876	66,3894	77,54145	73,76085	64,89397	73,12163	77,43301	59,73123	46,22949	74,56275	59,31864	78,57987	59,58527	49,07735	69,82538	74,83656	76,06777	81,77692	57,9785	10,03171	10,50964	1,602495	21,12525	7,095561	9,830833	2,0604	3,51376	11,67309	11,64753	3,766578	12,44322	57,79108	68,67781	52,91681	45,78684	63,34887	62,38147	69,10223	68,60867	70,31044	56,89157	70,41066	67,884	69,91304	65,77634	69,06223	67,11621	36,66908	31,93821	29,92561	37,12754
11/4/2017 5:00:00 PM	23	79,44228	65,60331	75,70879	84,21033	66,87611	77,133	63,74662	76,98505	64,68583	72,57835	58,69141	76,57175	77,55526	69,42087	65,8383	67,66827	79,25564	56,33607	81,49702	65,63723	72,89677	66,82464	76,04774	70,54687	68,44455	62,02752	74,02286	80,09402	73,26558	76,98518	69,87125	73,90405	73,43799	55,27217	83,173	82,07719	75,96389	69,5519	69,40208	75,0717	60,94876	63,97691	56,51891	65,89558	64,66768	64,70823	68,05904	78,20679	76,62218	66,29041	74,72742	77,44433	59,81578	47,18412	73,18358	61,6034	77,05211	60,80778	48,056	70,6833	77,53033	77,86811	81,79369	59,02499	9,771564	10,6192	1,29856	19,41983	6,373715	10,99345	1,716125	3,384864	11,06674	10,90752	3,833928	11,71537	59,47757	69,90239	53,95958	47,18446	66,60857	63,2959	71,93738	69,46032	72,84586	59,29847	73,00626	70,70568	69,39953	69,09788	70,67944	66,6358	36,21188	31,48361	30,07799	38,31365
11/4/2017 6:00:00 PM	24	80,64427	65,44893	78,70013	85,72834	67,54753	81,21906	64,07149	80,02494	66,44901	74,50189	64,67741	77,14668	79,04592	71,29566	67,90334	71,80945	79,11266	58,0868	84,40602	66,01065	73,32083	68,03217	76,74231	72,81291	70,29793	64,89087	71,55483	81,42048	74,23567	78,06546	70,85869	76,53432	73,87717	58,54277	81,15723	82,88234	74,06699	70,12566	70,22803	74,16246	59,14968	62,27192	57,6624	69,27222	65,29551	67,96434	72,32365	77,38112	75,9576	65,83823	75,22643	79,78911	60,62313	46,96114	74,16114	59,61891	77,58193	59,9982	50,09954	71,63434	77,44335	79,42702	84,61443	60,22989	9,693166	10,51234	1,675716	19,04482	7,93739	10,17041	1,720201	3,297345	11,93026	11,57431	3,623867	11,18818	61,34533	69,97425	54,69399	47,198	66,78645	63,90742	72,62807	70,88741	72,35493	60,08372	73,8496	70,62687	73,2226	69,23401	71,10529	69,32001	36,21816	31,6713	30,16972	37,64672
11/4/2017 7:00:00 PM	25	81,92716	66,038	77,82681	86,63233	68,25031	82,18737	65,49949	81,40833	67,01515	76,10999	66,33739	77,45502	79,24983	75,25959	67,79883	73,19794	82,22591	59,49181	82,03588	69,65047	74,08536	69,44816	75,59164	74,63728	70,85841	64,90862	70,09995	85,09457	76,60153	79,28016	72,71476	77,95507	73,94591	60,32895	82,21963	82,83958	77,5228	73,46687	70,2303	75,54639	61,04747	66,61893	58,64507	69,75864	65,61381	69,61616	71,16303	79,15133	76,24564	66,75129	73,94626	81,2757	61,0005	48,01869	73,34328	61,89282	79,48463	63,41304	51,15247	73,59694	78,78246	81,31824	85,03813	61,0742	8,929252	10,46488	1,699202	19,37279	7,93366	9,163351	1,896897	3,191451	11,49025	10,82732	3,669527	11,20248	62,67276	70,06603	54,80438	48,3841	68,22323	65,6272	74,19133	72,3691	73,48648	60,67605	74,4887	72,71649	73,01849	72,87971	72,21776	70,15349	36,552	31,74652	30,16184	36,63095
11/4/2017 8:00:00 PM	26	84,37424	69,81516	79,97734	88,38894	70,47076	83,41809	66,41136	81,77132	70,28294	76,65796	67,93497	78,70752	83,12093	73,77563	71,89351	72,17092	84,81702	61,02432	84,36595	68,60922	75,91464	71,61023	79,00468	74,86668	71,71944	65,31388	76,83424	85,11847	78,78959	81,66943	75,47911	76,94849	76,50317	60,27569	84,26324	85,73206	78,24159	73,09524	71,05817	77,29478	61,4439	68,48564	60,57277	71,0617	67,72333	71,58309	74,49782	80,60559	77,74722	69,6379	77,26466	80,89226	62,64914	48,47218	72,94789	63,44551	76,6094	62,42574	52,56472	72,64645	79,93472	83,14765	85,70914	62,83102	8,870882	10,6813	1,630056	18,96648	6,512213	9,636176	1,458264	3,521013	10,62493	10,55931	3,688661	10,12489	63,28408	71,6367	56,27515	48,76879	68,75649	66,35147	76,35735	74,85625	74,4809	60,69684	77,59871	72,99265	76,01024	72,08347	73,01034	72,43783	36,54185	31,93503	30,86338	38,2695
11/4/2017 9:00:00 PM	27	86,30622	69,89928	78,74682	88,36373	69,46342	83,57317	69,47966	82,94678	71,34409	76,40031	68,49442	78,44558	82,46968	76,08407	69,93935	75,84515	85,97998	62,03837	86,80322	71,44121	76,75612	72,4743	79,98129	78,08259	74,04745	67,8232	77,86831	86,83404	80,48837	83,24789	75,42841	80,98889	77,16629	60,08337	84,88486	86,5098	81,08871	74,05076	72,47735	78,02242	63,89022	68,37707	61,25304	72,14468	69,15167	73,33969	77,38001	83,78474	77,29885	70,17503	77,26238	81,71156	63,68121	48,95599	77,20823	63,62277	79,97465	61,90408	53,80616	75,46108	82,0231	83,82848	86,2786	64,69545	8,770103	10,61236	1,714744	19,16087	6,656582	9,304266	1,471734	3,389078	11,37372	11,51097	3,682236	10,13249	64,36934	72,36875	56,96094	50,06155	69,37749	67,7057	77,37988	76,04422	76,44729	64,84451	78,9164	75,64075	76,84385	74,96504	75,2906	73,81824	36,50013	31,96066	30,46758	38,17466
11/4/2017 10:00:00 PM	28	87,39052	72,61011	81,50144	87,98187	71,06509	84,5957	70,7606	85,54377	73,43799	79,44305	70,90704	80,5254	84,64536	73,43784	73,29852	75,53859	87,41096	64,6721	86,84282	73,42902	80,19176	74,52641	82,16636	79,07915	76,33904	68,86177	79,35359	87,61868	82,11193	84,41535	78,6361	81,78341	78,41395	60,94545	87,29761	87,71393	81,29055	78,36615	73,5465	81,76289	63,90977	70,9422	63,5322	73,11306	71,38712	75,54501	77,35101	85,18125	79,30316	69,92264	76,67586	83,14359	64,7342	49,57435	75,82049	63,83123	78,75242	65,11169	52,40018	76,09941	81,88599	84,53732	86,44784	67,22597	9,058908	10,36389	1,594275	18,89409	7,769811	9,74214	1,767725	3,146137	10,6949	10,11522	3,798906	10,58038	65,87589	73,95052	57,49986	50,29875	72,06537	67,44501	78,31986	77,49448	77,65846	66,20821	80,96209	76,06999	78,30114	76,5469	76,54695	75,3308	36,26029	31,96169	30,0936	37,87045
11/4/2017 11:00:00 PM	29	87,46761	72,24422	83,12963	90,44126	72,34858	86,65928	72,00355	87,61439	75,72351	79,93349	75,16676	82,87639	86,90035	77,27599	74,81924	78,23566	88,56819	66,39478	89,34281	73,70393	80,89716	72,44529	82,45338	81,56609	78,46375	71,05527	79,39137	89,40775	82,21451	83,91288	78,52993	83,6555	79,98129	62,00673	86,34014	87,66599	82,61134	77,63387	78,23863	81,504	66,88295	71,53258	65,24571	74,13199	72,26031	77,03781	78,16319	85,06183	78,90286	70,78685	79,58051	83,8195	64,94288	49,48891	74,85619	64,09753	80,23293	65,4416	51,54786	76,1752	83,93002	87,42685	88,92532	68,86515	8,804502	10,2772	1,64477	19,47261	6,749696	9,385293	1,470076	3,153528	10,77545	10,32065	3,493244	10,19977	65,48775	73,21818	58,75843	50,2551	74,85197	70,28336	80,17518	79,91027	78,99992	67,55782	81,75536	78,5731	81,55214	77,19676	76,34823	75,85476	36,6121	32,26742	29,73503	37,73251
11/5/2017 12:00:00 AM	30	90,2037	73,26212	85,97377	92,02061	75,12096	86,95983	74,34419	87,92144	76,70928	82,87488	75,59447	83,93526	86,87597	79,97617	77,31888	75,52435	88,31855	66,1227	90,01327	77,3539	82,44474	76,37206	83,50146	83,98984	78,87088	72,85297	77,74288	91,19204	84,55729	85,61596	80,6565	85,2522	83,3417	63,58636	87,92558	87,79296	84,17358	79,57393	77,2536	81,14983	67,80553	70,13504	66,02261	76,73471	73,3372	77,32186	80,4137	87,52348	79,21944	71,76102	80,41356	84,26994	67,39382	49,3026	77,77927	63,43895	80,46496	64,55383	53,00764	77,07884	84,7067	87,75179	90,46316	68,9687	8,721056	10,07674	1,629089	19,3261	5,963611	9,26738	1,492043	3,509547	10,59903	10,27478	3,656471	10,59675	66,20966	74,50922	60,12835	52,07581	76,48154	70,688	80,57741	80,22567	78,98064	70,91278	82,70301	80,07882	81,81712	78,1871	80,66079	79,16176	36,3264	32,36461	29,73344	37,4388
11/5/2017 1:00:00 AM	31	89,02479	74,08848	86,32032	92,3986	75,07288	89,48794	74,06796	90,32424	76,72379	83,97022	79,16321	85,11232	87,93484	81,8069	78,09743	83,10131	90,62714	67,98671	90,06805	75,75652	83,82958	77,69521	83,86874	85,15515	80,64199	73,96178	83,53276	91,91175	87,11745	85,10397	82,1647	87,80221	82,45454	65,46835	84,26862	90,06238	83,49456	81,4401	77,52915	83,91122	67,2038	74,21875	64,58333	77,15517	75,10458	78,43923	83,63921	87,98235	81,6396	73,21722	80,35546	84,37977	65,41541	49,75872	79,12314	65,05367	82,78288	67,12727	56,64843	78,27	87,01516	88,53593	91,3885	71,22818	8,79939	10,36009	1,63648	18,32111	7,466222	10,66403	1,445278	3,584218	10,49776	10,09167	3,628565	10,36652	66,28233	76,38531	60,35671	52,98775	78,44779	72,66689	81,82182	81,25526	80,6069	72,21616	84,94191	81,91762	83,97836	79,12087	83,25314	80,9804	36,8225	31,58502	29,76183	37,00763
11/5/2017 2:00:00 AM	32	91,02619	76,19847	88,67996	93,32988	77,15448	89,49389	77,44902	88,86385	80,70679	85,10506	77,08741	84,72294	89,93527	81,06204	80,58446	80,11909	92,44344	68,88746	90,63205	80,22173	86,44245	77,72698	87,03085	84,46114	79,57464	74,54542	84,24901	93,00958	88,37465	87,11608	84,38378	85,14582	83,17612	65,11515	90,39063	91,56664	87,00237	82,52825	77,41787	86,0023	69,14636	74,87767	66,57812	79,43143	75,39836	81,33807	85,4577	90,29848	82,61224	72,48101	79,50314	83,92705	67,22245	50,38731	77,89919	64,46149	82,37428	68,60915	55,54915	78,55403	88,03023	88,70117	92,12133	73,02457	8,394603	10,43228	1,831551	18,77363	5,813232	10,59689	1,422137	3,840282	10,58528	10,66693	3,600865	10,34497	66,74126	75,39787	61,87438	53,80699	78,61185	73,81293	82,95467	82,84206	81,4202	72,31136	85,69249	82,35204	86,11772	79,80597	83,15332	82,37153	36,95085	32,30762	30,00276	36,76344
11/5/2017 3:00:00 AM	33	92,10717	76,2413	87,9568	93,59652	79,41203	90,45142	78,46638	91,91776	83,04653	82,98443	78,15885	87,76456	89,92437	82,26563	81,9688	80,70521	92,29512	71,60374	92,36143	80,07909	86,39002	81,78057	88,61869	86,7709	80,03164	76,59517	84,08412	93,82523	90,82193	90,01133	85,00719	88,55528	84,43565	67,32946	92,1482	92,48149	88,65599	84,62375	79,90978	87,911	72,75925	76,71288	70,24584	80,82234	78,20969	80,99989	87,82998	90,33329	82,56721	75,17214	82,3175	86,68704	68,43114	51,24516	82,06835	66,05383	82,67787	69,07307	52,51209	81,23577	88,268	92,03561	93,16679	74,98528	8,204852	10,12945	1,596002	18,68306	4,71596	10,08372	1,43616	3,570886	9,773982	10,79438	3,516454	9,837464	68,79904	78,09081	64,43378	54,09718	81,28088	74,58056	84,66436	85,33978	84,3576	74,9187	87,94112	85,14472	85,81683	83,44082	84,2919	82,84538	36,58461	32,47037	29,77689	37,44253
11/5/2017 4:00:00 AM	34	92,16347	79,43752	87,52335	94,00676	80,66161	91,74059	78,39384	92,93525	83,18233	88,69633	79,40857	87,56507	92,91597	85,63537	83,35959	87,66122	93,28015	74,53941	93,38873	83,13785	87,758	83,74883	88,93471	90,61969	82,96751	79,54272	86,49522	94,76964	91,14805	90,86911	87,5641	90,65022	85,09001	68,87594	92,90969	94,29018	88,94908	85,2772	80,26588	88,28982	73,86633	78,50533	67,15683	82,82604	79,0355	82,1339	86,73567	91,77561	82,67104	76,68697	80,75044	87,15144	69,12019	52,22998	82,02939	67,04106	83,52537	70,29337	56,56644	80,72765	89,53809	92,68533	93,40421	75,88818	8,649287	10,33875	1,837354	18,4165	3,616199	7,77216	1,624738	3,586981	9,825998	10,11695	3,366628	10,44347	69,40277	77,53405	64,10712	55,35332	83,60225	74,97631	84,75401	86,35596	84,85978	76,18514	89,45043	86,46186	88,96434	84,06098	86,60153	84,27761	36,59621	31,85117	30,22249	37,35418
11/5/2017 5:00:00 AM	35	93,91274	78,60812	90,37971	94,38018	79,84962	93,88249	78,84872	93,91405	84,60143	90,05769	82,22211	88,64404	92,70827	84,77212	85,1003	88,39523	94,67148	73,34631	95,27168	82,88055	89,03936	83,73135	89,08654	90,91098	84,17137	78,59596	88,04964	94,72536	93,60743	90,20924	89,8825	90,86304	87,90237	69,04446	93,25479	95,13305	90,63488	86,85538	82,15511	89,50783	74,48766	80,17704	66,53529	84,53339	80,58231	84,61049	89,68537	92,25299	85,28432	77,61923	84,15257	88,92062	70,50826	52,04176	82,66475	65,94634	85,6078	72,03029	58,99501	82,1683	90,81413	91,5402	95,33647	77,54821	8,131493	9,871589	1,586815	18,42438	3,09585	8,074575	1,451426	3,733698	10,03095	9,839052	3,514865	10,32411	72,16789	79,64661	64,30399	55,96582	85,89412	75,14154	86,22334	87,97691	85,51821	79,63203	90,79472	88,62588	89,17571	85,90366	87,72146	82,88572	36,58661	32,79509	30,0277	37,07815
11/5/2017 6:00:00 AM	36	93,01212	80,86118	90,42289	94,16315	82,38976	94,6922	82,67663	93,77314	85,32189	88,73335	86,37952	90,3974	93,01504	87,61088	87,51942	88,86653	95,61223	75,88735	93,85721	84,87671	88,44344	86,88287	91,99976	91,24393	85,70623	80,16662	88,53386	96,01003	94,20266	89,84755	89,87759	92,80518	87,95514	70,61961	94,70159	95,85876	90,37564	84,37589	85,78119	90,37067	74,12453	79,84921	70,82063	85,49175	81,06619	86,23148	89,14912	93,06664	86,01231	76,97323	82,79136	88,23766	71,27687	53,43259	82,94658	68,01158	87,44964	73,98064	60,15342	84,13345	92,75828	94,9864	95,70651	77,04955	8,031885	9,862471	1,574726	18,39384	2,604789	8,111393	1,407424	3,542012	9,621326	10,3909	3,360204	9,632238	71,66666	79,94992	63,11402	56,43927	86,85918	77,80069	87,69666	88,49359	86,31059	81,5808	91,83825	89,77848	91,33303	85,54204	90,00476	87,23378	36,61562	32,11145	29,56337	37,06882
11/5/2017 7:00:00 AM	37	94,99275	83,03085	91,37116	95,32909	83,84015	95,58044	83,95765	95,23168	88,08508	90,07944	82,05191	91,49619	94,77792	86,7012	86,40481	90,07958	96,20891	77,70668	96,14211	83,64031	90,60587	87,47541	92,78474	92,67331	87,05039	81,45482	88,19801	96,49252	94,31083	92,22681	90,62617	92,1589	88,87309	71,30617	94,58327	96,62287	90,89903	89,30593	85,41031	92,37186	76,8301	82,13094	65,60103	86,70086	83,96862	87,7607	90,82297	92,96503	86,28426	79,75479	84,65725	91,21574	71,97807	54,71486	84,91414	68,68486	87,55975	72,65707	59,02333	84,33846	93,72769	95,26173	97,11152	80,46198	8,293754	9,908197	1,560704	17,83979	1,892269	7,166363	1,688633	3,544361	8,414637	10,00843	3,496145	10,40306	73,15711	80,76467	65,77076	56,59725	86,89255	77,54559	87,59347	91,11662	87,18605	82,73299	92,93407	90,7246	90,97079	89,16321	90,58086	88,69053	36,34139	32,51126	30,34808	37,8927
11/5/2017 8:00:00 AM	38	94,69434	82,26694	92,49441	95,74596	85,11087	95,78989	84,25288	95,42075	89,14146	91,17202	87,6356	91,96404	95,42973	87,97331	91,17339	90,59634	97,08541	78,31102	97,0573	87,4683	92,79343	87,53239	93,16431	92,31723	88,71574	81,42028	90,17242	97,03264	95,62037	92,65259	91,31265	93,97491	92,17423	71,12138	94,9138	96,71275	93,20174	84,74422	87,3119	91,51063	77,84518	82,43016	74,41887	87,58283	84,04758	88,6153	92,53288	94,69179	87,53876	79,46425	86,2118	90,12517	72,24808	53,92186	87,97815	69,60675	88,73819	75,39484	57,39176	85,24017	93,64287	95,96264	97,8927	81,93682	8,953705	9,766869	1,56478	18,14434	1,918656	7,136384	1,419513	3,488755	8,510722	9,934033	3,531996	9,609583	74,80161	81,30422	66,53984	58,16507	88,13875	79,12537	89,92706	91,01922	89,23865	85,13532	94,1626	91,53887	92,53384	88,83531	91,79597	89,10043	36,49453	31,89655	30,16696	37,27993
11/5/2017 9:00:00 AM	39	96,17471	82,65405	94,3366	96,43423	87,36897	96,08498	85,21407	95,63371	90,29026	92,60583	87,16782	91,78713	95,35622	87,31004	91,92896	91,87873	97,3296	78,55569	96,47057	87,68623	93,72431	88,95467	94,8937	93,20534	89,22282	81,73035	91,45826	97,57087	95,44935	94,07397	92,29153	94,7849	93,01849	72,8632	96,13091	97,47914	92,28676	91,53839	87,9577	94,29108	77,85339	83,6229	75,71535	88,94777	86,118	91,30119	93,47246	95,27562	87,93456	79,21481	86,68518	90,74064	72,29346	57,62828	85,56981	71,31286	86,87943	77,69425	65,3172	86,84475	95,00553	97,08541	97,38644	82,81395	8,645281	10,07826	1,18797	17,89249	2,440387	7,400255	1,432982	4,279537	8,191659	9,677209	3,893195	9,866132	76,69408	81,79888	66,8299	58,37299	89,59908	79,57802	91,43209	93,73025	88,99632	84,28182	94,89556	92,52686	93,771	90,885	92,28097	90,25496	36,51138	31,9074	29,68881	37,29947
11/5/2017 10:00:00 AM	40	96,83874	84,66782	94,67776	96,70811	89,49851	96,79142	89,11887	96,7144	91,36819	94,15057	88,01974	93,87675	96,54447	88,50216	89,157	93,55708	98,39889	81,46455	98,04376	88,89326	94,9015	90,46378	94,99717	94,3578	91,02468	85,6067	91,46973	97,94423	97,02751	95,12586	94,10132	94,91794	94,48193	74,32346	96,64456	97,58463	92,42002	89,71203	90,11024	93,68527	80,14935	84,11237	74,92049	89,79872	87,41372	91,85283	93,88111	96,72615	88,84581	80,77607	87,6242	92,01702	74,63342	57,79807	87,56776	72,45469	89,59715	77,23924	63,27441	88,41505	96,01211	97,00487	98,30349	86,73746	8,286086	9,772256	1,163517	17,37359	1,516012	7,521691	1,413918	4,16784	8,170176	10,28812	2,411583	9,562888	75,45866	82,99651	68,5016	60,47193	92,25174	80,30718	92,96019	93,84996	90,30518	88,48303	96,11986	94,43973	95,12856	91,50689	94,46522	90,18554	36,72919	32,17548	30,44837	37,11352
11/5/2017 11:00:00 AM	41	97,50353	85,81924	94,2776	97,54504	89,8617	98,01725	88,96877	97,6718	93,33714	93,60252	89,29211	94,21308	97,17197	90,90897	94,04475	94,43192	98,74973	83,61392	98,55272	90,30477	96,47408	92,29215	96,38918	96,65955	92,34955	87,69804	93,19546	98,27655	97,73804	95,59875	95,53271	95,57389	94,76507	76,92038	97,11208	97,86734	95,14023	93,30488	90,82339	95,90392	79,68121	87,00901	74,92416	92,44736	88,81549	91,54447	94,16557	96,46773	91,37827	84,45396	89,15264	93,63347	75,64607	58,96503	90,80764	74,67327	90,6987	78,17702	63,02263	87,77789	96,09423	97,39915	98,09392	87,56231	8,324079	9,903571	1,191493	17,41794	1,924251	7,040782	1,643941	3,523085	8,951841	9,346265	2,375387	9,238575	75,89931	83,42487	68,8914	60,36417	93,62691	81,97641	94,14208	95,23161	92,98823	88,62746	97,04749	94,23071	94,82607	93,16113	95,29716	92,86687	36,20165	32,15863	29,89859	38,57331
11/5/2017 12:00:00 PM	42	97,77962	86,43629	95,56822	97,67477	90,25475	98,30771	91,33614	97,74467	93,83503	95,48623	92,26142	95,63605	98,45766	90,99117	94,85114	97,30237	98,75552	86,07365	98,36297	91,59822	96,3876	92,76553	95,50867	97,23034	93,4147	88,89928	92,97884	98,52301	98,66477	95,72129	95,62051	96,44127	95,15211	77,19559	97,22944	98,58304	96,32633	92,1721	91,13313	95,67426	81,54931	87,86707	77,56577	93,69916	88,99985	93,0227	95,51096	97,58787	90,18181	86,1602	91,06971	94,39655	76,0702	60,28459	90,22195	75,41688	90,75425	79,72203	64,49001	89,43696	97,05846	97,77941	99,21378	90,2111	9,085157	9,859915	1,236668	17,64402	1,927981	6,807927	1,406388	3,562873	9,245482	9,344262	1,59911	9,355177	77,09735	83,0274	70,28052	60,63709	93,65826	83,87904	94,84072	96,33302	93,2597	89,97762	96,89725	94,5852	96,09707	93,97636	96,64263	93,18192	36,62273	32,05784	30,16198	37,89139
11/5/2017 1:00:00 PM	43	97,90051	86,95892	96,18375	97,94167	90,05008	98,0131	91,64408	97,77175	93,20527	95,05727	92,55658	95,89778	97,95341	89,99627	95,51421	96,19136	99,06706	85,51048	98,94363	93,17004	94,90951	93,71588	95,14859	97,82777	93,80693	90,76005	92,9537	98,90059	98,73695	96,03932	95,25766	95,66058	97,14384	76,61582	97,3796	98,57897	96,72462	93,35889	91,47035	97,3394	81,81774	88,33983	75,47766	92,6443	91,21408	94,10851	95,74533	98,27143	92,53799	84,95123	91,40971	94,54444	77,49586	60,32908	90,63385	76,08201	91,45529	80,32016	68,3343	89,93652	96,47906	96,47359	99,04634	88,1632	7,918324	9,767352	1,194187	18,29237	1,789139	6,665838	1,379034	3,856792	8,698122	9,557983	1,999544	9,293905	76,12449	83,62836	69,92209	61,74099	93,97312	84,2106	96,15772	96,80869	93,51266	88,9537	97,55775	94,56088	95,91553	93,75946	96,21739	95,23583	36,51471	31,91341	29,61518	37,65936
11/5/2017 2:00:00 PM	44	98,21797	87,64775	96,64478	97,57501	91,34809	98,25037	92,22694	99,07611	94,55529	96,38768	92,01958	96,98656	98,74724	90,11135	95,77035	96,75184	99,44421	86,81747	99,51329	93,34673	97,79869	95,26477	97,94885	96,97205	94,44276	91,31245	93,59029	99,24812	99,0502	95,76695	96,76863	96,61534	96,23052	77,66703	97,57426	98,40165	96,74473	94,90778	92,93111	97,53945	83,17895	87,28663	82,54607	93,31233	91,76075	93,85694	96,60174	98,65379	93,32034	88,86875	91,08118	94,29322	76,75978	60,42862	90,90428	76,74127	92,40267	81,52796	67,72795	90,9594	97,24545	98,16983	98,75207	90,44167	8,213556	9,718793	1,196121	17,77568	1,720891	6,674265	1,365979	4,036942	9,201067	8,959231	1,798326	9,217922	77,87046	84,82662	71,09554	62,36462	94,95614	85,46778	96,65659	97,21693	94,17509	91,14459	98,57103	96,05521	97,31868	94,50604	96,92205	95,52277	35,79147	32,67138	30,26353	37,55029
11/5/2017 3:00:00 PM	45	97,86701	89,99855	95,89019	98,55045	92,33498	98,70365	92,15151	98,4491	93,81935	96,9934	95,14941	97,73755	99,1639	91,44514	95,97108	97,4024	99,29722	88,88014	99,28292	93,32614	97,97656	94,57463	98,19021	98,44759	94,16674	92,94271	95,67564	99,11023	98,88754	97,01267	97,14772	97,51196	96,60367	78,46832	99,10526	99,00787	96,71661	95,87056	93,25832	98,51169	84,39455	91,06066	81,45399	93,98479	92,32808	94,58741	97,11034	98,11298	93,17564	87,04424	92,90686	95,62466	77,5297	63,39578	90,75314	76,51414	91,78942	82,10904	70,94371	92,11753	97,62151	98,4031	99,05283	91,5185	7,928548	9,614625	1,182858	17,45717	1,679998	6,745413	1,330405	3,881314	8,890432	10,37425	2,164774	9,027341	78,42134	85,7347	71,21837	63,37153	96,3425	87,69328	97,52604	98,43495	95,09837	93,23096	98,57441	95,99539	95,92991	95,96099	97,04112	94,6862	36,51967	32,03657	29,75671	38,38707
11/5/2017 4:00:00 PM	46	98,36864	90,19273	96,85235	97,82687	92,03706	98,38238	95,21503	98,77715	95,85757	97,57764	96,3635	97,40798	98,69488	91,93337	97,11373	97,51527	99,65172	89,88478	99,4865	93,94646	98,27952	95,45515	97,69473	98,49325	95,75266	92,45953	96,1897	99,47261	98,8083	97,4502	97,86568	97,53667	97,69307	80,01015	98,91647	98,80527	97,85608	96,55538	94,62374	98,92193	85,11571	91,55408	85,19762	93,29321	92,70675	95,57796	97,26004	98,7844	94,49699	86,81422	91,96957	95,7718	80,3605	64,04413	92,94485	79,63881	92,82087	83,62994	71,6621	91,96217	98,21873	98,4353	99,33273	93,76458	8,610536	9,580639	1,144452	17,40095	1,695955	7,041888	1,343391	3,727481	8,841181	8,239873	2,097425	9,066852	79,32845	85,62024	71,92183	65,03261	96,72028	87,50055	98,33147	98,18917	94,94785	95,51766	98,86523	96,36122	97,98409	95,78782	97,87287	95,75797	36,94677	32,05198	30,06231	36,57728
