# Supplementary material for: Neuroblastoma signalling models unveil combination therapies targeting feedback-mediated resistance
Source: PLoS Comput Biol. 2021 Nov 4;17(11):e1009515. doi: 10.1371/journal.pcbi.1009515 (PMC8604339; doi:10.1371/journal.pcbi.1009515)
Supplement: S2 File — (ZIP) [file pcbi.1009515.s023.zip › drug_sensitivity/NB-EBC1_drug_sensitivity/NB-EBC1_ALKi_04-071117.txt]

Label: NB-EBC1_ALKi
Metric: Phase Object Confluence (Percent)
Cell Type: NB-NBC1
Passage: 6
Notes: NB-NBC1 with ALKi TAE684
Analysis Job: NB-EBC1_ALKi

Date Time	Elapsed	A1, Image 1	A1, Image 2	A1, Image 3	A1, Image 4	B1, Image 1	B1, Image 2	B1, Image 3	B1, Image 4	C1, Image 1	C1, Image 2	C1, Image 3	C1, Image 4	D1, Image 1	D1, Image 2	D1, Image 3	D1, Image 4	A2, Image 1	A2, Image 2	A2, Image 3	A2, Image 4	B2, Image 1	B2, Image 2	B2, Image 3	B2, Image 4	C2, Image 1	C2, Image 2	C2, Image 3	C2, Image 4	D2, Image 1	D2, Image 2	D2, Image 3	D2, Image 4	A3, Image 1	A3, Image 2	A3, Image 3	A3, Image 4	B3, Image 1	B3, Image 2	B3, Image 3	B3, Image 4	C3, Image 1	C3, Image 2	C3, Image 3	C3, Image 4	D3, Image 1	D3, Image 2	D3, Image 3	D3, Image 4	A4, Image 1	A4, Image 2	A4, Image 3	A4, Image 4	B4, Image 1	B4, Image 2	B4, Image 3	B4, Image 4	C4, Image 1	C4, Image 2	C4, Image 3	C4, Image 4	D4, Image 1	D4, Image 2	D4, Image 3	D4, Image 4	A5, Image 1	A5, Image 2	A5, Image 3	A5, Image 4	B5, Image 1	B5, Image 2	B5, Image 3	B5, Image 4	C5, Image 1	C5, Image 2	C5, Image 3	C5, Image 4	D5, Image 1	D5, Image 2	D5, Image 3	D5, Image 4	A6, Image 1	A6, Image 2	A6, Image 3	A6, Image 4	B6, Image 1	B6, Image 2	B6, Image 3	B6, Image 4	C6, Image 1	C6, Image 2	C6, Image 3	C6, Image 4	D6, Image 1	D6, Image 2	D6, Image 3	D6, Image 4
11/3/2017 6:00:00 PM	0	58,82487	57,39804	39,89825	56,32246	40,73994	52,1187	45,69677	52,01398	41,84364	53,19857	48,14717	47,75793	68,47439	39,38695	43,55756	53,24195	52,94354	53,44952	55,382	65,79963	42,85305	47,73286	48,96703	44,18697	45,92825	50,43124	48,85293	54,36367	57,64588	43,43232	38,58954	55,28584	49,37997	42,07249	51,32971	53,30128	55,49708	49,70429	45,70043	65,92245	62,06033	55,47331	47,09335	57,64616	46,77809	37,15116	49,61628	39,98874	39,56689	36,67199	59,24984	53,92221	54,59749	51,37724	40,99864	44,2821	47,9952	46,55325	38,542	44,59287	45,92175	61,20726	37,97151	38,40511	49,26123	44,87035	38,6421	53,22185	40,22222	37,05944	39,40415	42,77285	36,26652	45,08801	34,30696	48,48033	36,8931	52,01695	33,15609	42,91293	39,22152	46,75033	51,61458	57,12333	64,0147	39,30779	54,46355	47,66634	51,13444	47,97034	56,03012	54,53271	55,281	43,11864	52,98719	57,65246
11/3/2017 7:00:00 PM	1	60,21316	57,22149	39,75927	57,21251	41,66591	51,99492	47,77907	50,99808	42,55292	55,5343	47,90355	48,25093	67,98685	40,4472	44,23616	55,53804	50,92002	56,05438	55,37764	67,66862	42,57999	51,00595	50,71072	45,0487	47,32372	53,23815	48,95937	56,32695	58,66483	44,90758	38,98286	55,51213	50,47552	44,0015	53,10435	53,45062	50,34496	50,70023	47,23503	67,22633	62,24284	57,15649	49,25743	59,24202	48,61282	38,05676	49,91247	40,66002	40,98716	38,76022	59,4172	55,02729	55,29158	52,12001	42,28676	46,35161	51,02563	47,18536	38,94389	45,81627	44,95096	62,71581	39,61449	40,07501	38,35696	34,54748	26,5243	39,01208	26,54309	30,87201	27,51423	26,79936	31,99181	45,1595	32,4015	35,53258	37,20021	54,1034	36,97454	44,10989	41,72262	48,93402	54,27339	57,00486	67,51852	40,46771	53,87862	47,91888	54,11016	48,85348	57,51526	56,40266	54,37908	43,24195	52,28304	57,56265
11/3/2017 8:00:00 PM	2	63,77543	61,07994	43,84705	58,12755	42,26921	56,99844	49,19893	53,49166	44,63197	57,50125	52,35639	50,83037	71,47002	42,46684	46,31065	58,37416	56,55974	57,87164	58,94783	72,40053	46,38159	54,07556	52,18785	47,35909	50,57402	55,66016	50,92763	60,28418	60,7742	47,30604	42,41269	58,59348	51,47677	46,82188	54,77163	54,51701	56,41344	54,09179	49,64419	70,15273	64,38494	59,82303	51,23218	61,9065	51,40998	40,95277	52,78997	44,24984	41,38794	39,74118	60,47269	56,86284	56,19329	54,3853	43,82108	48,10642	52,23523	50,69843	40,41943	46,89669	48,69433	66,89973	41,22852	42,58524	28,78461	28,04059	22,05791	31,57693	21,3255	22,84793	22,88089	25,76447	22,97808	43,98493	24,41355	28,35792	38,69363	53,3256	36,76524	46,18991	42,58227	51,32115	57,58538	60,78595	67,24745	43,21991	57,05577	51,54213	55,41425	51,51774	59,09607	57,60224	52,93187	42,85464	52,46318	58,36455
11/3/2017 9:00:00 PM	3	65,1369	62,70826	46,05562	61,53998	45,61118	57,99161	52,29492	56,89717	46,03455	59,5249	53,77272	51,07178	72,03139	44,57193	47,87142	60,07447	56,78272	60,96223	60,969	71,81374	48,36262	54,75693	55,84439	50,09698	51,72932	57,89132	53,4679	61,97765	62,88455	48,99515	42,37677	60,51503	55,4434	48,40289	59,34827	58,21535	59,82725	55,04386	50,28978	71,21436	62,83254	63,74599	53,05606	63,94549	54,12205	41,92149	54,56048	46,35818	43,54913	40,17083	61,62045	58,32291	59,37715	56,64381	44,22586	50,2017	53,29472	52,27495	41,77877	47,38471	48,92545	69,56717	42,68926	45,79797	26,81636	24,52855	20,39194	29,08543	19,65365	21,10957	21,29296	26,32812	23,93388	39,8374	22,87868	24,70788	40,52166	54,88547	38,40614	47,88082	43,82281	55,10002	56,79597	62,26626	70,7215	44,99372	58,48862	53,48199	57,76698	52,09294	62,75981	57,93027	54,72252	43,16147	52,23904	58,35151
11/3/2017 10:00:00 PM	4	66,59966	63,46223	48,26606	63,13501	46,63033	61,07475	53,2912	56,40674	47,5315	60,6134	54,66249	52,13065	74,23071	46,05424	49,80451	62,04354	60,56166	61,30374	60,95242	76,80711	50,66693	56,27342	56,59345	52,74088	52,70225	59,70829	57,10467	61,98746	63,18088	51,05562	43,11602	63,1554	53,46188	49,99351	58,69143	59,76625	61,59068	57,00162	51,52906	74,54452	67,87171	64,0328	54,84832	65,11681	53,91599	42,48439	57,22018	46,79716	43,03976	41,0494	63,2128	59,81294	59,25336	56,14618	45,19176	52,01412	55,48574	52,65348	40,94855	50,04689	49,34371	69,00731	44,58022	46,44756	23,96345	22,59864	19,38958	26,8357	18,21335	18,70351	19,05704	23,73335	23,68403	38,02049	23,14379	24,28845	41,6735	55,80101	39,54437	49,62443	43,54768	54,09089	59,54085	65,09339	71,86292	46,89331	60,44396	54,48483	59,37452	55,20724	63,8791	59,82448	54,75112	42,10172	51,64905	59,31863
11/3/2017 11:00:00 PM	5	68,25182	64,48006	49,84533	64,37528	46,55677	60,95981	53,13282	58,34169	46,64691	60,80211	55,55682	54,78117	75,70189	47,91307	50,59931	62,08182	60,84528	63,13254	64,98309	76,8073	49,42722	59,16785	57,61908	53,47445	52,6454	58,47694	57,49025	65,64815	65,77283	51,27445	42,98091	65,16247	56,8024	51,28171	59,61345	60,70244	62,01226	59,8519	52,62461	76,56354	68,19172	67,9146	56,97634	66,22686	54,58458	44,40083	58,43604	47,26963	44,58396	41,43347	64,51316	60,01071	60,18602	57,69176	46,85151	52,61398	55,15701	53,85023	41,98373	50,44575	51,78997	70,88473	44,68198	47,75199	23,70455	22,59802	17,8525	24,94868	17,06213	18,29983	18,80153	21,37241	24,55522	36,61106	23,52488	22,06206	42,11477	56,92522	41,53743	50,19804	47,84752	55,81171	59,63625	65,62293	71,36031	48,29583	62,6184	56,98849	60,09366	56,98	66,39865	61,05437	53,82626	42,32614	52,56687	57,7998
11/4/2017 12:00:00 AM	6	68,30991	65,81337	50,23782	66,22741	48,03043	65,50777	53,1985	59,81004	48,22385	61,86753	56,92052	55,53603	76,57804	49,11002	51,50751	63,83096	63,8954	65,36569	67,08099	78,70255	53,27013	60,36976	61,50337	55,17324	57,44992	61,54931	59,93893	66,93884	66,37469	52,23745	43,49746	65,22816	58,72631	49,6692	63,83524	61,50648	68,68314	62,58421	56,95126	76,05874	68,24305	68,89098	59,19672	68,68465	56,44196	45,09042	58,93872	48,23746	46,3264	40,14313	63,26218	59,82206	60,62894	57,81623	46,06488	52,36758	53,57164	53,79407	42,61736	51,03773	52,84233	73,1824	45,82304	47,47389	23,66642	21,45813	18,79082	25,72109	17,20898	17,12444	18,67333	20,52843	23,0772	35,51656	22,31253	21,93295	42,9226	59,57946	41,52513	50,82622	47,35453	55,94627	62,53164	68,05226	75,22388	48,89914	64,19948	58,00488	60,72144	56,63504	67,63483	63,09454	52,56596	43,35109	52,04665	59,53278
11/4/2017 1:00:00 AM	7	69,75947	68,34653	51,73947	65,82262	47,78709	65,4396	55,70955	63,07146	50,19134	64,12577	58,34646	56,42704	77,36137	49,03052	52,42975	64,91573	67,52542	66,189	67,57212	78,51472	52,96101	61,62619	62,1129	58,68638	57,6336	58,64791	59,64046	69,12233	68,4558	54,71237	44,65614	67,68112	60,79086	55,18879	64,54119	63,06843	67,92537	64,1284	57,60244	79,09498	70,2526	71,93406	58,39481	69,97491	59,00089	45,30428	60,94621	49,24789	44,74635	40,58902	63,27151	59,75299	59,69552	59,71976	46,79785	52,56638	54,31498	53,54112	42,71213	51,095	53,34584	75,34019	46,67841	49,62928	23,06802	20,9565	17,77264	24,93977	16,77746	17,45745	18,38984	19,25999	21,27038	30,20674	20,52152	21,22755	45,56829	59,98992	42,49841	52,69501	47,85968	57,49254	63,83558	69,61816	76,98235	49,15312	66,74763	59,77633	63,28595	57,59622	67,8259	65,92459	53,8239	42,00534	52,78148	58,8405
11/4/2017 2:00:00 AM	8	71,54061	71,32771	54,13966	67,68457	50,05727	66,23411	57,81837	63,88118	51,86865	63,02359	58,43391	57,48018	78,43018	50,26145	52,32413	67,20463	68,01317	68,29259	68,52605	82,76595	52,46815	63,44973	62,53765	60,08904	60,11916	65,65208	61,71032	70,69469	71,8185	54,21496	45,81593	68,4308	63,69682	55,36645	63,33403	65,21082	70,79044	63,67381	60,13007	79,13206	73,7998	72,96833	60,4588	70,58086	61,00091	47,70736	62,01619	50,32438	44,11038	40,24985	62,82467	59,56068	60,22305	58,65219	47,62192	51,51587	54,80728	53,92407	44,03998	51,22396	57,2333	76,25725	48,8072	49,84251	23,24402	20,96285	17,23813	24,22497	15,67052	17,46235	19,17378	19,59722	19,5287	27,12768	18,92428	20,84777	47,07808	62,06448	45,16965	54,22878	48,27034	58,84008	64,00986	69,53263	76,2614	49,16915	69,53636	61,4383	64,82545	59,43938	68,62746	66,09817	56,1832	42,45282	52,53281	57,61212
11/4/2017 3:00:00 AM	9	73,79491	72,41241	52,69908	68,7788	51,21098	69,80266	57,27799	66,41474	52,07601	65,10824	60,2321	58,87164	79,71906	51,6025	55,60724	67,23122	69,84299	71,03332	71,73332	82,71006	55,80363	65,47621	65,36375	63,17868	63,01006	65,31899	64,00883	73,19159	74,5173	57,48343	47,11407	69,91407	65,77972	58,06173	67,0421	67,04735	72,50511	65,53941	61,36017	81,06329	73,92808	74,81239	61,01522	72,89829	63,92545	49,03625	63,92373	51,95624	46,43858	40,47303	63,96137	59,74456	60,77628	58,49546	47,55893	49,91621	53,77673	54,9033	42,89926	50,34793	57,65466	77,37484	48,59817	50,21566	22,97497	20,9232	17,10579	24,42177	16,4459	16,97219	20,40969	18,11802	19,55253	25,54045	17,92958	20,21054	47,98153	63,18862	46,20075	55,62093	49,117	59,57325	64,4838	70,46157	77,56943	52,88578	70,13705	61,57798	66,38725	60,5904	69,11901	69,25542	53,00502	41,65748	52,47119	58,26088
11/4/2017 4:00:00 AM	10	74,02382	73,01801	55,58743	69,74283	53,09481	68,56522	58,07838	65,07328	53,7498	65,42516	63,60315	59,93811	80,36417	52,39266	56,23363	68,49787	70,81109	71,77663	72,59429	85,47013	58,4203	67,18847	67,96938	63,21087	62,99416	65,8084	64,46626	73,02374	75,32818	59,93016	48,99992	73,33942	66,19439	57,94686	70,78547	69,26317	72,30735	66,58862	65,21621	81,85034	76,86492	77,34659	65,27299	72,91805	66,81884	50,64676	64,73827	53,13219	45,20143	40,78582	63,66587	59,83899	60,85068	58,30633	48,35854	48,70123	53,74316	52,44584	41,85718	49,88243	59,60239	77,55823	50,38324	52,70406	23,55638	21,40418	16,21201	24,77302	16,2042	16,09368	17,31791	18,78965	19,17827	24,44719	17,58331	20,56193	49,55211	65,09844	48,30135	56,78866	50,45252	61,39348	68,19324	72,50381	80,30994	54,51543	72,07587	61,86285	66,9246	62,04064	71,16401	71,03697	53,06048	41,75702	52,48059	58,25051
11/4/2017 5:00:00 AM	11	76,17561	74,27042	56,58267	71,37959	54,34737	70,53037	59,74138	67,31336	54,90903	66,17961	64,67846	61,78327	80,81945	57,00956	55,69919	70,36534	71,35044	73,00419	72,18715	86,75626	59,82047	67,55844	73,05959	66,45882	63,38819	66,93185	68,43128	76,24144	76,52686	61,27176	50,97349	74,4563	65,11598	62,14073	71,56941	71,21464	74,59563	67,78364	63,79372	82,93	77,63352	78,6573	66,57652	72,87522	67,33649	51,94242	66,87161	54,47819	45,29165	39,82787	61,71771	60,16061	60,33599	58,74578	49,16653	47,74874	52,56128	50,98088	41,25663	51,21906	58,74081	80,94358	49,86032	54,17592	23,07237	21,51705	15,87444	24,3721	13,22371	15,74229	17,86272	20,18374	19,02133	25,11342	17,21527	21,04415	50,38454	65,85793	49,59183	57,55575	53,05233	62,38935	68,8847	73,21707	80,43076	56,52713	75,06224	65,0639	68,98487	63,12811	71,0704	71,68456	54,21164	41,73816	52,7761	58,56696
11/4/2017 6:00:00 AM	12	77,38009	75,02335	59,51046	73,61213	55,60946	71,68042	60,1606	68,43121	56,59869	67,88538	66,16145	63,56067	82,45303	57,66952	57,9711	71,08297	69,14753	74,81778	72,81312	86,34754	62,53275	68,07685	72,68844	65,71548	63,78025	68,8369	69,96001	77,61115	78,00612	63,01138	51,8406	74,60012	68,80878	62,34244	74,09697	71,74976	78,89658	69,63929	67,32268	85,11101	78,59942	79,21039	65,35933	75,36486	69,66885	52,03243	68,17114	55,76861	44,76424	40,53092	63,48531	59,71195	58,947	58,88567	47,11207	48,19864	54,291	51,69872	42,6501	52,46623	60,00401	81,34242	52,54421	55,96575	22,78383	21,49729	16,36135	25,33992	13,81175	15,56774	16,55373	18,05931	19,37742	25,45742	18,40441	21,17208	52,67041	67,13908	51,60844	59,26269	53,73653	63,21045	70,44692	76,08629	81,37689	57,7674	74,28734	66,08815	69,33817	64,03902	72,77112	71,37717	53,66649	41,99623	52,09728	57,68056
11/4/2017 7:00:00 AM	13	79,11769	75,53403	60,43262	74,24258	57,15717	72,85595	62,06779	68,63533	59,04178	67,82204	65,51497	63,19	83,79428	58,07409	58,05413	71,12153	72,11427	76,36992	75,89342	88,48661	62,49489	68,15858	73,70724	69,62913	63,73355	69,86406	70,55379	77,61385	78,32139	63,86211	53,12093	76,30215	70,92423	63,76147	75,22153	73,40124	76,16933	71,04948	68,67582	87,17113	80,52843	79,06955	66,95664	76,58888	69,12038	53,20043	68,7384	56,573	46,79799	41,00195	64,51115	60,98191	59,7083	59,25281	47,2641	47,73555	53,3269	51,15364	43,50436	53,35295	61,9684	82,09612	53,82447	57,13313	21,65306	21,95458	16,18023	24,57173	14,86268	15,57865	16,21705	15,69829	20,49666	25,85827	17,83612	20,98965	52,59276	68,07222	52,51147	60,7119	56,77062	64,2825	72,16961	77,73286	82,76153	59,59508	74,44131	66,40618	69,59943	65,62962	73,27607	73,93664	54,12563	42,49358	52,64106	57,74418
11/4/2017 8:00:00 AM	14	79,00973	76,36474	62,73383	75,18554	58,98223	74,37604	62,72768	70,04318	60,46978	69,69261	66,80476	64,15679	83,94417	59,075	59,40139	72,79951	72,40916	77,43955	78,12231	90,01982	63,75712	69,55384	74,78745	70,9353	67,1223	69,06401	72,36779	80,9362	79,53996	65,48256	54,249	76,91943	72,76995	67,21844	78,42472	75,47898	82,34189	74,20419	68,24905	87,66744	79,65489	82,38527	66,67483	78,49476	71,27625	55,30704	70,52222	56,78659	44,87436	41,615	65,20737	61,92108	60,20634	58,08101	46,70065	46,9199	53,2282	52,70074	45,02341	53,80547	60,48589	84,35179	53,62234	58,91979	21,55815	22,06061	15,4072	24,43005	12,60997	15,68199	15,39484	17,48646	20,31354	24,80908	17,43003	21,46365	54,35151	69,41769	52,0477	61,35472	55,28722	65,32424	71,92826	79,465	83,88159	60,83694	76,71655	69,0402	70,68523	66,95354	75,5944	74,6281	54,73144	41,89448	52,75759	57,454
11/4/2017 9:00:00 AM	15	80,36713	77,1942	64,20688	75,98032	61,07193	75,15018	62,02565	71,09381	61,31134	71,41779	68,58188	67,28075	85,56387	60,74153	60,81655	74,44906	72,73976	78,35999	79,17938	90,2415	64,17178	74,03915	78,64777	72,53136	70,23838	73,02788	75,5218	80,80253	82,19883	65,1452	56,4066	77,06434	75,01188	67,77195	78,17722	74,03708	80,92168	74,5162	72,98298	88,90846	82,10322	83,05282	68,35102	79,03562	70,17739	56,63696	72,1004	58,19823	46,14791	41,7365	66,54157	62,0959	60,69442	58,13696	48,27641	48,70545	54,37321	52,95957	45,17069	53,18351	63,14449	84,12059	55,82001	58,48365	21,50759	21,70894	15,78733	24,18428	13,597	14,86281	15,57679	17,29685	21,32184	25,14748	16,52831	21,41627	55,72765	68,92241	54,87774	62,89402	58,0341	67,37926	75,75854	79,56647	85,15901	62,65107	78,24299	69,97072	72,37843	67,81381	76,15186	75,69884	53,4516	42,17962	52,94154	59,05531
11/4/2017 10:00:00 AM	16	79,99392	77,07684	65,78194	77,04369	62,79661	76,72842	63,92082	70,79638	64,66167	70,41708	68,40475	68,54443	87,30596	65,10748	62,62917	75,87361	74,98812	80,34655	79,68032	91,25442	66,47609	73,6926	78,94874	74,06154	68,35827	72,23613	76,66466	79,27781	82,74031	66,04906	56,97599	78,30715	76,34892	67,01757	77,437	78,0006	85,51723	75,41135	74,22421	88,17162	84,04337	82,89657	71,76662	80,48409	73,35951	57,20367	72,84795	59,01933	45,93819	41,0693	64,50617	62,98698	60,92644	56,93593	48,083	48,57731	53,22606	54,85977	43,95488	53,88816	65,063	85,63197	55,66396	61,55415	20,72171	18,20195	15,927	25,79651	12,52673	14,60876	15,38006	16,92453	23,15685	22,60783	17,32164	20,42558	57,55713	70,59254	53,70993	64,67397	56,25484	66,27638	77,18246	82,88469	85,58866	63,53614	80,31271	71,2911	73,37651	68,93401	78,97001	77,14585	53,10787	41,70182	51,97668	58,59908
11/4/2017 11:00:00 AM	17	81,99023	78,81216	69,18325	77,42347	64,33301	78,31897	65,85172	73,24761	64,01111	71,95658	71,52706	70,28909	88,11285	63,21619	61,62211	74,50002	74,94053	79,63818	78,95709	92,78542	67,91363	76,76289	79,98052	76,23219	69,64066	72,19303	75,8821	82,5237	83,04287	68,46582	58,35461	78,99163	75,80418	69,11549	81,32682	77,54082	83,74268	77,69424	74,72404	90,59978	84,41438	82,1254	71,89841	80,97018	74,90392	57,46575	74,5968	59,75975	43,54816	42,29844	66,09168	63,36324	59,90309	58,18661	48,14248	48,4967	52,84489	55,08786	44,17786	52,74633	66,57797	86,91099	56,64367	62,74184	19,82406	18,34004	15,82111	24,15175	11,87355	14,83069	15,14057	16,37075	19,11714	22,29602	19,04786	20,18375	58,61192	70,94213	53,94466	64,77695	58,47452	69,14228	77,75034	84,06312	87,55388	64,27145	80,63191	72,57571	75,34062	68,8262	78,64169	78,05172	53,3359	41,9693	51,42601	58,24892
11/4/2017 12:00:00 PM	18	82,7654	78,71932	68,00958	79,02167	63,29251	81,4542	67,75855	76,31134	63,72154	73,60204	72,95362	70,78533	89,13787	62,9014	64,32935	76,34457	76,00223	80,9087	82,32766	92,94643	70,48277	77,30196	80,17407	78,04723	70,4827	73,04826	78,22565	84,05774	84,80154	71,57343	59,27131	79,15679	77,54739	69,0795	82,0278	81,32668	86,82997	77,03339	77,30112	90,44755	85,35719	86,71619	73,7708	83,66214	76,01541	59,54272	74,58685	60,26746	42,36807	40,23203	64,40665	61,77374	59,93867	59,21081	47,43169	47,35943	51,22838	55,27348	45,07647	53,80934	68,28484	87,52515	57,26722	64,46452	19,73807	17,70916	15,7262	24,07812	11,63192	15,01623	15,32846	15,14161	17,14011	21,18735	15,62859	19,31442	59,23954	72,14764	56,25988	67,46553	59,2408	69,92389	79,28914	84,82393	89,19168	66,00843	82,09991	75,41059	78,18835	72,72401	78,80292	77,63588	53,05496	42,18536	53,38921	57,84138
11/4/2017 1:00:00 PM	19	83,90501	82,02489	70,96867	79,83573	65,74154	81,36266	69,28789	78,22758	66,00783	74,52393	75,43359	73,91682	89,14188	63,71526	66,41923	80,42412	74,8211	81,61708	82,5943	94,10588	71,47705	76,21105	81,87666	80,08026	71,8491	73,33271	82,01073	83,42272	86,41703	72,95107	59,43689	81,36011	79,93851	71,78665	82,86853	81,77526	89,70795	77,91177	77,96385	92,22916	87,05018	86,94048	74,99136	83,33395	76,25373	60,27403	76,40874	62,08831	42,89512	39,75056	65,65932	61,90588	59,78428	60,40872	47,06683	46,52361	50,28211	56,51857	45,36279	52,55029	69,83283	88,94742	58,01649	64,56524	20,29875	17,95535	17,2152	23,58643	9,702419	14,88381	14,73254	15,82173	14,84023	18,86287	11,29283	20,68296	60,59978	72,4245	58,84747	68,03278	59,84534	72,30556	81,1238	87,17928	90,62059	67,97096	82,79523	76,49018	78,07113	73,99577	79,71133	80,29682	53,28429	42,0979	53,40247	58,17474
11/4/2017 2:00:00 PM	20	85,27368	83,20133	70,71832	82,39191	67,17747	82,91778	70,76785	79,3165	68,402	74,92893	75,46088	75,90372	90,27686	68,29914	67,00411	82,09232	79,03799	82,91211	81,71861	95,01064	70,8008	82,52805	83,49712	79,4762	74,80092	75,24772	81,41883	85,50529	87,57964	75,88286	62,56258	81,69665	79,96857	72,71428	84,55502	83,69895	88,35323	80,83575	81,87348	93,30674	88,12632	88,48351	75,47849	83,71048	78,79441	60,62341	76,21277	62,44992	40,85489	38,81493	63,97311	62,26859	59,96712	59,90398	46,6378	46,92578	49,94405	53,01178	42,89332	52,31909	72,63982	89,74532	60,11419	66,1209	20,79251	17,69583	15,86511	22,95438	9,946189	14,63528	14,30813	17,10219	10,97708	19,30524	13,73073	20,30753	61,84433	73,84132	58,97235	69,30619	62,2947	71,96487	83,02982	87,43037	90,05789	68,49062	84,94868	78,16513	78,64804	73,77757	82,22578	80,95671	53,26239	42,13597	52,85989	58,34011
11/4/2017 3:00:00 PM	21	86,30795	83,90224	73,82619	83,4002	69,13406	82,80401	70,7704	79,2401	71,53742	77,0079	75,36514	75,89729	91,32639	70,26332	68,77562	82,80463	80,13919	84,30192	85,27637	94,78718	73,84319	81,54771	86,14424	80,31658	80,59351	78,51003	80,90214	86,80896	88,26225	77,15394	63,32277	84,26137	81,36004	73,44697	86,90996	83,08584	88,65171	79,27982	80,69338	93,00903	88,74254	90,66831	77,69666	85,2819	80,64061	62,99644	79,36685	64,42045	43,82516	37,82597	64,01297	60,58839	60,34138	59,4378	47,0613	45,63087	49,09193	53,88366	42,36447	52,46512	72,22997	92,50221	62,26639	68,67747	19,71935	17,33456	15,78705	23,19291	9,595974	15,03419	14,18525	14,70428	14,26938	20,84162	10,85454	20,18519	62,15	76,26264	57,32442	69,3875	65,62998	72,40765	84,82642	90,13007	91,56305	71,07406	87,23013	79,33134	79,56634	74,88437	84,32969	81,45827	53,18703	42,16291	52,28643	58,17169
11/4/2017 4:00:00 PM	22	88,22772	84,73731	75,80585	84,61442	70,59758	85,16579	74,07618	82,29588	72,02323	77,22355	78,27745	77,2085	92,26466	70,60725	71,1754	84,07825	81,26693	84,96961	86,81505	95,55786	76,60498	84,22614	87,16319	83,41885	80,59406	78,85963	84,86462	88,49837	90,59026	78,44842	64,66955	84,68405	83,19111	74,84327	87,08479	85,3123	89,72314	83,1612	83,15512	94,72335	89,42612	90,32887	77,91978	85,648	82,59229	63,62511	80,34788	64,82787	42,55899	39,01256	61,53018	61,4231	58,32318	59,67147	47,39618	44,81191	51,12801	52,08112	43,4375	51,10597	74,38825	93,93934	63,47522	68,34514	19,35552	16,88557	16,12884	22,85118	9,095174	14,6312	14,95821	16,09921	12,39901	21,27272	10,82152	21,3999	63,09868	76,70784	58,6564	70,37709	65,48374	75,25337	84,58168	91,16483	92,7627	71,37558	87,22833	80,21953	81,21574	76,96735	85,43457	83,90128	53,74164	42,3117	52,29691	58,23
11/4/2017 5:00:00 PM	23	89,15534	85,98716	76,46752	85,77275	70,46869	86,30575	76,69209	83,63299	73,94135	77,88338	79,11852	80,06956	93,46776	71,34395	72,64977	84,63866	80,99049	87,8362	87,7486	96,01672	78,20962	86,39713	87,82273	85,15666	80,8515	79,74028	86,24986	89,2028	92,40875	80,05872	65,96223	86,70321	84,26787	75,8044	87,57861	86,04077	93,83482	83,99895	83,19961	95,01589	92,22273	91,86333	80,58452	86,36501	85,10631	66,70107	83,17715	66,86734	40,28266	36,63758	62,70101	59,53347	60,30165	60,12993	46,58392	44,18946	49,24936	52,17445	41,53073	51,50248	76,533	94,10541	64,13262	71,39713	18,88325	16,42539	15,7454	22,88475	9,701108	14,70235	15,10507	15,53652	12,75758	15,98344	9,924431	20,32887	64,70325	77,50021	59,06429	70,43222	67,27668	75,95007	85,82912	91,63557	93,95992	72,49945	87,95004	83,2903	82,77893	78,71478	85,55041	85,78415	53,41319	42,72505	52,26252	58,59665
11/4/2017 6:00:00 PM	24	91,56615	86,57079	77,78985	86,69741	72,00114	89,2763	76,9983	84,95559	74,53864	79,26054	80,05119	81,45412	92,51894	72,88641	74,24265	86,59386	84,03404	87,19131	87,54173	96,8471	79,56233	88,36456	85,96195	84,47516	83,01807	81,27777	87,76	90,39409	92,97076	81,15806	66,76069	87,80566	85,56042	77,41352	88,15672	88,24741	94,43385	85,57547	84,18774	94,35332	92,9528	92,19738	82,32193	89,34668	84,97976	67,24477	83,40482	68,23185	41,85698	40,48498	61,76952	58,39212	59,6752	59,16273	46,72711	46,57804	49,71782	51,67958	41,57708	50,99166	77,62848	95,71431	63,99613	72,87523	18,81804	16,64007	15,81461	22,26701	9,882224	14,66933	15,25752	14,31801	13,39073	15,84383	10,91823	18,96096	65,8392	78,04715	60,69311	72,84711	68,87366	76,58282	89,11037	92,68824	95,04007	75,38441	89,71181	82,5056	84,25979	79,73841	88,54782	86,38111	52,67966	42,24787	52,54808	57,90119
11/4/2017 7:00:00 PM	25	91,79515	87,59553	76,43236	87,77043	74,37204	89,71471	79,98653	86,82174	77,46837	80,25199	83,69723	82,65929	94,32043	75,97142	75,5696	87,54981	84,81363	89,37038	88,70793	96,9351	81,06067	86,79128	91,32101	86,83729	85,44215	82,70011	87,9823	90,75162	94,79063	83,02036	66,2205	89,17987	88,27332	79,68612	90,98241	88,28692	94,19478	87,89056	84,44808	96,06074	93,02595	93,6477	83,03279	90,46239	83,07382	68,74696	84,58437	68,00246	40,90904	39,7592	60,70182	57,3072	59,69565	58,89671	46,69851	45,96513	47,0698	51,03089	38,24527	51,21844	78,09481	95,75017	69,35594	74,19077	18,38224	16,54081	15,85357	22,63449	9,822267	14,37514	15,50667	13,91917	11,26672	16,92709	9,800647	19,25764	66,78569	77,14261	61,60934	74,60268	71,69872	76,84765	89,70975	93,70089	95,02024	77,21555	90,53686	85,49265	85,2522	80,45763	90,29793	88,42181	53,83144	41,59255	52,13791	58,60536
11/4/2017 8:00:00 PM	26	93,62373	88,62891	77,73188	88,42831	77,46899	91,25995	82,47402	87,50836	78,60715	79,56392	85,0266	84,53886	94,58071	77,04535	77,60113	88,54326	85,27506	88,5329	90,88804	97,76561	82,2065	87,85139	90,35989	87,21776	86,03524	82,80677	87,88855	92,45007	94,91297	84,84707	68,47494	90,30905	88,25998	80,45556	91,72207	90,25428	94,72162	86,63593	86,77249	96,41586	94,29094	93,7616	83,77653	91,41833	86,92647	70,28307	87,1013	69,36796	40,86836	39,05324	60,98136	57,32082	56,0827	58,14779	45,84577	44,75927	48,35019	50,64573	40,34628	50,2504	80,80992	97,56465	69,48457	74,95855	18,3926	16,61859	15,81033	22,45137	8,882833	14,35594	14,65407	11,0521	10,37619	16,50689	9,628786	18,38804	68,54202	79,71859	61,64602	75,93183	72,48045	79,07922	89,72577	94,68335	96,29401	77,88158	91,8967	87,72954	86,38773	82,15221	89,77316	89,2468	52,93802	41,55173	52,0443	57,84538
11/4/2017 9:00:00 PM	27	92,98436	89,28092	80,85571	90,34262	79,19616	91,56789	83,00743	89,27312	78,98257	81,03144	85,75472	85,3706	95,06528	78,08535	79,87201	89,2207	87,06226	91,40183	91,60858	98,10124	81,58136	88,31344	92,58407	89,01684	88,8179	84,54106	89,63824	93,86176	96,99789	87,18584	67,93449	92,16927	89,71983	83,35461	93,50223	92,23406	96,53412	89,72791	88,18613	97,27433	94,89999	94,74401	83,32642	92,64326	86,93317	73,36932	87,52003	70,925	43,32656	39,02044	59,81743	58,32643	57,61682	57,84821	44,15002	45,21586	46,27625	51,99609	41,24351	49,09738	81,73236	97,93926	72,10772	76,82831	18,45332	17,03132	15,37094	22,26155	8,449796	14,37058	14,5164	11,97578	11,4861	15,21511	9,690125	19,4313	69,08599	80,80357	62,72554	77,12499	74,92982	80,95181	90,38959	95,36736	96,80302	78,02366	92,36565	88,07167	86,96217	83,85383	91,4287	90,77476	54,27291	42,71773	52,80255	57,86272
11/4/2017 10:00:00 PM	28	94,02948	90,58397	82,53599	90,60407	80,00926	91,96404	84,38515	89,59093	80,14272	83,11132	85,97218	86,72055	95,72924	80,53541	80,47234	90,93343	87,39183	92,06033	91,90885	98,08984	81,46145	91,82362	93,13764	91,27536	88,70669	85,3596	91,42988	94,40049	97,63436	86,1917	69,05449	93,35917	91,95202	83,56536	94,83574	92,59409	97,08686	91,96031	88,60454	97,0481	94,55045	96,77242	84,94115	93,11029	88,76714	74,60703	87,03236	72,69182	37,3901	38,89265	62,36938	60,09	55,60545	56,13409	44,86994	44,30869	48,23622	51,25511	40,52518	47,67559	83,40656	97,61965	73,19159	76,70472	19,28348	16,30188	15,64565	21,95195	8,521912	14,28658	14,38923	12,20574	8,642932	15,18464	9,334797	18,02304	69,77792	82,01826	64,31601	77,69459	75,02411	81,95092	91,39298	95,38904	97,61481	80,03481	93,96635	89,4735	88,09487	85,71142	91,08388	92,04057	54,06954	41,66639	53,52488	57,24387
11/4/2017 11:00:00 PM	29	96,12312	90,79818	83,70137	92,94775	81,17761	93,61179	86,16518	91,04312	82,26859	83,17294	86,28129	90,12724	96,16034	81,57811	82,54683	91,67834	88,31655	92,91584	92,56362	98,62173	83,71001	92,15759	93,47446	90,72571	90,67653	88,81645	92,63401	94,5229	98,70502	88,77805	69,65193	94,13116	91,74686	83,04757	94,68916	94,05691	97,08658	90,12109	90,44044	97,08817	95,39028	96,30016	86,72318	94,28962	90,11978	76,88039	89,24783	74,11576	40,48437	37,78777	61,35646	58,37278	57,87599	56,23743	45,50322	43,8311	46,99361	49,6064	38,87793	48,23953	84,45576	98,39255	74,11762	80,2694	17,60002	16,20041	15,73904	22,04023	9,100215	14,0777	14,53664	12,24172	8,783571	14,76535	10,95898	18,88014	71,92619	82,88344	64,0109	78,28761	76,52948	82,26688	91,91444	96,76815	98,45927	82,18806	94,44366	91,59635	89,23734	85,63087	92,9885	92,52023	53,13177	42,60223	52,9012	57,88158
11/5/2017 12:00:00 AM	30	96,25374	91,11862	85,69194	93,77176	83,74088	93,2014	87,63409	91,90478	84,16999	84,13351	87,97545	90,69968	96,33788	83,49345	83,62746	92,07083	89,52986	93,04536	93,05731	98,83738	85,60407	93,14089	95,46613	92,65025	91,52009	89,5135	92,5965	95,03205	97,89457	89,83643	73,63113	94,88216	93,64024	87,64775	96,35224	94,17517	97,5583	93,38977	90,02881	97,89967	96,46352	96,87272	88,46499	94,99572	90,68642	77,41221	91,17989	76,63268	36,60435	40,00967	59,15099	59,19416	55,66803	58,02588	44,38978	42,53426	48,80208	50,99953	39,29467	50,51641	85,23058	98,46037	75,14431	81,46925	17,07581	15,79078	14,95627	22,24504	8,100963	14,17164	14,1141	11,8741	8,61848	12,74239	8,133014	18,43771	71,59173	83,67354	64,52801	79,58775	80,55144	82,1044	92,77644	98,01779	98,85333	82,55844	96,2281	91,84599	89,59474	87,44073	94,55328	94,01477	54,17503	41,81643	52,60071	58,29797
11/5/2017 1:00:00 AM	31	96,36654	92,92738	85,8361	93,64093	85,65802	93,97511	88,02422	93,29113	85,14547	85,03441	87,90942	91,27446	96,96094	84,78946	85,48326	92,64893	89,74083	93,64252	94,63293	98,83083	88,85085	94,97534	95,988	92,97076	92,38009	90,74057	93,76561	95,47663	98,84159	91,99872	74,68046	95,79106	95,90966	86,32606	97,16892	94,89881	98,84953	94,71762	92,36958	98,46175	97,27254	96,313	86,63517	95,89391	91,88917	79,14774	91,35693	77,33125	40,05111	39,8213	57,90375	56,96536	57,51382	57,87162	45,52049	43,42949	47,76822	50,05671	38,6861	50,42938	87,44398	98,52474	79,48677	81,12967	16,71053	17,39342	14,63956	20,98102	7,955556	13,64583	13,26826	11,84323	8,605218	11,32688	8,524951	18,71719	72,9052	84,51046	65,8716	79,84451	81,56513	83,27061	93,88546	98,18787	98,89072	83,46782	96,98795	92,83039	90,20882	86,97136	96,1477	95,15963	53,0475	42,75123	52,32648	58,26239
11/5/2017 2:00:00 AM	32	97,58207	92,87619	87,51554	94,59735	87,21313	94,99979	89,21551	94,08212	86,04166	86,09411	88,73115	92,47776	97,33125	87,05012	87,28503	94,64357	91,16759	95,37502	95,29606	99,06631	88,47901	96,31798	96,8886	95,10956	93,97472	92,69383	94,9024	96,64526	99,26538	92,33001	76,10825	96,31832	95,77331	88,50941	98,37658	95,94987	98,41788	95,35188	93,47991	98,43198	97,34023	98,00178	91,766	95,9987	93,06525	81,29462	92,50443	79,0527	38,84726	40,20916	61,4995	59,58209	57,22459	57,02945	44,77281	43,81721	46,20869	49,72909	38,37022	50,45058	87,87668	98,98887	81,66321	83,88255	17,19289	14,94964	14,55225	21,33856	7,963638	13,97457	13,36953	12,46643	7,608243	13,44676	8,161749	18,04197	73,70422	85,70313	67,02428	81,18438	82,81347	85,33115	95,48713	98,34321	99,54403	84,99482	97,98809	93,66366	92,43196	89,54492	96,3454	95,16703	54,16777	41,77664	53,25783	58,26626
11/5/2017 3:00:00 AM	33	97,79875	93,67747	87,20863	96,2107	87,63608	94,4007	89,39379	95,05257	89,35283	86,164	90,65491	93,54747	97,87405	84,29529	87,41235	95,52581	91,76055	96,99161	95,31561	99,1858	88,48911	96,48023	96,07807	95,49024	94,18801	94,1132	95,21268	97,16091	99,0502	93,57738	77,31419	96,65582	95,67785	90,76855	97,94216	95,46129	97,7524	95,99622	93,30377	98,99045	98,13536	98,03167	91,88584	97,06565	94,57318	82,30334	93,66421	80,27389	38,99889	38,88345	58,08452	57,44584	59,40553	58,13149	44,89625	44,08433	45,69201	48,82757	38,20271	50,10776	89,5173	99,00034	81,03268	85,76475	16,93537	15,49113	14,92381	21,49812	8,039621	13,74309	13,26523	11,07379	7,970201	13,83489	6,723171	17,78004	75,54556	85,18188	66,60443	82,26888	83,18635	84,56724	95,69381	98,63479	99,44469	86,94338	98,51936	94,17171	93,61931	90,78056	97,35889	96,01473	52,18916	42,19855	51,92543	58,22586
11/5/2017 4:00:00 AM	34	98,31296	94,96851	87,62082	96,29628	89,30096	96,21256	91,14839	95,57672	89,08316	87,42941	91,77574	93,85915	98,01987	88,60135	88,96	95,82228	92,16609	96,92432	96,61307	99,56496	90,48567	96,15054	98,32401	96,80607	92,7971	94,87401	97,02751	97,93028	99,37023	94,2117	77,44965	96,96556	96,95921	90,64684	98,47453	96,18818	99,26331	95,02645	94,95006	99,07232	98,17328	98,73059	93,07658	96,22279	92,47894	83,02007	95,1347	80,26981	41,35369	38,24208	60,64054	58,8494	58,29575	57,45393	43,56405	44,85674	46,65209	46,68089	38,05613	50,14817	91,38863	99,01242	83,0397	85,11038	17,00127	12,89891	14,45271	21,07683	8,295826	13,77342	13,26509	12,64948	3,733076	13,13529	6,8855	18,58367	76,54979	85,78726	68,54981	82,1996	86,62702	86,86318	96,93393	98,86826	99,74718	88,5474	98,56501	96,23991	94,07742	91,58557	97,972	96,94808	54,59908	41,62177	52,15304	58,41969
11/5/2017 5:00:00 AM	35	97,52909	95,75099	88,8997	97,61799	88,61433	96,56631	92,39812	95,81814	91,8462	88,52661	92,76898	95,40106	98,02919	89,91628	89,94827	95,75639	94,04634	96,76089	96,94442	99,73994	91,26064	98,08086	98,50354	96,83536	94,70926	95,89674	96,21201	97,85684	99,44125	95,17545	80,14458	97,42444	97,38866	93,47466	98,28677	95,45266	99,32726	96,1057	95,43153	99,42674	98,26834	97,99693	95,33012	97,18343	95,08918	84,10057	95,34628	83,04294	37,98547	37,24932	52,95038	59,05566	57,63788	56,96577	43,89651	43,99128	43,16783	47,47734	37,38997	47,98499	91,73803	99,29301	84,6806	86,02357	17,10585	11,80226	14,69648	20,97577	6,746173	13,78986	13,21065	13,50837	2,907963	13,53027	6,007957	16,94436	77,24283	86,95196	67,78888	83,51929	87,57488	88,33327	96,86892	99,14712	99,76666	89,43055	98,419	96,61169	95,89295	92,52003	98,90716	97,98071	52,02062	42,43977	52,433	58,52475
11/5/2017 6:00:00 AM	36	98,96082	96,17368	89,96277	97,94471	90,64849	96,52265	93,22336	96,37282	92,76477	88,77563	93,8907	95,86243	98,24899	90,85178	90,61851	96,4421	94,5472	97,51395	96,02406	99,68295	93,21142	96,39941	98,65952	96,97765	95,50426	97,08305	97,68954	98,65662	99,48608	96,21954	80,30194	97,7437	97,77941	93,02753	99,01477	97,14516	99,0502	96,82043	95,55241	99,62851	98,55307	98,43764	95,12405	98,56861	95,73283	86,19322	95,3621	85,0134	38,54864	34,93652	54,10498	56,21588	60,8191	55,47097	43,49124	42,96233	45,13594	47,14779	38,74379	46,85911	92,0758	99,56461	85,72212	83,06608	16,69823	11,35527	15,11287	21,17878	7,854704	13,56764	12,71124	13,28319	4,731363	14,28044	5,585834	17,24165	78,79539	87,13231	69,58514	83,55023	88,20955	87,8344	97,39177	99,44739	99,69765	90,68661	99,23879	97,06959	96,62315	93,21805	98,90419	98,45264	52,85636	42,27474	51,34747	58,31233
11/5/2017 7:00:00 AM	37	99,16612	96,80364	91,79943	98,30163	92,87847	96,93924	94,31698	97,48177	92,38795	88,63416	94,80964	95,95843	98,28768	92,37628	90,95181	96,6119	94,16805	98,36891	97,66282	99,73399	94,04467	97,85443	98,6144	97,39529	96,63268	96,96562	97,97932	98,853	99,78075	96,13168	81,59973	98,28948	97,83868	93,8724	99,02471	97,72318	99,57753	97,28359	96,64091	99,50459	98,52011	98,89486	97,31232	98,63962	95,26	86,74493	96,37606	85,60953	38,3495	38,18752	55,35091	57,19329	59,68038	54,18269	42,81243	41,99665	42,92075	46,29614	38,08839	46,68007	93,04757	99,77717	87,62019	89,32742	16,89082	11,45474	15,04801	21,12498	6,855245	13,59009	12,49351	12,31626	3,088183	14,36975	5,00525	16,85676	78,22192	87,62074	69,46757	84,49395	87,25699	90,07964	98,01856	99,47814	99,76128	92,10351	99,14229	96,86609	97,30093	94,55357	99,14097	98,60674	52,49165	42,00452	52,08216	57,91101
11/5/2017 8:00:00 AM	38	99,15976	97,20478	91,2844	98,74419	93,19636	98,64542	94,9797	98,03293	94,29169	89,87753	95,24598	96,74839	98,8121	93,17625	92,53212	97,25706	94,49982	98,27607	98,17164	99,78096	95,69463	98,18849	99,2001	97,32807	98,33839	98,03652	97,92765	98,94556	99,76742	97,08154	81,12469	98,22461	97,64106	93,81424	99,38929	98,15305	99,73923	96,44949	96,80026	99,57761	98,59616	99,27325	97,46457	98,63885	95,07688	88,45947	96,92343	88,40759	35,59965	36,74334	55,20882	56,0619	58,1871	54,37583	42,82182	42,92599	44,45893	47,00425	38,44841	44,71548	94,38889	99,7248	88,57206	90,67342	18,24554	11,64242	15,28542	20,63025	6,644355	13,64072	12,18605	10,51973	3,074782	13,18585	5,540451	16,7441	78,72382	87,35329	70,03633	85,10645	91,55767	92,6879	98,20631	99,53029	99,79153	92,97518	99,38475	97,75109	97,03111	94,22131	99,17067	98,82205	52,76519	42,07843	52,63021	59,10415
11/5/2017 9:00:00 AM	39	98,92228	98,07133	93,45927	99,01856	93,52557	98,43288	96,17934	97,81616	93,76561	90,7101	96,9063	96,5565	98,8007	94,77723	93,48365	98,41367	95,66838	98,36939	98,50168	99,9053	96,1506	98,79214	99,22601	98,05683	98,56004	97,68588	98,41049	98,83918	99,6897	97,39577	82,3917	98,91247	98,25059	95,66776	99,31221	98,21985	99,87988	98,31821	96,56146	99,76688	99,0788	98,61592	97,48909	98,82032	95,85006	90,42752	97,26493	88,36476	36,62612	35,54398	53,86129	54,37411	56,48023	53,35337	43,24126	43,79007	43,82163	46,17989	37,79503	46,19135	94,82247	99,79837	88,84816	91,92004	16,61458	11,27791	14,93908	20,49645	6,716264	13,56722	12,19952	11,56823	2,936837	13,25369	5,189061	16,57307	79,43504	87,98893	70,68496	85,21786	94,05849	90,56215	98,22917	99,54465	99,88368	93,55244	99,65966	97,39797	98,08473	96,21443	99,4239	98,46998	53,60529	42,58932	52,8489	57,87218
11/5/2017 10:00:00 AM	40	99,40795	98,29313	94,06851	98,94363	94,81488	98,65509	96,99277	98,17833	95,96044	90,60905	97,38293	98,09579	99,28528	95,30138	93,95868	98,26337	95,98088	99,41934	98,81135	99,90647	95,88017	98,72175	99,30323	97,73252	98,25515	98,63438	98,99598	98,87386	99,8059	98,05683	83,91225	99,06817	98,65772	95,6089	99,66533	98,89769	99,58907	97,70212	97,43349	99,84721	99,05939	99,33949	98,05938	99,06374	97,35143	89,8126	97,9903	90,54778	36,53273	38,85493	56,99755	54,39379	58,86295	52,44917	42,13383	44,2459	43,94024	46,05652	37,96516	44,2986	95,44195	99,93253	89,05173	92,41835	16,64269	11,22707	13,98092	20,24819	6,082906	13,51003	12,23668	10,98247	2,700666	13,15919	5,117568	16,52402	80,11888	88,49809	72,20132	85,90974	93,90585	94,94579	99,17703	99,70464	99,83891	94,87366	99,74753	97,93076	98,36774	96,10867	99,67818	99,39675	51,99561	42,46698	52,22501	57,78052
11/5/2017 11:00:00 AM	41	99,31697	98,95322	94,66001	99,47633	96,21609	98,48337	98,15456	98,67719	96,92494	91,13858	96,97226	98,31448	99,44581	95,45984	95,32065	98,90984	96,22362	99,10326	99,02679	99,98177	97,84441	98,92331	99,56952	98,00632	98,73093	98,7708	99,15016	99,3127	99,75623	98,65191	84,49284	99,35145	98,68341	97,69147	99,76031	99,22359	99,85984	98,72023	97,8096	99,75092	99,20287	99,38723	98,51024	99,3502	97,97836	92,41939	98,59424	91,68726	40,87706	35,72979	56,12518	54,17012	57,25837	53,84325	42,33892	43,42935	42,69017	47,5078	36,64284	43,84595	96,27936	99,96097	91,30512	92,90942	16,08919	11,44182	14,1389	19,6607	6,450666	13,59327	12,2478	10,43995	3,111047	13,01862	6,096444	16,6181	80,72972	88,55728	73,00744	86,34698	95,63322	95,29545	98,77377	99,78262	99,96705	95,83189	99,75133	99,00621	98,92835	97,10012	99,66091	99,54382	53,89761	42,4933	51,62012	57,53012
11/5/2017 12:00:00 PM	42	99,36803	98,92899	95,85661	99,70995	96,96984	99,08295	98,54209	99,06547	96,54178	92,74881	96,94387	98,67318	99,3732	96,8446	95,98103	99,36983	97,3517	99,32941	99,29958	99,97797	98,34038	99,44891	99,69414	98,58505	98,85473	98,63699	99,23298	99,23892	99,83775	98,75333	84,63589	99,34862	98,36477	97,83033	99,71506	98,90438	99,85329	99,23215	98,21507	99,86054	99,05981	98,93188	98,54927	99,63155	98,00204	93,16886	98,80091	92,66517	38,77777	34,45789	54,89964	53,33485	59,06927	54,633	41,65306	42,9691	42,29629	46,03338	38,32766	43,38507	96,40417	99,92278	92,81568	93,5369	16,69492	11,75267	14,26945	19,66615	6,575901	13,32497	12,08582	11,2864	2,628067	11,48748	6,929986	16,50834	80,05036	89,25861	73,28561	86,17886	95,93371	95,816	99,51923	99,84099	99,90392	95,83879	99,84507	99,40015	99,03053	97,63642	99,51289	99,38688	53,922	42,62185	52,54691	58,76437
11/5/2017 1:00:00 PM	43	99,46336	98,87122	95,88232	99,62202	96,29745	99,46287	98,53531	99,21191	97,49896	93,4958	97,86176	98,66767	99,57291	97,33194	96,50814	99,22691	97,50386	99,40422	99,47544	99,98467	98,65337	98,90045	99,61898	98,48558	99,1648	99,00613	99,57401	99,33218	99,85398	99,34965	86,92183	99,56371	98,93002	98,09675	99,65475	99,46355	99,94896	99,19789	98,27704	99,89749	99,2278	99,56053	98,35315	99,38903	98,34218	94,30392	99,123	93,29189	36,13057	35,20302	53,43128	53,81708	56,33317	53,41885	45,37771	44,44918	42,83992	45,76156	36,84288	43,85997	96,98801	99,97224	94,163	95,28169	16,11171	12,50629	13,19794	19,20383	6,426697	13,33603	11,97896	11,18735	2,770226	11,26982	5,39325	16,65064	80,65919	89,58603	73,47826	87,38216	97,61211	97,3412	99,52711	99,86966	99,95117	96,30167	99,79788	99,42584	99,03191	97,89925	99,74891	99,45271	54,22062	41,69209	52,26826	57,32468
11/5/2017 2:00:00 PM	44	99,54886	99,24929	96,69285	99,68703	97,97408	99,28693	98,80465	99,24162	97,50546	94,43178	98,32401	98,85928	99,70691	97,5853	97,00356	99,51453	97,56846	99,51626	99,79665	99,99607	98,5606	98,84394	99,46355	98,63686	99,4373	99,35455	99,50562	99,56703	99,8191	99,39089	87,46207	99,75333	98,0388	98,53358	99,87525	99,33797	99,93369	99,08329	97,33125	99,86267	99,3569	99,45989	98,90557	99,70284	98,99944	95,49694	98,39632	94,42729	37,68802	34,10381	52,9684	54,44878	58,98582	53,95709	40,28107	42,03498	44,04461	45,70562	36,97461	44,21363	97,67982	99,92817	94,79153	95,93674	16,55642	11,77277	13,09613	19,01125	6,548822	13,25176	12,25326	11,64664	2,751782	11,60125	4,937762	16,34498	81,4689	89,22739	72,73458	87,25237	97,49385	97,32186	99,46336	99,87808	99,97058	96,46807	99,88844	99,3641	99,30593	98,6504	99,86737	99,41576	53,63602	41,85538	52,9617	57,586
11/5/2017 3:00:00 PM	45	99,75417	99,55875	96,8214	99,71093	98,34356	99,33839	98,50928	99,69068	98,23656	94,32976	98,29285	99,0321	99,75057	98,23705	97,20491	99,13641	97,89733	99,55335	99,57008	99,98737	98,92774	99,39137	99,65497	99,17661	99,40111	99,49741	99,44021	99,60826	99,8928	99,31967	89,61041	99,73558	99,37099	98,63133	99,7941	99,50956	99,91905	99,10298	98,27594	99,81454	99,53726	99,32631	99,34696	99,78918	98,4907	96,09734	99,61919	94,93694	38,1583	33,23967	52,39466	54,3196	57,30721	53,62048	40,98385	41,16628	41,92301	45,13691	37,48667	42,91018	98,11533	99,91255	95,89729	94,67728	15,81696	12,45275	13,16969	19,08523	6,39506	13,12362	12,17631	11,07572	2,722839	12,13818	6,170011	16,09403	81,53819	89,92339	73,8597	88,14684	97,78259	97,55402	99,5631	99,94226	99,97237	98,05296	99,86745	99,67506	99,55253	98,78081	99,91885	99,6433	55,28943	42,72968	53,11174	58,52951
11/5/2017 4:00:00 PM	46	99,65062	99,67445	97,3749	99,82401	98,59161	99,57843	98,06352	99,71306	96,96577	95,03716	98,39053	99,11423	99,77074	98,53034	98,01822	99,44153	97,9673	99,75823	99,75064	99,96588	98,54063	99,48462	99,50728	98,82977	99,69082	99,67078	99,5099	99,60689	99,91463	99,46225	88,4116	99,85142	99,60108	99,08095	99,85529	99,60558	99,9093	99,19112	98,64555	99,94308	99,34191	99,43468	99,45071	99,6817	98,77818	97,1013	99,28127	95,02238	38,6946	34,3759	50,82414	52,56818	56,35699	53,78627	41,49654	40,25634	40,69801	45,49866	35,57975	42,21264	98,40421	99,86365	96,64519	95,8448	15,92604	11,79128	13,0256	19,18663	6,276664	13,04674	11,90615	10,7912	2,90893	11,47422	5,532438	15,91906	81,59863	91,14369	74,40471	88,61544	98,31322	97,95894	99,24134	99,96478	99,96422	98,24631	99,87125	99,66872	99,46909	99,05532	99,90785	99,68639	53,85997	42,43928	52,52259	57,47244
11/5/2017 5:00:00 PM	47	99,7952	99,64108	97,5181	99,81474	98,46907	99,23713	99,2028	99,7257	98,79559	95,79852	98,03355	99,44981	99,76894	98,38956	97,09805	99,19553	98,34142	99,68135	99,74746	99,99254	99,37783	99,49755	99,76846	98,88332	99,59646	99,65807	99,55632	99,67085	99,79126	99,41148	91,06819	99,77785	99,43536	99,03149	99,86047	99,71984	99,93839	98,67658	98,72002	99,89943	99,1751	99,36311	99,59963	99,75741	99,13123	97,25692	99,55391	95,9739	41,69153	33,33285	52,7703	54,64301	60,78415	52,70848	40,2189	41,53736	41,72724	42,02144	36,25456	43,09074	98,71857	99,96388	96,71516	96,88577	16,0387	12,24304	13,53524	19,6665	6,645668	13,0611	12,04134	11,50054	2,869626	13,33071	7,085958	16,4106	82,04224	90,21642	75,56477	88,01338	98,50146	97,20747	99,0462	99,96656	99,96622	97,47597	99,8651	99,60876	99,72335	98,9428	99,94909	99,62458	53,46624	42,64175	51,74549	57,91411
11/5/2017 6:00:00 PM	48	99,86178	99,75864	97,57819	99,80499	98,57254	99,39842	99,27539	99,78442	99,10436	95,80757	98,99045	99,50555	99,93762	98,26993	97,89124	99,35698	98,48696	99,73067	99,83173	99,9895	99,34094	99,59315	99,69959	98,70068	99,79574	99,6882	99,60433	99,54631	99,8662	99,64744	89,78912	99,82281	99,28873	99,42294	99,88603	99,65539	99,83616	99,53733	98,84865	99,8238	98,77734	99,60116	99,51993	99,79837	99,02197	97,67532	99,19078	96,01881	36,90892	37,42477	53,71304	50,39345	57,26514	50,56131	39,93673	41,89869	40,91892	43,1221	36,10688	41,47449	98,76202	99,95662	97,29588	97,44765	15,91664	12,34935	13,13778	19,2841	5,789263	13,05164	11,68836	10,59737	2,700044	10,95933	5,658295	16,22942	81,43305	91,23805	75,84846	89,3654	97,99432	98,45609	99,17296	99,97727	99,93929	97,95611	99,92146	99,75458	99,70677	99,27256	99,93154	99,63652	54,87096	43,10304	53,07326	59,14615
11/5/2017 7:00:00 PM	49	99,87753	99,66022	97,60445	99,77274	98,60936	99,55308	99,15693	99,82427	99,02279	96,78886	98,97401	99,65283	99,84389	98,76022	96,89185	98,7645	99,20334	99,83374	99,86572	99,9761	99,16058	99,41486	99,70347	98,58021	99,83884	99,75478	99,66801	99,44884	99,81164	99,47261	92,08962	99,86178	99,30178	99,2908	99,93059	99,70422	99,95559	99,62471	98,9678	99,86675	99,48435	99,45866	99,38744	99,71968	98,98037	98,14095	99,53043	96,24323	38,8418	32,23572	53,3946	48,57041	56,55428	53,72141	39,24617	41,10618	41,34001	42,9023	36,73969	41,49176	98,9716	99,98005	97,77845	96,60733	15,99214	12,17714	13,41913	19,54334	6,034344	13,06863	11,92239	10,08835	3,681201	12,29685	5,572226	16,44265	82,78715	91,67841	77,31315	89,49747	98,17136	99,12563	99,30358	99,9645	99,99316	98,42949	99,8778	99,84354	99,5917	99,33591	99,90792	99,68965	53,75311	42,78729	52,87495	58,97747
11/5/2017 8:00:00 PM	50	99,70685	99,85647	98,58221	99,83477	98,36794	99,72737	99,47717	99,84782	98,4357	97,22294	99,12999	99,77647	99,8832	98,47722	98,01952	99,22663	98,91149	99,80486	99,72702	99,98833	99,3922	99,60275	99,87843	99,02389	99,82434	99,56317	99,47067	99,82275	99,67271	99,60537	91,70976	99,80266	99,68488	99,438	99,97147	99,85004	99,97424	99,58326	99,58057	99,87511	98,95869	99,6393	99,40346	99,83649	99,09546	97,98064	99,05415	96,26015	36,73499	35,47697	52,2096	51,68305	57,11206	51,01259	39,37866	42,18018	40,26719	42,22204	37,5362	41,10826	98,89008	99,84831	97,08935	97,60023	15,5343	12,11524	12,89802	18,36359	5,75659	13,0133	11,91831	9,989017	2,660395	11,54772	7,800411	16,19516	83,42168	91,44079	77,60722	88,94777	98,39682	98,63982	99,23153	99,93169	99,99371	98,28787	99,92796	99,55875	99,51979	99,1454	99,92181	99,75375	53,3975	43,98354	53,12051	59,08524
11/5/2017 9:00:00 PM	51	99,74297	99,85184	98,54221	99,77564	98,72555	99,81875	99,553	99,85371	99,40699	97,33055	98,39088	99,69316	99,97306	99,15313	97,88628	99,4436	99,34094	99,89542	99,86683	99,98309	99,08944	99,65981	99,84618	99,05118	99,9151	99,81985	99,61311	99,62465	99,86337	99,8155	92,31924	99,83421	99,76776	98,69998	99,94329	99,80099	99,92685	99,53719	99,53499	99,87421	99,46135	99,4782	99,69289	99,88657	99,22504	98,77363	99,7085	97,16228	37,73313	33,28235	51,61251	52,91805	56,18403	51,1124	39,68184	39,48511	40,8037	42,67173	36,89938	40,27478	99,17966	99,96796	98,61005	97,19255	15,71148	12,99797	13,88781	18,40683	6,317764	12,98588	11,86367	10,48395	2,903335	11,4171	6,436021	15,96548	83,86135	91,42995	76,22299	89,33176	98,32574	98,64695	99,0248	99,98419	99,95827	98,65157	99,933	99,7762	99,81026	98,941	99,88457	99,52634	54,37645	43,41415	53,21501	58,66967
11/5/2017 10:00:00 PM	52	99,88457	99,77889	99,35179	99,85999	98,97312	99,93134	99,63708	99,88445	99,29356	97,26895	98,73073	99,73233	99,90247	99,17268	97,87398	99,21943	99,30524	99,90736	99,86323	99,98259	99,49823	99,71576	99,82697	99,15942	99,70104	99,75768	99,61967	99,70497	99,82613	99,75665	92,53136	99,86481	99,34247	99,49306	99,94218	99,71893	99,81419	99,50452	99,38094	99,91753	99,7505	99,28893	99,59625	99,92582	99,45989	98,72044	99,51315	96,85843	36,23909	33,08598	54,39282	48,59707	56,16206	52,37995	40,88514	40,2732	39,66774	42,30368	36,26271	40,54308	99,0433	99,97687	98,18917	97,20829	15,41052	12,00251	13,50989	18,66193	6,203029	12,89657	11,66522	10,98772	2,807595	12,34845	5,439946	15,69718	84,20895	91,36584	77,43948	89,7103	98,74772	98,96607	99,42467	99,97921	99,9739	97,98795	99,95565	99,89915	99,64896	99,13199	99,91372	99,46259	55,44127	44,32057	53,28015	59,26877
11/5/2017 11:00:00 PM	53	99,8298	99,62685	99,325	99,77571	99,40678	99,57484	99,47598	99,68135	98,95129	98,36849	98,67816	99,80135	99,9638	99,19299	97,88289	99,25839	99,66001	99,88084	99,8941	99,98798	99,16355	99,38087	99,84666	99,34923	99,60931	99,88071	99,42633	99,69496	99,83257	99,24478	93,46658	99,87628	99,69545	99,54832	99,95	99,87912	99,92657	99,70788	99,60019	99,96926	99,52932	99,47847	99,70602	99,94308	99,34461	98,74248	99,24776	95,83727	37,64886	33,79193	53,16866	51,24586	56,05451	52,2563	39,91027	39,97334	39,22552	41,84564	35,07619	40,49562	99,14125	99,90585	98,08148	97,65183	14,91669	10,39069	13,53227	18,73446	6,099	12,74888	11,44763	10,70361	2,57778	11,56595	4,942667	15,60856	83,45953	91,25332	77,86285	89,71706	98,92912	98,85527	99,51427	99,97935	99,9978	98,17026	99,91497	99,8832	99,76246	99,56296	99,82151	99,54189	54,60744	44,28569	53,63609	60,35464
11/6/2017 12:00:00 AM	54	99,96083	99,82137	98,55389	99,86192	98,68258	99,82413	98,88041	99,80956	99,02168	98,12653	98,38521	99,87857	99,91096	99,25965	98,85887	99,37003	99,62222	99,93176	99,93748	99,98287	99,43855	99,49858	99,95047	98,8733	99,61462	99,8564	99,47626	99,72798	99,85376	99,67258	94,48939	99,89632	99,54624	99,60641	99,97721	99,80107	99,90419	99,64687	99,59377	99,93031	99,71327	99,76791	99,57802	99,90792	99,62795	98,81451	99,58231	96,60996	36,71916	32,32441	53,99522	53,78005	57,53198	52,68402	38,64956	39,11901	38,3249	41,14134	35,21745	40,5707	98,9622	99,91083	98,79456	96,84364	15,31126	10,51406	13,65026	18,52481	5,860688	13,48813	11,09755	10,16088	2,815401	11,66549	5,888042	15,69739	84,56047	91,66611	78,03292	89,65352	98,91177	98,71768	99,66879	99,96961	99,99413	99,29018	99,95925	99,88023	99,88346	99,09317	99,86116	99,5526	55,16807	44,83768	54,18366	60,1872
11/6/2017 1:00:00 AM	55	99,89397	99,76024	99,18807	99,85046	99,38819	99,77876	99,63749	99,88769	99,36291	98,74683	98,75325	99,86068	99,66119	99,27637	98,64467	98,86868	99,56752	99,93501	99,74276	99,99516	99,35683	99,54362	99,75506	99,18449	99,76659	99,88044	99,1487	99,73612	99,89833	99,80735	93,89513	99,9156	99,62782	99,58913	99,94902	99,70795	99,88409	99,64129	99,65574	99,95869	99,79734	99,66989	99,61926	99,96974	99,16411	98,95184	99,39434	95,77579	36,05576	33,2072	55,55034	54,19174	55,71452	53,07762	42,15731	39,25474	38,70448	40,37971	35,46875	39,33079	99,06471	99,9893	99,05435	97,46774	14,93058	10,2026	13,45567	18,17584	5,738837	12,67359	11,21885	9,813702	2,63684	12,24766	5,558895	15,59081	84,226	91,17706	77,41365	88,87434	99,1186	99,38447	99,68011	99,94868	99,97589	98,87434	99,98598	99,89162	99,83678	99,60669	99,84658	99,65787	56,61113	45,12903	54,34357	61,6217
11/6/2017 2:00:00 AM	56	99,95649	99,74041	99,33066	99,84045	99,31249	99,75237	99,42377	99,94474	99,09407	98,93962	99,04882	99,86068	99,8191	99,00745	98,35869	99,37072	99,66348	99,93529	99,5805	99,97252	99,43703	99,70974	99,81992	99,22076	99,8336	99,68224	99,37908	99,63287	99,91332	99,64253	94,93335	99,74028	99,72066	99,59646	99,96637	99,8372	99,90951	99,80783	99,60198	99,96877	99,89556	99,6464	99,41701	99,87774	99,37984	99,12405	99,50997	96,67461	37,67462	32,24781	50,59855	51,65099	55,14341	51,06522	37,63981	38,83566	38,56232	41,51594	34,9044	38,89983	99,27685	99,89459	99,23257	98,06015	14,79346	10,35933	13,4395	17,98609	6,017767	12,69714	11,47311	10,52435	2,42602	11,34429	5,577545	15,00677	84,10063	90,97169	77,21762	89,87725	98,38306	99,33141	99,72992	99,98681	99,97887	98,58256	99,95642	99,92699	99,88962	99,41666	99,67915	99,64454	56,67336	45,65007	54,85343	60,61353
11/6/2017 3:00:00 AM	57	99,91006	99,80155	98,86806	99,74664	99,39919	99,72508	99,85563	99,93154	99,15266	99,17986	99,28921	99,86592	99,86454	99,44884	98,54754	99,50597	99,7552	99,77785	99,75277	99,9687	99,43835	99,7092	99,84541	99,28078	99,7907	99,67265	99,54755	99,58596	99,76521	99,69765	94,80293	99,90572	99,8394	99,79402	99,92429	99,78767	99,95303	99,89653	99,70885	99,96105	99,84975	99,78123	99,36361	99,85231	99,61166	97,89118	99,26868	96,74949	40,95222	32,10958	55,86711	49,17233	54,98832	52,34872	37,65266	37,94609	38,07092	41,58467	34,19782	41,22582	99,21419	99,91788	98,60854	98,6718	15,36099	9,926227	13,27351	18,13585	5,792786	12,64672	11,81698	10,62679	2,372417	11,24993	6,349262	15,21379	83,90936	91,15026	76,58551	89,37148	99,38779	99,51273	99,78241	99,98328	99,96996	98,98928	99,96215	99,93797	99,87283	99,59785	99,57055	99,61422	56,8768	45,78712	54,97824	61,05673
11/6/2017 4:00:00 AM	58	99,93369	99,67686	99,22151	99,72335	99,21751	99,84127	99,76224	99,94067	99,43959	99,24845	99,16978	99,80583	99,78738	99,24907	98,59575	98,93243	99,84562	99,73876	99,872	99,96629	99,48214	99,7552	99,93217	99,24397	99,91055	99,78876	99,68425	99,79803	99,90427	99,58658	94,48898	99,86372	99,78435	99,79276	99,92291	99,67976	99,88969	99,69496	99,79464	99,97955	99,86281	99,63362	99,59791	99,88216	99,075	99,10036	99,48608	96,6809	37,16906	31,82216	52,87833	48,66586	53,48019	51,56181	36,79031	37,29546	36,50558	41,42407	33,41802	40,02783	99,70242	99,96526	98,90466	98,0676	14,62195	9,806931	12,73451	18,36456	6,173463	12,57405	11,14383	9,725905	2,392725	11,8366	5,637296	15,01534	83,74239	91,30527	76,6407	89,60841	99,37031	99,29385	99,6386	99,9453	99,98723	98,86086	99,96518	99,89183	99,76528	99,78408	99,92409	99,73738	58,45201	46,83397	54,90502	62,08783
11/6/2017 5:00:00 AM	59	99,88872	99,68874	99,6591	99,80163	98,87	99,8861	99,79311	99,95925	99,38322	99,42557	99,52697	99,9006	99,91193	99,10982	98,5847	98,79546	99,68315	99,83636	99,84473	99,97906	99,33922	99,86296	99,88748	99,38564	99,9151	99,86724	99,62707	99,82986	99,94756	99,52227	95,78187	99,74519	99,40277	99,60448	99,95069	99,74076	99,87055	99,79505	99,48172	99,96726	99,95173	99,65096	99,7554	99,90585	99,48891	99,03929	98,77397	97,45786	37,11138	31,87742	52,6338	49,87642	54,15776	50,58494	36,91948	38,53013	37,78107	40,78284	33,50354	40,42896	99,34757	99,94798	99,26061	99,03308	14,64481	9,789112	12,69825	17,9769	5,682126	12,63042	10,95698	10,32438	2,34672	11,93282	5,439876	15,04421	83,54333	90,89834	76,35611	89,62347	99,66809	99,41451	99,64025	99,97479	99,99178	98,98548	99,95455	99,88264	99,85031	99,57616	99,69227	99,74152	57,14398	47,41007	55,063	62,43066
11/6/2017 6:00:00 AM	60	99,77129	99,88346	99,6379	99,71368	99,2441	99,75506	99,84328	99,9448	99,35704	99,32582	98,9591	99,84402	99,86178	99,53049	98,81032	98,90543	99,80107	99,72639	99,80866	99,96974	99,45797	99,8968	99,8673	99,0949	99,94633	99,89391	98,9687	99,80072	99,89169	99,77267	95,70375	99,82952	99,76535	99,74477	99,82876	99,90841	99,90302	99,93673	99,8783	99,98785	99,98122	99,57319	99,40898	99,92168	99,57761	99,03079	98,2356	97,3097	36,65769	32,65128	52,33083	48,82592	53,48087	50,68723	37,33885	38,32449	36,9074	41,59628	33,6296	41,45771	99,0328	99,8557	99,2709	98,57207	14,97313	9,862608	12,49351	18,28588	5,902479	12,55602	11,32778	10,48388	2,416487	11,6331	5,15929	14,77834	82,85857	91,56139	77,02793	90,09105	99,51295	99,48691	99,78849	99,99593	99,98273	99,38578	99,95676	99,88671	99,87166	99,41555	99,76147	99,50244	59,33687	47,11483	54,51488	62,91785
11/6/2017 7:00:00 AM	61	99,92685	99,92989	99,48483	99,77364	98,95143	99,83456	99,82829	99,96726	99,35898	99,55253	99,21772	99,85329	99,91171	98,95875	97,66344	99,56385	99,87166	99,85584	99,73785	99,97292	99,64398	99,79858	99,9437	99,66152	99,95544	99,86683	99,39759	99,81902	99,87042	99,80107	95,96479	99,9053	99,84644	99,81882	99,87421	99,83746	99,88727	99,88512	99,86973	99,99109	99,91027	99,83692	99,48338	99,88161	99,84507	99,2832	99,17205	96,58454	37,49744	32,20795	52,62559	48,14745	53,40103	49,91248	38,27545	37,07435	35,77372	39,91959	32,01619	39,62796	98,58933	99,96906	99,57491	98,73625	14,5651	9,796985	13,76962	18,61565	5,853503	12,66053	11,51698	10,0746	2,375939	11,25145	6,213666	15,0047	83,13937	91,19177	76,82513	90,36721	99,47033	99,45106	99,56626	99,99062	99,96968	99,49291	99,90689	99,90274	99,91691	99,56544	99,90419	99,69759	57,99776	47,23302	56,18189	63,40518
11/6/2017 8:00:00 AM	62	99,89349	99,84244	99,62899	99,69773	98,31158	99,93479	99,88816	99,94653	99,20598	99,58894	99,26517	99,77868	99,91773	99,44069	98,32616	99,50342	99,83594	99,87401	99,86351	99,92644	99,19678	99,72384	99,91489	99,65649	99,94453	99,96981	99,60696	99,87352	99,71058	99,72495	96,09071	99,96968	99,62651	99,69206	99,95006	99,82607	99,97271	99,84148	99,85605	99,98723	99,84749	99,56897	99,48545	99,93514	98,89865	99,28127	98,34604	96,58419	36,06204	32,24657	50,7327	49,50631	54,12798	50,01167	37,7305	36,03014	36,50358	40,05194	32,18743	39,77702	99,13661	99,91089	99,48118	98,88422	14,53118	9,71147	12,53599	17,86659	5,917261	12,80076	11,04526	10,51572	2,38409	10,83568	5,872638	15,1738	81,80703	90,75584	76,16276	90,00097	99,7625	99,64993	99,88927	99,97535	99,99607	99,22794	99,8901	99,86842	99,79471	99,79311	99,74705	99,81232	58,40338	47,58683	56,08456	63,62421
