# Supplementary material for: Neuroblastoma signalling models unveil combination therapies targeting feedback-mediated resistance
Source: PLoS Comput Biol. 2021 Nov 4;17(11):e1009515. doi: 10.1371/journal.pcbi.1009515 (PMC8604339; doi:10.1371/journal.pcbi.1009515)
Supplement: S2 File — (ZIP) [file pcbi.1009515.s023.zip › drug_sensitivity/NB-EBC1_drug_sensitivity/NB-EBC1_BI_09-131117.txt]

Label: NB-EBC1_BI7803
Metric: Phase Object Confluence (Percent)
Cell Type: NB-EBC1
Passage: 1
Notes: NB-EBC1 with BI7803 and DMSO controls
Analysis Job: NB-EBC1_BI

Date Time	Elapsed	A1, Image 1	A1, Image 2	A1, Image 3	A1, Image 4	B1, Image 1	B1, Image 2	B1, Image 3	B1, Image 4	C1, Image 1	C1, Image 2	C1, Image 3	C1, Image 4	D1, Image 1	D1, Image 2	D1, Image 3	D1, Image 4	A2, Image 1	A2, Image 2	A2, Image 3	A2, Image 4	B2, Image 1	B2, Image 2	B2, Image 3	B2, Image 4	C2, Image 1	C2, Image 2	C2, Image 3	C2, Image 4	D2, Image 1	D2, Image 2	D2, Image 3	D2, Image 4	A3, Image 1	A3, Image 2	A3, Image 3	A3, Image 4	B3, Image 1	B3, Image 2	B3, Image 3	B3, Image 4	C3, Image 1	C3, Image 2	C3, Image 3	C3, Image 4	D3, Image 1	D3, Image 2	D3, Image 3	D3, Image 4	A4, Image 1	A4, Image 2	A4, Image 3	A4, Image 4	B4, Image 1	B4, Image 2	B4, Image 3	B4, Image 4	C4, Image 1	C4, Image 2	C4, Image 3	C4, Image 4	D4, Image 1	D4, Image 2	D4, Image 3	D4, Image 4	A5, Image 1	A5, Image 2	A5, Image 3	A5, Image 4	B5, Image 1	B5, Image 2	B5, Image 3	B5, Image 4	C5, Image 1	C5, Image 2	C5, Image 3	C5, Image 4	D5, Image 1	D5, Image 2	D5, Image 3	D5, Image 4	A6, Image 1	A6, Image 2	A6, Image 3	A6, Image 4	B6, Image 1	B6, Image 2	B6, Image 3	B6, Image 4	C6, Image 1	C6, Image 2	C6, Image 3	C6, Image 4	D6, Image 1	D6, Image 2	D6, Image 3	D6, Image 4
11/10/2017 3:30:00 PM	0	29,16163	29,49568	44,17371	16,89786	50,06728	25,47766	30,76709	18,80298	28,23166	28,3839	36,56678	27,95439	41,89393	26,2786	38,69363	22,0193	47,84372	24,98294	37,58262	23,1547	37,10964	28,47784	43,68369	33,17031	51,13906	22,94927	48,02077	34,55543	56,77546	29,30096	45,77545	21,17194	43,42844	22,52984	37,20982	31,90553	36,08705	20,41991	32,98975	20,98855	46,80385	27,76988	43,35081	30,89073	40,15086	29,10353	33,15491	31,47346	44,52331	24,43772	32,43452	23,86874	49,43904	27,19931	42,50787	22,52514	48,22268	24,41963	50,81627	18,21411	54,79795	22,82687	44,2515	14,56869	41,5663	29,20514	32,09785	29,62299	37,40951	27,42057	41,41826	35,50357	40,68261	24,08737	43,90653	34,679	44,53326	29,59535	43,2224	19,70898	50,03226	27,92351	46,38808	24,39904	36,69741	18,92766	42,99949	29,82966	44,78518	21,85732	39,36077	34,14912	49,70263	23,23953	41,90913	24,14208
11/10/2017 4:30:00 PM	1	26,98794	30,37391	39,61822	15,35429	49,95296	22,91701	32,09425	18,74613	28,30232	24,51301	36,63634	28,81922	43,97221	28,8903	40,63936	22,97255	43,43267	25,24287	31,55732	20,79265	39,6004	28,03721	47,43285	31,38063	51,98207	24,28928	47,06434	30,65829	61,162	31,25691	45,09332	21,64595	35,54481	25,94082	36,27293	25,51413	37,98713	21,0273	33,86211	20,15079	47,47348	28,60142	42,91397	30,31229	46,37537	27,29816	34,21578	30,92686	50,65808	23,80264	34,09586	23,05952	48,31593	29,04219	41,38802	22,82873	48,10573	30,47531	51,56148	19,43489	56,21339	21,02972	44,41942	15,73829	44,03459	28,81314	29,51426	30,25841	39,77481	29,6902	47,61957	37,19192	38,41118	24,92657	44,21737	35,95539	45,33799	29,70574	46,10329	19,76811	48,78551	27,1942	42,50117	25,10548	38,61054	19,27021	45,66838	32,45772	46,9887	23,09081	40,62321	32,47623	47,26093	23,16658	47,12941	25,34697
11/10/2017 5:30:00 PM	2	27,01253	28,36642	39,07798	15,4043	52,7457	25,8886	34,22165	20,19252	29,66774	24,4659	36,34588	30,23921	51,13816	28,4013	44,66429	23,76492	41,42725	27,15725	31,29601	21,13492	41,25497	33,52391	47,11794	32,67781	52,48708	27,72519	49,71354	31,91278	64,68371	31,12849	43,44786	21,23308	39,93058	21,75322	38,80713	26,37151	40,16619	21,94725	40,33005	20,55461	52,70391	29,7295	49,95055	33,05275	41,52016	27,88324	34,11548	33,08556	51,02985	25,45936	35,19929	26,72573	50,97246	29,44643	44,40484	24,01366	53,02657	25,64503	55,51855	20,75625	56,11972	22,26763	49,2537	16,37296	43,99771	29,92643	31,57562	31,06419	43,18772	30,58521	44,66803	38,09869	40,5064	25,90317	50,39242	35,93709	48,59175	30,03951	46,16718	20,13463	54,96878	28,0024	45,89322	26,46856	40,17615	20,90338	50,79486	32,67448	47,94313	24,8843	43,54575	34,29625	47,72947	24,66933	47,55118	29,42895
11/10/2017 6:30:00 PM	3	25,74277	24,67811	38,38092	13,62179	55,74403	27,91991	33,20588	20,64849	31,51636	29,73302	38,76015	33,07381	54,52531	34,13614	45,03965	27,63332	39,64101	24,12156	29,01871	19,16273	41,12103	33,77314	49,66637	34,27664	56,68297	26,37779	54,28139	34,28499	65,99718	32,83792	46,91949	22,11041	36,37876	20,56808	34,10899	21,98524	41,20503	22,94561	41,07841	24,06499	49,49907	32,82707	53,15593	32,97828	45,20288	30,36327	38,97394	36,86007	47,49883	26,55739	36,35962	27,24352	52,59699	30,30718	50,13671	25,87796	49,80285	29,95938	51,93268	22,20401	61,43644	24,83104	48,40911	18,15118	48,28788	32,20236	33,39095	33,00564	42,59111	32,47251	48,9861	40,84059	42,69411	27,95418	52,18889	38,49912	50,18002	32,37429	48,44241	21,33558	59,10926	29,53754	54,19844	30,4003	43,383	22,05729	45,8421	36,31942	50,72046	25,83989	43,19864	36,50323	51,64352	27,35936	49,74974	30,59958
11/10/2017 7:30:00 PM	4	22,31239	22,34679	35,45293	15,40396	56,08201	27,94402	32,68575	22,71538	30,74499	28,4824	40,09947	33,92324	52,47845	30,90587	42,59553	27,98871	36,83349	19,79436	27,3271	17,85975	46,46434	34,08067	52,17735	32,95632	53,82483	26,72815	53,35067	33,67865	66,53604	34,78627	44,74048	22,63179	33,56668	18,75746	30,76958	21,52706	39,77191	23,3486	42,08065	24,12398	52,42602	33,76727	54,99178	34,29329	48,06104	29,85667	37,02331	35,64676	50,95311	27,83896	38,55707	28,79559	56,80647	31,21214	50,61471	33,24457	55,09498	28,13309	55,7646	21,31618	65,4818	23,71408	52,35556	17,99065	49,16301	34,48124	35,60401	33,96462	44,2966	33,33278	52,30431	41,52603	47,71766	29,74635	52,92281	46,92584	53,94217	34,41755	48,91427	21,6646	58,52633	29,98018	51,23536	28,6524	39,90895	21,52734	51,29214	35,53195	51,56479	29,45023	45,65422	37,72339	55,78043	27,22377	55,76447	34,18076
11/10/2017 8:30:00 PM	5	22,42105	22,16105	34,33328	17,09204	62,50441	28,10794	33,57033	21,62736	34,04406	29,24183	40,95642	34,74055	51,28855	30,72343	44,39559	27,06233	36,21581	21,531	26,89006	18,82944	43,2481	34,93832	51,59552	36,0157	59,86917	27,29837	55,01941	34,82323	68,52558	34,14042	48,46541	23,30135	34,2211	20,28936	29,9194	20,16088	44,34971	23,84726	42,68478	22,07014	53,16762	32,03492	53,80402	37,03595	48,13163	30,69325	39,21855	36,93655	52,94146	28,67657	40,36079	27,67435	54,26096	32,42823	53,7288	26,38684	55,66162	27,52915	56,61942	24,2651	64,66871	25,04546	52,90355	18,09247	54,00026	33,99266	35,76453	34,20224	50,97293	33,47052	55,55495	43,51272	45,00407	29,17296	54,06934	40,33026	51,336	34,49678	53,64597	22,49682	57,40129	30,5868	50,80087	30,8973	41,09437	24,86489	53,71477	38,38984	50,80066	28,11146	46,93952	41,41592	53,77266	29,47827	52,35999	31,44631
11/10/2017 9:30:00 PM	6	23,47301	21,52409	34,2267	12,76656	59,50708	31,90097	34,50756	22,21734	32,78695	29,74145	43,10566	35,43069	54,3797	31,03241	46,12062	26,08014	38,58401	19,33265	26,62273	18,42134	43,25349	36,95976	52,49088	36,60381	59,5403	28,14586	56,48576	37,2534	69,94681	34,51765	45,44775	24,23111	32,29097	17,7962	31,04622	21,15102	44,30675	22,77555	42,23502	24,49692	56,82616	34,29342	55,71577	35,61457	46,68352	30,96258	39,49651	38,27462	55,91422	28,71298	42,9912	28,00426	57,94091	34,15051	48,29514	29,21771	61,59552	28,90577	55,18237	22,96336	63,73536	25,46315	57,8487	18,29341	54,70615	33,46706	36,74162	35,71307	47,11905	34,02831	55,39014	43,50002	49,3388	31,7077	60,28315	40,54024	54,59488	34,2814	56,78092	24,70339	59,49174	31,15143	53,60805	29,68211	42,59616	23,08003	55,24397	37,11663	53,33513	27,32503	48,17743	39,80065	49,79955	29,26102	56,43402	30,65878
11/10/2017 10:30:00 PM	7	22,8496	21,24655	35,92721	13,20886	59,34821	30,61616	36,21422	22,98063	36,74251	31,9847	45,41363	35,45963	54,24493	31,99505	47,13742	28,52647	36,07061	19,85991	26,55414	18,90093	45,67736	40,71231	53,86012	34,90419	60,1173	28,84926	58,44717	34,0433	71,66383	35,18857	48,70047	24,7563	32,91784	17,76083	34,0388	23,40518	44,98336	23,68037	41,59704	26,43948	55,36279	35,54723	53,3287	37,64575	46,97799	31,98145	41,5511	38,11512	57,13514	29,89128	43,16051	29,47861	57,85222	34,86351	51,82547	28,67415	57,10668	28,23089	54,40394	24,05034	68,54567	32,20263	54,34862	18,47418	56,21678	34,7295	40,62694	36,63158	49,08502	34,02817	55,6556	46,68753	50,11777	30,88701	57,71041	43,14731	57,45835	36,41944	55,51965	24,40891	61,62951	31,53487	59,56765	30,97459	46,26106	24,71783	52,2525	40,38959	52,46208	29,40146	46,99381	43,51666	53,83911	28,9211	57,94339	32,844
11/10/2017 11:30:00 PM	8	22,15407	21,69264	35,14174	14,42238	63,74883	31,39119	38,33209	24,40933	37,83564	31,92307	44,64074	37,06689	59,55888	33,71677	52,05584	29,81108	36,6601	17,79357	27,65093	17,07656	47,77244	39,69206	58,29037	37,75309	62,40668	30,60234	60,36211	39,66539	70,4836	37,18522	48,55051	25,80605	32,42865	17,50546	29,66615	20,34766	48,78992	24,27201	42,9385	24,51219	57,82038	36,42649	54,54749	40,50494	48,68314	33,43094	40,09629	41,72221	55,80861	31,21063	43,0236	30,49237	60,69353	37,46616	58,61226	28,59009	59,65408	30,56339	56,88039	26,60678	69,70692	26,15205	56,75487	18,50596	57,60901	35,365	39,57318	38,51432	51,439	34,72273	58,04163	45,16185	47,7062	31,59932	58,9497	43,4634	59,95863	38,24146	58,72244	24,17579	64,18166	32,4118	56,47892	31,34761	44,19858	25,46516	54,5997	40,85123	56,12635	30,7865	52,34831	41,20061	58,0332	28,87924	54,65047	32,76048
11/11/2017 12:30:00 AM	9	23,42127	20,37059	35,50446	14,47792	65,28556	31,9543	36,75619	25,17186	39,94909	32,44806	47,2429	38,45256	58,2329	34,32139	52,47645	30,52442	36,91189	17,74446	28,53669	18,75905	49,14871	38,29797	57,90845	38,90218	61,20697	29,89839	60,95484	37,54711	75,89737	37,49254	53,57213	27,73286	32,30555	19,01256	30,22484	20,63598	47,3222	25,83783	42,84054	28,20319	63,14952	37,29499	60,43201	40,98841	52,34478	34,5566	43,66359	40,48374	57,09625	31,41544	44,05006	30,84749	61,67599	35,73635	60,45452	30,52373	62,75095	30,52961	62,02669	25,75866	70,37322	28,06497	55,7425	19,55204	59,41769	36,4995	43,54436	40,13332	50,43678	36,30381	59,66719	48,22635	51,2203	33,26384	64,48455	45,50882	59,19948	38,40697	57,56908	26,4048	65,79893	34,04337	58,50969	31,93137	48,10621	26,50261	56,83997	41,01507	55,23017	32,08188	48,87302	45,77766	58,01379	33,18737	61,48602	34,60675
11/11/2017 1:30:00 AM	10	22,31639	21,14888	34,87904	13,66718	67,8985	31,37779	38,39419	24,34578	38,3524	36,66846	47,15255	38,88353	61,53149	36,41509	54,84492	32,22591	37,73838	18,43211	27,7808	17,55823	50,54121	38,91745	60,83457	40,07591	67,11546	29,95476	61,92239	38,33679	77,05253	39,02223	49,67182	29,54679	32,38858	17,68126	31,64719	23,54547	49,36568	26,6398	46,5062	26,11869	58,97374	39,23796	57,89837	42,43079	53,78371	35,45584	42,48964	41,95872	59,0931	34,95745	49,64233	31,02246	66,47285	37,90036	60,9851	30,62445	62,46436	31,16082	61,87708	26,97993	68,0826	30,79423	57,71449	19,57891	66,90436	36,8071	42,32476	40,29938	51,4736	35,79065	61,65493	49,9332	53,10842	33,2302	62,1969	44,93735	61,77249	40,18395	62,30867	25,91871	65,86546	35,68254	57,66619	34,40809	47,36689	26,21028	58,1592	44,99896	59,4954	30,80094	50,71273	43,76196	60,8341	31,83445	59,94004	34,12336
11/11/2017 2:30:00 AM	11	22,95072	25,648	34,72612	14,39973	70,48243	34,08992	40,50564	26,05424	42,87254	35,83624	52,26445	40,74347	61,97509	37,80145	54,34903	32,06945	36,57321	17,8219	27,11062	16,75018	51,81822	42,69458	63,07575	40,60953	67,28282	31,05728	64,17813	40,36458	78,69011	40,4244	52,88116	26,59124	32,43335	16,79156	30,75459	21,13534	51,78231	26,99305	47,52273	26,58115	62,94672	39,88209	62,95955	40,91685	57,41325	34,11051	43,62096	44,09338	64,56704	34,49533	49,61296	31,76593	65,69761	38,69895	59,11327	33,95274	62,95895	31,23094	64,57933	26,8082	66,38857	30,09699	63,3254	21,73167	61,66314	41,97979	42,14972	42,95659	54,3712	37,90928	62,78874	50,38227	54,08751	34,89666	69,56827	45,89323	65,31505	40,50052	59,14526	27,45448	72,06924	35,8057	59,76742	35,17214	50,36223	28,14151	55,60055	43,45947	61,20945	36,78354	50,02218	45,73339	60,6364	33,40801	62,64686	34,97423
11/11/2017 3:30:00 AM	12	23,36331	20,33702	34,36333	13,76264	70,59046	34,58181	38,70289	26,59358	45,57361	35,40906	52,16249	41,10473	62,39798	38,38389	52,47002	33,15284	36,7517	17,56417	26,77726	19,12888	52,91011	42,11055	65,32521	41,68407	67,46968	31,17277	63,8525	39,80562	79,39014	38,97609	55,1137	28,48689	35,72295	16,98973	31,22568	19,9835	49,40829	27,18467	49,13068	27,79074	66,14411	43,36394	62,67836	39,41665	56,09443	36,17713	45,7704	43,98527	63,58297	35,98937	47,61308	32,01323	67,16319	40,65685	60,36418	33,04895	65,02383	33,6046	67,71387	26,28495	72,47327	29,24154	61,81773	20,87623	62,84958	38,5887	44,18843	42,53883	53,71719	38,54485	66,4573	52,44523	59,10049	35,18077	68,81749	47,00811	66,25595	40,4213	60,78657	27,02337	69,83884	37,16451	61,94173	35,8725	51,43707	28,45242	62,94195	43,80173	61,18603	31,95879	54,17599	44,89556	62,89014	33,52039	63,93568	35,89896
11/11/2017 4:30:00 AM	13	21,98794	20,29737	34,67403	13,77749	75,29026	34,47654	42,0557	27,6175	45,0918	36,47429	54,44787	42,15766	63,39881	38,16452	54,01491	33,15677	36,59635	17,40122	27,23088	19,60834	54,74206	42,73265	66,55042	42,61239	71,18106	32,03809	67,33478	42,1694	79,14249	41,4162	53,44496	28,80713	34,76128	17,20159	30,57948	19,98812	48,10407	27,46097	48,82661	27,83599	62,26321	41,19343	64,29612	45,17228	56,01866	38,27178	45,83334	45,79251	64,00558	36,47609	49,30427	33,06118	67,54801	43,78738	63,71457	32,81899	67,18385	33,94777	69,68625	31,38007	75,11716	29,84886	60,18533	21,529	65,60842	39,67521	44,30143	42,43169	55,94503	39,60786	71,0092	54,58879	56,83017	37,75593	65,99781	48,54713	67,44482	44,52959	62,86956	27,89008	67,57267	37,79993	64,87421	35,90607	51,97916	28,96399	61,85255	43,19726	64,70685	31,82319	56,06861	48,51797	66,491	33,76009	64,44263	38,63872
11/11/2017 5:30:00 AM	14	23,37347	20,55344	35,3107	13,17052	71,1714	36,22078	42,36717	26,92163	46,58032	36,94069	57,16801	44,18469	64,40478	40,03205	54,64502	34,1161	36,97675	17,94008	26,85691	16,75087	55,99503	44,52753	66,96066	41,94366	73,97429	35,24902	67,40591	41,66805	81,08816	41,39243	56,27874	29,10091	32,62945	17,58158	30,06459	20,10458	53,44281	27,89753	49,93341	28,7817	64,33542	41,20206	64,34053	42,05142	53,84194	36,9916	47,46774	46,72477	61,73844	36,66397	52,64236	34,61835	66,11496	42,45559	57,85305	33,21971	67,81077	35,67508	71,2636	27,38147	72,99825	30,52283	65,25302	22,60389	66,03786	41,17664	46,74839	42,93739	56,64194	39,42183	69,06187	54,41209	60,54591	37,03028	70,57638	48,32546	66,18529	41,10252	63,81672	27,79689	70,60994	37,92289	66,64601	36,94048	52,7406	32,36958	61,98794	44,88071	63,1424	34,32029	55,41556	47,96226	68,88532	35,78906	68,71574	39,09047
11/11/2017 6:30:00 AM	15	22,8163	20,0699	34,52843	13,24119	74,35339	36,62322	43,10531	28,12645	47,60375	37,77921	59,86255	44,37038	66,07552	40,74284	55,82995	35,35643	36,46096	18,5923	26,93241	18,67022	56,55158	46,05265	66,17277	46,59427	73,79317	33,47169	68,40614	47,83536	82,5181	42,53771	56,40196	29,0071	31,10259	16,5167	29,99303	20,26823	51,81954	28,60135	51,16131	32,0794	65,24461	42,16381	63,16783	42,40018	58,49781	37,93476	50,06396	46,48251	62,65128	36,6579	50,39304	35,48788	68,53097	43,62304	63,03168	34,46743	67,2083	34,1199	69,69102	29,16176	78,22454	30,75321	64,62608	22,50746	66,01999	40,55358	48,54222	44,25446	56,70873	39,76279	71,34235	55,24653	58,7556	38,87282	65,79292	50,75728	68,09994	42,11877	62,28752	29,3971	71,2252	38,43018	68,02829	38,86605	55,34151	29,84624	64,87234	44,93029	63,24921	35,96741	58,54257	48,00032	63,38707	35,31664	68,62656	39,62422
11/11/2017 7:30:00 AM	16	22,21976	19,53063	34,64744	13,4777	76,95755	40,22104	43,94445	27,74052	45,76944	41,63759	54,70794	45,19024	68,578	42,63995	56,1095	35,00498	39,88644	17,20836	26,96335	16,75992	58,6535	46,4506	68,79311	44,98861	76,77808	33,66359	68,64542	45,06984	82,02835	41,51636	57,94077	31,06985	32,91376	16,29898	31,79653	21,02198	57,42298	29,44795	52,39231	32,05059	66,46904	43,23663	61,15522	42,20456	59,79222	38,57703	49,16059	46,97945	64,68916	36,86824	52,24359	35,71342	67,73169	45,31285	61,7057	36,01148	67,40765	34,19927	70,44043	30,40721	75,36486	31,22983	66,50261	22,80152	68,59528	40,87934	48,23871	44,36105	58,52281	40,33323	68,30999	55,12123	59,55922	39,58588	71,19328	51,94118	66,87286	42,54994	65,59129	30,19569	73,00321	39,84956	68,6696	39,79388	55,6719	31,02288	64,14851	46,76918	65,39201	34,41562	56,85863	48,23241	65,24964	35,93515	69,32402	41,90947
11/11/2017 8:30:00 AM	17	22,03312	19,27166	34,57532	13,94873	75,9766	37,94202	44,51274	28,12548	50,14548	39,99012	56,20027	46,51691	68,37893	40,87968	59,57296	34,71803	35,80833	17,69217	27,08637	18,39281	58,10711	45,23672	70,64622	45,13719	76,98	34,20583	71,9103	45,3572	83,56632	43,7607	59,44193	31,57618	33,31081	15,88839	31,45833	19,55481	58,16348	29,91628	55,54052	33,10593	69,89066	45,34027	65,33681	43,35654	59,3395	39,84763	50,35505	47,74958	64,44187	37,25954	55,63261	36,76358	65,3422	46,58902	65,34296	35,55461	69,40919	35,59171	71,18306	30,74657	76,29829	32,41041	66,42635	23,84395	68,65343	43,30232	49,99094	45,25917	59,4188	41,8196	71,69733	56,01604	61,3521	39,54437	72,07478	52,24083	69,61345	43,93588	64,53146	29,77971	71,79507	40,61671	66,88336	38,81099	55,79921	32,06378	64,25385	48,51072	64,99945	33,82191	59,12978	50,25973	67,74315	38,23055	69,56904	40,93633
11/11/2017 9:30:00 AM	18	21,63323	19,65075	33,49332	13,54816	76,75101	39,04288	45,60249	27,98782	48,6743	40,46536	57,72851	46,1189	68,23697	43,19436	57,96019	36,26671	36,08704	15,13947	27,35135	21,07455	59,59079	45,27672	70,89764	44,58548	75,36147	35,83396	71,25505	53,32152	84,80922	45,73249	60,70879	33,29569	32,23731	15,24626	31,83639	21,00188	58,69488	31,88902	53,32795	35,14651	69,46087	45,90621	66,04381	41,97336	59,44477	42,6025	52,45538	47,88455	68,81928	38,07036	53,85147	35,27838	68,8892	47,76269	61,55028	35,11667	71,11233	38,71063	71,93973	31,08788	79,10637	33,12092	68,65102	23,99266	69,53269	43,29977	52,31316	46,51588	61,5913	42,35156	73,61489	60,99304	61,61161	39,59225	71,88902	52,08624	69,69067	46,58751	66,36951	31,01776	72,15966	40,15611	70,00428	40,49604	56,76966	33,61261	62,55693	47,7247	66,66052	35,99208	59,0127	49,70422	66,5788	38,93195	71,3398	42,82894
11/11/2017 10:30:00 AM	19	23,2615	19,11168	34,42287	13,18323	79,44594	40,25448	48,46444	27,92979	49,0214	41,35445	60,1251	48,02967	68,62531	42,30376	62,33699	37,14654	38,20119	15,90055	28,5856	17,57302	59,56877	49,96913	72,85513	44,98791	78,16569	37,81692	73,1125	49,12059	86,15993	45,74374	59,67327	33,73239	31,49432	17,82756	30,63909	20,2352	60,32431	31,55352	54,61732	34,05228	74,1083	49,04731	66,4307	43,8054	61,85525	41,68567	56,8636	48,13951	67,64146	39,07265	57,83882	37,14495	71,68236	47,95004	69,40657	37,01799	72,57046	37,84525	73,63961	31,40576	80,84502	33,26812	70,08186	24,74359	68,47211	42,69604	51,85469	46,55739	60,95594	43,40475	74,28631	59,43897	63,73674	40,9757	74,42958	52,40267	71,62053	46,91355	65,24121	31,59138	72,48826	42,52265	72,33	40,5638	56,95175	34,41299	66,33855	48,84126	68,24223	36,02005	59,8653	50,0494	68,09833	39,19167	70,24785	40,07025
11/11/2017 11:30:00 AM	20	23,53635	19,29522	35,9536	14,69786	79,78407	43,67443	46,90816	29,94985	50,16647	41,43547	61,57245	47,31522	68,88312	43,99267	60,604	38,63858	36,25912	14,5135	27,5344	18,84456	60,24625	50,17056	73,53428	46,52354	78,75587	36,40591	73,45457	53,70601	85,59447	45,6909	62,31881	35,67405	37,2467	14,89024	30,09546	21,81111	62,00866	32,19614	53,58097	33,55148	73,51736	49,723	68,17266	44,97831	63,16036	43,48489	54,98764	51,07185	66,74327	40,37957	59,58416	38,34203	72,39335	50,93819	69,56972	37,62883	74,0462	38,28532	74,25439	32,57356	83,25294	33,87082	70,77145	25,0134	73,89928	43,89838	53,53386	48,46955	63,56267	44,78124	76,08243	61,22831	64,91456	40,17414	74,99676	54,05587	72,38092	47,93857	67,38216	31,87734	72,9253	41,18915	71,11842	41,2795	58,02036	37,86535	67,58351	49,41652	70,90324	34,30061	59,91117	53,8742	71,4828	38,03672	72,28442	41,82526
11/11/2017 12:30:00 PM	21	22,53461	18,63236	34,96263	13,55673	81,02412	42,45759	46,53342	30,39629	51,83708	42,31681	59,71596	47,50746	71,58344	43,97194	61,90962	38,61544	37,7993	15,36327	28,2923	16,96473	61,11592	49,31636	76,27688	46,04699	78,34839	36,569	75,75251	50,36258	85,52028	47,34817	63,18931	34,32472	31,57797	15,57554	35,29792	19,32147	62,33822	32,19075	54,25923	34,9236	74,37342	49,47488	67,79517	45,50238	61,73526	44,55715	52,96026	50,46489	67,32386	39,30475	57,68111	38,61572	72,26086	51,49163	70,31892	39,32858	73,66828	38,82523	73,6897	36,30533	78,89465	35,37951	72,2813	25,82428	72,81927	44,23809	54,0357	47,71151	64,49208	45,34504	72,6575	63,01323	67,37125	41,14784	74,78815	54,67721	72,91992	49,74408	69,43848	31,83252	75,14858	41,38774	75,18064	40,86815	58,82737	34,04841	68,68445	50,19149	68,88609	36,48355	63,53497	51,38767	70,92645	39,03363	72,56715	42,32096
11/11/2017 1:30:00 PM	22	22,24912	19,30986	34,07618	13,63948	82,95763	43,09709	47,9521	30,67218	53,33424	42,45967	60,71653	48,62255	73,04135	45,4255	63,0229	37,74094	37,90071	15,22988	26,90629	17,11891	61,80744	50,63411	74,64619	46,15378	78,47059	37,84075	77,47141	48,58498	88,99867	47,31219	66,06709	35,14776	31,41392	15,06555	29,50873	20,04822	63,73625	32,1102	58,11588	35,90731	76,62489	50,69374	69,82337	44,91138	62,84455	43,56681	60,11895	50,63122	72,20187	40,44091	59,84547	40,6775	75,86311	52,11642	68,70054	40,67411	74,04793	40,0315	78,72824	33,30591	77,39888	35,05387	73,36774	26,9733	72,81153	46,66936	52,9432	48,45484	64,17883	47,65514	76,61369	62,04354	67,46374	42,71835	75,35512	55,8256	73,97263	49,59784	69,70699	32,57219	75,75175	42,52591	75,44389	42,60873	61,7649	36,96584	68,78246	51,57929	70,07958	38,20043	61,99153	53,2275	70,13027	42,01916	74,21323	43,36905
11/11/2017 2:30:00 PM	23	21,35824	18,4071	33,37478	13,23304	84,13386	45,42876	49,11079	32,03898	56,30636	44,75727	62,47202	51,04326	73,08265	46,61224	65,088	38,73778	36,00381	14,80375	26,70486	18,06698	63,94887	53,1688	76,12159	50,26559	79,32527	39,02534	79,61359	53,51169	89,0967	47,00265	66,36915	35,29247	33,48648	15,07039	29,24313	18,4681	63,85949	33,86889	59,33258	35,35491	76,59766	53,61979	71,6637	46,81712	66,0874	44,73958	56,78838	52,4071	69,00854	42,86065	61,57839	39,59922	76,55408	54,81322	71,78403	41,58308	75,43871	40,37066	78,83089	34,6082	85,07895	35,3612	75,83444	26,36115	73,95619	46,70763	54,05214	49,86399	65,51407	49,26552	75,55081	67,57972	71,5779	42,31516	79,05539	60,84991	78,13405	51,3523	69,98916	33,2121	77,35964	44,52296	77,40607	43,53165	60,43621	38,33327	70,76336	53,59182	71,74991	37,94872	61,49405	57,65902	73,34521	43,72279	76,8004	42,75565
11/11/2017 3:30:00 PM	24	21,00119	18,66386	33,09723	13,33409	84,266	45,87996	50,90414	34,27988	55,16468	47,13231	63,60529	51,17077	74,57968	47,00991	69,79339	40,8658	35,89053	15,4903	27,08202	18,02726	64,51266	52,78598	78,11008	48,43729	83,19096	40,77766	79,83739	51,9429	90,01492	49,42225	69,36002	37,62386	31,72242	15,19756	28,28105	18,33955	66,86968	34,50403	60,23168	37,61204	81,48251	54,8126	72,5076	48,56673	65,20004	46,44673	57,73223	52,23302	71,71046	41,73892	62,785	41,34125	77,86099	55,73048	73,43384	43,7386	77,22011	45,63253	79,58824	36,23336	84,9415	38,2494	76,56374	26,89186	76,76897	48,10276	55,76868	51,08332	65,62348	47,70833	79,62603	66,34111	70,78996	44,15631	78,54188	59,5631	79,90005	52,35031	68,60467	33,67768	79,64722	45,20184	77,37526	45,62307	61,66004	39,11348	70,35906	52,24179	74,46349	38,78986	65,62251	60,1168	71,53217	42,1013	79,28963	44,40815
11/11/2017 4:30:00 PM	25	21,09934	19,05456	34,23809	12,71372	84,59556	47,82341	54,63031	33,06684	57,45827	47,1435	65,07703	53,23199	76,96659	49,40387	70,55786	41,61694	35,35222	15,03046	28,48136	19,96698	64,59887	54,9388	79,0116	51,48162	83,36532	41,11454	82,26936	54,50425	92,1109	51,88743	70,92279	39,47834	31,49404	15,69007	28,87931	19,74953	68,84546	35,43277	60,8736	39,34958	78,85866	56,82348	75,20157	49,61552	67,86404	47,56956	60,12026	54,10063	71,33178	44,06278	67,24097	45,78408	79,45465	55,29344	74,16806	44,92084	80,09629	42,52177	81,04789	36,0157	87,61474	38,13301	77,66426	27,16043	75,71011	49,58423	56,85289	52,31315	67,96744	49,39069	81,30872	68,91786	73,73521	44,75077	79,44518	61,40205	81,70377	55,11764	73,31213	35,83789	78,88602	45,66735	79,27595	45,82291	63,36428	42,90486	72,75096	56,01197	74,75865	39,78102	69,52055	59,67044	72,73389	45,1664	79,61829	47,92848
11/11/2017 5:30:00 PM	26	21,54433	18,26087	34,23098	13,0792	85,83685	47,77527	51,07289	34,0024	58,13329	48,18047	66,55856	54,16405	76,4723	50,88487	72,38741	44,27934	36,7336	16,2395	25,89812	16,42946	67,84898	58,24408	79,17758	52,29387	84,35159	40,99546	83,3446	56,16656	93,30177	53,28795	72,35239	40,27251	30,49728	15,34683	35,01327	18,88601	69,46473	36,4468	63,6028	39,71368	82,68264	58,83939	73,71781	50,85088	69,50432	47,79136	59,47834	55,91665	76,8875	44,96415	67,07781	43,52515	78,94023	58,28927	76,05003	46,12138	79,55647	43,75532	80,55489	40,45479	83,16921	39,24444	80,6029	28,62677	77,46409	50,81551	59,81971	54,31477	67,19392	49,99544	81,25076	67,84206	73,95944	45,33509	77,65812	63,16784	82,87501	54,54915	75,8287	36,93219	82,3175	46,97123	78,17577	46,9038	66,017	40,32562	75,00587	56,49874	75,88832	40,2696	66,62115	62,67573	73,9888	47,18702	78,70903	48,06836
11/11/2017 6:30:00 PM	27	21,17754	18,10511	33,2396	13,07264	85,79459	49,07729	55,0402	34,37832	59,43502	49,37492	68,72713	56,21103	78,78654	51,66687	71,95209	44,92235	35,52007	15,82463	25,99324	16,33089	68,42313	58,04383	82,34506	56,88419	85,58665	42,94396	83,53925	59,46804	94,58575	53,68452	71,68566	40,10064	36,92646	14,94384	28,76071	18,53814	70,344	38,08915	65,28645	40,77987	84,79263	60,8915	75,00276	53,018	69,48862	47,88482	64,44249	57,63089	75,5754	46,19813	66,88599	46,3744	82,28613	60,78449	80,48146	46,13754	81,55214	44,4255	81,54033	37,83102	89,1333	41,54896	82,35604	29,85073	79,10581	52,75089	62,39017	56,49944	68,89989	51,69658	83,63575	70,04331	74,78664	47,223	79,71893	64,28016	83,36829	56,40045	74,01298	38,67602	83,05586	49,12874	80,23534	49,06637	65,58488	42,48901	73,58968	57,56273	75,99324	40,88921	69,34911	62,11006	76,94953	48,76879	83,24063	48,44261
11/11/2017 7:30:00 PM	28	20,69131	18,88891	32,58725	13,9564	87,30175	51,45294	53,97623	35,60525	61,68151	50,2397	70,60925	58,79946	79,66809	51,46608	75,15066	45,74796	36,23736	15,62956	27,02469	16,29269	68,79421	60,40063	84,6321	57,2364	87,14426	48,67968	86,60678	59,63113	96,98077	55,29289	73,61081	40,1211	30,35271	15,47324	34,48462	19,43627	71,01308	41,54965	65,10796	41,84115	84,39483	60,89799	77,17479	54,94135	69,90281	48,66394	65,4845	58,95294	75,9607	46,17236	66,63151	45,93737	81,49522	62,04914	79,68018	47,01682	82,64921	45,52111	84,7266	40,54591	90,66548	42,51312	83,77805	29,99965	78,46002	52,72422	67,65597	56,94372	70,34435	52,42388	83,36656	71,82078	79,56337	47,46885	82,69486	67,15504	84,264	59,31207	77,86411	38,50043	84,43966	49,31394	83,09039	48,91309	66,21878	44,50638	76,95085	59,16439	77,24138	43,21854	70,76246	63,3008	78,2666	50,11991	83,80547	51,07911
11/11/2017 8:30:00 PM	29	21,40895	18,28574	32,98989	12,95286	87,94823	51,34602	54,84631	38,70773	61,80074	51,49957	70,79638	58,46844	80,04932	53,25887	75,52734	46,22693	35,80688	14,05007	25,72917	15,98765	71,57666	61,95153	84,02319	58,01655	86,36861	45,57368	88,58408	58,87454	96,4325	55,94033	73,89362	41,22617	30,85724	14,91034	28,95011	18,75235	73,93077	39,83898	67,22798	42,66343	87,72664	61,14163	79,10339	55,02522	71,64339	48,97208	68,63016	60,37854	75,86324	47,50131	70,0172	46,13506	84,21902	63,77528	80,3507	49,39062	83,6276	47,75897	87,36372	41,63206	89,48601	45,17228	84,06181	31,91962	80,26257	54,5506	64,46204	58,79449	72,87993	54,60889	83,10062	73,22005	78,55624	49,32657	84,20957	70,5703	86,13029	58,83662	75,9337	40,2828	86,6972	50,37653	82,40302	51,37178	69,74788	44,46432	80,27216	60,8886	77,39149	46,9045	75,13981	64,50197	80,38496	50,91623	86,13609	52,23641
11/11/2017 9:30:00 PM	30	22,28897	18,61986	33,03748	12,55201	87,67739	51,91866	59,54513	38,69868	64,07583	52,46207	74,27194	58,60751	83,07443	54,2689	78,64833	47,95708	36,47436	13,5972	25,4854	15,78353	72,93532	64,79028	84,26386	58,81818	88,68963	46,56437	89,13255	65,01181	97,60389	58,37278	77,42085	41,87845	30,82829	15,19383	29,41217	17,34769	73,52779	42,37242	68,67104	45,18423	90,02293	64,15167	80,81773	55,61989	72,263	50,80405	68,32692	61,94857	77,11055	48,59479	69,92043	47,91591	87,29333	63,84657	81,32674	49,76756	85,63764	47,71696	87,32462	41,98718	95,42516	45,30815	86,592	33,25832	82,20726	57,81478	65,83472	59,58043	75,45535	55,57181	84,10582	74,83649	82,03008	52,76643	83,46486	70,12157	88,01171	61,92031	77,02248	41,61659	88,6026	52,2085	83,59457	52,46014	73,49035	46,50662	76,13381	63,73225	80,22754	46,19384	72,64713	66,27769	81,91756	54,67334	88,51701	53,51653
11/11/2017 10:30:00 PM	31	22,47258	18,58298	32,57606	12,66792	89,12178	53,28036	58,62691	39,23167	63,30653	53,47232	75,37211	59,84561	82,93124	55,74989	81,29089	48,28028	39,42072	15,12337	25,75652	15,29475	74,21661	64,501	86,65189	61,2071	87,90202	46,91935	90,48844	65,07716	98,20036	59,12121	79,3111	43,48696	31,18632	14,84554	28,54436	16,5893	75,60297	43,82377	69,86227	45,51987	90,34007	65,30732	80,42191	56,833	74,11182	52,02649	70,58943	62,90396	78,05206	51,05155	71,46178	50,0831	88,03506	65,42931	82,67905	52,39992	87,32828	47,99949	89,44312	42,76864	95,30808	46,18251	87,76836	34,8758	84,54645	57,69321	65,96671	61,81311	76,55954	57,28538	84,60931	76,20614	83,92131	52,75986	86,51035	71,72767	87,25948	62,94141	79,45637	42,20339	89,18705	53,32428	84,10602	53,52682	73,80956	47,78246	80,76073	63,30764	82,91315	45,30815	75,98537	69,28596	82,21258	55,2484	87,84254	56,04339
11/11/2017 11:30:00 PM	32	21,00713	18,64051	32,67263	12,97048	88,55479	55,82345	61,88702	40,07674	66,67689	54,57028	75,34538	61,42517	84,42177	57,47202	83,09654	49,42867	35,09063	14,1744	26,32115	16,56105	73,98631	66,63579	87,0497	64,27719	89,77406	50,91602	91,59711	70,79155	98,45574	60,90773	79,34184	46,0206	33,82391	15,13249	32,41525	17,43155	76,4325	46,10805	70,02535	47,4236	91,39465	67,28228	80,535	58,88277	74,2325	56,19715	71,59504	63,56129	76,78195	52,44474	71,77789	50,38413	90,06963	65,29813	82,93518	53,76208	88,64217	50,2799	90,62839	44,30676	93,87516	46,24475	89,10236	36,48935	86,41613	56,75384	70,26995	64,4056	78,34452	57,16284	88,0046	79,22386	85,35498	51,06992	86,84841	72,00079	89,99773	65,49306	79,56178	43,30053	88,65647	54,76286	85,74948	53,86149	74,79913	49,87415	79,92796	64,11252	83,16465	46,08864	78,36926	70,27603	83,40469	55,50674	88,88725	56,39465
11/12/2017 12:30:00 AM	33	21,12753	18,67899	32,46436	12,6108	89,14325	60,04704	61,16504	40,53659	68,80319	59,40298	78,72472	63,05088	85,00912	59,27988	83,15436	51,12283	35,01713	14,49146	25,62085	16,61721	75,75873	67,04887	89,15928	63,97878	90,62659	50,16102	92,94395	66,74168	98,73716	64,26199	81,01273	45,7742	29,96532	16,57314	28,82785	17,37615	78,74773	47,15842	71,40791	48,8664	93,08266	69,14415	82,90782	58,88649	75,72226	56,10239	73,34646	65,40208	78,48413	54,55018	74,58395	51,09879	89,35448	67,16954	83,37568	54,60198	89,55433	53,21038	90,74388	46,59538	95,12965	48,63099	90,11143	38,32684	87,78542	59,04661	70,8812	64,35987	78,81293	58,8032	88,76105	82,42063	87,29512	51,78534	86,90851	73,67809	91,28116	64,48678	80,11536	43,20202	89,32153	55,86678	85,81731	55,58093	76,16055	51,31162	82,34776	64,75616	84,99869	47,67186	79,08026	69,78738	85,47324	55,82346	89,67244	57,79847
11/12/2017 1:30:00 AM	34	21,08069	18,34307	33,33493	12,39521	89,66913	60,45004	61,37254	41,55455	68,14082	59,32085	81,76641	64,19588	85,73006	59,8939	84,48732	52,98208	34,70291	14,09635	25,39194	15,83624	77,31564	67,66475	88,76893	66,12041	92,00369	53,64521	94,5785	67,43873	98,77798	62,6041	82,63864	45,83078	30,79465	14,79208	29,1791	16,96066	80,26257	49,29052	73,34728	49,56413	93,55168	70,53112	85,55979	61,13257	77,90458	56,87458	75,8884	64,99579	81,12698	57,92606	74,9004	51,35527	91,81235	69,09566	86,14211	57,716	89,25647	52,83212	90,41992	47,2887	95,7597	48,5961	89,9323	39,18892	85,71487	59,69096	71,86671	66,21049	80,86655	59,73006	86,95866	84,65118	87,0928	53,12438	86,98304	75,13021	91,88564	66,70673	83,33423	44,18566	89,34896	58,71346	87,69396	56,32515	76,54945	52,60997	85,4941	65,97321	87,43928	49,55439	81,84413	71,65935	86,75129	57,83902	91,1059	59,82462
11/12/2017 2:30:00 AM	35	25,44623	18,27338	31,97365	12,02911	90,45425	60,38919	63,38217	43,46548	71,92999	60,46944	81,30671	66,28197	88,18731	62,57826	86,17202	53,45851	36,70107	14,67258	25,52014	17,36295	78,7277	70,89558	91,66328	67,68098	92,95535	52,45675	94,2564	69,81336	99,2586	63,29086	84,06251	48,70766	30,37418	14,73433	29,93079	17,10475	82,2228	51,62647	74,44711	50,20418	93,85396	71,21008	85,27976	61,48527	79,93073	58,5691	76,76102	67,63782	79,29295	57,92033	76,75012	52,65384	91,6945	70,54854	87,47009	58,44379	91,34664	52,80567	92,21809	48,4165	95,5696	55,70451	93,39834	40,6031	88,83952	61,36246	73,44006	66,88544	81,527	61,57424	89,50121	85,65215	89,94971	56,48707	89,58734	77,25174	93,02601	68,09157	84,68329	48,1585	91,19833	58,35993	87,5407	57,4252	78,07678	55,16426	84,93964	68,32518	86,69437	51,75315	82,64431	72,98961	86,89013	58,36719	92,0573	62,99451
11/12/2017 3:30:00 AM	36	20,72461	18,07008	31,94353	12,57571	91,21574	61,38483	63,20181	43,62614	70,97943	62,92412	85,92175	67,52252	89,19064	63,02787	84,81405	56,72324	35,18533	13,79677	25,66824	14,82434	80,96755	72,33588	92,66157	70,43414	93,46299	54,01187	95,05996	72,89547	98,9986	64,46204	84,99911	50,12952	30,69718	15,18982	29,30869	16,76089	82,88171	54,15438	75,8745	52,30783	94,74939	73,12804	86,90739	63,20382	79,44421	60,6469	78,01158	70,44789	80,61092	60,50432	76,48182	54,0931	93,2356	72,06061	89,35538	60,09063	92,55043	56,65568	93,70634	50,8924	96,54828	52,56148	94,3241	44,0768	89,3386	63,14434	76,26237	68,16597	84,67825	61,40149	91,16048	87,51167	90,24825	56,67357	90,189	77,5143	93,82793	70,72993	87,85567	46,7649	91,86581	60,25503	87,96668	60,26104	79,46591	59,075	87,83032	67,67787	89,28113	51,37206	84,02071	75,10568	87,04431	59,55163	92,53246	63,44006
11/12/2017 4:30:00 AM	37	20,66043	18,93602	32,24042	11,34546	91,06357	62,21527	65,91657	45,56346	73,9593	65,11957	85,56276	68,27828	90,27168	63,76023	87,25278	56,54392	37,28677	13,40856	27,65722	14,59528	83,57876	72,7388	93,79435	70,35229	93,91579	55,37626	95,32189	73,21425	99,3989	66,71253	85,84736	49,52379	29,4782	14,82475	28,66476	15,94821	83,67968	53,66049	77,92876	52,5554	95,8955	75,19528	88,94072	64,62424	80,54832	60,46833	78,86695	72,11159	83,16949	59,99006	78,17011	57,06731	93,47108	74,90972	90,07232	62,37117	93,75076	57,94492	94,20121	52,50359	97,51285	54,51661	95,30311	42,98643	88,56736	65,52657	77,81299	70,37218	85,87153	63,43121	93,12486	87,69038	91,79846	57,89048	90,66148	79,2401	96,11198	73,32967	87,56099	48,94321	92,94326	61,34561	89,07603	59,7257	81,99464	58,72582	88,49304	69,62941	89,90951	54,62312	85,6806	77,45345	88,13419	60,17379	94,72722	65,97424
11/12/2017 5:30:00 AM	38	20,47131	18,12735	32,29857	11,9362	91,56458	64,72791	67,1884	45,9431	76,02758	67,30044	88,59901	73,40234	92,03505	65,39375	89,24459	59,18387	38,22826	13,72272	25,5808	14,63763	84,04835	73,92932	95,74837	71,9467	95,12075	56,50579	95,69056	73,43777	99,33419	68,97533	87,22046	51,35203	30,26325	15,23686	28,10455	15,99304	84,4603	55,75037	79,25889	55,58743	96,37475	78,70918	89,06457	68,23911	83,50768	63,14808	80,27493	74,18884	83,02346	61,7573	79,5126	57,77417	94,85591	76,10426	89,52095	63,24712	94,52821	60,78429	94,9674	52,43355	97,08327	55,5397	96,52589	44,33155	91,58398	67,30866	80,36376	73,56053	87,41228	64,37769	95,00877	90,47711	92,75047	58,27124	89,54569	81,80758	95,91209	74,70298	87,07007	50,04138	94,5068	63,86384	90,45522	62,26963	80,9659	58,57655	88,74482	70,92873	91,29898	54,58741	87,80463	75,24225	89,16121	61,64415	95,54412	68,32082
11/12/2017 6:30:00 AM	39	21,2795	17,94478	32,35101	11,67869	91,79377	65,91	69,91787	49,00953	74,60067	69,29957	88,09219	72,08804	93,63112	66,27924	90,2683	60,16931	34,75002	13,16292	25,17324	14,58098	85,85731	75,1899	96,40189	75,96748	95,42889	57,77651	96,48859	75,47379	99,40795	71,54475	88,30025	52,09327	29,93465	15,35326	28,48088	16,11572	85,54578	57,0845	80,73013	56,18113	96,75156	79,8365	92,03098	69,45065	84,00248	66,68594	82,20298	74,96941	84,0167	65,15943	80,85205	61,23709	96,07158	75,62653	89,95525	64,99634	96,50877	61,80199	95,70347	55,06824	97,91714	58,83247	97,49039	47,04528	92,18771	68,75145	81,77152	73,02477	90,2176	66,53281	95,59669	91,90678	93,67982	60,32287	92,59056	82,94521	96,5853	77,83613	87,50429	50,52291	95,06314	64,48035	90,18202	66,24157	83,51833	58,96461	90,9487	73,52606	92,09494	56,31065	89,23512	78,72237	90,65325	64,67299	94,99896	69,50473
11/12/2017 7:30:00 AM	40	21,93199	17,96529	31,75239	11,18431	91,66156	65,32383	69,48193	48,82087	77,36855	70,62859	90,56885	74,96739	93,80658	67,76001	90,92458	61,59739	34,90813	12,9731	25,12137	15,04055	86,86409	79,68246	97,19365	74,44588	96,27604	59,5624	97,41277	76,92728	99,30835	73,01158	90,82484	52,96647	31,73664	14,95904	28,56198	16,8205	87,475	59,38503	82,5239	57,01184	96,61948	81,575	92,9901	70,72088	85,83734	67,94658	83,56847	77,16132	84,96062	65,09339	81,60214	59,47102	96,13126	77,62772	91,87154	68,07099	96,60665	65,79852	95,97688	56,1102	98,44461	58,44697	96,91009	45,92679	93,44897	70,44768	81,95078	76,89606	91,41427	68,37795	96,5163	92,85851	94,75416	62,72084	93,89272	83,02885	97,44136	79,00089	90,10665	53,54934	95,52367	64,1992	91,99837	64,14989	85,12531	64,81335	91,95526	73,24049	92,827	58,39191	91,05991	80,45832	92,57426	65,28929	96,10992	73,04916
11/12/2017 8:30:00 AM	41	21,79625	17,36627	32,19074	13,6727	93,0524	70,2216	72,47624	52,10723	79,7813	74,27304	91,3599	74,59438	93,39543	69,31152	90,85247	62,45262	36,70721	13,16113	25,79893	14,70718	89,05731	78,01911	96,99001	75,42212	97,12264	63,70517	98,08342	78,66953	99,75305	72,15096	91,9847	53,62456	29,86509	14,49485	27,47492	18,82536	89,00994	61,00236	83,10165	59,00212	97,7817	83,22523	94,52386	72,77713	87,24636	70,23473	85,25034	79,43475	86,92999	66,56693	84,45824	61,04318	96,55684	80,77891	93,97049	68,727	97,34721	66,1104	96,87653	58,64708	99,3424	60,58176	97,66254	47,43922	95,27534	72,0613	81,94207	75,69318	92,75938	69,70422	97,04749	94,48476	95,81573	63,65958	93,8695	83,97181	97,95797	78,87103	91,03635	56,38015	96,5424	66,6972	92,22881	67,29449	86,01688	64,48794	91,4305	74,77399	93,06138	60,61506	91,43589	80,79562	92,67697	66,68836	97,69673	74,45388
11/12/2017 9:30:00 AM	42	20,68323	17,4886	32,60189	11,65914	93,60315	71,58205	73,54456	53,90072	80,90621	76,32993	93,12563	75,75404	93,92538	69,73323	92,80995	65,43857	35,02418	13,45242	25,79445	14,60717	89,81529	79,61912	98,16541	78,27219	97,50256	63,98721	98,44489	80,34228	99,76418	74,34703	93,3093	55,72274	29,93873	15,73994	34,28769	16,24779	89,91801	64,38039	85,38959	59,49457	97,78909	84,66616	95,45936	74,17509	86,53887	71,43643	86,57252	81,14377	86,70811	67,24178	85,77489	61,9018	97,51893	80,57168	95,27044	74,0317	97,16879	68,23863	97,08057	60,22298	99,29867	61,75909	98,09219	49,6632	95,99718	73,20333	83,14676	78,21597	92,97166	70,26456	98,01199	94,82192	95,4731	65,26298	94,74635	85,14879	97,97158	82,30797	92,66482	56,28786	96,87811	68,30295	92,87585	69,58645	87,55125	68,75179	92,88953	75,82899	94,30917	60,20896	94,11487	79,42515	94,56219	66,46497	97,33388	75,06044
11/12/2017 10:30:00 AM	43	20,14527	17,68346	31,82935	13,05427	93,35255	73,85368	75,0315	56,30976	81,16933	78,15588	93,11139	77,07574	94,47475	73,39267	93,44151	64,95793	34,52455	12,81437	24,69289	14,25716	90,85172	81,4258	98,65854	78,50244	98,08169	66,02619	98,68079	84,50618	99,83271	74,7773	95,2294	56,94028	29,82096	14,25695	27,51678	16,12808	91,07165	63,86329	84,41797	61,48044	98,43771	85,76503	95,81385	74,3797	88,11954	72,85146	87,71483	82,31709	88,37153	69,53513	86,9869	62,51768	97,82742	81,47009	94,08337	75,01644	98,22398	69,35323	97,19344	63,99177	99,69192	64,06471	97,90921	53,75843	96,83342	75,5716	83,61593	78,85597	93,48717	72,8248	97,8266	95,83865	97,27819	68,02449	95,03986	89,93163	98,7757	82,5963	92,65626	58,86211	97,28987	68,96987	93,41415	71,07932	88,49566	67,21196	93,03044	76,85055	94,69399	64,03127	93,65509	85,12647	94,57284	68,82703	98,45415	76,46918
11/12/2017 11:30:00 AM	44	20,71708	17,38768	31,25207	11,15564	93,88905	74,51702	78,3774	58,67001	82,60803	79,76411	93,63541	77,75283	95,03979	72,94755	94,52414	65,70983	37,10386	12,28386	24,65276	14,15216	93,43204	84,30841	98,68549	81,79605	97,84629	66,66294	98,60902	86,82299	99,86896	76,33607	94,522	59,07514	31,17077	15,48761	30,47511	16,80772	91,68035	68,03666	87,95888	61,22769	98,39461	87,69666	97,82796	78,29472	89,55757	73,68935	88,44697	82,99873	89,26862	70,54722	88,19636	63,97955	97,81596	81,88219	96,00671	76,41095	98,9178	70,55296	97,8049	65,83748	99,68826	67,24456	98,55659	52,21064	97,71765	77,59	85,81897	80,04207	95,73096	73,92442	97,4178	97,02593	97,09453	68,12224	95,57436	89,2135	98,97636	85,03275	94,53077	66,17202	97,69134	70,68903	93,93327	72,09031	89,77212	70,28902	94,64156	81,11136	95,2399	64,25011	94,61636	85,12067	94,88416	71,69215	98,70621	76,39748
11/12/2017 12:30:00 PM	45	21,70376	17,73451	30,9471	12,36054	94,05877	76,49398	82,31509	59,70319	84,41175	81,55636	95,49644	80,89992	95,78291	75,33807	94,59238	67,9588	37,32206	13,33333	24,84355	15,74478	94,00448	85,53403	98,93278	84,40022	98,55542	67,10516	99,17869	85,74982	99,6549	79,47793	95,52042	59,92305	31,39147	14,65158	29,24582	16,06156	93,52372	69,36555	89,25936	65,12676	99,21938	88,75967	98,15244	79,49216	90,8316	77,89104	90,10706	84,89797	89,62616	72,55706	88,65454	65,29269	98,51266	84,26427	95,78014	77,77148	98,91322	74,50459	98,1069	69,08467	99,68322	68,63305	99,02948	54,33259	98,31509	78,95323	89,13275	82,07988	96,18265	74,30917	98,72569	97,80545	98,06042	70,42668	96,34629	90,12414	99,07687	86,15198	94,33943	64,27091	98,04516	71,24447	94,77924	72,82038	91,33247	73,30211	94,96333	80,78518	96,45115	64,58451	96,07054	85,58708	95,95891	69,57567	98,91164	77,91736
11/12/2017 1:30:00 PM	46	20,23534	16,78175	36,68227	15,30539	94,63265	79,00185	81,76814	61,09693	85,31042	84,25757	96,84246	81,31031	96,37648	77,53088	93,75194	70,97356	34,22926	15,15984	24,97492	14,25218	95,09373	86,70162	99,46735	86,90684	98,71394	70,10845	99,34219	88,6088	99,7063	82,56327	96,44376	62,54427	29,81799	14,26869	27,6977	16,85966	94,72854	72,3642	89,64288	67,08651	98,82191	90,22221	98,01697	81,6447	90,97363	77,36496	91,53467	86,69755	91,3246	74,41369	90,31264	65,55061	99,40898	85,21649	95,98599	80,24929	99,28755	76,53832	98,64314	69,24134	99,77047	70,48306	99,03542	55,93412	98,08059	80,54308	89,93549	89,79264	96,6246	75,86621	98,74351	98,36324	98,84858	71,9668	97,36433	91,32322	99,24044	88,1692	95,61581	66,08498	98,34882	72,90894	94,60751	75,63329	92,65626	75,81434	96,42822	82,76954	96,48016	66,61749	96,64484	87,1044	96,7403	74,00862	98,75581	82,58047
11/12/2017 2:30:00 PM	47	20,07053	17,00652	31,73575	12,66986	95,62266	79,73564	82,68305	64,23083	85,98067	85,21276	97,34714	82,79516	96,44397	77,884	95,01389	72,31239	34,48415	14,07742	25,52305	15,91768	96,5185	87,76637	98,87164	87,77465	98,77003	72,94195	99,22345	92,09038	99,66229	84,12681	95,69469	62,29063	29,41299	12,96039	27,79772	16,66294	95,69263	75,22417	90,80087	67,94878	99,43925	91,50269	98,8856	83,47211	92,09418	81,07352	93,36352	87,50877	92,85672	75,87001	89,90737	67,87288	99,49458	87,19289	96,54122	81,6349	99,1659	77,9537	98,51701	71,74051	99,70263	72,12913	99,24673	58,0209	98,26074	81,63075	90,84957	86,87058	97,15573	77,5994	99,12985	98,79787	99,03072	74,2872	97,77562	93,70752	99,25212	89,08088	95,80985	67,24456	98,5673	74,40927	94,36726	75,1981	92,99969	76,04865	97,4949	83,75269	97,70764	67,67891	97,62724	89,24459	97,27599	71,54006	99,25777	82,96716
11/12/2017 3:30:00 PM	48	20,04877	16,67965	31,97544	11,19571	95,77082	80,70942	82,84614	66,07738	86,75204	90,00235	96,82126	87,05322	97,20042	79,59728	96,10114	73,88449	34,33238	12,87729	25,51172	11,61341	96,37842	89,21413	99,3806	87,98858	98,86839	75,23714	99,58652	91,78617	99,83381	83,62332	97,74397	63,43998	33,57282	12,68734	27,05177	20,63391	96,39568	75,6869	92,57965	70,48111	99,68722	91,77111	98,50602	84,937	93,47391	81,9295	94,15237	88,97333	91,34056	75,69705	91,13948	69,41707	99,2935	89,13731	97,18653	83,00516	99,71568	80,34586	99,09019	76,34788	99,72756	72,6789	99,55205	59,24376	98,5749	81,52196	90,34933	91,51063	98,01379	79,43206	98,85141	98,73073	98,87447	74,72204	98,18654	95,15273	99,38875	91,55096	97,26183	72,40585	98,60273	75,41197	94,66298	79,14207	95,07916	75,01975	97,65232	85,80972	98,13191	69,73489	98,44461	89,784	97,56921	74,70022	99,54914	86,09023
11/12/2017 4:30:00 PM	49	21,15191	15,04131	31,04492	11,21905	96,32025	81,15848	87,20926	67,02324	88,54975	89,48691	97,88171	86,19717	97,02593	82,02634	95,90034	74,64675	34,47985	12,79413	24,88457	11,42055	97,02924	91,55414	99,6408	90,91077	99,29909	76,46297	99,38654	93,97353	99,78814	85,50922	98,16893	65,42869	30,07011	12,15331	27,75102	18,56695	97,04037	78,1161	94,19554	70,44472	99,65518	93,52827	99,30509	83,61102	94,54354	84,31117	96,34988	90,79637	92,71587	76,96162	91,52293	71,85289	99,72087	89,87531	97,92158	84,57732	99,13366	83,21411	98,92608	80,95104	99,83907	71,7057	99,52559	60,83658	99,49133	84,48083	92,90126	90,03634	97,79447	81,01445	98,75712	99,1843	99,06727	76,8422	97,95687	96,14307	99,73502	91,83321	97,30306	69,89287	99,02927	77,16526	96,62309	80,78815	95,60732	79,3091	97,69908	85,74036	98,30805	71,67516	98,61849	91,67386	97,72401	75,98219	99,23354	86,50669
11/12/2017 5:30:00 PM	50	20,38323	15,28985	32,30445	11,70749	96,46752	84,8968	90,48409	69,70512	90,07211	90,55192	98,41395	86,31327	98,07865	83,76652	97,30742	75,85619	35,15086	11,81408	25,50253	12,18356	97,77148	92,45973	99,60254	90,12952	99,30765	77,03257	99,51903	93,54989	99,9437	85,51489	97,74453	67,0604	31,9744	12,71103	27,22486	17,24442	97,67747	78,86287	95,23714	75,96727	99,65836	93,771	99,37534	87,21181	96,12028	85,19273	97,11726	92,60092	92,69093	79,81924	93,01807	72,50567	99,78656	91,82955	98,7614	86,99022	99,77081	84,18262	99,03121	81,38409	99,9406	77,91681	99,54825	64,42411	99,25391	85,94641	92,87294	92,82963	98,43156	83,80408	99,07555	99,19962	99,16135	78,39578	99,22373	95,77801	99,67638	93,8081	97,46809	74,85342	99,49969	77,95452	97,51935	82,31799	96,09769	79,86124	98,30274	87,6298	98,47149	73,93312	99,27151	93,61628	97,82908	79,3616	99,65172	90,21849
11/12/2017 6:30:00 PM	51	19,89632	15,60007	32,26369	12,98864	97,40253	85,95186	92,69956	70,799	89,84921	93,24996	98,39212	88,31802	98,58388	84,48014	96,95271	77,30672	34,2823	11,92156	25,73421	10,8361	98,1958	93,08466	99,75161	92,11318	99,66933	79,03156	99,63887	95,0994	99,89749	88,50368	99,03563	68,1009	29,21163	12,03477	28,63568	17,43659	97,96868	80,98151	95,84805	78,23904	99,75312	94,56953	99,46763	88,73438	96,63738	87,21072	98,31061	91,90706	93,92303	80,69083	94,00621	75,75971	99,81619	92,11193	99,05172	87,75185	99,64219	85,00352	99,5555	82,45607	99,95504	79,4465	99,4809	65,05	99,41673	86,93358	93,78911	93,13391	98,77168	84,3839	99,19665	99,22076	99,54867	79,41486	99,36913	95,15431	99,72135	94,3212	97,48895	78,88684	99,52428	79,36153	97,78785	83,30494	96,9322	83,51127	99,01526	89,35635	98,97816	74,23914	99,05055	93,57082	98,27021	80,06148	99,83636	91,56623
11/12/2017 7:30:00 PM	52	20,04393	15,57699	31,97323	10,68841	96,95616	87,72761	91,9713	73,29929	90,43539	93,59921	98,75014	89,51108	98,85513	86,52458	97,27232	78,24844	34,25019	13,36152	25,8533	12,30984	98,83083	94,66057	99,5555	93,71146	99,61055	81,29442	99,84312	95,23431	99,91199	88,88311	99,07156	70,65823	29,30917	12,09473	28,98797	21,23577	98,5771	82,21388	96,09734	78,01836	99,70567	95,69187	99,54597	88,69702	97,46324	89,85224	97,93636	94,28824	93,83525	82,08692	93,99619	77,89132	99,83878	95,12835	98,38058	89,1724	99,74381	88,07478	99,74297	84,58976	99,96297	78,82826	99,65842	64,08895	99,64143	88,24671	95,00974	94,63742	98,8315	85,18084	99,38038	99,44186	99,23561	79,67921	99,67693	97,73506	99,61193	94,95842	98,37209	79,40243	99,61131	80,76875	97,65833	86,11682	97,63906	87,02863	98,85099	90,85267	99,37722	74,94225	99,20998	94,72369	98,79649	80,45867	99,56966	92,57329
11/12/2017 8:30:00 PM	53	20,49417	15,19196	31,79342	10,53078	97,15684	88,67699	95,26559	73,26405	92,11546	95,42336	99,31891	90,55474	99,01388	87,91971	98,06319	80,30035	34,20355	11,24344	25,32383	11,38995	99,21225	95,75417	99,76839	94,98115	99,75941	83,60647	99,91019	96,30243	99,95524	88,98361	98,90957	71,77263	30,71148	11,82872	27,62551	17,49178	99,41666	83,88181	95,3011	77,50208	99,83795	95,58079	99,6357	90,86138	97,46464	90,89557	98,59188	95,18105	94,98618	83,91357	95,29157	78,62794	99,86634	95,68227	98,76244	89,98902	99,74773	88,98879	99,73662	86,91686	99,95386	80,40928	99,75706	66,46731	99,64793	89,38342	96,31832	94,67244	99,27567	86,34672	99,69456	99,7009	99,47039	81,4584	99,61152	97,75387	99,85577	96,18044	98,21861	80,44672	99,68177	81,9621	98,43846	87,37483	98,33168	85,40804	99,15078	92,68761	99,57788	77,26334	99,24016	94,99675	99,16716	82,06255	99,83629	92,76366
11/12/2017 9:30:00 PM	54	20,9815	15,11943	30,89329	10,5057	97,65874	88,87441	94,90378	75,96251	93,27538	96,69361	99,20846	92,04858	99,09324	88,6439	98,2414	83,10641	34,09137	12,23917	23,93409	10,83437	99,32678	96,0599	99,89459	94,67901	99,8222	84,59811	99,88292	95,81579	99,964	90,57547	99,22747	73,87365	31,59517	11,65734	29,00565	18,91129	99,22248	87,27322	96,90995	79,83083	99,88201	95,73994	99,70021	92,71193	98,22468	93,25617	98,98597	95,37363	96,27991	85,16931	96,30519	80,4204	99,93742	97,38389	99,42377	92,20637	99,92809	90,41322	99,79796	89,55784	99,97002	83,14787	99,84424	65,2915	99,75237	91,4774	97,16539	95,55689	99,72273	87,79386	99,72957	99,68074	99,74374	82,0727	99,83035	98,54298	99,84319	97,10903	98,89417	84,68218	99,7847	82,85996	99,05062	88,39143	98,65406	85,02094	99,53831	93,60377	99,71984	79,87021	99,34067	96,55117	99,13469	83,55141	99,86489	94,00082
11/12/2017 10:30:00 PM	55	20,22996	15,04649	31,69789	10,47504	98,09351	90,10146	95,35098	76,71888	94,43289	96,7716	98,68452	92,28988	99,16895	88,16838	98,25679	82,68797	34,39427	11,23839	24,55681	11,69851	99,39801	97,01163	99,86869	96,40472	99,86323	86,41184	99,79375	97,41213	99,99178	90,32017	99,33646	75,02452	30,46544	13,70192	26,96342	17,77997	99,44953	88,69039	97,60955	82,46049	99,84831	96,74831	99,78946	93,03161	98,36552	94,65614	99,12363	97,27426	95,69201	86,46704	96,76393	83,02726	99,9285	97,06586	99,60841	93,2023	99,9493	92,51679	99,84901	90,46447	99,98453	82,825	99,86137	70,26498	99,75215	92,60465	97,19165	96,89572	99,65787	90,03592	99,86572	99,73241	99,58976	83,86813	99,86489	99,22324	99,8923	97,35101	98,58553	86,40246	99,80914	83,44648	98,76361	90,08324	98,78674	87,28663	99,73785	94,26869	99,9386	79,62499	99,53104	97,01032	99,15423	84,00806	99,86524	95,33019
11/12/2017 11:30:00 PM	56	20,06776	15,59675	31,44583	10,97252	98,1967	91,92094	96,12242	78,43274	96,29255	96,9483	99,34447	93,57124	99,65019	90,31319	98,78868	84,66022	35,42171	11,55995	27,85222	11,43022	99,6806	97,3343	99,96118	97,52791	99,80956	86,58605	99,81784	97,56182	99,98203	92,2608	99,09994	77,48798	29,22082	12,77057	28,35689	17,79489	99,78531	89,64219	98,52461	82,93214	99,79899	97,51521	99,91351	94,71651	99,00407	96,08968	99,11404	97,11345	96,41695	86,32599	97,73811	83,0312	99,93031	98,30074	99,77309	94,3701	99,94163	93,47639	99,80493	91,43955	99,96934	84,87103	99,86951	73,97277	99,88257	93,85694	96,4747	97,73037	99,63804	90,76447	99,88362	99,72501	99,88527	84,46211	99,87193	99,38087	99,8814	97,78149	98,96607	88,04619	99,97252	84,37417	99,29715	90,3831	98,99626	89,81805	99,78974	95,92432	99,94702	80,17802	99,51846	97,51797	99,33218	84,72868	99,9426	95,6116
11/13/2017 12:30:00 AM	57	20,50867	15,0639	31,1651	10,57022	98,54588	91,83549	97,62924	79,47482	94,99642	97,9231	99,30012	95,05229	99,60248	90,37308	98,97554	85,09946	36,02308	11,68649	24,06319	11,11882	99,60786	97,99969	99,96816	97,44045	99,88617	88,0084	99,87421	96,94477	99,99607	92,9454	99,36761	77,19262	29,01208	14,26116	29,04261	15,83976	99,76266	91,17395	98,73335	82,91805	99,94896	98,09509	99,91698	95,07598	98,97208	96,20427	99,08502	97,70668	96,65037	86,95631	98,11741	86,32398	99,9408	98,56026	99,66457	95,23038	99,86855	94,17399	99,94218	93,79802	99,99282	85,87602	99,90675	75,0123	99,91138	93,69225	98,07948	97,28545	99,79091	92,83012	99,88071	99,92354	99,96816	86,02944	99,8901	99,62886	99,87471	98,65413	99,36838	89,53201	99,94806	84,9837	99,29191	90,7626	99,51151	89,99399	99,86745	96,68387	99,9147	82,34029	99,61227	98,57427	99,21378	86,88177	99,8988	97,05398
11/13/2017 1:30:00 AM	58	20,39429	14,91054	30,98482	10,51331	99,04488	93,20223	98,46355	80,36314	96,27833	98,70304	99,07749	94,73537	99,75913	91,76268	99,40919	86,62847	35,98088	11,56361	24,13903	11,91306	99,7907	98,1031	99,95206	97,92027	99,94709	89,89854	99,90365	98,23733	99,97852	93,51072	99,42501	78,75249	28,3515	12,00424	26,85545	21,19806	99,60207	92,33588	98,78931	86,44963	99,92056	98,32222	99,81494	95,87354	99,42266	95,71411	99,32202	97,99873	96,9742	89,51432	97,79752	86,78285	99,90951	98,72645	99,80583	95,62072	99,94558	95,84908	99,96173	94,62084	99,98971	86,19391	99,92616	77,13079	99,90654	95,12745	98,89223	98,11609	99,74352	93,97057	99,97582	99,86538	99,93169	87,65984	99,90081	99,70457	99,94447	98,83394	99,43966	88,28974	99,89183	86,08595	99,5861	92,25402	99,54818	92,44315	99,73841	97,47645	99,94579	81,11682	99,64495	97,78702	99,49954	87,51036	99,94896	97,03264
11/13/2017 2:30:00 AM	59	20,16744	15,55026	31,14659	11,18182	99,00027	93,48724	98,21307	82,97952	97,43887	98,57455	99,56952	95,33405	99,94433	92,50691	99,53698	89,80058	33,46423	11,22665	24,54762	12,67745	99,80549	98,29065	99,98956	97,87833	99,93307	91,11392	99,95524	98,64383	99,98653	95,21069	99,63404	80,00939	31,46158	12,24552	26,75066	16,70659	99,76238	94,39593	99,44373	86,26706	99,93639	98,423	99,96056	97,23074	99,49126	97,26624	99,51053	98,95136	97,6671	90,44685	98,4706	89,51204	99,9321	98,65524	99,74677	96,75205	99,9884	96,18044	99,96008	96,01494	99,97645	88,17881	99,87097	79,25081	99,95289	95,71839	98,71277	98,89105	99,77744	95,0869	99,97755	99,96229	99,98197	89,01615	99,94453	99,71811	99,86461	99,21828	99,71824	91,09541	99,96968	87,30437	99,63155	92,49254	99,62292	91,4964	99,85363	97,64201	99,93597	84,46391	99,27692	98,31628	99,56572	90,08738	99,94744	97,65771
11/13/2017 3:30:00 AM	60	21,24841	15,20889	30,87215	10,52449	99,88589	94,55812	99,24375	84,72991	98,57275	98,51812	99,69021	96,0387	99,94239	93,78986	99,72397	90,88465	33,63692	11,24275	24,67624	11,98366	99,77454	98,09205	99,97535	98,38563	99,9578	91,77097	99,92284	98,03437	99,99371	95,77158	99,73558	81,14018	28,96041	12,30521	28,7346	16,61535	99,84045	94,48781	98,38708	88,98562	99,9971	98,61241	99,95248	96,59919	99,7639	97,8326	99,58755	99,5095	98,33155	90,80059	98,54375	90,65456	99,91863	99,00489	99,83381	96,85262	99,95932	97,10378	99,88886	97,05011	100	89,76244	99,9341	80,93867	99,86675	96,55732	99,55515	99,07279	99,86613	95,50274	99,95807	99,95233	99,97479	89,51426	99,97292	99,5307	99,9205	99,43938	99,52138	93,00771	99,90212	87,63457	99,83919	94,1264	99,63472	95,0009	99,8595	98,18387	99,97196	85,3172	99,74117	98,86659	99,71403	91,33586	99,94053	98,05419
11/13/2017 4:30:00 AM	61	20,25862	15,34103	32,39231	10,61305	99,69578	95,32156	98,57462	86,76697	98,99053	99,39904	99,59631	97,33878	99,9395	95,11094	99,72887	91,0751	35,26035	11,13209	24,04723	11,65333	99,88657	98,60722	99,99358	98,60839	99,92153	92,57378	99,98991	99,14567	99,99406	95,76613	99,64687	81,62205	28,61233	12,48791	27,11318	16,84309	99,91814	95,61098	99,48988	93,60094	99,97692	98,96787	99,96629	98,3718	99,57573	98,74656	99,58492	99,66615	98,13702	92,40073	99,04945	91,23563	99,94115	99,20432	99,82967	98,0741	99,93555	97,86659	99,80735	97,34818	99,98826	90,44154	99,92685	83,41001	99,95856	95,84142	99,5926	98,65861	99,91428	96,3445	99,96996	99,94411	100	90,15708	99,98798	99,86447	99,96194	99,44891	99,79353	94,38315	99,93397	89,48277	99,62741	94,37134	99,74152	95,5707	99,92008	98,55418	99,95724	86,98683	99,73088	99,17254	99,70933	93,02588	99,95289	97,69901
11/13/2017 5:30:00 AM	62	19,66871	15,20681	30,61084	12,15987	99,80756	95,88065	98,87462	87,79523	99,15223	99,66395	99,87214	97,08513	99,99558	94,83194	99,68404	92,10986	35,5323	10,71439	24,45326	13,08079	99,86752	99,06582	99,97921	99,34116	99,92809	93,3879	99,99109	99,33839	100	96,55759	99,63583	82,90486	28,72776	13,07478	28,54905	18,39896	99,94613	96,76579	99,53775	93,20624	99,97734	99,48656	99,96208	98,5796	99,79609	99,24693	99,64543	99,59846	98,50194	94,08744	99,29633	92,83405	99,89259	99,2783	99,76638	98,45995	99,97749	98,32325	99,97569	97,66233	99,99336	90,22712	99,94791	81,71792	99,96906	97,72788	99,65966	98,96607	99,89321	96,47547	99,9931	99,97914	99,98155	90,90372	99,9893	99,81543	99,95724	99,67459	99,86585	94,11645	99,97023	88,8905	99,91277	95,02004	99,75478	97,33581	99,88741	98,81314	99,98162	87,29748	99,94025	99,44968	99,58466	94,51557	99,98763	98,23628
11/13/2017 6:30:00 AM	63	19,95538	14,90986	30,85295	10,84445	99,71928	96,70564	98,93878	88,37243	99,22069	99,673	99,80679	98,00005	99,97174	96,34691	99,70104	93,5005	33,43128	11,64235	24,11811	15,26014	99,67852	99,56351	99,98563	99,08813	99,97955	93,82413	99,9877	99,45686	100	97,77845	99,75775	83,50983	29,31131	12,26431	28,80747	17,10571	99,91608	97,11428	99,23166	93,84816	99,99213	99,56862	99,95138	98,81376	99,86869	99,64821	99,90752	99,80231	99,09124	95,56815	99,58679	94,07127	99,95276	99,22552	99,81667	98,38376	99,99117	98,23946	99,95324	97,90589	99,9971	92,25969	99,95359	85,06403	99,98826	97,46305	99,63611	99,7608	99,83746	96,89117	99,9987	99,97479	99,9949	91,55027	99,9801	99,92727	99,95883	99,51923	99,93142	95,61188	99,97252	89,60772	99,85128	96,13879	99,93217	97,6843	99,90613	99,20203	99,96912	88,46078	99,81626	99,64931	99,64185	95,55082	99,98309	98,68355
