# Supplementary material for: Neuroblastoma signalling models unveil combination therapies targeting feedback-mediated resistance
Source: PLoS Comput Biol. 2021 Nov 4;17(11):e1009515. doi: 10.1371/journal.pcbi.1009515 (PMC8604339; doi:10.1371/journal.pcbi.1009515)
Supplement: S2 File — (ZIP) [file pcbi.1009515.s023.zip › drug_sensitivity/NB-EBC1_drug_sensitivity/NB-EBC1_inh_09-131117.txt]

Label: NB-EBC1_inh
Metric: Phase Object Confluence (Percent)
Cell Type: NB-EBC1
Passage: 1
Notes: NB-EBC1 with 100uM of 5 inhibitors
Analysis Job: NB-EBC1_inh

Date Time	Elapsed	A1, Image 1	A1, Image 2	A1, Image 3	A1, Image 4	B1, Image 1	B1, Image 2	B1, Image 3	B1, Image 4	C1, Image 1	C1, Image 2	C1, Image 3	C1, Image 4	D1, Image 1	D1, Image 2	D1, Image 3	D1, Image 4	A2, Image 1	A2, Image 2	A2, Image 3	A2, Image 4	B2, Image 1	B2, Image 2	B2, Image 3	B2, Image 4	C2, Image 1	C2, Image 2	C2, Image 3	C2, Image 4	D2, Image 1	D2, Image 2	D2, Image 3	D2, Image 4	A3, Image 1	A3, Image 2	A3, Image 3	A3, Image 4	B3, Image 1	B3, Image 2	B3, Image 3	B3, Image 4	C3, Image 1	C3, Image 2	C3, Image 3	C3, Image 4	D3, Image 1	D3, Image 2	D3, Image 3	D3, Image 4	A4, Image 1	A4, Image 2	A4, Image 3	A4, Image 4	B4, Image 1	B4, Image 2	B4, Image 3	B4, Image 4	C4, Image 1	C4, Image 2	C4, Image 3	C4, Image 4	D4, Image 1	D4, Image 2	D4, Image 3	D4, Image 4	A5, Image 1	A5, Image 2	A5, Image 3	A5, Image 4	B5, Image 1	B5, Image 2	B5, Image 3	B5, Image 4	C5, Image 1	C5, Image 2	C5, Image 3	C5, Image 4	D5, Image 1	D5, Image 2	D5, Image 3	D5, Image 4	A6, Image 1	A6, Image 2	A6, Image 3	A6, Image 4	B6, Image 1	B6, Image 2	B6, Image 3	B6, Image 4	C6, Image 1	C6, Image 2	C6, Image 3	C6, Image 4	D6, Image 1	D6, Image 2	D6, Image 3	D6, Image 4
11/10/2017 3:30:00 PM	0	12,15193	9,135031	13,81306	6,661971	22,38112	17,75275	16,0961	10,42675	22,77838	15,14188	14,31573	15,97239	22,26473	18,43881	19,89936	17,03975	28,69073	14,37825	24,95986	20,30725	25,07502	12,87909	21,49163	11,17775	25,41576	18,28601	23,50167	13,78267	22,32551	21,11233	32,07235	13,65744	15,91305	8,039899	20,62148	8,521014	15,20005	7,152686	18,48461	7,24283	18,82868	11,50254	18,34066	11,90298	12,37069	18,46727	18,28816	13,5637	30,78153	17,19586	21,85069	19,26683	34,08502	27,39148	26,23536	21,4669	25,59005	13,61502	24,503	28,44738	11,72158	10,23762	14,43468	15,50495	23,85955	19,25695	23,49297	15,74333	19,24846	16,53798	24,89321	20,13138	16,52534	17,77554	31,36577	14,27484	15,20592	9,728877	13,54733	6,523265	26,56554	16,79342	21,98621	18,46306	23,45055	20,54853	27,49952	27,5507	27,47831	18,34452	27,62137	16,60947	23,74579	7,236959	20,19804	9,40132
11/10/2017 4:30:00 PM	1	10,76937	7,831841	13,16514	6,380415	20,21607	17,007	15,15563	10,15984	16,82326	14,62823	14,17212	14,16121	22,93884	19,23678	20,34821	17,4428	25,55047	14,82717	22,56376	21,81877	23,78081	13,07423	22,18232	10,0641	25,75459	17,96633	24,31297	14,58568	24,89501	22,19717	32,30666	13,07154	16,56112	8,144272	22,05253	8,491795	16,45737	8,077546	18,8188	5,864211	15,02231	10,61858	18,90169	10,33923	12,63705	16,88508	17,68429	13,83103	23,56163	14,9187	19,46072	16,94324	32,2284	23,84587	25,13332	18,425	27,69148	10,69857	22,10254	25,3315	11,49328	9,869445	13,80429	14,31435	25,56988	21,83591	25,38786	18,05924	21,27673	17,36357	27,20041	23,1442	17,92779	19,35255	34,46853	15,53009	16,77919	7,921916	12,19005	7,210779	25,8564	16,75212	21,1555	20,32017	27,16719	22,07421	25,55758	25,02328	23,57828	17,52231	25,64628	16,70383	15,03136	5,622929	15,50301	5,109555
11/10/2017 5:30:00 PM	2	11,53487	8,519149	13,49283	6,268857	19,89742	17,76021	15,8209	11,30719	16,86215	15,39643	14,8584	13,72064	26,82672	19,44746	21,16283	18,36815	23,03223	14,52151	20,54508	18,18068	23,17183	15,56877	20,91906	9,871726	24,07307	16,73733	21,20697	17,34824	24,23271	23,41201	32,95942	16,33117	19,32167	9,042191	26,09479	8,583595	20,79865	9,146843	22,02856	6,128219	16,69098	12,96661	20,48775	10,66499	13,10856	17,73209	18,31779	13,08756	25,06293	14,13137	18,90784	18,89091	31,77684	23,03955	22,9481	17,29201	21,75315	11,09693	20,09677	24,21723	11,97233	10,29406	14,39835	14,6569	30,41217	22,88497	26,52976	18,39467	24,50942	17,97103	30,95505	24,21536	18,37298	20,24204	36,17208	16,35638	17,51326	8,700196	12,41276	6,773942	27,11677	17,2411	24,95172	20,96306	27,12119	23,3113	28,69377	26,25988	24,31525	18,59741	29,46522	17,57474	14,80866	5,354568	15,10672	5,436215
11/10/2017 6:30:00 PM	3	11,34401	9,269936	15,28473	6,585157	19,89542	17,65804	16,30077	10,78899	17,41096	15,47483	14,85888	14,49581	24,49332	19,99537	22,13086	18,45449	21,22119	12,80235	19,55094	17,17292	21,37461	11,74079	19,46404	8,831993	22,41987	15,20115	20,05029	12,22307	26,17837	25,26408	35,88521	15,18706	22,41773	11,26547	30,14541	8,970145	20,94351	9,663049	20,44748	6,172497	18,65184	14,37251	22,3986	11,80592	13,42935	18,00764	18,8829	13,65177	24,15762	14,0261	18,26336	15,3471	34,13772	20,92555	22,32793	18,05178	21,99291	9,388884	18,84608	21,90235	12,9128	10,95795	14,43779	14,52137	27,45607	27,64782	27,0986	20,38109	22,73347	20,88949	29,43434	24,0547	18,65958	20,70368	37,58904	16,33987	17,36717	8,62373	11,83259	6,842327	28,49877	17,69369	25,70513	20,83147	25,07142	22,51879	28,09522	26,92391	26,59856	22,76497	28,8637	18,29555	14,88078	5,295991	14,38667	4,771289
11/10/2017 7:30:00 PM	4	11,66294	9,339704	14,38536	7,257406	20,39981	17,17652	16,32771	10,68268	17,2838	15,44734	14,97223	14,71534	26,6684	19,76811	22,1071	19,55474	20,94855	12,15207	18,93941	15,9806	19,34972	10,63543	18,91571	10,56877	23,47342	15,54736	19,93155	11,26748	28,7031	25,34483	35,12123	14,3779	20,56477	10,29123	29,51509	12,10191	21,24061	9,874283	21,65036	5,666653	17,74287	14,97306	22,77872	13,90266	14,01477	17,89415	19,61456	14,39068	22,695	13,70392	17,61038	15,31581	28,58954	20,88486	21,59448	17,26045	20,90877	9,875043	19,86385	24,06133	14,42204	12,02213	15,22291	16,2031	27,48998	22,95687	27,38237	19,17426	22,39252	19,60951	29,94163	24,10699	19,19064	21,38905	39,84769	17,05232	17,73811	8,181296	12,24663	6,707768	28,43991	19,5184	24,90875	20,96071	27,50919	23,47674	28,49884	28,68597	33,07651	20,50509	31,76987	19,97375	15,43981	5,009325	14,59991	4,914415
11/10/2017 8:30:00 PM	5	11,4106	9,662633	13,86052	7,33325	20,55206	17,28524	16,29829	10,74443	17,64237	15,38454	14,98183	14,88119	27,56251	22,50373	24,7364	19,83899	19,86351	12,20477	18,39847	17,45075	20,36479	11,10038	19,42377	9,296598	22,07401	15,31968	19,02561	11,65679	27,56894	26,43817	36,18314	15,76322	20,92597	10,87706	27,7446	10,3096	20,94993	9,997515	20,00643	6,052097	18,09944	14,80451	22,67849	11,38608	19,62036	18,71823	20,36583	14,4411	21,58136	13,01358	18,95226	14,22193	27,62337	21,32771	21,17575	16,66812	20,28867	10,67943	19,79457	23,45871	13,1824	11,71406	15,14858	17,64133	27,7781	22,53764	27,33408	20,91705	22,44226	19,18304	32,72823	24,2995	19,96401	21,58516	39,01131	17,53295	17,49489	8,072433	11,39382	6,318316	28,6593	19,34461	25,59682	21,85676	26,81719	24,6348	32,47665	29,73717	30,83948	20,94897	30,24487	19,63321	13,62891	4,819021	15,65098	4,851555
11/10/2017 9:30:00 PM	6	10,83188	8,815969	13,71546	7,024412	19,55156	16,85876	15,86511	9,85418	16,86782	15,46544	14,74753	14,18746	28,12431	21,85248	23,3278	19,06305	20,11888	11,70079	18,09744	17,55105	19,48504	11,81	18,60411	9,433509	21,96521	15,0067	18,8121	11,46683	30,20115	26,78575	37,22369	15,9958	20,21869	10,19134	27,52881	10,33903	20,69276	10,35229	20,48215	6,628951	18,88235	15,03101	24,00772	11,61928	14,60281	18,91247	20,47379	14,85556	23,64631	13,13322	16,86795	15,17891	27,41173	19,85915	20,09132	15,98613	19,7429	9,084397	17,74266	20,89834	13,36414	11,50676	15,22857	16,72214	27,91018	23,15775	27,04576	19,89873	22,6606	18,80367	29,58907	23,85921	20,16537	20,81268	37,88358	16,69457	17,40288	8,223502	11,99257	6,053617	32,23005	20,05947	26,34871	22,77202	26,22341	24,27056	31,27224	32,86009	30,49438	22,70875	31,36412	23,36801	13,6488	5,340476	14,43461	5,023002
11/10/2017 10:30:00 PM	7	11,24924	8,745096	13,26419	6,68808	19,04779	17,12243	16,52271	9,664359	16,39754	15,36672	14,56972	13,67353	29,00406	22,99175	22,86804	19,76853	19,32098	11,46697	20,10769	16,1086	20,51103	11,35493	17,85844	9,492499	23,59085	15,32611	18,6772	11,15461	30,90538	27,27474	38,49594	16,36605	21,23536	10,0344	27,57861	10,69097	20,6498	9,790423	20,6871	5,403129	18,26896	15,03938	22,45324	15,31078	15,18022	19,16432	20,89288	15,63184	20,61416	12,56769	16,84868	17,10191	27,12809	23,08376	20,59571	15,97411	20,31851	8,989211	18,33561	19,70256	13,77487	12,11	18,06414	17,21375	28,30598	22,83412	27,31136	20,19653	22,6005	19,159	32,32593	23,91551	20,8247	21,99533	38,35543	16,80233	17,22363	7,983188	11,88944	6,282672	32,28821	20,63571	29,20176	23,9993	26,16221	26,24662	31,85794	32,48225	33,49753	22,95784	32,09294	21,68353	13,41415	4,121767	14,49899	5,741807
11/10/2017 11:30:00 PM	8	11,59808	11,50185	13,14952	6,906775	19,45617	16,21138	15,23721	9,370372	16,98179	14,69095	13,706	13,87351	31,48223	22,81485	22,50787	20,12337	19,6618	11,8739	18,49186	16,02536	23,24761	11,36867	18,03016	9,781097	21,95216	15,13788	18,75815	10,41667	31,03863	28,51314	40,08925	17,19344	19,438	10,83554	30,235	9,983008	20,23873	9,19485	20,83907	5,294816	17,51589	15,19445	22,85498	10,72164	15,20647	19,33542	21,678	15,63135	20,06542	11,85435	16,02468	13,23656	25,62341	18,91385	19,24424	15,45383	18,2512	8,534484	17,3193	19,47343	13,79794	12,53972	17,13369	17,39334	32,07284	23,74371	27,75545	20,34027	24,55612	19,28341	30,45252	24,1132	20,76468	23,24692	38,83089	16,79577	16,93102	9,09835	11,41488	5,911458	33,08992	21,50994	28,8896	26,24184	27,96101	28,00128	32,74053	33,86833	35,1472	23,73798	34,84478	21,7336	14,44435	3,856447	13,98603	4,622361
11/11/2017 12:30:00 AM	9	11,10335	8,521842	12,9025	6,446452	19,52801	15,66223	15,29696	9,368369	16,13506	14,84306	13,38749	13,773	30,8573	22,85809	25,97114	20,82947	19,84769	11,74507	19,20652	15,18782	19,99745	11,25946	18,30004	8,805191	22,48501	14,60323	18,65737	10,50674	30,91347	28,75207	39,58748	18,16389	19,50418	11,21698	27,64631	11,15723	20,04159	10,35118	20,81482	4,489459	17,69756	14,851	23,20865	11,53591	15,30041	21,15419	23,37775	16,27936	19,79975	11,40473	15,6078	13,13163	25,79272	21,5089	18,67015	14,71955	18,04481	7,736172	17,59097	19,06803	14,26151	12,52446	16,62101	20,2475	29,22103	24,71907	29,03418	20,44285	23,72748	20,05236	33,29721	24,33259	20,85868	22,88662	38,93679	16,74631	16,63427	7,449436	11,51636	5,824216	34,11134	22,73569	30,43573	27,29533	30,04006	30,72626	33,62394	34,52821	35,04186	25,17283	38,07955	22,71918	13,08915	4,580294	16,26996	4,370372
11/11/2017 1:30:00 AM	10	11,44176	9,366918	13,24499	6,176779	18,68521	15,99104	15,14934	9,051034	16,0733	15,03951	13,4031	13,56474	31,06204	23,9115	25,47262	21,13589	20,42558	11,49867	18,52343	21,71398	21,13243	13,35565	17,48522	9,285131	21,36253	14,18877	18,39578	12,0689	35,7635	29,77433	41,3369	20,44181	18,41989	9,618424	28,88152	9,693718	20,22256	9,53809	22,03111	5,576992	17,49109	14,2776	22,03816	13,32449	17,29996	21,05555	23,67671	16,51063	21,33289	11,53957	16,13444	16,41164	25,1479	19,09435	18,15076	16,55235	17,54711	7,90748	16,09721	17,32676	15,08724	12,82984	17,36855	18,45878	29,41072	24,16722	29,29204	20,5341	24,0319	20,12613	32,57751	24,66934	23,62677	22,91992	42,24566	17,15276	16,5366	7,908586	11,30961	5,643306	36,02992	21,97419	32,27225	29,28472	31,31176	29,23195	35,93329	37,34942	40,51441	26,1848	37,75468	24,74842	13,95951	5,354637	16,79308	3,185994
11/11/2017 2:30:00 AM	11	10,67702	9,458719	14,84631	6,435539	18,66669	15,4923	15,16751	9,409192	15,96624	14,73917	13,61565	12,94264	32,32773	25,27844	26,15709	21,35493	19,633	11,39727	18,39916	16,72586	19,7925	12,65176	17,0414	9,195885	21,67917	14,42107	20,68537	11,54067	31,78755	29,38143	41,73388	18,89589	19,56579	10,77904	26,61831	10,33971	19,81757	9,332658	19,87919	5,979982	17,07829	15,1014	21,93821	11,23943	15,67066	21,91589	22,71566	16,58523	19,01228	11,01714	14,76963	11,6599	23,76271	17,39963	17,73624	13,6591	16,75191	7,89166	18,0955	17,0776	16,84813	13,06318	18,32871	21,3179	30,3871	24,36872	29,87007	20,51524	25,82311	20,82283	33,77867	25,08407	21,93399	23,28782	41,98649	18,55521	16,76054	7,471334	11,55152	5,513718	37,73756	23,28491	33,24063	27,6787	33,77121	29,70304	36,26167	37,09798	38,35385	27,40191	41,3561	23,77528	12,29933	4,352136	13,5512	3,293753
11/11/2017 3:30:00 AM	12	10,84639	8,872888	12,83523	6,600215	19,05096	15,5037	14,9636	9,589687	16,32509	14,41044	13,64514	13,61344	34,46004	25,01347	26,37337	22,33069	19,71389	13,41236	18,08618	16,15018	19,31953	11,36667	17,2496	8,964621	24,056	14,50783	18,39854	13,92635	32,38285	30,3447	43,21936	19,40097	21,05742	9,154994	27,97856	9,87656	20,02888	9,247072	20,20073	7,315153	17,82293	14,03522	21,34802	12,18909	16,5158	21,90291	23,16803	17,28379	18,15947	10,36127	14,87076	11,01749	23,42451	17,59926	17,10855	13,28712	16,12193	7,640086	15,54031	16,15246	17,2965	13,88691	18,86426	20,15881	31,29062	23,67277	29,81723	21,61983	25,05457	21,03614	33,71733	28,7071	22,61266	23,71478	41,67095	17,64009	16,80772	7,902784	11,2871	5,406168	38,74572	23,97823	33,41208	27,82708	36,34823	31,16973	36,89406	39,03294	37,29609	29,55246	40,07177	24,2928	12,34831	4,341844	13,30743	3,281872
11/11/2017 4:30:00 AM	13	10,90925	8,576827	13,15491	6,585779	18,61668	15,40762	15,03088	9,515985	16,2109	14,59135	13,51839	12,91791	32,70129	25,46067	27,3662	23,55113	19,44518	11,07786	18,31392	17,82479	20,34883	10,83568	17,10661	8,372292	20,39843	13,96324	17,57074	14,60233	35,24571	30,14189	43,90742	20,56145	19,20949	10,14561	26,41952	9,30323	19,09103	9,11486	19,66291	5,661541	19,13531	14,23125	20,78346	12,07753	16,36598	23,211	25,25662	17,72374	17,36116	11,19046	14,28479	16,95181	21,79045	15,61851	17,15897	12,94575	15,63868	6,882737	14,74062	15,89336	17,02317	13,19705	19,20218	20,86159	29,74097	25,24605	32,31314	22,39286	24,77937	21,12366	34,03231	25,73911	22,37918	23,70724	41,98753	17,85498	16,52645	7,534331	11,71834	6,017353	41,51194	25,07288	34,33155	30,02501	36,31092	32,12706	39,6502	40,01714	39,39302	30,83797	40,27568	24,70732	13,00985	4,783447	14,11624	4,320706
11/11/2017 5:30:00 AM	14	11,16531	8,151594	12,86051	6,499088	18,48205	15,39442	18,86218	8,507751	15,98979	14,65662	13,7643	12,72567	33,59734	26,40079	28,44441	23,87503	24,58416	11,83072	17,82272	18,21301	18,72285	11,04339	17,69051	8,36055	20,60731	15,71335	17,81941	15,37405	35,75493	31,30257	47,10834	19,78642	19,04406	8,650463	25,8571	9,531734	18,64853	8,093087	19,09069	5,261039	19,01836	13,58705	26,0972	10,7961	16,657	23,14061	24,54617	17,93981	17,13404	9,671613	13,27655	10,71577	21,42628	14,8539	15,73759	12,93331	18,72023	6,461165	13,67533	15,24039	20,73615	13,6593	22,3852	20,6317	30,33544	23,90929	29,80645	24,02907	24,54348	21,18362	35,80425	28,24664	22,76263	23,86978	43,76195	17,77078	16,11627	8,360271	11,87894	5,847011	41,80406	25,8124	36,82879	29,60095	36,31548	33,94942	39,93189	40,21614	37,94361	30,08621	44,99656	25,7847	17,60907	4,83857	13,21577	3,677056
11/11/2017 6:30:00 AM	15	10,97881	9,193192	12,61038	6,518015	18,53041	15,60338	14,77917	8,330847	15,70112	13,75753	13,46796	12,61854	34,78268	27,22701	28,58249	24,33411	18,74579	14,62216	18,59997	17,17341	18,39129	16,26941	18,10946	8,816729	19,91089	14,14988	17,72961	15,27396	33,9374	31,71115	47,40944	20,42454	18,2311	9,362844	24,71879	9,317321	18,51687	7,932278	18,515	4,800646	17,66696	12,83467	18,47314	11,30657	17,10917	23,13667	26,13671	18,53552	16,56043	9,91317	15,52346	10,48968	20,22595	14,91981	15,43974	11,78534	15,20536	6,103835	13,58795	16,86899	16,95098	13,63996	21,38525	21,44473	30,30241	24,11624	29,75934	21,40238	25,46433	20,87243	35,5419	26,39423	22,33518	23,68168	41,82326	18,08293	16,24075	7,092313	11,81407	5,495206	41,67061	25,79182	41,39437	29,52628	37,05225	34,28714	40,60807	40,9096	40,48774	31,06743	44,85604	26,0568	12,61826	4,494709	13,11478	3,00612
11/11/2017 7:30:00 AM	16	10,69276	9,792289	12,38596	6,742651	18,49193	15,31796	14,83698	8,193522	15,99324	14,0835	13,21217	13,16278	35,82994	26,44777	29,52669	24,93666	18,4929	11,90215	18,80885	16,36812	17,56555	11,23411	18,05986	9,707671	20,02231	12,29056	17,79019	20,39297	38,54311	32,32337	45,84162	20,34897	17,67463	8,242568	23,88097	8,431006	17,4207	7,598157	18,36214	5,564835	17,04479	12,50939	17,93932	10,40175	17,57163	25,05312	25,64034	18,50575	16,18527	9,500371	13,79186	8,769135	21,24137	14,32105	15,10956	11,79998	19,97341	5,75362	13,56833	14,39213	16,83984	13,92027	19,95994	21,34277	31,45674	24,38633	29,35829	20,5754	24,73586	21,53839	34,88119	27,94699	23,018	23,95254	43,26204	18,78751	16,13637	8,06677	11,90505	5,670589	43,57655	26,06439	37,59319	31,52354	36,3952	32,21769	42,00597	41,51906	44,24894	30,30621	47,40813	27,41331	12,63249	4,526553	14,00731	3,800633
11/11/2017 8:30:00 AM	17	11,72718	10,01423	12,19876	6,198539	18,77445	14,75319	14,30385	8,108007	15,82062	14,1686	14,07024	12,56396	36,80848	27,35901	29,89065	25,89868	18,06387	10,59737	17,79744	16,98594	18,87316	12,67304	18,04481	7,56735	19,67161	12,22328	18,08611	15,12675	35,67349	31,95727	47,73009	21,19577	17,51575	7,876258	23,27096	8,49877	18,00329	8,336304	19,82683	6,901249	17,00334	12,01046	17,15234	10,40879	17,53993	25,07861	27,74957	18,56487	17,25533	9,488837	12,93324	12,6693	19,59141	14,17883	15,58017	11,36418	14,13068	5,815789	13,26909	14,89114	21,1535	14,14373	21,30547	22,97124	31,13236	24,56793	29,15409	21,7059	24,63652	22,0193	35,00663	26,03379	22,42608	23,45056	45,39339	18,92469	15,77213	7,005208	12,18819	6,024536	44,12474	25,86808	40,95256	34,20542	38,77383	32,48812	43,55672	41,69423	44,64965	29,92492	47,56452	26,4028	12,83889	4,552456	13,13826	4,024785
11/11/2017 9:30:00 AM	18	11,07904	8,807265	12,56611	6,078899	19,22476	14,31504	14,44953	8,07568	16,30989	13,79407	13,27925	11,40736	38,20582	27,1609	32,77963	25,05236	18,96048	11,36252	19,83408	18,15795	17,82687	12,46339	17,82652	9,013661	19,6703	13,6314	18,13433	11,93959	39,25743	33,10048	54,19085	22,16353	16,3179	7,771676	25,59336	6,948704	15,94655	7,35798	17,64872	4,48566	17,42035	11,38242	19,08848	11,01362	17,67387	24,04433	25,90317	20,2609	15,45618	8,499738	11,79356	9,981902	18,69294	12,92274	14,84603	9,770597	20,61174	5,305178	15,73794	13,38631	16,72531	13,72755	18,71235	21,29034	31,64443	24,61304	32,58123	21,22596	24,90682	20,91692	34,5861	26,33199	24,7163	22,86196	43,43446	18,28242	16,05666	8,278005	11,53432	5,821867	42,15939	26,18335	38,39378	31,33959	37,42056	32,79247	42,70682	42,14053	44,57656	30,09968	46,98407	27,63988	12,41379	4,909925	12,87633	5,52332
11/11/2017 10:30:00 AM	19	10,7961	9,367471	13,57061	5,895433	19,50894	15,00408	15,62403	7,724497	15,53237	14,65607	13,08507	12,67752	36,4278	28,16348	31,08974	24,4541	18,88795	9,738961	17,75185	16,37116	17,23261	9,836429	18,64121	7,064821	20,26753	9,964287	18,82688	11,61334	37,2201	34,33176	56,43886	22,08851	16,05237	7,311008	22,59761	6,912785	16,41917	7,259062	17,46326	4,026512	12,91888	11,58295	16,13292	11,37641	17,6528	24,35428	26,28682	18,27248	17,38589	8,207754	11,77892	9,835876	18,80989	11,8359	14,24894	9,361047	14,41472	5,593639	12,5534	15,02943	17,0356	14,45271	19,35483	21,27038	32,42195	24,50479	31,6675	20,93073	26,88322	21,09603	33,64646	26,44037	23,71477	23,37499	44,97921	18,169	15,94213	5,293988	11,60104	5,766606	43,73764	27,8842	38,13143	32,46325	40,46474	34,21689	44,78518	43,08162	42,55885	32,0443	46,38808	28,25853	12,30721	4,286445	13,06104	4,862332
11/11/2017 11:30:00 AM	20	11,88992	7,520999	12,81581	6,820914	18,33299	13,66027	14,6837	7,221209	14,76749	13,77736	13,14558	12,35895	37,15055	28,32124	32,35618	25,8171	18,39157	6,56395	18,91716	11,1964	17,05557	8,478394	22,43666	5,436561	18,3457	10,36224	16,58737	10,61947	36,73181	32,96205	51,13512	22,36703	16,10024	6,786099	19,82621	6,323083	15,82463	7,711372	16,37088	5,733243	12,52708	11,13105	15,85571	7,240344	17,40378	24,24286	25,73642	17,7913	14,67693	8,109319	11,33034	9,146565	17,96751	12,34665	14,36036	8,915023	14,53436	5,647242	13,16271	12,59961	17,4064	14,46148	22,23316	21,71108	31,72759	24,0701	29,09828	20,99324	24,54368	21,90705	35,08206	28,3008	23,31551	23,55866	43,81446	18,44406	16,12566	4,937831	12,02269	4,762655	46,53315	26,98193	39,69807	32,16229	37,41677	34,95704	44,30012	44,38011	46,9659	31,52734	46,93937	31,79971	12,29692	3,257074	12,83378	2,155172
11/11/2017 12:30:00 PM	21	11,00312	7,667717	14,65131	6,80848	21,07489	13,43439	16,74361	7,015708	14,7927	13,83531	12,91639	11,43209	40,73497	29,02029	35,12558	25,87685	18,39723	6,845643	19,66208	9,790975	17,79461	8,305703	18,78578	5,540452	18,59437	9,263788	16,82651	10,62493	38,65799	34,61594	56,68808	23,04632	15,08697	6,604429	19,46197	8,768858	16,85953	7,200279	16,08512	5,711138	12,83612	11,53777	15,9547	8,667593	17,08948	24,01961	27,73921	18,28001	14,54203	8,539111	11,70328	9,390682	18,07996	13,57351	13,98472	9,137724	15,0335	5,250677	12,91791	12,2592	16,68629	13,7605	19,81716	21,73913	31,4155	24,68874	29,01808	21,29821	24,70553	21,13989	33,87365	25,45113	24,83836	23,49103	43,66587	17,36281	15,94323	4,973544	11,70328	4,025613	47,47645	27,68671	39,38529	32,54614	42,21037	35,97812	45,40389	46,89054	49,78607	30,88687	48,70448	29,84445	12,36537	3,432389	12,77009	2,420632
11/11/2017 1:30:00 PM	22	10,36486	6,99844	12,3432	6,394438	18,94245	13,43674	15,04172	6,82865	17,48722	14,37452	13,07236	11,38228	38,80001	29,30012	33,2532	26,63931	18,83531	6,801848	18,71933	10,6947	17,85388	9,306545	19,9665	5,45528	21,15295	9,955652	17,52922	10,22443	38,2894	34,52807	51,81055	23,33865	14,15707	6,942833	19,17592	7,785492	14,37009	6,616034	15,5457	5,332947	12,84697	10,42247	15,61029	8,134533	17,48998	24,10878	28,05986	17,94167	15,85689	8,575447	11,2958	8,594787	18,71829	15,56622	13,5769	8,98175	19,08156	5,748301	14,61449	12,91756	17,20021	13,79538	19,11445	22,28131	31,60153	25,52587	29,6473	25,54163	24,74166	20,85309	33,03237	25,50426	23,96158	23,59907	43,67063	17,74971	16,07545	5,313882	11,85158	3,879311	47,52418	28,3897	40,15688	34,23526	41,20441	35,16281	45,78222	45,56718	51,06584	32,72485	48,15104	29,63929	12,6539	5,708651	12,35059	3,803465
11/11/2017 2:30:00 PM	23	10,25012	8,17819	12,80221	6,201302	18,59175	13,49401	14,35054	7,268734	14,89259	13,50464	13,07174	11,5864	39,7956	29,52641	33,90825	27,5125	19,55094	7,05667	19,2823	12,36358	17,84642	12,24822	19,31352	5,258345	22,5029	9,298602	17,10689	10,30566	40,52968	34,89045	52,77727	24,21965	14,16245	6,427732	19,86565	7,133206	14,0547	6,917758	15,37895	6,916584	12,91908	10,41259	15,67944	8,273169	17,60721	23,73777	25,92569	17,41103	14,86882	8,490414	10,98516	9,2555	20,77966	12,60769	13,95757	9,843129	15,1729	5,720946	14,04129	12,59864	17,14011	13,49684	19,54659	23,45961	31,64739	24,94364	29,31939	22,55146	25,47794	21,05023	33,36684	25,57139	23,81196	23,64273	43,42438	17,4712	15,94689	5,054778	11,87141	4,155822	46,47146	29,34398	41,59137	34,41997	40,2915	35,5448	46,92149	49,15755	47,58041	33,56018	48,14869	30,86539	12,71289	3,465338	12,67559	1,69112
11/11/2017 3:30:00 PM	24	10,24778	7,407024	12,39832	6,015763	19,13165	12,99127	14,73931	7,348308	16,65043	13,49539	13,36352	11,24337	39,83104	31,37779	35,11045	25,8935	19,40788	6,636343	21,94795	14,24224	17,82908	8,12659	20,90117	4,338459	22,91301	8,941823	17,64333	10,30311	45,06652	37,48355	54,07805	24,09973	14,16135	7,273915	17,67345	5,415907	13,37181	7,611075	15,14734	5,343791	12,99279	9,743107	14,72259	8,19746	18,13108	24,44567	25,69712	18,17805	15,67639	9,173021	12,36696	8,883386	19,14104	13,23642	13,87358	7,5105	14,84009	4,82952	12,9655	11,95844	16,40521	14,09131	18,73397	21,23778	32,35936	25,81233	29,40885	20,52145	25,33757	20,70575	35,96907	25,32038	23,84235	23,59672	43,0602	17,39811	15,47953	5,77973	11,93302	4,401249	47,18155	30,01015	41,99692	35,44658	41,23259	37,24677	47,74784	47,77934	46,37192	33,61413	48,69661	30,34663	14,48773	4,369819	12,48646	1,763649
11/11/2017 4:30:00 PM	25	10,58611	6,974539	12,02531	5,196798	18,42838	12,89111	14,40249	6,831551	14,5528	13,09399	13,35274	10,92541	42,16699	33,28347	35,51074	27,44668	23,74662	10,73055	21,02253	7,440388	17,55056	5,838445	22,12146	4,385154	24,68619	9,990535	17,94112	12,10772	43,28905	36,88958	56,63047	25,59668	14,10705	7,22328	18,49262	6,760888	14,20784	7,050453	17,08382	7,843032	12,45241	9,565442	15,08607	8,545951	16,99429	24,40297	27,66378	18,42361	15,72613	11,13824	11,86574	9,010417	19,65158	12,81416	14,88913	6,409566	14,43544	3,470587	13,56225	13,19746	17,29809	13,99805	19,38198	23,36573	31,2987	25,56684	28,99038	20,9279	25,10928	20,64483	33,30108	31,27487	24,22925	23,24906	43,27151	18,46927	15,47421	5,374116	11,8091	4,528833	48,55299	30,60027	44,3652	35,26629	47,73769	36,80627	45,94075	50,5017	53,2637	33,18143	50,72308	31,90014	12,78335	7,714136	12,28856	1,774149
11/11/2017 5:30:00 PM	26	11,1926	7,170577	12,04914	5,11515	17,98899	13,2481	14,45002	7,692446	15,03419	12,7475	13,23663	11,03055	42,83157	32,75959	36,55967	27,57702	24,24645	9,401802	20,80674	7,847798	18,35896	6,800122	21,95437	5,264975	21,22341	8,749379	17,93829	12,23516	47,56086	38,41912	55,03489	26,10957	13,13529	6,145212	16,75799	5,523044	12,7082	6,071577	15,00719	7,657287	12,68215	8,924417	15,56518	8,274273	17,25381	23,50837	26,82782	17,41628	15,79279	10,72737	14,52731	9,626989	18,48447	14,19305	15,25261	8,928837	14,66477	4,188494	14,03418	12,22508	17,16167	13,41305	18,65295	21,47298	31,21802	25,34497	29,44442	21,58115	24,87871	20,19563	34,05594	25,14071	23,87303	23,31599	42,9347	17,72105	15,16143	5,987442	12,15835	4,429708	50,22284	32,16484	42,67082	37,83916	42,05944	37,01847	50,74913	50,22581	52,12576	36,77726	50,32196	32,9586	12,56113	3,78516	12,02524	1,792454
11/11/2017 6:30:00 PM	27	10,99863	6,979582	11,80371	5,238865	18,91005	12,94616	14,45016	5,826564	14,96995	12,13576	12,69597	11,54827	48,68818	34,09974	37,08154	28,34128	21,07524	10,31167	22,82265	8,003218	19,74615	8,526608	20,85247	8,369322	23,34307	9,154785	17,77333	8,86218	47,22971	39,37059	57,18045	26,8529	12,94395	6,179197	17,41566	7,26977	13,06069	6,559738	15,26374	9,187943	11,84772	8,739571	15,86946	7,15987	17,3128	25,08987	25,30393	16,90408	17,39694	10,02894	11,85214	9,251079	19,74504	11,71315	14,96346	7,993135	15,02756	4,07901	16,39782	12,18715	17,05107	13,55279	19,9685	20,9098	30,6297	25,69843	28,81694	21,67427	24,83664	20,57001	33,45001	25,46826	23,6582	23,38707	42,28615	17,7216	15,47352	5,756659	12,18322	4,206039	51,21152	32,76705	41,41516	38,54968	44,18021	37,43355	47,50331	49,96539	50,49769	34,35601	52,28462	34,25764	12,77188	3,856585	11,55096	2,384367
11/11/2017 7:30:00 PM	28	13,5168	7,609624	12,05536	5,137461	19,14422	12,96198	13,81873	5,727232	15,18409	11,9324	12,63884	11,04077	46,06979	34,52897	37,49068	28,45802	26,63379	9,063398	22,11946	7,083333	19,86737	8,019038	20,3096	16,65092	21,40874	9,586234	18,25044	7,821135	47,53937	40,50273	56,37613	26,94761	12,07712	6,184792	16,41716	5,840448	12,67455	6,743756	16,25525	6,807375	11,57431	9,239748	15,62182	7,170231	17,15842	24,77481	24,90357	20,11847	19,19513	11,16262	12,11186	11,66073	20,06652	13,29659	16,98483	10,23348	15,67971	4,003993	15,30138	11,52119	16,88329	12,6367	18,44876	20,57706	30,82035	24,93901	29,07045	20,65498	29,14159	20,35754	34,54741	25,07281	26,99084	24,49388	42,35404	18,05606	15,60663	5,308563	12,24628	3,623314	51,97489	33,61697	44,38612	40,19881	45,45797	38,51156	51,03511	50,72627	50,37902	35,67577	53,10387	33,50616	12,56466	3,916888	12,38803	1,947392
11/11/2017 8:30:00 PM	29	10,41024	6,809032	12,45641	5,046419	18,59541	12,67138	14,25757	5,654288	15,19701	12,09611	12,50891	11,14728	45,8008	36,39761	37,87045	31,01984	25,92942	4,912688	23,05295	7,298506	19,06816	9,812459	24,99883	5,479249	19,53097	8,343698	20,32417	9,330446	47,96191	40,585	57,22536	27,15752	12,10447	7,237164	18,13046	6,588266	12,70647	5,803631	15,87499	7,789706	11,88239	8,828677	13,7967	7,654109	16,87445	23,38908	24,85149	16,49549	17,26086	10,57685	13,25694	9,713127	22,78445	13,19028	15,86621	10,65484	16,42269	4,079355	14,65621	12,14357	16,95527	12,34299	18,38031	22,59864	31,68339	25,12703	28,21031	21,02605	24,82497	20,00767	33,72589	25,53858	24,35103	23,97574	41,40384	17,29733	15,15079	5,347245	12,31453	3,985756	52,74688	34,0482	45,67204	39,30627	46,52106	40,23003	50,02107	51,97406	55,37045	36,85138	54,75341	34,8946	12,55747	3,507681	11,53473	1,654509
11/11/2017 9:30:00 PM	30	10,6786	7,418491	11,81131	5,217313	19,92035	12,47099	14,66381	6,083113	14,84133	12,47175	13,26847	11,18528	46,43381	38,23877	39,54776	29,62699	25,82118	4,869584	24,20065	8,019935	20,06038	17,02075	24,75768	5,179736	19,98577	13,8083	18,4737	9,860604	49,27353	42,91812	62,65797	28,07022	11,65037	6,065498	16,44459	6,294003	13,36165	6,690775	14,60682	6,968529	11,48438	8,866186	13,82902	6,561603	19,06029	23,09716	24,99869	16,6083	19,60357	9,064986	12,87467	11,22099	23,46465	12,89284	15,86	8,932845	19,64972	4,097798	17,80504	11,77187	16,50863	11,79653	17,62081	19,38191	32,34216	25,04497	29,22047	19,55674	25,0909	19,68418	33,20285	25,8361	24,56938	24,02044	41,17299	17,34541	15,36362	5,405131	11,87624	4,041639	52,33913	35,04642	44,17219	40,96893	43,33644	43,74758	48,6439	53,51755	54,00523	38,42527	53,61213	34,04364	12,76007	3,724166	11,03407	1,504752
11/11/2017 10:30:00 PM	31	11,11689	6,74113	12,18605	7,30037	18,39647	12,42706	15,11764	5,496727	14,52186	11,92667	12,71158	11,36329	48,20333	39,66256	39,32181	30,91408	24,96781	4,593556	20,04607	6,481888	20,36555	20,11577	22,98602	4,546793	19,88312	10,476	21,03352	9,475437	48,24195	41,73823	58,95765	29,29902	11,875	6,131052	15,8562	6,382903	12,40032	5,255029	16,34291	9,3721	11,24558	8,688731	13,8628	6,524854	16,78341	22,33311	24,47848	16,15302	19,21453	8,927871	13,2626	11,57196	26,82982	13,08874	17,49413	10,39256	16,73001	3,372983	17,55264	12,412	16,27998	11,50275	17,75607	19,68812	31,70017	27,31363	28,69156	24,13869	25,6974	18,9736	32,49813	24,92989	23,61454	23,04653	40,67957	17,85705	15,47835	4,704147	12,29975	3,741642	53,19104	36,30893	46,79957	40,74408	45,12089	40,92479	51,25208	53,4925	53,68832	38,74689	56,54945	35,34124	12,88482	4,302608	11,48617	1,591029
11/11/2017 11:30:00 PM	32	11,19377	7,04624	12,13873	5,369073	18,47584	12,65066	15,58335	5,947171	14,92457	11,3762	12,60396	11,00526	48,51003	39,42425	45,3306	31,74362	27,3767	5,084066	23,13308	5,380126	19,91511	26,71619	22,74778	4,455957	22,85457	11,47374	20,52394	6,08546	49,6225	42,83461	65,61457	29,98086	12,43521	6,611268	16,10591	6,710046	12,41075	4,878012	14,51557	10,32286	11,60457	8,48392	13,51908	6,131328	16,58585	22,18598	24,63487	17,19109	18,03942	9,330861	13,058	8,766371	25,23272	12,0957	16,35873	8,84788	18,56391	3,672013	16,4106	13,65405	15,77786	11,74666	17,92302	19,5863	31,51518	25,27541	28,188	20,15542	25,45957	18,85866	34,43482	25,92479	24,12315	23,26039	40,45176	17,60279	14,55411	4,812113	11,98421	3,788406	54,66547	36,8616	46,95064	41,03697	45,7646	41,86036	51,66528	55,34095	53,90287	40,04601	55,42212	35,17366	12,74847	3,755664	11,27266	1,570651
11/12/2017 12:30:00 AM	33	10,84086	8,996601	12,38609	5,183673	18,8617	12,63871	14,88001	5,931767	14,63797	12,0385	12,60534	11,36342	48,36967	41,54786	41,29497	33,30571	27,79827	4,880844	21,64885	5,875539	19,46632	25,90987	22,89877	4,591346	19,45236	11,6981	18,26826	7,374212	53,09585	45,22684	62,60991	33,1096	11,60719	8,132805	16,26008	10,24177	12,36413	4,25536	16,7144	12,48363	10,23527	8,52799	13,56564	8,070984	16,21063	22,81581	24,13241	15,33191	18,95668	10,40921	13,46672	10,30228	27,46456	12,83453	20,0563	8,749033	19,03708	5,2781	17,4178	13,2789	15,78532	11,66832	17,40413	18,98106	32,77824	25,30083	28,13605	19,95973	26,45978	19,68889	33,24968	25,55793	24,86655	23,6383	43,87704	18,55693	14,60668	4,871312	12,09521	3,876755	54,61464	37,16374	50,09167	41,83791	48,94901	43,07741	53,2246	54,91309	56,44258	41,35631	57,98933	36,62522	12,77396	3,52875	11,40943	1,557458
11/12/2017 1:30:00 AM	34	10,55143	8,497113	11,78133	5,366794	18,00564	11,96425	14,84741	6,411431	14,56061	11,87051	13,10911	11,06398	49,29135	40,97826	42,95452	34,55674	27,17894	6,816285	21,08899	6,344773	19,9294	26,2013	21,32806	4,624917	20,5017	10,65657	18,21052	5,004905	57,34133	45,12537	61,71668	31,81601	11,31348	6,279703	15,96416	5,796239	14,96387	4,024578	14,85162	8,755872	11,12145	9,158655	13,5045	7,456345	15,54964	21,9657	25,59343	14,96125	16,94677	7,972343	14,01595	11,0731	21,95872	16,17332	17,45268	10,99842	23,30391	3,377819	17,84579	12,68948	15,84929	11,30568	18,43633	18,93519	31,13865	25,13463	27,87592	20,28922	25,20247	18,96227	34,6569	25,72323	23,91827	27,2418	41,9047	17,35563	14,58209	5,931974	14,40857	3,591954	57,25554	38,31344	52,46367	42,18384	47,54317	43,42534	53,44531	55,34469	56,1821	42,53412	58,33036	36,89317	12,6959	3,327945	11,26761	1,561947
11/12/2017 2:30:00 AM	35	13,28753	7,165672	11,90263	5,107552	18,10967	12,2141	14,42902	5,691797	14,50051	10,70554	12,51969	11,25663	50,91498	42,75544	43,56736	36,35652	24,56986	6,257114	20,93467	6,492111	20,47711	26,98317	24,08633	4,634795	19,6435	12,10834	16,16359	4,731571	54,5213	49,94591	64,44856	32,09694	12,53371	8,10635	16,2109	7,079672	13,90411	4,257847	16,14935	8,830335	10,76004	8,497804	13,40075	6,723309	15,3775	24,31815	23,63554	15,29613	19,36637	9,42736	15,30387	12,33947	21,54447	12,63152	18,32456	14,32913	20,72993	3,685553	19,96346	14,16777	15,22678	11,3179	21,88474	18,11008	31,52976	26,65126	28,8693	21,58094	25,1331	19,85038	33,26516	26,30609	23,66227	28,94514	42,49316	17,6635	14,66305	5,695043	12,38616	3,727067	57,64879	39,13669	50,62252	44,01035	54,78794	44,35884	52,94761	57,41408	57,43949	39,68398	60,02445	36,68663	12,97849	3,410837	11,05825	1,643319
11/12/2017 3:30:00 AM	36	10,85357	6,886673	12,08292	6,302982	18,40503	12,07795	14,37224	5,696494	14,70712	10,68178	12,58027	11,38974	50,97272	43,1431	44,25143	36,61354	29,02582	6,27701	22,55858	5,960364	21,11309	26,02322	24,89397	4,5604	23,65778	11,39036	16,23902	8,850022	52,38602	48,38031	64,50998	32,33733	11,31707	5,443745	15,91008	9,059392	12,38858	4,017601	17,94989	10,92507	10,72647	8,760708	15,13477	6,60892	15,40562	22,3644	23,99895	16,84281	19,52552	9,900876	14,10022	10,56849	22,3928	14,675	17,50221	9,733229	18,05337	4,348198	18,77721	14,29294	14,98632	11,04851	18,24644	20,39463	31,83791	25,40935	28,64639	24,33439	24,63659	20,12896	33,80671	25,3641	23,90798	24,26324	43,18744	18,13992	16,29912	5,584453	12,41276	3,640514	56,11352	39,21419	55,32694	44,7909	48,68977	45,55662	54,35206	58,05302	59,1139	43,03092	59,89092	37,9921	12,80898	4,0109	11,34477	1,361282
11/12/2017 4:30:00 AM	37	10,41376	6,72849	11,9458	4,947572	19,33217	11,97191	14,35276	5,781043	14,57788	10,56117	12,76318	10,85129	53,73591	44,39787	46,6007	36,31873	25,58535	6,090504	20,32956	6,706109	20,70153	18,73177	23,09288	4,26061	20,73117	6,105079	16,6811	9,770736	56,11911	49,40318	66,06038	34,66166	11,29145	5,866006	16,83901	6,922801	12,34182	3,782811	13,81093	9,500995	10,93508	10,61837	13,50658	6,239639	15,44872	22,29408	23,3535	16,92287	18,74323	11,85994	14,98128	13,67726	23,12783	12,03332	20,22684	10,99255	21,67171	5,77082	18,24733	14,62402	15,3945	11,48721	17,47817	17,95341	30,65043	25,08407	28,08114	20,06141	25,29731	20,49555	34,59052	24,13683	23,55044	23,88643	43,60916	18,22129	14,70353	5,501837	12,72823	3,624075	60,45092	40,24833	54,36623	44,91877	51,54572	46,88364	56,74852	58,43308	60,16903	42,14066	62,40945	38,5494	12,90644	3,091844	11,25739	1,613409
11/12/2017 5:30:00 AM	38	10,50881	6,9849	11,99727	4,300121	18,77238	12,01025	14,3194	5,712174	14,20024	10,9632	12,79102	11,27238	54,00731	45,04448	49,43247	37,41449	26,79639	5,659469	20,9404	6,159027	21,63662	21,50745	21,98656	4,644742	22,20339	5,434834	15,87872	6,520571	57,44447	49,38577	69,74857	35,01209	11,36736	5,54881	15,67336	6,72483	14,49975	4,063951	14,07473	7,845657	12,94154	8,411942	13,20685	6,216153	15,08013	22,38872	23,95881	15,36893	18,93513	10,03433	15,08966	11,69526	26,17747	14,92333	20,03101	9,646884	23,08832	3,889465	20,55247	13,10953	15,30615	10,96368	16,94953	18,05841	30,27458	30,34545	27,93428	19,90412	25,96713	20,69366	33,79366	23,89962	23,81086	24,08909	44,31539	17,00894	14,80693	6,230521	12,27481	3,460709	60,07468	40,0907	53,95592	45,96084	54,00482	48,65205	55,70535	60,30835	60,07266	43,37838	63,32545	39,74746	12,90686	4,580019	11,27998	1,340213
11/12/2017 6:30:00 AM	39	10,38641	6,902976	12,46767	4,610135	18,09447	12,10005	14,58389	5,587422	14,72176	10,79596	14,01919	14,68142	54,75734	46,4696	45,9958	39,21771	23,67996	4,743797	23,13336	6,102385	18,9698	22,06337	24,01511	4,470325	22,05184	17,52749	15,41169	7,304307	56,12311	51,05824	70,86366	35,5522	11,89752	6,699685	15,65256	6,539498	13,91951	3,62891	14,3102	8,492622	10,43138	8,970906	14,24528	6,06833	15,21987	21,98525	23,64998	15,13014	21,1984	10,30173	14,91124	13,35088	26,13126	12,80442	18,16659	9,453609	18,62166	3,824119	18,55901	14,24707	14,92325	11,37869	17,57025	17,84048	29,86938	29,32285	27,82825	18,95067	26,36508	19,47578	32,29961	24,41955	24,00192	25,02459	43,90812	17,47603	14,71472	5,439462	12,22446	3,496007	60,86642	40,76557	57,41566	46,45136	54,36069	47,2983	58,14345	59,71534	58,70586	43,73487	63,96545	40,7912	12,89242	3,768305	11,22251	1,364114
11/12/2017 7:30:00 AM	40	11,50648	7,877501	12,32586	4,154579	18,38417	11,82285	15,71114	5,57568	14,90253	10,98047	12,81091	10,99179	56,91361	45,67425	48,188	44,93528	26,48458	3,899619	20,92942	5,528639	20,14637	23,71401	24,62395	5,014368	24,74138	4,637213	17,37815	4,227661	58,28077	54,5363	69,57961	37,41801	11,57583	5,874227	16,52872	7,583167	17,10786	3,317861	16,84025	7,307209	10,30476	8,759534	13,33554	6,280532	15,00518	21,32557	24,63728	15,6509	18,28857	9,77571	17,05225	14,92367	23,96027	12,82486	19,35815	10,98641	20,71245	2,60686	17,32925	14,03929	14,82786	10,78843	18,45235	18,08425	29,25025	24,35172	26,69112	18,79635	25,60898	20,26007	32,53606	21,638	24,22414	24,13117	44,27457	17,04624	17,52169	5,664995	12,4973	3,420853	61,80986	41,11372	55,74969	48,6991	56,46296	49,08544	59,97728	60,43649	59,65496	44,75326	64,1157	41,93386	12,7705	3,98997	11,14183	1,405007
11/12/2017 8:30:00 AM	41	10,75618	6,84585	12,51464	4,408156	18,1822	11,89179	14,1409	4,970298	14,14947	10,79562	12,75026	11,96542	56,79176	48,39917	48,43764	40,28376	25,50495	3,976915	22,85726	5,386756	18,69363	24,16162	22,73072	4,599359	21,77221	3,612401	15,67542	5,085102	59,2211	53,43404	71,38829	37,80898	11,1276	6,412467	15,81828	7,567764	15,01934	3,501534	14,59294	4,662909	9,855424	8,260458	13,04114	7,061298	14,99371	21,24668	22,79012	15,1222	17,26397	10,17918	15,34151	12,01315	23,34611	12,62081	19,39911	11,16552	20,71321	2,603822	16,615	10,9871	14,65386	11,20828	17,48204	17,32151	29,78427	22,72519	27,41449	18,84415	25,17994	19,8097	31,24006	21,0157	23,29659	23,60197	42,49952	16,36978	14,77012	6,189006	12,14564	3,365316	63,08749	41,58827	56,73229	48,71062	54,57007	51,29062	59,75153	61,00796	60,3601	44,44104	64,30344	42,50946	12,60928	3,791999	11,18583	1,420756
11/12/2017 9:30:00 AM	42	10,17532	6,622941	12,24172	4,306615	18,45429	11,81746	14,51453	5,16972	14,47703	10,74526	12,68575	10,90566	60,23375	50,69553	52,87515	41,67047	23,9459	3,981612	19,66788	6,091195	20,25959	25,86677	24,68481	5,069698	22,78501	3,181711	15,13601	9,356901	62,22335	57,67538	75,74167	42,22383	11,20565	5,935774	15,40603	7,619847	13,21777	3,437362	14,80818	3,186892	10,28204	8,431214	13,11063	5,194864	14,88678	21,94704	24,0185	18,02298	20,12143	11,86326	15,27126	12,27371	24,06347	14,05338	18,53531	9,502377	24,71029	4,006686	18,49553	15,24101	13,86356	10,51503	17,10592	16,86278	29,67728	22,01882	26,94823	20,70388	24,95883	19,29322	29,59562	21,51512	22,79676	23,51563	41,8071	16,35776	15,02839	5,38876	12,00272	3,45919	63,01026	42,55098	57,80815	49,62672	55,24701	50,28688	60,34027	61,29331	64,53153	46,95348	65,87657	42,31232	12,8145	3,782949	11,0934	1,319698
11/12/2017 10:30:00 AM	43	10,54011	7,114418	12,59139	4,496988	19,24659	11,88529	14,7018	5,20412	14,56544	10,9853	12,61287	12,66129	58,94853	54,04303	51,4955	42,07608	27,1386	4,041431	22,88075	5,510818	20,69131	22,88227	21,55704	5,51289	23,06857	3,028915	14,36111	6,34498	63,55846	55,35595	75,50288	39,72356	11,29822	5,961055	16,95844	10,63785	11,87776	3,832339	14,52655	3,016689	9,854733	8,521911	12,6405	5,405822	15,2026	22,78508	22,69825	14,95586	18,85452	9,106985	14,13786	12,57391	24,60482	13,69861	19,14947	16,32895	20,22049	3,574409	19,12066	11,82796	13,90148	10,54784	17,23171	16,63828	29,2048	21,36481	27,83315	18,60321	25,05437	19,32644	28,78543	20,04179	22,56107	23,13861	45,09146	15,45694	14,75202	5,789884	11,93689	3,580695	64,63963	43,25715	57,09991	49,96464	57,83377	51,93233	61,69528	63,26059	63,40262	47,38334	66,42712	43,62166	12,87211	3,860107	10,77061	1,332753
11/12/2017 11:30:00 AM	44	10,50363	7,347964	13,62801	4,340255	19,44415	12,31363	14,43496	5,256895	14,58209	10,7588	12,67338	11,50655	61,44984	53,57835	51,43713	43,76099	24,20915	4,026235	21,94933	5,286321	17,23254	24,12398	23,33789	4,758648	24,10788	3,134739	16,69271	4,690815	63,99355	56,97033	78,99446	42,16885	11,43464	6,048298	15,39083	7,777548	15,2464	4,088404	14,85618	2,796889	9,516884	8,220325	12,68844	5,161016	15,43856	22,14018	22,63857	15,03233	18,77183	8,882695	17,77471	11,63151	25,34517	11,96134	21,29048	15,61229	19,29549	2,956385	17,98353	11,38394	13,55458	10,19369	16,3847	16,28316	27,98478	21,40694	26,76849	16,91741	24,5499	19,29135	28,96303	19,68702	21,95699	22,92143	41,4037	15,29012	15,01527	5,610978	11,4919	3,49732	65,02923	44,34592	61,00071	50,00684	56,19246	54,16232	59,78738	63,76326	66,62293	47,90651	68,03174	43,67077	12,6979	3,767269	10,75694	1,283295
11/12/2017 12:30:00 PM	45	10,74685	6,71274	12,32524	4,194919	19,02126	12,41987	14,07611	5,10465	13,99004	10,72371	12,85257	11,05334	61,06585	53,45533	56,80931	46,70087	26,14631	4,249489	21,82395	5,546806	20,9489	22,19365	20,77994	4,432678	21,5806	3,237386	14,61062	6,382972	66,04699	57,37049	77,67698	43,28926	11,594	5,812404	15,18029	5,807914	11,78755	3,676918	13,36159	2,877293	10,60517	8,375194	12,8489	5,278307	15,07723	21,55683	22,1263	15,45473	17,18101	9,475574	14,78835	13,54374	23,88477	18,78143	18,74302	9,120662	19,08529	2,848005	17,61729	9,474263	13,42617	10,581	16,74224	16,51884	27,87688	21,22935	26,19232	18,60177	24,42501	19,08951	29,48711	19,66422	21,52182	22,70419	41,86678	15,01015	14,95897	5,686478	12,01032	3,768512	65,71377	45,31789	62,16415	54,84783	56,81932	53,19352	60,12876	64,33881	64,4085	48,29652	69,29474	45,06009	12,76663	3,473903	10,71466	1,592755
11/12/2017 1:30:00 PM	46	10,99435	7,599333	11,51995	4,257018	23,04211	11,99271	14,04799	4,55964	14,60799	16,07959	12,58807	9,911376	60,75604	55,00339	52,83343	46,52589	23,85196	5,207229	14,96443	4,659041	19,14733	13,42265	23,92635	4,328236	20,78125	3,245469	14,19962	3,066907	67,92061	60,01244	79,06941	43,17708	11,17319	4,977551	15,14126	5,713762	12,34969	4,183453	14,94301	3,178189	10,22982	6,859735	13,04743	4,599566	14,90336	21,54675	22,54449	15,07709	17,0106	8,021523	14,50852	6,708941	22,81361	6,142312	14,83477	3,918822	17,76884	6,814005	16,14328	0,8872818	15,03309	9,792633	16,61569	19,69731	27,98084	20,58901	25,428	17,74135	23,16168	20,55185	29,55757	20,46288	21,5788	24,35697	41,08967	14,64516	14,25508	6,290824	11,85013	3,467894	67,40096	45,75839	60,11115	55,818	62,08126	54,72514	61,81014	65,72426	65,75354	49,72729	69,65145	45,23168	12,49972	6,846956	10,5562	0,90013
11/12/2017 2:30:00 PM	47	10,28888	5,788848	11,831	4,237746	18,7728	11,01735	13,79186	4,424597	13,98797	10,05326	12,52224	7,859265	62,69825	56,17926	55,56663	47,82231	22,30887	3,597826	15,37108	4,425495	19,70318	6,718197	23,3705	4,173091	16,86346	13,01607	15,88839	2,838335	70,94241	59,21399	80,47842	43,81949	11,04346	5,094357	15,40755	3,176945	12,48197	3,637614	15,48782	5,938674	10,2332	6,727108	12,76705	4,238851	14,6131	22,85623	22,26383	14,19713	14,84796	7,603407	16,54385	5,953802	21,77636	7,315429	14,53422	3,862318	21,20731	2,347894	17,52376	0,9435787	13,98983	9,741863	16,68663	20,62569	27,10889	20,08773	25,48947	18,35109	23,22613	18,55396	28,03113	19,03618	20,9748	22,54518	40,27686	15,19825	17,41151	5,037646	11,76897	3,377059	68,65482	46,10785	64,84727	53,48586	58,66567	54,7554	63,86964	66,36122	68,47549	51,3619	70,94041	46,86485	12,3624	3,089012	10,69525	0,8987483
11/12/2017 3:30:00 PM	48	10,69643	5,934115	11,62405	4,035699	21,20634	11,07365	13,71954	6,224788	14,03901	9,970366	12,57198	7,072833	65,56725	60,30069	58,79448	48,38418	17,83861	3,278004	15,90054	5,498246	17,04444	11,3655	20,01416	3,637613	16,23833	4,151401	13,54015	3,121961	73,44468	61,06977	79,5718	45,51358	10,90441	6,604014	15,48022	5,082822	11,70991	4,548657	13,42292	2,504283	10,12068	6,752321	12,54704	9,871656	14,53125	20,75307	21,47436	15,65691	21,84896	6,995123	14,82986	6,71806	20,31188	3,850644	14,37189	10,39836	19,69137	2,828802	16,22223	1,026056	20,29744	11,01003	18,60874	16,6159	27,5753	19,73537	25,29972	16,73567	23,1813	19,2709	28,17163	18,71491	20,155	21,97419	39,32223	14,15603	14,77184	8,263497	11,73602	3,596237	69,13379	47,36337	63,81949	54,78386	65,50668	57,03429	64,52089	68,07265	67,02096	50,68434	71,33034	52,04306	12,25651	2,401428	10,91084	1,021704
11/12/2017 4:30:00 PM	49	11,49025	6,614653	11,73692	4,278778	19,41893	10,84487	13,99999	4,542026	13,90362	8,993078	12,49351	7,6854	65,31637	59,22808	59,05696	49,3475	23,6975	2,832463	15,80688	4,715752	16,96625	3,412149	25,71846	3,947834	17,94057	3,249959	12,66385	2,54414	72,11338	62,71594	82,14143	45,63509	10,84549	6,417648	15,15535	7,225561	11,8875	4,209217	19,0777	1,864777	11,057	6,456469	12,3184	9,53567	15,04904	21,83431	21,17809	14,45105	20,46191	7,894908	15,08717	3,106695	24,45057	3,714841	13,99239	11,30837	19,20141	2,970477	14,77329	1,275213	13,8923	9,995649	16,71647	15,89067	27,44039	18,99197	25,83513	16,85828	22,69721	21,65416	26,35092	18,30336	20,44658	21,18252	38,62836	13,62373	16,90325	9,837533	11,40874	3,081068	68,41754	48,04163	63,13301	56,90346	66,49736	58,37989	65,50619	69,08378	68,39668	52,73106	71,52769	46,86382	12,56058	2,314048	10,73697	0,8675261
11/12/2017 5:30:00 PM	50	10,96347	6,255734	13,4326	4,025682	19,11147	10,19583	14,23864	4,058079	14,36671	8,932362	12,50573	7,102537	67,78984	61,57473	60,34165	50,45694	17,8221	3,578415	13,48281	3,037964	18,23006	3,438398	23,19118	3,606322	16,31238	2,835433	12,73196	3,107455	75,61844	63,51942	83,50506	49,02838	10,8343	10,28238	14,91435	5,636536	12,01032	4,527658	13,25714	1,815664	10,7952	9,667469	12,06696	9,380251	14,60599	21,19909	20,90345	13,52536	20,93943	6,481819	18,09992	3,34252	22,52687	4,005374	14,34053	10,82698	17,41297	2,162287	14,86655	1,180302	13,27089	9,294596	15,80944	16,94656	27,47741	19,07072	25,28549	15,52926	22,2876	17,34106	25,87147	17,9644	19,98287	20,48927	38,44303	13,43163	15,37094	5,95394	12,2478	3,125	70,84074	48,40932	63,98714	58,13427	64,28223	58,69639	66,12415	70,45487	69,67134	53,29154	72,884	47,43555	11,93524	1,842396	10,71998	0,8576481
11/12/2017 6:30:00 PM	51	11,57093	6,649605	12,24104	4,276981	19,24258	10,25178	14,09677	3,618963	14,00931	8,968902	12,69666	7,20173	66,83839	63,33575	59,95835	52,23827	18,3915	2,9052	15,64275	2,824727	15,35008	2,912729	20,77676	3,446964	16,68469	3,380444	13,17584	2,512226	76,32993	63,12127	86,79723	49,78573	11,93924	6,006024	15,47835	5,313744	11,84385	3,762503	13,44841	1,750663	10,5265	7,2047	12,43099	10,03357	13,50202	20,26905	23,62601	13,83082	18,80547	6,947875	17,85181	3,642587	19,01201	8,800771	14,57594	8,264532	17,06551	2,390446	17,28573	1,038627	13,95813	10,04013	16,12497	17,77327	26,89323	19,16246	24,83891	15,4805	20,53313	20,99518	25,66887	17,46021	20,51896	18,56198	37,1149	12,89035	14,95047	6,617968	11,49059	2,914456	71,94304	48,56018	67,60403	58,3171	66,22873	57,30921	67,08404	70,3889	71,29953	52,75054	73,2139	49,31104	11,292	1,887572	10,43041	0,9052415
11/12/2017 7:30:00 PM	52	11,44162	5,82912	11,45025	4,019604	19,35089	10,43622	15,22498	3,915023	15,17006	8,412702	12,21002	7,142186	69,42059	63,5738	61,6927	52,97808	18,38645	2,600506	11,099	2,914042	18,42265	2,796751	18,94079	3,440539	17,44909	3,348185	12,46076	2,656319	77,05688	66,25158	84,33922	50,57202	11,65202	7,464703	17,98533	5,07253	11,63192	3,877929	13,02201	1,769037	11,06633	6,978891	12,53115	9,427221	13,74862	20,52118	21,06087	13,94369	20,68958	6,975159	14,98052	3,61247	19,14781	11,03642	14,05988	3,346803	19,46093	2,15538	15,02466	1,246684	13,9269	9,72038	16,95002	16,23881	26,2069	19,16466	24,0509	15,14313	21,82223	16,98546	25,83188	18,41526	20,45894	18,43232	37,1169	13,30985	15,10168	5,141191	11,39921	2,887655	72,93027	50,00663	66,78713	57,71738	65,6049	59,96249	67,87191	71,58337	76,66364	54,40754	73,66877	49,68715	11,49992	1,776083	10,50294	0,8700818
11/12/2017 8:30:00 PM	53	12,0175	5,646553	11,3771	4,411403	19,97113	12,33173	13,84077	4,382461	14,27518	8,33582	12,49233	6,921281	70,71563	65,71156	62,33837	53,99487	16,81808	2,643816	11,75688	3,154427	14,77834	3,001561	19,41596	3,429557	18,08176	2,951412	11,7126	2,640293	80,16737	66,2654	87,07201	50,59227	10,91015	7,931105	15,94303	6,00402	11,67606	3,63782	15,01188	1,786721	13,34356	6,887847	12,64893	7,464702	13,33326	20,35339	21,67558	13,97581	14,15893	5,909939	16,1162	3,931256	21,47077	5,847356	13,96676	3,109665	21,06218	2,453097	18,901	1,420963	14,02941	9,607234	16,32702	16,81746	25,81993	19,72501	23,68521	16,36619	20,88203	16,75923	25,48699	18,08121	19,49409	19,66747	36,01425	12,07891	14,81094	5,927415	11,91209	3,343833	75,34075	53,09067	67,71503	59,39925	67,05252	60,10638	67,63062	71,7515	72,13225	56,79784	73,74558	49,19416	11,61928	2,024757	10,44064	0,9330101
11/12/2017 9:30:00 PM	54	10,92562	5,749475	11,59089	4,25087	18,88995	12,68975	13,28657	3,654191	15,11639	8,418642	12,38492	7,240412	70,83217	67,64513	64,58858	55,19811	17,14136	3,274412	13,94403	2,948166	17,83923	2,840199	17,77997	3,40911	16,77781	2,937251	12,6262	2,470159	81,443	70,62486	85,6784	52,40771	10,77524	6,222646	15,65754	7,548008	11,76054	4,792081	12,79502	1,596485	11,64781	7,772574	12,68105	8,250235	13,8981	20,13449	21,08664	13,77397	13,81562	5,651249	16,29787	3,311989	19,18677	5,586594	13,78212	3,268609	18,29527	3,575376	17,47838	0,8287053	13,07306	9,553079	16,1774	19,68156	27,10993	19,11141	23,5311	15,31685	20,28031	17,09964	26,26934	16,60153	18,67409	18,64093	38,85914	12,0593	15,10396	5,857165	11,1935	2,883786	74,82406	51,79591	69,29522	59,14788	66,29304	60,36763	68,69239	74,88948	74,66775	57,11552	74,48946	48,99695	11,39347	1,890473	10,33799	0,8965379
11/12/2017 10:30:00 PM	55	11,03662	5,923478	12,59367	4,521925	18,88324	11,93613	13,44669	3,855548	14,43282	8,806573	12,46781	6,914649	73,4335	67,60741	68,54706	56,26996	16,81083	2,575431	11,0979	2,662052	16,6181	2,529427	19,21917	3,546778	16,33241	3,405725	12,96129	2,997002	82,54697	69,11928	87,03257	55,14264	10,94738	7,439282	14,76673	5,718529	11,62688	4,276774	14,04426	1,980824	10,36956	6,9543	14,85183	8,186822	13,76271	21,39948	21,10991	17,64423	12,75144	7,188675	15,16634	2,966747	21,03801	4,334798	14,60399	3,076025	23,53711	3,92193	15,4166	0,8296033	15,70029	10,89101	18,93001	17,07076	25,74775	18,84491	22,196	14,68695	22,96509	15,58024	25,19238	17,15276	18,75629	18,75718	35,56574	11,75854	15,47925	4,108297	11,15903	2,878813	74,62872	53,67036	71,01653	61,10757	66,57722	60,6143	69,76556	74,02721	76,93496	57,32745	75,28024	51,4926	11,67102	1,872168	10,27824	0,8957781
11/12/2017 11:30:00 PM	56	11,46372	5,580791	11,08712	4,105811	18,75484	11,70079	13,4395	4,028169	14,01505	8,705101	12,81036	7,874669	74,11762	69,35276	66,39837	60,11018	17,59035	2,859334	11,02875	4,173436	16,10777	3,360342	23,40234	3,551752	15,39429	3,058894	11,72075	2,630416	84,04544	67,71427	85,43961	55,367	11,00457	5,543214	16,097	5,420535	11,5109	4,18435	13,20913	1,585364	9,905919	6,623011	12,24145	9,584852	13,90887	20,38814	20,74858	14,63058	14,05808	5,700224	15,45204	3,316893	19,65269	4,089232	13,8514	3,078788	18,46278	4,122665	17,47127	1,10425	13,56059	9,718031	18,09129	17,09425	25,34876	18,91751	22,19731	15,21006	22,30286	15,76212	24,46238	16,27148	20,14617	17,88317	35,30256	12,12941	14,68363	4,089025	11,19011	2,912522	77,43486	55,14762	71,26333	62,45821	67,66432	62,24255	69,95663	73,92235	73,44904	56,72311	75,85033	51,42504	11,71744	4,29197	10,48091	1,033861
11/13/2017 12:30:00 AM	57	11,01832	5,34089	11,78962	4,22925	18,75007	11,97247	13,58974	3,866738	15,47656	8,658683	12,81927	7,03574	75,83858	70,55814	67,62234	59,94315	19,21309	2,613907	12,68305	3,776249	15,79002	3,090807	20,03143	3,760983	18,30805	4,271662	12,24663	2,443427	83,78005	69,46592	87,6327	60,83644	11,24682	6,107842	14,69683	5,664305	11,94836	4,541819	15,51772	1,918725	11,93026	8,347357	12,87101	10,62099	13,39301	20,16848	21,02771	13,89617	12,78791	6,47132	14,86137	2,877431	20,55365	3,90328	14,76507	3,133151	19,11051	3,540631	15,79182	1,146248	14,0138	9,566134	17,36012	17,99603	25,46164	19,06589	21,56126	16,5377	19,62982	15,03475	24,26213	15,83099	18,04902	17,73832	34,91414	11,98359	14,5537	4,172884	11,46448	2,805385	77,84704	54,84444	73,1288	63,90425	68,70206	64,68225	71,0425	76,72967	77,02145	58,09681	76,16055	51,69022	11,34505	1,892891	10,4311	0,9064158
11/13/2017 1:30:00 AM	58	11,67558	5,45825	11,1868	4,261163	18,51058	12,15358	13,39115	4,209287	13,87385	8,777216	12,88199	6,948635	76,35892	73,4165	71,15267	60,2332	17,82936	3,224746	13,2856	5,668518	15,01644	2,932416	19,85218	3,393983	19,19547	4,201965	11,57735	2,794057	85,99981	71,00997	87,89428	59,57111	10,76073	5,752031	14,69814	5,325625	11,76925	3,324147	13,6593	1,731736	11,64145	6,515597	12,11718	11,01424	13,47826	19,99834	21,64774	12,86071	15,84832	5,947585	14,96346	3,029537	19,80645	3,828816	14,32547	2,903197	20,10589	4,023127	17,4399	1,041183	13,62034	9,519783	19,15306	17,45158	24,80313	19,0288	21,0349	14,23001	19,62989	14,94039	23,83324	15,78836	17,93884	17,39943	34,45948	11,51788	14,39075	3,97726	11,07192	2,778446	79,22864	55,35616	73,0609	65,93945	69,41472	64,87048	71,0416	77,03333	78,91987	59,23105	76,78576	51,01825	11,19156	2,058949	10,29081	0,8798215
11/13/2017 2:30:00 AM	59	10,9556	5,836787	13,27151	4,141315	23,19318	11,89911	13,54526	3,859761	14,08074	8,563081	12,1998	6,880457	77,96716	75,16889	69,0652	61,83328	17,84013	2,752197	12,40737	3,855479	17,70474	2,796198	21,00871	3,345698	16,32059	4,631203	11,52624	2,663572	86,91769	72,64347	88,92532	61,57632	10,77172	8,481779	14,79927	6,470836	11,22817	3,558936	13,24326	1,643595	9,674308	6,798602	11,95665	10,58977	13,56985	22,65459	21,8252	12,83813	14,10298	6,001464	15,65173	3,153252	19,00579	3,927249	13,82681	3,440401	18,9412	3,089288	16,88833	1,109845	13,51286	9,142698	20,19777	21,78817	24,32706	18,60363	20,98944	14,64364	19,16183	14,61317	24,02575	16,17471	17,8422	16,89137	33,89306	11,58122	15,06963	4,099179	11,07234	2,903404	80,35947	55,48968	73,82316	65,55641	69,7054	64,36803	72,16208	77,36973	76,63165	59,97313	78,85852	52,11808	11,22603	1,900282	10,33764	0,8921862
11/13/2017 3:30:00 AM	60	10,80778	6,482234	10,94538	4,07293	21,82623	12,35846	13,42355	3,819974	13,90024	8,967452	12,65874	6,777465	76,97337	78,5856	72,55278	61,61887	17,09342	3,168863	10,84425	4,203899	14,98066	2,672621	18,51708	3,483021	15,83002	8,676711	12,39687	3,799528	87,48239	73,34805	87,27288	63,22462	10,80391	7,798615	14,77889	8,197186	12,38312	2,992927	13,30446	1,752597	10,11702	6,352163	12,26411	6,538462	13,59168	20,42309	20,7092	14,06505	13,52198	5,828084	15,09615	3,016827	20,12351	4,647436	14,12833	2,938564	20,20536	3,046391	14,81198	1,302083	13,5836	9,310346	16,04754	18,43253	24,44456	17,99141	20,87485	16,22354	19,26648	14,33556	22,34292	15,04566	17,10509	17,79413	33,58926	11,46517	14,90302	4,192847	10,91926	2,989956	81,5406	57,67884	74,8278	67,24809	71,30035	64,88534	72,86024	77,20726	81,33614	59,54583	79,52911	53,15947	11,25622	1,905463	10,15224	0,9008898
11/13/2017 4:30:00 AM	61	10,76398	6,109914	12,01391	4,220132	18,84505	12,28642	13,56032	3,735286	14,41195	8,693634	12,68305	7,016744	78,8619	77,96855	71,68802	63,57296	16,56526	2,705363	11,52009	3,610881	14,4172	2,60617	18,47812	3,366973	16,92474	3,70517	11,62011	2,486116	87,91025	74,92989	92,62241	64,80383	10,71231	6,953955	14,48587	5,432071	11,25428	3,112152	13,26329	1,810759	9,780823	6,312169	12,12547	6,477813	13,34888	21,09623	20,48443	13,43723	15,80197	5,977011	15,86801	2,759519	20,81192	4,093515	14,06775	3,075472	19,61932	2,229636	14,29446	0,8473558	15,94724	9,217575	16,15868	16,19205	24,62554	17,89208	20,45549	14,31187	19,26904	14,03625	22,67649	15,30394	16,32806	17,32966	33,12908	11,29987	14,72204	4,225934	10,97687	2,979595	82,22771	57,90983	75,49416	66,60603	71,51001	64,74297	72,73534	78,04253	77,56286	59,74491	80,04497	54,16632	10,83022	1,873826	10,61049	0,8838969
11/13/2017 5:30:00 AM	62	11,38615	6,171875	11,16055	4,020295	18,90708	9,607925	13,53593	3,82771	13,8264	8,602178	12,52963	7,025723	78,55534	78,57524	72,52494	63,86833	16,47926	2,839578	11,24323	4,365606	18,14876	3,114293	19,77661	3,377059	16,67033	3,143443	17,32634	2,776857	88,37188	75,2705	89,76501	65,13069	12,31826	5,590946	14,58928	5,553506	11,34995	2,880886	13,64493	1,958237	9,80403	6,181684	12,23786	7,42526	14,15582	21,34436	20,38994	13,58795	13,61309	5,799624	14,53526	3,013926	18,82813	4,852523	13,54726	3,147104	17,06392	2,545038	14,69282	1,266578	16,63406	9,205487	17,265	15,97169	24,35649	17,40336	20,75763	14,62823	19,48311	14,13842	22,4647	16,52955	16,2585	16,938	32,8831	11,05272	14,51467	4,326164	10,85779	2,899812	82,60016	57,41248	74,43578	67,16291	73,4969	66,02067	73,94549	79,27235	82,3432	62,08969	79,26849	53,7341	10,56166	2,004587	10,22982	0,8825846
11/13/2017 6:30:00 AM	63	13,82267	6,24475	12,75641	4,030587	18,61047	9,616629	13,83973	3,617788	13,36532	8,820182	12,60057	6,763857	79,57132	80,32563	74,64758	67,44993	16,83017	2,723047	11,01065	4,417205	14,85812	2,523279	19,05995	4,575183	16,44507	3,431974	11,25297	2,603062	90,57781	76,78189	89,57139	65,3203	10,68358	6,827684	14,5892	9,045715	11,14321	3,735563	12,93656	1,87127	10,00801	7,01474	11,75951	7,645751	13,53897	21,81442	19,83595	14,2767	18,76147	5,845629	15,59226	3,114915	22,64817	3,627667	14,61421	2,92841	20,48042	2,46111	14,16384	0,9641634	16,0664	10,32563	15,82601	16,2348	23,86881	17,42484	19,98688	14,37527	19,06637	13,74883	22,0019	14,90254	15,83976	16,18127	32,26839	11,01086	14,48711	4,297705	11,04858	2,660256	83,79905	58,93285	75,52864	68,32484	73,77106	65,67633	74,75803	79,60896	79,45824	60,734	79,8521	53,07506	11,24827	1,861047	10,29399	0,8977122
11/13/2017 7:30:00 AM	64	11,77726	5,972246	10,8772	4,079078	18,48392	9,823582	13,50595	3,707657	13,83185	8,516385	12,85692	6,849511	81,21346	81,69161	76,88813	66,84481	16,22403	3,032438	12,62565	4,249281	14,55771	2,710889	17,68665	4,861434	15,64724	3,216319	14,06775	2,453995	89,8883	77,03076	89,32555	65,49375	10,99428	6,987112	14,42563	5,406996	11,61956	3,221568	13,16444	1,720684	9,995995	6,114404	11,99948	5,817308	13,67264	20,42046	20,02383	12,89657	13,23635	5,908073	14,80742	2,759104	21,79225	3,880968	13,93326	2,920604	17,86631	2,940705	15,03088	0,9004062	13,15802	9,075279	20,03191	16,03075	23,88864	17,27378	19,67811	13,46347	19,84347	14,39406	22,04479	14,82434	15,60766	16,40521	31,44238	10,88887	14,94605	4,153265	11,37627	2,858712	83,96918	58,83247	77,43065	68,55258	76,10398	66,05251	74,95621	80,09782	83,18489	61,59027	82,21886	54,01263	11,00492	1,896759	10,17511	0,889285
11/13/2017 8:30:00 AM	65	10,99145	8,368079	11,60105	4,155062	18,74641	10,21766	13,62318	3,986724	14,02824	8,629532	12,71469	7,614598	80,77379	81,93986	77,90582	67,34458	16,35113	3,395571	11,16207	4,572488	16,4544	2,656665	20,08642	3,99522	15,5075	3,448138	11,06785	2,786528	92,32359	82,37013	91,78762	67,55595	10,86352	6,231903	14,62312	5,225533	11,24213	3,447931	13,56294	1,608021	9,750636	5,968999	11,60215	11,36425	13,94341	20,86497	19,67009	12,60665	13,32283	5,642338	13,94859	2,613837	19,95123	3,325183	13,5809	3,401788	21,06211	2,140528	15,01292	1,280601	13,50395	8,988795	15,94876	15,63094	24,1181	16,08339	19,98391	12,5096	18,65012	13,78633	21,18928	14,99468	15,72861	15,78864	30,67473	10,64566	14,51385	3,386177	10,83665	2,964813	84,00027	60,39981	77,28358	68,74241	76,9552	66,98794	75,65906	80,68143	83,28892	62,86355	82,67456	53,6696	11,61631	1,906706	10,06424	0,8560593
11/13/2017 9:30:00 AM	66	11,58295	6,402382	10,58549	4,14021	18,80119	9,872416	18,13944	3,779565	13,92442	8,713114	12,3385	6,854968	83,29224	83,38493	79,05029	69,08993	16,74693	3,155117	11,3465	4,441728	14,27705	2,566382	18,77977	3,45919	16,67738	3,802498	12,99452	2,51347	92,80435	78,52557	90,14706	69,38509	10,5495	6,347466	14,47523	7,653763	11,24399	2,84462	12,77485	2,223419	9,402699	5,982744	12,82735	13,12293	13,6593	23,52433	19,49409	12,36157	15,2531	5,727232	14,92864	2,616601	18,64369	3,97056	13,75566	3,04204	17,1904	3,298381	15,01229	0,872914	14,04834	9,69807	18,18834	18,51024	23,64072	17,10675	19,41472	12,69777	18,12707	13,55983	21,62799	14,43558	15,53161	16,00734	30,70029	10,52961	15,42247	3,168794	10,8544	2,833499	86,81981	61,40155	78,67622	69,80438	76,03573	67,77444	76,26617	80,91988	83,84166	62,92744	83,30722	54,70449	11,03738	1,797911	10,33778	0,8893541
11/13/2017 10:30:00 AM	67	10,30621	6,543366	10,29323	4,195057	18,53048	10,57644	9,118798	5,007461	8,815969	12,46747	11,66515	16,96977	82,47769	83,16175	80,60503	69,89092	11,92335	14,31477	5,874917	4,086401	10,99352	2,49551	6,381452	2,845795	8,508234	4,372928	4,225451	2,024343	93,07243	78,94583	91,83852	70,90876	3,809129	1,924458	9,112511	1,514285	10,99352	4,19409	10,87589	3,541735	10,93418	4,879324	6,883497	1,897312	13,89168	19,86572	20,81475	9,840641	12,14992	11,34146	5,739873	5,158253	11,9447	2,698387	8,653984	1,213252	13,70766	1,409566	16,82188	0,9388124	12,94043	10,28452	16,45937	15,58072	21,617	12,01861	17,54884	8,405725	16,74424	10,94178	21,14949	9,462865	12,52438	15,12226	31,0941	7,849318	9,472742	3,997914	6,84806	3,689973	87,79171	61,67303	79,88264	70,17601	77,63132	67,27917	77,16899	80,42709	86,13285	63,3993	83,2979	54,29004	16,69692	3,189656	9,881948	4,707325
