# Supplementary material for: Neuroblastoma signalling models unveil combination therapies targeting feedback-mediated resistance
Source: PLoS Comput Biol. 2021 Nov 4;17(11):e1009515. doi: 10.1371/journal.pcbi.1009515 (PMC8604339; doi:10.1371/journal.pcbi.1009515)
Supplement: S2 File — (ZIP) [file pcbi.1009515.s023.zip › drug_sensitivity/NB-EBC1_drug_sensitivity/NB-EBC1_LY_09-131117.txt]

Label: NB-EBC1_LY
Metric: Phase Object Confluence (Percent)
Cell Type: NB-EBC1
Passage: 1
Notes: NB-EBC1 with LY294002 and DMSO controls
Analysis Job: NB-EBC1_LY

Date Time	Elapsed	A1, Image 1	A1, Image 2	A1, Image 3	A1, Image 4	B1, Image 1	B1, Image 2	B1, Image 3	B1, Image 4	C1, Image 1	C1, Image 2	C1, Image 3	C1, Image 4	D1, Image 1	D1, Image 2	D1, Image 3	D1, Image 4	A2, Image 1	A2, Image 2	A2, Image 3	A2, Image 4	B2, Image 1	B2, Image 2	B2, Image 3	B2, Image 4	C2, Image 1	C2, Image 2	C2, Image 3	C2, Image 4	D2, Image 1	D2, Image 2	D2, Image 3	D2, Image 4	A3, Image 1	A3, Image 2	A3, Image 3	A3, Image 4	B3, Image 1	B3, Image 2	B3, Image 3	B3, Image 4	C3, Image 1	C3, Image 2	C3, Image 3	C3, Image 4	D3, Image 1	D3, Image 2	D3, Image 3	D3, Image 4	A4, Image 1	A4, Image 2	A4, Image 3	A4, Image 4	B4, Image 1	B4, Image 2	B4, Image 3	B4, Image 4	C4, Image 1	C4, Image 2	C4, Image 3	C4, Image 4	D4, Image 1	D4, Image 2	D4, Image 3	D4, Image 4	A5, Image 1	A5, Image 2	A5, Image 3	A5, Image 4	B5, Image 1	B5, Image 2	B5, Image 3	B5, Image 4	C5, Image 1	C5, Image 2	C5, Image 3	C5, Image 4	D5, Image 1	D5, Image 2	D5, Image 3	D5, Image 4	A6, Image 1	A6, Image 2	A6, Image 3	A6, Image 4	B6, Image 1	B6, Image 2	B6, Image 3	B6, Image 4	C6, Image 1	C6, Image 2	C6, Image 3	C6, Image 4	D6, Image 1	D6, Image 2	D6, Image 3	D6, Image 4
11/10/2017 4:30:00 PM	1	26,03517	19,73972	28,876	23,90197	32,53122	17,84911	34,84188	24,79553	33,69184	15,79589	32,55374	43,59341	36,50193	24,30848	32,81042	19,94757	32,28221	26,65651	45,11619	25,61547	44,00689	29,82759	42,87031	23,73121	43,75622	34,61863	43,03568	27,0939	37,44646	25,12634	36,12241	17,94174	38,32394	23,362	39,64709	23,64846	44,41257	23,34701	50,22808	20,60469	47,21209	26,1526	50,47338	28,71823	41,08236	33,79538	44,65662	21,25553	36,27694	16,50841	51,14618	25,0775	42,97926	26,82858	45,55399	24,78069	35,37108	26,09776	54,71548	27,65701	39,27615	20,32687	51,78106	21,4537	35,01548	23,86639	41,43112	32,9423	44,57283	20,411	50,84701	32,94706	38,56522	20,69	45,85661	21,90747	53,15926	23,00564	42,78418	30,05568	38,05827	16,38235	36,35659	23,37326	52,75089	22,21534	32,43783	21,27273	48,07236	28,49649	38,93216	26,21008	47,65977	28,87489	61,61963	25,65802
11/10/2017 5:30:00 PM	2	27,69576	21,07192	28,41692	25,15335	34,86129	18,25051	36,17712	26,01135	32,66137	16,52872	35,63426	46,44148	36,52942	25,97079	36,33075	21,59593	33,2282	30,00028	45,0373	27,33844	45,64793	30,3469	40,14942	26,92266	44,74656	37,03166	42,98298	28,09136	40,63274	25,91056	37,60141	17,57225	39,51184	22,44067	46,82637	25,65139	47,33325	28,63105	50,71687	20,38088	52,6452	28,23034	52,94713	29,83739	47,02006	35,2388	45,82601	23,40973	38,64453	17,8333	50,14962	28,61406	43,6792	28,40724	50,50944	24,48621	41,59061	26,96852	52,10619	27,35073	41,78278	21,71247	52,83689	20,87803	40,85172	24,87435	44,85818	35,86642	45,80087	22,221	55,62555	34,46757	39,78041	22,6575	46,79467	23,30329	55,24308	23,97947	57,21085	33,14324	40,55489	17,70847	40,47752	24,09241	55,13187	23,41615	38,36891	22,5125	52,24201	30,49874	41,21484	27,84262	58,1087	32,49095	64,76141	28,13509
11/10/2017 6:30:00 PM	3	28,34701	22,36054	31,88177	24,39718	34,2948	18,38155	36,43112	27,76815	33,96503	18,50437	37,48114	47,86548	40,37985	28,04439	35,06411	23,9975	36,76952	32,73231	49,01311	29,61739	46,66155	32,87695	40,78167	24,73344	46,55456	38,73605	45,63143	29,2919	45,1251	26,01369	39,20687	17,93753	40,11039	24,94059	50,52242	26,6981	48,35095	26,88737	49,90399	21,52147	57,40185	28,80947	57,39211	31,40632	46,29849	38,14235	49,27367	24,16957	41,10135	20,25959	51,90685	27,93035	45,71784	28,99578	55,04055	28,47197	41,48286	27,62199	57,75061	31,37267	46,41123	22,48543	56,493	22,31895	43,73681	26,46876	47,03263	39,02748	45,8696	23,9794	57,45564	36,69299	43,22951	25,89281	46,9105	23,63893	57,85954	25,09436	55,1108	35,09346	48,77811	18,15829	39,3846	26,36266	55,42184	24,81108	37,20809	23,38666	56,85815	31,53812	42,77707	30,91063	53,20534	35,59544	66,17007	29,12549
11/10/2017 7:30:00 PM	4	30,1213	22,39327	28,5253	25,61775	35,1729	19,84513	35,25537	32,01799	37,51706	17,14253	38,8485	49,11285	39,05511	29,04813	37,47002	22,89816	36,56491	32,99362	53,06442	31,77664	50,10804	32,12699	42,76553	27,02296	46,57486	40,24943	48,91219	30,00822	45,2953	28,24437	42,35501	18,09136	40,71563	26,33697	47,8402	27,04106	49,23083	26,92149	54,50708	20,95048	56,46848	31,11717	62,41787	31,71254	46,62495	38,17453	54,39856	26,00278	41,80351	19,82786	57,69134	29,22766	48,93575	29,76784	56,05133	26,74044	40,75307	29,02852	58,51776	30,54045	44,83173	23,10227	61,53963	23,67367	43,95937	26,83825	50,58142	40,46778	48,20775	27,0899	63,5599	38,09661	42,33934	25,59426	49,87953	24,34475	57,59512	25,47366	48,01427	35,17082	50,08406	19,18539	46,30595	26,27169	58,04722	30,24184	37,05971	24,96395	54,22995	33,07603	47,3805	32,14322	55,0938	34,15237	64,30088	28,93257
11/10/2017 8:30:00 PM	5	30,06445	22,78528	29,97561	26,14735	37,42989	19,8278	36,99609	29,26193	33,95537	17,04603	38,98645	49,27139	38,73536	28,67913	39,94225	23,77673	34,34302	31,24399	49,57152	32,5668	46,1669	31,20427	42,03539	27,61474	45,29178	41,02412	46,0034	30,78049	43,70642	27,9617	39,76176	19,21371	42,72077	24,7822	44,02969	26,3829	52,89905	27,10806	57,62863	21,56893	59,27291	30,73856	59,15512	31,44031	51,28592	37,98519	50,32929	25,4597	43,13205	19,90557	53,10214	29,81943	51,67614	29,62733	57,92489	26,93647	44,91732	29,54548	58,26799	31,01446	48,51134	24,10422	58,45871	24,1733	46,20793	28,33084	53,96428	39,36547	47,6137	24,79699	62,5753	39,51067	43,22467	26,18542	50,5895	23,76513	63,33493	25,48367	52,19171	35,39422	49,61027	19,38142	43,618	28,8677	57,19801	25,01126	40,93267	25,45805	55,56711	32,85146	48,36546	29,98086	53,50865	33,34826	61,55463	30,12869
11/10/2017 9:30:00 PM	6	28,11526	22,75889	28,98817	27,52818	34,49347	20,50985	39,16307	29,958	35,40403	17,81257	39,83588	50,35651	40,99387	28,14441	39,41866	23,5148	39,15106	30,17746	47,09777	31,20303	47,68816	31,12863	47,17575	27,70163	47,09619	40,90525	45,34911	30,61754	46,62426	29,38495	44,26497	18,04135	42,52659	24,39607	44,99945	26,99975	49,90205	26,23556	55,12461	22,24422	56,09962	31,53259	63,50119	32,45938	50,33847	38,68901	56,66916	25,89999	44,07017	18,56681	56,97426	30,69829	48,73446	29,50417	54,85093	27,83841	48,04888	30,56884	56,56727	31,53971	52,42375	24,93396	62,77009	24,85784	45,33585	28,44026	49,6464	40,12724	52,35591	24,89652	60,74533	40,54964	46,37434	26,29207	51,97627	24,71589	61,11689	26,90829	51,78713	35,94765	48,06622	20,61533	43,7473	32,2199	59,05434	24,8537	37,66903	25,09394	56,87756	33,42569	44,96338	31,19114	57,72021	35,43428	67,45862	30,63322
11/10/2017 10:30:00 PM	7	29,05345	22,97283	30,24736	27,20277	36,34291	20,64828	39,15693	31,89863	38,09385	17,50539	40,93556	50,01002	43,2613	29,88844	40,55579	24,72895	35,47324	30,88452	47,12091	31,74569	50,23058	32,30555	42,60852	28,06884	47,26756	42,77942	52,43086	31,17526	47,81658	30,05989	47,21803	20,28646	40,01133	23,94542	46,4852	31,10059	51,60933	27,0939	58,78799	23,17736	62,06593	34,48476	65,45963	33,30895	49,43068	44,79796	54,61055	26,84116	48,98389	18,78046	64,24542	30,76323	49,54306	37,34016	60,07612	28,15194	49,62119	32,19234	65,03178	33,05323	46,91811	25,39118	65,16254	26,11309	51,43837	30,34096	49,89334	41,60173	52,46677	26,60312	61,39237	40,78526	49,78704	29,01677	55,09291	25,53631	63,56163	26,66231	51,85034	38,19746	49,11921	20,12703	41,55877	30,63757	60,1499	27,21078	43,79483	26,12152	60,25875	34,52421	48,55438	30,94275	63,16597	38,08728	67,84725	30,55586
11/10/2017 11:30:00 PM	8	30,20674	22,01218	28,85003	26,96066	37,34029	21,98981	43,33479	34,71817	39,90799	19,05339	42,35812	52,33961	47,30258	30,18022	41,63952	26,2529	38,15519	30,88528	51,29635	31,47989	51,51477	33,73743	44,18877	31,40784	49,49844	42,44246	49,61732	35,05105	48,66345	31,48437	45,40112	19,61303	39,50666	24,60267	43,12597	27,06026	55,00255	28,28139	56,8931	24,49651	58,60839	33,85865	65,63688	33,13703	53,64708	44,09296	60,36265	27,61854	47,54607	21,34692	63,09322	32,20898	52,61453	32,49813	61,27991	30,00781	44,06195	32,50021	61,46026	33,27262	48,77826	25,07937	66,3588	26,78679	50,98516	31,94884	52,87812	42,04534	54,74448	27,52763	66,48618	42,26487	51,70335	30,24232	55,78706	25,70084	68,00875	27,97255	52,47085	39,77674	48,62933	21,56741	43,06462	28,17908	61,25428	27,4321	38,92304	26,52071	60,97135	36,88177	55,63067	32,90189	63,18896	37,96432	66,64339	31,79563
11/11/2017 12:30:00 AM	9	28,90542	21,99975	32,04085	27,20007	41,4888	21,55214	41,38042	32,55043	39,2718	18,98147	43,48075	55,09091	47,89229	31,19419	45,28093	24,58471	37,84967	31,37068	49,21033	31,25158	52,5152	33,59955	50,96277	29,65103	49,18835	43,85044	54,5173	32,66254	52,196	30,60297	48,8054	19,9513	39,13675	23,48813	42,78246	26,42822	58,19256	28,25535	59,86337	24,65082	59,26235	34,417	68,52412	35,49811	52,88358	43,04232	61,46924	28,55272	48,44966	22,23088	62,15926	31,48769	54,90681	33,83994	59,11893	30,93364	51,36771	33,56156	62,05177	34,47959	58,52323	26,20102	66,98698	27,42768	48,95799	32,87591	55,7215	44,34889	54,95924	28,35143	65,6824	43,91475	51,79433	29,88934	53,71933	27,37863	66,14445	27,56791	55,19369	39,71762	56,61673	21,49536	44,19243	29,02423	64,70788	27,30742	42,29988	27,59933	62,53875	37,92516	53,5032	33,76699	59,61372	39,21315	65,27686	34,72093
11/11/2017 1:30:00 AM	10	29,18346	21,68193	28,83455	28,96655	40,08062	22,01591	40,32093	40,23742	44,12509	19,43399	48,33085	53,11015	50,31416	33,36649	46,08125	24,96608	38,70116	29,81964	45,56208	30,85882	57,10938	36,09499	50,93777	29,30828	51,26976	45,06355	53,83987	34,18221	53,46395	32,22729	49,29508	21,78582	39,59073	25,22277	42,66696	26,44059	61,68284	29,51073	62,40579	25,99767	61,05921	34,96084	72,28656	37,28303	56,85394	44,14705	61,86298	30,49894	48,89236	22,39514	64,45374	32,4636	57,0861	35,01506	63,93962	30,9136	48,10635	34,11832	62,48736	35,52961	50,87926	27,15849	67,67725	29,381	49,34882	32,5268	56,15606	46,22908	62,29789	30,1376	69,08191	47,41511	51,10529	31,24303	58,93886	28,64266	69,85507	30,28584	54,24086	41,08256	48,80257	21,20793	45,12856	30,325	65,0471	29,32147	45,99283	29,3511	64,30116	38,17038	57,80069	33,56453	61,49868	39,27242	69,49789	33,21321
11/11/2017 2:30:00 AM	11	28,69578	21,46282	31,32101	28,89396	40,10658	22,23385	40,6116	35,8131	44,81157	20,98136	50,29993	56,0606	48,17694	34,32001	47,44211	26,10501	37,19593	30,76522	47,48646	29,35676	55,10002	36,46876	54,6053	33,4192	53,09295	45,63108	55,67191	37,02559	54,23	33,16161	49,23223	22,33602	41,13202	22,98291	42,56769	25,43324	58,93512	29,63362	64,43075	26,8281	63,11526	35,33371	72,41476	36,07524	56,56782	44,36153	64,25335	30,62058	49,1027	24,70449	69,97617	32,59566	57,2065	34,60572	62,32587	32,37532	48,9298	34,81674	67,56866	36,06391	58,02684	27,67186	66,60264	29,70788	50,60041	33,96331	55,30476	47,74529	61,80468	29,24652	67,71421	45,97909	54,47081	33,22792	56,03719	28,66345	71,61879	29,99634	62,27785	41,15261	50,27105	24,13075	46,29497	30,88666	64,96028	29,5032	46,33414	28,15083	63,7042	38,66815	57,2706	34,38896	65,49431	41,54067	72,34741	34,958
11/11/2017 3:30:00 AM	12	28,36331	20,67833	28,15829	25,47172	44,60468	22,10841	42,04003	36,35936	40,48153	20,14534	49,57505	54,77537	50,84301	34,87719	48,91274	26,52092	37,61183	31,72103	44,77115	29,57477	55,87188	35,82125	49,3104	31,74548	51,84751	45,99221	58,09986	35,06825	55,68704	33,61751	48,90604	21,98684	39,82116	22,18985	42,11842	27,01247	60,4778	31,08968	65,71859	26,90961	64,86489	36,56388	70,90966	39,14228	55,95933	46,06046	65,66286	30,66278	55,53886	22,05453	72,18771	33,91143	55,98911	35,06038	65,08407	33,70282	54,20576	35,84756	70,46737	37,51202	55,38428	28,53918	71,18044	30,39671	52,49779	33,83351	56,72725	49,14443	64,74815	32,33298	69,29922	46,11447	52,22659	32,30776	58,67305	28,60239	73,77852	29,65939	55,84246	42,20395	53,68859	22,34548	45,86193	30,09042	63,73874	31,40106	47,96378	28,45691	64,81233	38,27055	58,20348	34,23816	68,00619	41,48721	74,09615	37,15338
11/11/2017 4:30:00 AM	13	27,66157	20,80405	27,83336	24,38281	43,0312	23,88712	44,29329	35,35284	45,21345	20,90379	50,31954	54,84569	51,29179	34,17896	50,13187	27,11034	37,64444	30,45176	46,5167	28,22613	59,201	37,8297	50,9882	30,73434	55,48456	47,8469	56,89793	35,60545	55,89377	33,4996	49,93645	21,6188	38,1587	22,66406	44,82255	24,23788	64,82055	30,42634	68,19449	27,37808	66,31763	36,67842	73,31717	37,70433	60,60186	47,55084	63,77073	31,5978	52,01302	22,58317	67,73127	35,15259	57,13493	37,08389	63,28304	32,89028	57,1263	36,81622	71,03117	36,93013	60,62638	29,76701	74,28915	31,86519	50,91539	34,33294	57,03297	47,133	62,48059	33,65149	72,51182	49,3826	54,89804	33,39571	62,19019	30,4043	75,35588	31,53431	60,92224	42,94264	57,04119	22,75123	50,20101	31,49342	66,38215	30,67632	50,81129	29,38198	63,69073	39,82697	58,89127	35,22968	63,86108	43,44427	69,07156	37,31349
11/11/2017 5:30:00 AM	14	29,54431	20,64186	30,80225	24,82303	42,39936	22,52998	45,29647	36,72939	44,79284	21,44625	47,20498	56,6074	52,39209	33,97291	49,43378	28,13405	34,21226	31,54606	43,25555	26,6255	56,25961	39,31366	49,33424	29,97299	52,99866	47,7962	57,22066	37,99307	57,08348	34,01076	49,85439	23,59036	35,41888	21,33006	43,90915	24,94764	60,81448	29,97451	62,66447	27,60638	72,29305	41,02737	72,75275	39,08619	59,15914	48,15242	66,89904	31,51138	51,66127	25,26166	66,45772	33,96683	59,30206	37,95459	64,55384	33,6171	50,93695	37,07822	71,16725	38,93402	58,28865	29,8461	75,7816	31,73533	51,53121	35,23355	61,89303	47,87529	64,8327	31,14231	73,10704	50,73524	54,86932	33,52689	62,77707	30,49382	75,13496	32,55672	59,22365	44,22746	59,5633	22,65369	50,3027	33,48572	65,95483	30,69345	48,53966	29,13621	65,33778	41,31797	55,79141	36,22389	70,25813	41,40239	72,45718	37,63801
11/11/2017 6:30:00 AM	15	26,70307	18,94334	26,19861	22,77969	41,61183	23,15844	44,42702	36,032	47,43549	22,07498	47,05094	56,30139	53,84008	34,90322	49,7255	27,68968	33,44053	29,89963	43,49552	28,61558	58,91835	39,42854	53,90376	31,19633	55,83519	50,18892	57,02676	37,04804	57,2344	34,89611	53,52129	23,42728	33,68632	20,98461	43,62546	24,15921	61,62108	30,02404	65,31458	27,4645	73,1545	40,48713	71,32122	39,55598	60,04145	49,88437	64,07232	36,84861	54,66194	24,71278	72,20139	34,63459	61,10556	37,30292	66,65175	36,12525	52,98298	39,22449	69,93817	39,94032	59,15527	30,73884	75,28052	32,90527	54,82945	36,55373	59,10319	48,55306	62,98789	31,66591	72,88137	51,34402	55,77683	33,93222	64,80376	31,42801	78,4851	33,50119	58,83061	43,84712	53,22835	26,06336	50,33461	32,17099	66,52168	31,43609	51,80296	29,56766	68,25024	45,01575	61,73589	36,37524	68,6696	47,83751	76,20158	38,23373
11/11/2017 7:30:00 AM	16	25,97301	18,70172	26,20054	24,20563	45,6228	22,68291	51,91286	35,24674	47,26342	22,50131	49,72515	56,1142	54,93984	36,39423	51,18596	31,10004	32,55864	27,997	42,86548	26,75847	57,20021	38,76699	50,60489	32,882	56,70431	49,5908	59,63818	38,27054	58,42541	37,03899	53,15698	24,26324	32,72001	19,83291	40,94116	27,80318	62,02938	31,26934	65,42019	28,31206	72,79026	39,95268	75,91408	39,52572	61,19122	51,42842	67,38471	32,95148	57,91508	29,20736	74,71989	34,55481	62,2266	40,4979	64,80024	36,13733	57,22943	38,47957	72,41663	38,37319	61,34285	30,95587	78,64549	32,78811	55,49625	38,54063	61,4553	53,10027	64,91981	33,32062	76,16594	51,9764	58,50968	35,23202	67,08575	33,14676	77,87453	35,39781	59,32216	44,94371	59,36588	25,49196	49,50356	33,75304	69,07466	33,37513	51,75854	30,30165	67,56072	42,67131	63,59597	36,51864	67,94755	43,52916	75,91277	39,43379
11/11/2017 8:30:00 AM	17	31,20068	17,76864	27,30024	23,11582	41,50938	23,7777	47,18805	34,05194	47,30113	22,23282	54,98487	57,96102	56,60713	36,54924	50,64338	29,56752	31,03946	26,81068	42,90078	25,33053	59,57034	38,21915	51,85593	31,40909	57,62654	51,51173	59,58361	38,61807	58,35468	37,70108	52,80262	24,69745	33,40538	20,59281	40,37094	24,62015	67,31371	31,7345	65,35712	28,22074	72,80745	40,56567	75,15294	40,15024	61,73602	52,31613	67,53924	34,25364	58,47363	25,55227	79,81924	35,17255	60,02266	43,12514	69,64488	35,7032	58,93913	39,90903	73,022	39,34517	62,17389	32,30376	77,92744	33,88442	57,91957	38,69446	63,14717	51,40798	68,76575	33,34107	76,60651	53,5034	55,75196	35,58356	65,0907	33,50671	78,56405	34,81288	63,96006	44,29757	56,31024	24,46591	54,91594	32,47983	69,90869	32,40951	54,02789	31,59373	69,34958	43,16437	64,37003	38,03403	68,7413	43,41719	75,017	40,68724
11/11/2017 9:30:00 AM	18	25,41515	18,24941	26,20296	21,68297	43,45968	22,4368	51,20448	35,31395	49,87117	23,44765	54,99482	60,01161	57,60154	35,42295	51,08753	32,69411	30,6107	26,21014	43,03921	24,85294	59,42515	38,58726	50,81137	31,66826	57,3182	51,21926	59,47515	38,86446	58,65137	37,72678	56,56395	24,29232	33,50713	19,85322	39,99178	28,51321	66,05679	30,15508	66,24655	27,59774	71,82403	41,07186	75,65408	41,07399	66,17692	52,4437	66,67316	34,44899	60,03675	29,26019	82,04161	35,60946	61,22375	41,14742	66,29987	35,82995	61,07586	39,37438	75,18713	39,38806	62,79717	31,45874	78,38328	33,72472	56,92363	39,32886	59,57553	54,39428	70,30774	33,38679	76,24648	53,55112	55,37177	35,87057	68,07043	33,97036	77,94975	37,823	66,91245	44,96311	58,55418	24,45147	52,92737	31,95009	71,32446	36,83245	54,68502	31,41226	68,79504	43,53344	62,00514	37,16967	69,84086	44,47275	75,86932	38,45518
11/11/2017 10:30:00 AM	19	26,4488	18,28243	25,84397	26,52865	42,4035	21,78189	47,37822	38,83075	51,0186	23,90024	55,11978	60,24805	59,44165	35,47041	53,68273	29,95662	30,57886	25,34517	45,03233	24,96954	57,11856	38,17108	51,92777	33,44158	60,60421	50,8104	60,58984	39,71796	63,06401	38,209	54,02029	24,11444	33,74447	23,48447	40,28978	31,38677	64,73206	29,70974	63,99295	28,0419	75,03399	42,19006	78,41872	40,46185	63,82917	53,18558	67,22051	35,62652	58,85217	28,11312	81,28799	37,21375	64,89853	39,65317	70,86449	38,55023	62,35023	39,82835	75,40051	45,73594	63,42493	32,42188	80,39967	34,80113	56,97937	37,96212	64,04475	51,28634	68,42162	35,62984	75,95193	53,39855	59,22054	37,98375	67,8114	34,46521	80,26913	36,69389	68,04128	46,34954	60,45901	24,35891	56,39948	34,91138	69,66409	34,14774	53,41926	32,79896	71,71301	46,42801	67,63726	38,1947	70,7014	45,1023	77,34265	38,84871
11/11/2017 11:30:00 AM	20	24,97776	18,6171	25,31685	22,05916	41,01694	23,32884	48,81182	36,34401	49,94792	23,93209	53,25141	59,95137	58,08092	35,6768	52,50615	30,72993	30,93757	23,87966	40,71493	24,41769	56,55117	40,80018	51,44625	33,15837	58,19346	51,88322	61,25103	39,06651	62,60796	38,32712	53,86646	25,06528	34,92257	20,69028	40,67543	25,16731	62,88455	30,51772	69,25114	27,9642	73,04252	40,6719	75,08082	41,58433	62,8985	56,15842	73,2376	35,16903	61,27839	29,0473	79,03156	38,15194	63,46078	39,5175	69,26559	37,2152	61,2042	43,34784	75,5017	40,1872	61,58454	32,64865	82,85471	37,00417	58,09019	39,25784	65,50494	54,32693	71,87624	33,61717	80,00484	56,22901	66,89606	36,95264	69,23788	35,04496	81,12815	36,50939	67,34838	47,42553	60,46212	25,55807	60,53983	33,20188	71,65416	37,88903	58,68915	33,14531	71,05645	44,96236	72,22957	38,97802	70,99622	44,673	77,64527	39,86917
11/11/2017 12:30:00 PM	21	26,52547	18,1498	25,16075	22,32607	41,81919	23,02995	49,19043	34,42839	49,43413	24,80424	58,19283	62,47065	57,16719	36,75902	54,17848	30,08462	31,15246	23,23524	38,14117	24,09677	57,66032	37,83122	51,99685	33,0647	61,40239	54,00903	61,3599	40,58846	63,22751	40,72938	56,87997	27,42864	32,07484	21,92294	38,52771	24,34475	64,74525	30,413	65,25731	32,69044	76,65285	43,95454	78,99418	42,35729	66,86312	55,78809	70,88617	35,64986	61,45156	33,73279	83,61496	38,76188	63,36242	40,87465	69,88106	38,2021	62,65273	42,93297	75,01851	41,11517	64,35863	33,79566	83,78723	35,72952	61,03925	43,61724	64,01898	53,46713	72,1053	33,85755	82,82949	56,52927	64,90447	37,45365	71,14645	35,92299	84,06402	38,18627	66,70921	47,21189	56,91679	26,51898	58,31834	34,61553	74,58299	34,59018	56,8252	33,62643	73,35806	46,5174	69,85577	38,40759	71,78348	46,05997	79,81825	41,38615
11/11/2017 1:30:00 PM	22	21,74127	20,2942	23,96283	20,02708	41,84046	23,18848	51,18251	35,73456	50,66666	23,86246	55,4233	63,25721	57,10268	39,40705	58,44862	31,96314	29,2564	22,0805	37,13459	22,9644	59,0685	37,13252	53,40413	33,92097	62,65694	57,39501	62,99431	41,58412	65,9643	42,49344	55,54336	28,38286	30,87533	19,89114	39,51606	25,19742	64,72604	30,2897	65,84052	27,94907	77,57882	43,35302	82,2411	43,30619	64,53449	57,53281	73,48489	36,34954	59,58307	28,13495	83,93781	39,79505	64,91621	42,69549	72,92116	40,14513	61,5299	44,15873	76,84074	42,58455	65,38055	32,7283	85,69913	37,82265	60,12192	40,85606	66,45778	56,94035	74,98474	36,09955	82,72187	57,36143	65,83755	39,55784	71,8205	36,9065	83,7071	37,24028	71,04187	48,54968	58,85341	27,32185	59,78345	35,35098	75,48927	35,55813	60,07999	36,09119	72,75945	47,94941	71,11344	41,16234	76,40556	47,50891	80,24757	40,42468
11/11/2017 2:30:00 PM	23	23,53131	17,49178	25,16302	19,5068	39,9368	23,10358	47,5487	34,5146	52,23088	26,48071	54,98066	64,98212	58,46306	40,35215	54,45831	31,73568	30,34379	22,51354	39,77122	22,62744	59,12978	38,15699	51,14252	33,34881	63,44441	54,07458	65,76516	43,62753	66,04865	43,7395	58,02042	27,16187	33,1163	20,85917	36,81477	23,83876	66,34947	30,38931	66,80379	27,41	75,80784	43,32919	79,8631	44,86198	67,34381	58,37934	75,99221	37,71	62,97663	31,55021	82,37194	41,36654	66,46544	47,39846	73,27186	40,69794	63,33775	45,21476	80,18969	43,55527	66,81828	34,29632	86,26534	37,99596	62,95998	42,58814	68,02946	57,92075	74,4543	35,8651	81,51221	59,27139	69,93272	37,64057	73,14559	38,26364	85,22664	39,44587	72,90147	49,53367	59,16177	27,81256	59,94722	36,08857	75,9315	36,55919	61,71606	36,74162	74,17579	47,39887	74,21253	40,36838	73,69833	48,03928	79,83187	42,43425
11/11/2017 3:30:00 PM	24	21,62446	17,14529	27,23316	18,1871	40,10775	25,42136	47,33187	35,715	52,53122	25,74188	57,39597	67,02663	60,16765	41,29822	55,24439	32,6825	27,25146	23,59852	37,15041	21,52188	59,89059	37,01882	54,01056	33,27234	63,473	53,92476	63,91958	44,9515	66,50987	43,19381	59,73337	26,09624	30,56345	20,72191	34,13565	23,43363	62,3349	29,41313	65,63474	29,16998	78,20147	43,77646	80,15079	46,12532	67,57204	57,79765	77,53841	37,88793	63,63872	30,85454	83,99681	41,76759	66,73208	44,72929	75,2332	42,5556	66,04263	48,85265	79,26904	44,42908	68,8141	34,69669	88,34949	38,62173	63,77653	43,45753	69,02036	58,12424	74,66665	39,06347	84,98528	58,43336	69,30931	40,33944	72,45165	37,82714	87,55893	39,4016	71,91762	50,61478	63,36013	27,94982	62,03809	37,27599	74,43778	40,42199	59,65731	37,37311	77,41503	47,83564	72,1788	39,88457	79,16238	50,1528	83,21791	42,46505
11/11/2017 4:30:00 PM	25	20,35167	16,229	21,93448	17,54276	40,95056	23,08128	47,47126	36,90166	55,34055	26,58592	56,34235	67,22093	61,87997	41,0608	54,28997	32,76366	27,64465	22,28697	34,65648	19,49506	61,40259	37,8601	52,51085	35,18105	63,25811	59,61988	64,0393	45,82214	69,52739	49,1045	60,32653	28,8847	30,33536	18,20879	32,56535	22,43535	67,25092	31,0474	65,82622	27,94312	78,95067	44,99303	85,40818	47,05025	70,66313	60,24688	74,95517	39,4427	65,1769	31,02862	83,27345	43,88947	66,93378	46,15564	75,81137	42,78108	67,97034	48,63312	79,3279	46,8701	71,63938	35,67245	88,26591	39,89853	63,65875	47,81886	70,9518	61,14908	79,0527	39,96512	84,80714	61,61977	72,97089	42,49772	74,42073	39,81115	89,28742	41,40521	74,47316	50,61644	60,88245	28,76513	66,05749	37,35839	78,65759	38,66124	62,821	38,04895	79,36774	49,12094	71,93475	41,65748	76,80579	50,08247	80,51096	41,91064
11/11/2017 5:30:00 PM	26	20,44913	15,78512	20,66859	16,35438	41,5022	24,57898	47,5766	34,47301	57,83495	26,20787	58,41775	69,17545	65,038	41,42649	56,58834	33,27241	25,16882	21,48679	36,2701	20,41984	62,78176	37,91135	50,99201	33,62552	67,05363	57,78473	65,15535	47,00279	68,78323	46,10218	62,22985	27,82044	28,90245	18,64604	30,52643	21,8493	64,92395	30,71383	68,34177	28,90459	79,54617	45,60193	84,76874	48,12907	69,26282	61,36674	78,82026	40,26	66,43285	34,14539	84,80534	44,02623	68,69861	48,96159	79,22614	43,74461	67,61066	50,65146	79,96478	51,24344	69,47723	37,98879	89,33743	42,68326	66,06577	47,11449	73,65571	62,39141	78,21625	38,97692	87,09362	60,80481	67,65459	40,28079	77,26017	40,59668	89,32969	43,72886	76,72538	51,73368	62,00259	29,0404	63,17094	38,61662	80,36646	40,0896	61,50199	38,90646	80,61934	52,72539	76,61465	42,83232	78,79981	53,24768	83,07803	43,28188
11/11/2017 6:30:00 PM	27	19,23464	14,49568	21,86547	15,88956	42,38029	22,87971	44,82945	37,689	59,30938	27,07795	60,64808	70,10038	63,90667	42,67559	61,22534	39,61822	23,42562	18,9973	32,98395	17,52307	58,39861	38,63858	51,98635	30,28888	67,16705	59,41265	67,5429	48,27517	71,34678	51,94781	62,70005	30,43311	26,82913	15,5006	29,47302	20,97459	65,35491	30,74271	66,04395	27,95949	83,04252	47,90651	84,37058	48,13916	70,3802	62,54221	80,35049	41,00609	68,66421	38,13398	88,86018	45,87465	70,08144	49,97431	78,98969	45,62169	69,22151	51,99492	81,06157	49,45575	69,97209	38,28712	89,27532	41,44908	67,78004	49,16895	71,25946	62,77195	79,84341	41,44667	87,65411	61,91513	72,77486	40,97342	79,76659	42,60037	91,60388	43,67823	76,22147	53,48344	65,20888	30,10921	63,85804	39,28866	79,52088	42,36164	63,35337	40,97163	78,63257	52,92938	78,22054	45,12268	83,14428	52,79384	84,52905	43,46355
11/11/2017 7:30:00 PM	28	19,29646	14,06561	19,39448	15,17773	43,88511	22,34036	40,09464	32,26438	58,80996	27,4064	63,45712	71,36591	64,92526	43,79352	61,43914	37,20249	22,87536	17,92503	30,52608	18,11865	59,17337	38,56004	55,13512	28,90902	68,42368	59,25687	70,26884	49,31013	72,66599	48,15112	62,99604	31,24517	26,38028	14,61124	27,18619	19,80355	64,0558	32,01633	65,40437	28,16334	81,74466	48,68624	84,1264	51,41385	71,17077	64,75499	79,51647	42,07933	71,2547	33,67415	88,5072	46,23198	72,6405	54,245	80,09629	46,37261	70,99428	54,20412	79,40408	50,13622	69,14705	38,9544	90,13718	42,97573	68,40939	50,36977	76,31956	64,46038	82,84621	41,03559	89,33231	66,9887	74,16391	42,3586	81,4419	43,06001	91,42242	43,80982	76,99332	54,67984	65,2627	30,40403	68,25694	40,02238	81,68373	43,51922	65,48755	42,95646	82,02973	53,40683	77,86237	45,40113	82,61646	53,3828	85,4139	45,08303
11/11/2017 8:30:00 PM	29	17,43666	13,88684	18,30315	16,73581	46,31936	22,05936	37,28566	29,95082	63,97829	27,7589	62,95224	72,46243	66,19501	44,0806	59,72431	35,38026	22,07263	17,6807	28,86529	16,87003	61,03069	39,51625	57,45911	29,35366	69,24638	60,73877	72,08921	50,20709	74,83001	49,31947	62,88171	31,51747	27,9608	14,28983	25,89226	19,00862	63,66504	30,91208	65,59157	28,83462	84,03716	51,20331	86,24233	52,22169	75,14617	65,32873	82,77375	43,74323	70,5312	35,66659	90,89682	47,08499	73,10055	54,01339	81,50345	49,01525	70,4604	54,89839	82,95756	51,00761	70,11571	41,487	92,01274	45,07542	70,81496	51,7593	77,25167	66,43118	82,4522	42,3691	90,0304	67,11926	74,81841	43,75629	82,47617	43,77929	91,69022	45,55923	77,32227	54,96277	66,89496	31,70397	69,29253	41,85925	82,28207	43,97201	67,39383	43,68024	84,29418	56,44431	79,03949	46,26333	85,16696	54,30323	86,4325	46,87389
11/11/2017 9:30:00 PM	30	18,01738	13,23283	18,31793	14,37991	45,00124	18,38093	38,11381	28,57744	62,47838	29,50404	65,08918	72,56045	66,19833	44,59466	60,70036	37,5029	21,60478	18,65026	27,78142	16,17498	59,29522	38,45435	53,8713	30,28964	72,16319	64,68246	72,37463	52,6615	78,0218	48,87531	64,44892	31,59531	24,19506	15,08351	25,66873	19,32485	65,61395	30,54515	63,84836	27,6711	86,60112	49,59611	87,47341	52,91231	77,72457	65,17496	84,11907	44,49726	73,42244	37,42436	91,0034	48,36366	75,65843	57,2648	82,27523	49,38439	73,28139	56,14163	85,02866	51,4562	77,15732	42,43576	91,94456	45,2971	70,90945	52,67966	77,98753	68,9763	84,88796	44,65517	91,25091	65,77882	75,59267	43,71629	81,0711	45,13843	92,00204	46,27058	80,87368	55,4193	69,48027	33,40165	72,39335	45,29758	84,72543	46,15475	69,11499	46,19474	84,51902	57,06558	78,23705	45,85821	85,73062	55,60213	85,69035	46,38877
11/11/2017 10:30:00 PM	31	16,75729	13,77038	18,61662	15,67847	39,75153	17,72415	35,60912	26,33793	64,593	29,62271	65,19831	75,12599	67,57288	45,5544	60,39651	39,21288	21,60588	20,0907	26,99222	17,02358	55,16896	42,69107	53,3542	30,56573	74,16322	67,58427	73,70869	52,40771	76,81905	51,56651	67,95003	34,37562	23,61682	13,46112	24,20501	17,05329	65,27126	31,16373	62,80325	28,36491	87,06938	52,35978	89,17987	54,73931	75,87251	67,80981	84,16611	44,45989	72,66959	44,21765	94,47392	49,8068	76,98808	57,6184	84,41245	51,27549	74,13946	58,26896	86,45709	55,0382	76,44245	42,22494	93,54119	47,32855	73,16658	54,01581	79,14857	69,09069	85,68682	45,10368	93,0314	69,53374	75,11647	46,31182	82,06544	44,89708	92,34879	50,61864	79,57587	56,39568	67,46698	34,83284	70,9938	44,06678	86,23598	46,86429	72,70515	46,91555	86,11441	57,31156	83,50085	48,18122	87,30997	58,23945	88,58491	46,03835
11/11/2017 11:30:00 PM	32	16,75129	11,02101	18,06573	13,49642	35,85295	17,83219	34,01671	26,03594	66,38326	30,49183	63,17308	76,0925	67,2056	46,47215	63,56985	38,89727	21,49232	21,18804	27,19109	16,96888	56,21028	41,42994	59,30766	32,2027	76,44507	64,91443	75,08724	53,79829	77,43279	52,57846	68,64314	35,05878	22,68706	13,9678	24,21647	15,92818	67,65639	30,77572	65,62701	27,91736	88,70393	52,02635	89,73842	55,75453	79,56662	71,03041	84,11411	45,2294	73,3372	38,34128	94,71783	50,70395	78,33865	61,5663	84,38599	51,62978	75,30511	59,17724	90,15418	54,77875	74,83732	43,77466	94,33011	48,33409	75,76225	54,38122	81,34298	70,09989	86,01086	46,92812	92,98457	69,34544	78,939	48,85368	83,24477	46,7595	93,84049	50,91505	83,54816	57,85215	69,41265	33,33665	75,56884	44,66644	86,47595	47,87777	73,96152	48,24892	87,9101	57,72491	85,89729	48,10746	88,60604	59,22739	89,75175	47,219
11/12/2017 12:30:00 AM	33	16,03725	10,53575	18,43336	13,09157	34,55647	17,34755	34,64398	27,40101	66,09914	31,65506	66,41959	77,03775	69,36374	48,53876	64,02195	40,8142	21,72517	19,46881	27,5085	22,28994	53,26709	41,34816	53,75518	32,56003	76,14742	65,83127	76,69347	56,48093	79,33079	53,51797	70,46861	34,73275	23,72112	15,77213	24,74035	15,48381	68,39557	27,49848	64,05338	27,79848	89,24403	56,43133	91,75612	57,1951	78,59409	70,41419	86,72131	46,59332	74,7686	40,69849	95,49659	51,64324	80,44243	60,75963	85,41184	53,16286	75,05001	58,56813	90,94247	55,4595	79,12888	43,57185	93,72776	47,50587	76,84978	57,98195	82,81962	70,61795	88,45815	49,95855	92,43196	70,22878	79,4816	53,03244	82,68955	46,28703	95,1633	50,61353	84,07999	57,99596	69,54783	33,53738	72,41083	45,78119	86,62799	51,36135	76,73083	49,90344	89,24797	60,62224	84,96381	48,66656	88,20361	62,6376	88,53103	48,56336
11/12/2017 1:30:00 AM	34	15,65664	10,3317	18,43902	13,58353	35,47456	18,34169	36,04512	27,64153	66,64291	30,99366	70,49362	78,73632	69,92471	49,59431	64,78807	40,62825	20,85751	20,47884	26,19736	16,86388	52,80864	43,05241	53,51736	32,92551	76,21408	66,36176	77,64783	56,41461	81,6599	54,68419	71,3342	37,62593	22,76007	15,86483	26,10162	14,57781	63,90833	26,8759	62,3175	26,93517	90,63543	54,98439	91,28565	59,19506	77,38113	72,10889	87,91598	46,47229	74,97762	45,71072	96,02253	54,33487	80,92133	60,55012	86,95319	55,35684	76,82651	61,1325	89,50604	58,98727	78,27635	44,81025	95,77842	48,97339	75,21123	57,58553	84,56676	73,34577	89,32693	49,16881	93,69958	74,4525	80,967	49,53083	85,69062	48,93658	94,54852	52,81471	83,74634	59,48863	70,1539	34,75982	73,68611	47,53185	89,5452	52,84987	76,21643	51,36494	90,3065	59,57463	84,35027	51,58813	90,14444	61,01673	89,54955	48,17909
11/12/2017 2:30:00 AM	35	15,6402	9,163214	18,12756	13,29866	32,58842	18,11263	34,53077	27,22653	70,28764	31,59545	69,63459	80,6661	71,45287	50,21185	67,04161	44,88499	20,63972	18,61399	26,76724	16,17153	51,87859	41,80496	57,43438	34,14594	78,47066	67,70599	79,68598	56,72566	82,60154	55,22995	74,95434	39,22676	21,85062	10,57754	23,5456	14,83069	64,98917	27,28083	66,52078	29,55184	91,54475	57,48184	91,21029	61,52548	82,60471	73,49262	87,82052	47,98139	75,49886	41,79763	96,85655	55,1651	83,02663	61,63179	88,56046	56,37613	79,57083	65,57602	92,0814	56,7104	81,43672	46,83604	94,71478	51,17326	78,77445	61,00512	84,27008	75,20267	91,34374	50,26021	94,32339	72,64816	82,06503	51,01155	86,03262	51,22292	94,44912	52,12733	84,93085	60,67156	73,40083	35,83368	78,22882	46,6074	89,60343	53,17225	77,67753	53,2923	91,48596	61,73948	82,80615	52,2916	90,32894	62,47017	91,47326	49,70594
11/12/2017 3:30:00 AM	36	15,41625	8,81279	19,25163	13,45871	34,02465	18,79704	36,39285	27,39396	70,69781	32,13445	72,80429	80,85309	73,47059	50,77738	68,32021	44,37631	19,82323	19,96815	26,19149	16,96245	56,33461	41,0988	60,56477	34,92126	79,19997	67,12788	81,03629	58,07167	84,81688	56,54454	74,46528	39,70933	21,63503	13,13543	23,34612	14,91241	67,33442	27,9385	66,41157	24,49091	92,695	59,02679	92,23441	62,08837	81,74107	75,11191	88,79006	49,0346	77,57564	47,15939	97,31791	56,85808	84,55944	64,24155	90,30601	57,37732	79,68391	64,32484	92,23717	61,37772	78,89507	46,27998	96,69126	52,62344	77,23434	62,10924	84,66851	77,2646	91,23667	53,79925	95,39989	75,03206	83,82841	52,26638	86,50095	52,45559	95,39381	55,46944	85,89488	61,24247	72,53806	36,69299	74,28638	47,07774	90,51869	55,86614	78,93844	53,70655	92,3528	63,16941	85,66838	53,14856	92,27323	66,53466	91,32571	48,61744
11/12/2017 4:30:00 AM	37	15,5544	9,024025	17,42933	14,60751	35,48968	19,65407	35,97335	27,3144	72,63608	32,91777	74,14512	81,59904	73,67133	52,02227	68,52516	46,85518	20,30442	18,50623	26,26914	16,10501	57,42402	40,126	55,64882	36,52602	81,69568	68,60965	82,21928	60,0505	87,27496	56,68898	76,34035	40,95539	21,3972	9,416655	23,55279	15,53942	65,08994	27,71241	68,57558	25,20833	93,4612	62,24801	92,63304	64,01292	84,60835	75,94946	90,07468	52,1797	79,11189	44,45395	97,83924	57,30631	85,60559	64,83305	91,87273	59,58064	80,78284	65,59626	95,04297	62,81768	80,37592	48,31144	96,74776	53,21881	79,93535	63,34805	87,2096	78,94459	92,25423	55,84909	96,22457	76,63351	85,53699	55,216	87,7464	53,75698	95,42828	55,23748	86,59884	62,83992	75,34615	38,54111	79,65579	49,17192	91,10715	56,42242	80,67854	55,27098	92,04694	64,54486	87,7533	53,59568	91,94145	65,62672	92,22197	49,5651
11/12/2017 5:30:00 AM	38	15,40092	8,512586	17,1502	15,20985	39,16238	21,0617	38,03603	26,71239	72,33152	34,47993	75,40231	82,82439	75,65498	52,4015	69,99531	44,72073	19,89535	20,2274	26,73353	15,96706	55,66022	40,75452	61,35998	34,71127	82,30658	70,925	84,63162	61,51733	87,74694	57,56017	77,88345	42,35785	21,75543	9,346403	23,51273	14,78966	67,85554	28,05462	70,01582	27,24573	94,63272	62,14737	92,96869	66,91853	87,59678	76,16082	90,39194	51,94926	80,8754	48,1976	98,50416	59,08156	87,48322	67,43314	93,19436	60,24861	80,24397	68,91482	95,40037	64,46521	80,5341	49,48698	97,45456	54,13358	83,17674	66,17319	87,82991	79,37921	92,37781	55,85612	97,25623	80,12103	86,27293	55,3431	90,43228	56,07655	96,44369	58,91737	88,14752	63,6754	77,91771	39,6857	82,23841	52,18702	93,23759	59,09089	82,40551	56,85953	93,96959	65,11977	90,08358	54,26648	93,88774	69,13206	91,95085	50,37398
11/12/2017 6:30:00 AM	39	15,00863	8,437638	17,31115	12,96903	39,1809	20,68185	38,57205	26,19184	72,62669	34,47398	74,27975	85,14534	76,93199	52,67228	71,05044	46,49812	19,45036	18,6689	26,00326	15,9337	56,27094	41,49957	60,72281	35,82491	82,34583	72,95321	85,21358	63,56633	87,86487	61,31707	79,71154	44,45657	21,94035	10,01976	23,53642	14,45002	67,53661	27,72457	71,97281	25,51199	94,86074	62,01032	93,45933	67,74957	86,69996	79,31083	90,21987	52,33505	81,16759	51,01438	98,20126	60,84964	86,76703	71,40121	94,49913	61,4687	81,93517	68,78558	96,17672	66,06979	83,8494	49,60841	97,59711	55,91243	84,02762	66,33131	87,95293	80,82333	93,89935	56,51622	96,76649	79,3589	86,60616	54,99234	90,71991	57,25858	96,8989	59,48097	87,88924	64,65601	75,53458	40,74181	80,88548	50,65097	95,07681	59,05304	84,81647	58,87503	94,46577	65,93895	88,10014	55,5792	94,69254	68,41332	94,30103	54,00773
11/12/2017 7:30:00 AM	40	16,65285	8,473004	16,77277	17,84676	40,86414	21,05196	38,84774	25,82248	74,72259	35,42288	77,55637	85,49078	78,43307	54,33549	73,33376	47,49544	19,12211	19,04302	25,59399	14,68004	56,28101	42,96143	57,89871	37,20552	83,83905	74,53111	86,47546	64,83311	88,26363	60,33364	79,8881	44,14284	21,23943	10,65933	23,16921	14,56206	67,57819	31,58488	72,16436	26,35624	95,6056	65,18526	94,57912	69,57988	88,91972	79,37576	91,35465	53,7366	83,07507	50,35209	99,16349	62,3126	88,03831	70,68075	95,67467	62,95073	84,95186	75,55164	97,30486	67,41048	83,77736	50,66679	98,12086	56,74887	85,26794	68,9155	91,02993	83,61371	94,93057	59,12508	97,8049	81,14432	89,6806	59,89307	92,83806	59,59438	96,91672	58,97817	90,474	65,89896	79,27429	42,67739	82,99915	52,18674	94,55232	62,59581	85,2151	60,17075	95,26733	67,11814	90,59046	57,57122	94,66291	71,61867	94,73178	54,87373
11/12/2017 8:30:00 AM	41	15,12054	8,831718	17,23972	15,16882	41,51554	21,24233	39,82503	24,7784	75,03191	36,7419	78,89333	85,29937	79,68308	54,89597	74,21835	51,38898	19,51509	19,29515	25,62354	14,63113	57,98478	42,40792	58,21128	38,22799	86,51713	75,51013	88,06304	65,61409	91,05777	64,19927	80,78035	44,60454	21,46137	9,797262	26,67433	14,10512	72,26611	28,72479	72,29443	27,54269	96,51581	65,77704	95,75735	70,47552	89,71658	80,62065	90,97183	55,77918	83,6008	54,69572	98,8932	63,18372	89,62968	72,80483	96,0648	64,02312	85,66051	73,84734	97,12554	70,75521	84,99862	52,15593	98,60362	59,02838	86,95451	67,9128	92,71214	83,36953	95,3324	60,60462	98,3046	80,99745	90,60076	60,75085	93,25472	61,27494	97,07926	59,61159	91,07103	66,4736	80,68123	43,59106	84,98827	54,1389	96,23412	64,3281	87,74322	61,98663	95,45535	69,18152	90,84453	58,11271	94,55771	71,22154	96,09271	56,71267
11/12/2017 9:30:00 AM	42	16,84178	8,606253	18,86163	12,51568	42,95984	21,28516	42,32683	24,34889	77,29789	37,84594	79,88796	85,86835	82,506	56,98035	74,97768	48,54395	21,45129	18,51625	24,66429	14,54092	57,99017	42,08229	57,23247	37,79171	88,29375	78,16479	89,93665	67,33906	91,56194	66,23355	81,12878	49,3996	21,12338	10,29875	23,32732	13,55997	73,55148	29,06976	75,14202	27,27102	97,299	65,96817	96,54482	74,15044	89,99102	81,93462	92,20332	59,73938	85,98329	51,72856	98,95896	64,97382	91,19605	74,31091	96,34927	69,57505	86,3112	76,54364	97,32911	70,394	84,53174	53,35841	98,34998	61,26575	88,59596	71,5654	93,03113	85,9728	97,39963	63,14061	98,88829	83,41145	93,04156	62,19137	94,81391	62,30915	96,90423	59,62691	91,82023	68,22627	82,3249	45,49169	84,24362	54,88085	97,43176	65,20309	89,93964	63,20617	96,84896	70,67149	91,64381	59,05373	95,14582	73,51183	95,03447	57,20353
11/12/2017 10:30:00 AM	43	15,31989	8,518181	16,95395	12,47617	45,69746	21,11751	43,63223	27,61426	78,62062	39,21875	79,70512	86,3952	81,45094	57,32434	76,06902	49,26048	18,52378	17,66413	25,65739	14,27194	64,78842	41,86043	57,10834	37,28683	87,9921	78,75836	89,16943	71,03034	91,52576	67,50138	81,90422	48,56695	21,33172	9,765212	22,87515	13,77832	72,46685	29,54451	75,27887	29,59991	97,59926	67,64319	96,9878	75,6804	90,48492	83,29762	93,23663	57,74792	86,17824	53,53387	99,44132	65,42419	93,36117	77,20187	97,24373	67,91881	86,1993	75,53934	97,98782	72,19206	86,29256	53,71967	98,68494	60,37716	89,29653	74,25764	94,17241	86,11081	97,54629	63,71939	98,79442	83,32083	92,7897	64,85252	95,03999	63,00336	97,3106	60,84887	92,79724	69,75533	85,00339	47,11255	88,46734	55,81848	97,62061	67,03782	90,38413	64,87808	97,95287	70,71964	93,91861	58,97498	96,30139	75,7356	95,38925	58,68562
11/12/2017 11:30:00 AM	44	14,91994	8,510583	17,81568	11,93309	44,09676	21,07717	43,16638	24,95538	79,13986	40,10203	80,39698	87,67331	80,0713	59,08157	77,81091	52,0267	18,63533	17,95466	24,95724	14,45416	60,98986	42,22971	61,14238	36,76697	89,99958	77,24754	90,24751	71,17485	93,70614	67,63117	83,18586	49,69752	20,85171	9,304268	22,83336	13,50236	71,9438	29,83174	76,47305	30,37253	97,86929	72,2056	98,26019	78,31661	91,7086	83,49975	94,64143	59,85737	88,75497	55,71391	99,60676	66,88876	94,36845	79,77902	97,82031	68,97131	88,73819	75,37238	97,90015	73,19726	88,4317	55,62867	98,24181	61,29863	89,69517	75,57127	94,78041	87,0095	98,06187	67,66185	99,20992	85,23734	94,34723	65,02328	96,06474	66,32011	97,80911	62,42816	94,88189	71,60132	86,40376	48,46734	91,23148	56,91417	97,88538	68,6573	91,40391	66,8853	98,46049	74,42667	94,83055	61,09658	96,19654	77,99534	96,58868	60,18755
11/12/2017 12:30:00 PM	45	16,37358	8,496767	16,45405	11,61652	45,36838	21,00126	43,45878	26,00271	81,09956	39,84403	78,41429	90,19521	82,65252	59,87132	77,96115	53,50499	18,48323	18,7136	24,55674	14,21267	62,63359	42,07221	58,70947	39,34937	89,91235	79,76942	92,21908	73,82419	94,44621	68,98141	84,06519	52,20609	20,75368	9,072238	22,32365	14,09531	72,49779	30,26118	78,06892	28,48986	98,12494	72,58662	97,34714	80,37646	93,02815	85,37986	94,92837	60,5524	89,54527	57,49862	99,46509	68,2894	95,36113	80,37474	97,83902	71,41668	91,97668	78,41332	98,05793	77,17597	89,26048	56,38276	98,4145	62,30224	92,87267	77,02311	95,66756	89,52587	98,94639	66,24551	99,09441	86,25601	95,08054	66,84185	96,11911	68,27358	97,79744	65,25455	95,46717	71,81062	88,01303	47,81353	91,3349	58,11216	98,75719	70,23369	93,69854	68,6296	99,17289	74,12978	95,68047	62,6653	95,83975	79,23934	96,88129	60,84846
11/12/2017 1:30:00 PM	46	14,36747	10,26829	18,09116	13,02456	45,3125	21,04878	45,87878	27,68872	82,97172	41,18528	83,24354	91,57507	84,33681	62,41082	79,04178	52,56956	17,40012	12,23896	24,68391	13,58249	63,43985	43,77736	60,05602	39,65642	90,94407	83,18261	91,80592	74,50639	94,08018	70,60033	84,95303	55,03378	19,71223	9,820609	22,56749	12,8938	74,77502	30,21759	78,03983	29,90281	98,36421	73,08121	98,03313	82,11781	94,96008	85,9766	95,52353	61,3494	89,83926	58,33292	99,45665	69,70442	97,00984	82,56528	98,92774	73,23863	92,10876	79,54568	99,08853	77,53627	89,55867	58,53828	99,19714	65,40831	92,88869	78,44994	96,44432	90,10796	98,87323	69,32126	99,69835	86,08366	95,27382	67,3003	97,47154	69,61096	98,22496	65,80141	96,2451	73,73025	88,90805	50,6596	92,08112	58,57186	99,03701	72,65481	94,3424	68,98023	99,10948	75,32763	96,53356	64,15119	96,78492	80,98109	97,96475	61,04353
11/12/2017 2:30:00 PM	47	14,51239	7,777339	17,60154	11,39209	51,41516	22,13908	44,70049	28,85106	82,40012	44,37307	83,4129	93,38376	84,29494	62,27978	79,45188	55,79078	17,20401	12,58462	24,57332	12,98802	63,41118	43,36186	60,38627	39,2832	91,40694	84,68246	92,99514	76,2614	95,18257	72,29713	87,87191	52,22404	20,36728	8,967383	22,35805	13,19663	76,78866	33,32277	81,64132	30,77669	99,28133	76,65513	98,99198	83,62884	95,1997	87,88454	96,23454	62,92953	91,72953	62,13031	99,72308	70,82365	96,92998	83,1824	98,93672	76,49191	92,38368	81,7068	99,24638	78,85341	90,70029	60,3699	99,19928	67,1605	94,72114	79,91725	96,66198	91,9157	99,48007	72,27426	99,48532	88,80138	96,60609	70,96776	97,33526	70,77703	98,45338	66,83908	96,41406	74,82316	88,88124	51,43513	94,32893	60,41999	99,25439	73,21024	95,7655	72,04114	99,57816	77,12236	97,02365	65,44389	96,75758	83,62891	98,11533	63,2532
11/12/2017 3:30:00 PM	48	14,28672	8,577448	17,29408	10,62611	48,34963	21,52333	45,03986	26,61942	84,9455	43,87323	85,1309	93,82446	85,63862	63,17819	81,16338	56,59463	17,36544	14,07445	24,93272	11,20745	64,7418	44,86255	61,91072	40,09892	91,47471	86,68235	94,7715	78,64612	95,39366	72,48066	88,34418	55,62334	18,76202	7,924472	21,73885	13,05516	77,79412	32,79081	80,92879	29,89114	99,3607	76,52845	99,28818	84,88969	95,79735	88,19304	96,64787	64,33562	93,1909	63,81894	99,74677	74,62948	97,80891	84,28555	99,4313	77,67836	93,22068	83,73399	99,49969	81,6561	91,73071	60,1778	99,53927	69,35497	94,95282	80,58266	97,64403	93,73689	99,42411	73,97285	99,72397	90,1461	97,85153	71,80834	97,92467	73,69971	98,74205	70,20142	96,92687	76,85559	89,53436	52,9713	94,67562	61,05907	99,41637	75,84549	95,15639	73,7634	99,52538	79,27097	97,7015	67,56893	96,32391	84,06575	98,42963	64,91642
11/12/2017 4:30:00 PM	49	14,78179	7,884755	16,29338	10,58031	47,62586	21,41896	46,2299	27,16098	86,46545	45,42876	85,23126	93,89202	87,06911	64,59224	81,2882	56,74555	19,1447	8,819698	25,78111	13,70365	64,48898	45,72502	66,96252	43,05717	92,30969	86,97185	95,13118	80,50681	96,72524	74,57657	89,45982	56,4202	18,22578	8,205128	22,13024	11,87797	76,79584	33,00881	82,42201	31,25864	99,27036	79,51142	99,41631	86,45322	96,27466	89,31069	96,89794	65,05679	94,74829	63,02326	99,44787	73,25465	98,72327	85,61491	99,61124	78,51853	95,16737	84,85653	99,46204	83,70213	92,47749	62,10599	99,68909	69,84216	96,26955	82,23351	97,76622	93,97913	99,6245	76,09934	99,63763	90,42662	98,07224	73,78827	98,29507	73,08093	98,97927	69,5939	97,14509	77,11235	90,92244	55,34	96,56761	62,93912	99,46377	75,46033	97,30949	73,79594	99,78062	80,70251	97,93076	67,5094	98,17045	85,00559	98,1679	66,89303
11/12/2017 5:30:00 PM	50	16,14687	7,697696	16,69513	10,21724	48,6249	22,50877	47,57384	29,05117	87,5726	48,1172	85,63039	95,86021	88,50008	65,57161	81,47996	60,39014	16,85276	8,022285	24,70553	11,79315	65,97984	46,96756	65,21676	40,65132	93,10407	87,14993	95,86235	81,72787	97,50008	76,69692	89,56165	59,28955	19,51405	7,990164	22,53786	14,3701	80,83983	32,99646	85,16019	32,80635	99,56772	81,92625	99,63051	86,89606	97,29416	89,41002	97,61308	67,29077	96,20669	66,54703	99,52634	74,73807	99,10919	87,416	99,31104	80,18168	95,53699	86,19032	99,75831	82,87985	92,9959	62,53426	99,75002	70,49825	96,3322	83,92193	98,37885	94,86745	99,57559	79,95862	99,73302	91,37006	98,02014	77,71573	99,38945	74,72376	99,00069	71,22527	96,86609	78,77238	91,91708	58,02249	95,93654	64,17662	99,56303	77,37152	97,74763	75,73843	99,6953	81,80212	98,58463	68,49822	97,73672	87,08665	98,95467	68,3707
11/12/2017 6:30:00 PM	51	13,88863	8,414638	16,70652	9,951924	50,67978	23,38942	46,14694	28,00681	88,69909	49,28603	88,21915	96,56615	88,96967	65,53271	83,50727	61,16249	17,13452	8,836414	25,5781	11,32011	67,74468	47,96654	64,8483	43,90445	93,72147	90,02315	94,97051	81,82837	97,2409	79,39745	91,65224	59,67361	16,97972	7,514506	22,52687	13,88373	78,59058	32,50787	86,75999	32,84496	99,72453	81,34754	99,6357	89,84127	97,36005	91,0588	97,51272	67,34051	96,79668	67,50339	99,70892	76,71294	99,5852	89,38585	99,79249	82,32765	95,95981	87,64645	99,82165	85,7168	93,36988	63,68776	99,41202	71,14721	97,20774	84,53069	97,90701	95,65229	99,51958	81,61389	99,80631	92,46643	98,54726	76,81808	99,16666	78,94652	99,38377	74,07583	97,72277	80,0795	92,21348	58,16562	96,37565	64,32873	99,71257	78,66773	98,20741	76,98318	99,90219	82,43391	98,86018	71,15833	98,62759	87,81361	99,19202	67,48328
11/12/2017 7:30:00 PM	52	14,68564	7,547524	16,0313	10,0639	48,72341	24,52096	46,3838	29,5899	90,53645	48,09792	89,37894	97,1969	89,5872	66,16096	84,34903	61,36253	16,84198	8,167896	24,0167	11,6981	67,48439	48,48012	64,56855	43,43315	94,19375	91,65244	96,32301	83,25736	97,86639	80,08276	91,34546	63,69288	17,08195	6,977716	21,33248	12,09121	79,60744	33,8362	85,5801	32,75565	99,78981	83,46147	99,55073	89,98135	97,72671	91,62875	97,92467	69,25737	97,57501	70,83112	99,75775	77,70239	99,48497	91,2118	99,76302	83,11153	96,50407	89,20708	99,75402	86,69859	93,92635	64,71996	99,72391	74,14774	97,90058	86,08484	98,58768	96,58385	99,69351	83,73238	99,87615	92,54166	99,15003	78,12603	99,47227	80,03516	99,48187	75,34987	98,03472	80,97694	92,04984	60,35789	98,31461	65,82138	99,54362	79,72231	98,83497	78,2148	99,95386	83,39916	99,29419	72,72305	99,1235	87,47839	99,26932	69,69779
11/12/2017 8:30:00 PM	53	13,42444	7,530118	15,89233	9,87746	48,62083	24,11652	48,09426	28,81189	90,67281	49,54534	89,63342	97,85063	89,61946	68,64861	85,02425	64,06126	18,15615	8,550094	23,48454	11,42165	66,83585	49,82607	64,14698	43,6774	95,13982	92,81071	97,29395	85,32742	97,79848	81,47049	93,0743	63,56371	17,27495	7,568731	23,77431	13,81383	80,23389	34,64937	85,5647	35,32355	99,92671	84,10243	99,69289	91,0798	97,71635	92,97849	98,30605	70,89523	98,19614	72,45752	99,85025	78,98942	99,2372	92,14957	99,6484	84,57948	97,48833	90,26995	99,91676	89,75368	95,44083	64,97638	99,63113	74,56316	98,59409	87,21327	98,82094	96,18998	99,80244	82,86487	99,80223	93,11603	99,28796	79,28699	99,24735	81,64049	99,71582	75,59951	98,56309	81,2042	93,64783	62,43438	96,59055	67,19737	99,61131	80,28017	98,49608	79,87054	99,90855	84,8577	99,42439	74,35172	98,97913	90,37833	99,30537	71,33731
11/12/2017 9:30:00 PM	54	14,71858	8,045148	15,83064	10,05277	49,83153	23,9573	47,56556	30,19479	91,54634	50,52208	90,14706	97,9463	88,9785	69,78269	86,01694	64,74697	16,68704	7,695553	23,51459	11,70079	68,25922	51,81276	65,99809	45,29116	94,3464	94,9044	97,93837	86,64442	98,56606	82,86562	92,91612	66,18625	17,1953	7,053907	21,31265	11,74645	82,1312	35,33274	85,96389	34,17523	99,83236	85,67999	99,88105	93,50077	98,59859	94,27062	98,18055	72,83558	98,35171	77,69348	99,74601	80,9862	99,6214	92,74771	99,79589	87,32683	97,69818	90,27175	99,85418	91,09196	95,1586	65,97999	99,8251	76,4191	98,7594	88,17204	98,99806	97,62807	99,76956	86,1278	99,86296	93,744	99,81654	80,1843	99,50417	84,10091	99,74567	77,95058	98,93581	81,96059	94,57194	64,41583	98,42196	68,54498	99,71713	82,515	99,34212	80,82657	99,96008	86,78299	99,55777	75,4979	99,26344	91,14839	99,38164	71,78285
