# Supplementary material for: Neuroblastoma signalling models unveil combination therapies targeting feedback-mediated resistance
Source: PLoS Comput Biol. 2021 Nov 4;17(11):e1009515. doi: 10.1371/journal.pcbi.1009515 (PMC8604339; doi:10.1371/journal.pcbi.1009515)
Supplement: S2 File — (ZIP) [file pcbi.1009515.s023.zip › drug_sensitivity/NB-EBC1_drug_sensitivity/NB-EBC1_mTORC1i_04-071117.txt]

Label: NB-EBC1_mTORC1i
Metric: Phase Object Confluence (Percent)
Cell Type: NB-EBC1
Passage: 6
Notes: NB-NBC1 with mTORC1i Rapamycin
Analysis Job: NB-EBC1_mTORC1i

Date Time	Elapsed	A1, Image 1	A1, Image 2	A1, Image 3	A1, Image 4	B1, Image 1	B1, Image 2	B1, Image 3	B1, Image 4	C1, Image 1	C1, Image 2	C1, Image 3	C1, Image 4	D1, Image 1	D1, Image 2	D1, Image 3	D1, Image 4	A2, Image 1	A2, Image 2	A2, Image 3	A2, Image 4	B2, Image 1	B2, Image 2	B2, Image 3	B2, Image 4	C2, Image 1	C2, Image 2	C2, Image 3	C2, Image 4	D2, Image 1	D2, Image 2	D2, Image 3	D2, Image 4	A3, Image 1	A3, Image 2	A3, Image 3	A3, Image 4	B3, Image 1	B3, Image 2	B3, Image 3	B3, Image 4	C3, Image 1	C3, Image 2	C3, Image 3	C3, Image 4	D3, Image 1	D3, Image 2	D3, Image 3	D3, Image 4	A4, Image 1	A4, Image 2	A4, Image 3	A4, Image 4	B4, Image 1	B4, Image 2	B4, Image 3	B4, Image 4	C4, Image 1	C4, Image 2	C4, Image 3	C4, Image 4	D4, Image 1	D4, Image 2	D4, Image 3	D4, Image 4	A5, Image 1	A5, Image 2	A5, Image 3	A5, Image 4	B5, Image 1	B5, Image 2	B5, Image 3	B5, Image 4	C5, Image 1	C5, Image 2	C5, Image 3	C5, Image 4	D5, Image 1	D5, Image 2	D5, Image 3	D5, Image 4	A6, Image 1	A6, Image 2	A6, Image 3	A6, Image 4	B6, Image 1	B6, Image 2	B6, Image 3	B6, Image 4	C6, Image 1	C6, Image 2	C6, Image 3	C6, Image 4	D6, Image 1	D6, Image 2	D6, Image 3	D6, Image 4
11/3/2017 6:00:00 PM	0	37,09404	45,3317	42,2277	48,31386	53,0723	49,56268	45,51455	49,55764	53,0993	47,25803	46,66687	63,35164	56,39008	56,10633	45,12986	53,07471	52,1321	33,18545	54,4702	48,62967	48,46631	53,66884	55,05078	61,74527	43,7958	50,12545	51,59455	62,26743	53,13357	58,55286	42,11511	38,90522	58,49407	46,5004	48,43584	47,15738	47,41883	40,10734	45,57071	38,9899	46,1287	43,67975	51,96308	52,2047	50,34587	54,98391	41,60215	46,61797	35,44795	43,45518	48,03685	55,5216	50,0496	42,59118	44,43371	55,41867	38,37913	44,19251	47,86686	50,21863	40,99456	40,65312	33,68714	36,95782	31,8321	31,97786	44,48069	35,4742	38,64611	36,15917	29,74117	43,7375	44,73793	47,3767	33,49511	34,00406	44,89909	34,60337	34,59639	28,01179	38,74931	38,94093	49,34599	39,32734	41,1984	39,14284	46,18845	47,19427	46,74659	38,61441	48,56529	52,50317	57,1897	43,24443	35,77448	44,53802
11/3/2017 7:00:00 PM	1	40,23327	49,65981	43,3857	50,16751	55,53714	50,92486	47,13321	50,22104	53,53006	47,82784	48,51535	65,08144	57,9302	55,55144	46,63005	53,58429	54,68639	33,49234	56,19239	48,44371	50,51476	56,12608	57,23937	62,88877	44,53677	49,62478	52,98008	63,66048	51,44328	60,06908	42,88579	38,40158	64,13055	48,53787	49,66678	46,54544	48,40089	42,14723	48,08887	42,34347	47,65577	44,76293	52,49627	53,32201	49,31339	55,86945	42,35225	47,78308	37,70219	44,24859	45,96292	56,78796	50,49824	41,65617	47,03947	58,30522	42,27253	44,20528	49,5479	50,11992	43,58636	41,91382	33,57662	38,54954	29,5948	24,25792	31,71081	24,4503	26,75922	24,46058	21,35976	34,09545	27,09646	29,52682	20,62452	19,35449	44,91898	35,3918	34,46577	28,83261	40,2667	38,11658	49,77992	40,14071	43,46769	41,41047	47,8069	47,3566	49,03936	39,19354	50,35076	54,38654	56,37766	43,59016	35,25496	43,68694
11/3/2017 8:00:00 PM	2	42,12775	51,1057	44,31401	53,11713	57,67981	54,91537	50,46336	52,86707	54,98964	49,13558	50,41294	68,78585	58,9249	60,52698	49,76114	54,74643	56,82976	36,40715	60,19073	51,74459	54,36954	59,34544	58,64867	65,01015	46,39831	53,62096	56,62557	68,45435	55,26249	62,47942	43,74171	39,9091	66,46116	51,82277	53,10511	49,92588	54,32941	42,43776	48,07913	43,63914	52,95645	47,31336	55,53355	58,0922	52,37476	57,04354	46,5589	47,92992	39,27836	48,55389	48,17398	59,99517	53,09737	44,13026	50,83907	59,25695	44,87173	46,70777	51,42269	53,65475	44,72591	44,6607	37,29215	38,51258	38,26039	38,14759	44,04799	34,50169	41,27805	34,90668	28,30556	42,73472	29,97886	31,80268	22,43845	23,27559	46,34858	36,71337	38,61067	30,43387	42,95749	39,52379	53,34066	42,33754	44,17648	44,59632	49,67983	50,24453	52,56231	42,34444	52,6664	56,76627	56,22486	43,72002	34,34737	44,24424
11/3/2017 9:00:00 PM	3	42,29623	52,93822	46,30333	55,31568	59,17972	56,08346	53,71692	56,32384	59,44049	51,94781	52,22584	70,64745	61,11095	62,23613	52,82542	59,0176	58,54975	38,75311	63,234	52,953	57,24207	61,68027	58,60818	69,34758	47,16325	55,97032	60,03026	70,97176	60,39152	65,98737	45,52532	41,6657	64,80915	54,30337	51,47933	50,00373	54,54003	43,76582	51,88757	46,26693	60,28073	49,85804	56,26615	57,5239	56,03794	60,56462	48,25016	51,57729	40,48657	48,52785	55,40844	59,89314	51,85835	46,06163	53,77728	60,15059	44,8718	50,43815	52,88966	56,2241	45,33585	48,29376	36,69631	40,04297	37,82652	46,95389	47,49579	41,88419	45,03675	36,18756	31,15163	51,6032	33,35489	38,03659	26,34836	27,53102	48,29037	37,42768	39,39371	31,21083	42,32703	42,07961	54,99254	45,32335	46,15309	46,3188	50,77358	52,66488	51,2299	43,46997	54,37666	59,58251	56,04554	44,0062	34,70919	44,86475
11/3/2017 10:00:00 PM	4	44,80148	53,857	47,3749	57,60817	61,2183	57,67374	52,31184	56,08298	59,50154	54,94543	53,60101	69,13931	61,68242	63,96675	52,59395	61,43692	59,01056	40,00352	63,69066	53,49733	57,03933	63,45125	59,40934	70,98199	50,33198	58,21964	59,55874	72,77528	60,57119	66,64471	48,34286	42,39521	70,60946	57,68686	57,65466	51,01375	52,14447	48,45532	54,09808	49,84471	58,47342	49,22752	59,76625	61,43975	56,11227	62,31121	50,03046	51,92895	41,59428	50,11757	54,19389	62,35308	55,96015	45,82795	54,63279	60,93412	47,11588	49,90752	58,49601	57,31293	47,81574	48,69419	38,30356	42,18439	35,83948	46,63689	48,1882	43,4433	42,3012	36,58384	32,2449	55,82768	34,05753	37,07456	26,79736	25,83112	50,13249	39,80237	40,32708	31,7298	43,8177	43,63106	58,85693	45,16088	48,59347	47,91142	51,00008	53,5561	53,14676	45,76481	55,70879	57,48846	56,16669	43,06387	35,70071	43,60818
11/3/2017 11:00:00 PM	5	46,5051	55,58666	50,07115	57,82072	61,2893	57,36717	52,59912	58,36193	60,54937	56,38055	55,98564	71,91734	64,02312	65,37978	53,3104	61,23743	59,79905	41,12415	63,22717	54,01229	57,86314	64,00752	62,4902	71,77428	53,88283	59,95441	59,08523	74,17917	61,11718	68,90121	48,74682	43,38708	70,70665	55,24681	56,65438	55,15977	53,25313	47,7723	56,37766	48,34017	58,99784	53,44862	58,90874	63,73349	56,27398	62,27294	49,82178	53,72983	42,56963	53,42458	53,03402	63,656	56,5482	46,52949	56,44037	59,5144	45,11764	52,27647	59,49651	57,92793	49,094	49,45851	38,97166	44,56786	35,74084	47,02538	52,25852	43,34839	39,2774	32,69411	29,2452	52,26031	32,60886	38,4259	26,2013	26,64864	50,01429	39,5354	40,6641	33,80582	45,78125	43,3057	57,37994	46,9724	49,00931	49,30447	53,49504	52,96958	54,22269	46,23487	55,92873	60,78581	55,8017	43,58401	35,86587	42,80014
11/4/2017 12:00:00 AM	6	49,09703	56,58544	49,12398	59,42951	61,68262	58,91102	50,78629	59,96346	60,44783	56,66114	58,02105	71,87383	64,72598	65,9029	54,00972	61,93856	61,72372	41,45715	67,13107	55,09443	60,83465	67,05846	60,34172	73,25085	53,71332	60,65844	61,13168	74,85556	59,6357	68,60101	48,34853	44,4226	67,01281	57,47901	57,66033	56,5176	53,84174	49,78083	58,49277	49,23347	56,34747	50,09982	59,9761	64,55888	59,68149	65,94019	52,00874	55,85902	42,43085	54,89956	58,60812	64,94336	56,24578	45,87734	57,40508	62,80048	48,24726	53,95046	59,70104	59,63701	49,37189	50,90898	41,12595	45,00083	32,87218	42,16332	52,41324	40,44098	35,51724	41,84993	30,3241	51,62682	31,27245	35,65422	23,71318	19,45665	53,05219	40,27741	40,80467	33,89458	48,2188	46,07745	58,08362	49,24728	50,22519	49,65594	54,65904	53,98155	54,63169	48,26529	56,98297	61,92529	56,13257	43,70179	35,02169	43,37133
11/4/2017 1:00:00 AM	7	49,06796	57,47285	50,59578	60,63377	62,49088	60,83216	56,68967	60,36521	62,87536	58,09502	59,24043	75,28806	64,10435	65,19811	55,28584	62,83059	61,02026	43,71601	67,11083	57,50373	62,32924	66,95326	63,04308	74,28803	53,62132	64,50603	64,38425	73,45823	63,47591	71,77249	49,94868	45,84798	73,10387	59,54893	60,27928	56,32246	56,09071	51,70231	58,33997	53,23132	59,63542	56,13369	56,70695	64,2086	60,5593	64,22083	53,19339	55,12448	45,03758	54,82828	56,27624	64,94806	56,86851	46,97018	55,87347	63,23055	49,7179	54,22821	58,17757	63,19387	53,39351	51,45067	42,44888	46,00844	30,76916	38,29334	55,18084	39,39683	35,28287	32,20484	29,55687	50,22312	30,27464	33,94265	22,94368	20,09063	54,31284	40,63067	43,42127	35,64966	47,89822	47,22059	61,16684	49,87069	52,93691	49,75029	55,83588	56,4506	56,48458	47,51209	57,34327	63,87814	56,18859	43,91143	35,76896	42,49137
11/4/2017 2:00:00 AM	8	49,9502	59,38329	51,36342	62,2961	69,58755	65,09734	58,41871	59,97561	63,45014	59,41569	60,63012	77,01688	66,54626	68,62787	56,77207	65,96146	62,90189	44,14975	70,19666	58,69605	63,15242	66,97807	66,52146	75,79459	56,40142	65,22395	65,45334	76,76759	66,7095	72,9128	54,30772	45,64421	73,28748	59,23803	62,17631	57,12733	58,9231	52,78162	57,02054	53,39564	63,18248	55,48754	58,05786	65,49065	62,11752	68,0694	54,81176	58,36891	46,14335	56,91768	57,39169	68,80326	60,57154	49,44035	58,60736	64,58347	52,13058	53,7567	61,79812	62,0318	51,31479	52,11691	43,36172	45,98751	30,35353	33,68389	52,79288	35,81123	32,67131	34,74794	34,12045	49,07928	30,97066	34,31649	22,90113	18,39288	54,49775	42,07076	43,43502	35,707	50,93108	48,84629	62,62275	50,55378	53,70344	50,77061	56,16772	58,57683	59,58174	50,07681	57,32897	63,75153	54,78193	42,95279	35,34117	43,36863
11/4/2017 3:00:00 AM	9	50,78602	59,4771	54,56469	62,88903	69,6265	66,79224	60,8171	62,66206	61,72193	61,54461	59,57269	76,30486	67,31633	69,45492	58,83241	67,87577	65,22961	44,44443	66,60809	59,33818	62,76146	72,43908	67,25533	79,24638	56,37116	67,28477	69,77557	77,4267	64,11969	74,12066	56,24807	47,67076	76,21622	60,96223	61,60506	58,93747	58,23864	51,40466	59,61256	55,68123	61,90278	57,0593	63,88885	66,11255	63,71367	68,64542	55,46619	58,98666	47,089	58,17619	56,95023	67,81299	60,72358	47,63954	56,73934	67,04189	53,52812	58,6917	64,0415	64,16225	52,94119	52,07837	43,51901	47,41567	33,3629	28,2711	52,20249	31,97724	34,31359	32,71932	35,31119	47,87771	32,93697	32,95107	25,20799	18,69204	58,07436	43,7098	45,20785	36,99864	51,43505	48,95378	63,44109	51,97295	55,20184	51,95714	59,47786	59,05366	60,47372	50,69732	60,00124	66,37646	54,71175	43,59796	34,74939	42,9396
11/4/2017 4:00:00 AM	10	52,17831	63,67989	55,64807	65,14996	68,66359	69,18214	59,66602	67,56535	66,57072	63,61703	60,89149	78,83318	69,80784	70,99635	59,84327	67,52867	66,62315	47,19138	67,55769	62,67891	63,30653	68,68051	66,40543	79,54306	59,03267	67,30934	67,44799	79,81819	68,1228	76,5987	56,02019	48,54823	78,20126	62,69342	65,59806	58,94991	63,76479	52,95487	62,74121	56,4649	65,22837	58,64895	65,10892	71,01473	64,2631	67,29174	55,0009	57,97676	49,22448	58,83807	61,45267	71,86526	61,25602	50,2339	61,52354	68,40766	52,42989	59,54901	67,02696	67,06372	54,62582	54,04676	46,58744	49,26807	28,00681	26,58758	52,45559	32,99113	24,4811	30,45798	32,37753	48,11574	31,66999	32,62793	24,66533	19,86295	56,85961	45,14264	46,96314	37,80836	53,24181	51,66549	65,90061	53,38196	55,53865	53,57904	61,70549	59,92643	62,15835	52,61238	58,98168	66,659	55,3194	43,8159	36,19501	42,87378
11/4/2017 5:00:00 AM	11	52,76767	64,56097	56,67455	65,73511	70,28197	68,73922	61,57141	69,05083	67,86279	63,30826	63,37989	79,48504	72,18542	71,44901	62,67096	70,11163	66,04187	47,89332	71,73947	62,61992	64,26552	73,68825	68,53131	81,76889	61,29269	67,37823	71,16083	81,45799	67,56921	77,76912	57,4339	48,99764	79,23457	62,76449	63,73073	63,37761	59,62222	55,04663	60,14603	58,79573	66,44736	60,15819	68,97692	72,99486	66,68179	71,56236	57,23252	60,7977	50,71888	58,379	62,85719	72,16547	62,61488	53,33002	61,36316	70,40879	54,25005	60,86138	64,76239	66,86927	57,08396	55,58763	47,54518	51,28363	28,51929	25,91305	49,53761	31,58288	20,258	30,19694	36,4747	44,14705	32,20463	32,02634	25,73919	20,96969	58,62406	45,79583	47,95424	39,33252	53,64368	52,51968	67,20782	53,73646	56,15081	54,03632	61,01016	61,07613	63,14089	53,20575	62,12865	69,03943	56,00983	42,96295	35,37626	42,71897
11/4/2017 6:00:00 AM	12	53,64134	66,93157	57,37601	68,21384	73,8552	71,14887	62,39515	70,25717	69,23271	62,87204	66,77084	81,68767	73,66822	71,15958	63,00288	70,91056	69,241	48,95557	74,0511	64,27677	67,64969	74,8941	72,43086	82,89471	62,32897	68,08211	72,71807	80,59461	72,07423	79,76955	57,8154	49,99745	80,8888	65,4034	65,7358	62,29403	63,95039	56,39471	64,98708	61,51276	68,01179	60,91008	64,9386	73,50272	68,51528	71,44872	58,79905	61,6617	53,90218	58,64722	65,65858	76,9436	62,5076	55,26381	64,75361	70,89972	54,97417	61,74935	66,2929	70,31499	58,62062	56,57404	47,08541	53,0705	26,8281	25,93025	49,91614	35,58211	19,93776	32,62302	27,39694	46,02225	31,29407	32,54704	25,42323	19,27346	58,76244	46,4229	49,07866	40,90628	54,02962	53,13475	68,41678	55,01346	58,7078	54,6607	64,37984	62,02372	63,86107	53,95626	63,74006	70,65277	55,74574	42,4839	34,49706	42,1044
11/4/2017 7:00:00 AM	13	54,33238	67,04299	58,17287	68,27007	74,53899	70,9929	64,23347	71,47761	69,87898	67,14309	67,89705	83,54665	74,47363	72,42359	62,56625	74,71154	70,94137	50,30718	74,88519	65,62604	67,32075	75,72695	70,14569	83,0046	63,64425	70,86222	73,79207	81,79356	72,42437	81,45018	60,18499	51,02177	79,89701	66,80959	69,08633	62,84981	67,13093	56,78499	62,32261	61,66369	67,72166	63,94059	71,75937	72,31364	68,61297	74,32223	61,09258	64,56158	53,26239	60,2352	67,48301	77,49206	63,60529	53,1375	63,42237	73,70883	56,43804	64,71466	70,27845	70,28432	59,04682	57,22101	49,19699	55,62686	24,82966	25,17262	47,519	33,22571	21,28876	30,35485	26,71703	42,42139	29,54734	32,64534	24,37762	18,75138	60,1041	46,87251	48,96269	41,40577	55,99124	53,99184	71,17353	56,01169	61,41302	56,62806	64,03729	62,18557	66,02322	56,31984	65,67343	72,5992	54,5213	42,85664	34,72895	43,32705
11/4/2017 8:00:00 AM	14	54,95399	68,98155	62,13977	69,62525	75,91948	74,99152	65,73165	72,4482	71,77608	67,98187	69,1253	84,66782	75,86441	75,73415	64,77785	76,27197	72,18005	51,27266	79,71429	64,81433	69,81108	76,5683	71,76303	82,84303	66,04043	71,81207	68,58202	83,05365	78,53241	82,46326	59,50079	53,20872	83,18924	68,55846	70,44222	64,45831	68,33734	57,70467	64,21951	61,98525	72,05446	65,21822	71,69782	72,99618	69,94854	74,36353	62,20449	66,03841	53,74778	63,57986	69,32368	75,54087	66,27929	57,84517	65,01527	74,79424	59,59225	62,04555	71,83315	71,8234	60,25966	57,24421	51,49121	55,28162	23,90881	25,16889	46,0912	30,83299	20,50722	28,15754	26,77228	39,71299	28,61461	32,84725	23,95419	19,37908	59,4505	48,25286	48,59175	42,37249	55,68399	55,86374	72,61439	57,55077	61,88329	58,26695	66,1772	64,01339	67,57294	57,79067	65,65754	72,89415	54,61483	43,47073	34,98466	43,07961
11/4/2017 9:00:00 AM	15	52,6823	70,72068	63,0359	71,02157	75,35526	74,91718	63,27731	72,52798	73,34763	70,21132	69,28397	86,00409	76,72822	76,33932	65,20026	76,95713	73,11989	51,58709	79,80749	66,87321	70,54798	78,99467	72,74909	85,9728	66,74382	73,60425	72,74316	83,91198	77,89027	83,2331	61,64387	53,29548	83,15063	69,20161	72,11912	67,03712	67,14433	61,54682	66,66301	63,86032	70,44665	64,80817	68,77825	76,1631	72,24905	76,12325	64,03805	65,94724	53,02035	63,8293	68,6973	77,10516	67,67981	57,9387	67,81486	73,23733	60,95297	65,39243	73,11132	72,05613	63,27068	57,57667	51,65845	56,96548	24,24452	23,47819	46,95934	28,58733	18,70393	28,18669	25,90144	40,02094	27,13604	32,47478	23,47293	18,62698	61,90726	50,11419	51,68276	43,23201	59,24914	54,15326	73,9073	59,29564	64,53499	60,65982	66,84474	65,63171	69,81011	57,55685	66,8511	72,80663	55,88023	43,2005	34,68391	43,20596
11/4/2017 10:00:00 AM	16	57,11193	71,23922	64,10651	72,43549	76,08864	76,71813	67,13514	75,17014	71,11482	71,48839	72,38063	86,60112	76,06529	78,64252	63,33789	77,98526	73,2224	52,29872	82,92634	68,2021	69,975	78,05737	73,89941	84,84044	67,70211	74,41459	76,24281	86,0836	78,387	85,06777	61,48251	54,92526	86,09141	71,76675	72,22053	66,3474	70,26484	61,1805	68,59292	65,36134	72,31668	65,84605	75,46868	78,77708	73,1342	75,35319	63,6573	68,44711	58,74849	66,84716	68,24457	81,50959	69,15623	59,70934	69,74767	75,36237	54,67292	67,30548	73,41042	75,10175	61,54938	59,41734	54,19768	58,29409	25,86842	24,71402	43,91316	28,79151	17,87225	27,50318	26,47539	37,89215	26,90553	31,60995	22,69611	18,37105	64,00137	50,42586	53,93906	43,81148	59,1896	56,97544	76,74397	60,688	62,9682	61,03607	68,06988	66,62502	68,72292	58,84022	68,31365	75,21152	54,52248	43,46147	35,32673	42,50711
11/4/2017 11:00:00 AM	17	60,50025	68,22716	62,38168	72,51748	77,35453	76,53604	69,16833	76,22396	75,47131	73,6173	70,93321	86,42062	78,6685	80,10936	68,26231	78,85928	75,79921	54,47419	82,48183	68,28616	69,52331	79,30268	75,47124	85,76426	67,76478	74,44443	73,09807	85,89854	80,40929	86,41572	63,19635	56,65244	84,0846	71,58337	72,13707	66,71033	70,49797	61,99553	71,1593	65,82891	72,38941	65,18671	77,26038	80,03426	74,96443	77,06034	66,11039	67,90969	56,248	66,00492	71,48638	81,29401	72,35722	59,97203	70,25917	70,46067	62,60376	69,18622	74,47904	75,56484	63,41954	60,32093	52,81582	59,22392	25,14838	23,71132	43,8646	27,47016	17,86755	26,53867	25,44907	36,30581	26,92329	31,43016	22,34251	17,30956	66,41109	53,35446	53,84726	42,90645	61,55207	59,377	76,85365	60,40168	67,46049	62,64631	70,40886	67,61115	71,41785	60,79659	68,70503	76,98421	56,29759	44,17903	35,3286	43,0915
11/4/2017 12:00:00 PM	18	59,8901	71,81531	64,71541	72,15394	78,14925	81,01294	70,6927	75,20674	78,18661	75,12939	75,91988	87,95446	80,15211	84,04324	69,27809	80,86194	76,68636	54,04516	79,96608	69,80936	70,37156	79,16778	76,06405	87,2648	69,90889	73,36352	77,62752	86,42981	81,21387	87,21672	64,06762	57,12326	85,50564	70,73152	73,68943	65,32231	71,47408	65,03848	71,34167	65,64559	74,1293	66,26727	76,72401	76,06404	75,68137	78,79047	67,51485	69,13731	59,57893	69,08757	70,47815	81,88958	72,43929	61,22699	72,02061	76,72227	60,2933	68,34998	71,05065	78,95232	65,09056	63,25935	52,95542	60,42011	22,80967	22,70329	43,70794	28,21991	17,93884	26,69409	26,54178	36,3371	26,93033	30,23265	23,78937	17,7225	66,93317	54,23961	54,95648	44,62492	61,8511	59,57028	76,77464	60,9585	68,89236	64,87103	70,75196	67,42664	73,27621	61,9762	68,5521	78,59721	54,49589	43,46381	35,34027	42,10986
11/4/2017 1:00:00 PM	19	62,47368	74,40264	66,48003	72,86977	76,78706	80,9931	71,77422	78,14358	77,09825	77,0564	74,92305	88,86488	80,38448	84,93715	70,35125	83,0705	77,31074	55,73849	82,39749	67,97953	73,48779	79,59266	73,58464	89,10802	66,26692	75,52705	77,87274	86,44169	82,68568	87,87571	64,50597	59,65228	87,41068	71,40507	72,66475	68,97229	72,69756	64,5392	73,04294	65,8647	71,90588	68,81376	78,58112	81,42656	77,40723	80,08296	65,42419	70,63722	61,5491	69,45589	75,27527	82,89339	73,12072	60,29641	71,25491	79,28485	64,15133	72,29401	76,58474	79,97652	66,79619	64,01662	55,01044	60,18589	21,75495	21,50144	42,71607	26,44396	18,87621	24,98605	23,86073	36,13651	27,7723	30,51351	21,7774	19,09939	67,16167	54,5671	54,52814	44,46708	63,95205	60,40783	79,54632	62,56141	71,31307	64,952	71,0702	70,74699	74,10513	61,75364	70,53445	79,22359	54,22911	42,56071	35,36223	42,99259
11/4/2017 2:00:00 PM	20	62,99832	75,44713	68,97146	74,94073	81,6704	80,76295	70,80508	77,68568	74,89845	78,15166	77,23233	90,66686	80,86111	87,0222	69,57014	82,98105	76,40998	57,0023	82,23399	70,56808	75,67819	82,31529	76,46214	88,94051	71,07648	76,02979	73,29693	89,12853	84,93763	88,61144	65,02204	60,39429	88,42963	75,76426	73,40704	69,14132	71,82285	66,05313	72,87716	65,75272	76,05755	72,63256	79,80728	80,3456	80,07965	80,29585	69,63051	73,18054	58,32532	72,156	73,83931	83,48841	74,68391	63,35751	73,13094	79,47365	64,57263	71,72511	79,06029	80,60849	70,29405	65,26505	56,09962	62,73576	21,58909	21,63814	42,72947	26,16573	18,2282	25,26125	23,50015	36,07855	24,91158	29,45872	21,70093	17,7676	69,26634	55,26732	54,55143	45,72308	63,69861	61,10929	79,93846	63,82675	75,40397	67,42139	73,51693	70,31892	76,44666	63,9946	70,88984	81,43278	55,88473	43,80913	35,16917	42,5657
11/4/2017 3:00:00 PM	21	61,91838	76,86699	69,80922	75,49852	82,12713	80,46156	73,26633	79,29432	80,51261	80,69255	78,01158	90,12054	82,55215	86,82658	70,38642	85,3076	78,79401	56,13955	83,58595	71,39851	76,01514	79,95834	78,94057	90,92458	71,12331	76,32288	79,61994	90,02231	86,2835	90,43849	67,9749	62,2791	86,35134	73,05599	74,48759	70,08269	74,2307	68,12037	74,98611	67,58227	76,06986	70,20882	78,11105	82,49841	78,6131	81,04623	72,0613	72,81492	63,5559	71,11095	74,04179	86,73733	74,59909	64,23111	74,05608	79,53568	64,80984	72,92676	78,24912	81,72739	71,61011	66,27985	58,55866	64,21814	22,45248	20,4856	41,09976	25,67356	18,10055	24,63494	23,48668	35,493	20,87202	29,91462	21,77498	18,0752	69,84299	57,46684	56,09424	46,28848	66,439	62,31721	82,19952	65,9585	74,42889	68,05033	74,46577	74,50376	76,01666	66,00858	72,84054	81,29697	55,07798	42,98222	34,51896	42,59477
11/4/2017 4:00:00 PM	22	64,20224	77,6537	70,18374	77,14619	82,54733	83,47751	76,36205	81,26036	79,52496	79,62023	78,74171	92,01363	84,75216	85,81323	75,78278	86,05396	81,51761	58,24298	86,37233	73,39557	77,42919	81,93047	81,55393	90,56525	71,42159	79,33176	84,2334	90,09505	86,00825	91,03732	65,56456	63,73978	89,50818	74,31414	77,21085	68,06925	76,53908	65,53584	76,93578	65,27444	79,82621	71,18306	84,01366	83,31655	81,54123	81,81594	72,87833	75,51987	65,35567	72,47085	78,15858	84,49865	75,20806	63,06304	73,10469	79,308	68,83434	73,17708	75,70734	83,12473	72,18253	68,95667	62,18025	65,44698	22,68644	20,97536	39,83608	25,83299	16,41979	24,09649	22,6041	36,9945	22,00507	30,50785	21,55366	18,3495	70,17186	57,99451	58,29293	48,12528	66,54441	63,31226	81,4327	68,31524	78,2816	68,68404	77,78549	76,82271	79,48408	67,17645	75,24929	82,93388	53,99647	43,6256	35,16937	41,80496
11/4/2017 5:00:00 PM	23	63,61206	78,41312	71,44624	78,44717	82,98208	84,83705	77,19656	83,58767	81,0914	81,96487	79,35186	92,32607	85,16502	89,3395	75,35982	87,88731	79,14277	58,12729	82,82617	74,51019	76,98214	84,44248	80,86753	90,84875	73,14594	79,17896	82,86107	93,04031	89,55238	92,98789	69,32644	66,19605	90,64371	76,85656	77,91689	73,89645	75,64476	67,28504	77,73846	71,07559	78,67511	75,01637	83,51611	86,48859	82,07422	85,33012	74,78075	75,91436	66,32467	74,50645	79,41852	85,38172	76,11855	63,22572	76,61611	80,70334	69,83277	77,90244	80,36583	80,76019	69,97486	68,48171	63,89161	67,37386	22,91639	21,93053	41,25732	24,46453	15,48111	23,70199	23,17177	33,88131	23,60038	28,89562	21,05963	17,81533	71,75426	59,96333	58,14427	48,76741	69,01691	65,69317	85,81717	66,56837	79,6674	71,80123	78,86654	78,97022	80,75715	66,61382	75,81524	84,97134	53,54954	42,83738	35,25462	43,79911
11/4/2017 6:00:00 PM	24	66,86954	78,28657	73,90025	80,28376	83,66615	85,15176	79,17744	85,47572	84,03612	82,76753	81,65141	94,01484	86,34187	90,2578	76,66943	88,88602	84,05283	60,56249	81,63696	76,96128	79,23243	83,59438	84,44041	91,02095	76,33421	80,88757	86,96687	92,51561	88,99784	91,42608	70,43317	65,83029	93,04391	80,41957	76,79674	73,55244	77,23068	67,95776	76,46532	70,25504	81,64616	74,69165	86,26133	85,8316	83,88863	84,65891	76,95831	77,53172	67,27654	74,06036	80,39388	87,23585	78,85341	65,14009	76,6054	82,94533	69,23195	77,62303	76,39458	85,30284	74,63908	69,79505	63,79573	69,32664	21,18417	19,74	39,92305	25,30089	15,33716	23,64217	22,9615	34,91974	24,59003	29,53091	20,16661	17,8728	71,14252	59,58796	60,56194	49,54396	68,63361	66,79411	84,75008	70,26242	81,05783	71,62695	77,18295	81,78265	82,83136	68,3582	76,95313	83,47791	56,73153	44,10519	35,18071	42,62413
11/4/2017 7:00:00 PM	25	69,59196	78,04156	76,38208	81,7488	86,42553	84,9855	78,49718	85,87672	81,72282	86,64857	82,10558	95,51234	86,95374	91,13202	79,76514	89,79526	83,62656	61,70258	88,84712	75,83672	81,63834	82,25272	83,85632	95,07896	77,48964	81,92633	88,15408	92,71193	91,35741	93,16341	72,58234	66,65755	91,4687	80,92818	75,64552	74,71389	79,76923	69,12108	80,23721	71,44811	82,40743	75,41467	85,52782	85,49294	83,85818	85,13449	77,08878	79,5468	70,5245	75,12495	81,35479	87,25782	76,53584	68,03024	78,6495	81,63191	72,50208	81,8433	80,97197	85,60877	76,06287	71,22687	65,22899	68,17322	20,4673	20,26056	39,26019	25,35001	15,42447	23,95316	22,34548	33,9544	22,5105	30,17725	20,26021	17,70999	71,28213	61,21636	61,97842	51,1964	69,55405	68,46058	86,80013	72,73327	84,23616	73,20113	80,58286	80,55634	83,32194	70,46543	78,19422	86,91618	55,73794	43,63264	34,88589	42,46671
11/4/2017 8:00:00 PM	26	72,30148	81,44556	75,31665	82,19109	87,83412	85,45093	78,423	87,61881	84,42708	83,69958	79,50466	96,01894	89,0603	92,74819	80,84825	91,59228	84,58817	61,61666	88,36063	79,16874	78,72189	84,22587	85,84777	92,78992	76,3083	82,17216	88,04978	94,01816	93,0113	93,3658	74,40884	69,90917	93,47681	80,29475	78,35862	74,7496	79,69157	67,19344	81,83163	72,29056	83,21079	78,67271	84,522	87,94582	87,97725	86,5406	79,77757	80,15771	70,10051	78,61475	82,56535	86,91486	80,39719	69,13151	79,33791	82,34644	72,41787	81,02061	79,47731	84,59949	76,82395	72,93386	69,39531	69,13171	20,14299	20,01513	38,51217	23,68859	12,51727	23,51542	22,44004	32,69148	23,55714	29,27685	21,38055	17,21589	71,4754	61,36121	61,7037	52,11317	71,99941	69,65981	88,16817	72,49994	83,71028	75,48499	82,20774	82,16899	84,44808	71,73816	78,26958	88,34251	54,16245	43,35392	35,0601	43,1938
11/4/2017 9:00:00 PM	27	72,46035	82,23302	76,45813	83,49836	88,7422	87,89539	81,96915	89,77018	87,01004	88,40662	86,24579	96,96839	89,30786	94,10243	79,47861	92,38955	86,7296	62,6307	90,85344	80,0677	82,07283	85,66216	88,37595	93,07243	78,08604	82,58172	90,76357	92,82963	94,18186	95,54501	75,16385	71,3197	94,28272	84,52746	81,17513	75,49714	76,88004	70,32384	79,7608	75,67661	84,51895	75,77158	86,23329	86,32143	88,38569	87,97386	81,4649	83,94874	72,45054	79,76446	82,80097	89,59508	78,49463	70,59786	80,20309	85,86559	69,75727	80,27133	78,31283	87,20229	78,60059	74,45851	69,40843	70,89826	20,90642	19,65524	39,24362	25,31222	12,9892	23,1096	21,99837	33,06787	22,36399	29,4733	20,73449	17,6988	73,42894	62,83392	62,89643	53,23607	73,65434	70,45604	89,40056	74,98522	86,01024	77,46304	83,56467	85,15708	84,09213	71,8502	80,1387	89,43938	55,53942	43,4518	34,77322	43,26295
11/4/2017 10:00:00 PM	28	73,44952	85,26899	79,35028	85,64111	90,2904	89,57533	84,2852	90,1012	87,61819	87,49793	85,44458	97,18522	90,52152	94,757	83,31876	94,1637	86,73782	64,1838	90,3623	78,81528	80,81945	87,24704	85,25026	93,9428	80,55385	83,84291	89,20908	95,67384	94,30157	95,77228	78,45725	72,03601	95,31713	81,70322	83,0412	75,58024	84,42149	71,89877	82,80436	74,93051	84,48573	80,59923	88,22655	89,15562	88,61455	89,15928	83,01407	85,73925	68,98209	80,45493	84,25281	89,46066	82,18129	73,80208	80,21393	84,97735	74,93189	84,24169	84,226	87,17085	77,66337	76,93192	70,81137	70,87768	21,43519	19,8939	38,89747	24,18041	12,1368	22,88247	21,60774	32,42443	22,54663	28,87296	20,87506	17,41497	74,4072	64,15084	63,39951	53,52122	74,91974	70,98316	91,19342	74,66098	87,27896	78,30232	85,70844	85,82318	85,45445	74,68204	80,03213	90,65594	55,23112	43,81811	35,3965	42,97649
11/4/2017 11:00:00 PM	29	75,90083	85,02625	80,60242	85,93156	90,65948	90,88058	83,49034	91,8091	89,18138	88,77183	86,05791	97,78246	90,92652	95,92866	85,07121	95,61575	86,31023	64,99648	92,41607	81,15999	87,04514	85,68496	89,39952	96,88351	78,65723	84,35014	92,10668	96,08477	96,02198	96,93199	78,02283	72,78419	93,5704	82,51879	83,22903	77,93649	79,62789	73,71035	85,84321	78,16589	85,5866	76,04208	89,43758	87,8976	90,59724	88,09896	82,29837	86,00381	73,71995	79,84216	81,84158	90,60144	83,92255	72,73541	81,68745	83,99019	77,91302	86,95969	81,65886	88,61295	82,60638	78,57434	73,37589	73,17412	19,05283	19,33715	38,33223	26,49646	12,44046	23,68334	21,43685	33,08279	22,1654	29,07487	24,48331	18,06739	75,53866	64,13925	65,67439	54,85909	77,2905	70,50239	92,61079	76,92929	89,27871	79,42895	84,86033	88,05337	88,27097	76,57093	83,59589	91,45951	56,07441	43,91502	34,32257	42,97255
11/5/2017 12:00:00 AM	30	75,90297	85,85392	82,12209	85,65885	90,00069	91,85663	85,50467	92,67787	92,60278	89,93031	90,12399	97,74508	92,36178	95,94289	86,52534	95,97923	89,55736	65,53314	94,87946	82,54297	88,0017	86,26416	87,83482	95,79321	81,29449	84,9357	91,05024	95,33434	96,82029	97,13245	80,021	74,74649	95,23168	87,23495	83,85161	77,57198	83,86115	74,77378	84,05255	79,0444	87,52335	81,95257	87,23405	88,80582	91,22479	91,43478	84,63998	87,28586	75,53216	81,5098	83,99357	91,54876	83,07298	75,94627	79,51971	86,0664	76,77532	85,19473	84,01615	89,4197	84,84326	78,63374	76,99306	76,02502	18,37105	19,69849	38,19636	23,54775	12,70516	23,04397	22,16408	32,55374	20,948	29,5834	21,04485	16,87472	76,62853	66,06599	65,88506	54,77116	75,29433	73,44511	93,00992	77,42339	89,62609	79,93832	88,19974	90,79852	90,06853	77,40475	82,65204	92,83267	55,55523	43,7377	34,99205	42,66779
11/5/2017 1:00:00 AM	31	77,25298	88,25307	82,95459	88,19325	93,73107	93,53075	88,24928	92,28497	91,39202	90,13539	88,12997	98,07201	92,90265	96,70597	87,13023	96,52388	89,40188	66,8035	94,09442	82,45856	87,3155	86,34346	87,28145	95,49072	81,76276	86,08291	86,90056	96,45378	97,07499	97,66945	81,69506	76,35168	96,2288	88,2548	84,49678	80,16627	85,47013	73,77106	87,84918	80,06881	88,98009	82,6883	90,18022	91,04139	91,99105	90,82484	86,09451	88,73737	76,98145	82,61404	88,6897	90,07723	83,09081	76,26852	81,96922	84,80618	77,25444	89,48787	84,28036	90,29565	84,35815	82,19862	78,05758	77,4696	18,32491	18,92193	38,37223	23,77245	11,89876	22,96626	21,15709	32,29388	20,7751	29,37825	22,52639	16,91251	76,96895	67,4127	67,55643	55,65118	79,51218	75,25579	92,99873	79,50369	91,29427	82,21016	86,83238	90,82146	90,66872	78,1156	84,68238	93,4107	55,33855	44,17096	35,14914	42,12816
11/5/2017 2:00:00 AM	32	79,50997	87,78722	85,82497	89,89625	94,23215	94,39055	85,99698	92,6787	94,06133	93,43944	87,28753	98,49041	94,05677	96,72455	87,70426	97,03706	89,16446	66,25836	95,07336	83,98569	86,27625	84,37521	91,96107	97,71952	85,00531	86,60208	93,25293	96,91562	97,40771	98,16727	83,06001	77,02206	96,79211	87,11669	85,7121	81,24296	87,02662	76,55408	85,60795	80,85329	89,55867	81,71481	88,27137	90,69857	94,21384	93,47501	85,43835	89,51419	77,44267	84,46764	88,69523	92,59201	86,14135	77,68305	82,43528	88,91862	75,94787	89,10934	86,49114	89,52338	84,78048	82,33636	80,1977	80,08455	17,39694	18,89305	38,10787	23,1784	11,77374	24,01988	21,63165	33,02843	18,13978	28,71207	21,90042	16,83936	77,67981	68,67036	67,63103	57,06731	80,76654	76,46255	93,09337	80,86194	92,2123	83,54264	89,06526	90,88397	92,29395	80,7166	85,61914	93,65495	55,4347	43,33389	34,95863	42,68623
11/5/2017 3:00:00 AM	33	82,00431	87,82666	86,26009	91,88343	92,93028	95,66783	88,62821	95,36845	93,79159	92,75372	91,18763	99,05235	95,10548	97,35881	86,77644	97,10717	92,2601	68,96033	95,63806	84,11583	89,7974	89,32734	92,62621	98,05545	86,31376	84,65255	94,8461	94,72562	97,72035	98,43758	81,00845	80,84964	96,77436	87,64852	88,03783	81,91341	86,98552	74,34765	89,24196	81,33608	89,51985	83,81749	93,14448	91,86526	93,9725	94,18097	87,16304	91,70749	79,87649	83,00073	86,44335	93,15788	79,16846	78,12058	86,24323	90,60089	77,82957	87,79814	87,1138	92,38982	86,99609	84,61111	81,02744	80,86269	18,15843	18,65405	37,4942	22,62945	11,57963	22,62751	21,34305	31,94809	19,31553	28,3515	20,26159	16,53066	78,01587	69,00089	65,50073	57,73784	81,72545	77,74695	94,24991	82,29077	93,28726	86,33656	91,2393	90,97432	91,88261	81,85152	86,84896	94,82883	55,99504	43,57931	35,48042	42,85146
11/5/2017 4:00:00 AM	34	84,74214	90,01872	87,12244	90,62431	94,81059	97,175	89,36133	96,62059	95,29233	90,88943	90,90891	99,33501	95,41978	97,77927	88,28969	98,09205	92,44039	70,35899	95,01133	85,96022	90,57251	85,89412	92,48702	97,98885	84,38454	89,06693	93,5789	97,18784	98,38023	98,61662	86,10218	80,12967	96,53287	91,09196	88,13924	81,08449	88,80637	74,88264	90,47027	83,35634	90,6632	84,18539	92,13128	92,38949	94,32906	94,73427	88,68942	92,8983	81,00582	84,51661	89,46301	94,40919	88,12231	76,85767	85,42545	90,20999	80,90774	92,19717	85,12648	91,19709	89,96539	86,02696	82,39915	81,94636	17,39162	18,28663	37,12947	22,05923	11,60795	24,01698	21,18396	31,72124	18,46119	28,83082	20,56787	17,32586	79,484	69,6618	68,0513	59,83173	82,93795	78,3582	94,17979	83,25928	94,18781	87,66226	91,76994	93,45622	92,8793	82,91341	88,97755	95,29641	52,37228	43,92766	34,96871	43,24782
11/5/2017 5:00:00 AM	35	84,30565	91,68587	88,01469	92,01233	93,43191	97,60396	90,06183	96,68159	96,42518	94,15417	92,74881	99,51184	95,96119	98,10842	90,68199	98,37112	90,10934	72,802	96,92598	86,60119	91,06551	89,28818	94,1132	98,04556	88,04259	90,19576	95,62183	97,67663	98,45857	98,81659	84,08599	80,36362	96,95188	91,35162	86,13284	84,72391	85,13505	80,14257	89,17309	82,99217	90,98095	85,99353	92,80235	92,90126	95,83298	96,4573	89,4246	93,66711	77,63657	85,85295	91,8102	93,11449	88,41623	81,22872	86,4017	91,13651	80,24226	91,8424	87,9099	93,36919	91,38394	87,90997	83,08328	82,89587	17,64879	18,25279	36,61099	22,50656	11,359	21,96348	21,13257	32,23979	18,61012	29,029	20,45017	16,23038	81,16303	70,2341	68,80505	59,59446	84,84299	78,09523	93,97519	83,01842	94,27981	87,94112	92,73632	94,33191	95,08918	82,48667	88,84575	94,92871	55,57512	43,72009	34,05034	42,5027
11/5/2017 6:00:00 AM	36	85,20302	93,25459	89,43192	92,24076	96,42995	94,44366	91,68421	97,288	95,03123	94,66574	93,5206	99,61752	96,63648	97,84393	91,22092	98,90832	92,52515	75,36375	97,49579	86,40957	91,2	89,36782	95,20757	98,57338	89,44643	90,08296	95,21841	98,23263	98,26999	98,99963	88,90031	85,09988	97,52805	91,53977	88,62276	83,69951	91,04851	76,65327	92,3812	83,36614	90,16965	86,51698	95,30871	91,52396	96,96369	96,69105	89,28638	95,29344	80,25365	88,26302	88,86259	95,33772	89,48235	83,23808	83,55306	92,82231	82,60818	92,8295	88,5387	94,82918	91,34706	87,51208	83,15546	84,90053	16,87721	18,6515	36,529	22,11566	10,97294	22,65971	21,21022	31,36522	19,24231	29,34606	19,92388	16,46255	80,68455	71,00541	70,00974	60,48989	86,40343	80,12234	94,79465	84,87048	95,54011	89,45478	93,00605	95,11681	96,42069	84,14346	89,49084	95,94572	54,36374	44,01657	36,05396	41,41316
11/5/2017 7:00:00 AM	37	86,9677	93,79076	91,87839	93,66083	97,479	97,76885	90,59662	97,94865	96,66964	96,00471	93,7089	99,5631	96,52721	98,80298	92,07001	98,42535	92,56258	75,67985	97,22349	87,93422	93,09261	89,05	95,51586	98,10966	90,8649	90,98006	94,05325	98,50416	99,00414	99,00414	90,04014	86,91292	97,45712	93,01234	89,84396	86,34622	89,83781	82,439	92,26003	86,05534	92,91647	89,09061	90,97473	94,06389	97,41884	98,12189	91,3789	95,63212	83,14911	88,06401	91,78507	95,93135	89,57533	82,87273	89,75077	93,30018	83,8655	95,41218	88,92802	94,15279	91,36812	90,48637	84,74028	87,99314	17,0021	19,18124	36,96266	21,71378	11,23377	21,65051	21,12856	30,64732	18,8407	27,85574	20,19935	16,08208	80,86387	72,57094	70,76295	61,17347	86,36211	82,77457	96,89503	86,28448	96,45115	90,80667	94,51598	96,01659	95,92155	86,12988	89,8959	95,90337	56,46289	43,09509	35,2551	42,83889
11/5/2017 8:00:00 AM	38	87,36967	94,93983	93,17826	93,96517	97,49123	98,98942	90,66203	97,64575	97,89941	96,63848	94,6207	99,66098	97,95023	98,10753	92,72926	99,25114	92,72761	76,0501	97,75655	89,06216	91,74535	90,19135	95,94206	97,53261	88,24443	91,23563	96,36107	98,57675	99,33529	99,02375	91,39278	86,32819	97,88766	91,88715	90,75092	85,60483	91,84875	82,56396	90,72247	85,28039	94,98978	87,53731	96,7718	93,85203	98,02911	98,12016	91,26582	95,5379	83,5845	89,72046	94,46542	95,74685	89,41223	84,61331	91,43016	93,53213	84,5499	94,67617	89,69186	94,60925	94,11604	89,9558	87,31425	87,78535	16,34588	18,35385	36,60263	21,87928	11,05949	22,32095	21,24744	30,80142	18,33375	28,03693	19,23401	16,98794	81,53397	70,97004	72,39626	62,90024	87,92406	82,73527	96,94574	88,60667	97,34846	91,64415	95,04297	95,88708	95,75481	88,1018	91,27846	96,75992	54,05518	43,76603	36,47947	41,79812
11/5/2017 9:00:00 AM	39	89,47703	95,30877	93,6982	95,32446	98,19255	98,98154	93,79905	98,4071	98,03017	97,68112	96,20193	99,68363	98,06587	99,41796	92,04404	99,31318	94,08516	78,45312	98,15367	88,26556	93,78786	91,55857	93,12894	98,25377	88,36325	90,43484	96,57217	98,74958	99,60475	99,34357	92,9932	89,78718	97,86541	93,59846	91,53267	87,10247	89,75237	85,98676	87,68368	87,04432	93,92235	89,63445	94,74442	94,22601	98,34736	98,46783	92,84449	97,14316	83,72085	89,86295	93,36014	96,72408	91,05438	83,89133	90,53915	93,69847	79,55563	95,57941	89,6397	95,2361	94,79083	92,43604	88,54539	90,19811	16,29082	18,64597	36,60533	23,01026	11,97343	21,20192	21,19578	31,30188	18,32463	27,5641	19,49139	15,91457	82,51561	72,73224	71,15861	63,51038	89,47178	84,02361	97,79558	88,775	97,28538	92,00244	96,24614	97,74625	96,19764	89,97955	92,52922	97,23426	54,63175	42,96315	35,43186	43,30005
11/5/2017 10:00:00 AM	40	90,99	95,93771	94,10464	95,9998	98,52399	99,18325	93,27552	98,1871	97,88096	96,98116	97,6021	99,76411	98,67623	99,29439	93,06677	99,41209	94,04164	79,71445	97,7345	91,17223	94,40733	88,83228	95,95588	97,67076	89,33508	92,32102	97,74805	98,6377	99,39503	99,49181	92,67912	91,33241	98,2226	95,89495	90,2828	88,84305	92,42754	86,07034	93,09384	87,34666	95,59198	89,77571	96,34153	94,77392	98,83786	98,88422	92,8898	97,27875	82,77886	91,03525	95,23072	96,66108	92,56058	87,74661	91,83321	94,4992	88,0971	96,82306	91,04643	96,16876	95,83437	93,28609	89,87421	92,47388	17,08789	18,70241	36,41848	21,89559	10,30566	20,73332	20,65132	30,03689	18,32857	27,11304	20,28314	15,34483	84,44243	73,76176	71,51808	64,99468	91,7126	83,16272	96,89849	89,89591	98,25328	93,13184	97,5105	97,37193	98,08487	91,22369	93,28753	98,00343	55,15038	43,9535	34,65731	43,09744
11/5/2017 11:00:00 AM	41	92,49157	96,95119	95,58424	96,21616	98,64825	99,48455	94,31885	98,78253	99,06554	98,08971	98,70593	99,49208	99,24349	99,43288	95,81573	99,72742	96,08788	83,48019	98,45837	91,99368	93,55376	91,13631	96,40287	96,78016	87,6021	94,05276	97,74129	99,04517	99,7065	99,50935	94,58748	92,10612	98,51487	97,03414	92,63815	89,42412	92,78445	87,13328	94,32873	88,93685	95,97771	93,09731	96,99292	91,76731	99,12591	99,56247	95,65995	98,04066	86,187	90,32183	94,07279	97,30542	93,00114	89,46452	94,72784	95,40182	86,74991	96,04153	90,21773	95,47628	96,87294	95,50945	92,60361	93,35772	15,81061	18,92511	36,08981	23,4833	10,94234	20,90648	20,48574	31,69561	17,91639	27,67932	19,83684	16,06847	86,09852	73,83164	72,17403	65,32825	91,73125	87,42796	97,64617	90,76868	97,91115	93,5856	97,44101	98,07251	98,42223	92,33388	94,28348	98,89982	54,30303	44,05379	37,41442	43,2722
11/5/2017 12:00:00 PM	42	94,44656	96,92715	96,3655	97,02593	98,47183	99,53297	94,90958	99,44995	99,06706	98,27013	98,08321	99,87304	99,15113	99,47475	94,90737	99,64606	89,3692	82,33657	98,06174	91,61417	95,61436	94,18118	97,66185	98,37112	91,86913	95,39429	98,45499	98,98742	99,84451	99,61816	95,16523	92,94913	98,91102	96,58398	91,41005	91,31902	93,93374	86,04678	92,14268	91,21478	95,59122	90,85992	97,1064	95,48395	99,15465	99,06091	94,75443	98,39613	87,5782	91,43278	96,10143	97,7848	94,70339	90,54121	94,66174	97,12422	88,4402	96,44432	92,32883	96,72911	97,20538	94,95828	92,31598	95,93723	16,2366	18,30626	37,22128	22,85374	10,50529	20,79341	20,54633	30,77283	17,79882	27,20339	19,58851	15,4644	85,72558	74,83677	74,22601	67,39494	93,34135	88,11609	98,21523	91,3751	98,61772	95,57402	97,48197	98,71934	99,27048	92,90485	95,42855	99,22932	54,57366	43,79103	35,47441	43,31593
11/5/2017 1:00:00 PM	43	89,13427	97,09163	96,35859	96,87735	99,25385	98,9001	96,06957	98,87144	98,97111	97,62724	98,13033	99,87062	98,08417	99,396	96,57107	99,80376	96,63586	84,05076	98,25279	92,30402	91,69658	92,97138	97,00439	98,32754	93,07216	95,20798	97,87405	99,07653	99,80499	99,78558	96,36094	93,44075	98,52343	95,51213	93,43204	91,98539	95,42627	89,41804	94,68909	91,77428	96,9708	91,59759	97,35329	93,03189	99,28333	99,20439	96,54627	98,05109	86,88985	92,33974	94,74146	98,1143	94,70304	89,30171	95,79445	96,1926	90,94048	97,57861	90,00988	96,67841	97,73418	96,59731	92,54145	95,84715	17,1732	18,50347	35,71791	23,04556	10,75355	20,85765	20,45279	30,68979	17,59609	27,32178	19,30081	15,88708	85,4912	75,66935	73,60956	67,47665	93,27454	90,0471	98,4996	92,1685	99,0223	95,82719	97,71359	98,82785	98,91661	93,22316	95,86981	98,9671	54,38502	43,80588	35,69553	42,66758
11/5/2017 2:00:00 PM	44	93,22109	97,7053	97,60499	97,15144	98,77329	99,65662	96,05611	98,91551	99,25688	99,1898	98,00454	99,92306	99,02042	99,45341	96,5473	99,67847	96,62053	85,85102	97,18681	92,66474	94,78317	93,21777	96,38871	98,33051	93,93201	94,64951	98,95164	99,08184	99,86842	99,51039	96,55967	95,17683	98,84326	95,36583	93,77377	92,35287	94,28388	88,31627	92,46927	90,36237	96,20261	92,60728	97,05915	94,73923	99,2877	99,39794	97,45807	99,19154	86,81726	89,97466	95,96444	98,25052	93,36021	87,29748	95,02107	96,88384	90,72413	97,6526	91,06004	97,12492	98,58367	96,40334	93,80215	96,35693	18,69066	18,31745	35,48347	21,44666	10,20889	21,56685	20,31146	30,95373	17,59077	27,24138	19,49236	15,23942	86,31348	75,60842	74,91179	68,45677	94,55418	90,49224	98,42811	92,82707	99,3672	96,59987	98,40103	99,08668	98,92442	94,89093	95,73283	99,05539	54,81039	43,49138	34,9102	43,42804
11/5/2017 3:00:00 PM	45	95,43996	98,44931	97,63953	97,49676	97,88468	99,59335	93,60619	98,95772	99,49589	98,79801	98,67409	99,90979	99,21992	99,7619	97,0537	99,86143	97,80035	88,04459	98,18109	92,51029	96,24095	94,85937	96,07455	99,0089	95,08178	94,15306	98,5972	98,68272	99,86848	99,80701	96,88136	94,51551	98,4737	96,20986	93,70593	92,60866	95,32156	89,45327	94,57014	90,75706	96,55753	90,2906	97,68216	94,88361	99,67127	99,55211	97,28365	99,08212	88,41354	93,75243	97,2914	98,51038	91,84952	89,56834	95,36266	96,9293	89,00206	97,85906	93,55113	97,15794	98,71284	97,41904	95,17352	98,05503	17,25043	18,23718	35,85986	21,28454	10,95021	21,31859	20,38455	29,93638	17,84421	26,38656	19,63079	15,34462	86,13181	77,46968	75,76054	69,05691	95,6538	91,6934	98,54878	93,10629	99,1945	97,59891	98,70116	99,16763	98,70049	95,77966	96,76407	99,21087	54,98086	43,77611	35,31402	42,5697
11/5/2017 4:00:00 PM	46	95,65091	98,96213	97,2746	97,33443	99,60703	99,47503	95,57402	99,27815	99,09932	99,01588	98,73903	99,92078	99,41893	99,84644	97,91045	99,92824	97,8085	88,05405	99,05249	94,266	94,97016	94,65282	97,21169	98,16597	94,38432	95,02032	99,08226	99,38917	99,52131	99,25951	96,90844	94,80701	97,80104	95,77407	94,17724	92,60458	93,22882	90,13829	94,59888	92,58959	96,09776	91,96066	95,86311	95,73815	99,78531	99,73344	97,72865	99,06306	86,84302	94,11272	97,13224	98,81474	94,12951	90,79638	95,81744	97,33871	90,55696	97,85429	95,30836	97,60389	98,73708	98,2003	94,90917	98,21481	16,26824	18,09571	35,75727	21,294	10,369	20,75487	20,63612	29,60109	17,67207	26,58799	19,20065	15,89702	86,4305	77,89408	76,32225	68,93498	95,12965	92,58731	98,75547	93,16845	99,08088	98,11575	98,54768	98,53697	99,15928	95,62141	97,98299	99,57222	54,65013	43,58974	35,17815	42,49661
