# Supplementary material for: Neuroblastoma signalling models unveil combination therapies targeting feedback-mediated resistance
Source: PLoS Comput Biol. 2021 Nov 4;17(11):e1009515. doi: 10.1371/journal.pcbi.1009515 (PMC8604339; doi:10.1371/journal.pcbi.1009515)
Supplement: S2 File — (ZIP) [file pcbi.1009515.s023.zip › drug_sensitivity/NB-EBC1_drug_sensitivity/NB-EBC1_PF_Sor_09-131117.txt]

Label: NB-EBC1_PF_Sor
Metric: Phase Object Confluence (Percent)
Cell Type: NB-EBC1
Passage: 1
Notes: NB-EBC1 with PF47 and Sorafenib
Analysis Job: NB-EBC1_PF_Sor

Date Time	Elapsed	A1, Image 1	A1, Image 2	A1, Image 3	A1, Image 4	B1, Image 1	B1, Image 2	B1, Image 3	B1, Image 4	C1, Image 1	C1, Image 2	C1, Image 3	C1, Image 4	D1, Image 1	D1, Image 2	D1, Image 3	D1, Image 4	A2, Image 1	A2, Image 2	A2, Image 3	A2, Image 4	B2, Image 1	B2, Image 2	B2, Image 3	B2, Image 4	C2, Image 1	C2, Image 2	C2, Image 3	C2, Image 4	D2, Image 1	D2, Image 2	D2, Image 3	D2, Image 4	A3, Image 1	A3, Image 2	A3, Image 3	A3, Image 4	B3, Image 1	B3, Image 2	B3, Image 3	B3, Image 4	C3, Image 1	C3, Image 2	C3, Image 3	C3, Image 4	D3, Image 1	D3, Image 2	D3, Image 3	D3, Image 4	A4, Image 1	A4, Image 2	A4, Image 3	A4, Image 4	B4, Image 1	B4, Image 2	B4, Image 3	B4, Image 4	C4, Image 1	C4, Image 2	C4, Image 3	C4, Image 4	D4, Image 1	D4, Image 2	D4, Image 3	D4, Image 4	A5, Image 1	A5, Image 2	A5, Image 3	A5, Image 4	B5, Image 1	B5, Image 2	B5, Image 3	B5, Image 4	C5, Image 1	C5, Image 2	C5, Image 3	C5, Image 4	D5, Image 1	D5, Image 2	D5, Image 3	D5, Image 4	A6, Image 1	A6, Image 2	A6, Image 3	A6, Image 4	B6, Image 1	B6, Image 2	B6, Image 3	B6, Image 4	C6, Image 1	C6, Image 2	C6, Image 3	C6, Image 4	D6, Image 1	D6, Image 2	D6, Image 3	D6, Image 4
11/10/2017 3:30:00 PM	0	10,75998	2,734375	6,542191	7,822102	2,085198	1,378067	1,98787	1,100312	44,03639	33,163	40,21684	36,6941	39,31359	30,74451	41,89655	20,69332	44,11907	15,99352	43,93844	30,1146	49,43407	29,60164	49,92671	36,38933	47,31502	29,18235	43,15153	25,21642	41,80931	28,65019	47,05875	26,61161	13,38093	21,67074	26,79363	12,71904	50,39456	23,96724	40,05174	28,20637	47,10751	28,31219	54,73371	26,39658	50,51779	31,51256	41,1247	33,05503	43,91751	33,42866	46,62957	32,61245	46,67551	22,25748	42,47161	27,67905	46,94401	26,82886	46,37185	22,64672	45,20481	26,41364	47,24711	20,88583	35,93128	16,32972	33,07444	15,99276	45,8095	27,71758	42,1835	18,57862	50,01464	18,84546	54,65932	26,8587	52,67946	28,17563	50,62584	23,80409	51,34581	21,73526	40,5035	26,01632	55,55103	33,94804	56,0208	29,61566	43,44655	22,22992	45,24529	26,20033	42,45856	36,98752	52,37794	27,26832
11/10/2017 4:30:00 PM	1	10,65657	3,129006	6,412951	7,52611	2,214923	1,241573	1,713915	1,392573	46,76047	34,51799	41,12436	37,13977	42,85187	30,9364	43,02864	20,14789	46,10736	16,1727	45,70243	32,51195	51,36038	30,5656	46,54226	37,46954	48,20098	27,49951	42,5105	26,8837	43,93761	34,08902	48,83041	22,44861	14,4219	21,68235	27,70233	12,52632	48,75843	25,98558	45,74471	28,11036	51,76703	28,19021	55,50335	27,27067	53,0015	32,02068	41,92666	32,87502	45,77428	35,31926	48,83193	34,88754	46,28489	23,06062	47,5431	25,71749	46,59013	24,68771	48,29721	23,32235	44,95911	27,74038	50,38952	22,17037	40,93336	17,28669	37,50456	16,48721	49,43033	28,0142	45,69208	18,11485	49,98177	17,9061	56,93082	23,13198	48,88277	28,09924	48,72894	23,0151	52,75267	17,91307	44,42944	26,20006	47,80608	32,74778	58,00351	30,61581	44,02299	24,06229	53,22488	26,39389	39,77813	43,11768	57,65246	26,42435
11/10/2017 5:30:00 PM	2	10,67764	3,910809	7,334356	7,729954	2,269493	1,875898	1,946217	0,8212451	49,44526	37,1091	44,11424	40,53659	40,1452	32,83585	43,84381	26,59628	46,87016	18,68763	45,8553	33,9401	55,99173	31,37917	49,96152	39,05746	52,64043	30,12738	47,5315	31,84924	49,09945	34,01788	50,05181	24,80845	13,56419	23,06387	29,51992	13,21411	50,73305	26,42075	45,58459	30,81282	55,12241	30,74582	60,59951	30,09084	53,59784	32,5478	45,32618	34,05925	45,05512	33,64618	46,40563	35,13104	47,42747	23,58201	44,7822	25,74754	45,9442	24,88029	48,19933	23,43094	49,46391	30,69318	50,70327	24,25619	35,07059	17,77658	32,90347	15,99531	48,51321	30,35036	43,58601	19,26268	53,60045	19,27339	58,60674	23,30867	54,37956	28,70952	50,76274	23,28125	50,12275	18,50368	36,84661	25,99359	47,56396	34,19237	56,35507	32,10261	47,74135	24,69945	52,5534	29,73586	42,41469	42,94277	59,71575	25,59917
11/10/2017 6:30:00 PM	3	10,68144	3,857137	7,069656	8,15864	2,296709	1,719786	2,317847	0,9290037	49,36671	39,45451	45,44541	41,61721	43,82654	34,3846	44,01104	24,53906	49,36353	19,16418	47,20981	37,49061	52,2965	34,34737	56,80613	41,16622	55,31277	31,47422	49,34185	29,64385	48,32256	38,12238	57,2228	26,64898	14,1809	24,51744	29,81557	14,48172	54,7965	27,3385	47,95466	31,18286	58,23753	31,68021	65,59151	31,25228	56,44411	35,22787	48,05012	34,71852	45,34842	33,88131	45,40824	33,93941	49,47862	24,04115	44,95206	28,71395	50,20246	25,99504	53,22288	24,94336	49,30703	32,78363	56,1055	24,89411	36,44273	17,58856	33,16838	16,27452	48,02084	30,49997	46,34042	20,17242	63,74136	20,6527	68,77556	25,50176	56,23867	32,27212	56,55491	25,63115	52,08825	17,92696	40,12254	26,5069	52,06068	34,73323	58,98016	31,68905	53,59098	25,09236	52,04119	31,88129	44,19506	45,01389	66,89378	27,22356
11/10/2017 7:30:00 PM	4	12,97041	3,221223	6,754532	8,912191	2,271704	1,694574	2,143015	1,079589	51,26492	41,273	47,3202	43,09032	43,0169	35,68482	44,61725	21,43899	53,83904	18,99294	49,80334	37,78743	56,09182	33,6486	54,57401	46,0119	56,66426	32,77278	47,17078	33,73259	51,57749	39,51812	59,70007	27,90831	15,12641	25,34904	32,31225	15,3183	57,08216	28,26917	45,12192	33,67368	58,57897	32,64734	65,75162	31,93648	57,87171	35,52478	45,69	36,43595	45,25579	34,35082	50,60787	33,69646	50,59889	23,7728	50,73076	27,30976	52,42318	29,12771	53,15187	25,85295	55,19597	33,2177	57,21886	27,56244	37,09742	17,81706	32,24283	15,72475	48,60936	30,78837	50,97467	21,05907	59,87318	22,52604	65,69153	26,79336	62,861	31,59103	56,14735	26,70556	48,64949	17,4645	36,83562	26,96273	50,52173	37,08036	57,76139	31,30298	54,33052	24,70829	54,83857	30,97438	51,61784	46,37765	63,39882	28,61157
11/10/2017 8:30:00 PM	5	12,44578	3,571093	8,852371	9,345642	2,344717	1,272933	2,154827	1,032203	49,0156	41,20192	46,24489	43,78882	43,37257	34,99448	45,78111	21,47775	56,66169	20,39878	49,71389	39,4659	56,42711	33,51204	53,66021	42,34658	59,72521	32,09694	51,19426	35,11419	50,97666	38,00259	55,49839	27,76781	14,97721	26,18237	31,49315	16,58895	60,05256	28,33928	51,57701	32,57647	58,89838	35,02887	68,23214	31,63296	57,66883	37,94367	52,25526	37,11531	44,14367	32,95162	47,74509	33,06787	51,49101	24,02409	46,37033	28,6533	55,54847	27,49952	55,92797	25,44727	54,33736	33,64355	58,93589	26,13568	37,16139	17,87169	33,58968	16,19218	53,35233	30,82498	45,34007	21,08802	61,67986	23,91799	61,82927	27,43638	65,77283	34,24769	57,24815	27,81388	47,66772	17,99058	40,6909	25,57975	50,98585	36,93233	58,77901	31,25836	55,2234	27,75752	55,58757	34,22379	51,75122	47,11276	66,42773	27,77119
11/10/2017 9:30:00 PM	6	12,55858	3,813481	7,661086	8,549748	2,28697	1,688218	2,638636	1,000221	50,72952	41,99484	49,59949	44,18034	44,50349	38,36477	53,89099	22,88282	55,12572	22,42215	55,82559	40,46937	60,51427	34,33833	59,06008	43,73861	60,19748	33,46921	51,56236	32,02288	51,32246	39,19319	52,80946	30,77711	16,7106	27,53481	35,26235	16,1057	60,85302	29,81799	54,52234	34,4552	60,9049	32,86568	67,50698	31,39485	59,32422	37,63497	47,65591	36,46192	46,18866	31,69485	43,38335	32,23973	50,53927	24,79864	47,32517	28,93423	54,50079	27,90334	56,39685	26,58536	55,96127	35,51911	60,07412	27,46353	38,85016	18,00495	33,1748	14,87753	52,93836	31,68104	49,1438	21,84613	60,89384	22,94167	66,85547	25,82878	62,32026	33,47232	56,57459	27,9722	48,63921	18,13522	36,05638	25,94897	52,09079	38,32691	59,48559	32,28325	50,59827	26,25829	55,02729	35,42889	49,66394	48,68106	68,89513	28,78585
11/10/2017 10:30:00 PM	7	12,52708	3,749931	7,696521	8,919928	2,485287	1,199643	2,51119	1,56326	51,35541	43,56136	51,6954	45,34393	46,36218	38,86287	48,29562	26,72006	56,01383	22,75979	54,03958	42,11228	57,64865	34,86668	61,41267	45,83561	59,22558	35,60787	54,25114	32,97241	49,11458	40,80577	57,40233	31,28143	16,8395	28,49041	38,64963	16,19474	63,52261	30,15771	55,24225	34,53933	60,91636	34,50114	69,92878	32,5956	63,55811	39,50417	52,38112	36,78326	42,25499	30,92216	42,83108	30,27175	56,09949	25,66479	49,20431	29,41645	54,90551	29,19582	55,96223	26,8178	60,07881	36,58502	62,11718	29,77855	35,13939	17,22121	34,33971	15,66382	52,05453	32,14053	48,59934	21,48507	60,46136	24,33839	69,01235	26,98863	63,18848	35,43263	61,11717	27,06282	46,36944	17,04396	35,51752	25,64262	51,47201	36,99284	66,14375	33,95599	54,09351	29,52966	57,58814	36,66992	54,1208	47,47092	70,39595	30,05174
11/10/2017 11:30:00 PM	8	13,59569	4,035353	7,855119	9,425979	2,673381	1,672331	2,352246	1,791004	53,17218	46,41364	49,55846	46,69458	48,13433	37,9108	49,74933	28,54001	56,806	23,67899	59,15369	41,56375	62,91418	35,14334	60,53424	45,94827	59,70918	34,27125	53,63036	34,92761	55,29806	42,35143	62,68582	30,57382	19,97506	29,41769	36,87348	17,35487	62,07994	32,64485	58,49207	39,70173	60,97576	36,51628	70,91132	31,88868	64,78034	43,40469	57,14481	38,14869	41,28985	31,49563	42,41317	29,52676	54,25404	25,57126	50,54411	30,72716	60,00477	33,19456	58,88063	28,48648	62,37455	35,65546	60,25461	29,76625	34,88893	16,93648	30,65249	16,69651	57,1218	32,3459	53,62677	22,04645	67,77603	24,2421	70,4356	32,60969	63,43364	37,42643	63,00868	29,32941	46,99913	16,56202	35,39871	25,42565	51,74528	38,02906	64,11479	33,66807	54,0245	27,56203	61,01763	36,59869	53,55307	50,13947	69,77399	30,38331
11/11/2017 12:30:00 AM	9	13,36462	3,421405	7,953485	10,04442	2,536887	1,486516	2,345339	1,77256	60,45369	46,39948	50,23783	49,34599	50,90289	40,49293	50,10548	26,55822	61,92398	22,93863	58,24444	44,04095	59,78967	35,76453	62,3702	48,68949	63,06207	38,41166	62,06841	38,27607	57,47058	43,00094	58,71622	31,85462	17,57985	30,06037	43,13025	17,51009	64,89369	32,62268	57,75441	37,81084	65,64855	37,5297	69,81736	32,67911	64,17198	41,62246	57,35162	39,63313	41,18707	32,12879	41,94007	28,42893	52,85899	26,64443	47,82604	31,17305	61,43167	32,80124	59,44587	28,32041	63,60128	38,29065	66,43044	29,2622	33,86246	16,92453	30,55875	14,2919	55,06024	34,41203	52,11082	23,78178	67,13673	24,80479	69,93908	31,77553	65,41349	39,61483	61,53244	29,72294	44,43372	16,40777	33,81272	24,78904	55,17179	37,97566	67,11194	35,3737	54,43641	28,90252	62,07663	38,15139	57,9159	50,98102	71,13113	33,23994
11/11/2017 1:30:00 AM	10	13,30349	3,546088	7,81471	10,09208	2,486047	1,758262	2,455446	1,81822	56,30719	46,76786	57,11317	49,18994	54,62284	39,4255	48,61233	28,01834	59,58506	23,62007	61,40272	47,00838	61,53825	36,50426	63,82792	50,61782	62,22791	38,97401	63,8177	35,81572	57,11083	42,72519	57,20588	32,07339	17,93401	30,79548	37,16892	18,23759	65,40437	32,804	60,05415	35,715	65,81945	38,63036	75,49003	34,47702	67,43929	44,72805	57,75372	42,03878	39,7985	31,97468	39,58617	27,66164	56,37303	29,32223	49,86488	31,62107	60,31865	33,75069	65,76322	29,40442	65,21669	38,04391	68,89202	29,97002	34,3835	15,87789	31,89773	14,45375	53,80146	34,23132	54,62637	24,15603	68,89402	26,11337	70,73559	32,32738	65,57042	39,24645	64,44201	30,35353	43,72237	15,81233	33,78723	24,14436	57,19226	39,47095	64,28257	36,71827	57,9177	29,27822	63,96552	38,34715	57,65825	52,4817	72,82729	32,6604
11/11/2017 2:30:00 AM	11	13,91357	3,829921	8,562803	9,746768	2,542275	2,009629	2,841719	1,664111	58,74082	48,00964	54,88313	50,56325	48,82778	40,02812	53,86881	27,10136	64,52013	25,81786	66,09161	47,55768	68,58194	39,54893	64,19506	50,35043	63,46114	39,3567	61,42939	36,31535	57,02137	44,48324	62,24408	34,01339	17,63518	31,54696	37,3032	19,01221	68,20817	34,08585	60,32708	39,32561	65,42751	39,86979	74,82475	34,09808	66,10661	42,47679	62,46877	40,84563	43,07748	28,75801	41,31811	26,20095	57,04307	28,3046	52,00604	32,15503	65,50985	34,01525	63,20086	32,22742	64,64357	40,29322	67,26769	31,08878	33,3037	16,05092	28,96828	13,10752	57,4089	36,19363	56,63703	25,17207	69,83041	28,08252	72,84152	32,41497	66,93738	39,37673	66,06834	29,90413	40,59517	15,99905	31,86271	23,37699	56,33966	40,32618	67,11649	38,81928	65,48395	31,2509	68,61109	38,901	66,86561	57,74101	73,83504	32,75876
11/11/2017 3:30:00 AM	12	13,18316	3,026705	8,623177	10,99152	2,570596	1,182789	2,349898	1,660795	59,22214	50,56276	56,90456	51,52962	52,49393	41,36481	51,16407	28,26675	68,59998	25,27893	63,34238	47,54566	66,71053	38,02787	62,98222	53,14731	63,3723	38,59417	64,05394	36,79833	57,82534	47,19593	63,18274	33,75007	18,2655	33,68334	37,28587	19,84264	64,94337	35,59516	62,68126	36,92701	67,8719	39,73869	75,29177	35,11923	67,71033	44,97216	64,01573	43,32988	38,03589	29,69793	39,50093	26,0121	57,37284	28,61813	50,64566	33,35033	69,69572	35,70575	64,01968	31,31086	65,66769	41,67897	69,94094	34,36333	32,14114	15,31471	29,24983	13,16203	57,0211	34,1369	55,11135	24,59846	72,48667	26,96231	75,02598	32,91984	68,4107	40,44395	67,6032	31,7019	38,75124	14,90571	30,43082	23,25244	59,33405	40,50419	67,64872	40,07543	65,45528	31,35603	66,17906	40,09982	62,95307	54,12784	75,5754	33,81141
11/11/2017 4:30:00 AM	13	13,90708	3,797939	8,716983	10,99711	2,494957	1,414608	2,283654	2,123052	65,51863	50,47898	58,35247	53,19201	51,4982	41,56043	50,90297	30,73448	64,03307	24,86869	69,49002	48,44468	67,50242	37,64002	65,34042	53,1232	63,2818	37,84276	63,15394	38,20534	62,08631	47,24221	63,47632	34,52966	23,43653	35,62494	37,23068	20,93909	66,02579	36,83922	60,14624	40,45624	66,55711	40,14672	76,14425	35,61464	69,03328	44,61	62,78701	42,60154	36,61555	29,12591	36,44894	23,85168	56,70591	28,48744	51,59392	33,86343	64,34316	37,27557	66,55069	32,3392	67,03223	41,36571	72,07829	33,41477	31,34291	14,56489	27,80311	12,60444	57,18115	35,95629	59,78283	24,74138	68,5894	27,40523	77,07795	34,45782	70,43988	40,52318	65,49562	32,01744	38,52736	14,37106	29,0757	21,59089	57,54034	40,40375	66,34933	37,01592	66,0494	32,27681	66,83868	41,76296	59,57228	55,8794	75,46322	35,48761
11/11/2017 5:30:00 AM	14	14,40042	4,107952	9,164871	10,7503	3,01289	1,509242	3,076716	1,529205	63,32885	51,84081	58,4118	52,0685	51,98511	43,31773	60,97549	29,13641	66,03421	27,62503	69,42543	48,8713	70,8218	40,97425	66,86063	51,98711	68,4071	42,6213	66,1169	39,86958	60,70636	47,9861	67,66343	33,29727	19,01297	34,56358	39,55861	19,60295	70,99428	36,91962	63,10787	40,25151	66,94802	40,84473	75,64767	36,55995	69,57195	47,51506	64,67051	42,28739	34,90848	27,96674	38,04135	27,48335	57,75413	28,62532	50,88784	33,11022	64,85605	37,14502	68,04743	33,04487	67,28062	44,48235	74,83083	37,52777	31,57722	13,95806	26,64616	11,64291	62,07788	34,97064	56,9342	25,19224	73,21445	27,94478	78,24546	36,20938	69,99275	40,53811	69,05843	31,69948	36,62715	14,45831	28,88711	20,01078	56,99864	41,22644	69,0694	37,60942	64,8718	32,38292	69,4903	42,33311	60,40224	56,98096	79,05415	35,74512
11/11/2017 6:30:00 AM	15	14,50196	4,712575	10,93902	11,20987	2,578885	1,462547	2,711373	2,24511	61,34325	51,09334	59,30634	51,74017	54,32402	42,46478	55,63653	27,48991	66,64367	27,61957	68,90936	49,26178	70,74727	39,47067	66,39797	51,63587	69,65856	39,98805	66,18279	43,52578	61,26907	50,48146	68,29576	35,06693	20,04801	34,93804	40,0782	20,22927	71,83156	35,35851	64,04834	44,09974	69,79436	40,5323	76,42711	38,55272	69,55398	46,43616	67,5065	43,90881	35,17857	25,04525	37,28241	25,10617	61,09264	28,29997	51,22189	32,96391	70,46108	38,34618	67,9941	33,60432	69,13883	43,64328	75,58743	34,93452	29,30737	14,2287	30,19424	11,49225	57,16367	35,23348	56,05997	23,73004	77,26556	28,54491	81,13576	34,17869	71,48914	41,38449	67,65197	33,29921	36,4553	14,37935	27,6957	19,01256	58,94728	42,47438	65,59254	38,3124	68,11651	32,83495	68,78791	45,73912	60,43165	59,62492	78,86239	36,68069
11/11/2017 7:30:00 AM	16	16,91251	3,936436	8,960612	11,7289	2,549804	1,676199	3,172662	1,766205	68,00694	53,17625	59,19506	52,50946	56,20718	43,20852	57,15884	29,03695	67,61135	28,3839	70,08842	50,09263	69,25024	40,84094	66,86409	51,21753	71,13084	41,90664	66,46138	42,07519	63,6685	51,43623	66,7108	35,96818	22,57916	35,76757	41,83101	21,65872	72,52728	35,79113	63,1337	42,0041	70,93764	40,86006	73,69985	41,29358	71,69541	47,55354	67,48335	46,72697	33,80988	25,2598	38,08646	22,21395	58,45498	29,8854	52,5029	33,50561	73,08763	39,49485	70,87975	33,21252	66,99209	45,22063	73,32208	36,31155	29,59901	12,78936	27,23254	12,97352	60,99733	35,15902	56,69857	24,53152	79,14014	30,02618	80,61021	37,24683	72,01646	42,78363	72,70841	33,92317	36,3427	13,32366	28,33333	18,20927	57,66944	42,19724	64,67133	38,80989	69,7849	33,33002	75,85019	45,41673	64,12529	59,78829	81,62791	36,78389
11/11/2017 8:30:00 AM	17	14,68556	3,76119	9,28451	11,07793	2,927443	1,288959	2,574257	1,791556	62,24836	53,14863	59,54893	55,17055	56,56976	45,13871	61,30098	30,99124	65,94048	28,47066	71,65402	50,13864	67,59885	41,39989	70,07012	53,10863	69,6719	40,83375	68,3084	41,90208	63,71312	52,01551	67,14668	36,3054	20,55219	36,56464	40,37667	22,57806	73,03887	35,74561	64,7038	40,67356	71,19646	42,15876	76,20932	36,99291	73,07354	49,07887	68,84112	45,54224	34,03066	26,56685	35,99138	22,77583	57,84021	29,02251	54,86412	35,384	66,90671	40,54757	72,22425	35,19583	72,59187	44,38729	75,32092	36,93123	29,22718	12,79489	25,98785	12,93055	56,70362	37,92641	59,54962	25,32079	75,52077	36,66058	81,61949	38,60909	73,59196	45,13083	73,32332	35,65995	39,67555	13,72002	27,87426	19,48345	60,5705	41,91327	66,80338	40,79935	69,33901	33,64555	71,97357	48,79262	65,64614	60,75293	81,16759	36,32267
11/11/2017 9:30:00 AM	18	16,80537	3,543186	8,970009	11,23176	2,830253	1,758193	2,612387	2,039332	67,51457	54,62575	60,30773	56,39976	56,41675	45,32459	57,94934	32,61722	70,65913	28,43923	73,79828	51,7155	70,60262	41,6543	68,39598	53,67968	73,92518	44,02272	69,06119	41,77346	63,34557	52,65521	69,90689	37,29471	20,07923	36,72151	42,33194	21,34629	73,25493	36,10784	65,25338	41,9458	71,50787	42,71835	79,82552	38,00356	77,14834	51,92363	68,67229	45,61015	32,96385	23,89692	36,12359	21,85987	56,06329	29,32561	52,6912	36,14784	74,85487	41,60684	71,28253	36,99741	69,96056	48,30425	76,74093	38,02167	30,84294	12,23509	28,99163	10,88562	57,57487	37,05681	57,53654	25,16171	80,57257	30,80515	81,81677	37,67255	73,76748	45,52781	75,55856	35,74008	35,39643	12,06054	27,35487	19,10284	58,45628	42,61356	68,50906	38,25769	75,38538	35,03675	71,36687	47,18336	71,00092	62,29705	82,22536	37,70426
11/11/2017 10:30:00 AM	19	14,98411	3,607635	8,983271	12,31605	2,487705	1,745344	2,306863	2,197171	68,26972	55,8406	61,25193	57,7149	62,32386	47,9463	60,52629	29,18808	68,29231	28,98838	74,33321	52,87446	71,59026	43,39157	71,7171	53,28249	74,37161	43,17093	70,14451	43,21404	66,22858	53,72382	70,56449	39,8144	20,73352	38,55196	41,44659	22,25623	71,08001	36,83894	66,91493	43,88566	72,23889	43,40428	76,99519	39,0699	75,52726	51,70086	72,1614	47,49523	33,43619	23,77998	35,79576	21,81635	57,74356	28,93906	55,43277	35,83016	74,39676	41,64767	75,2895	37,55305	72,07367	46,70639	77,51879	38,32836	28,72182	12,44868	27,01128	14,4324	58,78068	35,48491	58,84705	25,407	80,97335	32,14205	84,15485	43,64604	74,75616	46,83038	76,64635	37,52314	39,77689	11,96321	28,83034	18,06352	60,52428	44,29757	68,29086	38,20734	74,88906	35,72751	72,04817	47,01143	69,16074	66,51504	83,3868	38,49511
11/11/2017 11:30:00 AM	20	17,28904	3,24464	8,963446	12,21672	2,471472	1,444311	2,472784	3,833375	70,1396	59,51537	63,0276	58,36235	59,80893	48,71609	58,28436	31,02875	73,18344	28,76665	68,03693	49,83608	74,58934	44,38488	69,59867	54,77074	74,98584	46,83812	71,93372	43,55845	67,51782	52,99797	71,06971	40,40879	20,40776	37,19427	45,17407	21,99084	72,25761	38,51397	66,33621	44,96809	73,78716	43,98838	79,87829	38,60577	76,3997	52,56438	71,63248	48,43253	32,55768	24,00599	35,20025	20,95201	57,77071	28,8856	56,00471	34,68364	78,87703	41,36087	77,38499	38,25735	74,14367	48,17211	80,05706	39,87691	28,87792	13,52889	25,61961	11,95375	58,66884	35,78671	58,89023	25,19424	81,27107	32,66655	85,74657	43,71236	76,35023	46,88847	78,46906	38,15815	36,02433	11,78154	26,98448	17,5909	65,31802	44,59356	69,95428	38,94555	75,24516	37,8994	74,88949	48,82826	73,86736	66,24551	83,8577	39,18732
11/11/2017 12:30:00 PM	21	15,26788	3,685621	9,791114	12,84559	2,397008	1,899107	2,636425	1,949602	74,87214	60,99946	63,97691	59,72046	64,13089	48,63748	62,14246	31,51408	71,5947	27,69369	68,09468	51,56451	74,42529	42,15745	70,13103	54,40926	73,90343	44,65725	72,26901	45,74312	68,76887	54,76652	69,54002	41,69658	20,09242	37,91128	42,48909	21,77263	73,7395	38,7328	67,32938	45,75417	73,92594	44,52172	81,08567	40,53886	78,34225	53,28436	71,85697	48,4518	32,30915	23,09613	34,4161	20,81379	57,13935	29,8805	57,52245	35,07923	73,10041	43,20464	75,77372	38,49227	73,09441	49,55509	83,59997	39,86655	27,51506	12,03028	25,34483	12,36102	63,61378	36,07413	56,71557	25,07958	81,89151	33,31496	84,18262	40,14105	75,56055	46,54675	79,0518	38,2588	36,78375	11,24841	27,13894	17,98602	60,28003	46,18396	70,21849	39,29058	75,11591	37,13784	74,15367	50,17732	69,74932	65,65616	85,063	40,83852
11/11/2017 1:30:00 PM	22	15,33067	4,178479	9,53208	12,13245	2,376423	1,431601	2,994239	1,790244	70,755	58,58298	66,42558	59,02188	61,59068	49,84092	64,94743	33,65136	68,17336	30,9661	70,63364	51,59911	76,40149	43,80119	72,29884	55,72205	76,44991	48,25901	71,72131	45,77255	70,01424	57,91653	72,33885	40,44837	21,25912	37,1788	43,82799	21,5205	74,72108	37,89857	68,6841	45,42337	76,68829	46,01576	81,39658	41,88674	77,46878	53,22337	70,10189	46,54565	31,81111	22,05605	33,96082	20,95146	63,36228	29,72729	58,53435	35,08151	74,82434	43,30764	75,78816	38,52875	75,78401	48,99494	82,57703	39,75657	28,47473	12,20429	25,42192	10,95256	60,91629	37,60479	62,76656	25,53561	84,96125	36,86547	87,40917	45,76751	78,62062	49,53871	79,19341	37,58628	36,30775	11,41585	28,00322	16,91002	66,04602	44,53926	69,56088	39,98473	75,58301	40,29627	73,34824	51,95976	72,24318	67,20207	86,11496	42,14578
11/11/2017 2:30:00 PM	23	14,5919	3,375193	9,303437	12,94485	2,377666	2,382778	2,740177	2,892076	74,05331	59,27084	67,35086	62,72748	64,01981	51,55138	64,65421	35,40306	70,49521	28,68915	69,57616	54,3205	76,85227	43,12037	73,12817	55,15998	77,40544	47,16975	73,37589	47,87819	68,90757	57,72636	73,45822	43,40987	20,26221	39,02824	43,14697	23,02732	73,98853	37,92268	69,15962	47,98747	75,36472	47,88407	83,68334	42,63353	80,65582	56,95293	75,304	49,20576	31,49253	21,85269	32,99528	24,77337	61,18301	28,53289	62,44668	35,6766	77,16305	45,37867	78,36587	40,46502	80,71964	50,71908	85,72765	42,1426	28,04329	11,8321	24,9531	16,33261	61,11405	39,69475	62,47264	26,03207	85,41481	35,37915	86,84026	50,84162	79,57816	49,83284	80,37943	39,34315	33,70566	10,74644	30,30055	21,23218	63,6303	45,75818	70,25358	39,6292	77,33125	39,00986	75,87035	52,43259	75,18658	69,86862	86,93925	42,99334
11/11/2017 3:30:00 PM	24	14,70256	3,348047	7,982428	12,95176	2,563688	1,308438	2,688025	2,010803	75,50073	62,23323	67,82646	61,98539	66,4296	53,45932	68,21667	37,98257	68,38763	29,66091	65,62493	51,46725	77,18378	45,79742	73,63741	56,80068	77,89221	48,91813	76,62971	51,69154	71,0396	57,69576	75,60352	42,57653	19,95566	36,5138	42,14467	22,41815	77,17976	38,44427	70,79541	48,17915	76,76221	47,63891	83,14814	43,22744	80,40492	58,80664	75,83147	51,49468	31,28405	22,43693	33,26667	21,32813	58,17798	29,49878	58,77142	35,9118	80,19451	45,97543	78,82025	42,33615	79,64426	49,85701	87,67069	43,72237	27,90935	12,31474	25,16682	13,84767	61,24849	37,47755	60,2906	26,08256	86,8708	35,51945	89,00966	44,8193	82,05528	50,76688	82,07201	40,83147	33,78218	10,23949	33,65633	17,40723	66,33787	46,39638	70,34628	40,50246	78,86446	41,12	77,29166	54,32934	76,31231	69,81895	88,08997	44,76155
11/11/2017 4:30:00 PM	25	14,67962	3,032645	7,736586	13,00287	3,213901	1,402727	2,572254	1,940139	78,0993	61,14286	70,46564	64,37631	65,74706	55,07957	67,55382	37,51616	70,11433	28,14545	66,24599	51,11987	78,14185	44,69441	74,30842	58,10567	80,47366	52,76436	76,4604	51,61071	70,20868	59,62008	76,03352	43,97795	19,53381	37,40557	42,14067	21,61603	74,805	38,82743	70,63178	49,0949	78,38425	49,63646	81,17043	42,98056	82,75103	59,07748	76,23515	51,82962	31,54965	22,96986	32,94672	20,14575	58,89126	29,38101	58,57697	36,93683	82,54207	47,41262	81,25145	41,45308	83,42279	52,01626	86,70604	45,12814	27,78591	11,90084	27,25485	12,81146	61,62474	40,89516	61,95845	26,71157	84,87981	41,87742	90,37494	43,36552	81,36646	52,81181	82,21514	41,60678	34,56489	11,05797	28,78461	15,72309	69,58141	47,47914	69,60572	42,09252	78,63023	40,99988	78,74931	54,61953	76,84461	72,71683	89,11811	45,53251
11/11/2017 5:30:00 PM	26	14,0835	3,231861	8,354748	13,06255	2,433825	2,010803	2,425467	2,134381	77,87619	64,4753	71,23687	65,01838	69,61718	54,85004	69,63749	37,06635	68,48289	28,95606	64,82655	49,12778	78,3403	46,05521	75,24114	59,93983	82,01399	51,60685	77,4542	50,98413	74,28389	61,10066	76,2308	46,48113	18,89914	36,40087	40,70589	22,10889	77,6604	39,56385	72,57578	49,04095	79,79464	50,8714	84,34841	44,86847	82,42672	61,04284	79,24017	52,47416	31,90933	21,5176	34,99855	20,26933	60,3237	30,60628	63,9019	37,33878	83,58318	49,09013	81,60043	42,33767	86,4403	53,11422	88,81935	46,14238	29,15464	11,09465	24,84085	11,11972	70,6485	40,79079	64,14636	26,77152	90,83105	37,42422	91,62743	52,92101	81,94235	56,15371	86,66218	42,73175	33,35454	13,06007	29,13773	15,56159	69,21717	47,45255	72,05556	41,40508	81,62039	42,53592	77,66039	56,89897	78,42423	73,68031	91,79978	45,2198
11/11/2017 6:30:00 PM	27	14,16259	3,270405	7,284345	12,62054	2,747845	1,805164	2,745151	2,542689	79,10216	66,39782	73,48351	69,38121	70,15604	57,42934	72,87115	41,45584	64,76721	27,26045	64,417	49,93286	78,95052	45,94207	75,36016	61,14832	82,76526	54,63086	78,44275	56,1571	76,78113	61,64132	77,73451	46,3735	17,71814	36,49916	42,98906	20,8591	76,32751	41,55138	75,95677	48,6803	80,52843	51,11599	86,40363	45,29261	84,56689	63,29838	81,25967	54,07252	32,84697	22,11338	35,91906	19,94363	62,94464	31,27127	66,17064	37,46429	84,93874	50,69995	84,42232	44,05504	86,44003	54,83739	90,08261	48,56081	28,59015	11,13637	26,37185	13,41491	63,59243	40,7863	63,89098	27,4636	91,69934	37,83178	90,91264	46,56512	84,58499	54,25902	86,24676	43,74213	33,10262	9,047649	28,5063	15,15128	69,43793	48,86129	72,59789	42,29678	83,84409	43,94569	81,94946	58,99342	78,66891	76,11205	91,48313	46,50952
11/11/2017 7:30:00 PM	28	13,98071	2,851597	7,616738	12,27827	2,716899	1,914097	2,512296	2,260168	79,58989	67,55278	74,24485	68,90598	71,59959	60,52222	70,69014	38,82854	69,16026	27,28766	64,87732	48,43328	80,49576	48,10117	78,98472	63,6754	84,55578	55,19044	81,48383	53,34805	77,55389	63,36283	77,40501	48,19505	17,14605	35,23335	41,49364	20,62838	81,87991	44,3062	77,75994	51,66087	81,91161	51,6476	86,90788	45,70768	84,87967	63,17204	80,07419	55,77372	31,31845	22,42809	33,47881	19,76942	65,07993	32,16747	69,45942	38,53414	87,30859	51,87562	84,85584	46,48182	86,87701	57,40226	90,23686	49,48186	28,2005	13,95474	27,03256	12,03609	67,00307	39,75623	65,98496	27,59436	88,63286	40,22539	94,33294	50,99463	86,86423	55,75984	87,18882	44,01103	34,96746	14,81633	31,95989	13,86467	70,78982	48,35419	72,65349	43,12929	86,41095	46,00969	82,87164	60,4177	82,85767	78,57481	92,20111	48,0363
11/11/2017 8:30:00 PM	29	13,51051	3,154426	8,343074	10,69587	2,562721	1,258566	2,822516	1,927636	81,07877	69,59549	76,42532	69,49389	73,57392	60,17476	73,65136	42,8239	63,28352	27,28766	62,13155	48,44344	83,78854	48,34999	77,932	65,08828	84,52608	59,73455	81,46068	56,6762	80,10603	65,90469	80,08759	50,14776	17,43424	32,71655	42,51652	21,99795	84,11541	42,84808	79,22324	51,85704	83,37831	53,46748	87,66785	48,82426	86,6034	64,84506	84,70408	55,78035	31,20931	18,30115	33,09778	18,13564	63,25445	33,81071	65,00311	39,48808	88,2271	55,9833	85,84598	46,86381	87,46415	60,82407	92,2371	50,36438	28,75698	10,58805	25,80294	12,19448	62,05992	40,65443	66,74769	28,99252	94,0987	38,87627	96,2578	56,91706	89,08516	56,82817	87,44183	44,04779	35,50301	10,50128	29,91131	12,6423	71,24302	49,45189	72,92171	45,5075	87,67628	48,96925	84,90433	62,18398	82,73521	79,04462	93,63154	49,92436
11/11/2017 9:30:00 PM	30	12,74342	2,893803	7,692653	10,26415	2,568316	1,735121	2,84911	2,706883	83,78178	71,67606	78,88332	70,57838	74,83125	61,43015	75,6657	45,37992	64,56787	25,58231	60,71936	47,71352	83,18635	49,57864	79,33315	68,07016	85,9681	58,70842	83,06374	57,32883	81,36136	67,56983	80,91892	51,12781	17,45946	33,92504	41,47292	21,36605	86,94263	43,57337	79,79132	53,20278	85,60719	54,48946	87,80705	48,55335	87,27668	67,27073	86,55856	57,36834	31,5929	20,02273	33,55092	18,81252	65,02991	35,01769	69,77689	38,83413	87,83267	55,05071	86,3838	47,7571	89,42073	62,06234	92,60665	52,01661	28,99308	8,596237	26,87293	11,56361	63,32463	41,5806	64,09876	28,54381	93,91137	40,58694	95,39678	53,44793	90,2408	58,1067	89,13544	44,7715	35,41232	13,47929	31,1151	11,36059	72,92738	50,82381	74,10271	45,03212	88,7824	49,91235	87,42236	62,56079	85,72289	81,33932	94,28693	51,68069
11/11/2017 10:30:00 PM	31	12,3251	2,685262	7,759105	9,051656	2,523141	1,378481	2,707228	2,126506	84,46846	75,31941	79,86641	71,73705	76,03331	62,57377	76,3664	44,35255	62,10316	23,30826	60,75141	47,57142	85,31706	49,47758	81,00077	66,85753	86,9094	62,90444	83,32794	57,30674	81,81649	68,29969	82,0354	51,62723	16,39803	33,94065	40,60581	20,49203	86,40701	44,92602	79,26406	53,9251	86,70901	54,70035	89,40754	50,2122	88,43743	69,67432	86,00782	58,88608	30,15279	17,58945	34,05552	19,92429	65,85378	33,97705	70,4117	42,22176	91,65623	59,70843	89,19796	49,51281	88,8045	63,28946	93,3982	53,83689	28,19933	11,01908	26,71682	11,48935	63,31786	43,23829	65,36728	29,8155	96,1401	42,83862	95,1874	53,25258	91,60284	61,08366	90,75452	45,02183	35,46661	10,87402	30,17476	11,13043	70,12234	51,92135	73,87164	45,4664	89,06651	53,07375	86,61549	64,45277	88,08141	81,89677	95,72254	53,17653
11/11/2017 11:30:00 PM	32	12,64023	2,488188	7,129752	9,136689	2,385196	1,1229	2,544485	2,998522	84,09097	77,77002	78,95115	74,25073	78,54996	63,32996	76,63676	44,22732	61,86069	25,50826	57,86003	46,22189	86,33427	51,92025	81,43519	66,56775	86,43354	59,17738	85,08931	57,1549	82,78024	70,00573	83,36684	52,92931	15,71501	32,30825	41,08435	19,44049	88,03956	46,33047	80,61395	54,12184	86,54882	56,97557	91,18217	50,97086	90,382	71,96695	88,71608	59,95103	29,45837	16,46918	36,45985	19,21191	64,67223	36,18928	70,89163	41,25359	91,13747	58,01565	89,67244	53,21246	90,83775	63,09565	94,64426	54,63852	29,77647	9,163697	26,03158	11,85338	66,80786	43,85279	66,8442	31,26893	93,58706	44,73309	97,07304	53,66075	91,05058	60,86338	92,08741	47,8268	35,48298	10,29841	30,48063	11,18134	75,15694	52,15689	78,14317	45,6755	91,02213	53,63713	86,58723	66,27494	85,76254	82,80774	95,23618	54,52794
11/12/2017 12:30:00 AM	33	11,37047	2,512019	7,268596	9,145944	2,245455	0,9101459	2,458554	2,851666	87,236	78,17391	79,94999	76,71868	79,48006	65,52415	77,79855	47,07311	60,56401	23,12721	57,54103	44,43911	87,30293	52,31321	83,22807	68,20458	88,22557	61,55325	85,95906	60,45667	84,95186	70,79355	84,63142	54,96892	15,55468	34,19644	39,31788	19,51585	86,91148	45,80128	82,87329	55,60035	88,60985	57,26804	90,77331	53,04363	90,5582	71,8109	88,69674	61,21816	29,89135	16,38249	34,10698	18,8494	67,22736	34,90033	70,80045	40,32949	90,81483	60,61657	91,25214	54,59494	92,94209	65,63757	95,3297	56,0128	30,47331	7,249599	25,83126	11,73422	65,48712	43,84954	67,98305	31,66639	95,46191	47,9749	96,45343	54,91311	91,35099	62,90582	90,79369	49,81128	36,40197	9,783102	31,38836	12,238	78,26233	53,71843	77,20773	46,45502	89,59936	52,80014	86,29097	67,20036	90,90662	84,0127	95,69871	56,66093
11/12/2017 1:30:00 AM	34	11,1888	2,971099	7,098807	8,799528	2,236959	1,02944	2,19351	2,201108	85,04151	82,31294	82,03982	79,01477	82,04555	68,98534	79,45471	46,06253	58,51328	22,03	57,12761	43,76285	86,10936	51,39458	82,96288	69,94972	89,81439	64,53616	86,59856	61,18092	85,55427	72,81651	84,42931	55,43574	15,32825	32,83571	39,42715	19,76535	86,82104	47,11317	85,08172	55,95933	88,45387	58,2872	92,18598	52,96439	92,09307	73,2713	90,6239	62,96108	31,11489	18,0658	34,38267	17,57522	69,26151	36,68042	73,02401	41,45302	93,27504	60,41819	91,42884	56,26285	93,64279	66,87424	95,38407	59,54037	29,01739	8,068151	29,34219	9,396276	74,86807	43,59327	69,31139	31,27811	96,875	47,15131	97,72546	57,33394	92,78177	66,53977	93,11166	49,90198	35,24198	10,03557	32,77921	11,10715	71,46564	53,09647	77,63505	47,40599	91,7439	54,43737	90,34296	69,0174	89,81971	84,6053	96,92405	58,59065
11/12/2017 2:30:00 AM	35	11,21698	1,630195	7,006797	8,066216	2,50822	0,6377791	2,092106	2,534193	88,91233	82,11346	83,58671	79,52365	84,4936	71,40141	81,04132	50,20881	57,04382	20,15756	57,63333	42,88192	90,15376	55,18098	83,00903	71,68021	91,14134	65,94172	87,21783	62,73798	87,66026	74,99959	84,98965	58,46023	15,23762	32,05861	39,35165	18,67181	91,31831	47,5889	86,40901	59,49886	89,74739	59,63086	92,35101	54,90952	92,59975	75,08228	90,45776	63,11969	30,66161	15,48457	33,95467	16,9094	70,48092	37,00307	72,8677	42,83854	92,30209	63,37415	93,03265	56,18188	95,12089	69,2419	96,54917	58,65247	29,6176	7,562722	27,88613	9,535395	67,66061	46,90609	69,45092	32,9642	98,34563	48,67948	98,40829	57,80787	94,38551	65,97107	93,43308	50,07792	34,46397	12,59263	31,81877	12,19351	76,69333	55,12068	78,55887	47,51492	92,98554	58,41291	91,01784	70,6661	93,57365	86,68967	96,85622	59,29874
11/12/2017 3:30:00 AM	36	11,09437	1,422621	7,182389	7,951827	1,971154	1,109568	2,007419	3,331192	89,49969	83,84235	84,51192	82,08851	84,80397	72,83806	81,33552	48,75041	55,75708	20,05126	55,12061	40,83298	90,539	54,45319	85,32016	71,26009	92,02089	66,52528	90,23383	64,36471	88,18089	75,65374	87,0899	58,33362	15,09913	32,04424	39,2365	17,36841	92,26017	49,0462	87,58055	59,23712	90,82069	63,70973	93,39136	55,6172	93,01255	75,8131	92,76726	65,13462	31,03704	18,53863	34,0386	15,39664	72,83129	36,49108	70,30048	43,54795	92,64589	64,84727	93,01269	59,17503	96,54695	68,2356	96,40253	60,6831	28,68701	6,108532	29,49168	9,749738	69,03784	47,19455	70,82415	33,1909	97,06268	49,11901	98,95744	58,23953	94,19264	68,94742	94,96851	53,45263	36,07061	9,651443	32,11539	10,03751	75,92162	56,76336	80,22242	49,07708	93,19546	58,40206	91,44887	71,36722	91,71032	86,0378	96,38878	61,40252
11/12/2017 4:30:00 AM	37	11,12863	1,859043	7,250774	7,397145	2,121256	0,7566589	1,858145	2,204562	90,63267	86,51111	85,89426	81,98145	85,86131	74,23816	83,45104	51,59248	54,08122	19,28175	55,25227	41,08698	92,09314	57,17632	85,00815	73,44648	92,77023	68,16908	90,73166	66,65997	89,95013	77,54124	87,73195	62,20152	15,21089	30,17697	38,2977	16,2328	92,15076	49,48083	89,55612	63,78073	91,65064	63,27027	94,50721	59,37162	94,78815	76,52085	93,96379	66,40826	31,04111	13,03375	33,74489	17,89574	73,08397	37,16623	72,19662	45,75279	95,25047	66,72028	93,77729	58,97581	96,08263	72,76035	96,59884	62,06938	29,95317	4,620012	28,2369	11,9246	72,10931	45,55599	74,13821	34,17254	98,41629	51,71861	98,14738	60,74056	95,5292	70,05581	95,23811	52,34804	35,30311	10,17435	30,23396	8,843805	76,97066	56,74003	80,95871	49,41224	95,28902	61,09098	92,32725	73,60357	95,26498	88,86667	97,43957	64,01706
11/12/2017 5:30:00 AM	38	11,02392	1,690843	6,81297	7,79979	2,210848	0,6258981	1,751492	2,525489	89,92332	86,11344	87,84103	83,93423	86,05991	75,88258	84,72377	53,92746	53,12894	20,82173	54,40852	39,17744	92,81678	56,41599	86,93074	74,97637	93,84394	69,76528	91,94484	67,52743	92,06558	79,2881	89,35656	62,88171	15,01907	30,23811	38,44372	15,9326	93,79034	52,07691	90,97957	63,28863	93,03638	65,55461	95,88811	59,65815	95,85088	79,66394	94,60053	69,38896	32,36475	16,3791	34,56758	11,37116	72,08147	42,45407	71,02295	43,96973	95,01271	68,96683	95,18975	62,27785	97,42692	71,54778	97,87653	64,60005	30,88618	3,907286	30,02991	9,243825	69,93832	46,29752	71,96134	34,52932	99,19299	54,29425	98,9428	63,82378	95,88355	72,23377	96,25449	54,58789	34,31179	12,06828	33,06525	8,72679	77,65653	55,55205	79,44387	49,93845	94,69303	62,80138	92,8326	73,95757	94,52372	89,02113	98,01546	64,66713
11/12/2017 6:30:00 AM	39	11,03193	1,968667	6,749835	6,894687	2,138594	0,6296281	1,647326	1,665976	94,82076	88,50831	90,06044	83,6975	90,34538	77,61868	85,65974	55,85461	53,71684	18,20485	54,7342	38,02076	93,85175	57,31026	88,02222	75,85219	94,50756	70,76736	93,29445	68,71981	92,47852	80,3996	89,26413	63,5778	15,04836	28,61433	39,51289	15,00484	95,06328	52,45096	91,13637	65,0907	94,27505	66,20856	95,67439	60,31533	96,88577	82,44895	94,68764	70,92666	29,98674	14,49367	33,8438	10,38254	72,38002	37,96074	74,87096	45,36217	96,61465	69,50487	96,24613	65,39187	98,23608	72,95811	98,56108	66,05915	28,91454	4,456372	27,66833	9,359804	71,38739	47,58987	71,95561	35,30566	98,87772	54,55529	99,53685	68,98403	96,65292	73,10255	96,6972	58,58015	34,14864	9,375277	31,63751	8,41802	76,81988	57,82176	81,9322	51,64097	96,72649	63,14482	92,76298	75,25876	94,56102	90,62009	98,38273	67,76995
11/12/2017 7:30:00 AM	40	10,91022	1,919002	6,526649	6,897657	1,943247	0,9668573	1,772491	1,969496	93,38128	90,08808	89,86738	86,59358	90,07909	79,45187	85,62424	55,86166	52,82266	19,02105	54,71907	37,56673	93,88837	58,93001	89,42177	77,23689	95,55365	74,13683	93,84187	70,35927	94,8119	81,54495	90,63674	66,07482	14,12481	31,9726	36,40791	15,36762	93,78876	54,55626	91,03124	65,99918	95,26774	67,77824	95,76427	62,26708	97,02151	84,62907	95,44686	71,45854	34,04005	16,47222	36,53708	9,943222	76,12718	40,11985	74,81356	47,30548	96,48798	71,05534	97,27039	63,78475	98,64362	75,80771	98,81135	67,45262	27,81968	9,413199	26,56312	9,321743	72,51809	48,30114	72,81506	36,07047	98,93692	55,81903	99,72432	67,93663	96,9418	75,80267	98,08549	58,78419	33,91737	10,1224	29,24417	8,390736	79,32741	59,62761	81,97509	52,14743	97,12437	70,49625	94,01083	77,48944	95,09608	90,39387	98,98962	70,86732
11/12/2017 8:30:00 AM	41	11,51967	2,491849	6,721305	6,712464	2,116076	0,5825183	1,726556	1,72476	95,0036	90,97528	91,45308	87,25001	92,96447	80,75224	87,38658	57,85933	52,6345	19,3529	53,1583	37,17203	96,05272	62,04486	89,68716	78,43474	96,77781	75,76019	94,37473	73,16666	94,78925	83,7643	91,009	69,26351	13,861	29,2966	35,38503	14,8778	94,17199	55,88914	92,40585	66,81553	95,92776	68,67548	96,56575	66,16918	97,55705	85,87498	96,43913	73,12583	30,87029	13,42624	35,95511	10,70154	77,15248	39,52428	76,06155	46,10384	97,26293	72,56797	98,42631	65,51462	99,03038	78,55666	99,16494	68,19781	27,97967	6,071784	27,22432	11,31127	74,41099	48,57461	75,03378	36,83597	99,5566	60,24667	99,6044	68,46658	97,38175	80,22416	97,40253	59,12135	36,36343	7,155864	31,68241	7,622265	81,36522	60,65112	83,46506	53,6439	98,37892	66,95229	95,0246	79,96856	96,36743	93,51086	98,81769	70,91954
11/12/2017 9:30:00 AM	42	10,59903	1,346983	6,500401	7,13963	1,848751	1,401829	1,932748	1,873688	96,34698	93,34245	93,24706	87,8078	93,04336	81,27335	88,55224	58,06656	50,98758	18,21763	52,12519	36,45979	96,7095	63,10069	91,31328	79,80217	97,30652	77,97421	95,1318	74,53727	95,67052	86,29676	92,64334	70,72723	13,47688	26,73567	35,34614	14,25564	97,22771	57,62165	93,43792	68,54906	96,45115	70,79176	97,40288	67,37014	97,36179	87,46464	96,74866	74,58223	30,53499	11,1057	33,55866	14,0893	76,36225	39,97838	75,89433	46,64995	98,26067	74,25598	97,96171	67,78384	99,17538	78,66166	99,2332	69,03217	27,60576	3,527644	27,07435	8,983338	73,86695	49,03543	75,21503	37,53357	99,49872	61,17477	99,79975	74,95206	97,90105	80,6927	98,2403	62,9794	34,86137	9,909165	34,28492	8,391496	79,99834	61,59104	83,80098	54,3453	97,66917	68,43612	95,04324	82,44785	95,86877	93,12645	98,33389	73,79884
11/12/2017 10:30:00 AM	43	10,80494	1,434088	6,436506	6,416542	1,914166	0,7065789	1,762752	2,357013	97,82481	93,12659	95,65042	88,69682	93,45815	83,01234	89,99261	62,39529	50,1376	19,30378	52,16581	36,66253	96,8194	67,87053	90,71287	81,16711	98,23676	80,12199	95,69588	74,78345	96,63655	86,32565	92,74252	72,97524	13,46568	26,20317	35,20647	15,07398	95,54708	59,01905	94,33833	69,99109	97,07594	71,84785	98,24202	67,44654	97,72063	88,02325	96,98228	75,23997	29,96692	7,678561	34,15824	10,81745	78,19056	41,1714	78,42045	48,84802	97,87114	75,23257	98,78233	70,46764	99,35856	80,17283	99,29141	70,50592	28,74779	3,504365	27,09729	8,498356	73,00046	50,15577	77,73824	37,97103	99,75305	60,13567	99,86758	75,72758	98,39674	82,13107	99,10278	63,78406	35,59586	6,646288	31,01494	6,396303	80,942	63,30066	84,61249	55,86517	99,07756	71,0244	95,98482	83,74952	97,10434	94,31393	99,25777	74,57594
11/12/2017 11:30:00 AM	44	10,84756	1,530932	6,484652	5,985163	1,702932	0,9989086	1,726417	1,463169	97,01047	94,25909	95,30436	89,85555	93,86349	84,86758	91,04228	62,26805	49,60737	17,74584	52,45081	36,09002	97,7015	67,7638	92,47404	82,25755	98,73536	82,02234	96,21194	76,66197	97,66614	88,08894	93,07216	74,96056	13,8628	24,93555	35,88714	13,20499	97,17445	61,47256	94,7771	71,59669	97,51355	73,4194	98,16002	70,88023	98,33733	90,25807	97,69253	77,35204	29,37839	11,98877	35,48767	10,33357	78,67533	43,0725	77,7645	48,02774	98,25162	77,9139	98,86909	69,98881	99,73938	81,48997	99,6591	72,17914	28,53745	3,935539	26,33904	8,46451	74,63549	50,80577	78,28236	38,19946	99,47703	64,41942	99,91753	76,39721	98,06546	83,30633	99,38999	64,82635	34,42197	5,930523	30,12054	5,849774	82,61315	64,36539	86,00907	57,0803	99,4793	74,32333	96,06018	85,3822	97,39853	94,90529	99,34985	75,19528
11/12/2017 12:30:00 PM	45	10,6755	1,68511	6,492872	6,569614	1,915686	0,6756328	1,625083	1,479125	96,9465	95,10963	95,03336	91,9132	95,46537	85,88245	90,46938	64,6216	49,45306	16,13064	51,23832	35,77206	97,99873	66,67371	93,99059	82,82928	98,87185	82,05018	96,6123	78,23669	97,79704	90,24467	95,30214	76,52105	13,1038	24,98557	34,20411	14,51149	97,29513	63,0647	96,74328	72,17287	97,98099	74,90067	98,48883	72,62917	98,76644	91,70128	98,76569	79,23105	30,74181	15,14299	34,42543	9,696617	80,66631	44,98273	80,94047	49,6951	99,35365	79,9408	99,32776	73,41138	99,70347	81,18825	99,74877	73,32574	30,40582	3,375953	25,49742	10,6451	76,03953	52,20802	81,05182	39,01912	99,5307	65,73684	99,75099	77,1815	98,80927	84,70518	99,47123	68,39874	35,4968	6,060663	29,4572	6,038835	83,93222	64,07563	85,99746	57,94796	99,48221	75,62307	95,91133	87,30694	98,34798	94,98032	99,65103	77,89995
11/12/2017 1:30:00 PM	46	10,65933	1,482165	10,3125	6,518637	1,761715	0,5460461	1,582877	2,216305	98,14214	96,65395	95,54467	93,39834	94,77979	87,03954	91,95023	63,74925	48,54208	17,34133	50,47434	34,65891	98,44627	72,14294	94,70705	84,26737	99,15404	84,14374	97,40821	80,78463	98,41049	90,71439	95,20177	78,17439	13,62884	24,79637	33,83959	14,64067	98,66973	63,51528	95,87741	74,25542	98,05296	76,36219	98,91149	74,44249	99,44705	93,03928	98,87924	81,62632	26,96653	6,567197	34,46293	9,395378	80,87244	43,03002	81,39596	51,80468	99,37534	81,33504	99,68695	73,72728	99,91421	83,50098	99,86772	76,99747	27,73555	5,247638	25,66486	11,27418	76,91521	52,62834	79,4762	41,06501	99,72894	66,1627	99,9453	80,86297	99,09241	86,2004	99,69358	70,57989	33,67734	13,85058	32,28676	5,296405	83,98009	65,46764	86,65534	58,59872	99,34757	76,14756	96,49792	88,90335	97,91148	95,14098	99,78062	79,15603
11/12/2017 2:30:00 PM	47	10,58618	1,633925	5,936603	5,986337	1,742029	0,7389064	1,574657	1,584466	99,00897	97,06013	96,18375	94,07887	96,5661	89,38303	93,0033	68,75552	48,32035	16,86229	52,28677	33,04245	98,57448	71,04119	95,83734	84,98584	99,30779	85,65588	97,99583	82,07049	99,07659	91,78507	96,15509	79,15555	13,06767	24,34433	35,36196	13,09412	98,16403	64,16315	96,77242	74,61614	98,65793	77,62586	99,04945	75,88417	99,49858	94,03356	99,20721	83,0763	29,12357	21,41074	32,48626	9,13579	79,76308	44,96588	81,76703	52,27274	99,74629	83,11409	99,7954	75,68206	99,88727	83,41236	99,88713	78,44739	30,47711	2,62641	25,37329	7,723392	77,72367	54,11383	79,31532	41,88115	99,95152	70,12807	99,89349	82,10213	99,47814	88,84111	99,75394	71,71931	35,58073	7,691203	29,31166	4,614902	85,44907	67,37988	87,76996	59,99012	99,48179	80,39857	97,68947	89,23975	98,69357	96,43036	99,8814	80,49155
11/12/2017 3:30:00 PM	48	10,66935	1,773527	6,140722	5,350147	1,709287	0,5385168	1,562016	1,231764	98,82205	98,03838	96,90388	95,29261	97,19172	90,58259	93,37926	68,94334	47,07235	16,61224	50,56491	32,92198	98,87884	71,99816	96,85241	86,09258	99,53353	86,18943	98,66006	83,1965	99,34772	92,49081	96,5862	81,71391	13,13571	24,08599	32,76435	12,03781	98,75215	65,57361	96,99478	76,16863	98,55569	79,17165	99,35835	78,36124	99,85728	94,80887	99,16791	83,68264	19,90578	7,427954	33,86419	12,65052	80,48719	49,51743	80,54694	52,31025	99,74995	85,09539	99,67321	77,65528	99,97382	85,12766	99,91885	81,6657	27,36896	6,456054	25,46571	8,967797	79,25336	55,01043	80,94842	41,04284	99,56725	72,39066	99,96899	83,45719	99,8452	89,79202	99,76638	74,51302	32,54325	5,785603	28,24181	4,410091	87,00189	68,63133	89,41845	62,03167	99,65047	78,60432	97,85042	91,50482	98,60426	96,31666	99,90365	81,09547
11/12/2017 4:30:00 PM	49	10,14023	1,265749	6,165106	5,440084	1,705833	1,025019	1,548961	1,23805	98,91095	98,48898	97,85049	95,50709	97,2612	91,19495	94,69932	72,26694	46,86982	15,47103	49,28797	32,29644	99,16218	72,36738	96,60665	85,83472	99,71741	88,7058	98,9678	83,94431	99,63039	93,18246	97,21112	82,307	12,9912	21,16193	32,98333	12,00942	98,24631	66,48666	97,26107	78,11263	99,31387	78,81425	99,13144	79,78856	99,78905	96,39817	99,37935	86,83453	20,4939	4,486627	33,89091	8,922552	81,8042	47,16837	84,83215	54,63646	99,74194	87,59995	99,88554	79,41976	99,98203	86,26209	99,93486	83,12776	28,40213	3,746201	25,43608	8,2454	78,689	54,1912	82,97027	42,41394	99,97576	72,92538	99,94536	88,16245	99,67901	90,80592	99,74947	74,71699	33,91779	6,191286	31,00547	4,621464	87,67172	69,87021	89,2316	63,29473	99,75312	80,25994	98,41512	93,03437	99,06609	96,9409	99,92533	82,47466
11/12/2017 5:30:00 PM	50	10,2667	1,497154	6,099414	4,728807	1,580529	0,7563136	1,523265	1,22306	99,10948	98,48116	98,62041	96,15792	97,49213	92,84165	94,54244	72,60831	44,3158	15,64703	48,4375	32,57827	98,59492	74,35738	97,07795	88,41871	99,7534	90,39587	99,3728	85,9453	99,61795	95,12704	97,84531	85,42545	12,66544	20,95871	33,27179	11,68815	98,24202	67,06675	97,0814	79,34641	99,15286	83,03349	99,51226	82,02034	99,91842	96,30354	99,66222	86,40355	20,21282	5,229195	33,07672	8,987001	83,39716	48,54132	85,54909	55,43124	99,78187	88,98486	99,94833	80,35533	99,93003	88,16119	99,95905	84,51149	25,75707	4,576426	25,33529	7,941257	81,64229	55,8026	83,51866	42,8078	99,95973	74,79658	99,97126	89,47565	99,73137	91,42628	99,80576	76,15218	32,78978	6,739957	29,42978	4,322157	88,0975	72,68188	90,08559	63,14552	99,89052	84,35262	99,05379	93,07962	99,2372	97,66364	99,87131	85,0145
11/12/2017 6:30:00 PM	51	10,17379	1,658585	6,048229	4,862677	1,539014	0,9981489	1,491421	1,942349	99,43351	99,00965	97,95929	96,76289	97,71945	93,71222	97,28331	76,01922	46,2348	17,18108	48,84167	32,15511	97,83799	77,04568	97,55202	89,70235	99,85329	91,80116	99,32312	87,49206	99,73489	96,24565	98,5264	86,88184	12,91307	20,59979	32,72927	11,44742	98,12859	68,36214	97,50256	80,8372	99,36838	83,70517	99,64771	84,36623	99,96395	97,31889	99,29756	87,74405	22,49689	3,963998	31,9865	7,462561	86,01776	54,67997	86,54482	57,24559	99,71285	90,58672	99,89548	83,21791	99,98197	89,12156	99,82932	85,16324	27,04672	3,498494	25,76536	8,59603	83,16354	57,45434	84,5631	44,20618	99,92712	77,22784	99,9761	87,30016	99,71341	92,7895	99,88568	76,46655	32,87315	5,48367	28,14669	4,386121	90,25787	72,84248	91,15765	64,4009	99,92209	84,55917	99,56261	94,02796	99,75568	98,60045	99,88769	85,10458
11/12/2017 7:30:00 PM	52	10,09574	1,246961	5,746644	5,452448	1,74417	1,308645	1,468902	1,159096	99,48946	99,09373	99,14651	97,39328	98,31365	94,18324	96,00582	75,59316	45,21565	15,37847	47,28767	32,39321	97,42616	76,51201	98,02139	91,20455	99,87111	93,25059	99,5805	88,65385	99,81322	95,96099	98,9671	87,09073	12,73728	20,14817	31,42994	11,49439	98,32284	69,29121	97,03595	81,91721	99,76411	85,52525	99,57643	86,57693	99,97231	97,1728	99,74414	89,06547	18,80913	4,356004	32,30196	7,041956	85,60048	50,06328	85,87458	57,33664	99,82545	91,3085	99,90378	85,40603	99,96429	90,17857	99,956	86,24883	26,50316	2,375249	24,84375	8,51224	83,70413	57,46706	85,10603	45,62417	99,95406	78,15084	99,94936	87,67938	99,88229	92,54359	99,80956	79,83809	30,62894	5,123094	28,40559	4,597218	90,87381	73,46244	91,89773	66,24634	99,81494	84,47495	99,47198	95,89039	99,36954	98,22626	99,95662	88,18716
11/12/2017 8:30:00 PM	53	10,23527	1,598558	5,640543	5,617471	1,577421	0,8005223	1,452945	1,606018	99,54079	99,66395	99,36422	97,83046	98,88782	95,17532	97,30701	78,83345	43,91612	15,33302	46,63642	31,03338	97,96005	79,03349	97,91486	92,62724	99,83463	94,27208	99,47771	90,34608	99,83145	96,91652	99,13799	87,62047	12,3613	20,27036	32,1359	11,52921	98,69695	69,8751	97,67691	82,77616	99,78953	87,8623	99,78014	87,11214	99,98737	97,59132	99,69199	90,37888	19,21067	4,914968	32,29934	7,441008	87,5181	54,1932	88,35696	58,03479	99,87532	91,65154	99,96637	85,82987	99,99378	90,90173	99,92036	88,34771	26,20248	2,236475	24,93465	7,754545	86,20766	58,92843	85,22036	46,09727	99,9578	81,63136	99,99648	90,96941	99,83339	95,72668	99,8669	82,36918	31,74534	5,614984	30,32452	5,387102	91,45233	74,08557	92,26535	68,07693	99,90778	86,71828	99,32823	96,33324	99,92644	98,84905	99,98667	88,50002
11/12/2017 9:30:00 PM	54	9,892104	1,384698	5,776553	4,669886	1,83763	0,6588473	1,436782	1,131742	99,63604	99,67085	99,6328	97,9883	98,9678	96,399	98,46803	80,42716	42,81091	17,84745	45,76405	30,52663	98,90708	80,20592	97,72871	93,8447	99,92921	94,89652	99,7735	92,13583	99,87001	97,77036	99,44311	89,38358	11,79107	21,67171	31,71668	11,01113	98,89734	69,84956	98,19278	82,88254	99,76784	87,7111	99,8749	88,90909	99,83692	98,1813	99,76694	90,82642	18,29237	3,394397	31,28903	7,73776	88,574	52,67069	88,35944	58,77127	99,85074	93,46451	99,9455	87,03056	99,94336	93,21107	99,94433	89,60641	25,29993	2,429681	24,20873	7,28241	86,18196	59,45161	86,46082	47,59215	99,95531	83,62077	99,99476	92,37125	99,95973	95,45778	99,88457	82,37346	34,60398	4,846514	29,20708	4,325404	93,10566	76,82451	93,02961	67,77527	99,95869	89,65324	99,47654	97,38665	99,87318	99,05497	99,97313	89,35649
