# Supplementary material for: Neuroblastoma signalling models unveil combination therapies targeting feedback-mediated resistance
Source: PLoS Comput Biol. 2021 Nov 4;17(11):e1009515. doi: 10.1371/journal.pcbi.1009515 (PMC8604339; doi:10.1371/journal.pcbi.1009515)
Supplement: S2 File — (ZIP) [file pcbi.1009515.s023.zip › drug_sensitivity/NGP_drug_sensitivity/IC50_NGP.txt]

AZD6244 -0.898787928692852 -5.10272158673137 0.083460367376283
LY294002 -21.1087701488498 -4.97857519937434 0.136015323526749
GS4997 -20.9765488056391 -4.93090789708353 0.0685534586216629
Rapamycin -20.468911054737 -4.9130316712148 0.079938369902084
BI78D3 -21.8021108730536 -5.86800535023846 0.0619984188827745
MK2206 -22.2726289426266 -5.86003307025303 0.0548120719269186
Sorafenib -3.76052505624942 -4.4443125713318 0.173164857457364
TAE684 -0.974423667369555 -7.22891943507283 0.185757687289191
