# Supplementary material for: Neuroblastoma signalling models unveil combination therapies targeting feedback-mediated resistance
Source: PLoS Comput Biol. 2021 Nov 4;17(11):e1009515. doi: 10.1371/journal.pcbi.1009515 (PMC8604339; doi:10.1371/journal.pcbi.1009515)
Supplement: S2 File — (ZIP) [file pcbi.1009515.s023.zip › drug_sensitivity/NGP_drug_sensitivity/NGP_AZD_LY_05-081217.txt]

Label: NGP_AZD_LY
Metric: Phase Object Confluence (Percent)
Cell Type: NGP
Passage: 1
Notes: NGP treated with various concentrations of AZD6244 and LY294002 and the corresponding DMSO controls
Analysis Job: NGP_AZD_LY

Date Time	Elapsed	A1, Image 1	A1, Image 2	A1, Image 3	A1, Image 4	B1, Image 1	B1, Image 2	B1, Image 3	B1, Image 4	C1, Image 1	C1, Image 2	C1, Image 3	C1, Image 4	D1, Image 1	D1, Image 2	D1, Image 3	D1, Image 4	A2, Image 1	A2, Image 2	A2, Image 3	A2, Image 4	B2, Image 1	B2, Image 2	B2, Image 3	B2, Image 4	C2, Image 1	C2, Image 2	C2, Image 3	C2, Image 4	D2, Image 1	D2, Image 2	D2, Image 3	D2, Image 4	A3, Image 1	A3, Image 2	A3, Image 3	A3, Image 4	B3, Image 1	B3, Image 2	B3, Image 3	B3, Image 4	C3, Image 1	C3, Image 2	C3, Image 3	C3, Image 4	D3, Image 1	D3, Image 2	D3, Image 3	D3, Image 4	A4, Image 1	A4, Image 2	A4, Image 3	A4, Image 4	B4, Image 1	B4, Image 2	B4, Image 3	B4, Image 4	C4, Image 1	C4, Image 2	C4, Image 3	C4, Image 4	D4, Image 1	D4, Image 2	D4, Image 3	D4, Image 4	A5, Image 1	A5, Image 2	A5, Image 3	A5, Image 4	B5, Image 1	B5, Image 2	B5, Image 3	B5, Image 4	C5, Image 1	C5, Image 2	C5, Image 3	C5, Image 4	D5, Image 1	D5, Image 2	D5, Image 3	D5, Image 4	A6, Image 1	A6, Image 2	A6, Image 3	A6, Image 4	B6, Image 1	B6, Image 2	B6, Image 3	B6, Image 4	C6, Image 1	C6, Image 2	C6, Image 3	C6, Image 4	D6, Image 1	D6, Image 2	D6, Image 3	D6, Image 4
12/5/2017 3:25:00 PM	0	1,674403	4,398762	3,965241	2,919222	2,208292	1,864846	1,592893	2,539581	3,012544	2,687265	2,491642	6,434571	15,37605	8,143374	2,650724	5,663475	2,326412	2,816576	2,724221	4,183038	10,24308	4,43482	3,702821	3,847329	6,648776	1,810483	3,738326	5,106792	4,326302	20,95408	3,657231	4,195057	4,328236	2,736793	8,274275	5,444366	7,423257	2,554294	6,170632	6,151153	6,379864	5,103269	3,299072	5,285975	5,643582	2,204009	1,924597	6,713846	2,428783	2,12167	5,213583	1,4459	6,247859	4,860812	5,653666	5,101957	5,136218	2,856156	3,957573	10,93729	4,702006	4,011522	1,960655	3,461193	3,598033	0,5226293	5,029565	5,644066	7,748466	2,890763	3,642586	5,310359	23,08141	11,81221	3,674984	5,737456	4,147256	1,964108	3,010058	6,304777	3,65281	2,471334	5,385652	5,091319	4,811146	1,748798	4,330308	4,115965	1,537011	6,876728	4,006687	6,754601	3,563219	1,926669	2,051766	3,71712
12/5/2017 4:25:00 PM	1	2,843999	1,667565	3,677332	3,303976	2,923712	1,817943	2,710544	2,148265	6,673367	2,18522	2,6271	5,782839	3,685138	4,480064	1,65893	5,835819	3,834549	5,032327	5,232234	7,256991	3,460986	5,293643	2,550771	4,527037	7,980493	2,632281	3,297621	5,884726	4,979139	2,985743	3,520875	4,091443	5,192929	3,296723	8,809752	13,12541	7,951827	3,128454	5,555717	6,558909	8,087214	5,864072	3,044872	5,335296	3,442336	2,263208	1,702724	6,684902	3,189241	6,164	3,395087	1,17526	7,318537	9,628026	3,797179	1,218639	4,884781	5,723296	1,658654	5,379573	4,350962	4,203277	2,568385	2,965711	3,769618	2,684986	3,575652	5,28853	8,18406	3,173699	3,481086	6,497361	15,90054	7,416487	5,942957	6,37641	3,458776	3,073055	1,173602	6,729941	4,556946	4,246519	5,094703	6,221333	2,11352	2,607068	3,780463	5,774343	1,951951	6,980063	5,539415	5,515653	2,405849	1,978959	1,173947	4,685704
12/5/2017 5:25:00 PM	2	2,579369	1,553865	4,637834	3,650669	3,287122	8,932914	2,367443	2,202075	3,26253	2,2802	2,60762	6,016869	4,006479	4,428189	1,68663	5,265942	2,143222	3,959785	3,691355	6,048989	4,266067	5,650006	3,11084	4,851624	9,040121	2,103849	4,821093	5,466471	3,650738	2,484389	4,270212	3,052194	5,484223	3,970629	8,95122	8,798422	9,004822	4,571522	4,647644	7,071867	8,585185	5,149688	2,877224	5,579203	3,667178	2,897809	2,490537	6,133538	3,120786	4,460654	3,390252	0,9531802	6,17609	4,595836	3,305911	0,8919789	4,56641	3,676641	1,662177	7,015707	4,685359	3,209342	1,76137	3,148417	3,426725	0,9956621	4,142629	6,900628	8,428313	2,051144	3,559212	7,14647	14,03508	6,925633	5,513235	6,813729	4,132751	3,376575	2,706952	6,503923	3,887254	4,092065	6,691741	6,637724	3,216733	2,782659	3,255623	5,10389	4,499475	7,457518	5,524011	5,707201	4,156237	2,534883	1,855728	2,958389
12/5/2017 6:25:00 PM	3	1,679584	1,826509	4,249696	3,449243	3,285119	2,613354	2,417386	2,129822	3,663034	2,693206	2,822171	6,03248	4,069822	4,372582	1,601666	5,394217	1,804681	3,698607	4,258055	6,567128	4,10208	6,52734	3,405656	5,576439	8,702475	2,176103	3,94742	6,229416	3,294927	2,545521	3,600174	2,748743	5,830639	4,839812	9,299154	14,3216	8,572198	3,557278	4,583471	12,14447	10,79811	5,262282	3,25659	4,943081	2,752059	2,091968	2,190056	4,502031	3,836207	3,553134	3,877722	1,27915	5,416597	4,584024	3,371809	1,512903	5,08524	4,095657	1,589647	6,392228	4,589067	3,644521	13,66939	2,723461	3,236558	1,45184	4,01021	5,838652	9,019465	2,062265	3,694255	7,190677	16,60367	7,592908	6,168628	8,428382	4,254393	4,019121	2,048865	6,886812	4,483588	3,547745	5,556823	6,637655	3,412978	3,028156	4,137172	4,901221	1,677443	6,548063	5,578788	5,059406	3,744267	2,398527	1,349193	3,410284
12/5/2017 7:25:00 PM	4	1,817598	2,868175	4,895764	3,522049	2,524246	2,304308	2,264658	1,710323	3,566051	3,201122	2,619571	6,380139	4,761549	4,145461	1,671157	7,66599	1,564918	3,536624	3,759049	6,080419	3,898513	6,643872	2,682775	5,693247	9,723835	2,252501	3,621519	6,472494	3,755388	2,744529	4,825929	4,254739	4,864957	4,406775	9,411126	9,585751	8,748826	3,949216	4,883193	8,787785	9,376795	5,397878	2,727398	5,046764	3,243673	2,27426	2,670549	4,176544	3,350948	3,218045	3,568676	1,195154	6,909331	4,643429	3,348116	1,481197	5,438771	3,707657	1,518637	7,520723	4,760721	2,492056	1,731944	2,557816	3,416984	0,4780753	3,948249	5,940816	8,59983	2,081261	3,318966	7,110894	14,37666	8,126589	5,911803	7,161805	6,647256	4,135721	2,026415	8,067183	4,571245	3,473419	5,44257	8,481226	2,246077	2,637185	4,204313	5,547773	1,450183	6,409082	5,182706	9,733089	3,486268	1,99464	1,480783	3,154841
12/5/2017 8:25:00 PM	5	1,7756	1,963901	5,02915	4,06775	2,51043	2,170991	2,286831	2,415727	2,898638	2,989749	3,262047	5,689103	4,653377	4,04302	1,337934	6,225962	2,061781	3,740399	4,133924	6,943868	3,811962	5,412385	3,585461	5,212547	13,62718	3,750415	3,951357	7,221279	3,168311	3,914885	3,406692	4,215365	4,930095	4,885956	11,15177	10,00076	8,681269	4,779924	4,540576	8,323318	8,150973	4,888028	2,675453	5,670452	4,302747	1,659897	2,293325	4,850243	2,423187	2,748812	3,407659	1,120275	6,23439	4,674445	3,519701	1,805855	4,506936	6,474152	1,476777	6,567197	4,282093	2,982911	1,262986	2,837989	3,580349	0,9281057	4,800854	6,76586	8,364901	2,22639	3,793311	7,439835	14,15962	7,399702	5,724401	6,719234	4,334176	3,044043	1,696715	7,586346	5,166059	3,586912	5,233891	6,849235	2,819615	3,97201	3,752348	4,137862	1,3188	6,051682	4,6808	5,949174	2,747638	1,980134	1,373301	2,76539
12/5/2017 9:25:00 PM	6	2,228324	3,097093	5,207988	4,325334	2,920397	3,422511	2,295604	1,929018	3,653915	2,911901	3,318551	6,130637	3,341761	4,182969	1,883704	5,035713	1,379103	6,195223	3,774729	10,24626	3,960544	5,903514	2,932761	5,999875	10,36769	2,720353	3,531236	7,589177	3,40013	2,496546	3,662412	2,655766	5,385375	5,342134	11,3541	9,619944	8,377542	3,551475	5,808121	8,758703	8,231724	4,473088	2,897602	4,963873	4,117968	2,577227	2,371312	5,345449	3,30142	3,209203	3,367249	0,9946259	5,900268	5,386273	4,557983	1,38608	4,069063	3,92649	1,714813	6,939034	4,757474	2,392518	0,9970435	3,295342	3,734527	1,492112	4,75029	5,655256	8,484748	2,491711	3,23939	7,081468	14,26869	6,978615	5,193689	6,832174	3,391357	2,906098	1,668946	7,383608	4,471292	3,762572	5,865799	7,190747	3,039207	4,894521	4,124047	4,814255	1,295728	5,810331	4,941908	5,194518	2,884961	1,850754	3,380374	2,269631
12/5/2017 10:25:00 PM	7	2,154551	2,657424	6,917827	4,426323	3,252929	2,806974	2,24511	2,074906	3,337409	3,25362	3,589329	6,269894	4,027272	4,042399	2,200901	5,786638	1,401208	3,99971	4,022021	6,595725	4,177028	5,642339	3,016412	6,504061	9,881467	2,496477	4,539401	9,254395	3,483159	3,222605	3,422373	3,307292	4,996891	5,044209	9,654205	10,12082	8,832063	3,786472	5,564559	8,489585	8,817349	4,847964	2,342852	5,283627	4,863437	1,604775	2,369792	6,971983	3,155394	2,036085	3,359444	1,382281	6,378343	5,148237	3,995911	1,591995	3,990592	5,651802	1,508759	7,86113	4,429915	2,531775	0,9515916	2,250774	4,494363	1,235218	5,117775	6,039871	8,328981	2,308107	3,673602	7,303341	13,88656	7,635735	5,701122	6,210006	3,76271	3,022284	1,614721	8,396954	4,679004	3,525641	6,674749	7,644576	2,354941	3,491863	4,299914	4,707532	2,037674	8,97581	4,546999	5,781665	3,968695	2,068897	1,013415	2,107095
12/5/2017 11:25:00 PM	8	2,083264	2,636909	5,788019	5,138429	3,033612	2,763041	2,732717	2,026415	3,767407	3,081482	3,833099	6,566989	3,671736	4,324367	2,081123	5,483049	1,204893	4,766385	3,997292	7,751989	4,072654	6,088017	3,26405	6,198124	18,59631	2,383538	4,154026	8,374089	3,08915	2,956109	3,592852	3,210585	5,307044	6,039664	10,00131	10,14313	9,334937	3,568675	5,623549	9,063398	9,783033	4,797676	2,963707	5,541902	4,710917	1,953471	2,713514	6,224787	3,907217	3,373329	3,722508	1,365979	6,103144	5,398638	3,272063	1,196121	4,609721	3,925453	1,390984	6,602564	4,870759	2,34299	1,738506	1,920176	3,904661	0,9551835	4,97382	6,52589	8,680786	2,113174	3,371809	7,226113	14,08578	6,314172	5,241836	7,020612	3,527644	2,684295	1,892545	6,608919	4,698622	3,962685	5,933355	7,810496	2,252708	3,775213	4,107883	5,290604	1,538047	5,389865	4,53429	5,59136	3,224332	2,082711	1,413434	3,860867
12/6/2017 12:25:00 AM	9	2,680219	2,874737	6,149495	5,14437	3,218943	2,917979	2,566727	2,107441	3,353228	3,114984	3,705722	6,751493	4,129365	4,25315	1,386632	14,9618	1,451978	4,457753	4,120179	6,214427	4,417551	6,659966	3,391288	5,994142	9,637213	2,789222	4,290105	8,782052	3,257212	2,34969	3,311643	2,967438	5,781664	5,820623	10,24204	9,777022	9,661735	3,677677	6,079106	8,491587	10,46191	4,82579	2,724912	5,715282	4,441865	2,115799	2,065857	4,894866	3,152285	3,60494	3,292026	1,090296	7,305758	5,457421	4,019742	2,61066	4,157135	4,018361	1,810483	6,656927	4,293836	3,248784	1,276111	2,718004	4,127017	1,148596	5,50391	7,894839	8,795591	2,455446	3,48979	7,084439	14,46245	6,652161	5,79244	6,147836	3,303423	3,029882	3,290576	6,541778	4,907162	4,048409	6,211111	7,886273	2,938149	3,853614	4,29432	4,947779	1,292551	5,779938	4,569034	4,960212	2,777341	2,057085	1,159165	1,678548
12/6/2017 1:25:00 AM	10	1,977578	2,290631	6,123314	4,713473	3,291749	3,423409	2,917841	2,12022	4,021123	3,29244	5,160119	7,410753	5,57637	5,410036	6,017766	5,387102	1,731874	4,108712	4,485314	6,311478	5,089246	6,610645	3,288641	5,924238	10,3632	2,835433	4,452297	8,06891	3,02781	2,436519	3,667454	5,011467	6,712602	5,139603	11,22748	11,74728	11,02985	3,730866	6,149011	9,071066	9,259505	4,880014	2,719662	5,418325	4,461898	1,916169	1,703761	5,473448	3,848295	3,458706	3,112497	1,534731	8,454494	5,619958	4,273872	1,554971	4,639009	3,792068	1,793007	16,61369	5,068386	2,647408	0,9479995	1,722273	4,818399	1,184101	5,37087	6,930054	8,090946	2,295811	3,355024	7,302512	14,81619	6,472978	5,163779	7,07318	3,351708	3,784331	1,807305	6,658862	5,752307	3,789373	6,995676	7,692791	2,520723	4,514534	3,894715	5,244943	1,404178	7,437487	5,793753	5,275683	2,902161	1,905877	1,367153	2,105714
12/6/2017 2:25:00 AM	11	1,788724	2,578539	6,184102	5,790023	3,204438	3,642518	3,170797	2,215752	3,629739	2,951757	3,747859	7,592839	4,269521	4,089854	1,512351	5,295162	2,107648	4,23146	5,004006	6,202061	4,580087	8,852854	3,550163	7,657355	10,85323	2,912108	4,280366	8,040867	3,362207	3,11754	4,103255	4,01242	6,165174	5,203222	9,928163	10,53078	10,94717	4,534497	6,783198	8,524121	9,514189	5,134974	2,199934	6,362801	4,389644	1,633027	1,979996	4,934171	3,230548	3,900171	5,318026	2,187155	7,778584	6,183272	3,637475	1,532521	4,971887	3,885734	1,278321	6,580184	4,10063	3,850713	1,946632	1,748038	5,090352	1,189973	5,721776	7,195029	7,877639	2,330004	3,451937	7,516371	14,31345	6,802125	4,92374	6,726348	3,672427	3,047842	2,031388	9,615868	5,445265	4,328028	6,814696	8,557969	2,466568	4,159137	4,526138	5,231267	1,494391	6,370537	4,870552	19,69503	3,825776	1,647395	1,303879	2,268181
12/6/2017 3:25:00 AM	12	2,299058	2,189987	6,470214	4,721969	3,119336	4,081013	2,856156	2,541031	4,168324	3,20872	4,340807	7,533502	4,605369	4,123771	2,237165	5,460392	2,398942	4,054902	4,515017	6,619971	4,291971	8,259284	3,64611	5,953733	10,33757	2,954106	4,963528	9,415618	3,644935	2,768844	5,401884	3,546157	5,742429	6,668878	10,11729	11,17505	12,15207	4,097798	6,97813	9,346195	9,346472	5,563523	2,876326	5,755416	4,698897	2,947129	2,280476	4,480824	3,589329	4,418172	3,82847	2,394521	8,498493	6,067847	3,812376	1,850685	5,019618	4,859361	1,552346	7,022754	3,854927	3,371256	1,656789	3,434046	5,363271	1,161306	6,109914	8,409387	8,846154	2,314116	3,697571	7,55236	16,54489	6,709908	5,532715	6,511729	3,509616	2,450265	1,632612	5,429238	5,503012	4,15589	6,97965	8,12196	2,511398	3,938992	4,347715	5,656637	1,630333	7,10606	4,759684	5,039996	2,768982	1,810068	0,9554597	2,560511
12/6/2017 4:25:00 AM	13	1,850754	2,192612	6,551862	5,4807	3,809198	3,452282	3,125138	2,966401	3,745648	3,73432	4,188426	7,799583	4,858049	4,437099	1,933577	6,648706	2,310594	4,799956	4,969054	5,840103	4,507765	7,648375	3,789442	6,737678	11,50309	3,052401	4,29798	8,302042	3,710696	3,069325	5,665341	3,656679	6,38981	5,56221	10,27472	10,98468	11,45377	4,381009	6,955612	8,918683	15,07343	5,484223	2,315084	6,638761	4,791667	2,680772	1,55131	6,480852	3,763332	4,207975	4,849622	2,785837	8,964413	6,19025	4,423285	2,068137	4,905642	3,857552	2,315636	7,870179	4,588791	4,285063	1,853863	2,115108	5,082407	4,99254	6,614929	7,709922	9,972784	2,457933	3,950804	8,341622	13,78841	7,363713	4,564062	6,290755	3,470795	2,698939	1,680758	6,532936	5,787812	4,425771	7,778169	8,355506	2,560441	3,780186	3,841457	5,796032	2,496961	6,581289	5,356985	4,765073	3,218529	1,253316	2,506148	2,840269
12/6/2017 5:25:00 AM	14	2,164912	2,207187	6,73892	5,104996	3,742126	3,086801	3,550716	2,904026	4,21129	3,455736	3,8943	8,135846	3,923657	4,690815	1,593101	5,878026	1,516841	5,83734	4,915658	6,740509	4,901153	8,226956	4,33459	7,481419	11,09113	3,168242	4,816189	9,728738	3,605976	2,829976	4,290105	3,827158	6,101348	5,489128	14,28437	12,29284	11,97012	4,037011	7,196203	9,649855	10,00352	6,283985	3,148831	5,868424	4,622637	2,670411	1,992637	4,205557	4,463902	4,698277	5,900407	2,11276	8,206441	6,272243	4,445527	2,812569	4,719897	4,51336	1,68435	8,412356	3,946176	2,43569	1,263677	1,84212	5,624793	1,137061	8,600174	7,210778	9,394893	2,390998	4,320569	8,128869	14,51136	9,043713	5,02846	6,388843	3,918131	2,586552	1,527133	5,915603	6,07213	4,241822	6,49667	8,607359	2,629241	4,164663	4,431919	6,233629	1,437956	6,980618	4,75181	4,938729	2,853255	1,422345	1,122071	2,098875
12/6/2017 6:25:00 AM	15	2,327863	2,46415	6,720201	5,375705	3,472798	3,583319	3,11526	2,812293	4,234362	6,665147	4,490081	8,615923	3,864252	4,840988	1,501989	7,339399	1,740578	5,009325	5,242112	7,343336	4,854319	8,336372	4,149605	6,844882	11,81449	3,535865	4,72708	9,572004	3,661859	2,918394	4,498439	3,555758	6,110535	5,49873	11,87562	12,40502	11,52458	4,151332	7,421114	9,651926	9,456857	5,691658	3,218114	6,566368	5,264009	1,626534	3,198152	6,699754	3,937127	4,487249	4,907369	2,379393	8,30066	6,675992	4,141246	2,416694	5,11667	6,828997	1,890611	7,880678	3,594026	2,37739	1,151912	2,167468	5,652976	1,360176	6,816493	7,418629	10,02563	2,410616	4,464661	8,481158	16,52879	7,496064	4,920218	6,474221	3,863631	2,383123	1,499641	7,264105	6,459024	4,79595	6,848336	8,986932	2,977868	4,34136	4,660905	5,147132	1,569062	7,129407	4,984872	4,797123	2,454203	1,555247	1,300218	6,125042
12/6/2017 7:25:00 AM	16	2,467051	2,319919	6,620456	5,653598	3,583734	3,705515	3,132875	3,25134	4,385293	4,521924	3,983201	8,025393	4,223309	5,403749	2,526318	5,670038	3,251133	5,230506	5,39401	7,257889	5,056229	8,123205	4,520129	8,339413	14,09897	3,709245	4,858048	10,37391	4,090752	2,921502	4,880981	4,0214	6,521331	6,843501	12,5668	13,3754	12,10744	4,337423	7,567211	11,04284	9,721278	5,999599	2,85961	6,2089	4,446355	1,672469	1,948566	5,829395	4,736613	4,815636	5,56518	2,509878	8,644314	7,459521	4,369266	1,901387	5,308701	4,458582	1,602633	7,54939	4,229457	2,12098	1,500815	2,101017	5,490232	1,208002	7,996243	7,61218	10,41653	2,35349	4,401042	8,312886	15,70368	7,968266	5,095947	6,522505	4,222066	4,799058	1,523541	8,94058	6,113161	5,230299	7,369723	8,717812	2,773679	4,12757	4,363741	7,68692	2,548837	6,705763	5,63177	6,179818	2,787909	2,003343	1,572654	3,414567
12/6/2017 8:25:00 AM	17	2,499516	2,624683	6,924252	5,698359	3,742816	4,222549	3,321452	3,531029	5,063551	4,5881	4,239611	9,083914	4,437721	5,291846	2,654178	6,158682	2,344993	5,228987	5,25572	10,70727	5,721016	8,156706	4,781789	7,302582	13,86004	3,930496	4,980106	9,920701	4,562472	3,152078	4,527588	4,70995	6,300977	7,147229	12,16256	12,38893	12,50256	4,388885	7,427954	9,787522	11,17443	6,65672	3,178603	6,933025	4,207353	3,049638	1,540879	14,33943	4,823511	5,532093	5,866214	2,651069	9,026926	7,04168	4,279123	2,099359	5,820347	4,756576	1,960102	12,78418	3,834549	2,907756	1,50793	2,89926	5,138912	1,100589	8,750277	8,066838	10,17518	2,546212	4,447668	8,198634	16,16151	11,55925	5,107345	6,258152	4,260196	3,240081	3,029675	7,263622	6,818634	5,37612	8,124655	9,471568	3,020695	4,6254	4,832905	6,03476	2,329866	6,661003	5,305661	7,060745	3,293546	3,142476	1,612511	2,884201
12/6/2017 9:25:00 AM	18	2,56355	2,477688	7,172235	5,470546	3,717535	4,412232	4,164249	3,371533	4,60751	4,897423	4,458789	8,825845	4,188978	5,311326	1,561257	5,910906	2,736655	5,457974	7,553741	7,534193	5,650558	11,27915	4,932928	8,657024	12,71372	3,74848	5,206882	9,976582	3,906044	3,457048	4,533668	4,089924	7,167607	7,850285	22,1922	13,3955	12,29706	4,191741	8,14517	10,42655	10,59709	6,595587	3,901139	6,809516	4,541473	2,600713	1,82416	4,58886	5,555026	5,250263	5,455418	2,82376	9,367678	7,213886	4,530766	2,424086	5,440706	4,663945	1,640901	7,512987	3,801945	2,521483	0,873812	1,472494	5,191133	1,379932	7,326205	8,514312	10,31775	2,762627	4,660146	8,378095	15,67094	8,724236	5,331012	6,391883	4,223309	2,903749	1,717507	7,426573	7,118632	5,453278	7,808978	9,160104	3,074298	4,504034	5,502252	7,045894	1,63351	6,703139	5,388899	5,639437	2,491849	1,435884	0,9261716	1,922662
12/6/2017 10:25:00 AM	19	3,471416	2,521759	7,340504	5,493686	4,224828	4,371685	4,20307	3,237801	4,938108	5,066866	5,388967	8,933674	4,561367	6,352923	2,522933	6,093888	2,640846	5,576855	5,621891	8,828539	5,783253	9,117141	4,347991	10,87499	15,53064	5,201012	5,585212	9,991366	3,722438	3,098544	4,706357	4,659041	6,806684	6,808618	13,51003	13,12217	12,89726	5,32818	8,497319	10,19321	9,811215	7,097079	3,917786	6,344497	4,66588	2,275157	2,1808	5,916846	5,764257	5,178976	5,366587	2,800274	9,312072	7,632626	4,052691	2,23682	5,423782	4,217507	1,837561	7,738174	4,655448	3,204092	1,111019	1,196259	5,870289	1,770073	7,364957	8,395088	10,20039	2,614183	5,566562	8,506508	15,20191	8,389284	4,810801	6,525338	4,230907	3,313371	1,496532	7,224525	7,239031	5,637227	7,936422	9,323054	3,169278	4,771773	5,245842	6,266924	2,073386	6,975436	5,963749	5,327766	2,73099	1,545231	1,096513	2,151995
12/6/2017 11:25:00 AM	20	2,836055	3,394051	7,171613	5,521939	4,139452	4,533875	4,028446	3,387558	5,35291	11,617	4,739169	9,771842	4,446424	5,868286	1,946148	6,398997	2,845104	6,148044	6,275213	7,815817	6,219192	9,62927	4,815498	7,666266	15,33806	3,980783	5,577891	10,59834	4,85943	4,381286	5,816479	4,349304	6,833278	7,1636	22,672	13,78868	13,38307	4,162246	8,365799	13,50665	10,2924	7,036568	4,036735	7,798064	5,910145	1,863741	1,634961	3,732109	5,385583	5,874227	6,368119	2,665921	9,926641	7,676145	4,344537	2,489915	5,553783	6,659759	1,607676	8,36048	3,62739	3,570679	1,020115	1,297455	6,190043	1,370192	8,355371	9,186905	11,01113	2,51644	5,557444	8,898652	15,68952	8,073538	5,721706	8,083485	3,990247	3,036928	2,077117	9,121077	7,412343	5,737525	9,689711	9,677209	2,870455	4,272768	5,240522	6,461787	1,498259	7,257544	6,277216	5,3364	2,974414	2,080225	0,8179294	4,170052
12/6/2017 12:25:00 PM	21	3,608394	3,319104	8,340655	6,197295	4,070236	4,597978	4,24348	3,578277	5,08524	5,872155	4,91849	9,944947	4,379213	5,974663	1,993811	8,359858	2,743424	6,207173	7,341056	8,122928	6,346016	9,710642	5,270778	7,923921	15,54895	3,895543	5,91581	11,53128	6,150116	3,623453	6,190595	4,060842	8,686519	6,69782	12,62427	14,15437	13,96117	4,785036	8,797179	10,92355	14,67521	7,299127	3,858726	8,320277	4,562956	1,544126	1,852412	3,237249	5,025075	5,521386	5,062928	2,589453	11,8435	7,401981	4,807623	2,481833	5,713486	4,722798	1,573276	8,268403	4,156236	8,854375	0,6910368	4,002888	6,33524	1,590199	7,158695	9,451052	13,18296	2,39604	5,179598	8,774797	15,87174	9,420659	7,92316	6,835213	4,137033	2,966125	2,054322	7,536748	7,281098	5,798588	8,268127	10,01009	3,125276	4,253496	4,914001	7,005002	1,524854	6,8578	5,408654	6,262227	2,279786	1,791073	0,7732372	2,558024
12/6/2017 1:25:00 PM	22	3,463818	2,739832	7,457104	6,958789	4,174196	4,524411	4,009933	4,433922	5,41646	6,443344	4,926365	10,26083	4,368853	6,258013	2,207187	7,252777	2,884201	6,560152	7,534193	8,436118	7,563826	10,60628	4,847826	8,466581	17,3345	4,115758	5,805288	10,948	5,417772	4,166597	5,993313	4,008068	7,715656	7,300025	13,16548	14,18843	14,03577	4,578913	9,646331	11,88965	10,64289	7,315014	4,827862	8,520804	5,086138	1,552484	1,922041	3,5302	6,183825	5,374047	5,890321	3,24685	15,5828	7,414207	5,242527	2,627445	5,954423	5,027285	2,779896	8,410975	3,983616	2,271082	0,6173326	1,840738	6,700376	1,064255	7,570804	9,569655	10,8055	2,634491	6,443206	9,17689	15,81744	9,112236	6,449836	6,514631	4,101597	2,867277	1,538462	8,464302	7,608174	6,252349	8,866671	10,22588	2,609348	4,217507	4,98957	6,285506	1,370814	7,00659	5,936602	6,389465	2,227702	2,139631	1,28212	1,887503
12/6/2017 2:25:00 PM	23	3,01883	2,852011	7,681393	6,502819	4,447737	4,751396	3,886632	3,876823	7,809807	7,937182	5,247776	10,43248	5,179184	6,458886	2,178589	7,340366	2,495856	6,576454	7,462078	8,379478	7,104056	10,81855	5,793476	9,234568	16,83784	4,093791	6,058107	21,59925	6,989599	5,113699	5,837616	4,728877	7,837161	7,111447	25,49403	15,1251	14,06651	4,775848	9,630857	12,02179	10,75742	7,853738	4,184074	7,259961	6,258151	1,704313	1,778225	3,287398	5,938605	5,647864	6,324671	3,473281	11,50482	7,507945	4,985702	2,749365	9,251424	5,316921	1,532176	9,843266	4,995027	2,435483	0,6214081	2,208361	6,250207	1,171253	7,481626	10,30283	10,87029	2,836055	5,327213	9,178756	17,8326	8,665588	5,293643	6,927497	4,436754	3,196149	1,566576	8,0495	7,33028	6,361005	9,1686	10,27948	3,024909	4,459549	5,354774	6,401691	1,988907	7,73182	5,95097	5,716388	2,588072	1,56471	0,8589606	1,982344
12/6/2017 3:25:00 PM	24	3,06221	2,724428	8,102412	7,192267	5,266772	4,711469	3,989279	3,974981	5,13608	6,525337	5,528156	10,43214	5,154868	6,768347	2,057914	9,502652	3,006397	6,549307	7,129407	8,459466	7,174237	10,85378	4,861157	9,443938	16,57832	4,471362	7,121878	12,02117	5,258137	4,886232	5,748646	5,150379	8,356889	7,932485	15,0324	16,90173	14,72356	5,079161	9,873108	11,90118	11,07959	7,135141	3,715807	7,716898	4,391647	1,89144	1,855866	3,634712	5,392421	5,933494	6,251382	3,91751	12,50207	8,271648	5,18616	2,353628	5,918435	5,263594	1,991946	9,891481	6,172152	2,191714	0,5647657	3,164028	6,818496	1,331786	8,92939	9,493051	18,44959	3,142821	5,80895	9,452572	15,86718	8,634782	5,311602	6,883704	4,23222	3,192211	1,602081	7,654592	7,460282	6,649743	9,140556	10,66997	3,31268	4,086814	4,870345	6,633372	2,166086	8,47052	6,040009	5,592396	2,255609	1,543711	0,8584771	2,683604
12/6/2017 4:25:00 PM	25	3,754352	2,715586	8,188827	6,615827	5,100229	4,928852	4,782549	4,030241	5,275683	7,926958	5,546046	11,90532	4,794361	7,206428	3,220601	8,713183	2,945817	6,887848	8,198013	8,913021	7,323995	11,04588	5,242664	9,787384	18,01517	5,203844	6,033861	14,1237	5,760389	4,863782	7,287384	4,620773	8,318828	7,746256	19,83076	15,52981	16,24731	5,624171	9,570416	12,50636	12,69998	7,516578	4,022091	9,04392	5,991311	1,909607	1,976266	2,89249	5,654495	6,445278	6,318386	3,348806	11,57031	7,939946	5,571742	2,701978	6,05196	5,418739	1,569546	9,024783	5,009118	2,14343	0,6358449	2,399771	7,110964	1,210972	8,337893	9,429225	12,04396	2,931587	5,88666	9,973681	21,17644	9,093515	5,458389	6,75315	4,695029	3,00985	1,693883	8,133013	8,511826	7,604857	9,15223	11,46303	3,223986	4,837119	5,403542	7,60921	2,044651	10,1186	6,305952	5,92631	3,321522	1,667288	0,9398486	1,992429
12/6/2017 5:25:00 PM	26	3,864459	2,988022	8,617098	7,047137	5,160878	5,601653	4,777644	4,266827	5,643651	6,779398	5,404993	11,35645	5,15473	7,662329	2,330073	8,458982	3,335336	6,858007	8,834757	10,30615	8,598655	12,48916	5,473171	9,824892	17,9081	5,239694	5,966581	20,36086	6,282881	4,126533	7,275434	4,721831	8,664622	8,103517	17,54953	17,03712	16,05604	5,408309	10,67522	12,85961	11,56464	9,952614	4,012075	8,946867	4,932582	1,432775	1,565125	3,745925	5,931767	6,556836	6,080143	3,424376	11,50738	8,520944	6,002432	3,085074	6,349194	5,920093	1,811105	8,991215	4,109127	2,759243	0,4067197	2,173892	7,041266	1,486309	8,963721	9,809694	12,4627	3,007847	6,140377	10,40126	17,3119	9,462589	7,558991	7,122776	4,872002	2,896704	1,937307	9,436962	7,567487	7,277921	9,794085	13,03196	3,267297	4,255361	5,159289	6,958513	2,286555	7,972481	6,110812	7,295536	2,649481	2,339329	1,181131	2,714274
12/6/2017 6:25:00 PM	27	4,087851	3,100271	9,690401	7,343198	5,14133	5,730756	4,866822	4,505278	6,601666	6,952227	5,541211	11,82996	5,161085	7,864721	2,521414	8,213832	2,985674	7,617706	8,213073	9,899632	8,773832	13,05406	5,465987	10,41315	18,94065	6,136302	6,40625	13,81272	6,527202	4,590794	7,2563	5,269397	8,744198	8,380651	17,69742	17,75102	16,34007	5,91063	9,719068	12,60748	11,57162	7,984085	4,190291	8,078028	5,999945	2,343267	1,692985	2,879849	6,120551	6,702655	6,363009	4,916004	11,69001	9,598117	6,169389	3,182333	5,822834	5,836718	2,040506	8,957989	4,268692	1,643872	0,7373868	1,968805	7,30189	1,141482	8,791445	10,10189	12,23295	2,967576	6,084357	10,55447	16,8357	9,373689	11,69091	7,31384	4,706013	2,949616	1,639934	7,340504	8,093708	7,27868	10,09636	12,87722	3,299555	4,528141	5,918297	7,761797	2,081054	8,21321	6,350574	5,967824	3,036306	1,912784	0,9591899	4,220891
12/6/2017 7:25:00 PM	28	3,714772	4,632723	11,19129	7,635942	6,467451	5,970864	4,961801	4,603918	6,242816	7,455654	5,585834	12,75151	5,144369	7,989404	2,655145	14,28161	3,155255	7,673174	8,074022	9,300606	9,428257	12,52756	6,184999	10,93336	19,02292	5,764464	6,786099	13,15401	6,929708	4,777782	7,952034	6,02723	9,365882	8,418297	16,65437	16,9637	17,82728	5,412108	10,48139	12,7504	15,68876	8,3314	4,823372	8,320141	4,297911	1,654578	1,797428	4,933204	5,745745	6,860702	6,616794	3,865011	12,14226	8,909497	5,901304	3,367802	7,101985	6,172359	1,864224	9,565373	5,189407	2,042095	0,6973917	2,934558	7,491089	1,12214	9,226278	10,36078	12,63118	3,35454	6,560221	10,91408	17,33118	9,002337	6,992913	8,757737	5,472894	2,897947	1,663144	7,171406	8,949285	7,956386	10,47787	12,32551	3,417675	4,726113	5,964716	7,46788	2,698939	8,309571	6,420688	6,685041	3,097231	1,898141	0,8124724	2,759933
12/6/2017 8:25:00 PM	29	4,022574	3,49877	10,10064	8,131354	4,679487	6,447143	4,934792	4,511219	6,973088	7,522174	6,253384	13,06511	5,293435	13,35102	3,312335	8,243743	3,539525	8,262738	8,518664	10,22671	9,453955	20,7644	6,054929	11,39382	19,57173	5,841899	7,478587	14,07355	6,789898	4,918905	7,926683	5,257723	9,482345	8,948663	18,11664	17,31322	18,20706	5,507087	10,73905	13,72002	13,00211	9,225382	4,832422	8,220602	3,6334	1,586124	1,58046	3,181642	6,477053	6,729733	7,086373	4,148499	12,94278	9,148984	5,664995	2,949478	5,781941	6,113229	1,923215	10,31174	4,862608	1,61631	0,8858311	1,478573	8,50637	1,122969	9,644604	10,84653	12,59774	3,489722	6,662868	11,11558	18,28422	9,093516	5,700086	7,734997	5,039581	3,083417	1,683521	7,823965	9,608477	7,728988	10,9976	12,89152	3,671115	4,92975	6,072889	7,406679	2,135278	8,71864	7,298437	7,054183	3,115813	2,076495	0,8043905	2,464011
12/6/2017 9:25:00 PM	30	4,485038	3,463542	10,25344	7,692446	5,477937	6,362249	5,427788	4,496297	7,011495	8,114984	6,08408	13,84436	5,643167	7,838128	3,308881	15,56801	3,297137	8,366144	8,444132	10,64172	9,532424	12,21209	6,270723	11,4115	20,44499	5,926932	7,906789	14,67873	7,102675	5,472411	8,638926	5,382888	9,647021	9,992815	17,73279	18,81161	18,67305	5,608837	11,55393	14,36533	13,80091	8,898652	4,637212	8,894715	5,163918	1,33524	1,805648	3,001354	6,371505	7,177001	8,530478	5,131452	12,32241	9,549624	5,86276	2,999558	6,128772	6,31576	2,027865	9,729845	3,798077	2,265625	0,6793629	1,888539	8,266261	1,456123	9,982316	11,80627	12,19862	3,278141	6,505374	11,51	18,34418	11,16476	5,546046	7,66668	4,757474	3,16161	1,713569	8,28947	9,377556	8,010405	11,45357	13,35468	3,73577	5,716249	5,914083	8,421888	2,237442	8,397161	6,735329	6,770557	3,434185	1,812486	1,000014	2,216236
12/6/2017 10:25:00 PM	31	4,605645	3,709867	10,40962	8,217492	5,497555	6,812142	4,890169	4,948953	6,307472	7,442046	6,180095	14,73758	5,816825	8,10041	2,862718	9,546723	3,628081	8,882211	8,755802	10,23037	9,818745	14,08854	6,51311	12,11545	21,11579	6,059143	7,721596	14,88112	7,045341	5,608767	15,09871	5,80218	10,02936	9,369059	18,49725	18,34901	19,83878	5,859237	11,68573	15,41715	13,07057	9,690056	4,500097	8,777217	3,475837	1,598489	2,054943	3,146344	6,169871	6,729042	7,427264	5,116878	12,43065	9,840365	6,216567	3,09212	6,238395	6,371367	3,037343	9,961041	4,777644	1,949878	0,8861765	3,012475	8,738464	1,800191	10,67432	11,72027	13,64936	3,325597	6,522988	12,22231	19,00883	9,985702	6,349677	7,530325	5,344828	4,160657	1,759159	7,671723	10,06942	8,219497	11,48382	14,11603	3,895267	5,246118	6,221472	7,329106	2,498066	8,755596	7,77962	6,309406	3,757598	1,922455	1,166694	4,751603
12/6/2017 11:25:00 PM	32	4,67928	3,613298	10,75873	8,307153	6,469869	6,560429	4,717893	5,066658	7,358809	8,334163	6,825957	15,26988	6,122832	8,278694	3,527783	11,16676	3,760085	8,779428	9,071342	10,45162	10,2848	13,77991	6,696162	12,59429	20,36486	6,44735	7,998454	15,02784	7,126989	6,388152	8,144066	6,33227	10,49279	9,638941	20,3192	18,99543	20,74395	5,916985	11,83114	17,94264	13,2291	8,775904	4,796227	8,852234	4,37576	1,364597	1,626948	3,08611	6,770419	6,638484	7,958388	4,542164	13,60467	9,963667	6,571204	3,340448	6,356861	6,353339	1,886259	12,2391	3,902865	1,796875	0,8414843	1,613064	9,056075	1,744861	11,33255	12,26714	13,93989	3,695983	6,994362	12,25457	18,65385	9,73986	6,055206	8,254864	5,099194	2,974	1,775047	8,14669	10,31133	9,080599	11,9181	13,85879	3,980576	4,998549	6,119585	8,834064	2,466636	9,4027	6,800606	7,984637	4,120869	1,96998	1,054584	3,130042
12/7/2017 12:25:00 AM	33	4,732261	3,853959	10,83983	8,560594	6,14763	6,90491	5,096983	5,416183	7,464219	8,854651	6,865674	15,28922	6,637931	8,78205	3,329258	9,777644	4,007861	8,948386	9,561504	12,14177	10,61574	13,6611	6,849303	13,23801	24,91759	6,353752	8,493867	15,74229	7,414415	5,26318	8,446755	5,6661	10,98834	10,33274	20,33868	19,91283	19,9064	5,965752	12,32247	15,74077	16,82236	8,921792	4,951854	9,515224	3,890846	1,516703	1,631714	4,049929	7,149439	7,208775	8,611158	4,619253	14,31939	12,1998	6,701274	3,029675	6,257045	6,655544	1,742443	10,33529	4,062431	1,887917	0,8120579	2,660671	9,234707	1,889644	11,47885	12,53329	14,20645	3,533378	7,043478	12,37463	18,47653	10,28031	5,856473	8,071329	5,319201	2,951688	1,970532	9,146911	10,31091	8,647146	13,13343	15,9699	3,968211	5,69083	6,392642	7,879987	2,743355	8,838763	6,983312	6,401414	3,578968	1,964868	1,27321	2,732372
12/7/2017 1:25:00 AM	34	4,862885	4,559157	11,032	9,047649	6,642629	7,099912	5,302278	5,571052	8,044043	9,537951	6,929018	15,86787	7,071245	8,900794	3,688453	10,35726	4,165285	9,329064	10,49811	12,10509	10,33529	15,06783	6,830999	13,295	23,95854	6,236185	8,592576	16,86782	9,703941	6,02274	8,574339	6,726211	11,67178	10,94911	19,40532	20,47745	21,13914	6,553865	12,62599	16,99733	13,59465	9,837532	4,756162	10,21186	3,355231	4,679833	2,280615	2,746187	7,243589	7,564379	8,033266	5,066935	14,41106	11,27432	6,790451	4,331896	5,950141	6,91914	2,088376	10,6346	3,980852	2,210295	0,7832532	1,511522	9,49609	1,821052	16,73277	12,07698	13,62981	3,746685	7,090172	12,31419	20,625	9,939492	6,966595	7,923781	4,635969	3,221292	2,196825	8,691077	10,82152	8,961235	12,37663	15,302	4,021331	6,085253	6,48852	8,715669	3,387696	8,684792	6,85704	6,411362	3,822046	1,972052	1,037522	3,188896
12/7/2017 2:25:00 AM	35	5,59212	4,068302	11,292	8,820735	6,394506	8,16396	5,816824	5,796722	8,162646	9,127569	7,435069	16,62011	7,299404	9,013387	3,574478	10,69926	4,552388	9,371615	10,52809	12,70543	10,50329	14,81246	7,015155	14,96546	25,10617	6,394438	8,803119	16,83314	8,810026	5,987235	8,732594	7,215339	11,62342	10,86918	19,82538	21,03621	21,78776	6,300357	13,73377	16,90112	14,10422	9,307306	5,421157	10,15307	3,868466	1,489141	1,568648	3,150697	7,120634	7,597812	8,685552	5,657673	15,57789	11,27756	7,113106	3,658336	5,683369	7,338294	2,117388	10,80674	4,607441	2,037122	0,7905753	1,817874	10,91719	1,860701	12,36226	12,46919	14,25218	4,153059	7,789567	13,10642	18,95661	10,13781	6,160202	8,088735	4,743935	3,334093	1,794181	9,007308	12,47783	8,879381	13,60314	15,10472	4,486627	5,427857	6,381798	8,334232	3,145654	10,24467	7,134312	6,108601	3,718432	2,407922	1,057969	3,046599
12/7/2017 3:25:00 AM	36	5,333361	4,28009	11,44176	8,948594	6,846886	8,477081	5,990689	5,982676	8,523569	8,493866	7,353213	16,85849	7,616808	9,047303	3,918753	11,35092	5,049596	9,585267	11,40722	13,34349	10,58107	15,53935	7,272947	13,96096	24,97424	6,538807	9,874352	17,91052	8,96462	6,731322	9,070996	7,63228	12,08057	11,55138	19,62015	20,49907	29,96546	6,612166	13,3573	17,23786	19,32084	10,96803	5,562348	10,12703	3,539111	1,699962	1,602771	2,674901	7,656043	8,462645	9,061049	5,487539	15,56677	12,06413	7,368272	3,675881	7,809391	7,406057	1,910782	10,47379	3,863492	3,474663	0,7804211	1,940622	9,945499	2,004103	11,83293	12,94948	14,31111	3,510928	7,104955	13,43184	19,0263	10,59274	6,134781	9,715131	5,115496	3,678437	1,948082	10,26691	11,08242	9,20155	13,65792	15,41812	4,387019	6,143623	7,053631	8,522464	2,678907	9,435719	7,46111	6,34346	4,153335	2,689959	1,055827	4,210392
12/7/2017 4:25:00 AM	37	5,514202	4,348751	12,08465	9,428535	7,081537	8,891537	6,201094	6,276042	8,495524	8,895198	7,214855	17,76477	9,059461	9,636867	4,181311	11,76814	6,528654	9,726321	11,73222	13,72403	11,4421	16,61983	7,696107	14,18345	25,23293	7,023998	9,028514	18,17515	9,690538	7,154551	9,280918	8,786333	12,40868	12,3825	22,82286	21,74182	23,09115	6,87058	13,50057	17,78577	14,69959	9,864472	5,174901	10,61174	3,367872	1,384975	1,527409	2,822516	7,781001	8,520185	9,158171	5,678879	16,44459	11,64291	7,611834	3,933881	6,724968	7,58821	1,892476	10,80377	4,18663	2,095698	0,7816645	1,911472	11,313	1,985384	13,3839	12,95273	15,09906	4,156167	7,722839	13,89333	19,38336	10,60207	5,934254	8,359859	5,116254	3,411044	2,487566	9,375691	11,78223	9,316838	14,40001	16,00139	4,737511	5,952766	7,125884	8,914333	2,689821	9,230839	8,066563	8,112773	3,798906	2,33256	1,167178	3,144825
12/7/2017 5:25:00 AM	38	5,501354	4,722038	12,244	9,512392	7,421875	9,150917	6,556214	6,202544	8,098336	9,115274	7,523832	19,35151	8,303907	10,20923	4,056007	12,7035	5,317819	10,47034	11,24351	13,87482	12,26867	24,48276	7,938288	15,26187	26,30699	8,506093	9,30551	18,43349	9,731226	6,400586	9,862471	8,30363	12,74584	12,24463	21,69989	22,01301	24,21537	6,897589	14,26558	18,96372	14,94267	11,29497	4,93645	12,24725	3,487857	2,598986	1,436574	2,648721	7,799169	8,047083	10,82007	6,365771	16,76827	12,1205	8,05696	4,099663	6,81152	7,519134	2,170093	13,90383	3,604664	1,877418	0,7602509	1,669153	10,54632	2,209604	12,68844	13,52495	16,13243	3,703029	7,923298	13,96276	19,70788	10,31167	7,475893	8,458982	5,061478	3,204299	1,850823	9,872211	12,20712	10,04269	14,9292	16,67026	4,876216	6,165244	7,306656	8,561561	2,680772	8,747652	7,474234	6,913061	3,918407	2,28317	1,229277	3,281941
12/7/2017 6:25:00 AM	39	5,577061	4,932306	12,34755	9,620497	8,253136	9,167703	6,709424	6,479885	8,719192	9,663117	7,697627	18,04446	9,994405	11,44783	4,171295	13,30612	5,953595	10,66286	11,22638	13,97671	12,15338	17,69949	8,393912	15,15052	27,25105	7,62641	9,355452	23,64397	10,52871	6,95278	9,680109	8,26785	12,85498	11,80033	23,78944	23,23345	24,5193	7,322199	15,84252	22,0394	16,10404	10,28846	5,513512	11,3398	3,503606	1,386425	1,41523	5,927898	9,466319	8,72009	9,662149	6,92812	18,56087	12,0173	8,224677	4,228697	7,558507	7,420631	2,204355	14,06596	3,677125	1,823746	0,8256658	2,43424	10,46136	2,256715	13,05931	13,79821	16,56195	3,65205	7,770502	15,02404	19,95821	12,49986	6,920798	8,624421	4,991297	3,393498	2,230189	9,751465	13,76257	9,452779	14,77861	16,93061	4,850658	7,026622	8,448483	8,644382	2,785353	9,013319	7,021648	7,275571	3,992181	2,362332	2,405228	4,42135
12/7/2017 7:25:00 AM	40	5,964578	5,024384	13,06221	9,820402	8,049845	9,586719	6,771524	6,735121	8,692668	9,667054	7,931863	19,0625	8,541183	12,37027	4,207836	14,8347	5,929556	11,16801	11,09852	14,34544	12,52549	21,07234	9,272009	15,22837	28,17722	7,900158	9,483243	20,45908	12,82521	7,671171	10,55793	8,578691	12,79793	12,5192	30,3525	25,50792	30,5955	7,717591	15,73311	18,74669	15,66728	11,21581	5,883413	11,53584	3,986102	1,350506	1,468488	4,06775	8,719745	9,319739	10,72765	7,235438	17,74128	12,24621	8,419057	4,48787	7,101984	7,905545	2,175274	11,83445	4,228076	1,768416	0,7949271	1,30457	12,35225	2,464978	13,534	14,28762	21,90083	3,732523	8,514451	14,66837	20,14865	10,54916	6,631576	9,718307	5,055537	4,242235	1,817391	9,690057	15,47683	9,769009	14,94315	17,49821	5,029288	6,507654	7,685953	9,345712	2,747154	8,919789	7,179764	6,63655	4,159552	2,367443	1,379379	3,444546
12/7/2017 8:25:00 AM	41	5,982745	5,272505	13,14938	9,981764	7,765666	10,25627	6,861185	6,677927	9,406223	10,00456	8,027188	19,88872	9,749393	12,80352	4,121768	14,44352	5,737248	11,94912	12,08623	14,93203	12,393	19,08073	9,158517	15,46564	29,44864	8,278625	9,946949	22,32109	11,58826	7,737345	10,4177	8,508164	13,32663	13,1212	23,42403	25,74996	25,95567	8,378026	14,7391	19,33259	16,00002	11,10915	5,45231	12,38078	4,040188	1,424555	1,23128	2,797994	9,304129	9,808592	11,81421	7,129891	17,97815	12,88627	8,477012	4,310897	7,558162	8,000526	2,323165	13,93402	4,479719	2,12319	0,7945126	2,455101	12,64658	2,369515	14,28479	14,8452	19,73682	3,871781	8,281802	14,97513	19,99724	11,45122	6,796185	9,065402	5,319063	3,694048	1,793421	9,771635	13,79283	10,26532	15,14043	18,24208	5,192101	7,024896	7,999074	9,257225	2,735964	9,160311	7,401222	6,676337	3,987069	2,435414	1,075859	3,64908
12/7/2017 9:25:00 AM	42	6,045743	5,063758	13,54402	10,18188	7,845449	10,27479	6,943109	6,600699	9,442349	9,95144	8,26032	20,02335	9,972439	13,67941	4,278431	14,1007	6,484098	12,42291	12,97428	15,60849	12,74301	18,9153	9,299983	16,92204	29,28638	8,119059	10,53285	26,11226	12,02027	7,871352	10,85793	8,851058	12,97538	13,71229	31,87479	25,17829	26,48051	7,836124	15,62721	20,15321	16,49342	11,34298	5,673699	12,25098	2,787702	1,067778	1,607883	3,534137	9,068164	10,34959	11,17664	7,204562	18,59147	13,36021	8,594303	4,386674	7,459729	8,169554	2,315705	11,91721	2,027313	2,08209	0,9718308	1,829893	12,17859	2,483353	14,41997	15,87091	17,22225	4,048132	8,097646	15,25828	20,59855	10,98226	6,761508	9,098835	5,325004	3,672635	1,928327	11,18217	14,38336	10,74851	16,47001	18,3075	5,50764	7,132861	8,493037	9,763068	2,563688	9,12833	7,311146	6,832725	4,051656	2,570596	1,28212	3,60197
12/7/2017 10:25:00 AM	43	6,294002	5,178009	13,45567	10,08109	5,911389	13,0868	7,17997	5,425785	11,29545	10,34531	9,759339	22,7113	8,443924	13,61226	5,209922	12,43783	5,930178	13,50402	12,64471	14,83235	13,58318	27,03616	9,237332	17,46546	30,83672	9,312763	12,99915	19,47281	12,36288	7,121878	10,5763	7,867277	14,52469	13,19643	24,98128	25,65864	30,02757	8,282355	16,2317	19,95199	16,71316	10,68551	5,729927	12,12554	2,690028	0,6586401	0,8252515	1,698373	9,231598	10,20219	10,87734	7,728504	20,35319	14,88078	8,389354	6,223682	8,343281	8,246299	2,634077	15,91657	2,241586	4,633068	1,013277	2,80207	12,2927	2,467741	15,61319	15,66382	18,7118	4,534359	8,135984	16,65299	22,33615	11,36405	7,335806	9,499959	5,563661	3,4891	1,555385	9,454299	13,79884	10,49369	18,16078	19,39255	5,030324	7,98975	8,648183	9,431437	2,839233	10,44989	13,82205	7,043614	3,821079	2,204424	1,49301	3,682444
12/7/2017 11:25:00 AM	44	6,210144	5,054224	13,81141	10,84501	6,832864	11,94788	7,285381	5,915396	10,10486	13,41767	9,229388	20,68289	9,435718	13,47577	5,073911	14,50659	6,51767	12,4399	12,82438	15,1452	13,81065	22,13949	9,358767	17,26162	30,71515	8,718157	11,00112	21,55946	14,04019	7,479554	11,55241	7,990373	13,92241	13,8159	27,84207	26,31086	27,62399	7,975727	18,53075	20,52374	15,88625	12,06572	6,030822	13,94991	4,125152	0,4773154	0,717562	1,816009	9,311381	10,27389	11,53991	7,539996	19,56462	16,04022	8,933189	4,713265	8,160645	8,160919	3,040727	12,9816	3,678092	2,81623	0,7684019	5,281002	14,71099	2,284759	14,82558	16,143	18,83013	4,272077	8,35454	15,85081	21,62487	12,48101	7,099636	9,319809	5,242457	3,577172	1,901111	9,80569	14,11548	10,75894	16,90747	18,20748	5,102509	8,097371	8,402478	9,756645	2,613907	9,817156	7,173685	7,262724	4,212533	2,583928	1,420272	3,522257
12/7/2017 12:25:00 PM	45	6,679791	5,033156	14,38308	11,92515	7,560857	11,78879	8,246781	7,141013	9,883884	10,11812	9,144562	20,78242	11,37289	14,08067	5,618299	15,96057	6,83238	12,92047	12,9443	15,94959	14,02285	20,9192	9,754919	17,52473	35,55433	9,304957	11,28585	23,07789	12,72885	8,213555	13,70545	9,003579	13,92939	14,01995	26,66639	36,03897	29,05262	8,051295	16,43333	26,86133	16,08125	12,38444	6,36667	14,57056	2,637945	0,6374337	1,072475	2,217686	9,703319	10,42129	11,82271	6,979305	19,6817	15,94993	9,255084	4,780062	8,393359	8,631604	3,090255	13,39758	2,064752	3,674569	0,8346458	2,420908	12,68699	2,296226	15,6748	16,44922	19,08709	4,362843	8,3792	15,755	21,53218	12,06662	8,709106	9,481308	5,032811	5,646483	2,202213	10,84397	14,62319	10,91885	16,37655	17,93248	5,256549	7,37007	8,16306	10,24784	2,595601	9,036803	7,293325	6,946218	4,140902	2,493162	1,479747	3,62739
12/7/2017 1:25:00 PM	46	7,208706	5,16751	14,9953	11,97095	8,30149	10,86704	7,600297	7,622679	10,0737	10,74561	9,076039	21,49529	10,26615	14,3482	5,564628	16,38428	6,956096	12,93318	14,60882	17,05294	14,20942	22,56348	9,969123	18,4777	32,81451	9,452918	11,91631	22,85042	13,43398	9,287066	11,98379	9,632516	14,66049	15,87077	31,25767	27,50463	29,74635	9,962561	23,61054	26,64422	16,35804	12,45462	6,268996	15,25406	2,706054	0,5270503	0,8702199	2,736655	9,878288	10,56981	12,50995	7,360813	20,28155	16,42932	9,346816	4,929128	8,654121	8,635471	3,98928	13,41236	2,100395	3,42631	0,8624834	1,292413	19,2776	2,44543	16,15398	17,13721	19,05794	4,40871	9,264757	15,6929	21,4906	11,84999	7,126575	9,580296	5,090559	3,682582	2,176586	9,22939	14,94315	11,09783	16,11171	18,21977	5,2542	7,23537	8,387074	10,85537	2,635044	8,978158	7,364403	7,093834	4,074381	2,632143	1,475188	3,593888
12/7/2017 2:25:00 PM	47	7,435207	5,303105	15,54246	12,08029	8,253413	11,42138	8,055441	7,310801	10,27375	10,52781	9,131783	22,27751	11,76717	14,52103	5,596541	17,74356	7,534953	13,50519	14,40484	18,01303	15,31658	23,49083	9,708154	18,40407	50,43325	9,261508	12,64713	23,64093	13,8074	8,998536	16,90401	18,43018	15,47593	15,16848	27,08209	27,53461	30,08041	9,386191	18,51335	22,19303	18,26992	12,33436	6,526166	14,90212	2,618949	0,6937997	1,191147	2,253813	10,17449	10,86352	12,63525	9,187597	23,05986	19,77695	9,131299	5,349663	8,873578	9,117485	3,497182	13,66062	2,168228	2,338362	4,205971	1,751078	14,38142	2,526042	16,45274	17,14322	19,21771	4,647298	10,73352	16,60478	21,52154	13,45795	7,196341	9,526484	5,263525	3,955363	2,226597	9,311106	15,72323	12,60313	16,96936	18,31793	5,687721	7,455653	8,741987	11,11268	2,717313	8,825363	7,294362	7,279993	4,099041	2,73023	1,099552	3,830612
12/7/2017 3:25:00 PM	48	7,77589	6,347051	15,91602	12,15317	8,51901	11,69789	8,587049	6,988009	10,22864	11,74721	10,18395	23,77383	10,74402	15,01672	13,74876	16,89296	7,839163	13,83372	14,53574	18,39854	15,77863	23,19359	10,2629	18,98562	38,10028	11,82679	12,28324	24,45782	14,33666	10,06472	21,61313	10,51517	15,66651	15,72889	28,29596	28,15643	30,61658	9,377418	19,08005	26,24102	21,53121	13,03997	8,012061	15,91871	2,540271	0,4857427	1,166487	3,248715	10,37895	11,61817	12,53364	8,79718	22,54794	20,44133	9,47965	5,294609	10,35623	11,2424	3,429764	14,15389	2,168228	2,631314	0,7580404	2,227081	13,25183	2,394452	17,4024	17,3061	23,41132	5,844662	9,622846	17,54821	23,14289	12,1341	7,406679	10,41356	5,323552	3,873715	2,187845	9,689641	15,91574	12,04817	17,07995	19,59991	5,970104	8,109666	8,821011	12,24311	2,767048	9,052761	7,297469	7,218792	4,150296	3,346181	1,493769	3,585737
12/7/2017 4:25:00 PM	49	7,947474	5,519935	16,00761	12,47513	8,547607	11,43098	8,740329	7,730093	13,4536	11,35962	9,632516	22,7991	11,02689	15,52608	5,818965	17,4236	8,13992	14,52359	15,58079	18,93153	15,87236	25,0364	10,63433	18,93872	38,14966	9,601154	13,13543	26,72939	15,54577	9,220132	13,16189	11,39658	15,75866	16,67786	37,95515	29,58327	32,58676	15,20792	20,69711	22,72574	17,5335	15,61644	6,988561	20,55164	3,364832	0,9073138	1,457435	2,248356	10,6585	11,25345	13,16596	8,098061	24,83809	15,56242	10,76467	5,521179	10,0221	9,157825	3,55714	14,42011	2,156968	3,822046	1,245372	1,201647	14,23899	2,395972	17,61598	18,29362	19,82248	4,729153	10,22236	17,48549	24,7659	13,25687	7,425122	9,68011	5,402506	3,884422	2,290976	10,06362	17,04251	12,69383	19,04578	19,91227	6,018527	8,326702	8,749931	11,31645	2,921295	9,998826	7,28013	7,45144	4,618355	4,070098	1,306366	3,694877
12/7/2017 5:25:00 PM	50	7,52694	5,490509	16,26064	12,7388	9,558536	13,94003	9,07749	7,627377	11,60526	11,65921	9,418103	22,75475	11,71993	15,98406	5,927001	18,27407	8,265569	14,0969	15,58266	19,23906	16,35244	25,79921	10,81786	20,29192	36,09624	9,568414	12,82072	25,93971	14,62402	9,730604	14,41624	10,96845	16,08339	16,23204	30,88099	31,61956	32,65453	10,00718	20,47248	22,8467	17,64444	13,03589	7,386439	15,89343	2,706676	1,276387	1,10273	3,108491	9,966084	11,49094	13,22613	8,429213	22,81168	15,70602	10,5906	5,662784	9,950956	10,06176	3,611226	14,07397	2,315636	2,456966	0,999323	1,178782	15,08338	2,704603	19,18317	18,30128	20,83099	5,56221	11,4832	17,8929	22,28711	13,06332	7,346721	9,820818	5,636812	5,456386	2,424915	9,25688	17,71131	12,93843	18,18807	20,58597	6,459784	8,271579	9,497127	11,60933	2,872527	9,637834	7,109099	8,230548	4,375553	2,743631	1,191907	3,887876
12/7/2017 6:25:00 PM	51	7,654178	5,486503	16,9362	13,08321	9,860605	11,78479	9,138899	8,27669	10,87706	12,01433	9,413684	23,86197	14,97976	16,032	5,632184	19,09635	8,284704	14,59204	16,44956	19,48062	20,91077	29,47889	11,43367	20,11846	38,2588	9,734749	13,03036	27,36247	14,9808	10,01147	15,50785	11,53708	16,24192	16,90367	30,56836	30,64953	33,73045	10,07868	24,22932	25,70222	20,51593	15,62873	6,818496	16,53915	2,694725	0,5289843	1,094303	3,061519	10,10562	11,401	13,09095	8,879795	22,87274	15,5401	11,16372	5,751823	9,864679	10,13477	3,403169	16,40266	2,706814	9,222481	1,327365	1,166487	22,51257	2,850907	18,07161	17,83792	20,6717	4,52904	10,69249	17,96177	22,59671	13,73328	7,958457	9,911031	6,592065	5,424058	2,199519	9,073897	17,52252	13,30128	21,93655	20,61036	6,558908	7,990923	8,222879	12,18501	2,804763	14,35524	7,033531	7,525765	4,515501	2,581579	2,337464	3,889741
12/7/2017 7:25:00 PM	52	8,160436	6,060041	17,20725	13,64963	9,750912	12,92489	9,74808	8,097438	11,63634	12,22943	10,20661	24,63272	12,02179	16,11309	6,053065	19,19913	8,198083	16,17975	19,35283	20,06341	17,55374	28,31938	11,61009	19,71216	39,78414	10,22443	13,54118	27,85561	15,25061	10,80667	14,63473	11,53266	16,78624	17,31577	36,82637	32,04998	35,79845	10,63288	21,3722	23,50057	18,16285	13,68804	6,9505	17,87177	2,958043	0,6823331	0,92106	3,156775	10,93743	11,61058	13,65191	8,86743	22,88386	16,18527	10,96492	6,5386	10,16931	9,906126	3,582214	16,19992	2,054321	2,389893	0,7868452	0,9653377	14,93866	2,776649	21,24371	18,23987	25,91864	6,027645	10,88763	18,69557	22,90824	12,96101	8,075334	10,17331	6,01307	4,209011	2,185911	10,44347	17,40433	13,4909	19,01035	21,7298	6,491352	9,084465	8,910532	12,25602	3,481709	9,973406	7,271013	8,342175	4,598599	2,873149	1,201163	3,761329
12/7/2017 8:25:00 PM	53	8,836346	5,959397	17,32261	14,06436	10,12841	13,68417	10,16599	8,020903	12,3097	13,02822	10,00836	24,66194	12,18453	16,5911	6,347397	19,97714	8,633192	15,75327	16,22279	22,68361	17,68906	26,41412	11,8426	19,70415	39,53305	10,16039	13,6861	28,53566	15,86179	10,57043	15,11066	11,8712	19,59176	18,72437	33,14262	34,23968	38,63955	10,65767	21,31949	25,15666	18,95937	14,30903	7,176103	17,84338	2,57253	0,7512709	2,605963	2,399149	10,90089	12,30403	14,93721	8,677126	23,40974	16,83404	11,21574	6,625774	11,3474	10,09933	3,90777	16,52858	2,086787	2,081537	1,408046	2,796405	14,93396	2,660671	19,55702	18,47473	22,0394	6,252555	10,70983	18,95896	23,58629	13,38417	8,089082	10,46702	11,96521	4,042054	2,413862	10,89564	17,7104	13,73266	20,39719	23,29624	6,534179	9,345436	9,962215	12,25312	3,022698	9,855354	7,083265	9,505486	4,798989	4,201413	1,620455	3,79711
12/7/2017 9:25:00 PM	54	8,757391	6,10867	18,22454	14,02693	8,911085	13,1882	10,00629	8,426517	12,16885	13,63499	9,835047	25,23168	12,63995	16,89586	6,163656	23,68528	8,146414	16,72462	17,54683	23,33776	18,39322	27,90347	12,4131	21,75916	39,7067	10,80784	13,8952	30,11667	16,55566	11,20324	15,35629	11,97903	17,63339	18,18993	35,34573	31,44341	35,79582	10,70119	21,89828	25,91028	19,04578	14,60344	7,453858	18,01227	2,70785	1,055896	2,332007	2,93587	10,98344	12,13611	13,91426	9,297359	24,56448	17,51216	11,35085	6,99913	10,44927	12,59643	3,883801	23,61972	2,655974	4,583748	1,073718	1,473737	16,25822	2,896427	21,25691	19,08502	22,85692	5,19141	10,93121	19,54168	23,49739	19,33708	7,726708	10,83402	6,261052	3,879241	2,268457	10,01326	18,39661	14,05034	19,9683	22,97497	6,622734	9,585889	9,703732	11,77933	2,804625	10,18057	7,190332	9,644812	4,627197	3,026567	1,629158	4,120109
12/7/2017 10:25:00 PM	55	9,171433	6,410326	18,46029	14,87739	9,254186	13,69135	10,03281	8,567017	12,36627	13,79407	11,13969	31,25062	13,10676	18,07824	8,722645	21,18307	8,8188	16,5281	17,5125	21,42386	18,90659	34,59591	12,26991	22,133	41,60015	12,65342	14,23574	39,68488	18,0131	11,03711	16,25145	12,36855	18,45871	18,96545	39,99268	32,20843	35,70969	10,9699	26,875	25,77703	19,57491	14,77612	7,726846	16,97544	2,903059	1,123384	0,8034234	2,609555	11,07227	12,38637	14,55239	8,827435	24,75754	17,76208	12,20691	6,844262	10,62866	10,62079	4,008414	17,00846	2,058742	1,976542	1,042634	1,698994	21,27867	3,026705	20,66403	19,1572	29,18614	6,884464	10,9909	19,96781	26,43657	14,58147	8,290714	11,68221	6,234596	3,903004	2,284966	11,59048	18,61289	14,09296	21,70203	23,34867	7,294499	9,90212	9,69641	12,72367	2,920535	10,81144	7,201522	8,64832	4,806863	2,845726	1,626672	4,272214
12/7/2017 11:25:00 PM	56	9,539608	6,445486	18,66048	16,15247	10,95622	13,83041	9,960766	9,217714	12,76187	13,80236	10,78802	26,88944	14,33701	17,71082	6,593171	23,4433	9,01028	17,07042	18,58878	21,6764	20,22194	28,10179	12,50884	21,81518	40,73345	11,94615	14,95828	30,9221	17,31322	11,55746	16,00651	12,91376	19,11831	26,31866	36,84861	32,39735	41,79536	10,86525	23,0207	25,75127	20,19563	14,86357	7,742664	17,56618	3,181919	0,708513	1,153639	2,772367	11,50841	12,60631	15,72198	9,415755	26,14459	17,93366	12,67456	7,012806	11,04042	10,83851	4,328443	18,24823	2,151926	3,82253	1,02944	2,708126	16,77325	3,14593	19,93383	19,88078	24,0634	5,696702	11,50517	21,77636	24,31484	13,55942	8,098682	11,69851	6,26727	4,09987	2,319504	10,38904	18,8686	14,46362	20,30228	23,64784	7,001824	9,612967	9,81992	13,74793	2,948649	11,2538	7,430027	9,099593	4,868341	2,792675	1,592686	4,048339
12/8/2017 12:25:00 AM	57	9,041364	6,835627	19,40836	15,59592	10,73849	13,80844	10,3679	9,291489	13,31772	17,32883	11,83659	27,81077	14,34019	17,94471	6,598143	23,43964	9,331482	18,24063	18,75304	22,34389	19,72881	29,60074	12,92627	21,77374	42,99417	12,19185	15,39719	36,85407	16,96445	11,2281	22,91964	13,33886	19,45679	19,61297	34,90931	34,06865	38,34197	11,05838	23,32125	26,66943	20,51704	15,04932	7,922745	17,78556	2,548906	1,324533	0,7645336	3,028915	11,47187	13,28574	15,58625	9,78476	26,69796	18,78143	13,63837	7,425122	11,72911	11,07393	4,560607	17,87729	2,843515	3,300315	1,006231	2,023375	19,8193	3,130181	20,80239	20,42786	25,05692	11,06294	11,67613	21,19149	24,37839	13,71588	8,041142	10,98647	6,437818	4,248245	2,392725	10,3766	19,30296	14,60578	21,36971	23,89506	7,223006	9,930717	10,33329	13,59969	2,931656	11,18023	7,621297	9,044609	4,913103	2,7303	1,763926	4,10208
12/8/2017 1:25:00 AM	58	9,094621	6,564296	20,15397	15,67197	10,04117	15,11508	18,66642	9,241062	13,39516	13,75504	11,38187	28,72472	14,82047	19,51757	7,145503	23,71588	9,816949	17,75089	19,60585	22,90548	20,31133	29,03204	13,50381	22,36316	47,46643	12,005	16,08229	31,92625	19,5575	12,54476	18,17128	13,82522	26,18431	20,38351	36,80268	34,85847	38,44966	12,82038	23,55832	27,28538	21,4249	16,55635	7,9434	18,92083	3,31047	0,7159041	0,6428908	2,703222	11,88329	14,05083	15,84252	10,0965	28,08673	19,02182	12,99548	7,635388	11,95748	11,39789	4,713128	17,90112	2,403018	1,966042	0,867388	0,852951	18,35827	3,129905	26,47657	21,06571	25,20916	5,988686	11,73236	22,01985	26,83915	14,42653	8,429349	12,54186	6,87127	4,320568	2,639534	10,97218	19,26648	14,75084	24,14056	24,45285	7,848005	10,33467	10,28335	14,2948	2,99417	10,88991	7,803935	9,266275	5,147754	2,841581	1,771041	4,106502
12/8/2017 2:25:00 AM	59	10,13497	7,17327	20,48761	15,75514	10,6871	14,64661	10,42675	9,26662	13,94279	17,42837	11,33738	28,88228	15,77752	19,16556	7,251879	23,35219	9,9484	18,57089	20,7827	22,99431	21,00975	30,19714	14,42736	24,68516	53,55362	13,62808	15,14934	37,04452	18,4614	12,57902	17,31971	14,26282	21,03054	21,2625	37,50967	34,64461	49,59521	11,45965	30,5428	30,59357	21,51802	15,89191	8,457463	18,19069	2,624475	0,7255057	0,9788767	2,695416	12,41566	14,23761	17,05826	10,40409	27,31501	19,45098	13,27814	7,853117	11,95824	12,18398	4,617319	17,9539	1,952158	1,970049	0,8640031	1,574796	17,87978	3,48385	21,63779	21,31935	26,97116	6,075721	13,23172	22,3336	26,269	13,96566	8,106419	11,42352	6,694228	4,456786	2,829493	10,9433	19,54776	15,06231	21,33296	25,1023	8,194906	10,46834	10,22878	14,36139	3,042661	11,1039	7,952724	8,542979	5,254753	2,794333	1,774978	4,972853
12/8/2017 3:25:00 AM	60	10,12316	7,264036	21,40853	16,1497	10,98958	15,70727	10,46288	9,601914	14,72024	15,20875	11,70701	29,47185	15,80418	19,57228	7,264934	23,04383	10,15514	18,69591	19,63521	23,38756	23,02374	32,603	14,35352	23,27876	44,05276	13,43826	15,78291	33,78889	19,30434	14,02002	17,49648	14,96816	21,15668	22,27758	35,55641	36,1124	40,0132	11,485	29,58879	28,72071	25,70893	16,12518	8,349774	18,42866	2,62931	1,635513	0,9538711	1,68587	12,6664	15,49244	16,38518	10,77814	27,98457	22,39563	14,27346	7,999419	12,27585	11,69955	4,614072	18,73439	2,170438	2,597605	0,840241	1,000428	18,28111	3,70738	23,71705	21,91348	25,96389	6,232316	12,40689	22,67953	24,65262	13,86115	8,161886	11,56305	7,483283	4,484279	2,830667	10,46481	20,68765	15,49721	22,40751	32,59277	8,002804	10,83948	10,56456	14,49941	3,082173	11,28502	7,755651	8,759534	5,321479	2,820237	1,980134	4,124738
12/8/2017 4:25:00 AM	61	10,46371	7,629104	21,5232	16,4086	12,41317	15,58756	10,56069	10,36949	14,72535	15,46592	12,94285	29,58907	16,66197	20,13843	7,239791	29,12135	9,870689	19,86579	21,63241	24,21032	21,13844	31,41012	14,25957	23,4013	47,22156	13,4596	16,94767	36,35423	21,25912	14,23346	17,90997	15,41515	21,75177	25,39007	37,53613	35,91899	42,00134	11,76959	24,94958	31,21091	23,79421	16,65396	8,703719	19,10816	2,703774	0,89564	2,513124	2,611489	12,86907	14,79588	17,01212	10,47897	28,6361	20,69767	13,55832	8,676849	12,8116	20,13186	4,532631	19,18255	3,374157	2,172994	0,8500497	1,154951	18,43605	3,617374	23,32208	22,33456	25,73442	6,923699	12,53481	23,42361	27,87653	14,04233	8,28415	11,70314	7,935939	4,650407	2,919637	12,28158	19,59066	15,67494	30,02342	26,49702	8,416431	10,56214	10,34027	15,24308	3,089564	10,60621	8,084453	8,73577	5,524495	2,922953	2,00286	4,098005
12/8/2017 5:25:00 AM	62	10,74443	7,831151	21,73982	17,12699	12,61425	16,3753	11,19156	10,13401	14,37562	16,08242	12,68209	29,92381	16,42262	20,94254	8,938302	24,94239	10,5513	20,3279	22,22259	26,15509	22,43279	32,09384	16,21187	23,87365	48,45028	14,02775	17,18875	43,36394	20,24619	13,22178	17,73306	17,18501	25,36997	23,45394	37,84365	36,0447	42,72934	12,40046	26,88025	31,5969	22,43176	16,49653	9,077559	19,97831	2,632764	0,7229499	1,185483	2,042648	13,47715	15,08552	17,71137	11,01514	31,36964	30,94116	13,34708	8,792136	12,77506	13,92939	4,662288	18,96296	1,905324	1,924044	0,7952725	1,552415	21,10515	3,96462	26,8663	22,89118	26,49018	6,256149	12,3032	24,9131	26,26354	14,05518	8,393706	12,1875	7,032354	4,746906	2,826039	12,51789	20,69276	16,37959	22,5889	27,2391	9,563854	11,05223	10,69926	15,11253	3,044872	10,98468	8,248922	9,782548	5,56594	3,10331	1,826716	4,194712
12/8/2017 6:25:00 AM	63	10,04407	7,385817	23,54325	17,49468	13,75028	16,18438	11,81173	11,64574	13,99639	15,79935	12,83343	30,28128	17,27005	21,43174	7,748674	29,16632	11,40653	20,62093	29,88257	24,80293	22,66481	34,34412	16,07261	25,41045	52,74515	14,40657	16,6494	36,32743	20,85171	17,94002	22,95901	17,13963	24,15085	23,04819	42,48163	38,11084	42,07795	12,00141	28,88774	30,88341	22,89373	19,40367	9,491324	26,49619	3,493314	1,040907	1,259463	2,934765	13,47501	15,35678	17,5049	12,85491	30,12144	20,51061	13,8407	8,550922	13,65212	12,99624	4,617457	19,2441	2,34451	2,057015	0,8202779	0,9969055	19,78041	4,188011	22,69203	22,093	27,798	6,092023	13,37188	24,13579	26,26368	15,17255	8,495041	12,46429	6,880388	4,891482	2,974414	11,19205	20,84121	16,71944	23,9852	26,63309	8,757392	10,96175	10,21427	15,88943	2,973724	11,04236	8,033682	8,780394	5,738699	3,245607	1,726348	4,269867
12/8/2017 7:25:00 AM	64	10,5638	7,650241	22,53924	17,84566	12,85243	16,77719	11,35603	10,98889	14,01712	15,67211	13,38666	30,51006	18,03928	22,18308	8,579797	28,10083	11,56188	19,82855	23,49428	25,08938	24,07859	34,50694	15,52698	24,55315	50,54522	15,15791	17,93884	44,76963	21,34436	14,64806	18,93229	17,41435	24,15099	23,4813	46,07828	37,17624	48,25397	12,32247	29,22469	36,16904	23,51687	17,43659	10,11833	20,49521	2,744046	0,736765	2,019922	1,854554	13,41933	16,56699	18,00681	11,5873	30,02611	21,42262	13,95578	8,763953	14,39441	13,49256	4,953996	20,36949	2,765874	2,018195	1,148596	1,36066	20,65318	4,516951	22,84331	22,42581	27,78018	6,240744	13,54553	23,48053	27,00632	14,25046	9,185111	12,34313	7,125124	4,74649	2,917979	10,99283	21,8051	16,69174	23,95101	27,70281	9,252874	10,87754	10,25081	16,04809	3,257004	10,78222	8,01655	8,966139	5,993313	3,338998	1,989805	4,56634
12/8/2017 8:25:00 AM	65	11,02454	8,205473	22,81215	18,00805	12,44073	18,14662	11,63503	11,15177	14,7132	16,58985	13,45173	32,36075	18,25486	22,63905	8,135085	28,11036	12,06185	19,89349	22,70447	25,91339	23,77197	36,67392	15,55682	26,43229	50,89116	15,27147	17,71883	37,53268	22,40378	15,14472	19,40982	16,81428	22,97676	23,91806	40,76847	38,49801	48,70821	13,02691	29,24997	31,91921	22,88116	17,55685	9,222896	21,16973	3,272477	0,4325542	1,563743	1,748384	13,53055	16,1055	18,55154	11,37634	30,97708	21,43492	13,95585	9,635209	14,24134	13,59983	5,19887	26,39948	1,906361	2,055979	0,8572337	2,061367	26,30851	4,401111	24,67548	24,19368	29,10781	6,958789	13,87323	25,23361	26,86775	14,8224	8,914265	12,59616	7,664471	4,797814	3,198635	11,48431	21,47913	16,92556	24,11148	28,01793	9,396898	11,49101	10,8973	21,24054	3,274273	11,92211	7,860163	9,519368	6,028059	3,806228	1,756949	4,307582
12/8/2017 9:25:00 AM	66	11,69768	8,499393	24,28023	18,39371	12,86935	17,9769	11,85062	11,38663	15,39097	16,76475	14,03169	32,65204	23,21507	28,38528	8,4958	27,87218	11,88861	20,65816	24,81515	26,65527	24,36498	36,38594	15,71231	26,27031	53,38915	15,85668	19,87297	39,06609	23,18075	15,38068	19,64833	17,31115	28,83469	33,56218	41,11579	39,73088	45,66673	14,21675	34,97541	42,86009	23,34895	18,23055	9,242444	20,90559	3,123342	0,4540368	1,738851	2,033875	13,75622	16,62197	19,43593	11,64615	31,01079	21,85891	14,65656	9,539678	14,67845	14,83408	5,333637	21,61092	2,463528	2,157245	0,7815264	1,025848	22,30403	4,551213	25,21006	24,3261	32,091	6,673091	14,29881	27,62275	26,09976	15,09685	9,556395	12,81312	7,679254	4,873523	2,984499	11,95865	22,02476	17,39038	24,55861	30,89281	9,423008	11,46683	11,15916	16,81228	3,609569	18,60632	8,303424	9,405463	6,183479	3,319311	2,936077	4,49533
12/8/2017 10:25:00 AM	67	11,72725	8,802361	23,80989	19,46121	13,07831	20,06438	12,18474	11,79612	15,17463	18,77542	15,58093	33,01248	18,86681	24,11168	8,259837	32,92862	12,34845	33,36897	24,22124	27,33885	29,27366	37,92869	20,71549	26,36163	51,06315	15,95	24,62596	39,11479	23,90024	16,15951	33,15726	17,73334	23,43204	24,91821	41,03946	41,40577	50,89343	13,55438	30,34241	34,56448	23,91592	25,01775	9,472051	26,39513	3,868949	0,6639588	1,161099	1,633096	13,66918	16,93986	19,9674	12,25457	32,1942	22,42609	15,20543	9,906055	14,8001	13,72403	5,509643	20,97528	2,304239	3,819836	0,888456	0,860273	28,74862	4,483104	25,05194	23,83434	29,62291	7,0193	14,40194	26,53073	26,5453	15,92189	9,456372	12,64983	7,896842	4,796295	3,035408	17,3472	21,79888	19,2001	32,06061	28,40586	9,659388	11,79515	12,50711	16,83252	3,27524	12,30265	8,3209	9,545065	6,346154	3,293477	1,945872	4,485177
12/8/2017 11:25:00 AM	68	10,8562	8,077338	24,36353	19,23022	13,92539	19,40104	12,36433	12,17845	15,19659	18,86356	16,57687	33,5083	19,90862	24,62547	8,337824	29,03543	12,8239	21,91051	26,46745	27,47589	28,19926	37,02525	16,35714	28,83572	61,46593	16,8656	19,0357	40,11259	25,3583	18,04522	30,8964	21,61451	23,91323	24,80887	41,21609	41,21021	46,59013	14,60544	34,17958	35,29606	27,9749	19,09552	9,067197	21,78196	2,647754	1,30236	1,083389	2,530739	13,84235	17,28683	19,07867	13,20644	32,16236	25,42185	15,41066	9,55674	15,49438	14,654	5,483464	20,17048	1,686284	3,894507	0,598613	1,78078	22,8382	4,773362	25,60939	23,41311	34,34792	6,683937	16,20151	25,39277	28,65426	15,26656	9,613244	13,12866	7,865827	5,192722	3,089633	11,87431	23,40738	17,55671	25,79099	29,55128	10,3337	11,75522	11,68041	17,66212	3,265363	12,3347	8,38369	9,42736	6,238395	3,335958	1,954714	4,66581
12/8/2017 12:25:00 PM	69	12,33339	8,84947	24,58762	21,17312	14,54292	19,28714	12,75841	11,81193	15,98385	18,78654	15,59695	35,128	19,57871	25,0449	8,538628	29,22048	13,03575	22,29768	25,80481	28,02187	27,16132	37,88565	16,90864	27,24601	57,16429	18,0247	19,45623	40,21324	24,69952	19,15561	21,30761	19,64447	24,92858	26,58979	42,50532	40,89778	50,9319	14,74097	32,16132	37,40281	24,29867	19,29384	9,924293	22,33049	2,54863	0,4193606	1,013622	2,077531	15,22719	17,6041	27,5516	12,89857	34,32354	25,5772	15,63882	10,04214	16,47132	14,71568	5,534096	22,03353	1,32626	2,924403	0,7968612	1,04588	23,39433	4,779371	26,43264	25,13035	32,08015	7,826799	14,92077	26,36018	28,64342	16,06799	11,39748	13,2769	8,610536	5,074394	3,080377	13,8512	23,47618	17,91183	28,89402	32,72056	11,17443	11,62329	12,14309	17,67608	3,185441	12,76767	8,864251	9,987221	6,425178	3,964343	1,93558	4,561022
12/8/2017 1:25:00 PM	70	12,39583	9,074382	25,61119	21,08526	13,75905	20,28093	13,17266	12,24193	17,41524	18,36849	15,59184	35,45418	19,60993	26,43609	8,772449	30,44257	13,44772	22,80919	30,12951	28,67864	27,16209	37,82915	17,43728	33,08355	54,94674	17,48135	20,29123	41,27252	25,10638	20,01748	22,39756	27,79716	24,45761	26,02467	44,5202	42,31999	54,72487	14,54348	32,22646	37,37857	24,62782	19,99157	9,685152	25,57209	2,768913	0,4190843	1,138649	1,728559	14,95082	18,24236	20,25047	12,90458	33,17681	23,88166	16,20655	10,25247	15,92596	14,83608	5,554749	22,44122	1,299113	3,292993	0,6473116	0,8662135	23,21825	5,021069	26,77228	25,78913	31,91568	7,16809	15,15452	26,83929	27,61363	17,1292	9,758235	13,7442	8,352468	5,200321	3,06594	14,00337	25,11384	18,15746	25,87298	34,50825	10,05975	12,23993	12,11994	19,59204	3,311229	12,13217	8,476182	9,499614	6,48175	3,408074	1,890818	4,514257
12/8/2017 2:25:00 PM	71	12,35024	9,278985	27,06413	20,45162	14,6263	20,6509	13,38597	12,6079	17,54006	18,95149	15,8841	35,83202	19,99171	26,74728	8,818731	31,6818	13,57165	23,57365	27,98174	28,77638	28,34404	38,40331	17,41476	30,75701	58,41995	17,79572	20,72261	42,28034	25,5323	18,96773	23,02802	20,15142	25,90158	29,23547	46,81283	42,73637	49,14995	15,30262	32,11172	37,09183	25,49534	20,15266	9,608892	24,46639	1,497016	0,4098972	0,5280864	5,04338	15,52816	18,73653	21,61279	13,22972	34,40747	25,05388	17,19786	10,44692	17,31819	15,15743	5,655324	24,91096	1,105217	2,404744	0,6352924	0,8334024	26,52741	5,211303	27,29567	25,27762	33,32691	7,442528	17,08672	27,36033	31,08028	16,03994	9,923118	14,0205	8,170382	6,67088	3,15415	14,23705	27,11953	19,43931	25,9815	31,00478	11,01473	12,42153	12,92281	18,24954	4,076454	12,31819	9,326233	10,21738	6,574035	3,495939	2,148058	4,544582
12/8/2017 3:25:00 PM	72	11,81794	9,383012	26,7928	21,60222	14,50984	21,15267	13,66421	13,0341	17,65321	19,5765	16,03953	36,42601	21,27135	36,10543	8,974567	33,40241	14,27311	23,57551	28,01821	29,6158	29,65822	39,53975	18,40835	32,74494	57,86023	18,03872	23,91806	48,83572	26,01404	18,60349	23,49967	22,17161	26,44376	28,65143	44,34026	41,88647	55,15453	17,35287	34,98577	37,97836	32,31087	22,03781	9,900185	24,88603	1,551517	0,4008482	0,2001133	2,69963	15,23569	19,57822	22,4953	14,33791	37,07595	25,24025	16,82002	10,42648	16,83397	15,13808	5,696563	23,08273	0,9151884	2,499171	0,8307085	1,176158	24,33735	5,344689	27,53088	25,03551	32,55464	7,614804	16,65444	32,08009	28,85818	16,74493	9,778956	16,17333	8,167758	5,363755	3,549403	13,17121	24,41672	18,80865	26,75702	30,68834	10,84763	12,04769	12,95618	19,39966	3,323248	12,44336	9,779923	9,99924	8,860868	4,005513	2,250774	4,969469
