# Supplementary material for: Neuroblastoma signalling models unveil combination therapies targeting feedback-mediated resistance
Source: PLoS Comput Biol. 2021 Nov 4;17(11):e1009515. doi: 10.1371/journal.pcbi.1009515 (PMC8604339; doi:10.1371/journal.pcbi.1009515)
Supplement: S2 File — (ZIP) [file pcbi.1009515.s023.zip › drug_sensitivity/NGP_drug_sensitivity/NGP_BI_MK_08-111217.txt]

Label: NGP_BI_MK
Metric: Phase Object Confluence (Percent)
Cell Type: 
Passage: 1
Notes: 
Analysis Job: NGP_BI_MK

Date Time	Elapsed	A1, Image 1	A1, Image 2	A1, Image 3	A1, Image 4	B1, Image 1	B1, Image 2	B1, Image 3	B1, Image 4	C1, Image 1	C1, Image 2	C1, Image 3	C1, Image 4	D1, Image 1	D1, Image 2	D1, Image 3	D1, Image 4	A2, Image 1	A2, Image 2	A2, Image 3	A2, Image 4	B2, Image 1	B2, Image 2	B2, Image 3	B2, Image 4	C2, Image 1	C2, Image 2	C2, Image 3	C2, Image 4	D2, Image 1	D2, Image 2	D2, Image 3	D2, Image 4	A3, Image 1	A3, Image 2	A3, Image 3	A3, Image 4	B3, Image 1	B3, Image 2	B3, Image 3	B3, Image 4	C3, Image 1	C3, Image 2	C3, Image 3	C3, Image 4	D3, Image 1	D3, Image 2	D3, Image 3	D3, Image 4	A4, Image 1	A4, Image 2	A4, Image 3	A4, Image 4	B4, Image 1	B4, Image 2	B4, Image 3	B4, Image 4	C4, Image 1	C4, Image 2	C4, Image 3	C4, Image 4	D4, Image 1	D4, Image 2	D4, Image 3	D4, Image 4	A5, Image 1	A5, Image 2	A5, Image 3	A5, Image 4	B5, Image 1	B5, Image 2	B5, Image 3	B5, Image 4	C5, Image 1	C5, Image 2	C5, Image 3	C5, Image 4	D5, Image 1	D5, Image 2	D5, Image 3	D5, Image 4	A6, Image 1	A6, Image 2	A6, Image 3	A6, Image 4	B6, Image 1	B6, Image 2	B6, Image 3	B6, Image 4	C6, Image 1	C6, Image 2	C6, Image 3	C6, Image 4	D6, Image 1	D6, Image 2	D6, Image 3	D6, Image 4
12/12/2017 4:02:00 PM	0	5,142504	6,537634	7,690926	9,209356	4,16639	10,45189	6,342631	7,122569	8,675951	10,87664	6,896898	13,42424	7,1502	9,165148	9,741589	7,506217	4,76376	4,733228	5,030532	15,25399	6,155366	8,04943	9,294941	8,263014	7,366961	8,854651	9,459687	11,54275	10,82732	8,745856	4,701454	7,342231	2,424569	6,494254	6,214081	7,652658	10,53182	6,693814	6,00858	7,754268	5,944891	8,505402	7,299403	7,68167	9,075486	12,47099	8,558935	20,7769	7,606722	6,418269	11,77912	11,58675	5,507087	4,936105	10,50246	8,678162	10,11556	9,761205	8,527161	6,624185	10,45107	5,673491	10,84114	17,70951	9,901706	8,323732	10,26801	11,23646	13,53897	11,4573	12,20988	11,47111	4,213363	5,935359	6,524577	4,572281	10,56069	5,797898	7,777478	8,549335	6,820776	5,178769	12,10917	15,37198	8,135639	5,054708	8,389079	5,708858	8,905284	9,444836	11,41903	9,839744	7,923781	6,988698	6,035864	6,057347
12/12/2017 5:02:00 PM	1	5,861585	7,358463	9,78317	9,908197	6,012586	11,71806	7,0327	7,803451	10,44236	14,76114	10,08697	6,779123	7,196272	9,203138	8,004807	8,652328	7,843791	6,121796	8,393568	10,68261	10,41321	9,736475	10,24771	8,661376	19,49257	10,51455	12,7714	16,00354	12,15642	9,211704	5,555026	7,963639	5,225188	7,915423	7,18826	9,424319	12,00624	8,333472	7,955212	9,034662	6,119999	8,984098	8,736806	8,943343	14,61849	1,420341	8,106696	9,236779	9,59404	7,126229	13,75629	13,24582	7,705709	6,087326	10,91899	10,28128	10,76723	9,491323	8,635611	11,85925	6,99685	8,896442	7,418698	7,431615	11,00941	9,593764	9,532978	12,97939	11,57631	14,84382	11,34574	16,08518	4,045991	6,942971	5,77897	4,342465	9,975963	5,009602	6,947322	8,758636	8,491033	6,612305	12,8527	16,23508	9,037149	6,311685	9,275945	6,083182	8,25583	8,110425	9,915658	7,608726	8,304598	5,421847	4,865025	5,834922
12/12/2017 6:02:00 PM	2	6,509449	7,912455	10,32334	11,52188	6,034275	13,06131	6,977855	8,350051	10,34877	16,07752	11,58163	7,685124	7,919568	13,56992	7,644714	7,046793	7,105023	6,407977	7,316189	12,13998	7,52542	11,07821	9,843474	10,05989	7,902298	11,26921	12,63857	12,7044	11,93738	12,87888	5,58093	9,127224	4,931339	7,847037	6,461097	10,0295	11,89068	9,770253	9,288378	10,33433	6,221887	9,092961	8,957711	7,116075	6,237704	1,71875	9,949921	17,31156	10,41432	7,228324	13,77066	12,77769	7,517062	7,960046	11,86354	11,95582	11,7852	9,763829	9,060151	9,813495	2,535989	6,132156	6,35838	8,878688	10,99939	10,38772	11,67793	13,85154	11,98932	15,57174	12,04673	12,68955	4,276153	6,836387	6,448594	3,552442	11,25152	5,229332	6,882668	8,684654	8,649079	7,812431	13,21003	22,01378	9,562957	6,911472	10,19065	6,527478	7,389962	8,956331	9,104569	6,355756	8,362	5,419706	5,083237	6,340144
12/12/2017 7:02:00 PM	3	7,479	7,810497	10,76654	11,29435	6,44735	14,06436	7,742733	9,35849	10,23734	12,37863	11,67047	6,921972	7,534953	9,827792	8,617168	6,648776	7,997831	5,947447	7,390376	12,23599	12,40924	11,43754	11,02723	12,67069	8,212796	10,80253	14,62733	13,38694	12,13341	9,612898	5,34089	7,40364	5,337506	7,920674	7,29512	10,44651	13,33313	10,42164	9,956621	13,14642	5,924997	17,95645	9,143942	7,098806	9,730673	0,6128426	11,90643	13,3526	10,04594	8,050536	14,15727	13,9372	7,715862	7,390861	12,94478	12,06848	11,17174	11,50897	9,072793	8,145862	3,668767	7,307001	13,84857	5,668725	11,61652	9,391993	11,8473	15,39546	12,75779	15,98482	12,31626	14,02354	4,597839	5,381646	6,405974	3,593612	11,93489	6,776704	6,794182	9,000884	10,32632	7,896359	15,34863	18,54789	10,33771	7,162563	10,58763	6,544678	8,763747	10,16785	9,150019	11,17326	8,948318	6,267891	3,752763	4,994543
12/12/2017 8:02:00 PM	4	7,443841	7,762629	11,65403	11,32136	5,768886	13,68735	7,400463	8,8943	10,51241	12,83067	11,94131	7,178865	7,218308	10,41273	8,831649	9,113271	8,013857	6,040562	7,640224	12,23592	8,232068	11,17264	10,67052	10,4262	8,249061	14,97589	13,3917	13,02028	12,24345	14,1572	5,159704	7,906857	5,534372	8,846292	6,902354	10,86062	13,78164	10,55019	10,85772	9,287895	5,44485	9,005789	13,3236	7,166224	5,685857	1,985176	11,19488	12,25478	10,18595	8,739984	15,03323	14,45817	8,476183	6,914443	18,09281	11,97882	12,42595	10,59903	9,111267	8,685621	2,681739	6,649743	5,271815	8,424237	11,54689	9,977826	12,09888	16,38173	12,84469	14,95752	12,3633	14,65379	5,261522	6,337934	5,910215	3,25583	10,78194	5,257102	6,382902	10,21393	9,48863	9,398831	14,94909	18,87406	11,24669	7,902714	10,27541	6,229001	7,385817	7,818855	8,564737	6,419789	12,61605	5,425508	4,053935	5,318095
12/12/2017 9:02:00 PM	5	8,070292	8,41353	10,32576	11,28102	7,167813	19,08689	7,714757	9,900186	13,25797	14,11023	13,66953	7,041681	7,743217	9,900045	9,948195	7,288628	8,301144	5,916846	7,450335	12,64402	8,425136	12,61957	10,69953	12,03153	7,240826	11,61755	13,91502	16,75025	11,48976	11,79004	5,625415	8,31648	5,328456	9,570763	7,063509	10,97936	13,6707	11,48873	11,99989	9,400558	5,416529	8,164095	8,223433	6,781263	8,868742	1,968667	9,088887	11,506	16,12621	8,853063	14,01428	14,7554	9,46846	10,45853	12,92924	11,90788	11,54074	9,675204	7,962672	9,033351	2,358532	4,895419	5,052636	11,77712	11,93648	10,70893	13,93188	16,43595	12,99148	18,95688	13,341	14,17703	4,198925	7,338776	4,934033	2,591871	11,48942	4,81087	6,804059	7,841166	10,11315	8,531582	14,98591	19,38965	11,14183	7,671723	10,48111	6,745206	7,976212	7,641191	11,38339	6,776429	13,12645	4,265929	3,902451	4,627542
12/12/2017 10:02:00 PM	6	7,526042	8,98113	12,08313	12,75876	6,241227	14,23685	7,376217	8,96317	12,26611	13,79283	12,51672	6,975091	7,381604	13,20313	8,183852	7,172787	8,382171	6,468556	8,209757	12,70978	8,789857	13,3229	11,58433	11,51429	7,693345	13,41312	17,25644	13,68873	11,28737	10,37405	5,541487	7,929515	5,44561	9,43482	7,780448	11,61907	18,89023	10,4108	12,08223	9,513981	5,881618	8,036031	9,687984	6,803023	10,76308	1,837906	15,54577	11,9744	12,14778	9,165423	15,58556	14,60882	9,327476	7,726293	13,8916	15,05043	10,23645	10,32991	7,880886	9,283751	3,245124	2,305758	3,595961	8,082657	13,08583	10,96534	12,0003	16,60312	13,60107	16,80876	18,29037	19,96968	3,642449	5,924376	4,356695	4,284096	12,02807	4,723834	7,201661	7,848352	10,1854	8,033889	15,47441	19,88181	10,60759	7,420287	9,93866	7,146124	8,022698	6,986835	6,225132	6,026678	11,16676	5,819104	4,377556	6,091056
12/12/2017 11:02:00 PM	7	7,73776	9,44311	12,05301	12,29933	6,251451	22,23924	8,168587	9,143734	12,36613	15,01969	12,72077	7,325998	8,054612	10,15749	8,095226	6,946148	9,154095	6,238396	8,196909	13,12237	9,021262	13,04874	12,56217	11,81912	8,863078	17,0472	13,96904	13,4911	11,38463	9,727149	5,526014	7,84241	5,207574	10,49956	8,073607	11,56119	17,15124	9,836981	11,04692	9,119971	5,603724	9,000195	9,136135	6,439337	6,202337	0,7777962	11,65748	8,292095	10,59661	8,723823	15,4894	15,38234	9,487248	7,541722	25,56926	13,95316	9,369473	9,833872	9,173021	7,051904	1,843709	3,678852	2,541584	7,306173	13,55983	10,84404	13,13322	17,12989	15,02217	16,73118	20,83361	14,64357	4,788696	9,376935	4,472122	3,7051	10,55917	4,374033	6,834038	8,43978	10,86463	8,695499	15,85565	21,09492	10,77317	7,816782	11,40466	7,826936	8,995772	6,422276	6,415437	6,517048	11,82264	3,581316	3,86294	9,91552
12/13/2017 12:02:00 AM	8	7,186326	8,870952	12,03754	12,66489	6,772836	16,27936	8,757254	10,66037	11,85082	17,15974	12,84324	7,188398	7,582822	10,05181	9,141178	8,078443	9,093792	6,674611	7,944022	14,30005	8,933329	13,04508	12,18349	12,74121	9,233324	13,52709	15,49887	14,12025	11,50247	17,3881	5,480286	10,81199	5,615191	11,4993	8,419195	12,19213	15,6308	10,38379	13,9151	9,841057	5,808397	8,520736	8,445583	6,666046	4,277119	0,6387461	7,826661	8,383482	11,35382	9,686395	16,3713	15,80577	10,00159	8,240495	14,34412	13,55666	10,30069	8,726099	9,628233	7,763664	2,212713	2,977108	2,966125	7,495441	12,85173	11,05673	13,98362	18,3332	15,57644	19,76852	18,64549	20,66631	3,842424	4,914207	4,599566	3,650945	11,93213	5,128205	9,13199	8,951357	10,74671	8,480052	21,17865	25,76495	12,82466	7,498135	11,23833	8,205336	9,984873	7,581717	4,680386	5,79396	13,00294	3,271165	5,206262	4,638664
12/13/2017 1:02:00 AM	9	7,957905	9,499751	17,60106	13,37264	6,678686	17,44405	8,783365	9,951302	13,21425	16,63489	12,99072	7,122223	7,114211	11,59945	9,016704	7,456138	9,531044	6,731806	8,680786	15,36134	9,652272	16,28537	11,87604	12,06068	9,575252	14,72204	16,02246	14,85466	19,18788	10,39808	5,628385	7,767324	5,093944	10,67888	8,932982	12,34997	18,79573	10,96264	12,30956	10,92078	5,870289	9,833735	8,768719	7,018056	5,453968	2,467396	8,071259	8,032439	15,76861	9,186283	17,13735	15,86891	15,05077	7,86859	18,36331	13,6017	10,03689	9,002542	8,73204	9,856045	2,614874	2,980907	2,448815	14,38225	13,427	11,9532	15,34289	18,78191	23,559	17,05971	14,88333	19,42833	3,840214	3,892642	4,491393	3,019314	11,96086	5,707685	10,89681	8,524261	10,68662	8,414498	18,15905	22,2831	12,07249	8,027188	12,2	8,194767	11,42683	9,67182	4,977067	5,939089	17,46726	3,923036	10,10935	6,003881
12/13/2017 2:02:00 AM	10	8,561768	9,590793	13,53131	14,08923	7,529634	15,9918	9,205973	10,40948	12,99804	19,68964	14,14705	7,880057	7,663435	10,22325	9,15513	7,788738	10,0123	7,203664	10,23051	15,21262	9,75105	13,62946	13,792	12,29588	10,48436	13,98949	16,17167	14,78055	12,43977	9,84817	5,47027	10,43656	5,392905	11,75868	8,885804	12,85332	20,69732	10,2933	13,05081	11,25256	6,040354	8,106211	8,871573	7,50891	4,693855	1,612097	7,407576	8,49649	11,45688	8,885873	17,54835	15,88873	9,296876	7,946094	16,86844	14,98191	10,42116	9,66726	8,751106	8,419817	1,780159	3,757874	2,381673	10,17939	12,94271	12,53716	15,49086	18,0973	15,51918	20,20032	15,50916	16,80433	3,459052	5,363963	3,739707	4,51405	12,85657	6,54233	5,204258	10,62935	11,72069	8,870468	19,03065	23,31282	12,22418	8,226748	11,76862	8,327255	11,27155	7,077323	5,702918	6,545646	19,02596	4,058218	3,288227	4,33542
12/13/2017 3:02:00 AM	11	8,240564	10,57388	13,71097	13,71892	7,825969	16,85842	8,735287	11,03683	13,84484	18,18876	14,55895	7,763042	7,280684	9,324781	8,439848	10,72067	9,698898	6,761094	8,515348	18,17232	10,18692	14,21412	12,85498	12,74798	10,42717	14,67417	16,04789	16,02674	11,79038	10,08793	5,573262	9,027755	6,108463	11,08311	8,907217	13,48275	16,25504	10,87423	14,46307	12,39466	7,10005	8,716222	13,03983	7,578677	4,317667	1,364321	6,729457	8,062969	11,45951	9,771842	17,83357	17,99002	14,91407	8,23345	16,17415	15,17856	10,03599	9,287826	9,248452	11,33248	2,640017	3,608532	3,234416	9,570071	14,51239	13,57931	15,9833	19,02748	21,68359	19,02872	17,84559	18,21701	4,408847	4,917177	3,753247	3,893402	6,44438	5,353047	6,357068	8,594096	11,2471	9,232013	19,27484	24,04046	13,12521	9,540783	12,59325	8,438467	14,03059	7,035532	9,095242	7,340228	13,32394	3,857759	3,022837	4,159897
12/13/2017 4:02:00 AM	12	8,563771	12,22072	14,33874	14,64233	7,828042	18,63112	9,933686	10,51821	14,46494	22,17341	15,35312	7,71303	7,551048	9,771497	11,67116	7,916599	10,46094	7,991684	8,555413	16,21284	10,60649	14,50693	13,02968	13,11954	10,9395	14,95158	17,39825	16,22396	12,36136	14,21046	5,741186	8,810509	6,254629	15,39049	9,967605	14,51315	17,60693	11,33441	13,61192	11,86685	6,35389	8,995911	9,179307	7,289249	3,786127	1,631438	8,200778	11,90249	15,3163	16,38511	19,15423	17,06572	10,16924	8,882005	17,01778	16,16041	10,84673	10,55696	9,284441	7,917082	2,701771	0,9826759	2,426918	7,530601	18,16631	13,38908	16,33089	18,83683	16,96224	21,46089	16,49716	18,21576	3,409731	6,016385	4,990813	4,143388	6,959549	5,167026	4,823304	13,20817	11,62246	10,18271	23,94479	28,95177	13,42002	8,596098	12,57508	10,30276	10,60006	9,309793	5,256203	10,14603	8,815415	5,370663	2,874668	4,646953
12/13/2017 5:02:00 AM	13	8,917579	16,36342	14,20314	18,05613	8,262807	21,88094	9,774328	11,54433	15,62362	20,7521	14,60682	8,270061	7,937459	10,05637	8,926281	8,533102	10,87119	8,065526	9,237954	20,80328	11,76987	14,59674	13,96704	16,78078	11,38263	15,68689	16,99277	17,16319	12,29747	10,42931	5,401401	9,050964	6,956234	11,51656	9,568137	14,53518	18,61427	11,7613	14,3634	12,60583	7,541929	9,511977	9,397243	8,194075	4,671751	0,7692999	7,922055	10,7845	21,70804	10,75728	26,10225	18,38369	11,2404	9,036735	17,63235	18,67768	10,18913	9,670437	11,25166	8,271441	1,745482	1,945043	2,483767	7,738796	15,1097	13,8876	14,80617	19,82496	17,75814	21,18977	21,64988	17,43721	1,485273	4,178617	4,211981	4,315733	7,388788	4,172193	5,341581	14,2146	11,60236	10,70865	20,4979	31,25567	15,26214	8,625525	13,28533	8,211277	18,12811	9,296668	5,920576	6,961692	7,270115	5,443676	3,883317	3,687141
12/13/2017 6:02:00 AM	14	8,989832	11,95706	14,76065	15,79838	8,586774	18,67167	10,23887	11,87908	15,05277	20,78173	15,43712	8,837382	7,933107	10,61146	12,00307	8,873024	10,7099	8,398611	10,29516	16,79121	11,01542	15,34131	13,82785	13,97616	12,00265	16,81428	18,29451	17,63311	19,9265	10,30994	5,567943	9,113687	6,97288	11,60636	10,02708	15,26062	19,66194	12,28642	14,87794	13,22716	9,000607	8,646248	9,600256	7,345822	3,437017	1,884809	8,712839	8,754836	16,82755	17,2409	19,43157	18,45125	11,18251	9,770805	18,69211	18,92449	10,61056	8,791169	9,452642	12,19924	1,761853	2,335737	2,139009	6,976957	16,25511	14,31228	16,38746	21,42269	17,93615	21,89268	19,70228	18,37713	2,632833	3,685069	3,66552	4,425702	9,327476	4,084605	4,34433	11,02164	12,31757	9,621601	20,86918	30,81634	15,19714	8,621035	14,09034	10,18664	8,838281	7,825348	4,170742	12,5219	12,78038	3,647698	3,096817	3,194145
12/13/2017 7:02:00 AM	15	9,224071	13,15712	16,66197	17,7044	8,728102	19,6102	10,55351	12,52369	17,74121	20,29875	15,9078	9,098421	7,966816	18,17584	9,783998	9,006963	11,09002	8,784608	10,73124	17,26694	11,51712	15,98544	13,89064	14,26731	11,94933	16,46552	17,91722	18,6173	13,87344	10,60041	5,543214	9,449187	7,360535	12,2163	10,9614	17,96619	23,20402	12,51099	15,8993	13,79207	6,539152	9,125498	10,36597	7,610038	3,336995	0,610425	11,62177	14,87373	13,57551	14,50859	20,12724	18,17045	11,65485	9,44221	19,96512	18,12555	10,46004	7,946163	10,32113	8,406831	2,266454	1,302981	2,187086	5,956841	17,12533	15,17511	17,58448	22,21147	18,72189	22,01716	18,45484	19,47551	1,858145	2,999903	5,244322	4,039705	9,963321	5,409276	5,093253	9,126396	13,48067	10,04421	21,06702	31,49335	15,55945	9,178134	14,63155	9,715131	10,03834	6,842258	4,281679	7,251947	6,901111	4,275531	2,956316	3,635886
12/13/2017 8:02:00 AM	16	9,225797	11,70051	16,87348	18,0542	9,192571	20,58376	10,39629	12,60196	14,94923	21,35859	16,60022	9,161554	7,90458	11,29974	9,312694	8,825086	11,30367	9,356557	10,94054	17,22992	12,06855	17,32061	15,13567	17,12208	13,35392	19,25419	19,12453	21,71005	13,07706	11,04927	5,83803	9,876353	8,010264	12,73099	14,60192	16,42228	20,89308	13,03596	16,1964	14,49892	6,818358	10,04538	14,26427	8,185303	4,259712	1,361765	9,454783	8,548436	14,09124	12,55657	20,0507	19,72473	11,98455	9,478062	20,98406	18,47543	10,92659	8,506991	10,17953	9,214122	2,139976	2,304584	1,867885	6,111986	17,09577	15,62438	18,31862	22,64091	18,99619	23,11934	18,7156	19,51143	2,170231	2,538268	3,371602	4,617388	12,53316	5,71853	6,662107	8,049362	13,38763	10,57775	21,72255	28,05247	15,84169	9,215641	15,19003	10	8,698054	7,22784	4,240993	7,810428	5,857718	3,755664	2,94934	3,628979
12/13/2017 9:02:00 AM	17	9,653653	13,2664	17,69756	17,96799	9,348407	20,31361	10,25724	13,38846	15,28584	22,65604	17,14308	10,54397	8,964344	11,42987	10,68261	8,824188	11,58585	9,257087	11,74369	18,17729	12,18577	16,24613	15,11487	14,6817	12,58455	18,89416	19,19043	19,32416	14,16508	11,93489	11,90491	9,856736	8,586704	12,86921	11,05652	17,31812	25,83347	13,35993	16,42379	15,15777	8,260667	9,257639	11,35016	8,567571	7,95901	0,4103808	12,91653	9,939489	20,34635	13,31772	20,77013	19,80466	12,43189	9,467494	21,17484	19,13047	12,0691	11,08892	15,54729	8,574201	1,657618	2,830114	2,175965	4,604125	21,1734	15,77655	18,21141	22,3796	22,20767	22,67518	23,29161	20,39421	2,149439	4,484486	3,372499	5,188439	15,10361	14,71568	5,374737	8,419887	14,20307	11,11454	22,62317	29,26614	16,13285	9,301503	15,5332	10,16046	8,361586	6,384768	4,688882	10,2935	8,659028	3,684309	2,317018	3,953153
12/13/2017 10:02:00 AM	18	10,31126	14,00627	18,17308	18,67657	9,231046	20,9031	10,95435	13,87924	16,11316	23,17563	17,2592	10,04359	8,849953	12,0537	10,29965	9,401387	15,28452	9,381561	11,87514	18,23048	12,4589	17,15987	16,14059	15,22174	13,40862	18,93471	21,05044	20,92534	19,99344	14,83836	7,008524	9,920494	8,294581	13,10787	11,54433	17,70212	22,40896	14,0882	17,05736	15,38082	6,922179	10,14119	10,02763	8,473557	4,143872	1,111157	10,32031	9,373135	22,48653	13,14379	21,22327	19,74919	12,94823	9,983974	22,54069	20,19431	11,7528	8,840075	14,04813	9,841471	2,075528	1,328194	1,924389	3,940443	18,4862	15,83561	19,78621	23,39039	20,06093	27,06047	22,91404	20,75383	1,141412	3,82177	2,948097	3,148417	8,560387	5,943096	9,057251	7,827629	14,88837	11,66391	23,06387	29,45568	16,23314	9,766456	17,72574	10,26836	9,211497	7,698939	3,852439	8,78447	7,038779	2,937389	2,35273	3,17287
12/13/2017 11:02:00 AM	19	10,55261	15,5611	18,80368	18,49525	9,615039	21,49998	10,66182	14,30509	17,41303	24,60012	17,66468	10,15584	9,323884	11,80157	17,52943	9,379076	12,6423	9,000609	12,44695	21,96169	12,88966	18,23635	15,95795	15,63149	13,46879	18,29389	21,12808	20,55047	13,82716	15,05782	7,398874	10,21545	7,953968	13,42417	12,13182	18,06635	22,2583	14,05718	19,16176	14,89645	7,70716	10,00249	11,51705	10,01154	4,702145	2,139078	9,426739	9,133511	14,34088	13,5454	21,8779	21,37993	13,47183	10,16813	28,12079	21,07932	16,43657	9,499543	10,83209	9,10519	3,871505	2,244557	1,673574	4,290935	19,37997	16,71847	21,10867	24,12791	20,881	25,97328	20,75259	24,04737	0,695803	2,694932	2,96502	2,877293	10,09899	6,038144	5,101818	16,67205	15,65712	11,82285	23,97014	30,35402	17,7149	10,3764	16,8225	10,86048	10,22857	14,00199	4,752017	7,636425	9,281885	4,171295	2,242485	3,171903
12/13/2017 12:02:00 PM	20	11,12829	15,68116	19,71244	19,72563	9,820956	24,15002	11,83549	19,13572	17,53896	24,74939	18,57227	10,53859	9,853491	12,18833	11,44528	13,27766	13,19898	10,33143	12,94015	22,70972	13,52018	18,65467	16,88951	16,74832	13,64943	18,84104	21,63952	21,38076	18,45594	12,68064	7,485286	10,46343	8,63713	14,33369	13,37547	19,58223	23,14828	14,75443	18,58733	15,94766	7,974759	9,333071	11,43713	8,49214	3,869018	1,795286	10,67439	7,440112	15,94766	13,23649	22,49655	21,77733	13,69985	9,899356	23,22067	22,60845	13,94155	9,925329	10,87858	9,376104	1,783474	2,362194	1,593377	4,695651	20,39546	16,58309	20,23071	26,41413	22,01281	24,83449	24,88582	22,089	0,6691396	2,757723	3,072433	3,656057	15,26601	8,472798	6,140791	8,881659	15,89495	12,83543	24,1487	36,18078	17,80013	10,28321	18,56432	11,13333	9,350963	6,501229	4,787315	8,398748	18,43218	3,543186	2,842134	4,386536
12/13/2017 1:02:00 PM	21	11,40342	15,93757	20,01181	25,32272	11,02916	24,63576	12,09611	14,95186	18,45318	25,93363	19,30448	11,20165	10,52712	19,8146	11,93344	10,30483	13,72506	10,10665	13,80429	19,93707	14,23001	22,21112	18,11063	17,42581	13,79304	19,12363	21,14645	22,18702	16,5214	18,41795	7,70937	11,14355	8,224746	14,89259	13,57455	20,05706	25,58811	15,08987	19,2928	15,99787	7,986294	9,634173	11,65361	8,540422	3,897132	0,4229526	18,5206	7,947199	15,51199	13,79911	23,66338	22,24463	13,5885	10,04317	28,57303	22,87895	12,61363	10,27098	10,60373	9,770116	1,426006	2,352937	2,297055	5,007875	21,20144	17,28282	20,39767	26,44562	22,13238	27,08831	19,78987	22,46436	0,9299707	2,747845	3,171281	2,834466	17,00397	6,842396	5,101127	8,826468	16,78838	13,32684	25,25034	31,83832	18,29886	11,31003	16,99478	11,85752	8,431973	5,027423	3,698608	7,514437	11,75536	5,581621	1,877418	5,459701
12/13/2017 2:02:00 PM	22	11,6436	17,40758	21,03621	20,12945	11,32025	24,94923	12,74736	15,6784	20,01347	25,95214	19,47682	11,96556	10,77932	12,54414	12,76456	13,44862	14,5231	10,34952	13,6115	21,32771	16,31231	20,22546	18,57634	18,51839	14,24624	20,54708	22,19061	24,81792	15,0009	21,41102	7,962602	11,53024	8,471209	15,47587	16,06681	21,32882	24,93176	16,60809	25,27285	16,58979	9,108297	9,272491	11,46662	9,57228	4,974856	1,185276	1,558494	3,550785	15,25241	15,83009	24,01753	23,5369	14,1637	10,69076	23,62159	24,79139	12,32835	10,14202	10,56656	13,21038	4,478753	1,260707	0,3140888	8,953636	21,55787	17,94057	20,8792	36,0139	22,75385	30,61029	21,12104	23,7909	6,103352	1,361489	3,60121	5,031498	9,917523	9,066921	1,262226	5,089039	22,47278	13,73557	26,1084	33,86605	22,62793	11,25704	19,31435	12,07097	8,60867	1,170493	1,302636	2,949616	16,70314	1,345049	5,209922	16,99623
12/13/2017 3:02:00 PM	23	12,12768	17,69784	21,51919	21,11903	11,37634	26,29311	13,02512	15,88549	20,55261	29,23774	20,8839	12,69521	11,7736	13,17826	13,38314	16,81822	14,97914	10,39677	13,86218	22,38582	15,39947	20,65001	20,64752	19,03577	15,36272	20,88742	23,09675	24,15195	15,58673	18,55009	8,917716	12,03235	8,387213	15,8189	14,8807	20,68882	24,46597	16,10024	20,23804	16,86554	9,14104	9,28755	14,89742	9,531734	12,2697	0,7496132	0,6706592	3,833306	16,49909	14,13828	24,82841	23,95564	14,49478	11,13844	25,24066	24,89017	12,48356	9,661665	10,36569	9,641081	2,41697	1,194808	1,011688	3,393775	21,78382	19,16846	20,77704	27,33201	26,053	32,31052	25,69898	23,17798	2,629241	1,502542	2,063923	2,113243	4,583679	1,417026	0,6999475	0,5965407	17,50995	14,70857	28,23132	37,60009	20,41121	11,93758	18,75753	12,87253	12,8317	1,607676	0	6,141067	1,964315	0,6534593	5,2026	4,03791
12/13/2017 4:02:00 PM	24	12,36668	17,59049	23,03195	23,57752	11,67579	27,44556	14,35442	16,67855	20,11563	29,03888	21,65693	14,19851	11,90774	14,32181	14,60129	11,23929	21,22631	11,87272	14,87097	23,34611	15,11294	23,76782	20,13573	18,74309	14,9312	22,12554	24,41424	25,15522	16,6628	19,07327	9,044194	12,26203	8,737636	17,22411	15,65077	21,15302	28,8045	21,20379	22,44232	18,20257	9,034248	10,05346	11,403	9,521164	0,8696675	1,930123	0,7040921	12,41393	26,7678	15,29951	29,52413	26,18611	15,1615	12,29823	25,76129	24,80472	12,97386	9,249418	9,672648	9,573248	3,397989	1,280324	0,8979194	1,317695	29,64612	18,56046	23,13136	28,274	29,87	31,6896	25,82988	23,83386	7,821688	0,3044872	3,248647	2,535436	5,943234	1,39506	0,5279482	3,646524	17,87674	15,70692	29,23713	34,87035	21,23453	11,7039	18,60011	12,47721	3,283046	1,890059	0,5466678	5,872637	13,71788	0,2483284	0,7920259	6,130982
12/13/2017 5:02:00 PM	25	12,80041	17,97752	23,75201	25,15321	11,82803	28,63423	16,59324	16,89013	21,96107	37,53861	21,92778	13,80637	12,37926	14,77025	17,13507	12,50373	16,08933	12,63677	14,82634	24,99876	15,43255	21,23688	22,86417	19,95365	15,63101	22,67518	25,67536	25,44222	17,2496	15,91823	9,457477	12,23427	9,346265	16,92163	16,33379	21,26126	32,13881	16,98041	19,95593	17,86755	9,31981	9,982316	11,0007	9,393442	0,4717894	1,363077	0,816617	20,94427	26,97309	15,367	26,69091	25,62327	15,52436	12,2476	26,35659	24,64688	12,63463	8,76865	9,865302	9,345643	1,031029	0,3703167	0,6844745	6,181822	26,89531	19,91069	24,2117	31,60291	30,30366	30,37998	24,15865	25,38841	0,5324381	0,2978559	1,94007	1,139962	0,1336621	0,3056615	0,8007295	1,8234	17,86707	16,83936	29,53202	36,95761	22,92371	12,38533	20,09664	13,74986	0,8798215	0,3236212	0,6334964	0,9742485	0,8497044	0,2573082	0,446922	3,452835
12/13/2017 6:02:00 PM	26	13,50257	22,39404	24,08516	25,36949	12,50808	28,34646	16,02999	17,716	22,08382	29,10491	23,60321	14,93182	13,1871	14,77751	15,9538	14,72155	15,99891	13,11395	16,00934	25,54349	15,13643	21,8491	21,75585	20,51469	15,6603	23,66055	25,3985	27,66385	17,79765	26,28757	9,341568	13,45332	9,493051	18,27476	16,60063	22,28704	26,65713	18,31917	21,59877	19,72466	8,917717	11,56823	12,26245	9,942874	3,798561	0,141744	1,227205	8,718708	19,55529	15,96575	32,51022	27,17293	15,29564	12,41531	27,56646	26,37247	12,85816	8,638167	10,11805	9,309447	0,5329217	0,3510444	0,6688633	0,4574215	23,88394	19,90958	24,34523	30,83002	31,83701	30,31257	25,33992	25,00242	1,702793	0,645032	3,099788	1,452738	0	0,329769	0,2265694	0,7288904	19,27021	20,20737	34,27415	37,79227	25,89771	12,84821	21,05355	13,84926	0,3053161	0,9919319	0	2,593667	0,3335682	0,5352011	0,4547966	8,092464
12/13/2017 7:02:00 PM	27	13,60004	18,73487	25,64862	26,46994	12,89891	28,96462	16,37427	18,32518	26,29939	34,50031	24,2774	14,92443	13,85479	15,87409	16,65741	12,77934	24,89445	13,39509	17,5085	26,31479	16,35161	22,49641	23,68341	21,76206	15,87312	24,6915	27,57142	27,99507	19,36879	26,145	9,604957	13,43978	10,05747	17,75731	16,06985	23,37955	27,16539	18,48323	21,92902	18,89506	9,431436	10,38641	11,16448	13,1679	2,203042	0,138981	0	7,817129	28,33292	16,45378	28,40455	27,27164	15,51192	12,31439	36,03076	26,0436	11,70328	9,26441	9,80044	11,38014	0,7667441	0,5128205	1,342147	0,8940511	25,04393	20,53631	29,7762	31,57914	30,69152	30,97135	32,32338	25,70727	2,032217	1,508966	2,176171	1,12739	0,3897961	0,3158157	0,4958278	0,544181	19,06195	17,66019	32,07152	38,79386	23,63354	13,10642	22,52646	14,4773	3,386867	1,163793	0,3220325	1,835005	0,5615882	0,4602537	0,8376161	7,145503
12/13/2017 8:02:00 PM	28	15,13069	20,31119	28,9296	27,25851	13,13972	29,65683	16,38636	19,71651	23,55003	30,82394	24,92934	15,29088	14,75409	17,54663	17,46781	15,97259	18,43384	13,98437	20,7282	26,83093	16,99547	23,49684	23,89078	21,961	16,73678	26,87293	28,52578	28,84616	20,1204	22,70965	9,92747	14,71603	10,54328	17,85326	17,45262	24,07611	28,84768	18,63761	22,1712	19,21744	9,468531	11,39375	11,09721	9,796363	1,995814	0,8753316	0,7270944	9,035906	21,79204	17,7667	30,53417	28,24885	15,99594	12,70605	29,6377	26,18341	12,75855	9,333968	10,6241	9,548035	0,4563854	0,7974829	0,7427747	0,2932278	25,68937	21,21933	26,26892	32,7906	32,49648	34,24376	29,80638	26,56236	0,7356598	0,8617235	1,774425	1,19246	1,458679	0,3264534	0,5867319	1,00706	19,73876	18,16396	32,52784	43,27338	24,81812	13,89941	22,9396	15,37501	1,700928	0,8749171	0	2,602302	0,1742098	0,2276746	0,4524481	8,070569
12/13/2017 9:02:00 PM	29	15,05319	20,42558	28,31041	29,0531	13,59789	31,13968	17,3624	19,61677	24,66097	32,20995	26,37441	15,57112	15,32604	17,59546	20,96499	15,02666	18,96096	14,09393	17,29346	28,57337	16,93579	24,2955	27,83516	22,72415	17,10143	25,80999	29,2258	29,826	22,97241	22,44039	10,47524	15,56359	10,98696	18,52502	21,99354	24,54472	29,18621	18,49939	22,27302	20,1673	8,574131	10,80087	11,45819	9,692128	1,939448	0,3797801	1,316244	8,530891	22,51547	18,24927	32,38941	29,12011	19,85128	13,47031	31,03587	27,19931	11,38546	10,27333	10,00339	10,53479	0,8651774	1,327572	2,463044	0,8144065	28,90591	22,16201	30,49928	35,30283	32,67614	34,24866	31,68615	27,54442	0,9710019	0,2990302	1,85628	1,143485	0,6848199	0,4591485	0,5663545	0,9136688	21,46877	18,29258	34,59805	44,8224	24,63341	14,59411	23,28871	16,18673	2,179142	0,9507626	0,1467175	1,771662	0	2,797096	0,607662	9,413338
12/13/2017 10:02:00 PM	30	15,14458	21,80952	28,40449	29,19706	14,14912	32,66488	16,60539	19,9388	24,48676	37,35204	26,86139	16,19218	15,68676	20,53085	18,99481	16,34084	19,79291	14,67541	20,79534	29,16577	17,49779	25,32244	25,46737	25,25068	18,06	27,09328	30,14637	30,29074	21,50848	20,79327	11,53957	15,99932	11,45571	19,16101	18,27752	29,01117	35,54114	20,97494	22,81071	20,94717	9,084467	10,70969	15,07889	10,65719	2,092106	0,3132598	0,4773155	10,0688	26,06425	18,92338	31,13727	30,52477	16,65368	13,85182	32,19503	28,2606	11,94836	11,45654	9,430469	10,1816	0,6354996	0,7322751	0,7698525	0,866559	27,32614	22,34638	28,52364	35,39366	39,20224	35,65947	27,00169	31,55835	1,18196	0,8778874	1,60809	1,859803	1,599525	0,740357	0,5469441	0,5392075	22,64976	18,80789	34,02174	42,29713	30,6134	15,75825	23,99425	16,35396	2,662881	1,137959	0	1,711428	0,1881631	1,189558	0,6623701	6,755845
12/13/2017 11:02:00 PM	31	15,49431	22,10661	28,78302	29,36637	14,43247	32,80311	19,23712	22,63498	25,2312	35,72461	28,30342	16,99374	15,80176	24,45043	18,51431	16,92377	20,03288	14,954	18,83199	30,10617	18,48869	25,59316	26,4423	23,96939	19,50728	28,86363	33,85002	32,02282	22,33809	28,731	11,5051	18,02097	11,74534	19,63777	23,26854	26,9255	31,65071	21,09534	23,9059	22,03228	8,394189	10,67087	11,3695	10,00649	1,570996	0,49417	0,1305537	11,85324	25,00622	19,73088	32,52645	34,94508	16,48969	13,75601	32,24725	28,19753	12,22452	9,905089	8,450003	10,21303	0,7451923	0,6964246	1,09223	0,7474718	27,89166	23,88912	28,99059	36,19944	36,92819	36,75937	31,01563	29,82766	1,046019	0,6979443	1,575901	1,250069	0,7094109	0,3065594	1,192598	0,5393457	22,92413	19,12909	35,84791	43,73129	24,77074	17,04051	24,70249	17,39632	2,335323	0,2796198	0	2,16063	0,4609444	2,16954	1,680551	6,344704
12/14/2017 12:02:00 AM	32	16,26644	22,41207	30,01506	30,07439	14,67251	36,47615	18,36891	21,88854	27,38243	43,13033	29,35338	18,09689	16,31956	19,82047	28,42251	16,30671	20,01243	15,89094	19,62499	31,03939	20,42786	27,40364	26,46186	26,09734	20,26601	28,43826	32,95017	33,06069	23,72942	21,26471	11,49874	18,39378	11,93979	20,1032	18,24616	27,11332	32,94347	23,95405	24,78255	22,62945	8,371256	11,80413	10,81917	10,02577	1,651608	0,4155615	0,1438163	10,65104	24,65207	19,9015	33,19	32,97863	17,48653	14,00766	32,75303	29,847	12,68871	10,79983	8,470588	10,57554	0,9623674	0,8113672	1,093819	0,2827973	28,90812	29,00454	30,35899	38,92698	35,96009	39,58175	34,69144	31,53687	0,4887821	0,9595352	1,624185	1,237843	0,6892407	1,160201	0,4549348	0,8383068	23,67927	19,2184	36,53846	44,58512	25,49113	17,06371	25,47179	18,45076	2,720007	0,7052664	0,1315899	1,525682	0,4617733	2,447709	0,6928327	15,36631
12/14/2017 1:02:00 AM	33	16,62591	23,63679	29,41196	30,17787	15,16986	34,15589	18,48848	25,7302	28,49435	38,92027	30,02121	18,95813	17,43839	26,99616	19,44124	18,48523	20,91484	16,67157	20,33854	31,93896	20,49763	31,73906	29,15534	26,14176	20,99704	29,28465	32,44861	34,74573	23,69149	21,11834	12,35632	18,39005	12,10385	21,27093	18,78703	27,59754	33,3944	21,03055	26,03752	23,42742	7,798755	10,95062	11,03738	10,41874	1,751699	0,1436091	0,544112	11,12884	27,84227	20,02535	35,79575	33,10518	21,58067	14,38115	34,62582	31,32391	12,13673	10,48554	8,995013	9,24638	1,034068	0,3540838	0,579617	0,4570071	29,71851	26,13257	31,08567	38,70158	37,94216	38,68141	29,81522	31,55276	0,2687058	0,6233422	2,324202	1,186726	2,253053	0,9797054	1,07282	1,192943	24,38557	20,45763	36,84813	45,52284	27,11152	18,38431	27,0671	18,67947	1,706316	1,019493	0	1,565539	0	2,314807	1,536666	6,198331
12/14/2017 2:02:00 AM	34	17,07124	23,42382	30,97466	32,14903	15,68613	35,26851	19,05822	21,99782	30,62562	39,50687	30,75859	19,38039	17,27771	21,22852	20,59855	18,87503	21,99609	17,82383	20,89357	34,70055	20,81475	28,685	28,47473	27,96363	21,98103	31,55539	33,08204	34,35835	26,90387	22,50933	12,56797	18,99577	12,89076	23,04335	19,43316	28,63582	37,62841	21,4095	26,03966	23,78302	7,91128	11,16676	11,99713	10,22222	3,82999	0,1360107	0	14,95254	26,54489	20,68075	35,08469	33,80754	19,42591	16,05023	37,38389	33,26184	11,93503	10,3554	8,933189	10,41632	0,2785837	0,579548	0,896607	0,3000663	30,37771	26,20261	34,73475	39,58458	34,5365	37,41939	29,82759	32,47831	0,8296723	0,2868728	1,664387	1,147284	1,248411	1,148527	0,2282272	1,059626	25,04	20,75521	37,57204	47,15427	26,93517	18,51031	27,85968	18,93512	1,50572	0,6846126	0	2,33408	0	0,27437	1,139409	8,419609
12/14/2017 3:02:00 AM	35	16,89123	25,4959	39,93735	33,91813	16,29663	36,69685	20,16813	23,32056	36,16055	41,91065	31,31624	19,93051	18,20402	24,87111	20,08276	18,89264	21,70107	17,6863	21,4631	33,94217	21,66694	31,50447	28,82398	28,84374	24,27263	30,45058	32,96295	35,53976	25,30096	25,21959	12,8078	20,33205	12,89097	23,58208	20,0976	29,20265	36,89814	22,52356	27,69604	24,71589	13,10925	9,830695	11,07503	10,60704	1,822848	1,298146	0,2990992	9,221237	26,69361	20,15238	35,54721	35,69649	19,67548	15,97964	38,14862	32,62157	11,00416	9,615522	9,700072	9,971887	1,822848	1,088776	1,345394	1,461235	31,62895	27,20063	35,73103	43,51058	34,73302	39,52103	37,1692	32,91749	0,2559958	0,300688	1,567128	1,126354	1,401069	0,3049016	0,9741104	1,35168	26,25428	21,46144	39,59957	51,79156	29,33908	19,55128	34,115	19,21737	1,116476	0,2566175	0	2,373936	0	0,5652492	0,4302056	10,14409
12/14/2017 4:02:00 AM	36	21,17305	25,39988	32,32034	32,68056	17,77934	38,70524	20,33115	24,34647	30,9002	42,2056	31,54206	20,65809	18,88684	22,71331	21,87769	21,24461	24,4784	18,75795	21,62564	34,63521	21,90249	29,94114	31,11019	29,11749	23,31793	33,74551	34,33411	36,96266	27,09853	25,34594	13,24216	20,78298	13,49393	28,44738	20,8077	28,91489	35,37571	22,25133	30,59689	25,61319	7,819545	10,29461	11,80061	10,76364	1,763373	0,5072944	0,3910395	8,016758	28,00647	22,76622	40,64704	35,86331	20,06044	16,95029	36,01051	34,01297	11,61078	10,86863	11,18085	9,884644	0,4769701	0,6748729	0,6580874	0,5738838	31,94062	27,27336	34,72466	42,10254	36,34788	41,28882	35,57706	32,99859	0,2671171	1,754324	1,690222	1,517462	0,5039788	0,5321618	1,738368	1,404454	26,42739	22,05881	39,70926	50,4501	29,1762	19,39379	29,07065	19,12101	3,782259	0,6392297	0,1302083	1,462685	0	0,4201896	1,023362	8,694601
12/14/2017 5:02:00 AM	37	17,37304	27,23703	33,19511	32,46284	18,03341	41,11565	21,47871	25,31333	33,53697	43,36683	32,56286	21,27245	19,11949	23,50216	26,04678	21,81449	26,00913	18,10179	23,87876	35,24418	23,46368	31,09416	31,48209	30,79086	23,65903	32,62275	34,73053	37,57695	31,15834	25,04766	13,75214	21,59427	13,25562	24,11355	25,55965	30,69726	39,74912	23,76768	29,0502	25,90669	7,896636	11,03138	11,86139	11,13409	1,859665	0,769438	0,3326702	10,49749	28,19718	26,0474	37,13037	36,94808	26,04249	16,54198	36,91113	33,93402	11,05334	10,3451	9,467838	9,54617	0,2533019	0,3877929	0,6448249	0,3039346	33,85092	29,93016	35,71342	44,76515	42,77251	43,58111	32,71683	33,63395	0,2529564	0,905656	1,642076	1,093819	1,15578	0,3011715	0,2257405	3,334439	27,8346	22,60479	40,76073	51,30734	39,54818	20,03315	30,52021	19,78358	3,197323	0,2685677	0	1,541501	0	1,042288	2,061644	7,874322
12/14/2017 6:02:00 AM	38	18,15726	27,95376	33,86494	35,35975	19,41161	48,188	21,76724	30,20751	37,86694	44,62498	33,98783	22,40779	19,16308	23,59244	23,41187	23,16852	24,86869	19,38957	22,78038	36,97937	22,83136	31,96626	32,97614	30,59329	24,3739	35,30055	37,08098	39,1065	30,11639	26,44224	14,0415	22,28496	14,65103	25,37398	26,07234	33,5246	37,54325	24,63258	29,94191	26,94207	8,230342	9,477303	11,69775	11,06363	0,1490661	0,5354084	0,6328056	10,60732	30,23845	22,49973	38,67609	38,08459	21,1113	17,33484	37,71275	32,8688	10,86027	10,49748	9,411541	9,577876	0,7333112	0,7496132	0,5108864	0,7713031	33,26654	29,46446	35,68641	44,15112	43,5789	42,32337	38,23939	36,22645	0,6002017	1,334687	1,810483	1,157991	0,4340048	0,3069048	0,461428	1,425868	28,17522	22,82259	42,37649	51,68125	36,34657	20,06921	31,06405	19,90005	3,954189	1,138373	0,205294	2,134242	0,5684268	1,875553	0,9250664	9,195817
12/14/2017 7:02:00 AM	39	18,68845	27,93925	34,4438	36,1629	19,91303	43,32325	21,7611	28,23269	35,18851	45,21614	34,8546	28,9946	20,97805	24,96546	26,92232	21,91051	33,64846	19,68308	24,15368	36,852	23,4442	35,77006	33,30736	31,30568	25,18941	34,36974	36,95292	39,40284	32,09908	27,7122	14,9875	23,62953	14,87932	25,86518	23,18938	33,21894	40,25323	25,7952	35,52007	26,93696	7,968473	10,50481	11,85973	11,26147	0,1469938	0,8848641	0,321618	16,18763	34,40325	23,02843	39,23485	38,26247	22,04603	17,29706	38,99681	33,95516	11,35493	8,565775	9,66056	9,447116	1,336967	0,1666805	0,690415	0,3232068	34,64758	29,95773	37,78812	44,89874	38,80084	44,09835	35,63784	34,61097	0,8300178	0,7401498	1,517393	1,436989	0,2597259	0,3073884	0,3814379	2,156899	29,05228	23,60577	42,67186	53,73059	33,37001	20,85703	37,2402	20,26643	7,33256	0,8439019	0	1,402243	0,1632267	1,059834	0,4331758	7,735757
12/14/2017 8:02:00 AM	40	19,3348	30,14009	37,47603	36,53155	20,39705	46,23183	21,43119	26,67903	35,29039	49,28492	35,83099	23,87579	25,30207	29,58168	23,73093	22,40661	26,75557	20,32673	27,14923	41,92957	23,86688	33,39937	33,16665	31,79612	25,7273	34,73274	39,39248	39,89618	34,58873	32,13313	15,53078	24,17641	14,60171	26,12345	23,35136	34,12136	38,40461	25,73324	30,93066	27,86687	8,97643	8,545881	11,9934	10,75162	0,294264	0,2809322	0,3944933	14,42522	29,76155	23,1105	39,90992	38,94721	23,39025	17,78321	41,29228	34,22897	11,55442	9,539539	10,00035	8,992733	0,2547524	0,3201675	0,6943524	1,796806	34,91911	31,14846	38,29831	46,37889	43,32795	43,50658	36,9228	35,55448	0,3673464	0,2836953	1,788172	1,146248	0,9382598	0,308839	0,3024149	1,682347	29,34316	24,27456	48,1268	54,83001	33,15208	21,01307	32,71587	21,28177	3,243604	1,478573	1,145143	1,64622	1,06757	0,6662384	0,4366987	7,715724
12/14/2017 9:02:00 AM	41	19,69337	31,2261	37,59519	40,5515	21,25021	44,02313	23,98327	28,05938	37,13238	48,40987	37,55602	23,61378	21,95617	26,13789	23,80485	22,97801	25,96921	22,53572	25,74713	37,60051	24,26641	37,13617	33,9812	32,75151	26,67565	34,87007	37,96647	41,42456	33,38355	32,34341	15,89115	25,73075	15,68178	26,75473	23,78986	35,6125	43,37388	25,65982	32,77223	27,55927	9,430814	10,98751	11,4917	10,71901	1,798878	0,1454051	0	9,348891	30,63253	29,86799	40,87437	40,79596	24,27857	17,42685	39,35061	37,23959	11,54786	7,681738	9,401732	8,756494	2,255471	0,2835571	0,5649039	2,756272	36,85608	32,15103	38,49007	47,05695	45,65781	45,70983	35,17476	37,22612	0,4807002	0,2982703	2,501727	1,966871	3,96455	0,3084245	0	2,321715	31,46877	24,64799	45,48084	56,10336	36,34104	21,96791	33,14994	22,51188	0,6906222	0,3017932	0,2318192	0,1650917	0,356985	0,1549376	0,7868452	0,2374144
12/14/2017 10:02:00 AM	42	20,46598	31,58433	37,42367	39,25992	21,16117	43,67996	24,25281	28,32049	36,84537	48,75981	36,98179	24,33528	22,15137	26,82796	26,08159	23,94638	26,9858	21,18638	26,28661	38,76146	27,02089	34,26911	34,70905	33,54305	27,24463	35,27016	39,76376	41,33006	33,60474	34,39199	16,28267	26,32944	16,6065	30,30359	25,63847	35,80425	45,5535	25,82352	32,56701	27,66537	8,553272	8,705239	13,9298	10,00145	0,6341181	0,148997	0	8,187929	31,58737	26,96618	42,53855	41,18493	24,5115	17,89636	40,40575	34,47523	11,78327	11,1973	8,883385	8,778185	0,9950403	0,3891053	0,7038158	9,733851	40,82332	32,47092	39,40615	48,04412	49,96263	44,94274	37,71214	37,76145	0,9761135	0,2766495	1,170286	1,230037	0,2474304	0,3449657	0,6832311	0,5705681	31,45157	25,10576	45,409	57,28551	33,66027	21,27065	33,94804	22,59678	0,4932029	1,027299	0,495966	3,659096	0,1469938	0,546875	0,4389782	0
12/14/2017 11:02:00 AM	43	21,04091	39,0578	38,31137	43,0781	22,22245	44,0167	25,91608	29,90916	39,826	51,8779	37,78604	25,07309	22,71973	27,64837	29,17205	24,88326	31,56361	22,35598	31,45474	39,27076	27,44053	34,92146	38,53345	34,61532	28,01641	36,79765	41,20662	42,56369	33,29859	30,92817	17,33104	26,81898	16,71551	27,51969	26,03503	36,48977	46,96508	26,70977	33,51977	28,7098	9,378248	8,739362	12,01737	10,15825	1,504614	0,1429183	0	7,026691	32,05536	26,5511	43,39094	43,11146	24,77011	18,65198	41,2205	36,08186	10,53078	8,869985	8,306601	8,543879	0,4358698	0	0,571397	9,755125	38,92919	33,05917	41,77636	50,0965	47,99479	45,5801	40,49037	39,41085	0,2641468	0,292468	1,695471	0,8561976	0,5826563	0,3026221	0,314296	0,1407079	32,31259	25,9775	46,43512	59,05926	34,25653	21,83438	34,26199	22,91978	0,154385	0,9395723	0	1,973779	0,3560179	0	0,9277603	0
12/14/2017 12:02:00 PM	44	26,12449	33,20278	39,30648	41,25774	22,70343	45,22996	24,78594	30,00905	40,65153	51,60982	38,69253	25,77289	22,73769	28,24181	27,091	25,39056	28,8954	22,36192	27,79807	40,27002	26,65403	37,82155	36,00182	35,66306	29,05456	37,84704	41,3217	43,96317	34,45962	38,60632	18,48268	27,17071	17,18108	29,45693	26,1515	37,22031	42,43728	27,48915	35,99939	29,48587	8,342935	8,676159	14,76307	10,1356	0,6813661	0,7679183	0	8,713597	31,95126	26,54095	44,02769	43,59652	25,14568	18,98085	43,40883	38,26371	10,46454	6,991394	9,017394	8,990798	0,5427995	1,83017	0,9075902	7,927581	39,17185	33,02837	40,73932	52,74418	47,21886	47,23488	44,04447	40,20771	1,050025	0,5343722	1,203857	0,9588445	0,1313135	0,169858	0	0,1403625	32,86562	26,85393	47,55955	59,52932	36,79542	22,8174	35,67583	23,30404	0,1583223	0,2575155	0	2,400185	0,13532	1,453153	0,8292578	0,3322558
12/14/2017 1:02:00 PM	45	22,00452	34,80652	40,43415	40,83416	22,86472	46,09174	28,23607	30,57001	41,78458	53,47992	39,55294	26,16179	29,08156	29,41617	27,9253	25,97121	30,52028	22,53426	29,30979	41,13513	26,78154	36,97668	37,75296	36,83694	29,36727	40,36092	42,43203	44,08902	34,81819	34,53028	18,6334	28,69197	17,46691	29,28292	26,80469	40,15874	44,78407	31,06025	34,7373	30,02501	8,657783	8,649011	12,39259	10,06521	0,5578582	0,1392573	0	1,506272	32,41117	27,02952	46,06101	48,76222	25,76612	19,35711	43,17494	38,11795	10,29931	7,142462	7,307279	8,882626	0,9163628	0	0,7407715	0,5130969	40,59323	34,39351	43,79745	50,41618	47,26459	49,46584	41,43568	41,21484	1,280186	0,8927388	1,228241	0,8079824	0	0,1946563	0	0,8243535	36,76199	27,43099	48,56688	61,17823	36,29511	23,93713	36,31348	24,61753	2,833154	0,3012407	2,143291	0,7444324	1,702724	0	0,4525862	0,5435594
12/14/2017 2:02:00 PM	46	22,63366	34,92547	40,54239	43,29472	23,11885	47,19738	26,48196	32,62268	40,80515	53,96898	44,71886	27,30742	24,94163	32,03685	29,14021	29,41196	35,56974	23,19719	31,66798	42,08119	28,97436	37,22584	41,2614	37,65832	29,83001	40,2799	43,52419	45,9755	38,55486	35,16945	18,65357	30,21462	18,0638	29,95496	28,26917	39,42073	48,55479	30,47656	35,91713	30,89454	8,613437	8,44268	12,01813	9,755403	0,2783074	1,13188	0,3962202	33,51549	32,32683	27,19185	46,64885	45,6411	26,13361	19,37673	44,2919	38,25445	10,28577	6,279772	7,421322	9,031347	1,760818	0,5603448	1,069988	1,603117	41,04132	35,19155	45,19356	50,89316	50,04863	51,87106	43,52675	42,29132	0,775862	1,072751	1,351956	1,047538	0,2890142	0,7001548	0,2347204	0,7293739	34,65165	27,55699	49,23409	63,88539	36,43775	24,81598	37,44591	25,28922	0,7361434	0,5515031	0,2393485	0	0	0	1,010721	0,4795259
12/14/2017 3:02:00 PM	47	23,46789	35,82311	41,88847	43,50374	27,10502	49,02208	26,62729	32,69182	41,39893	55,98337	41,83086	28,34515	26,73726	31,77871	30,18491	27,61115	37,52473	24,66988	30,44899	43,24174	28,22682	37,91045	40,62963	39,66975	30,54563	41,37399	47,06454	46,33144	36,34995	34,99585	18,74399	30,27271	18,94604	30,92147	28,74378	40,00069	43,80692	30,26801	45,80066	31,19281	7,792469	8,198635	10,98758	9,024095	1,165313	1,119999	0,1597729	1,75612	33,06538	28,28733	46,89842	48,36414	26,10183	19,45769	45,15411	39,78566	9,996891	6,560152	6,835971	8,424169	1,724553	1,279288	1,163171	1,649536	42,90119	35,88265	44,12191	51,06177	57,0079	54,36513	43,30902	43,47073	0,3282493	0,2912246	1,266509	1,290133	0	0,6589854	0,7922331	0,138981	35,73082	28,01745	50,16447	63,72645	38,31634	24,9502	39,3455	25,81772	1,079589	0,2918463	0,6178852	2,727053	0,1331786	0,9299707	2,021027	0
12/14/2017 4:02:00 PM	48	23,75387	37,4091	42,03471	44,23132	24,37921	50,10527	26,87092	34,25419	45,02245	57,70467	42,7091	29,44788	26,88784	32,58117	36,69575	27,59864	30,22118	23,7683	29,96256	44,39559	28,50927	39,63839	42,23737	40,4061	31,81332	43,67595	48,16417	47,62966	36,8616	37,01578	19,49761	31,85539	19,0339	30,34773	29,08847	40,25586	44,5028	30,3641	37,06234	31,58917	6,228656	8,48765	10,72606	8,458155	0,6714191	0	0,2455653	1,384629	32,94257	28,78136	47,52356	49,03715	26,84364	20,59847	45,25662	41,84564	9,646194	7,009353	6,215739	7,947544	1,04892	0,3589191	1,190042	1,324326	43,03734	37,35564	43,94425	52,24249	49,97299	53,69799	47,42726	43,679	0,3513207	0,6551862	1,119377	0,4020917	0,225257	0	1,094303	0,4815981	36,11095	28,91095	53,97236	64,17365	40,21137	25,53942	40,18609	27,42768	0,4426393	0,9553216	0,7164567	0	0	0,4309655	1,020875	0
12/14/2017 5:02:00 PM	49	24,93472	38,36884	43,037	46,92584	25,12082	51,13409	27,71531	34,57256	45,89067	60,34524	43,47763	31,50075	27,32986	34,6627	32,40267	28,87952	35,42627	25,30704	30,98924	49,72342	28,17059	40,11308	43,86584	40,4159	31,61969	42,95639	46,44797	51,30478	38,58657	38,86992	20,23099	34,0241	20,1883	33,51487	31,22175	40,9125	45,93937	30,8162	36,85746	33,02518	6,23736	8,865289	10,77006	8,919306	0,6644424	0,1583223	0,1543159	6,582602	33,77376	29,90951	48,38169	52,091	26,92398	21,04878	46,81607	41,19246	8,559695	6,250968	6,035726	8,125	2,128509	2,189503	1,293311	4,523582	43,53206	37,79627	46,06115	53,55334	58,96877	53,98873	47,57039	43,87641	0,5477039	0,8072227	2,382295	0,2799652	6,39278	0,7745496	0,1428492	0,9167773	36,05431	28,37174	52,42409	71,65527	40,70043	25,71404	46,08982	27,19579	0,9722453	0,2658737	0,4888511	1,468418	0,464191	0	1,201232	0,1478918
12/14/2017 6:02:00 PM	50	24,71085	39,34868	44,76183	50,94054	25,84473	52,66633	28,17543	35,17856	47,49614	59,81197	43,57123	34,10781	28,51003	41,36888	32,59608	34,31415	32,85899	26,49142	32,68091	47,18004	30,2839	40,98855	44,14401	41,06647	32,12817	43,57082	47,13714	49,87815	38,73335	39,59736	20,31775	33,37968	20,00995	31,5053	31,90166	43,24022	48,03368	31,79695	37,22349	34,71465	6,785202	9,053451	11,33641	9,064158	0,1436782	0	0,2084024	1,111986	38,0991	31,96197	49,21819	51,13796	27,42809	21,1287	46,99071	41,49757	8,374295	5,806048	5,999115	7,306449	1,570444	0,7541722	1,05113	1,503785	44,36471	38,37443	47,36558	55,36044	54,27664	54,20887	46,6838	46,18155	1,639036	0,1784234	1,070541	0	4,396552	0	0,7302028	1,572723	36,58357	29,37176	54,07294	66,89007	41,72359	26,36163	47,56168	28,49704	0,4264755	2,610729	1,032825	0	9,861157	0,6644424	0,4593557	2,003481
12/14/2017 7:02:00 PM	51	25,73137	40,67619	45,40223	46,21325	27,3068	54,76619	27,76428	36,9601	47,85063	60,55738	43,89775	32,34223	29,51412	34,99186	33,18731	28,35675	32,82853	26,28074	32,64154	47,39155	29,39801	40,86283	46,21657	42,83267	32,50822	46,4843	46,94553	54,37805	39,96311	41,52638	25,3746	34,26144	20,17172	31,90277	31,50945	45,76902	45,79279	35,59481	47,69024	34,06768	7,196341	8,351224	10,61167	9,16943	0,5658019	0	0,3013788	1,331648	35,065	31,48852	50,48941	52,16249	28,37685	24,48028	47,49427	45,80736	9,045438	6,807582	5,85081	7,039886	1,396925	0,6078001	1,259601	0,9920011	46,95044	39,87421	45,32217	59,70843	59,45879	55,93529	49,15009	46,72324	0	0,480562	0,9378454	0,360646	4,498163	0	0,5437666	0,4757267	36,38608	30,36479	55,15224	67,50304	44,15686	27,73576	43,72831	29,7688	1,431463	0,999254	0,2219413	0,1396718	0	0,310635	0,4275807	1,338348
12/14/2017 8:02:00 PM	52	27,02483	41,47222	46,20379	48,45636	27,00638	54,23028	28,76092	35,72226	48,34604	62,04016	45,11018	33,14682	34,33107	37,15075	34,79063	29,94433	33,33569	27,58234	33,28726	48,61254	29,97174	41,78188	47,4915	43,24713	34,72778	46,12083	50,05879	51,80282	39,90233	41,44473	22,50387	38,64569	21,6255	33,2148	34,43323	43,96704	48,02546	32,70177	39,33376	35,51801	6,089951	8,017105	10,71632	9,19257	0,3975326	0	0,3596789	1,542537	38,7252	31,97799	50,43829	52,77534	29,13316	22,93711	48,53752	42,80373	8,451868	6,019217	5,80743	7,566935	0,2463251	0,1329714	1,263263	0,9701729	50,3373	39,78393	49,07487	57,93961	57,94264	57,12844	49,91539	49,07728	0,1618451	0,174417	1,005333	0,3366075	5,996561	1,242471	0,7773818	0,1324878	37,56949	30,49956	56,59421	68,61496	43,27075	28,07098	42,91245	29,30882	0,4876078	0,9307306	0	1,990081	0,1432637	0	1,134228	0
12/14/2017 9:02:00 PM	53	26,29428	41,06689	50,02867	49,34972	28,29679	58,33733	32,58006	37,00328	48,78516	62,76042	46,08533	33,97816	30,35906	40,49728	40,8341	30,93322	33,75974	29,19243	32,9347	49,1226	31,04243	41,71288	48,7817	49,85674	35,89005	48,38113	51,30533	53,22219	41,97047	42,21769	22,24096	36,90104	21,95243	34,95773	33,98783	46,09776	49,17379	31,90104	40,88929	36,03753	5,581483	7,295466	10,02535	8,906457	0,1415368	0,8423132	0,1908571	4,104222	37,36585	32,46228	51,96563	53,87482	29,96325	22,90796	47,8804	44,86454	7,664747	6,284676	5,380471	6,967216	0,5080543	0,4504449	1,093681	2,085475	47,94513	40,89398	49,39351	58,55265	62,49779	57,67276	52,10468	48,65992	0,1440926	0,4549348	0,777589	0,1331786	4,267863	1,036348	0	0,1419513	37,81153	31,59448	61,23798	70,082	46,03262	28,77314	50,26173	30,38013	1,390086	0,7507875	0,1650227	1,656651	0,4783516	0,1749696	0,6618867	0
12/14/2017 10:02:00 PM	54	27,30244	43,4565	47,14743	50,47297	27,40578	55,36956	29,44656	40,07315	50,79914	64,30061	46,95617	37,09369	31,34816	37,55243	36,13968	31,88081	35,06991	29,4543	34,82814	52,27855	32,17487	42,73728	48,03907	47,49482	36,70542	47,51064	51,04968	56,53108	43,14663	42,32593	22,49316	38,48834	22,15296	34,23388	34,55301	46,16124	49,51619	33,28685	40,11211	37,53668	6,712395	7,640225	10,00318	8,783642	0,147201	0,8678714	0	2,428852	37,17051	32,84089	51,85144	56,06363	32,19047	24,07479	49,16003	45,50708	6,739473	5,997113	5,329562	11,3273	0,9024785	1,725658	1,009339	1,819118	49,11272	41,97523	48,90252	64,74947	56,77712	58,32235	52,86859	50,16191	0	0,556822	0,7619087	1,439959	20,08648	1,750041	0,7295121	0,3413738	38,7413	30,97003	58,72251	73,64708	45,39111	29,01553	45,74761	31,67661	0,5042551	0,4452641	0	0,2822447	0,1792523	0,5425923	0,470546	0
12/14/2017 11:02:00 PM	55	28,1011	43,65868	50,80169	51,61562	27,58407	56,85013	30,35478	37,93939	50,73338	68,72153	48,15139	35,96112	31,9467	40,32874	36,89489	37,00908	42,38962	29,96677	33,90632	50,9777	34,958	43,44675	49,80099	45,48574	39,03065	47,56881	51,69548	54,52621	43,76195	43,20147	23,20706	41,57397	22,81948	34,32948	34,69386	46,8082	51,58737	38,21998	41,97758	37,59684	6,882253	7,865758	13,98078	8,970629	0,4522408	0	0,2526111	2,02303	39,05283	34,39075	55,64255	58,80519	30,22768	24,39255	49,71803	47,14205	7,047966	6,327918	5,337713	7,232054	0,3853061	0,5718805	1,990081	2,333596	48,82177	43,43549	53,24693	61,10964	59,04578	59,50452	54,44359	53,48088	0,1363561	0,1744861	1,281637	0,132626	5,619336	0,6092507	0	0,2823138	40,78381	32,46249	60,77379	72,31743	45,66216	30,05871	46,26996	31,10818	0,2972342	0,2273293	0	0	0	0,4776608	1,431946	0
12/15/2017 12:02:00 AM	56	28,56626	45,64552	51,76358	52,19855	30,26118	57,24635	31,29608	39,39911	53,10552	65,29053	48,67374	35,55738	32,46677	39,04903	37,23143	33,08086	36,87348	30,1519	37,23289	51,33269	33,5494	44,07245	49,45513	46,51394	39,67113	49,49858	54,8242	56,0358	46,88902	44,65469	24,23595	39,40865	23,90673	39,72487	38,14558	48,13226	53,19994	34,56054	42,53129	37,33899	6,865813	7,661983	10,65519	8,165755	0,7363505	0	0	1,317764	38,46085	34,80065	53,82619	55,85606	31,42304	24,97244	50,73849	47,27378	6,903321	6,26202	4,865026	6,787757	0,9633345	0,2799652	0,7317225	1,539567	49,8376	43,54561	54,83091	61,82251	60,57361	60,73587	53,7645	51,89842	0,2450127	0,172621	0,780352	0,5422469	7,461801	1,231764	0,382405	0,3030366	41,06896	32,82238	60,53617	73,78661	46,05749	31,22479	54,06589	32,14454	1,251934	0,43062	0	0	1,054239	1,125801	0,8042524	0
12/15/2017 1:02:00 AM	57	36,15177	45,89647	50,31223	52,9646	29,90516	60,13821	31,66439	40,31527	53,22165	69,64439	50,5609	36,80966	37,56217	43,88201	41,5759	34,78393	36,55518	29,97161	36,13015	52,31128	35,44651	45,07944	50,7532	48,10794	39,87276	48,88843	52,77065	59,14	45,35007	45,02162	25,36624	40,06493	23,89168	35,1059	41,81332	50,39283	53,13882	37,05743	42,80753	37,36696	5,961608	7,016399	9,232773	8,375885	0,3062831	0,1758676	0,4364915	1,213804	39,40208	35,539	54,57408	58,67368	31,39071	26,19592	51,64622	49,58313	6,938965	6,304915	4,752362	7,205528	0,4092755	0,9521441	0,8327117	1,630125	54,26856	45,78008	53,3343	63,72361	61,82416	63,29134	55,33529	53,59064	1,554694	0,3522878	0,7378012	1,054377	5,423436	0	0	0,131728	41,63917	33,95847	62,77596	72,6068	48,69971	31,91624	51,67302	33,21073	1,201232	0,238934	1,000774	0	0,7056808	0,7597674	0,4435373	0
12/15/2017 2:02:00 AM	58	31,06274	48,25583	52,87481	54,44415	33,76582	59,37846	31,988	40,75756	53,57158	68,14537	50,6107	41,61976	34,02506	41,90187	38,7051	35,795	40,87492	31,45177	36,92978	53,38597	35,79728	45,99615	52,83136	48,55465	41,04581	49,5729	55,39849	59,06533	46,40425	52,36433	24,83284	45,04794	24,65089	36,09741	37,40503	50,77821	57,16885	36,334	43,9611	38,03071	6,632405	6,957822	9,619114	8,234139	0,6217535	0	0	1,262226	39,93362	37,46097	55,56712	58,49387	31,97177	26,20641	52,54034	48,1641	6,478021	5,690899	4,58285	7,154412	0,7313772	0,652285	0,7022271	1,417648	50,99815	47,93442	54,00351	68,80097	65,44899	65,29551	56,64996	55,00256	0	0,1675785	0,7753785	0,3952531	4,612277	0	0	1,165865	43,58933	33,24754	61,58474	77,0937	46,89013	32,32911	53,15803	34,19222	0,9557362	0,223461	0	0,6702448	0	0	0,4516882	0
12/15/2017 3:02:00 AM	59	30,32031	47,99403	52,99044	54,90171	31,75453	60,60629	32,3175	41,1077	58,1192	69,19941	51,45764	38,01048	36,16538	42,17286	39,94861	40,20357	40,73504	33,09689	40,92866	54,45216	34,68701	51,14805	56,82554	49,59956	45,43076	51,19806	54,93307	61,19136	47,63359	46,98801	25,10534	41,71419	29,29909	36,96376	38,91875	52,19545	58,99723	37,56956	50,05768	39,42984	7,009629	6,758193	9,964288	8,383621	1,41302	1,421378	0,5050149	0,9258263	40,53983	38,03866	55,78636	58,2673	37,45786	26,62384	56,60104	48,1938	5,985232	5,162467	4,230562	6,678893	0,4672994	1,368051	1,075583	1,336552	51,74071	47,50277	53,75415	66,87804	69,45699	64,23043	55,90953	55,15329	0,8515695	0,1715849	1,297179	0,1385665	4,874765	0	0	0,1396718	45,26208	37,52058	62,49475	74,76397	48,35924	32,22591	54,76584	34,0757	0,7318606	2,062127	1,063426	0,5525393	0	0	0,4603227	0
12/15/2017 4:02:00 AM	60	30,4769	50,89281	53,80029	55,90683	32,55291	66,90298	33,65482	43,70545	56,90284	68,78592	53,73405	38,9497	36,07323	43,26537	40,5055	36,93917	44,75747	32,88344	38,40393	57,66785	38,46521	47,8384	56,76924	50,1278	43,4098	51,38483	55,77905	62,51388	47,92731	49,15499	26,09313	42,97372	28,20016	38,89906	40,17062	52,42858	57,07352	36,17796	50,2256	39,86143	7,687679	7,50601	9,004959	7,333319	0,280656	0,4950679	0	0,7646717	42,52777	37,5507	56,2078	58,86653	33,83993	30,05788	52,85001	49,16073	5,717839	6,564365	4,822475	6,162204	0,9131162	0,9906886	1,086843	1,369087	51,94144	48,50361	60,64241	67,40591	70,67501	64,77046	56,9847	55,78118	0,1657134	0,1691672	0,9754919	0	6,034137	0,3066976	0	0,1403625	44,26393	34,70815	62,94588	75,58646	51,19143	33,58746	55,04117	34,69185	0,883966	0,2386577	1,546612	0	0,2497789	0,2158626	0,7401498	0,4747596
12/15/2017 5:02:00 AM	61	31,47809	49,96484	53,96511	57,21299	33,13046	62,70854	34,45955	43,49207	60,29861	68,72265	52,8994	40,21683	37,53992	43,55424	42,48819	41,37918	39,75299	33,77107	41,17767	55,78664	36,27515	49,27167	55,11259	51,81187	44,33052	52,06012	56,62999	62,96461	49,02673	50,53713	31,40846	46,66439	25,85316	38,44124	40,91948	53,65419	56,57769	39,7936	47,51141	42,18695	6,084562	6,843571	9,029551	7,482593	1,241504	0,7083057	0,4391855	0,98834	41,17222	38,14565	58,05233	61,75101	33,95322	27,91591	53,57103	49,17689	6,722964	4,987428	4,767146	6,180509	0,2519894	0,4670231	0,9663047	1,802263	53,48268	50,30062	57,15876	66,65983	67,44578	66,13789	58,49324	56,77104	0,2566175	0,1722066	0,7478862	0,5474967	10,75127	0	0	0,1422276	43,60584	35,70472	62,56252	76,81062	49,51736	34,00206	58,38604	35,58977	1,196881	0,2340296	0	0,1418131	0,25344	0	0,4555565	0,1715849
12/15/2017 6:02:00 AM	62	32,85353	50,33309	55,01997	57,12574	34,07818	66,42476	36,06757	46,74596	56,96376	69,78786	53,21135	40,91871	37,23572	44,75188	43,26709	38,60017	41,36785	34,21363	40,47808	56,96252	36,92992	49,94004	55,97239	51,47091	46,43292	52,77741	58,03037	63,95129	49,77213	53,47991	32,69597	45,59585	25,61478	38,88497	40,33979	53,96241	56,81801	37,89843	48,32788	41,70846	5,440706	6,751768	8,852162	7,457657	0,2801724	0,5604138	0	1,549445	43,08384	38,36539	59,2658	62,15717	34,21647	28,06104	56,44521	50,26587	5,617747	4,870137	4,784413	6,28067	0,8762987	0,7806973	0,7175619	2,237995	54,40415	51,06937	59,486	66,9458	71,05521	67,19579	57,85692	57,10198	0,4366987	0,4299984	0,7229499	0,1324188	18,17101	0	0	1,374613	46,92086	36,38546	64,14705	80,14638	55,18057	33,65475	53,25694	36,24509	0,7330349	0,2276056	0,1487898	0,198041	0,183466	0	0,4717893	0
12/15/2017 7:02:00 AM	63	33,28954	51,35796	61,93862	57,41656	34,75008	64,03791	36,59241	46,89359	58,2023	69,93382	54,78953	42,11939	37,97428	46,24295	46,97792	38,06069	41,69216	37,61618	41,41447	57,66564	38,0198	53,21674	57,65942	52,92502	45,4108	53,36773	59,26883	64,89355	50,76723	50,0029	28,31503	46,47222	26,34291	40,68441	40,4635	55,14195	57,71172	42,37704	47,78929	41,50254	5,141468	6,21484	8,660479	7,04092	1,132502	0,1516219	0,1349746	2,239238	43,71885	39,35428	60,70533	62,11615	35,8497	28,62704	58,61129	51,01024	6,312997	5,389865	4,398348	5,896746	1,588887	0,1320734	0,8990247	1,412881	60,65601	51,69319	58,79794	68,85804	70,35105	67,16202	58,54623	58,19359	0	0,1720684	1,322875	0,7862234	5,841277	0	0	0,5550259	45,24073	36,57562	65,14629	79,04496	52,54338	34,52745	55,14278	36,78782	0,8633814	0,3647906	0,3988451	0,7928548	0	0,2421806	0,4498923	0
12/15/2017 8:02:00 AM	64	34,21005	52,45047	56,88371	58,70773	37,63691	65,49728	38,63581	47,54697	58,81928	72,53336	54,95827	43,03734	38,77701	50,30781	44,7869	39,38916	44,64875	35,41846	44,721	58,65633	41,64919	51,50151	58,74481	52,86528	50,40734	54,08543	60,01368	66,30036	53,42893	52,95604	32,6041	47,22107	26,84247	40,55731	40,91291	55,69407	60,63205	41,8176	50,55496	42,70751	5,6833	7,657217	8,37768	7,170854	0,1414677	0,5553713	0	1,470007	44,44767	41,7767	61,95243	62,73058	36,29228	29,29874	56,74541	50,89571	5,110314	5,773238	4,378316	5,915948	1,834729	0,4764174	0,7336566	2,176241	56,30354	52,59077	60,72868	69,71893	72,44633	68,1737	59,46555	58,48516	0,2764423	0,7940981	0,7270944	0	12,72857	1,298768	0	0,6048989	49,21212	36,67254	69,7371	82,72	54,90461	35,25738	59,1217	40,08545	1,818151	0,434212	0,2717451	0,8526056	0	0,2864583	0,4332449	0
12/15/2017 9:02:00 AM	65	34,90219	52,3948	58,00066	60,48015	36,82181	67,3202	37,73473	48,10255	59,43806	73,21474	55,992	44,05387	43,32449	47,87716	46,42752	41,03559	43,34052	37,11628	44,13973	59,49001	40,19237	51,91148	57,56998	54,50328	46,58088	56,78927	61,18874	67,2411	53,9879	52,49392	32,32455	48,24871	33,36511	41,2377	42,42139	56,84544	59,28223	39,98018	52,12735	41,92999	4,727012	6,583844	8,790202	6,586193	0,8684931	0	0,2575846	1,42124	47,24241	40,47297	62,03429	63,73335	40,37529	28,98852	61,80172	54,99586	4,937624	4,799748	3,871436	5,529606	1,051061	0,5173796	0,8469413	0,9214053	56,52409	52,79779	58,9888	73,40027	68,79262	68,59872	63,47432	60,67722	0	0,1691672	1,013069	0,5771303	19,79036	0	0,4894038	0,1405007	47,38272	38,16575	69,61635	84,88084	53,87392	36,62806	60,39014	40,8104	1,298491	0,2377597	0	0	0	0	0,4626023	0,574091
12/15/2017 10:02:00 AM	66	35,1977	55,54688	62,15752	60,16544	40,04545	67,78301	40,73746	51,68118	61,66259	72,98443	56,68152	48,05945	39,79733	48,63112	48,54664	43,71152	47,09743	39,44995	43,81328	60,85012	40,94883	53,3457	60,50446	56,7767	50,30974	55,37508	62,19917	67,66682	56,11053	52,85305	29,40139	50,70879	27,95756	41,74997	43,23386	57,82721	59,69704	40,91844	50,15715	43,22191	4,97534	5,635085	7,932554	6,269963	0,3446894	0,8481846	0	1,413227	46,93185	42,38091	63,30716	66,14659	36,74362	29,94045	59,47896	52,7234	5,623204	4,798229	3,803534	7,107164	0,3810925	0,9106295	0,7225354	2,279648	57,22252	54,16232	58,7194	72,42982	72,3242	71,79453	60,7206	61,3273	0	0,834784	0,7484389	0,1387738	4,904882	0	0	0,1410533	48,44351	38,73736	69,44802	81,99857	53,94452	37,33857	57,07318	41,53391	1,522781	0,2309903	0	0,962851	0,2430786	0,5892186	0,4550039	0
12/15/2017 11:02:00 AM	67	39,31421	53,12445	60,50715	60,58853	39,25985	68,48668	39,32057	50,80198	61,88923	74,07417	58,75435	45,97915	39,60295	50,28515	52,4703	44,28154	45,12503	39,57228	44,87504	61,52168	44,23788	52,98167	62,07332	55,70775	51,7506	57,55595	63,17598	68,69723	54,9339	55,14928	31,12622	49,23878	27,97635	41,84951	43,23828	58,84208	61,09582	41,14569	50,89116	45,02307	4,571107	5,610702	8,015307	6,586884	0,4472674	0	0,1614307	0,8937058	52,68989	41,68601	63,81645	65,00242	37,88013	30,0715	60,52	55,78823	5,099953	4,726113	4,198857	4,459549	0,2174514	0,1305537	0,7925094	1,263539	60,77311	54,68032	60,09663	73,73785	73,34072	70,68246	63,36	60,88846	0	0,1642628	0,8619309	0,1536942	5,0583	0,6154675	0	0,6524923	50,90261	39,26192	69,93991	81,93268	54,56371	38,49856	61,46317	40,4939	1,026401	0,5832781	1,089675	0	0,3730106	0	0,7571425	1,252349
12/15/2017 12:02:00 PM	68	41,17478	54,04751	62,2036	61,55443	39,29922	70,12566	42,46353	50,73987	62,78321	75,7072	58,11153	47,30368	40,68531	50,43904	49,6109	41,58654	47,37767	37,86023	47,13694	63,11063	43,6591	53,74351	61,60408	63,74717	49,23934	60,92762	63,67223	70,3346	55,51296	55,95518	31,58011	49,04792	27,61004	42,07518	46,25408	60,41764	60,55095	42,77327	52,61135	45,24211	4,938799	4,00123	6,034621	3,496767	0,9054487	0	0	0,3971182	48,34529	42,04445	64,5919	66,39727	40,08268	30,16807	63,14275	54,98563	4,161624	3,877169	3,067046	4,29874	1,705971	0,6170563	1,121657	0,6905532	63,61171	56,63641	58,64949	75,36942	71,61893	72,44813	62,80104	61,53114	0	0,2978559	0,7513402	0,20709	0,3340517	0	0,5882515	0,1367015	49,70995	41,11689	71,21781	82,50277	56,07821	39,47087	61,98276	41,52258	0,4529316	0,2334079	0,403335	0,1604636	0,2621436	1,504269	0,4255085	0,4909925
12/15/2017 1:02:00 PM	69	38,28056	54,74794	62,58061	62,64251	39,52289	69,81432	43,08003	50,91187	63,4701	75,30739	59,22428	48,0906	39,82544	52,46981	53,08128	42,21106	48,06711	39,31677	46,58502	63,06932	43,3066	54,99966	62,88794	57,50691	51,8951	61,51249	64,61297	70,50336	56,95119	55,4128	32,03615	51,12676	28,34784	45,34496	44,4132	61,52921	63,62387	43,03154	55,06003	45,15514	3,48537	4,064434	6,053756	3,526747	0,5101956	0	0,199837	0,8334024	49,27684	44,1724	66,65009	65,93854	39,75043	30,63025	63,081	56,07296	2,307761	3,349567	2,107786	6,497155	0,7061644	0,5584107	1,102315	0,2940567	61,02826	56,26657	60,4302	76,27094	73,29775	72,32635	65,85108	63,7978	0	1,976611	0,7577642	0,1409151	0,16447	0	0	0,142642	49,78448	40,70658	72,26314	83,22122	57,05218	39,77274	63,42915	41,15931	0,9435097	0,3759809	0,238934	0,1679929	0,2700182	1,035864	0,437804	0
12/15/2017 2:02:00 PM	70	37,95501	56,85629	63,89202	64,24183	39,83256	71,32378	42,0061	53,04943	66,64519	76,90622	59,98011	51,17975	40,86822	54,92865	50,60048	43,58091	52,29913	43,31952	47,51375	63,44959	43,63934	57,53247	64,75271	59,15244	56,33269	60,57375	68,47439	72,52908	59,01352	57,14199	32,47644	56,62564	29,90115	44,25135	45,64531	62,00183	64,15865	47,13935	55,33115	48,72147	4,897698	3,941617	6,260499	3,00315	11,1944	0	0	0,2159317	49,79948	45,01305	65,59399	67,01579	39,29094	30,81655	62,55249	56,32778	1,846886	2,768292	2,598503	4,131645	1,033309	1,45488	0,7478864	1,834383	61,39175	56,60077	63,0589	74,73752	75,5542	73,39233	63,99136	64,47744	0,1654371	0,1682002	0,7846347	0,3356405	1,04588	0	0	0,141744	51,09735	41,48272	73,48737	83,43882	57,20657	40,52588	60,04069	42,06793	0,1349055	0,2324409	0,2719524	0,1808411	0	0,6338418	0,2865274	0
12/15/2017 3:02:00 PM	71	38,8409	59,73883	66,26092	64,31877	40,3896	71,52451	44,72383	53,89693	65,58349	77,22549	60,28569	49,65807	41,47906	52,71655	50,97777	46,12753	47,05384	40,29433	49,64772	65,5933	44,17883	58,5568	64,82282	59,57083	51,91893	60,81178	67,53911	71,93786	58,93962	57,56666	33,35917	53,97305	28,42707	44,9444	46,15032	65,13242	66,80842	49,43178	54,08115	47,13798	5,438081	4,58962	5,87395	3,046598	0,6863395	0,1619142	0,2893596	0,9162937	54,95435	43,26785	66,24337	67,40247	39,95248	32,17382	63,7737	56,61493	1,846955	2,262931	2,723461	3,242913	0,2119944	0,2786527	0,940194	2,132585	65,4012	57,23606	65,92272	75,86	77,21541	73,68763	66,93034	65,64378	0	0,3156775	1,035105	0,1421585	0	0,2794126	0,5139257	0,1407079	50,19569	41,87714	73,16064	85,76537	57,73348	41,10052	62,27543	43,55617	0,7037467	0,7342783	0,6408874	1,014451	0,397878	0	0,4909234	0,1990081
12/15/2017 4:02:00 PM	72	38,77943	58,12549	64,40802	65,11115	40,91774	72,92723	42,77098	54,38164	69,07018	78,31869	61,70784	50,91698	41,61127	53,53048	52,60624	46,90339	53,92435	41,55207	49,67728	65,24114	45,22339	57,98104	66,39603	60,50826	53,16499	61,30574	67,7475	73,31806	60,16827	62,19517	34,7983	55,17041	29,61414	45,35588	47,04631	63,19828	65,94828	48,67423	55,3295	47,68692	3,09509	3,858518	6,139064	2,886135	0,3491103	0	0,1774564	0,5097812	51,15261	44,84257	66,89268	68,46078	40,01582	31,78306	64,70678	57,63739	1,435745	2,204078	1,764133	3,442405	0,7969994	0,1440926	0,7474028	0,4615662	64,7657	57,42388	62,83171	78,12051	76,17975	74,83616	67,02213	65,2663	0	0,1664733	0,7971376	0,6520088	0	0,2520585	0	0,5323691	51,68746	42,40806	74,32215	85,05837	58,99564	41,87721	65,79244	43,75497	0,1412605	0,4920287	0,4132129	0	0,5070872	0,6696923	0,2866656	0
