# Supplementary material for: Neuroblastoma signalling models unveil combination therapies targeting feedback-mediated resistance
Source: PLoS Comput Biol. 2021 Nov 4;17(11):e1009515. doi: 10.1371/journal.pcbi.1009515 (PMC8604339; doi:10.1371/journal.pcbi.1009515)
Supplement: S2 File — (ZIP) [file pcbi.1009515.s023.zip › drug_sensitivity/NGP_drug_sensitivity/NGP_GS_Rap_05-081217.txt]

Label: NGP_GS_Rap
Metric: Phase Object Confluence (Percent)
Cell Type: NGP
Passage: 1
Notes: NGP treated with various concentrations of GS4997, Rapamycin or corresponding DMSO controls
Analysis Job: NGP_GS_Rap

Date Time	Elapsed	A1, Image 1	A1, Image 2	A1, Image 3	A1, Image 4	B1, Image 1	B1, Image 2	B1, Image 3	B1, Image 4	C1, Image 1	C1, Image 2	C1, Image 3	C1, Image 4	D1, Image 1	D1, Image 2	D1, Image 3	D1, Image 4	A2, Image 1	A2, Image 2	A2, Image 3	A2, Image 4	B2, Image 1	B2, Image 2	B2, Image 3	B2, Image 4	C2, Image 1	C2, Image 2	C2, Image 3	C2, Image 4	D2, Image 1	D2, Image 2	D2, Image 3	D2, Image 4	A3, Image 1	A3, Image 2	A3, Image 3	A3, Image 4	B3, Image 1	B3, Image 2	B3, Image 3	B3, Image 4	C3, Image 1	C3, Image 2	C3, Image 3	C3, Image 4	D3, Image 1	D3, Image 2	D3, Image 3	D3, Image 4	A4, Image 1	A4, Image 2	A4, Image 3	A4, Image 4	B4, Image 1	B4, Image 2	B4, Image 3	B4, Image 4	C4, Image 1	C4, Image 2	C4, Image 3	C4, Image 4	D4, Image 1	D4, Image 2	D4, Image 3	D4, Image 4	A5, Image 1	A5, Image 2	A5, Image 3	A5, Image 4	B5, Image 1	B5, Image 2	B5, Image 3	B5, Image 4	C5, Image 1	C5, Image 2	C5, Image 3	C5, Image 4	D5, Image 1	D5, Image 2	D5, Image 3	D5, Image 4	A6, Image 1	A6, Image 2	A6, Image 3	A6, Image 4	B6, Image 1	B6, Image 2	B6, Image 3	B6, Image 4	C6, Image 1	C6, Image 2	C6, Image 3	C6, Image 4	D6, Image 1	D6, Image 2	D6, Image 3	D6, Image 4
12/5/2017 3:25:00 PM	0	4,496367	2,927097	2,484389	6,026194	0,9526277	1,711704	2,699423	13,33395	6,528929	5,451067	5,638885	3,84194	5,757074	2,209052	2,210779	12,78991	2,995206	1,65893	3,979954	2,936146	6,560773	2,860991	4,054625	4,716719	1,487069	3,696259	6,032963	6,440304	2,491987	2,26079	0,7771055	3,773486	5,116117	3,618686	2,436657	4,559019	4,223931	4,006825	3,05178	5,011674	4,7907	5,597093	1,860908	3,828815	15,44008	3,581385	3,915644	11,0836	5,48602	8,88684	1,032411	3,056753	2,919222	2,291598	3,509132	3,807679	4,713403	3,125	3,149868	3,540492	4,350478	4,102219	3,742954	9,839883	4,719275	3,198082	1,916238	4,535879	2,327172	10,33474	2,455308	14,41734	1,997748	7,179003	1,414401	2,844137	5,411348	2,467258	1,845712	7,72063	2,17182	4,173367	2,065995	5,954354	3,682651	2,418698	4,534151	7,687472	4,015322	0,1513456	2,233298	4,934792	9,516884	2,575431	0,8485301	8,899826
12/5/2017 4:25:00 PM	1	4,29798	3,391634	3,829437	5,457767	1,070057	1,989459	2,47907	5,088279	6,143485	11,43699	6,110397	3,996325	5,40002	1,933784	1,731322	7,601749	5,953043	0,7605272	4,762448	2,86113	1,545922	2,053976	5,240315	4,853559	2,444532	5,798381	3,048671	8,435495	15,23493	1,582877	0,9316285	4,056422	7,238409	4,490012	2,765114	3,484334	5,36258	5,081372	3,398403	5,368797	5,359403	7,233229	1,78603	5,246325	27,12865	3,011785	3,704686	13,47826	6,232316	5,437182	2,160768	3,866117	4,11859	9,012972	4,156513	4,461069	6,023776	2,993341	3,587188	3,959507	16,91969	4,690884	3,245054	25,7369	5,060165	5,181394	2,779689	2,722218	2,303203	2,568731	2,783212	16,03946	2,964329	9,127985	1,879697	3,109596	4,548864	3,491034	2,177346	3,482607	3,439365	4,23001	2,313771	6,394369	4,100837	3,504366	4,160243	10,52035	2,924403	0,5588251	3,000663	4,448082	2,002307	1,996436	0,2219413	0,7638428
12/5/2017 5:25:00 PM	2	4,932583	3,412149	4,656623	5,716871	1,227481	1,87424	2,582201	6,444242	7,23903	7,750884	7,310248	4,799473	5,419499	2,067515	2,028349	12,53806	3,449865	0,7818027	5,270156	3,44648	1,791072	1,827475	5,508814	6,756121	3,631258	4,183176	3,28422	8,817834	1,223682	3,789304	2,105023	4,413061	6,326606	5,341304	3,800978	4,258953	5,74837	5,462257	3,420024	5,227537	5,632046	8,020073	1,55877	4,87587	35,33371	3,332298	2,259477	36,03601	5,771648	5,306076	1,560635	3,928147	4,814116	3,122928	4,514119	5,547497	6,594897	3,044941	3,778459	5,053327	49,7337	4,954065	3,631811	40,27015	4,564269	3,80381	3,310815	2,882612	2,754476	2,919775	2,820374	7,524384	2,820858	9,351929	2,514022	3,638581	4,236986	1,85255	1,746518	2,269217	3,116158	4,900669	2,507598	7,229153	4,433922	4,849967	4,363257	12,89007	3,841319	0,9457201	3,553755	4,64115	1,543159	2,072489	0,2339606	8,470174
12/5/2017 6:25:00 PM	3	4,226624	3,574962	4,229595	6,233283	1,312652	2,163186	2,787149	5,947102	7,486945	6,572309	7,199105	4,251492	5,298202	1,879973	2,127681	7,113658	4,171018	0,8732592	7,65777	4,142698	1,761715	1,862014	6,563674	5,997113	4,623605	5,797414	3,634505	8,577103	0,928313	1,353338	1,572931	3,842976	7,072005	5,32224	3,439641	3,294375	5,544112	5,299929	3,594234	6,141896	5,205709	7,799859	1,008648	5,611115	38,57096	15,21096	3,142269	54,33963	6,29628	5,192998	1,471389	3,733007	4,340186	3,592093	4,331689	4,350616	6,578318	3,146898	4,275669	4,681904	31,73802	13,01717	7,830944	40,41584	6,465102	3,742886	3,319173	2,60769	3,29624	3,20278	3,015584	7,842134	2,926683	12,84137	2,886273	3,639271	4,492637	2,693758	1,423864	11,3199	3,350672	5,599304	2,799583	8,005707	3,96386	2,540478	4,862746	11,13223	4,702075	0,8984721	3,908254	4,566064	1,147008	2,246905	0,2332698	2,863685
12/5/2017 7:25:00 PM	4	4,528141	3,527023	4,302263	7,027727	1,360453	2,746532	2,778238	6,019839	6,944076	6,422552	7,313288	4,596457	4,987428	1,749765	1,891647	12,92813	3,502639	0,8986102	4,632654	4,125773	1,732635	2,481764	5,838376	7,16733	2,713928	3,882627	3,560248	7,11732	0,8287053	1,483822	1,83984	3,701025	6,599871	5,283488	3,069739	3,974566	5,480079	5,04269	3,885596	5,000346	5,759146	9,103532	0,9194712	6,04284	30,17021	3,565567	2,677456	53,8291	6,098723	6,486931	1,856971	4,403736	4,314559	3,087008	3,965311	4,520889	7,134864	4,135237	4,706357	4,227868	31,88053	3,717258	7,240205	44,67299	4,261439	5,188232	3,567156	2,685124	2,935524	3,142821	3,372431	6,899591	2,313633	10,66106	2,516164	4,593626	3,782742	2,024411	1,354029	11,62798	2,845518	5,869253	2,635665	6,910505	5,085378	4,811906	4,293214	12,38305	4,143664	1,48023	3,925592	4,714094	1,20814	2,075528	0,4353863	0,5135112
12/5/2017 8:25:00 PM	5	5,996906	3,527368	4,743728	6,737678	1,434502	2,739625	2,832532	7,234748	9,347231	6,507585	7,39466	10,0038	5,048422	2,162218	2,013843	8,703719	3,512102	0,8842424	4,867581	4,221375	1,585779	2,351072	5,124406	7,507806	2,551047	4,792703	4,73309	9,232704	0,4458858	1,388359	2,005139	4,050205	6,811934	5,0965	3,118161	4,438274	6,467175	5,426959	3,721955	5,138359	6,011688	8,338653	1,211663	6,080004	31,87562	3,478048	1,864639	48,04163	6,312929	5,690416	1,824575	4,31	3,766509	3,267504	3,810097	5,943027	22,66986	5,125511	4,333347	4,76818	27,05288	4,629614	4,305164	41,42649	4,515363	3,748135	3,67823	2,232814	3,583181	2,622817	3,337133	6,592479	2,797027	16,70728	2,680565	4,734955	3,862041	4,12978	1,405559	1,917551	2,662536	4,607786	2,860646	6,715919	5,058715	2,74819	4,661873	12,12029	4,565028	1,051199	3,698332	4,630582	0,9737648	2,010873	0,2467396	0,7941672
12/5/2017 9:25:00 PM	6	5,48367	3,475216	4,760445	7,531982	1,925356	2,677526	2,78107	7,298229	7,230258	7,213403	7,306311	4,98874	5,20557	1,657825	1,696369	6,547097	3,407728	0,8852094	5,382405	4,850519	1,69485	1,956579	5,30877	7,687403	2,643264	4,089232	4,941147	9,266827	1,277769	2,130236	2,439904	3,586704	7,253329	5,190926	3,213901	9,163144	5,375082	5,382958	4,031278	5,351044	6,058867	13,44987	1,314862	6,731046	23,3524	2,89546	1,646427	46,07227	6,321909	5,960848	1,706178	4,85798	3,976294	3,937265	3,61095	5,693593	7,085336	3,980576	4,28755	4,257779	60,10293	4,679004	4,036044	50,16248	5,145612	4,002611	3,753454	2,170438	4,440761	3,713666	3,229443	6,430979	2,463597	8,968212	2,797925	4,194228	3,706966	2,464771	1,312099	2,279164	2,288627	6,269065	2,47237	7,698939	6,087395	3,115053	5,009326	12,18985	4,361392	1,064669	3,5952	4,34661	1,158681	3,057581	0,5570292	0,5839689
12/5/2017 10:25:00 PM	7	5,487124	3,899343	4,925951	7,609209	1,697544	2,523141	3,023873	9,769217	7,862236	7,152962	7,628482	4,963183	5,329976	1,781471	1,857386	7,691687	3,863354	1,052235	5,779247	4,790838	1,570858	2,011702	5,328595	22,64927	2,667509	4,333899	4,373895	15,02563	0,9075902	12,91598	2,074561	4,638111	7,298091	5,599719	3,580211	5,02024	6,172083	6,282812	4,490219	5,126547	5,732759	8,55631	1,229416	5,623964	14,60316	3,324837	1,73367	14,99178	6,441824	5,321479	1,910229	4,130748	4,11486	3,253412	4,262475	5,52781	6,926116	3,316686	4,209218	4,645986	24,63583	4,301503	4,517573	33,88871	5,611255	3,824671	3,687693	2,359431	4,391026	3,155186	3,184474	7,07318	2,676973	8,970905	2,651622	3,964067	3,313716	2,567626	0,8232483	9,601845	2,620054	7,349484	2,514713	8,27303	5,858201	3,169485	5,203844	12,36641	4,848447	0,8707035	3,416501	4,047096	1,531899	2,726639	0,2311284	0,8001078
12/5/2017 11:25:00 PM	8	5,589288	4,306615	5,113423	6,42863	1,787964	2,578125	2,904164	7,534815	8,09668	6,536942	7,855948	6,106668	5,5734	2,185359	1,845574	7,168918	3,387766	0,8681477	5,200735	4,637835	2,112483	1,959135	5,471721	7,807457	9,491325	3,771137	4,7735	10,99566	1,459508	2,653694	1,49598	4,037771	7,42526	5,225119	4,561989	4,825998	5,429032	6,324464	4,316907	5,465089	6,227067	9,037978	1,405766	5,833127	32,59215	2,069173	1,446107	33,00447	6,644286	6,440857	2,152271	4,97679	3,87109	3,2588	4,226004	5,12185	7,321507	2,747638	4,024508	4,344537	20,59495	13,75221	3,470449	22,867	5,875885	4,008828	4,001989	2,834812	3,365592	3,603214	2,741766	7,430371	3,195458	13,66435	2,27198	4,16791	3,472452	2,456966	0,8186893	3,371325	3,184406	5,150587	2,500345	8,516938	5,979706	3,221499	5,919816	12,26625	3,98852	0,8388595	3,448207	5,251713	8,681684	2,308107	1,115026	0,3123619
12/6/2017 12:25:00 AM	9	5,857994	4,476265	6,579494	6,504407	1,72027	3,041764	3,069947	7,958596	8,69163	7,457173	8,295688	5,658916	6,337519	1,936616	1,828166	14,76031	4,27629	0,9811561	5,912633	4,755954	2,011978	1,82119	5,813647	8,119614	2,852564	4,070858	4,816948	9,725769	0,6847507	1,790036	1,539843	3,65958	8,396884	5,375843	3,558522	4,54472	6,197503	6,50572	4,364086	4,783101	6,607675	8,157536	1,39651	5,937224	33,79815	2,409234	1,87127	25,2493	6,756604	6,035519	2,143153	5,208402	4,307789	3,813205	5,641302	6,531001	8,445997	3,009919	4,161279	4,180482	29,6922	4,637281	3,425412	18,9888	6,300909	4,382806	4,399522	4,029274	5,368038	3,989901	3,051987	7,366338	2,772781	10,01368	2,330211	4,012351	3,515694	2,914802	0,8205543	8,307014	3,226749	5,212616	2,69286	9,384188	5,532784	3,053506	5,053188	12,91736	4,209148	1,071231	3,352882	4,301987	1,12069	2,476099	1,212492	0,9385361
12/6/2017 1:25:00 AM	10	5,855853	4,582366	5,722811	12,91646	2,280684	2,90893	3,234347	7,210296	8,572752	6,973087	8,838348	5,761425	6,09451	1,804128	2,041681	6,640487	3,034856	1,060317	5,047386	4,759132	2,807734	2,712961	6,472839	7,267421	4,633966	3,969801	5,473239	17,61273	0,9917938	1,785823	1,840462	4,204659	9,098765	5,898541	3,6573	4,856874	6,717645	5,285146	4,603089	5,612774	6,459646	9,397727	1,348295	6,419306	12,74301	2,462699	2,018402	21,26582	6,908432	6,137061	2,232261	4,507903	4,437583	3,183162	4,757544	5,927484	7,883096	3,215835	5,654564	3,999918	16,0789	15,92293	3,311022	10,64386	6,200887	4,943979	4,254393	3,113395	3,972908	3,552374	3,502086	7,905131	2,711511	10,31872	2,495994	3,873301	3,189241	2,573497	1,550273	5,041515	3,882557	5,499696	2,789083	9,667675	5,439116	3,953774	5,126133	12,92634	5,436699	0,78125	3,487995	4,014286	1,792109	2,686781	1,109845	0,4897491
12/6/2017 2:25:00 AM	11	6,41005	5,212754	14,66664	8,369805	2,834121	3,176185	3,259353	7,508634	8,957989	7,095905	8,614612	5,823871	5,92106	2,348931	1,929846	10,7577	4,090338	1,044291	5,294056	4,517021	2,739003	2,686022	7,462699	13,90825	2,838127	5,700294	5,000621	9,43109	1,126768	2,044374	2,227978	4,655656	8,956122	6,476983	4,031209	5,622997	6,251174	6,152672	4,602398	5,460876	7,182734	8,597755	2,310248	6,5596	20,26083	2,222798	1,4803	6,88177	6,866227	5,754241	2,277506	4,701453	4,804238	3,805192	4,78248	5,884449	8,06152	3,351362	4,879324	5,696978	12,02987	11,22942	4,271662	8,374573	6,592272	5,39477	4,571176	3,039139	6,178853	3,943275	5,040203	14,15506	2,368756	17,13611	2,360605	3,636508	3,041832	2,881783	0,8405172	7,600988	4,225934	5,843212	3,091705	9,670439	5,787328	3,461193	5,111972	13,56571	4,278017	0,7554846	3,352813	4,476127	1,58792	2,617844	0,4027824	0,4756577
12/6/2017 3:25:00 AM	12	6,084771	4,953305	6,411777	9,921806	2,293601	3,794761	3,448898	7,948095	8,99225	7,601265	9,057873	6,195706	5,931145	2,220656	2,282272	7,240619	3,839384	1,163862	5,180013	5,224773	2,698249	2,196549	7,545383	7,532052	3,000594	4,616559	5,150172	10,64676	0,973903	2,124572	1,89593	3,81279	9,111751	6,175052	3,982648	6,358243	6,319283	5,787121	4,809281	5,562694	6,606225	8,060692	1,649052	8,135294	7,644853	3,317791	2,048312	9,783653	7,322958	6,09527	2,360121	4,804031	5,003592	4,201274	4,788213	5,263456	8,196148	3,113188	4,965186	4,520613	15,09132	2,076771	3,016965	11,0845	6,697544	5,743051	4,615454	3,146137	4,720449	4,208734	10,95857	7,489155	2,215269	9,383704	2,048726	3,707726	4,494156	3,672497	0,9291418	7,416971	3,546157	6,039319	3,134049	9,692266	6,42048	3,716567	6,157163	14,00731	4,014147	1,276249	3,419057	3,825638	2,408612	2,683397	0,1815318	0,4417413
12/6/2017 4:25:00 AM	13	6,86008	4,972577	7,382571	8,929597	3,150144	3,290575	4,148223	6,798326	9,6359	8,238215	9,206109	5,413075	6,336484	2,296019	1,770972	17,16478	4,110508	1,005609	5,53085	5,325072	2,821065	2,23088	7,726432	6,929155	2,902161	4,513566	4,823856	10,79645	1,00029	2,024619	2,272256	4,440968	8,898169	6,663144	4,574561	4,59183	6,385597	6,278736	4,48794	5,564351	6,825818	13,53345	1,89745	6,735881	8,114294	1,433121	1,245579	7,058673	7,770364	5,784842	2,658737	6,01293	4,519438	5,281761	4,863161	5,701951	8,357994	3,011785	5,098709	4,761343	17,74073	4,592452	3,154219	9,381769	7,065304	4,918905	4,56793	4,127017	4,747388	4,463763	6,134989	8,902314	2,452406	9,656139	2,080294	3,436879	3,621174	1,17229	0,7753785	2,852564	4,334798	5,81344	3,449312	10,84245	6,048091	4,623329	5,969621	13,22406	4,841609	0,5717424	3,266606	3,496353	1,588818	2,752059	0,1907189	0,5924652
12/6/2017 5:25:00 AM	14	6,175053	4,896801	6,904978	10,70582	3,369599	3,964067	3,855756	8,659995	9,710296	16,94974	8,896026	6,976404	6,432982	2,459798	2,297814	18,65219	4,267172	1,069573	5,875608	5,617126	3,152078	3,230341	8,925938	7,335047	3,115951	4,456648	5,469372	9,357178	1,246615	2,078567	1,923353	4,003371	9,20383	6,95133	4,425287	4,344952	6,795011	5,93978	5,14962	5,61229	6,919969	9,534566	1,807167	7,367443	8,713459	1,222991	1,188868	4,818537	7,250567	6,265404	2,470159	5,292399	5,48519	4,140763	5,451136	5,808466	10,28086	3,700404	4,579741	5,005664	6,603531	1,545991	1,99982	5,889561	6,769798	5,833264	4,665603	3,176945	5,096983	4,551904	6,227273	8,378232	2,724152	9,674859	2,290699	4,139106	3,770861	1,581565	0,9281057	2,622265	3,886564	6,172358	3,045217	10,89329	6,238119	4,043021	6,231211	14,28023	4,500373	0,7695071	3,63492	3,947972	0,7977592	1,709839	0,1818772	0,2847314
12/6/2017 6:25:00 AM	15	7,340435	5,005043	8,229374	10,55503	3,125552	4,051172	3,935124	8,82778	10,44133	8,368702	8,972564	6,846057	7,079396	4,394686	2,426986	9,932997	4,620911	0,9569795	5,647519	5,784772	3,071466	2,668891	8,477701	7,533363	3,989279	4,869308	5,999462	11,43816	1,193151	2,057361	2,017642	4,074727	10,75459	6,57445	4,696825	5,794167	6,870303	6,171875	5,736282	5,927622	7,328485	9,708292	1,542399	7,28773	8,027258	2,029523	1,389534	4,391923	7,202628	6,554142	2,642021	5,202877	6,072475	4,317045	5,109624	6,132225	10,8189	4,110301	4,946259	5,102716	7,34679	1,886467	2,60541	4,476404	7,607965	5,866145	4,599705	3,11236	4,614418	4,995096	4,664497	9,948955	2,74301	10,80556	2,380567	4,034317	2,60168	2,836815	0,892186	1,213597	3,950459	6,549721	3,252307	10,83575	6,691603	4,087161	6,235011	15,15874	3,944656	0,8338859	3,885665	4,04682	1,089467	1,841084	0,1818772	0,3777769
12/6/2017 7:25:00 AM	16	7,427953	5,224636	7,359362	10,1595	3,558245	4,089164	4,295148	7,825072	11,9744	8,985343	11,30388	6,163794	6,860218	2,428576	2,467465	17,05204	5,034469	1,172151	6,105976	5,689724	4,051517	2,977592	8,61164	6,940761	3,388939	4,801475	5,411348	15,75556	0,9376382	2,271704	2,550011	4,285962	10,26954	6,747486	4,837602	4,081288	7,727054	6,330405	5,60034	6,21035	7,343474	10,17822	1,638829	7,913281	7,364542	1,481681	1,58716	5,048423	7,656595	6,331855	2,619156	6,790036	5,693316	4,991573	4,978725	10,08462	8,408903	3,326149	5,358366	5,854332	6,063219	1,747831	2,965849	4,80493	7,802967	6,963487	4,558328	3,684585	5,033709	5,484499	5,990412	17,35605	2,271911	10,01989	2,51492	3,882281	3,157673	2,18377	0,8498425	1,239362	4,737788	6,611821	3,496145	11,86022	7,22646	4,186284	6,151429	14,02029	4,335351	0,5436975	4,088058	4,139382	0,9917247	2,025862	0,1760058	0,2700873
12/6/2017 8:25:00 AM	17	7,256784	5,123715	7,696382	9,537743	3,504642	3,9937	3,950873	8,802085	10,66396	12,1674	10,32493	6,727384	7,401843	2,479968	2,655905	10,87996	4,793946	1,322323	5,998563	6,176158	2,832532	3,01959	8,854512	9,667536	3,03078	4,951094	5,304419	12,34721	0,8079824	2,704534	1,763995	4,539332	9,18518	6,735121	4,991987	4,856252	6,194463	6,578594	6,148804	6,638	7,296641	10,46115	1,536804	7,943537	18,31959	0,7180455	1,261259	3,179224	7,628273	6,569546	2,662951	5,905725	5,614017	5,192653	5,8859	6,257668	9,133649	3,581247	5,224152	5,388414	4,660837	1,63503	2,195789	3,369391	16,32958	6,656582	4,167703	3,493935	4,577254	5,372458	4,897422	10,19051	2,670134	9,811492	2,592216	3,843322	3,802429	1,437749	0,9991849	1,33303	4,50583	13,49836	3,004601	11,3474	7,083403	4,332794	5,958292	14,62948	3,769549	0,8422442	3,966484	4,27111	1,177263	2,10454	0,2420425	0,7722011
12/6/2017 9:25:00 AM	18	8,201952	5,497071	7,830045	10,05257	3,253412	4,09987	4,065609	8,937335	10,77524	10,86076	10,58238	7,69583	7,979871	2,667647	2,496063	7,497168	5,521041	1,325155	7,08361	5,84556	3,65357	3,132391	11,16545	8,047912	3,45394	4,919457	5,499696	16,28046	1,148596	2,27495	2,042717	4,19181	9,461069	7,023927	4,86689	4,835668	6,523265	6,861531	6,272657	7,186604	8,388663	10,5792	1,470076	8,255279	25,55751	0,3652741	1,000014	7,558371	7,617015	6,988422	2,511467	6,019009	5,766191	5,080888	5,243493	6,571204	8,600588	3,433424	5,148928	5,165023	6,153432	1,493148	0,7326896	13,52986	7,823277	7,417868	5,062583	3,829921	5,248053	5,259864	4,301365	12,0566	2,3041	10,59143	2,579299	5,534027	1,40846	0,5825874	0,2508151	0,683162	4,212049	7,456068	3,507405	11,93848	7,28248	5,207021	6,426972	17,75075	4,031347	1,633855	4,027823	5,851294	1,219952	0,5774757	0,4114169	2,288144
12/6/2017 10:25:00 AM	19	7,759382	5,857786	7,898846	10,39491	3,233933	4,248246	3,990385	9,260818	10,48809	9,556948	10,8982	6,756396	8,046461	2,662052	2,904786	11,14797	5,906485	1,483132	7,333043	5,533129	3,005084	3,125	8,972909	8,855964	4,547552	5,487677	5,552539	10,54881	1,166763	2,659773	2,010527	5,024177	10,08172	10,78008	5,146303	4,811146	6,905601	8,518181	6,777188	6,587643	8,616339	10,38289	1,511384	8,063454	5,548257	0	0,901166	3,258938	7,942432	7,945679	2,478172	7,084578	6,297732	5,093391	5,321204	6,832449	8,632018	3,864321	5,610356	5,155076	5,716388	1,498398	1,069159	2,003067	8,479361	6,166005	4,706081	3,581248	6,135334	5,217866	6,082698	17,71593	2,661845	12,16491	3,0734	4,229111	4,984182	0,3697641	0,2684985	0,4014009	4,727565	7,579161	3,364625	12,22536	8,765266	5,006424	6,70376	15,6891	4,851763	0,9323193	4,115067	4,587754	0,5942612	0,9390196	0,8040452	0,4684047
12/6/2017 11:25:00 AM	20	7,283101	5,834162	8,898238	11,0168	3,380858	4,077145	3,873577	9,653516	11,0733	10,1032	11,25014	7,187293	8,884008	2,778998	2,690581	8,471899	5,91436	1,717645	7,728158	6,581703	3,293476	3,229443	10,33081	8,843184	5,222908	6,665147	6,031927	12,23427	1,407148	2,770295	2,246767	4,750912	9,535948	7,149577	5,296889	5,203774	7,10233	7,317018	7,022824	6,680483	7,862788	10,72564	1,60588	8,111669	18,60294	0,9182277	0,5644203	3,491932	8,90632	6,98794	2,569352	6,463307	6,508069	5,120677	5,67066	7,237028	9,217438	3,74703	5,739321	5,429791	15,56394	0,5833471	0,7463666	3,817695	9,914621	6,491145	4,74062	4,245206	5,777658	5,192031	4,958899	9,749393	2,670341	22,76511	2,888553	4,647644	1,509726	1,303396	0	0,6502128	4,276981	7,714205	3,118921	12,32696	7,564862	5,888041	6,237082	15,70948	4,758372	0,8027327	4,038185	4,404565	2,551531	15,86269	1,272795	3,935469
12/6/2017 12:25:00 PM	21	7,235784	6,247237	7,932209	12,05771	3,611641	4,197751	4,249697	10,40679	11,3063	10,6755	12,02116	7,508565	8,373398	2,740316	2,555537	16,00119	6,198677	1,808342	8,010264	8,311989	3,583043	3,318758	9,259367	8,627734	4,454437	6,183964	6,232662	12,86106	1,264506	2,383538	1,916307	4,883193	9,750082	7,612871	5,266012	4,965186	7,915631	7,473613	7,002307	7,094662	9,407537	11,3581	1,834314	9,317667	6,006921	0,624033	0,5881134	2,024066	9,101528	7,290769	2,693897	6,694436	6,680828	6,054722	5,612636	8,38818	9,333002	3,921861	5,809365	5,437735	11,70977	0,3531167	1,375097	2,209742	8,543117	6,618038	5,188992	3,70296	6,660934	5,364929	5,010638	10,40997	2,880816	10,89219	2,627998	5,170204	0,7272326	0,1515528	0	0,6188523	15,92023	8,168172	3,551268	12,7924	7,728021	6,041874	6,404731	15,90407	4,935483	1,185759	4,618217	4,408087	1,143968	0	0,4567308	0,187127
12/6/2017 1:25:00 PM	22	7,410064	6,436713	7,915286	13,02118	3,635887	4,400282	4,147187	9,989985	11,68483	10,38006	13,2244	7,275434	8,231308	3,066147	2,404399	13,36014	6,494254	1,863879	8,63188	7,457725	3,672151	3,630913	8,913572	8,977398	4,145668	6,981999	6,628398	13,50837	1,382281	2,532535	2,281374	4,926365	9,831938	7,436796	5,654427	5,494377	7,424776	8,06449	7,173339	6,979926	7,985675	11,24738	1,878109	8,997915	3,240426	0,1532107	1,133676	1,441548	9,121422	7,49323	2,761177	6,89068	7,096389	5,291363	5,531679	6,575417	11,75322	4,059322	6,899868	5,248052	9,741104	0,5416943	0,7424293	0,9661666	9,140004	6,622113	5,418394	4,332656	7,088169	5,357399	6,709148	10,48395	2,850699	11,48721	2,946922	5,09125	0,6272104	0,1537633	0	0	5,235203	9,243203	4,091512	13,71187	8,004947	4,410367	6,691119	16,16877	4,59404	0,9026856	4,123218	4,534428	0,1754531	0	0,4274425	0,9957311
12/6/2017 2:25:00 PM	23	8,089355	6,658654	8,558246	13,02871	3,779495	4,417274	4,401042	10,71107	11,67447	10,95187	13,66248	7,448331	8,542911	3,869571	2,582132	9,815637	6,458472	1,517877	8,373398	7,442114	3,631673	3,687141	10,99249	9,495469	4,366711	8,775006	7,289387	12,85567	1,512213	2,399771	2,066272	4,86917	10,10196	7,681601	6,312652	5,639714	8,134394	7,924197	7,685607	7,068552	7,885099	12,24801	2,146469	9,716581	5,041238	0	0,5599995	16,91458	9,536914	7,900986	2,736931	7,544692	7,125678	5,583831	6,017698	6,876728	9,320845	4,715614	6,045811	5,597163	1,948912	1,002155	0,7283377	1,149149	9,107883	6,948221	5,623411	4,114169	6,590131	5,596472	4,995234	11,84385	2,900848	14,566	3,145101	4,265445	0,3911776	0,1745552	0	0,3298381	5,072599	9,896178	4,295079	14,3243	8,561491	5,420328	6,837216	17,4245	5,046972	0,838514	3,994874	4,83256	0,1773182	0	0,2544071	0,1895447
12/6/2017 3:25:00 PM	24	8,346873	6,785063	8,601695	12,70599	3,966	4,55667	5,078678	10,69428	11,95091	11,6572	13,71415	7,514437	8,937472	3,338998	2,528528	11,38739	6,386288	1,68062	8,462576	7,284897	3,601348	4,02292	9,718308	9,402699	4,98805	7,08147	7,254504	15,30704	1,437611	2,695209	2,791985	5,567529	9,930923	11,91631	6,380002	6,516426	8,056477	8,630844	7,861752	7,889935	8,642449	11,98055	2,211815	9,501962	12,4589	0	0,571328	6,444863	9,774881	8,045908	2,963569	7,814159	8,964067	8,021869	6,257805	7,185151	9,33314	4,627059	6,665907	5,973834	11,21373	0,5691175	0,7414622	0,5867319	9,962147	7,083057	5,923409	4,622361	6,351542	6,165865	5,857994	11,38884	3,276276	12,06309	3,394949	4,223102	0,5571674	0	0	1,360453	5,292676	8,78074	4,292385	15,30539	8,630774	4,979277	7,170922	15,92659	6,702172	0,6504891	3,509132	4,893209	0,4401525	0,1981101	0,7620469	0,2327863
12/6/2017 4:25:00 PM	25	8,643901	7,544072	9,158101	15,38303	3,751105	4,958278	4,919043	11,79902	12,28814	13,03665	14,42736	8,343903	9,410781	3,409801	2,697627	10,62984	6,898417	1,913475	8,82481	7,307693	3,988313	4,135651	10,21683	9,590654	4,86323	7,462355	7,784801	16,9858	1,738368	7,74971	2,877777	5,485121	10,12372	8,576344	6,063081	6,074133	8,181849	8,294029	8,277796	6,863602	8,521011	12,40018	2,325721	9,602881	16,4028	0,1865744	0	2,901608	9,757266	8,852647	2,903542	7,406333	7,011771	6,471457	6,56181	7,570458	9,996131	5,094082	6,291515	6,49142	3,762502	0,4150088	0,7080294	1,487345	9,617457	7,069933	5,47248	4,611655	6,743687	6,217534	5,412798	11,87445	3,195734	11,34408	3,511343	4,368093	0,3632709	0,2304377	0,6439268	0	5,501769	9,339841	4,024992	15,31478	8,62967	5,262972	7,520585	16,39023	5,326384	0,9533875	3,99674	5,338265	0,1790451	0,6523541	0,8692529	0,2558576
12/6/2017 5:25:00 PM	26	9,59038	7,240757	8,489929	13,34922	4,137172	4,996408	5,108657	12,13645	13,14855	12,84372	14,63749	8,266469	9,464592	3,834756	3,328774	14,66395	7,351694	1,878937	9,101113	7,643886	4,201689	4,139382	10,93695	9,934447	5,569118	7,625166	8,010472	15,3498	1,803783	3,01213	2,759519	5,837616	10,2665	8,204023	6,394023	6,027023	8,492002	9,198027	8,351985	7,068069	9,731846	12,56914	2,170093	9,495262	0,9290727	0,1797359	0,174417	1,675578	10,52208	9,204726	3,008399	7,295811	7,912176	5,646414	6,418753	7,600988	9,361047	4,514879	6,362662	6,400033	3,214385	0,6795011	0,7072696	16,14956	9,788214	8,383483	6,094579	5,282866	7,241448	6,423173	6,682347	12,46525	2,993479	11,77284	3,665727	4,7219	1,420203	0,554128	0,1815318	0,2622817	5,496795	9,788629	4,437376	15,92376	9,104914	9,01311	8,653639	16,84951	5,309736	1,025641	3,999641	5,341374	0,9884781	0	0,9221651	0
12/6/2017 6:25:00 PM	27	8,965448	7,338017	8,757598	13,94224	3,939752	5,336815	5,146027	13,14103	13,33126	14,96187	14,78787	8,560455	9,976031	3,720089	3,439227	9,612552	7,192681	2,056256	8,884008	8,133842	4,35932	4,322156	10,97107	13,39081	5,31775	8,684793	9,766591	20,42192	1,613202	2,733684	2,897947	5,298823	10,56719	8,592231	6,584051	5,920439	8,403446	8,629118	8,03907	7,612939	9,28755	13,46844	2,454064	9,969815	0,4116242	0,6773596	0,1616379	9,801753	10,87623	8,650876	3,034096	8,045631	7,645681	5,800454	6,949809	8,337961	10,31285	4,772326	6,854346	6,633925	14,61511	0,379711	0,7019507	1,895516	11,03987	7,46933	6,159235	5,079369	9,145668	6,200403	7,122085	21,42228	3,376161	12,04299	4,126326	5,180841	0,767642	0,1648154	0	0	5,938121	14,63846	4,150227	16,85304	9,011728	5,952835	7,937182	18,38106	5,23997	1,062251	4,458305	5,366449	0,1763511	0	0,2501934	0
12/6/2017 7:25:00 PM	28	8,272202	7,541584	9,224967	13,05537	4,764657	5,48008	5,409414	13,43605	13,46554	14,72252	15,48367	8,480673	9,717134	4,1485	3,230548	11,90298	8,320278	1,728973	9,015736	8,052747	4,448428	4,493465	12,35888	11,98939	5,671833	8,901622	9,448083	14,75692	1,802194	2,814158	3,253136	6,164899	10,16544	8,719331	6,905049	5,99808	8,510169	9,129642	8,684587	8,3859	9,704839	13,09979	2,469054	9,772394	0,9915175	0	0,1585295	2,890625	10,74388	8,673809	3,073124	7,835571	7,723117	6,441962	6,943938	7,300645	10,36666	4,691576	6,853241	7,233506	5,114943	0,3676918	0,7076841	1,108601	11,05465	7,370275	8,082587	5,112248	7,777824	6,594759	6,203512	12,52749	2,869349	12,5907	4,012558	4,816673	0,6457229	0	0	0	7,503592	10,76944	4,334452	17,94644	9,348337	5,974249	7,989058	18,59113	5,384685	1,021082	4,794361	5,24446	0,1777326	0	0,2510223	0
12/6/2017 8:25:00 PM	29	8,28201	7,91038	9,635625	13,44648	4,17171	6,286611	5,442501	14,65959	13,47812	14,01048	15,95097	8,760223	11,04284	4,731087	3,656471	13,38342	8,141165	2,163876	9,715545	8,148625	4,395792	5,257101	11,74714	12,10205	7,096043	8,851195	9,568483	16,2375	1,540672	2,836193	3,246989	6,610646	10,20661	9,197267	7,047	6,113023	8,418366	9,488284	8,860176	8,259975	9,825514	14,85646	2,42602	9,827378	1,181822	0,2583444	0,176213	0,9912411	10,89695	8,886633	3,457878	8,252515	8,084798	6,268444	6,737332	7,408751	10,32673	4,819712	7,125539	7,197931	2,128233	0,1900282	1,052857	4,003647	11,22651	7,584134	7,053561	5,172689	9,258746	6,642076	6,602426	13,91778	3,592645	12,37325	4,153335	4,961594	0,3683825	0,1661969	0	0	6,080073	11,67606	4,681836	17,22936	9,736269	6,22983	8,322143	18,26854	5,924653	1,029578	4,567446	5,291846	0,3846845	0	0,2476376	0,2068827
12/6/2017 9:25:00 PM	30	8,523016	8,260942	10,02003	13,67706	4,261646	5,765984	5,80218	14,22117	15,56194	18,91537	16,76835	11,2156	10,30214	4,733713	3,788061	10,40948	8,628633	2,309972	10,18512	8,414429	4,627957	4,68529	12,87142	12,65556	5,83064	9,616904	9,765901	26,93897	1,479816	3,13695	3,020488	13,31247	10,68261	9,000331	6,890749	7,012876	9,108919	10,36949	8,945693	8,414774	10,06258	16,17422	2,480244	9,92602	1,462823	0	0,319753	5,154938	11,60174	9,368576	3,712146	8,305634	9,575182	6,440927	7,148887	8,048119	11,02578	4,978725	7,494613	7,251188	2,693482	0,3502155	0,7002239	0,4830487	12,71725	7,897119	7,932002	6,10501	8,12652	7,914249	7,880747	17,06793	3,238216	13,68908	4,030104	5,08006	0,3556035	0,1491352	0	0	6,452116	10,88459	4,913033	18,0084	9,633207	6,357138	8,770654	21,23874	7,148265	1,038835	4,291556	5,771165	0,1705488	0	0,2553741	0
12/6/2017 10:25:00 PM	31	8,922482	8,715531	10,79886	14,19368	4,283612	5,936395	5,547359	16,54392	14,15299	14,86171	17,84959	9,20383	10,75756	4,255222	3,928148	12,53025	8,289678	2,430579	10,79569	8,398749	4,647574	4,746836	12,44322	15,57927	6,852896	9,543269	10,41066	16,79356	1,371159	3,294927	3,307568	6,886467	10,8848	9,451468	7,031457	6,521261	9,13427	10,15459	9,370096	8,761329	10,16862	17,04424	2,665437	11,0293	1,139962	0,272574	0,1685455	1,984278	11,79287	9,459272	3,697226	8,543324	8,7051	6,758538	7,166293	7,793849	11,76289	5,570085	7,541376	7,149163	3,009851	0,3627183	0,7429128	0,7028487	11,61562	8,296655	8,80381	7,103849	9,687845	6,893167	8,005361	16,5596	3,386107	13,04826	4,138138	6,428286	0,1883013	0,1577697	0	0	6,230935	12,45255	5,595021	18,90445	10,05954	6,861807	9,206247	20,45293	6,231971	0,9827448	4,438066	5,642477	0,4064434	0	0,2359637	0
12/6/2017 11:25:00 PM	32	9,829727	9,185662	10,69263	15,01706	4,706565	6,084908	5,962921	15,44057	14,70504	16,7298	18,03486	9,383289	11,24959	4,371616	4,086401	10,42468	9,005788	2,60168	11,1439	8,931117	4,836083	5,197489	12,99231	13,52474	6,620732	12,32123	10,63543	23,60183	1,495151	3,789512	3,538558	7,57923	10,86898	9,920148	7,279993	6,610921	9,182762	10,7329	9,653653	9,136412	10,79665	14,35435	2,633869	11,13568	2,237304	1,114127	0,158944	1,644286	11,835	10,19956	3,777285	9,260471	8,873577	6,901319	7,556229	8,226403	14,27173	5,816686	8,06297	7,214509	2,165257	0,3218253	0,6922801	1,431048	11,87735	9,292799	7,362124	6,058936	8,800771	7,230603	7,35273	14,85681	3,401443	21,86581	3,905905	5,287149	2,191023	0,1601873	0	0,2262931	7,949271	10,92659	5,961953	19,17012	10,14547	6,744239	9,501962	19,85163	5,954216	1,220643	4,486765	5,939089	0,16447	0	0,2264313	0,5766467
12/7/2017 12:25:00 AM	33	10,19922	9,581744	12,15207	14,72377	4,755747	6,221402	6,456192	16,80171	15,14465	15,59385	18,06179	9,697033	10,96133	5,400434	4,439586	12,03021	8,858311	2,550426	11,68566	9,284718	4,894245	5,073359	14,69924	16,86657	6,98269	15,58293	12,20553	18,60024	1,683383	3,264948	3,919098	7,254849	11,38822	10,02521	7,208706	7,021096	9,611378	10,66382	9,862539	8,866878	11,10176	14,67306	2,668753	12,32268	1,228448	0	0	2,049693	11,41509	9,655242	3,859555	8,99446	8,761189	6,773804	7,777824	8,787785	12,66772	5,915258	8,349773	7,3146	3,068496	0,3439296	0,703954	0,686754	11,65251	8,248785	7,538959	5,836856	9,373274	6,776704	6,962935	15,8801	3,453871	14,29232	4,308273	4,924362	2,086787	0	0	0	7,026139	12,83799	5,483118	19,74856	10,58922	6,752252	10,00111	20,35332	7,323995	1,290133	4,85791	5,968653	0,1660588	0	0,2362401	0,1503785
12/7/2017 1:25:00 AM	34	10,4244	9,653584	12,12768	15,04711	4,997444	6,371989	6,575694	16,37765	15,53168	15,90669	20,27596	10,50426	11,80047	4,701729	4,146151	14,58485	8,587326	2,80055	11,76593	9,510666	5,306145	5,877749	16,01715	14,59632	6,703899	9,909994	11,10052	24,91987	1,739128	3,327255	4,416584	7,028903	12,11082	10,52885	7,352108	6,906291	9,654413	11,66328	9,768181	9,889409	11,86913	14,94288	3,055302	12,40281	2,926821	0	0,1503095	1,399964	11,98414	10,85654	4,835116	9,033143	9,048477	6,903667	8,028778	9,14104	12,67849	6,228863	8,258662	7,177554	2,378979	0,3583665	1,065912	1,969427	12,1073	9,37576	8,24153	6,637932	17,90237	8,394673	6,999476	14,37079	3,458292	14,61939	4,405946	5,763498	14,45043	0,1511384	0	0,1925149	6,996989	12,25077	5,240246	19,30081	11,01887	9,638662	10,5667	23,80146	6,165452	1,392228	5,094634	6,182306	0,1648845	0	0,237138	0
12/7/2017 2:25:00 AM	35	10,31264	9,701039	12,22984	14,82676	4,97085	6,457713	6,993051	16,59863	16,03628	17,81098	20,21434	11,14107	11,67599	4,915796	5,070665	14,18097	8,635473	2,577572	12,2105	9,953029	5,192101	6,731944	15,66051	14,10291	7,00583	10,06148	11,14031	28,16258	1,728075	3,704203	5,095256	7,218309	11,97703	10,21503	7,335598	7,151374	10,18436	11,15309	10,19514	9,939145	11,89538	15,37985	2,723876	12,41745	2,185704	0,5861102	0,3369529	1,332753	11,96874	9,808038	4,226763	9,489667	9,283337	7,652451	8,282217	9,288449	13,30488	6,353959	10,92306	7,344856	1,74341	0,342479	0,6971154	2,323027	12,09908	9,231874	8,065249	6,390155	10,40534	7,622472	7,809599	16,08622	3,528404	14,06291	4,770115	5,499213	2,032977	0	0	0	7,211332	11,74175	6,22983	20,57126	10,90103	8,480811	10,91374	21,04927	7,603477	1,326536	5,472688	6,438647	0,1606018	0	0,2248425	0
12/7/2017 3:25:00 AM	36	11,00209	10,09429	12,62738	14,63473	5,233823	6,543089	7,137696	18,42244	16,61403	21,12919	21,99795	11,36349	12,48978	6,2433	5,017338	15,0199	9,242029	2,773334	12,54089	10,24025	5,323207	5,919955	16,06336	23,08404	7,682776	10,18858	11,4555	19,15451	2,006313	3,892573	4,635486	7,643748	12,44895	10,41639	7,444809	7,165397	11,0072	12,10046	10,12323	9,921599	13,234	15,16433	2,91494	12,54663	1,898693	0	0,1528653	1,441893	12,02814	10,92894	4,232634	9,65462	9,146152	7,066479	8,515488	9,520129	13,31386	6,535422	8,670563	7,631037	1,15958	0,3295618	0,6937306	0,9508317	13,40386	10,66361	10,73801	7,076219	11,59863	7,685746	7,467604	19,67161	3,681891	16,9514	4,792634	5,280242	0,3954604	0	0,1525199	0,7816645	7,400461	12,4953	6,50793	21,25974	11,74438	7,951827	11,45923	21,48568	7,139285	1,323152	5,369488	6,449562	0,1675094	0	0,2201453	0
12/7/2017 4:25:00 AM	37	11,25332	11,38235	13,56232	14,85031	5,43808	8,01814	7,538062	17,74405	16,41095	20,7559	20,51551	11,34201	13,16534	5,614984	5,169443	14,69337	9,571246	2,927028	12,57916	10,29703	5,441741	6,175744	16,61507	15,60441	8,253274	10,43345	11,678	21,60042	2,131756	3,967935	4,627888	8,311575	12,92945	10,9232	7,642848	6,958445	11,39893	12,48632	10,4454	10,42855	12,68305	16,65313	2,945817	12,8163	2,379531	0	0,1597729	1,619764	11,88543	10,46433	4,220201	9,650543	9,474883	7,982359	8,174458	10,04345	13,84919	6,796944	8,836691	7,728296	1,144866	0,6774287	0,6998094	1,459093	12,81174	10,27396	8,237733	7,59719	10,9842	8,116712	7,901538	16,01666	3,796212	15,23596	4,80638	8,829231	0,5888042	0,3100133	0,2072972	0	7,812639	12,67691	6,011757	21,05286	11,86243	9,209287	11,27217	22,73714	6,360867	1,41226	5,451481	6,691328	3,155739	0	0,2118562	0,3541529
12/7/2017 5:25:00 AM	38	13,13398	10,51476	16,22935	17,04735	5,63398	7,321852	7,479277	18,28484	17,2085	18,41443	20,08303	12,58614	13,82322	5,854471	5,463984	20,51966	10,06783	2,978213	13,7518	10,95166	5,438702	6,782369	16,65893	14,81847	8,082105	10,62314	12,25609	26,31811	1,794665	3,950459	4,270695	7,90375	13,07098	11,18113	7,791224	7,837505	11,13188	12,39445	10,78298	10,0449	14,41686	16,17533	3,007916	13,46327	2,151235	1,327434	0,1510693	1,55877	12,64292	11,30008	4,524549	10,47656	10,2676	7,672759	8,481089	10,57333	13,81797	6,714261	9,356281	8,78378	1,633027	8,405035	0,6884809	0,4248867	13,21342	19,03915	8,333885	7,705916	11,45868	8,837314	8,298589	23,53027	4,021677	14,95234	5,142918	6,150945	1,239017	0	0,1615689	0	8,126312	14,24065	7,164567	22,14957	12,29056	14,02278	11,24565	22,99983	6,505236	1,51843	5,672801	6,727453	0,1545922	0	0,2174514	0,2478448
12/7/2017 6:25:00 AM	39	11,95133	10,1597	14,38792	17,62254	5,789263	8,575445	7,728367	20,93639	17,63449	18,98727	21,23252	11,67233	14,6589	6,210627	5,988479	14,70118	10,99255	3,182126	13,67346	10,5417	5,66092	6,900489	17,47741	19,90681	7,87674	11,25919	13,10124	24,99613	2,162218	4,179929	4,531941	8,602729	13,45042	11,32087	8,169624	7,745911	11,11482	12,96357	11,57839	9,920355	14,04143	16,12069	3,735287	13,67934	2,508151	0	0,4985217	2,162149	12,89159	11,83528	4,699036	10,83105	10,31616	7,984155	9,210945	10,89205	14,07183	7,296572	10,18374	8,514451	1,201716	0,1690291	0,6838528	0,6413019	13,54236	11,17685	10,28895	8,376229	11,61355	8,983822	8,220878	16,76261	4,159621	15,34614	5,65788	7,084923	0,6155366	0	0,2010804	0,1542468	9,9656	13,35861	6,461165	21,94643	13,15077	9,506313	11,58868	26,38497	6,548685	1,591305	5,855299	14,8298	0,4250249	0	0,2087478	0
12/7/2017 7:25:00 AM	40	12,05881	10,38013	15,66486	16,88294	6,079452	7,871767	7,72436	19,05083	18,09868	19,41493	21,71391	11,95858	14,84741	6,325569	5,914084	18,12963	11,17132	3,36428	14,13054	11,15758	5,989515	7,682293	17,78225	14,9473	8,42928	11,36287	13,09675	21,33766	1,832173	5,073428	4,603711	8,826191	14,07321	11,44714	8,177361	8,168033	11,09037	12,68899	11,72283	10,25579	13,93692	17,70543	3,556933	14,52213	1,974953	0	0	0,9898597	12,75924	11,90615	4,756023	11,013	10,78698	8,39633	9,182347	17,87646	14,70428	7,292771	9,834908	8,862388	1,135196	0,3412356	0,6853034	1,171322	15,13525	11,5386	9,733367	8,607566	12,5498	9,252805	9,822543	25,92079	3,982648	26,71191	5,669209	6,415368	0,1605327	0,1699961	0	0,5492927	8,797179	13,92566	6,854278	22,79917	13,66745	9,180482	11,84986	24,34903	6,396096	1,596831	6,093266	7,244212	4,408364	0,5494999	0,206192	0
12/7/2017 8:25:00 AM	41	12,4437	10,795	15,31948	21,40812	5,866145	7,861821	7,834743	21,3179	18,36974	21,11993	22,49696	11,70749	15,73269	6,639382	5,103959	20,8488	11,83818	3,259837	14,66236	11,80406	6,334756	7,105714	18,01966	21,21622	9,002403	11,73802	12,64527	28,51935	2,250428	4,78842	5,166681	10,13781	16,447	12,20408	8,236074	8,210861	11,49432	12,80711	12,16167	10,72468	15,42503	17,82597	3,541252	15,21117	2,889036	0,2481902	0	0,9969055	12,96101	12,67531	4,853766	10,48637	11,04139	8,517628	9,666639	11,52092	15,45611	7,556021	10,04269	9,405807	1,592824	0,7047828	0,6661693	0,742153	14,49485	11,2864	21,04926	8,544913	14,19533	9,582159	9,005927	17,49171	4,260196	16,47091	5,33495	6,324396	0,3192004	0	0	0	9,051793	15,25599	8,996325	23,85244	14,09987	9,244929	12,23585	26,04567	6,455225	1,641109	5,944201	8,31496	5,061616	0	0,2137904	0
12/7/2017 9:25:00 AM	42	13,01586	11,41053	15,31969	18,2291	6,425937	8,318689	8,353296	20,28314	19,04047	21,75046	22,22383	12,21105	16,31452	6,525406	5,322655	14,28258	12,00037	3,347839	15,41667	12,19579	6,259394	7,843031	20,06051	15,43069	9,248591	11,96093	15,05878	28,53711	1,786859	4,160174	5,172138	11,09596	15,62894	12,46083	8,928906	8,552856	11,49722	13,19477	12,01184	11,17581	14,48476	18,05254	3,671185	15,50419	0,1979719	0	0	1,881493	12,97663	11,74065	4,803617	10,79983	11,56174	8,866324	9,854319	12,12644	15,76578	11,79232	10,48035	9,075487	1,58792	1,410257	1,0407	1,047884	14,84382	11,53611	9,21958	9,320984	12,81547	9,688122	9,62789	17,8219	4,178824	17,62924	5,610632	7,028003	2,029316	0,6529067	0	0,198041	10,44381	14,07341	6,939518	24,23581	14,67334	14,16377	12,1799	26,56009	6,731944	1,996367	5,842866	7,592908	1,767172	0	0,5336124	0,1508621
12/7/2017 10:25:00 AM	43	13,59168	11,12532	15,95753	19,02845	6,150047	9,082187	8,455943	20,08863	19,3663	23,66214	22,28766	15,32597	19,48338	6,087947	7,311906	24,5892	12,3126	3,531098	15,7262	13,01538	7,456828	7,528598	19,6922	15,50136	9,095519	13,49193	14,3292	26,48472	3,741158	5,535754	4,475851	9,692197	14,94508	12,30997	8,733007	8,824255	11,87376	12,45199	11,97274	11,3447	15,1863	20,4215	4,345021	15,29917	0,6005471	0,4897491	0,2129614	2,122085	13,97581	12,13459	4,46321	9,895489	11,1479	10,56366	10,36182	12,12526	15,59108	7,969096	10,6641	8,277797	0,1515528	0,1704106	0,8229719	4,051034	15,61215	12,9624	8,956469	10,06514	13,62808	10,00325	10,3277	33,96601	4,477716	17,37967	4,948814	8,071397	0,8740882	0	0	0,1641938	8,463542	14,912	6,962105	22,57163	15,6366	10,46696	13,60176	25,77365	6,451979	1,685455	5,506465	7,065719	0	0,1970739	0,2203526	0,4174955
12/7/2017 11:25:00 AM	44	14,10954	11,21926	15,59212	18,87758	6,355341	8,775558	8,565705	26,27141	20,89985	28,32366	22,33864	14,42992	17,51423	8,31572	6,571895	15,5379	12,83509	3,707104	16,06412	12,91404	7,09784	7,885859	19,72073	15,67425	9,547689	12,40564	16,2663	27,85588	2,813122	4,593419	4,45347	9,769977	15,43104	12,53709	9,105742	8,490412	11,83832	12,42878	12,49102	10,69249	14,47882	21,14134	3,882902	15,64669	0	0,5282245	0	1,965628	13,99812	12,28386	4,732468	10,58825	11,43084	10,84273	10,38095	11,84537	19,18325	7,882336	11,18963	8,996463	0,1779399	0,171723	0,715835	3,322212	17,32607	12,51306	9,521856	10,34096	13,83876	10,02438	13,3763	30,62072	4,400143	18,67968	5,204465	7,531429	0,1530034	0	0	0,3108422	8,71629	14,64916	6,92508	24,0882	17,95936	8,959301	13,67174	25,9853	6,814905	1,514907	6,272934	7,330764	0,165299	0,2763041	0,2366545	0,8264949
12/7/2017 12:25:00 PM	45	13,01399	11,88453	16,38725	19,40968	6,477605	8,992389	8,522602	21,06619	20,91028	23,23414	22,6919	12,65169	21,02343	6,966526	6,222992	22,43086	13,257	4,115067	23,662	13,13964	6,620317	8,165479	24,27719	17,78936	9,623191	13,67602	15,70237	24,46846	2,28766	4,52607	4,78849	12,88558	15,85993	12,95763	8,949008	8,429901	12,29678	16,07793	12,87197	10,98109	18,08328	20,12475	3,714703	15,87499	0,4808383	0,6989805	0	1,980203	14,19464	12,64686	4,929404	10,63813	11,93392	12,74833	10,3583	11,66494	16,29103	8,196286	11,09672	9,787799	0	0,3413738	0,9666502	3,88753	14,92782	12,66012	9,540991	10,08462	13,0716	10,36106	10,27831	21,27825	4,33383	18,94763	5,708029	8,108146	0,3627183	0	0	0	9,582574	18,39405	7,091	24,91897	16,40135	19,41209	13,45588	28,59907	7,217547	1,640694	6,325846	7,535022	0,1717921	0	0,2364473	0,1581151
12/7/2017 1:25:00 PM	46	13,60957	12,36461	17,55609	19,20659	7,227149	9,473503	8,831441	21,36163	21,25339	22,70447	23,21038	14,03169	20,64026	7,499517	6,341734	26,1687	12,75648	3,699782	17,05943	13,26806	6,276456	8,376161	20,51282	22,40779	9,532908	12,79461	14,58499	25,72889	2,413793	7,163669	4,934171	12,55616	16,08042	13,2396	9,394755	9,125842	12,45469	14,05801	13,31116	10,90131	15,56042	20,56642	4,155822	16,28806	0,3008261	0,514202	0	1,449975	14,14891	13,98313	5,053188	10,43276	12,56521	9,653445	10,4081	11,92543	17,9606	8,301351	11,75432	10,11798	0	0,1826371	0,6774287	2,777824	16,62197	12,93767	9,803755	10,26981	15,25413	10,71335	10,02549	24,22165	4,599705	19,48449	5,758386	7,5688	0,1641938	0	0	0,2008041	9,647713	22,14737	7,556298	26,12331	16,34277	11,55594	13,56039	26,64919	7,23841	1,562914	6,34422	7,870317	0	0	0,2260168	0,3192695
12/7/2017 2:25:00 PM	47	22,02566	12,41144	18,0926	20,75162	7,630002	9,618838	9,013525	21,6409	20,71155	25,31561	23,8952	13,85065	19,70705	8,616891	7,155172	20,30532	13,51183	3,945209	17,71883	20,01941	7,033322	8,417399	20,87975	17,79786	9,981349	12,74052	15,36479	26,82471	2,837367	4,862815	5,052498	11,62411	16,40162	13,64577	9,718514	9,257225	12,89415	14,19437	13,95274	11,07994	15,39539	21,06052	3,95115	15,94075	0,3511135	0,5276719	0	1,755291	14,5758	12,76629	5,562832	10,42537	12,73127	10,0536	10,816	12,71718	17,10233	8,639754	12,349	10,24329	0,4389092	0,1795977	0,6821949	2,984223	18,67291	13,45069	16,9936	10,56822	15,94482	10,86324	10,58832	28,96179	4,725284	19,89991	5,795273	7,743977	0,154454	0	0	0	10,43145	17,16809	7,539581	26,3436	17,15766	10,95905	14,58437	27,35833	7,423948	1,549997	6,574726	8,803535	0	0	0,2011494	0,2700182
12/7/2017 3:25:00 PM	48	14,23464	12,80684	19,40677	20,66714	7,383676	9,839329	9,836014	23,19421	21,14729	23,91185	24,70781	14,44435	19,73565	8,483229	6,765653	22,66502	15,98268	3,89948	18,18171	14,02458	7,500415	8,88311	22,03097	20,57154	10,97397	13,62621	19,49582	32,00169	2,924749	4,997029	5,373148	16,82976	16,08822	13,5626	10,0679	9,637973	12,79171	14,38999	13,94279	11,875	15,76405	21,19875	4,144424	16,71385	0	0,4984528	0	1,863741	15,17179	13,21784	5,883345	10,75327	13,25099	10,21738	11,21988	12,6693	18,67126	9,371062	11,92038	10,42661	0,4819435	0,1849166	0,6844054	2,680979	18,56895	13,59209	10,65187	10,83727	15,60918	11,28219	11,11205	27,66191	4,714371	19,07183	6,050923	7,591526	0	0	0	0	10,20723	16,21311	8,032438	27,65045	17,53115	11,57452	13,99957	27,76629	7,686575	1,697336	6,280325	17,26466	0	0	0,197143	0
12/7/2017 4:25:00 PM	49	14,82835	13,03838	17,47935	20,09753	7,568731	10,08869	9,495054	22,95487	21,33193	26,55795	25,44298	14,56959	19,98266	9,158999	6,809309	30,50308	13,72665	3,838694	19,09275	14,87656	7,840614	9,099664	23,7071	22,55291	10,99338	14,10381	16,74237	28,59168	3,041142	5,62431	6,252832	11,91375	17,1102	14,15458	10,16986	10,16792	13,09392	14,63797	14,29066	11,72662	15,95256	21,63227	4,452297	16,51815	0,1485826	0,6533903	0	1,742788	15,39816	14,27477	5,800522	11,82271	13,80885	10,36811	14,63963	12,94948	18,27552	9,106985	12,40247	10,54266	0	0,1781471	0,6756328	3,005568	17,74799	14,37465	10,90773	10,74222	15,53051	11,42994	11,51864	30,13484	4,977412	24,46784	6,156747	8,472867	0	0	0	0,1897519	10,37971	16,82699	8,420506	29,23464	18,12065	12,1216	16,01252	29,42998	7,64133	1,693606	6,340628	8,625179	0	0	0,2020474	0
12/7/2017 5:25:00 PM	50	14,85522	16,42898	18,23283	21,30416	7,608242	10,53755	9,762861	23,21729	21,4144	24,81039	26,07345	15,35581	28,36435	8,962547	7,051281	27,34416	13,47121	3,816105	20,26615	14,71617	7,70564	9,327269	23,88953	21,21187	11,3952	13,44261	16,09202	29,44269	3,563495	6,297248	5,379021	13,00992	16,44749	14,12412	10,14879	10,01409	13,55085	14,62671	14,82268	12,30818	16,13361	22,85961	4,657245	17,01419	0	0,4764175	0	1,750594	16,14204	13,4194	6,168283	11,6494	13,64542	10,06631	11,53183	12,65998	19,54182	10,11881	12,52874	11,04491	0,1820154	0,1838804	0,8743645	2,370759	19,89666	14,3933	21,31963	10,89909	16,12546	11,45371	12,96557	26,59662	4,829451	30,80943	6,280118	8,075541	0	0	0	0	10,97867	16,78907	8,940444	29,61028	19,51716	11,70487	14,933	28,92255	7,730577	1,875	6,549445	12,46215	0	0	0,200735	0,2224939
12/7/2017 6:25:00 PM	51	16,2567	13,05896	19,29439	20,70761	7,80953	11,27943	10,57382	24,84969	22,0794	26,15758	31,42988	15,08324	22,09356	9,076108	6,392918	21,66211	13,86964	3,915437	20,58418	15,18885	7,676007	10,44402	22,45538	23,91979	12,27412	14,29612	16,00664	28,7299	3,325459	11,11496	5,978462	13,90625	16,701	14,2106	10,37184	10,14893	15,89965	16,28696	15,72558	12,34278	17,25513	22,70529	4,806311	17,63173	0	0,486917	0	1,889092	15,46813	13,69854	6,193979	12,54055	14,17848	10,75058	11,5395	12,65197	19,09724	8,625525	12,96461	11,22382	0,1505167	0,3548436	0,9264479	4,094206	18,80602	13,37388	11,3418	11,18797	15,23652	11,60146	13,5206	25,80881	5,128274	23,13157	6,306159	7,617568	0	0	0	0	11,18548	18,66435	9,414235	30,35139	21,0349	12,79834	14,53325	28,76119	9,585198	1,757847	6,759643	8,508302	0,4226072	0	0,224428	0
12/7/2017 7:25:00 PM	52	15,42123	13,37637	18,36463	21,78728	7,523761	12,82846	10,66486	24,60848	21,18542	29,43979	27,23814	17,24504	22,51651	10,35477	6,858905	26,3027	14,30344	3,969178	21,93158	14,88713	8,107387	9,996408	24,02983	20,33564	11,86892	15,21655	19,29909	34,16183	3,214868	8,230481	5,642269	14,32126	17,89373	14,51205	10,4347	10,45645	14,14511	15,58521	15,12689	12,65149	17,32489	22,70826	4,786624	17,32662	0,5581344	0,7145916	0	13,32021	15,81399	14,18912	6,05859	12,30576	13,98521	10,61636	12,31481	12,82445	19,27498	11,4325	13,45097	11,70259	0,2653902	0,1851238	0,6714882	2,332352	19,30779	15,59937	12,75613	13,73108	22,60555	11,4602	21,66376	34,08537	5,466539	22,45199	6,748384	8,522119	0,1778017	0	0	0	11,2357	19,99814	9,173644	30,27797	20,27996	12,10454	15,86836	29,49533	8,088458	1,725243	6,129256	9,655171	0,8613091	0	0,2037743	0,6092507
12/7/2017 8:25:00 PM	53	15,40658	13,35468	19,00351	21,67268	7,953485	11,56202	10,82062	25,04373	21,70307	27,03809	28,20851	16,00527	23,74351	9,354899	8,338791	24,00296	14,49374	4,255913	20,79672	15,76474	8,136536	10,05139	24,8077	21,04098	12,55222	15,73919	19,69551	33,40289	3,871781	6,32702	6,175398	16,40107	17,13811	14,5479	10,94323	10,74726	14,30572	15,87402	15,5821	12,94803	17,42091	25,15874	4,811906	20,11418	0,2219413	0,5021137	0	1,717576	16,39686	14,11845	5,980396	12,47361	14,45195	10,84473	11,9621	13,27628	20,01506	9,111406	13,37727	12,02821	0	0,1778017	0,6904841	2,073801	18,7232	15,92935	12,27806	13,57158	17,42975	11,74403	12,9195	31,10003	5,146924	25,80633	6,562362	9,191811	0,7207394	0	0	0	11,46876	18,73508	9,655932	30,82215	20,51786	12,79433	16,08677	31,06239	8,155463	1,516564	6,351542	9,321328	0	0	0,2336842	0
12/7/2017 9:25:00 PM	54	17,39894	13,53918	19,31822	21,89704	7,640155	11,59552	11,19619	25,66334	21,9514	28,83966	29,23132	16,79045	25,21745	9,77502	7,593875	29,16908	15,06514	4,336663	20,78719	16,08947	8,30819	10,75465	25,6719	20,90918	12,8793	16,24033	20,43518	36,49322	3,828263	7,747155	6,267339	15,58203	17,42989	14,39531	10,98323	10,71211	14,36388	15,67474	15,90849	13,1134	17,82507	26,62287	4,701247	18,16479	0	0,6692086	0,1782162	1,697613	16,51629	15,22374	6,284469	12,15987	14,64122	10,82346	11,88992	13,42265	21,95817	9,122183	15,04711	12,3499	0,2550978	0,1837423	0,6953195	3,442128	20,2341	15,06196	14,20487	12,78473	17,19448	12,32627	14,92339	30,75701	5,38579	21,91935	6,377377	9,733643	0	0	0	0	12,61494	19,25771	9,916625	31,34159	21,08146	18,54864	16,58771	30,60393	8,944035	1,509588	6,119515	9,538505	0	0	0,2417661	0,2564794
12/7/2017 10:25:00 PM	55	15,94496	14,27574	19,4793	22,57882	7,732303	11,8272	11,39354	25,80833	23,85859	28,43356	29,44387	16,77629	24,58354	11,50793	8,33437	23,71519	17,34886	4,165492	20,99311	16,34691	8,51224	10,36348	27,04624	21,96908	13,61737	16,90388	18,81196	31,39071	4,238644	7,015777	6,239708	15,55226	18,12086	14,73744	11,21602	11,53528	14,50749	16,1314	16,29193	13,75933	18,60715	24,16805	4,840227	18,48433	0	0,7144534	0	2,087478	16,53791	14,62492	6,31576	12,54794	14,79602	11,71198	13,84871	13,38258	20,86773	9,592175	13,91592	12,39666	0	0,1802194	0,6744584	0,4235743	23,01586	15,54335	12,31308	12,92648	18,53303	12,06724	15,04607	36,78638	5,866974	24,73358	6,636412	9,045922	0	0	0	0	11,90035	19,38847	9,737926	31,47754	21,52713	13,59506	16,87721	30,71916	8,781498	1,501091	6,203996	9,911512	0	0	0,2415589	0,2515059
12/7/2017 11:25:00 PM	56	16,34519	14,63279	19,62305	22,66744	7,671515	11,9246	11,70929	26,48092	24,90951	31,26244	30,33226	18,4433	25,07584	10,18623	8,629118	25,37156	14,69558	4,419761	21,04802	19,64889	8,542702	10,81047	26,68615	24,51654	13,83628	19,89286	19,48151	32,21396	4,650821	9,004063	6,744032	16,26858	18,43494	17,59084	11,69775	11,3445	14,98639	16,27583	16,46711	14,22372	18,65516	24,09863	4,858325	18,25928	0	0,4836704	0	1,428078	16,77311	14,97265	6,513042	12,82915	14,94502	12,2342	12,4093	13,79815	20,67356	9,786418	15,15259	12,59367	0	0,3232759	0,6744585	0,6203719	22,47893	16,37178	12,37622	13,51024	18,62691	12,43983	20,62645	36,11834	5,69235	24,29321	6,428423	9,766455	0	0	0	0	13,29362	18,86847	10,05112	32,14764	21,78044	16,77063	17,12326	30,90897	9,547622	1,674956	6,372679	10,2399	0	0	0,1956233	0
12/8/2017 12:25:00 AM	57	16,29359	14,81778	20,49362	22,88717	8,212035	14,27608	12,02766	27,21327	24,18518	29,0118	32,44073	18,1755	27,57681	10,08503	8,546019	24,13897	16,23411	5,040962	21,64007	16,80226	8,381825	10,99566	26,89034	27,45628	14,32727	16,98393	21,32978	33,31683	5,06652	9,529247	6,684834	16,87756	18,54547	24,33438	11,96369	11,45999	15,35692	16,70949	16,56844	14,54396	19,90792	26,80199	5,175937	18,79891	0,2223558	0,5025973	0	1,657756	17,25057	16,51456	6,593929	13,72272	16,10612	11,30264	12,41442	14,16715	21,376	20,74077	13,97892	12,72616	0	0,1864362	0,6768071	0,6841982	22,59926	16,78285	13,07285	13,79421	18,99757	12,65825	22,609	35,62176	6,05189	24,25046	6,46234	9,817848	2,508082	0	0	0	13,60618	19,41051	10,20004	33,01911	28,42838	14,37921	17,76291	32,35494	10,0353	1,291515	6,22907	10,90697	0	0	0,202531	0
12/8/2017 1:25:00 AM	58	16,71523	15,43725	20,48388	23,48551	8,314753	12,97663	11,78396	29,47233	25,37826	35,32777	31,96749	23,03948	28,55514	11,25166	8,619861	26,15378	16,72718	5,14057	22,37415	16,74472	9,158516	20,01561	27,91411	25,16675	15,90994	17,25782	21,54627	37,35038	4,920839	8,577518	7,240067	16,96646	18,8025	16,08283	12,03602	11,68428	15,7655	17,11504	16,92591	15,03571	20,62313	26,16303	5,740219	18,93326	0,5530919	0,4865716	0	1,65969	17,61356	15,94185	6,746933	13,71249	14,64806	11,52713	12,51485	14,64523	21,63282	12,32413	14,56296	13,20734	0,1818772	0,1867816	0,5222839	1,505098	26,10176	17,59236	13,17805	13,93706	20,51717	13,27434	20,97998	36,41661	6,02198	24,74981	6,67613	10,7807	0,4393927	0	0	0,4753122	13,15187	26,87016	10,17732	33,05192	22,00935	14,48262	18,03638	33,9316	10,74726	1,316244	6,663903	11,11592	0,321549	0	0,2012185	0
12/8/2017 2:25:00 AM	59	17,389	15,54432	21,24427	23,16085	9,19409	13,03789	12,27682	30,27085	25,07778	31,91908	33,26875	20,21565	26,5366	10,96409	8,978642	27,77465	17,20677	5,055606	23,99619	17,41331	10,33764	12,07622	28,91475	26,69989	17,43749	19,64426	20,34193	34,03238	5,839481	8,552443	7,067447	17,1779	19,12405	18,03962	12,1549	13,90114	16,00436	17,61204	17,18626	15,41245	21,63545	33,59534	5,662163	19,26448	0	0,6390225	0	1,605327	18,80982	15,70216	6,816838	13,77521	15,2245	11,99208	12,45441	14,9712	23,25017	11,43464	14,95496	13,66041	0,2555123	0,1764202	0,6620247	0,6520087	21,98911	19,20735	14,95565	14,88216	19,84354	13,71567	25,11777	32,8909	6,626947	26,23135	6,74569	10,73911	0	0	0	0	13,36172	22,28904	11,58426	36,52914	23,1241	15,63246	19,21986	34,32043	10,46095	1,338763	6,792039	11,54074	0	0	0,2247044	0,6380553
12/8/2017 3:25:00 AM	60	17,69065	15,93149	21,43243	23,83013	9,617319	13,4757	12,05045	29,26116	25,96361	30,71508	33,79262	19,86005	32,96682	11,27811	9,173782	28,83462	17,62109	5,552954	23,21646	17,70716	9,792979	12,83626	29,44622	24,80161	15,70561	19,00316	21,02108	36,5462	6,329162	9,748011	7,451509	18,2702	18,98272	17,19337	12,26183	12,08444	16,20766	18,07402	17,18115	15,87457	21,70065	26,03407	6,024052	21,03469	0	0,4663323	0	1,904564	24,50079	16,98607	7,266592	14,11403	16,56271	12,20435	12,93697	20,36527	22,55264	13,13667	15,43656	13,75166	0,1583913	0,1778017	0,5039788	0,9634726	21,594	17,72104	13,78786	15,07225	21,75999	14,12999	22,4169	42,41006	6,463928	25,87257	7,25713	11,33386	0	0	0	0	14,6453	20,77814	11,47609	35,19155	23,47536	14,50873	18,80236	36,00195	14,16494	1,74866	7,309695	12,19082	0,2028763	0	0,2248425	0,3277658
12/8/2017 4:25:00 AM	61	17,21037	16,10943	21,79957	24,82793	10,0545	15,30138	12,00576	33,12328	30,42489	32,89312	34,26704	23,22661	27,84407	13,24796	9,806795	26,65921	18,58581	6,527478	24,07804	18,26225	10,48761	12,80808	30,80778	26,53411	16,32529	18,95447	21,66598	38,76133	6,438993	9,068925	7,084578	19,5155	19,49043	17,32924	12,56514	14,00455	16,4202	18,65019	17,51886	16,04775	26,02108	27,47652	6,351956	19,61967	0	0,6453775	0	1,68214	18,79124	16,79494	7,369308	14,18414	15,84459	12,16229	13,03064	15,42274	30,67515	10,75438	16,71848	15,11584	0,5151	0,8299486	0,6589164	0,3961511	21,49805	21,43091	14,16252	15,43953	23,54498	14,30572	14,9312	28,9307	6,413019	35,26021	7,816438	10,71093	0	0	0	0,1586677	13,26412	34,43724	12,29947	35,73179	23,27883	14,69151	19,48531	35,9565	10,48899	1,410671	7,368825	11,32833	0	0	0,2012185	0,1638484
12/8/2017 5:25:00 AM	62	20,33778	16,56913	22,50428	25,36755	10,38068	13,99481	12,63311	29,84036	27,80304	32,74771	34,58347	24,18041	32,284	12,66412	9,802167	27,46394	18,62684	5,56373	27,83253	17,7524	10,58003	13,67671	31,51919	29,21869	16,55173	19,67811	24,8231	39,35649	6,828443	9,418448	6,877832	19,02223	19,81156	18,9957	12,92102	14,02147	16,83321	20,90179	18,18033	16,54592	21,98283	27,38996	6,263746	20,01409	0	0,4716512	0	1,701481	19,47088	16,15647	7,250635	13,53732	16,13292	12,33636	13,3334	15,79769	23,26854	11,09375	15,73787	14,45444	0,3332228	0,1674403	0,6752183	0,8267711	22,29388	22,83461	15,72868	14,74739	21,59089	14,75333	25,07239	30,03958	6,577075	31,25048	7,65031	13,73011	0	0	0	0	13,35489	22,22826	11,42925	35,20308	24,16998	19,8432	20,5714	36,28143	10,87416	1,566921	7,338156	11,55829	0	0	0,2155863	0
12/8/2017 6:25:00 AM	63	19,95386	16,77954	23,18758	25,63653	11,05507	14,38066	13,84484	29,77972	27,74349	33,96206	34,88119	20,04117	29,08889	13,12279	10,45141	30,11377	17,8297	5,151346	24,03266	17,22052	10,2046	14,0797	31,17194	25,9614	18,07589	19,18332	23,41968	41,8176	7,468778	9,61573	7,981045	19,23705	20,32169	18,4404	13,49483	13,38576	17,156	19,81591	18,28139	17,9825	23,18275	31,0874	6,428354	21,47547	0	0,4620496	0	1,733601	19,52165	16,40812	7,498136	15,23389	20,04877	12,88047	13,48046	15,63536	24,42121	11,55117	15,61188	14,43779	0,2711235	0,4237815	0,6799846	0,4072033	22,56528	20,59613	25,27423	15,23762	21,45205	15,33357	17,3671	32,74439	8,110425	31,3369	8,136329	10,87457	0,5507432	0	0	0,1567335	13,63616	22,54566	12,27392	36,229	24,64163	16,1057	20,02349	39,02243	10,97591	1,734845	6,958375	11,46151	0,9050343	0	0,1938274	0
12/8/2017 7:25:00 AM	64	19,89853	17,02621	23,30177	25,13981	11,14293	14,32299	13,42465	38,5282	27,81416	32,5536	36,14701	21,1066	31,18929	13,01178	12,78363	29,70207	17,98049	5,038614	24,87691	18,52343	10,59564	14,06312	36,21685	28,42728	17,50815	21,02398	24,38605	39,78835	7,75496	9,026303	8,167137	20,20792	20,64192	18,98963	13,7422	13,31137	17,61004	19,24099	20,9862	17,04258	24,69945	28,95681	6,585917	21,41779	0	0,7279233	0	1,48928	19,51778	17,32634	7,785629	15,82415	35,14638	13,48496	13,83489	17,19316	23,75953	12,66903	16,76945	15,56421	0	0,367001	0,6795701	0,5624862	22,95936	22,25768	21,78133	15,41694	22,92682	15,50115	16,81801	34,79091	7,095215	28,59672	8,54215	11,40977	0	0	0	0,1845021	14,19775	24,59072	13,60971	37,74349	26,76703	16,65962	20,23293	38,13377	11,60222	1,809032	6,941036	11,76696	0	0	0,2273983	0
12/8/2017 8:25:00 AM	65	18,9164	17,50504	27,67808	26,08173	10,3927	15,13007	12,73507	32,47887	32,67027	38,7243	37,04341	22,50705	31,27715	14,45513	11,11123	29,80341	20,06065	6,334204	25,97453	19,16556	12,80048	14,17123	33,11409	29,6522	16,91251	21,52983	24,08322	37,90424	8,003979	10,42233	8,099374	21,15108	21,14604	18,8523	14,1208	13,33672	17,7305	19,23533	18,81155	17,20919	23,44683	29,97002	6,528377	22,09397	0,5364445	0,5884588	0	0,584107	20,7999	17,49551	7,797234	15,48098	17,27088	12,65135	15,17006	16,60263	25,8629	11,294	16,71716	18,76547	0,4012627	0,1738644	0,9252045	1,150738	23,82412	19,9886	16,24855	16,30333	32,52846	15,42703	16,28219	38,85286	7,068482	27,67041	8,777147	10,97549	0	0,2278128	0	0,8100547	15,56021	23,18213	12,88835	44,43337	26,13886	15,73117	22,28317	40,93225	11,7785	1,83687	7,191023	12,28158	0	0	0	0,6120137
12/8/2017 9:25:00 AM	66	18,8724	17,82666	24,56614	28,03244	10,38379	15,70389	13,44959	32,53944	37,52135	37,63062	37,28393	23,02533	32,7122	18,54229	10,3851	31,11627	21,88536	6,261881	27,56071	19,35448	11,57086	14,57512	34,07369	31,70998	21,82713	22,03208	24,23726	38,12576	7,954935	13,67733	8,811409	24,16121	21,15288	19,22144	14,39034	13,70745	17,81727	19,6254	19,33742	17,61529	23,99909	33,11706	6,785133	22,33325	1,635513	0	0	1,648016	20,95885	17,97959	7,783488	15,80135	17,35902	12,86051	14,2937	17,23889	31,22879	12,0537	16,72455	15,52505	0	0,189821	0,6883428	0,2912936	29,20134	20,2216	17,47499	16,60187	27,0977	15,9433	16,48182	45,95746	8,1909	27,66751	9,041018	10,80073	0	0,2958527	0	0	15,4894	25,15335	12,88144	37,08513	27,0852	17,61335	21,81725	40,48567	11,59269	1,748936	7,697696	12,64154	0	0	0	0,3355714
12/8/2017 10:25:00 AM	67	20,00408	18,22585	25,11943	26,74949	10,76529	15,83914	13,72334	35,50122	29,52814	35,51606	47,98029	22,87322	33,09723	14,48987	10,97964	33,5876	22,0414	6,243991	26,22969	27,39763	12,30935	14,97023	35,33088	28,02153	20,37446	22,15759	27,00113	44,13413	8,947626	9,884367	8,543048	22,3318	21,69333	19,59839	14,7677	14,94619	18,87164	20,00622	19,81957	18,13371	26,1276	30,99525	6,770281	23,08701	1,391951	0	0	0,5781665	21,17685	18,03824	8,592092	16,48645	17,83895	13,7252	14,58085	17,34997	25,21124	14,10022	18,19567	15,97231	6,058521	0,1760058	0,6764616	0	24,88043	27,88455	17,04907	16,8723	24,10533	17,35418	17,03318	34,35911	8,328222	27,99997	8,776457	11,23971	1,173257	0,2604167	0	0,373356	16,6838	24,5767	13,69957	37,71178	27,18937	16,94428	22,89664	41,75585	12,94071	1,800882	8,24091	13,03389	0,1557665	0	0	0,1577697
12/8/2017 11:25:00 AM	68	20,68227	19,79982	25,82394	32,60576	11,81352	16,14252	15,40534	34,69434	30,74941	36,80316	38,84698	24,87283	33,91177	14,80085	10,1568	34,50914	22,52929	6,156402	27,05419	19,60109	11,80883	15,4894	36,96743	28,62898	19,36871	23,10946	27,20636	42,73016	9,065125	12,71925	9,415203	25,13442	22,15662	20,74381	15,10624	13,80291	18,66096	20,90455	20,36258	18,63865	26,60774	29,29335	6,931642	23,30909	1,739818	0	0	1,120413	21,79867	18,76568	9,071826	19,34129	18,30543	15,39857	14,49443	17,61114	25,63446	12,53364	19,9227	16,08705	0,2767877	0,1719303	0,5178631	0,7380775	24,41237	20,32155	23,10428	16,65721	23,95467	17,78777	21,5013	46,74092	8,363796	27,01695	9,271456	11,29462	0,2347204	0,2635251	0	0	17,12927	25,13663	14,85501	40,86808	25,77013	26,13741	22,13631	40,54618	11,91817	1,788102	8,145861	12,8842	0	0	0	0,3609914
12/8/2017 12:25:00 PM	69	18,99667	19,18484	25,68683	28,02007	12,14709	16,84011	15,05077	33,52164	30,61913	37,1435	41,24116	25,4023	35,81863	15,00843	13,30114	40,12282	24,15941	7,038711	28,17798	21,4372	14,90606	15,40969	41,25705	31,98359	20,39981	24,08253	30,31616	44,2727	10,11474	10,93819	9,221996	25,13442	22,626	20,50301	15,59184	15,95118	19,7688	21,06495	20,53942	19,17565	27,92309	35,36658	6,981791	23,58753	0,3062141	0	0	0,9127017	21,84999	18,08514	8,458914	17,07297	18,62111	14,36485	15,18326	18,29424	26,44417	13,36255	20,38517	16,50082	0,2113727	0,1813246	0,6563606	0,8664898	27,02407	21,01576	16,3436	18,93499	26,28019	17,25996	16,43167	40,49901	9,042469	28,62408	9,054349	15,95719	0,3843391	0,263456	0	0	17,001	26,25622	13,81942	38,78847	28,6479	17,33311	23,39274	41,32675	18,40966	1,640003	8,831649	12,88116	0,5175868	0	0	0,3995358
12/8/2017 1:25:00 PM	70	24,08219	19,62665	29,58776	32,75185	11,4278	18,3745	14,92719	34,51619	32,70744	38,17944	41,11896	25,9708	36,83963	15,0364	11,69968	38,67527	24,46687	7,677526	28,97139	21,80772	13,74986	15,41798	36,99892	34,01104	22,33829	25,26954	28,66283	43,49718	9,448635	13,97636	9,520267	26,24634	22,88904	20,87637	15,80854	15,57381	19,58651	21,61237	20,61361	19,61967	27,93228	32,96703	7,009077	24,73358	0,1718612	0,2584825	0	0,7324823	23,36159	21,28101	9,34502	18,28015	19,45831	15,01382	15,68751	18,6582	27,17715	18,06746	21,24807	16,85814	0,7931311	0,1687528	0,6834384	0,8568882	27,59719	22,03643	16,64781	17,28317	24,62803	18,02719	16,97019	43,93989	8,794347	33,91558	9,502515	12,23337	0	0,2610384	0	0	17,17189	27,71662	14,68163	39,71305	28,88733	19,35221	23,39757	42,34783	13,49753	1,814835	9,147947	13,25093	0	0	0	0,1615689
12/8/2017 2:25:00 PM	71	21,34056	20,59875	26,56754	28,88622	12,30866	17,11069	15,56912	37,70599	32,74018	38,93851	41,99678	26,40287	36,24206	15,64987	12,40875	33,6544	23,49863	6,996089	29,13634	22,51271	14,75222	16,17941	40,57092	38,37319	20,97729	24,93182	28,17169	43,82163	11,30153	16,00478	9,767006	24,64557	23,95633	21,0847	15,82277	14,95227	20,18188	22,5641	21,31569	19,69662	28,04487	32,28497	7,293118	24,06561	0,4210185	0	0	0	23,06401	25,69007	9,053037	18,1806	19,36181	22,34354	15,46537	18,59631	27,14606	13,28318	18,84885	17,28365	0,2731267	0,1795977	0,6583638	0,356985	27,24145	24,16031	17,22142	17,48156	25,23348	18,07996	17,51748	40,17366	8,546087	30,8821	9,747597	13,36919	0	0	0	0	24,22676	27,02925	15,43987	47,63477	29,69275	19,1418	24,75084	45,8084	12,51934	1,890473	8,667315	19,94813	0	0	0	0,5506742
12/8/2017 3:25:00 PM	72	26,9141	20,33088	26,65838	28,61599	13,93395	18,96869	16,17892	36,3217	33,4489	42,02821	42,26466	25,41335	36,42145	16,89103	11,74528	38,31289	23,4679	6,535008	35,62942	21,0485	13,47446	16,86761	41,66246	32,42091	23,7281	24,94543	31,984	42,47493	9,087438	12,71172	11,6505	25,39898	24,8251	22,40012	16,6706	14,87856	20,65498	24,51122	21,62674	19,80672	28,95343	34,24231	7,500898	24,333	0	0	0,16896	0	23,23787	18,8418	9,32789	19,01698	19,82082	16,76372	15,50087	19,78352	29,2727	13,10538	18,28436	19,53836	0	0,1659206	0,6567059	0,7833223	29,78027	29,70546	18,89893	17,39673	25,732	18,60377	18,57379	42,05128	9,17095	30,84314	10,19901	20,15446	0,1486516	0	0	0,3801255	19,16529	27,72774	16,97606	43,41547	28,42769	18,39986	25,55855	45,10894	13,68528	1,684557	8,358339	13,16955	0	0	0	0
