# Supplementary material for: Neuroblastoma signalling models unveil combination therapies targeting feedback-mediated resistance
Source: PLoS Comput Biol. 2021 Nov 4;17(11):e1009515. doi: 10.1371/journal.pcbi.1009515 (PMC8604339; doi:10.1371/journal.pcbi.1009515)
Supplement: S2 File — (ZIP) [file pcbi.1009515.s023.zip › drug_sensitivity/NGP_drug_sensitivity/NGP_Sor_TAE_01-050218.txt]

Label: NGP_TAE_Sor
Metric: Phase Object Confluence (Percent)
Cell Type: NGP
Passage: 1
Notes: 
Analysis Job: NGP_Sor_TAE

Date Time	Elapsed	A1, Image 1	A1, Image 2	A1, Image 3	A1, Image 4	B1, Image 1	B1, Image 2	B1, Image 3	B1, Image 4	C1, Image 1	C1, Image 2	C1, Image 3	C1, Image 4	D1, Image 1	D1, Image 2	D1, Image 3	D1, Image 4	A2, Image 1	A2, Image 2	A2, Image 3	A2, Image 4	B2, Image 1	B2, Image 2	B2, Image 3	B2, Image 4	C2, Image 1	C2, Image 2	C2, Image 3	C2, Image 4	D2, Image 1	D2, Image 2	D2, Image 3	D2, Image 4	A3, Image 1	A3, Image 2	A3, Image 3	A3, Image 4	B3, Image 1	B3, Image 2	B3, Image 3	B3, Image 4	C3, Image 1	C3, Image 2	C3, Image 3	C3, Image 4	D3, Image 1	D3, Image 2	D3, Image 3	D3, Image 4	A4, Image 1	A4, Image 2	A4, Image 3	A4, Image 4	B4, Image 1	B4, Image 2	B4, Image 3	B4, Image 4	C4, Image 1	C4, Image 2	C4, Image 3	C4, Image 4	D4, Image 1	D4, Image 2	D4, Image 3	D4, Image 4	A5, Image 1	A5, Image 2	A5, Image 3	A5, Image 4	B5, Image 1	B5, Image 2	B5, Image 3	B5, Image 4	C5, Image 1	C5, Image 2	C5, Image 3	C5, Image 4	D5, Image 1	D5, Image 2	D5, Image 3	D5, Image 4	A6, Image 1	A6, Image 2	A6, Image 3	A6, Image 4	B6, Image 1	B6, Image 2	B6, Image 3	B6, Image 4	C6, Image 1	C6, Image 2	C6, Image 3	C6, Image 4	D6, Image 1	D6, Image 2	D6, Image 3	D6, Image 4
1/30/2018 3:25:00 PM	0	13,22067	14,8452	14,50825	16,35776	0,2812776	1,173118	0,2879089	0,904758	1,855451	1,561326	0,2737483	0,906554	1,247444	0,7471265	1,356446	1,576246	10,86083	12,09777	15,15853	14,08232	2,177484	0,9951094	2,66751	0	1,782853	0,5031499	2,232883	0,6772906	5,36486	2,521276	8,420991	2,79751	6,815042	4,13427	7,055152	3,086594	3,256176	1,944283	4,456371	3,955709	9,569657	7,482178	11,11171	2,837782	3,961372	2,269977	0,6870303	3,342451	6,41675	1,805993	5,972522	2,395764	7,964674	6,368051	9,741656	4,112027	6,399549	4,678935	10,15003	3,87192	4,92077	3,209757	8,04798	1,91907	7,894494	2,403018	5,043311	2,142808	9,763761	1,658378	4,331689	2,534261	3,483643	6,685524	3,013856	4,15589	3,479775	4,676033	3,772242	2,402188	6,350091	2,051558	3,713183	2,767739	3,078443	0,6518015	3,06449	1,367706	3,514244	4,27857	4,415755	0,7936146	6,458402	1,581289	4,006479	2,053355
1/30/2018 4:25:00 PM	1	71,82824	83,66489	37,12651	68,60156	0,5015612	2,806905	0,1355963	1,319076	1,052719	2,959218	0	0,837547	1,602495	3,48378	1,420411	0,1366324	48,00011	42,1949	49,87097	38,97284	2,788807	1,086773	2,321438	2,670204	1,622389	2,351901	2,424293	0,9567032	4,974373	4,191257	9,307444	1,918311	6,456123	10,70644	15,28308	11,16787	2,57101	2,665161	5,433107	3,715669	8,709453	7,815401	12,27923	2,592977	4,851211	2,909207	0,7544485	3,079824	8,383068	3,714633	6,384007	3,496836	8,078582	8,265778	12,15027	3,201951	7,642987	3,820734	10,85323	4,314075	5,517518	2,870731	8,135293	7,269908	7,296847	3,330087	5,443744	2,919844	14,11894	1,486378	5,032742	3,478393	3,342797	6,748868	3,683756	4,415202	10,28701	5,320029	4,523583	3,285118	6,909539	2,720698	4,430192	2,71904	3,174113	2,851597	3,674155	1,40549	4,528832	4,17537	4,540783	1,059074	6,842189	2,262378	4,47889	1,777741
1/30/2018 5:25:00 PM	2	76,12926	85,07903	75,23563	65,53844	0,4530697	1,881908	0,1647464	3,023251	1,421999	2,659428	0,5420397	1,937376	2,529219	3,338169	1,281706	0	64,54845	53,49429	64,52745	57,30134	2,204838	1,93406	2,848765	3,20651	2,386439	2,026553	2,520792	1,534317	5,401194	3,833168	9,54168	2,9807	8,139989	29,66899	5,993935	3,743922	3,081897	2,530048	5,710931	3,756493	7,393624	8,225161	12,56645	2,528943	4,720035	3,430454	0,9390197	3,119612	8,491863	13,60763	5,505498	5,498729	8,570265	7,759244	11,53093	3,468861	7,557057	4,849622	10,54453	5,60407	5,511508	2,864929	8,31268	1,405974	7,852564	4,809074	5,003522	2,158765	10,73089	2,401359	4,775227	2,899329	3,772381	7,558645	4,072447	4,64716	3,438675	5,015749	4,522961	3,058548	6,759643	6,118341	4,580985	2,523417	2,87301	1,841084	3,922759	1,334964	4,855355	11,67233	5,16074	1,225754	6,547442	1,844054	4,419416	2,326619
1/30/2018 6:25:00 PM	3	80,15535	81,25042	76,87687	80,62818	0,5381023	3,878896	0,1445761	1,303672	1,134712	3,219358	0,5383787	1,750594	1,34567	1,034897	1,232109	0,5025283	73,69164	69,45306	77,29332	65,96382	1,94304	4,788351	2,369584	2,599953	2,308867	1,255319	2,629449	1,462271	5,217521	4,002404	9,214399	2,207601	6,962244	11,4421	5,823594	3,46817	3,503399	4,843958	5,791957	3,753937	14,1637	9,998756	12,75959	2,595878	5,085309	4,056767	0,7350382	5,183742	7,791986	6,522644	4,921391	5,041238	9,0042	7,16878	12,05177	4,015874	7,653762	5,260831	11,11413	5,500732	5,822765	2,877086	8,700196	1,327849	8,209135	3,416018	5,019549	2,511052	14,99883	2,15082	4,837533	3,851956	3,278418	8,186961	3,913089	4,239611	3,845118	5,85302	4,414097	2,782728	6,45412	2,27868	4,521441	2,606446	3,171834	1,385942	3,903625	2,07311	5,222633	4,340255	4,577463	0,6015142	6,902009	1,963417	4,646469	2,42747
1/30/2018 7:25:00 PM	4	85,24577	64,78117	86,21132	80,3049	0,4430537	1,707422	0,1541777	1,55428	1,313205	2,434032	0,7315843	1,369778	2,149785	0,532369	1,553796	0,9708638	80,0983	61,92839	89,48759	78,56709	2,082504	2,92834	2,615772	2,017297	1,979512	1,231764	2,291528	0,9118037	5,872776	4,223931	9,63155	3,032922	8,008676	15,06901	7,321922	4,290589	2,900365	3,353365	5,400848	3,885044	7,744254	10,27105	13,22723	2,835295	5,959466	4,217023	0,9445457	3,478877	7,207325	7,228876	5,946618	9,822405	9,230355	7,625166	11,69354	3,864252	6,830445	5,449824	11,1993	5,10693	6,073994	3,447654	9,613243	1,013691	8,229167	2,923506	5,701261	2,649136	10,57022	2,838887	5,208126	3,257074	3,385762	7,495166	4,468806	4,559088	3,2521	5,037577	4,709743	3,466166	6,62978	2,255195	4,147049	2,713583	3,475216	2,558507	3,863008	1,954783	4,491117	15,47013	4,685635	1,080695	7,694864	16,99008	5,283764	2,645612
1/30/2018 8:25:00 PM	5	88,24174	72,84932	85,10245	83,55824	0,3051088	1,691603	0	1,463652	1,340628	2,80877	0,5733311	1,200403	2,407922	0,9381217	1,540879	0	82,75951	67,4323	92,37953	85,86352	1,906499	0,9258953	2,398044	1,884464	1,946425	14,94398	2,455515	1,198676	5,335848	4,055938	10,10486	2,425605	8,28201	18,21314	5,819172	12,67856	3,424514	2,805593	5,498522	3,567087	7,783213	9,615869	13,81742	2,709577	15,84087	4,080805	0,8065318	3,050122	7,793089	4,451467	4,889686	4,309309	9,085711	7,639741	12,5056	3,489445	6,535146	5,693662	11,37848	5,754517	5,936119	3,335475	9,21053	2,244211	9,388331	3,681131	5,318786	2,868314	10,96486	1,684419	5,375221	2,983739	3,828401	7,65784	4,119833	4,978448	3,73957	4,950749	5,660782	3,177567	6,355548	1,97219	4,132889	2,89622	3,293822	1,647118	3,783709	1,964799	4,846859	5,459286	4,987497	1,135748	7,77886	1,656374	4,575665	2,792468
1/30/2018 9:25:00 PM	6	88,93671	70,09035	87,84856	82,05488	0,4698552	1,376271	0,1415368	1,060732	1,34567	2,569352	1,200058	1,203028	1,861737	1,249447	1,857386	1,226238	84,72742	65,20371	92,57129	83,51715	1,781264	1,034621	2,712823	1,858284	1,936132	1,618382	2,286693	0,8978505	5,715559	4,95289	11,03013	2,774923	7,713031	26,01929	5,626796	17,17002	3,135707	3,068427	5,564835	3,535174	7,556505	9,056075	14,05808	2,656181	5,560622	4,48483	0,8651083	3,841457	6,435814	3,016274	5,041653	6,900006	9,059047	8,261562	11,98725	3,613575	7,210503	4,818676	11,55456	4,754021	11,8893	3,690595	9,812321	1,753564	8,024632	4,307029	5,580031	2,969441	11,64532	1,627639	5,791612	3,162785	3,855894	7,025587	4,102633	4,993369	3,642725	5,219524	5,370455	3,212934	6,684833	2,31985	4,476196	2,779551	3,722577	2,582546	4,056146	2,925509	5,005457	4,932513	5,290741	0,9050343	7,82749	1,862566	5,05084	3,181711
1/30/2018 10:25:00 PM	7	89,69779	66,98988	92,4453	81,32978	0,6745275	1,688702	0,1348364	1,544057	1,304294	3,001423	0,7286831	1,90788	1,92736	1,389879	1,817805	0,5080543	84,05759	70,37626	93,69246	85,29461	1,896759	0,7007763	2,635942	2,155034	1,679238	1,16628	2,430717	1,184309	5,883482	4,349718	10,47165	2,495441	7,536818	24,91766	4,546999	3,895612	3,145861	3,452282	5,668449	4,048685	8,810579	9,809901	14,27719	2,804694	5,862	3,992043	0,8328499	4,05725	7,142324	2,852633	4,985287	10,92721	9,279469	7,86341	12,90596	3,615164	6,894549	5,276926	11,49253	5,417012	6,862221	3,263705	10,09567	1,478089	8,177361	3,557278	5,07557	3,002666	11,78147	1,84585	5,366864	3,555344	4,059668	7,787148	4,796985	5,278446	4,14919	5,429653	6,797083	4,078664	6,891716	2,273086	4,512323	3,05696	3,551821	2,166985	4,137447	2,643678	5,069767	5,181808	5,531264	1,97295	8,162301	2,08582	5,48153	2,982703
1/30/2018 11:25:00 PM	8	87,46352	69,2892	92,84801	79,92043	0,4455405	1,65071	0,2649757	1,093266	1,260431	2,409096	0,6879283	1,471182	2,086856	1,324947	1,862705	0	85,76254	69,66347	94,09566	86,17112	1,869198	2,91943	2,504421	2,310663	2,160491	0,9569796	2,181076	1,837146	6,275144	4,158239	10,89198	2,92841	7,693137	15,38593	6,483201	13,01517	3,082035	4,135859	6,258082	3,858864	8,676021	10,42938	15,16737	3,582214	6,623355	4,642877	0,9219579	4,230562	6,28737	22,00003	5,443123	4,957242	9,264479	9,218473	12,57909	3,767407	8,084453	5,652562	11,93744	5,329493	6,835557	3,390183	9,919044	1,40922	7,817266	4,324644	5,981778	3,86812	12,84655	2,886204	5,782907	3,030642	4,442212	7,520585	4,881535	5,875677	4,115758	7,088514	6,504062	3,882142	6,969496	2,21817	4,481308	2,686298	4,014009	3,137226	3,892435	2,576744	4,972784	5,228435	5,618231	1,195084	7,823551	2,202559	5,486917	4,244516
1/31/2018 12:25:00 AM	9	88,19566	66,73388	93,89451	77,46277	0,4352481	1,825542	0,1377376	1,591581	1,389534	2,377528	0,6960793	1,304156	2,039401	1,095132	2,232745	0,7526525	85,52409	64,30537	95,06272	83,37561	1,35617	0,6893789	2,584756	1,771524	2,081537	1,900144	2,351486	1,550274	6,610715	5,59661	11,14252	3,106211	6,390707	16,21346	3,794899	16,08636	3,684171	2,723737	6,861669	4,209217	8,635058	11,12483	15,2658	3,382792	6,766344	4,114584	1,079175	4,032866	6,795977	1,807513	5,14872	6,935925	10,2073	8,462229	12,34803	4,258469	7,977178	6,171115	12,21596	5,441258	7,840821	4,319325	10,4186	1,53259	7,987953	3,263912	5,241213	3,350948	13,74544	1,947047	6,400171	3,135016	4,39068	8,236835	5,731791	5,788296	4,367471	6,004711	7,382019	4,612414	6,629988	2,481695	4,680938	2,753993	4,078526	1,643595	4,435856	2,48729	5,416598	5,750373	5,998079	1,119032	8,53179	2,745703	5,775517	3,094123
1/31/2018 1:25:00 AM	10	87,90838	67,82638	93,34114	77,78742	0,410657	2,000788	0,1313826	1,826371	1,230866	2,325376	0,6809516	1,209245	2,636149	1,02274	2,074077	0	86,78721	72,08105	95,28217	86,45094	1,56098	1,205308	2,675177	1,470629	2,123536	1,928672	2,359154	1,182858	6,730977	5,476279	11,70259	3,270474	6,75681	19,9243	4,199616	17,64983	4,287757	2,768499	6,656789	4,052207	8,555068	11,60871	15,64033	3,508441	6,759781	3,872403	0,8876961	4,254739	6,246616	3,046875	5,808397	18,10815	10,13898	9,309653	13,08355	4,224345	8,635956	5,597854	12,44592	5,381714	7,711719	4,190084	10,93964	1,699685	11,29048	3,022768	5,383096	3,077199	13,42327	2,416211	6,391468	3,442335	4,521855	8,901415	6,20897	6,230866	4,494087	5,812888	7,973309	3,715738	7,289387	2,573221	4,499614	3,308673	3,893471	2,982289	4,530282	1,990357	5,736281	5,433867	6,285988	1,50268	8,534	2,723599	5,967963	2,967576
1/31/2018 2:25:00 AM	11	88,53863	66,55492	92,82514	78,22778	0,6587782	1,838182	0,1419513	2,317156	1,964108	2,653003	0,7212229	1,185483	2,314807	1,818841	2,102122	0,1415368	87,76906	62,86845	95,0029	88,12251	1,531623	2,027865	2,669858	1,609748	2,084508	1,180855	2,156692	1,120759	7,042648	5,417979	14,27235	3,047842	14,71375	22,10371	3,748688	4,802719	4,403805	3,170452	7,406679	4,500028	9,346196	11,46793	16,48596	3,635679	6,423312	4,6254	0,9336318	4,410989	6,625013	3,567985	5,428686	5,713831	10,33599	9,140005	13,30004	4,393651	8,512517	5,774826	20,56856	6,023362	7,898085	3,799113	11,53798	1,896759	7,973171	2,563066	5,483878	3,777423	13,3182	2,366269	6,493563	3,606322	4,620635	9,398901	6,623909	5,910906	4,485246	6,317073	7,866034	4,029689	6,886399	2,717797	4,576012	3,30446	4,231046	1,787688	4,74207	2,911279	6,070057	5,893913	6,223751	1,695679	8,955295	2,30341	5,986406	2,900365
1/31/2018 3:25:00 AM	12	86,38892	63,31793	93,07361	74,77254	0,6069021	1,960102	0,1436782	1,332477	1,246961	3,13025	0,799348	1,718612	2,431822	0,8436948	2,355424	1,069297	86,827	62,47535	95,15052	85,5189	1,667495	1,077034	2,460143	1,42124	2,124157	1,393609	2,597674	1,420203	7,213887	5,566148	12,2516	3,513898	6,336483	21,67309	4,45126	4,024853	4,48041	3,163821	6,935235	4,32347	9,751119	12,42132	17,93283	3,749862	14,25073	5,100989	1,074616	5,499213	6,927844	2,922745	5,549984	7,13072	10,6299	9,597148	13,54678	4,242996	8,397298	7,092658	13,46216	6,107496	8,48834	4,853489	12,01757	1,740164	8,030503	3,362829	6,984003	4,32264	14,7916	2,720284	6,880112	3,765059	4,991366	9,355106	6,577489	6,54979	4,220131	6,904702	7,933245	3,811339	7,217064	2,010873	4,801821	4,352136	4,410091	3,017172	4,805758	2,82597	5,759284	5,466677	6,429252	0,9684461	8,64611	2,978352	5,866559	2,993479
1/31/2018 4:25:00 AM	13	83,74281	46,29345	92,42353	74,46598	0,4145253	1,191216	0,2727813	1,282397	1,225962	3,41512	0,7296503	1,019286	2,731543	0,9666502	2,595325	0,4522408	88,27282	60,99254	95,17048	88,20299	1,519258	1,174638	2,50297	1,877487	2,162771	2,266937	2,265625	1,345256	7,361848	5,049113	12,52445	4,129365	5,966305	22,36033	4,459895	6,007543	4,317875	5,497831	7,524522	5,076122	10,13719	12,78605	18,08307	4,146497	7,804003	5,207297	1,181269	5,222839	6,104458	2,500622	5,42323	3,890639	10,99863	10,32784	13,72009	5,153625	8,769202	6,83321	14,29964	7,032148	8,631811	5,293574	12,18453	1,920729	8,254793	3,273237	6,939862	4,083223	14,1398	3,195803	7,73555	3,648113	5,136287	9,354208	6,762752	6,38311	4,534221	6,813868	7,946508	3,764714	7,724843	3,061657	4,730603	3,908806	4,528072	2,853877	4,943703	2,545176	5,755762	6,211042	6,47505	1,442791	16,33034	2,181767	6,274039	2,702393
1/31/2018 5:25:00 AM	14	85,23134	48,72824	93,9361	72,82314	0,5652493	1,127874	0	1,236737	1,396165	2,688094	0,7326205	1,870096	3,053437	1,27017	2,539581	0,6799846	86,89027	57,62931	95,89205	87,23986	1,446383	0,7278543	2,417247	3,427484	2,137558	2,288489	3,042938	1,51767	7,545659	5,780836	12,78577	4,608753	6,213804	17,2954	4,767974	3,915783	4,464661	3,760569	7,416694	5,1338	10,31091	14,46853	19,46777	4,477302	8,020487	4,609928	1,323221	5,018443	6,400655	4,486696	5,798174	6,53259	11,47208	9,808728	14,67292	4,455266	9,184627	6,028197	15,06763	6,271897	8,901001	5,356502	13,0915	1,862566	8,7949	4,622707	6,310442	4,568275	14,67527	2,897256	7,400807	3,965517	5,380539	10,1673	7,105715	6,601389	5,013056	7,210848	8,823842	4,536914	7,843239	2,655766	4,763415	3,553617	5,319615	2,995897	5,352771	3,130664	6,562915	6,444311	6,898003	1,482234	9,873246	2,711165	6,468143	3,010334
1/31/2018 6:25:00 AM	15	83,34245	51,19778	93,38632	73,5921	0,5675288	6,973433	0	1,228863	1,242333	2,309972	0,5908765	1,126699	3,033958	0,8459052	2,371312	0,2548215	89,1396	60,38545	95,33688	85,36314	1,564918	1,28661	2,437831	3,886011	2,445776	1,609334	2,395764	1,279703	7,981184	5,981571	13,36373	4,360356	5,830778	23,21736	4,365813	21,03296	4,456994	3,38514	8,108698	4,978103	11,37834	13,38272	19,22579	4,147602	7,774093	5,235826	1,277147	5,771096	7,676973	1,3943	5,312638	13,6182	11,60277	10,98295	15,00525	4,695652	9,506452	6,883013	15,34393	6,744032	8,986448	5,271538	13,48717	1,851859	9,280297	2,987401	8,485577	3,802498	15,44851	2,422566	7,499517	3,918408	5,967894	10,49811	7,203042	7,02973	5,801283	6,930469	8,589743	4,238782	8,275172	2,729194	5,12344	3,796765	4,584785	2,943607	5,267393	2,636425	5,994764	7,87536	6,874585	1,512903	10,24695	3,066493	6,740371	2,895322
1/31/2018 7:25:00 AM	16	86,21878	54,87677	92,49917	74,13337	0,8136467	1,136232	0,1423657	1,446176	1,174845	2,436519	0,7471956	1,238741	3,091429	1,132432	2,422773	0,2717451	87,47141	60,9663	94,56234	85,88528	1,746242	2,488119	2,680841	14,9187	2,845864	3,168863	3,380927	1,247859	7,746602	6,127321	14,03266	4,793118	5,583209	7,092589	4,527244	14,39621	4,626852	5,006423	9,435579	5,059612	10,97204	14,31276	19,82227	4,277396	8,705929	4,869446	1,415921	6,14459	6,820362	4,218681	5,46205	4,922773	11,9179	10,79506	14,26337	4,916971	9,713197	6,946769	15,92479	7,684156	9,186491	6,542468	14,39531	2,326066	9,626368	3,674086	6,51836	3,911362	15,80149	2,812086	8,035961	3,723544	6,042081	10,41384	7,213887	7,326618	5,094289	7,279786	8,862111	4,288862	8,956193	2,837367	5,52035	3,286085	4,801614	3,757875	5,641717	3,378302	6,273003	8,570057	6,820983	1,517393	11,03234	2,73624	6,907674	4,024715
1/31/2018 8:25:00 AM	17	86,3954	55,62314	94,65579	75,64669	0,543214	0,9350823	0,1354581	2,619916	1,201854	2,884408	0,5998563	0,8296723	3,320209	1,111019	2,427263	0,8635886	87,38284	64,68323	94,44332	84,06796	1,425453	0,3705239	2,312804	6,292413	2,722632	0,8627597	3,052125	1,039318	8,021593	6,473392	14,54672	4,094206	6,217465	32,34085	4,433508	16,92176	4,747112	4,060635	9,076523	4,972369	10,80135	16,19757	24,73288	4,779579	9,740621	6,029026	1,517532	6,661762	6,387461	2,050177	5,035229	7,998107	17,91259	11,42925	15,33191	5,388967	10,28549	7,4245	16,21284	7,000235	9,442625	5,562763	19,13655	1,89669	9,930925	3,306394	7,745704	3,615509	17,41276	3,139299	7,664747	4,429777	5,964578	10,5294	7,063716	7,26155	5,283143	7,514575	9,575114	4,50887	9,326164	2,573428	5,863175	3,56384	5,373563	3,918338	5,614915	3,040175	6,927429	7,344855	7,320057	2,053631	11,13174	2,54262	7,407094	3,61689
1/31/2018 9:25:00 AM	18	88,71166	53,70317	94,31642	74,11183	0	1,726832	0,1369087	1,79349	1,341733	3,028846	0,7442943	1,381659	3,416086	1,35168	2,492333	0	85,57726	61,73111	94,8736	83,91399	1,435745	0,8923934	2,361434	3,771068	2,868176	0,5815512	2,83115	1,246754	8,325666	6,122693	14,69337	5,051876	6,619626	11,29732	3,862249	12,75696	5,095048	5,544664	9,371963	5,55019	11,76862	14,42805	21,6083	4,37728	9,469635	5,526912	1,433259	6,248549	6,863464	0,7265418	6,054308	10,42737	13,01365	11,95858	17,15663	5,36935	12,11801	7,752542	16,69969	7,251672	9,792013	5,80287	15,24135	2,09183	10,5361	4,692335	7,258164	5,262074	17,46919	3,199257	8,228131	3,903003	6,04146	11,55483	7,576813	7,055013	5,699257	7,648444	10,31879	4,684875	9,597495	6,609887	5,988686	3,842424	5,268706	3,588085	5,803423	3,256451	7,239791	8,749449	15,5408	1,852136	11,51649	3,254173	7,692999	3,344593
1/31/2018 10:25:00 AM	19	83,63126	55,96258	93,9955	71,07738	0,1476155	1,141482	0,1397408	0,9978725	1,196535	2,382916	1,016247	1,585848	3,321314	1,233629	2,65929	0,4752431	85,8026	63,61585	95,26435	82,40709	1,591374	0,7646027	2,233436	6,810068	2,835019	0,9449602	2,961497	2,404675	7,768085	6,436851	14,99005	4,375345	6,59766	23,85016	3,174804	6,955682	5,192101	4,056214	14,95683	5,106791	12,42795	16,84288	22,20795	5,58383	9,737235	6,628053	1,42566	5,904896	6,399481	2,200556	5,052567	3,216042	13,23891	11,16359	16,77145	5,38137	10,62721	8,433148	16,98352	7,599746	10,12226	5,353462	15,67073	1,836041	10,35381	3,568952	7,212575	4,607648	17,50649	2,488672	9,165079	4,122113	6,416336	12,80338	8,246159	7,257544	6,537219	8,007156	10,38883	5,3708	10,00124	3,209342	6,170839	3,742471	4,943565	4,280366	6,21491	2,839785	6,946286	7,391482	8,346596	2,01778	11,68297	3,737981	7,973723	3,806504
1/31/2018 11:25:00 AM	20	73,28595	56,96653	90,5437	70,43739	0,643098	2,162287	0	1,046088	1,443689	2,753095	0,9634036	1,120828	3,510237	1,500608	2,540064	0	77,47493	56,66528	90,90518	72,6684	1,599663	1,512282	1,950362	2,876603	3,154219	2,124434	3,091567	1,62978	8,508925	11,50537	15,87892	4,828554	7,721596	19,06768	3,163268	3,361655	5,054708	4,318841	9,708707	5,550605	12,29305	15,34062	22,35225	4,578705	11,77995	5,806325	1,455225	5,652078	5,796654	2,322544	4,012973	4,620635	13,63492	11,271	17,36267	5,654288	11,21567	9,489596	18,31399	7,977523	10,55295	6,066465	16,0014	2,119736	10,60614	4,72487	7,48211	4,985218	19,3692	3,7022	8,747789	4,556463	6,247582	12,34976	8,619999	7,224457	6,956441	8,726997	10,66548	5,085378	10,03254	3,030021	6,382557	3,297759	5,086	5,229955	6,188523	2,725602	6,976334	7,379186	8,750828	1,962658	19,12619	2,819822	8,248785	3,915851
1/31/2018 12:25:00 PM	21	68,57787	42,6874	92,21091	57,73272	0,2479139	0,7020889	0	22,34665	1,228794	2,667579	1,107289	1,097204	3,585945	1,524301	2,809737	0,4889893	69,56171	56,35576	90,67404	71,10052	1,29559	3,237318	2,442045	1,554142	3,225852	0,7996242	2,756756	1,591857	9,807554	6,886053	15,7063	5,22947	6,037798	14,57353	3,702268	14,60336	5,57637	4,805689	10,1901	5,755277	12,96019	16,15088	22,76988	4,864542	10,31533	6,040423	1,485066	6,378965	6,426904	10,42834	5,095947	13,20098	13,52309	11,76047	19,47696	7,839579	12,16042	8,232137	19,04627	8,613712	10,40458	5,631562	16,33552	2,097701	11,81594	3,726031	7,419525	5,396013	18,53856	2,631728	13,20589	4,552802	6,824851	14,17351	8,614542	7,539719	6,448594	9,600327	11,14252	5,751616	10,30552	3,21549	6,716609	3,542012	5,283419	2,922262	6,478021	4,615385	7,788738	7,700528	9,06782	2,459314	12,6224	3,239183	8,410009	4,237746
1/31/2018 1:25:00 PM	22	72,01405	43,51369	90,77496	55,71577	0,2571701	1,028542	0	0,6704521	1,366393	2,946715	0,9755609	1,00775	3,746201	1,981792	2,742043	0,1310373	73,80202	48,2005	91,07027	69,80728	1,366324	1,897726	2,140321	1,400724	3,242291	1,245786	3,232206	3,852302	9,163143	7,026207	16,48417	5,095118	6,219814	10,00601	3,986931	2,086304	5,310497	4,796157	10,27789	5,704921	13,70938	15,70403	23,0772	5,51282	10,74706	6,023983	1,548409	6,888539	6,394023	19,52013	3,722508	24,43365	13,60529	11,99609	18,56667	6,193703	11,58529	8,801807	20,02507	8,734181	10,60179	5,655324	17,07221	2,191092	11,64256	3,503537	7,691065	4,927539	21,33648	2,806076	9,513843	5,120814	6,56623	13,24989	8,89582	7,636079	6,664663	8,814586	11,35154	5,703401	10,69829	3,596997	7,070072	4,220132	5,317473	4,379144	6,613686	3,154772	8,21328	7,895598	9,116103	1,994571	13,20651	3,448552	8,753869	4,306407
1/31/2018 2:25:00 PM	23	71,54626	43,64134	91,04443	55,99802	0,2412826	0,7391827	0,231681	0,9467562	1,503578	3,469482	1,259532	1,071853	3,626699	1,244129	3,147795	0,3441369	74,8298	49,80901	91,47021	72,02379	1,129255	0,2980631	2,304584	0,7025723	3,037343	1,31058	3,250857	1,274453	12,21672	7,22632	17,26618	6,298008	6,414539	7,212575	2,890211	4,053382	5,851639	4,726804	10,53734	5,649591	13,7156	16,88046	24,06478	5,69456	10,34055	7,022478	1,591236	7,252017	6,436368	12,14502	4,035353	6,634202	13,87358	13,83068	18,76962	6,477745	13,07084	9,138346	20,19963	9,024302	11,40494	6,400033	17,00686	2,326274	12,51996	3,978573	8,458431	4,94177	22,04935	3,432803	9,613797	4,617181	6,825957	13,03085	8,872127	8,110631	6,794319	12,55174	11,1048	4,914691	11,29241	3,201398	6,568026	4,681905	5,699947	3,436533	6,535422	3,806297	8,865703	7,576605	9,749807	2,221416	13,7893	3,464371	9,270004	4,633206
1/31/2018 3:25:00 PM	24	65,39726	38,95909	90,51027	53,37803	0,2285035	1,026539	0,2367927	0,7492678	1,597867	2,767117	1,131673	1,166487	3,697848	1,477191	3,071466	0,4440899	73,35703	50,94751	91,66957	72,08154	1,359278	1,737055	2,333181	1,879697	2,848351	1,752252	2,966609	1,754324	10,0851	8,106972	17,50401	6,528861	5,763153	17,88171	2,554915	3,286362	6,086496	4,84154	10,75106	5,87623	14,48345	17,90575	24,8041	5,65339	10,71977	6,661417	1,61258	6,751078	8,662342	7,902921	3,588915	5,399812	13,899	13,02753	27,14067	6,756396	12,76767	9,665465	21,28212	9,378039	11,40073	6,081869	17,4283	2,055151	13,47984	4,598392	8,226542	5,385169	20,33323	3,127003	11,37109	5,207297	7,213818	14,54362	9,332794	7,865895	6,523886	9,410851	11,90125	5,122264	11,65251	3,322489	6,986004	5,14948	6,05334	6,034345	7,507806	3,332574	8,804156	8,797731	10,07446	2,270391	13,58284	3,819905	10,73269	4,474194
1/31/2018 4:25:00 PM	25	68,5275	49,05629	90,14555	53,7087	0,3865495	1,556559	0,2531637	0,987511	1,603946	2,974829	1,066465	0,8517076	4,129711	1,458472	3,329811	0	76,82976	49,80969	91,42746	71,39811	1,294209	1,067708	2,427539	1,546405	3,144203	2,130927	3,470726	1,200887	10,38966	7,771954	17,93532	6,339729	6,47581	16,27293	2,613078	3,147312	6,139617	5,732275	11,0695	6,060593	14,39703	18,43895	26,02937	5,954769	12,12713	6,646911	1,64622	7,870732	6,65672	9,658902	4,064573	3,360964	14,34088	15,24142	20,0744	7,033114	13,65198	9,412508	22,21161	9,459204	11,9677	6,513525	17,85346	2,358532	12,91218	5,24667	8,600658	4,931131	27,05335	3,652257	10,51586	5,085586	7,388028	14,34129	9,021262	8,473834	7,271082	9,076385	12,08955	5,33723	11,56381	4,125083	7,265833	4,714854	6,387392	4,316078	7,790603	3,679957	9,37127	8,471347	10,30649	1,888746	14,39821	3,993424	10,27009	4,726459
1/31/2018 5:25:00 PM	26	69,18242	46,6206	89,76639	53,29659	0,3292164	0,6016523	0,2508842	1,081316	1,641454	2,532811	1,438854	1,84288	3,949354	1,632336	3,10856	0,1715158	74,10098	53,19691	89,00344	68,24264	1,406457	2,647132	2,459452	2,252224	3,185787	2,287868	3,243328	2,339813	16,36246	8,968212	17,96205	6,127736	5,895433	8,884768	3,631742	2,986503	6,342493	5,337575	11,11261	5,721568	15,21144	19,29059	26,48286	5,840862	11,42649	6,474566	1,717576	7,729471	6,935926	11,29483	3,613644	3,28726	14,71941	13,70655	20,7235	7,014257	12,76974	11,05597	23,65951	9,762794	12,41746	6,591651	18,96793	2,171612	13,76465	4,153611	8,541599	4,979139	22,12775	3,200293	12,72795	5,621615	7,919982	16,05956	9,824202	7,913005	7,657631	9,76825	12,84579	5,339923	11,79784	3,903141	7,31391	5,849497	6,791901	4,514465	7,960737	3,354332	9,876078	9,410644	10,99373	2,298643	14,76445	3,652327	10,18347	4,972992
1/31/2018 6:25:00 PM	27	66,4202	37,37738	92,82314	54,6147	0,2403846	1,060939	0,2497789	0,5753344	1,611613	2,56279	0,9272768	1,161652	3,718571	2,456827	3,082864	0	74,58907	47,96467	90,93481	69,27436	1,494115	1,05714	2,328622	0,8180675	3,100547	1,340835	3,058618	2,09404	11,13153	8,245606	18,25818	6,180578	6,100589	7,59042	3,517283	1,481197	6,40549	5,95767	11,78727	6,612926	15,58618	19,72314	27,01716	5,819035	12,12906	6,843018	1,78078	8,034787	7,077532	5,869805	4,08122	3,451108	15,33716	14,10346	21,5348	7,653211	17,8393	11,9726	22,90237	10,00698	12,99873	6,423795	18,96089	2,305896	14,72542	4,422731	9,433023	5,2676	23,26598	3,424099	11,69368	5,577614	8,070706	16,66605	10,32563	8,569505	8,018623	10,00691	13,28104	5,774827	12,36461	3,55037	7,73769	5,204258	7,008178	4,475091	8,441438	3,70213	9,314282	8,899895	11,01265	2,586829	15,2495	4,803617	10,3697	5,020102
1/31/2018 7:25:00 PM	28	65,37862	41,87735	88,8818	51,30458	0,2472232	5,569739	0,2526111	0,716664	1,621767	2,524937	1,201509	0,9514533	4,011454	1,787343	2,902782	0,6245856	73,88263	56,33276	89,72245	73,49373	1,313481	0,1717921	2,363091	0,8907355	3,271648	2,610176	3,080377	1,456745	16,35376	8,75608	18,6593	6,956441	6,236737	4,539401	3,131217	6,698165	6,402728	5,279136	11,94511	6,282535	16,15357	21,49239	29,1293	5,931006	12,66171	7,247181	1,872652	8,810786	6,774839	6,403486	3,662135	13,60632	15,80653	14,53975	22,57695	7,564171	14,76217	11,15882	24,55149	10,19086	14,17965	7,448332	19,81135	2,332214	14,54582	4,81011	9,299223	7,65701	24,46418	3,761812	12,35025	5,784842	8,466719	15,96113	9,738202	9,905159	8,568469	10,46633	13,27448	5,214827	12,91176	4,601362	7,792884	6,35541	7,2047	4,974373	8,671805	3,507612	9,6053	9,00047	11,20317	2,591595	15,61554	4,437652	10,85716	5,14734
1/31/2018 8:25:00 PM	29	69,65759	38,60453	90,28757	52,3472	0,2540617	0,6564987	0,4597011	0,7374558	1,936409	2,916459	1,463238	0,9013041	4,168463	1,732289	2,992305	0,2449436	74,87207	45,92631	89,68536	70,08869	1,20966	1,847162	2,267214	1,209176	3,19981	1,167592	3,151664	1,113229	12,73085	9,633068	19,49257	6,608228	6,301254	18,72092	2,799099	15,88079	7,42374	6,854001	12,15759	6,645598	16,71419	20,80625	29,66677	6,286403	12,7218	6,516703	1,933438	8,858933	8,041971	3,988865	3,625041	3,824672	19,29052	16,16448	23,35157	7,613493	15,62521	11,02916	25,02411	10,54826	14,52945	8,217077	20,581	2,37442	14,55902	4,932651	9,682872	6,491421	25,64303	3,468031	12,60085	6,170632	8,90708	16,68884	10,91291	10,16979	9,302402	11,10321	13,64942	5,504463	13,35944	4,543684	7,875981	5,619612	7,714273	13,82488	8,623038	4,242996	10,37985	9,216816	11,54488	2,440042	20,59295	4,699796	11,18161	5,434765
1/31/2018 9:25:00 PM	30	63,37367	37,08148	88,61275	52,89462	0,4885749	0,8030781	0,2605548	0,7723393	1,744516	2,174306	1,118963	1,502473	4,21357	1,790866	3,210724	0	75,93232	48,76194	89,62968	67,64666	1,390155	0,5536445	2,36316	0,7840131	3,115675	1,270516	2,978559	2,277023	12,17009	10,30773	20,16198	6,653681	6,460475	3,263843	2,992374	12,74936	6,514285	6,342907	12,47873	6,716747	20,20971	24,20362	34,41423	6,582118	12,95563	7,382778	1,977025	9,575114	6,612719	3,487373	3,918407	2,692998	23,56944	16,03711	24,07991	7,785077	16,45143	11,15785	25,66175	10,52346	22,57212	7,319435	20,93805	2,869488	16,01715	5,247569	9,889133	5,300136	26,09078	3,713528	12,91598	6,371022	8,7911	16,06577	10,6996	10,64379	8,516455	10,91664	14,41596	6,260293	13,70089	4,321259	8,150834	5,561865	7,786665	4,792772	8,830267	4,194781	10,74961	9,6703	12,07573	2,646234	16,64525	4,23671	11,87769	6,409566
1/31/2018 10:25:00 PM	31	64,24845	49,43689	88,82281	53,4096	0,2582062	1,394231	0,4068579	0,4137655	1,568164	2,332421	0,977495	1,117512	4,369612	2,144742	3,297276	0,331565	74,81438	56,96548	89,51654	71,25491	1,37634	1,286679	2,166363	1,333582	3,032024	1,301531	2,970684	1,835005	13,37057	9,49692	20,25337	7,080294	6,727316	24,50562	2,919775	5,028874	6,499779	7,24442	13,0944	6,75018	18,30736	23,59721	35,55696	6,877763	14,54962	7,370898	2,129269	9,070028	5,96071	19,22262	3,823635	13,43557	18,06276	16,61051	24,60095	8,294029	16,56437	11,73118	25,93605	11,02226	14,90882	7,681739	21,67502	2,520861	15,40106	6,551931	10,28093	5,732621	29,5604	3,770308	13,80885	6,406112	9,050343	17,41248	11,01673	11,06723	9,636729	11,32225	14,44283	6,275143	14,18477	4,155269	8,239251	6,677513	7,940568	5,51137	9,687223	4,517642	10,59233	9,550385	12,65839	2,852357	16,96639	4,296115	12,17852	5,445333
1/31/2018 11:25:00 PM	32	67,63786	43,31904	89,90517	53,10123	0,2609002	0,7590075	0,2307831	0,8010058	1,547441	2,466498	0,8066009	1,05417	4,455128	1,745551	3,500014	0,3464854	73,92946	59,43579	89,71569	67,54427	1,265887	1,506272	2,176862	1,017974	3,009228	3,648873	2,922607	1,616794	12,71365	10,29613	21,24503	7,187501	6,451356	12,94236	2,893803	3,928078	6,819946	6,778432	13,49027	6,797773	18,67968	23,427	39,10519	7,550564	13,87019	7,44923	2,295328	10,59309	6,207795	23,299	4,242996	3,892711	18,29824	17,15262	25,4863	8,401856	21,29269	12,02745	26,58764	11,54855	15,22415	7,7781	22,20145	3,026705	15,57989	4,980037	10,77517	6,265542	30,07868	4,691161	14,2249	7,020267	8,947211	16,99754	11,89683	11,34988	9,153334	12,06648	15,24177	6,177816	18,92822	5,825528	8,399026	5,792717	8,177637	5,027699	9,814116	4,262475	10,66638	10,63267	13,01683	4,061395	17,40336	5,066175	12,42326	5,599994
2/1/2018 12:25:00 AM	33	70,43269	37,72367	88,63913	49,53802	0,251644	1,614514	0,2273293	0,3981543	1,434571	3,08915	0,9803272	0,8129559	4,760514	1,710737	3,589536	0	75,42316	57,88808	88,28851	69,3683	1,394093	2,265349	2,181974	1,446383	3,605148	1,838182	2,877777	1,265197	13,24423	10,38724	23,3314	7,155656	6,105286	28,07624	2,919499	4,36526	6,915548	6,125318	13,82053	7,058605	19,24472	23,44123	43,00392	7,334356	15,52491	8,158226	2,122016	9,69116	6,275904	5,988203	3,823083	16,62799	20,23106	16,43036	26,14314	9,696343	17,86286	12,73058	31,10384	11,72531	16,46054	8,618548	22,97794	2,650931	16,22202	6,411293	11,19446	6,004988	31,10895	4,002404	14,57449	6,953609	9,162592	17,12008	11,87445	11,60892	9,836774	12,81084	18,57814	6,692087	15,01236	5,652493	8,793172	6,034275	8,928631	5,222908	9,957932	5,046143	12,25492	10,66458	13,34163	3,905007	22,49406	5,438011	12,7285	5,791266
2/1/2018 1:25:00 AM	34	66,73201	53,44993	90,79417	52,40827	0,2374834	2,110895	0,2194546	0,5612428	1,680758	3,040244	1,004849	1,142172	5,125926	1,680413	3,722646	0	71,41268	50,02598	90,02833	71,11482	1,384629	0,6504891	2,407991	1,743341	3,200086	1,76061	2,796958	1,530725	20,15632	10,83403	22,51305	7,70267	7,046655	22,9778	2,67946	12,34382	5,990344	7,147987	13,83814	6,655546	19,28492	24,57843	36,85131	7,652313	14,29522	7,816783	2,222383	10,11936	6,208831	1,783958	4,023196	11,16614	19,56793	17,70806	26,54025	9,213915	18,31558	12,33574	28,50596	11,7432	16,91914	8,795937	23,77162	3,17059	16,09949	5,620234	11,64822	6,501368	29,6886	4,409193	15,18119	7,030835	10,05443	17,7694	12,80898	12,328	9,486765	12,53723	15,72896	6,880803	15,43939	5,821937	8,575928	6,884118	9,238712	5,724401	10,09146	5,910284	11,73485	10,03233	13,99066	3,190208	18,34584	5,182499	13,08714	5,852882
2/1/2018 2:25:00 AM	35	65,3165	40,64026	89,23264	51,80399	0,2564794	18,11996	0,229816	1,2433	1,595864	3,594579	1,100865	1,238188	5,016095	2,341816	4,340876	0	73,07078	46,9402	89,66125	69,55067	1,349677	2,902575	2,171613	14,03231	2,996588	1,648361	2,845795	1,455916	13,97574	11,17802	22,80014	6,960309	7,81623	9,052415	2,364197	25,12075	7,104471	6,922386	14,68232	7,331387	21,24067	24,39303	39,0138	7,475893	14,93576	8,558315	2,403708	9,99917	6,87956	2,740247	4,28085	2,05819	19,78814	16,23515	34,08129	9,144009	21,79598	13,41395	28,59369	12,09404	16,19101	8,798699	24,02872	2,825279	18,17004	5,716871	11,27632	6,091816	30,22153	4,03411	16,4345	7,738244	9,984666	22,96225	12,9988	12,69507	10,09208	12,73707	17,1424	7,735342	15,86683	5,025074	8,991007	7,577849	9,278432	5,349802	11,21132	4,551973	11,63779	11,55476	14,06112	3,079824	18,91986	5,479664	13,17777	6,126561
2/1/2018 3:25:00 AM	36	65,25807	42,91093	87,9597	50,24267	0,257999	10,45542	0,2358947	1,472701	1,907397	2,899812	1,207449	1,206897	5,190443	2,215338	4,469151	0	70,88127	47,19088	90,43525	71,34574	1,411224	1,748591	2,336912	1,681034	2,742319	2,651829	2,665575	1,757502	13,79912	11,79294	23,27027	7,098116	6,1334	4,59784	2,481004	5,09118	7,297193	6,549306	14,91538	7,715311	21,5824	26,71806	36,26229	7,617361	14,57691	8,947351	2,405849	10,74602	6,207519	2,506493	3,247334	17,95376	20,32217	16,5989	29,50831	9,695099	17,52929	13,92193	29,64627	12,38989	16,10729	8,623038	24,64502	2,87826	19,79961	6,466346	12,09307	6,634892	31,07627	4,450155	16,00837	8,417676	10,325	20,45563	13,88187	12,42484	10,01658	13,58422	17,92503	7,798063	20,58763	4,790216	9,675481	7,313357	9,68743	7,0776	11,48237	5,357123	12,04486	12,12015	14,73074	3,156568	20,18505	5,561795	13,56488	5,987166
2/1/2018 4:25:00 AM	37	67,27944	44,0826	89,08329	65,531	0,2680151	1,457574	0,2374834	0,9486904	1,666943	3,136743	1,163793	1,772491	5,153625	2,578609	4,775986	0	73,67499	53,84484	90,00864	68,42963	1,209038	1,490177	2,329382	1,141758	2,790741	2,262033	3,04653	1,323773	14,05822	12,5373	23,84802	7,241103	6,653127	21,57348	3,932292	15,00912	7,54414	8,019867	15,25012	7,689476	21,84751	26,74127	36,63062	7,663572	18,61827	9,239957	2,607966	10,41515	6,088431	33,39357	3,584148	24,69213	20,42026	17,43403	29,14311	9,641978	18,68825	13,13336	30,80466	12,5268	16,52589	8,336719	25,45003	2,892559	19,63196	6,622252	12,59235	6,177194	31,19329	4,828969	16,07372	8,1938	11,10114	20,49072	14,01595	13,24409	10,21179	14,35013	17,74287	10,77662	16,65658	5,749129	9,925674	7,831841	9,900324	5,743396	12,85008	4,811422	12,15883	11,93247	15,3516	3,276553	26,19474	5,858546	13,90998	6,124627
2/1/2018 5:25:00 AM	38	67,88192	37,83384	90,49328	51,9664	0,2569629	1,531899	0,227122	0,7687472	1,743479	2,546627	0,9712781	1,643664	5,61229	2,255816	4,77571	1,381314	72,57101	52,5217	89,83249	68,53835	1,357966	1,105355	2,204009	0,9197475	3,168587	2,148196	2,971099	1,253385	14,47371	12,5288	24,56572	7,502142	6,333927	22,82998	9,800922	15,75272	7,339468	6,881423	15,75348	8,609706	22,36799	26,16759	41,35444	7,673933	15,17262	9,485384	2,630692	10,66113	5,792786	3,759947	3,355576	21,92701	20,89012	17,05598	29,82814	9,713195	19,3665	13,99108	32,43804	12,65114	17,33511	9,008828	26,01894	3,031264	18,98942	6,749558	13,5483	6,768968	37,9215	4,821438	16,37841	7,977523	11,57756	21,62322	14,66761	13,2798	13,80858	13,64259	18,05737	8,442681	17,13638	6,475879	10,19618	7,71607	10,30939	5,82021	11,57576	4,832283	12,76581	12,62786	15,54045	3,841111	20,03896	5,767573	13,87289	6,492388
2/1/2018 6:25:00 AM	39	65,45508	41,85918	89,10637	48,77121	0,3041418	1,090572	0,2254642	0,8043214	1,625636	2,67345	1,340904	1,629573	5,473448	2,267905	4,903363	0,2084024	72,7692	55,23894	90,65698	74,94543	1,584881	1,973295	2,174859	2,095698	3,083071	1,658999	2,954037	2,750677	15,10569	13,45463	25,19998	7,760762	6,941865	22,03567	3,583181	3,875926	7,717659	8,121962	15,69159	8,527645	27,38402	26,54302	42,21037	7,844206	15,46212	9,476266	2,537094	10,72564	7,385196	2,969441	3,590365	5,035021	21,69699	17,46208	31,31348	10,51165	29,74235	13,92704	32,2735	12,64851	18,09751	8,787853	27,03505	3,033474	20,9623	5,910768	13,43253	6,731321	33,38431	6,392988	16,72753	8,175218	12,31923	24,00994	15,78691	13,21017	13,71491	13,78633	18,22744	8,126865	17,55658	5,784359	10,3784	9,184696	10,82007	6,302567	11,961	5,636674	13,33554	13,13626	15,72834	4,192018	21,01715	5,981501	13,9314	6,766068
2/1/2018 7:25:00 AM	40	67,1408	47,22742	92,02131	53,21999	0,1753841	4,851279	0,2311284	0,9677554	2,107786	2,516026	1,282328	1,111019	5,33274	1,998646	4,969469	0	71,68581	55,03745	92,62752	69,58852	1,226721	2,910243	2,116352	0,6339108	3,497389	1,389672	3,095988	1,020806	14,97334	12,78294	26,03435	8,158088	6,374406	8,115744	2,189849	4,775917	7,756272	8,419747	15,61526	8,38894	23,38811	27,41193	40,24129	7,913697	15,53409	9,653791	2,725948	10,95235	5,997804	12,28801	3,153183	4,410022	24,20528	18,10656	32,35854	10,7436	20,09084	15,11135	33,24547	13,02456	18,6868	8,738396	26,67938	3,238216	19,56828	6,552346	12,8478	7,696038	33,78019	5,45528	16,73257	8,583112	14,04965	24,11493	15,33281	13,62932	10,84404	14,82897	18,56888	8,394811	18,25106	5,482428	10,54093	9,090476	11,08332	6,296074	12,22943	6,140169	13,45263	12,52694	15,84287	3,572198	23,82205	6,332408	14,27905	6,556215
2/1/2018 8:25:00 AM	41	64,37252	39,51094	90,90352	49,47985	0,2427332	1,415575	0,2206979	1,705971	1,631507	2,843308	1,281775	0,9776331	5,722397	2,315291	4,7114	0,4655725	70,63687	47,92585	90,00566	68,43467	1,25746	3,354609	2,172786	2,304722	3,292095	12,82417	2,901816	1,123522	17,18149	12,95818	26,50303	8,555551	6,297663	15,97121	2,768222	18,88283	7,929584	7,640639	15,67404	8,234208	24,02755	28,40068	47,97248	8,252997	16,206	8,85845	3,442473	11,53832	5,769507	19,67279	4,126327	9,362429	21,41454	19,69019	31,48976	10,89087	22,07587	15,29599	35,30186	13,61827	20,83783	9,912066	27,58434	3,324146	22,67041	6,373371	14,15637	6,956994	35,50971	5,193344	17,27771	8,515418	12,09929	22,36606	15,52795	14,08592	11,56899	15,00608	18,79331	7,882336	18,73833	6,11696	10,90524	9,511563	10,93349	6,654026	12,43707	5,209094	15,01464	13,54201	15,67266	3,653639	21,06267	6,256769	14,88816	7,304446
2/1/2018 9:25:00 AM	42	67,21479	44,91793	88,07182	52,25375	0,2500553	0,9593281	0,2354112	1,275903	1,579631	2,774508	1,273831	0,979291	5,665064	1,941935	4,659386	0	73,42424	47,86354	90,14713	70,27789	1,221955	11,40687	2,171405	2,534123	3,391426	3,789097	3,010265	2,451371	15,71735	17,34769	27,00231	8,488133	6,053824	25,1204	2,674694	17,17797	7,466706	7,407369	16,51124	9,297428	26,53446	30,31983	44,38481	8,467341	19,5117	9,212397	2,668615	11,93427	5,992278	2,449022	4,15969	20,06113	22,02448	19,98743	32,92827	11,31832	23,25528	19,5575	36,12249	14,69524	20,75224	9,63735	28,98624	3,299901	20,63578	6,163103	14,11376	7,174859	35,54197	5,298063	18,15656	8,939062	12,44833	21,25214	16,22976	14,49153	11,31721	14,77447	19,29936	7,98816	19,4456	6,33082	11,16642	9,899011	11,49612	7,102882	12,43555	5,349525	14,93251	12,64838	16,51414	3,967728	21,74417	6,934683	15,79099	7,680289
2/1/2018 10:25:00 AM	43	64,02348	46,61535	90,70458	49,37452	0,2519203	1,345187	0,2213887	0,6352233	1,622596	3,995635	1,283847	1,275489	6,085945	2,193579	4,974995	0	74,38377	53,74524	90,46557	69,94978	1,18196	1,413227	2,129269	2,479346	3,07789	2,3251	2,981046	1,594828	16,22817	13,96469	26,96984	8,708139	5,971624	43,66138	2,267421	25,1108	8,208513	7,071245	16,46973	9,61863	25,75694	28,80768	43,05213	8,737015	17,10489	9,372169	3,009022	12,24836	8,828331	12,82445	3,447309	3,341208	22,2074	19,94322	35,09657	12,09473	20,9556	16,14086	35,09615	14,43192	20,76709	9,67928	28,46002	3,57731	21,77815	6,94456	13,61917	7,365993	34,97258	5,053327	17,83668	9,352344	12,49503	23,52488	17,68782	14,37901	12,0794	15,33329	20,10831	8,674568	19,76155	8,11312	11,34871	10,10873	11,38864	7,279855	13,03886	6,005955	14,52697	14,09407	16,81083	3,550577	22,20809	6,710944	15,7465	7,762836
2/1/2018 11:25:00 AM	44	71,70963	45,14403	90,49755	62,36579	0,234375	0,7688163	0,239832	0,4857427	1,642283	2,919361	1,115164	1,566714	6,313274	1,997541	5,018651	0,1699271	71,66888	51,63282	90,75513	74,15493	1,19916	1,875276	2,106819	1,285367	3,075265	2,630416	3,091844	1,622044	16,36225	13,6754	27,87964	8,680233	6,245994	29,20826	2,875014	19,58091	8,448621	8,496491	16,78665	10,70098	25,60545	29,88796	43,70704	9,073691	17,86658	9,320017	2,827628	12,48197	11,88875	12,45103	3,91972	14,02713	23,21453	20,06044	34,85149	11,98594	27,54863	19,73689	36,19978	14,84458	20,82325	9,772326	28,80858	3,784469	22,25609	8,054404	17,62378	7,238063	39,36989	5,288531	18,31551	9,565581	12,69086	25,0409	18,05924	14,57622	11,9313	16,0597	25,8752	8,96227	20,31443	7,292497	11,85393	9,455543	11,69706	7,488396	13,12673	5,451343	14,30882	14,37901	17,83101	3,500152	22,48729	6,653819	15,67301	8,299072
2/1/2018 12:25:00 PM	45	69,10361	40,02024	88,70234	49,66195	0,3938716	0,7523763	0,2294706	1,677995	1,805578	2,555468	1,088431	1,68359	6,550757	2,459176	5,053603	0,3349497	75,13519	52,66012	89,13993	67,33967	1,35541	2,396939	1,855797	1,000636	3,194905	4,750014	2,966954	1,438025	16,84164	13,99342	28,70614	8,73667	6,101971	45,02052	2,59491	22,61073	8,82847	7,477136	17,2009	9,966083	25,73262	29,87843	45,32915	9,412232	17,42104	10,06169	2,961014	12,93394	5,876368	5,067349	3,686312	10,80377	23,23407	20,51662	34,36381	12,23627	21,93496	16,89359	36,86864	15,1318	21,71537	10,03005	29,77958	4,336525	22,4589	7,396455	14,44746	8,672013	37,74314	6,312929	18,92179	9,646125	13,55652	24,91925	21,26969	15,11771	14,34709	16,34326	20,69428	8,834412	20,88804	6,304915	12,17175	9,775711	12,31784	7,621367	14,35055	5,895363	15,87665	15,7644	18,01054	3,618617	22,95929	7,014049	16,08366	8,376092
2/1/2018 1:25:00 PM	46	66,21837	42,32711	89,11397	53,07795	0,3829576	1,945043	0,2210433	1,134505	1,490937	2,885721	1,276594	1,076688	6,210834	3,022698	5,103131	0,163503	74,38052	62,12492	90,43925	70,05933	1,188868	20,08407	1,760886	0,4862263	3,23787	2,401636	3,190622	2,013428	17,82542	14,03086	29,76445	9,295564	6,180303	24,57608	3,410768	18,33354	7,899881	7,373247	17,68043	9,47516	26,39285	30,60649	46,35493	9,768181	17,57067	9,965048	2,735964	12,93925	5,83278	4,608063	4,286652	3,404827	23,69688	22,70357	35,67197	12,69486	26,33697	17,37269	38,56481	15,58659	22,22004	10,28812	29,94827	4,229803	22,90976	7,830737	15,14354	8,175909	41,2442	5,544388	20,39318	9,838017	13,46458	24,10906	17,95197	16,01721	12,44163	18,43149	25,2743	8,83897	21,26948	7,091346	12,02869	8,942447	12,57294	8,32159	13,51134	6,045121	15,95746	14,2756	18,89396	3,814931	23,55977	6,67765	16,25166	8,688868
2/1/2018 2:25:00 PM	47	71,09528	40,24066	88,94873	48,9877	0,4273044	1,504476	0,219869	1,593653	1,874033	3,093294	1,123384	1,174016	6,505306	1,998646	5,226638	0,1827061	70,22477	53,99417	88,15181	69,66643	1,17001	3,315926	1,813315	0,631355	3,238561	1,897173	2,897395	2,25029	18,30826	14,74338	29,97133	8,866117	6,086014	38,08514	3,259491	26,60015	8,442681	7,837092	28,60059	9,570346	27,44066	31,63641	50,18609	10,41301	17,85491	11,42435	3,033267	13,50713	6,184378	21,10024	3,475838	2,457726	24,3844	23,09937	38,02152	12,8411	23,80492	17,61563	39,93161	15,96458	23,78288	10,87602	30,41646	4,16349	24,06727	7,314255	18,99888	8,989073	47,9874	6,911679	21,02163	10,2026	13,86183	26,62253	25,75183	16,30381	13,98755	16,71502	22,75462	10,11481	21,48721	7,04997	12,71835	9,169015	12,72947	9,021677	13,67851	6,283916	16,65002	15,23742	19,01926	3,840006	28,58705	6,704037	16,75018	9,109126
2/1/2018 3:25:00 PM	48	65,26733	50,63025	88,22371	65,62058	0,2519203	1,511177	0,2240827	1,11171	1,639382	2,313149	1,367775	1,085875	6,386909	2,048519	5,23997	0,4398072	73,78475	49,35179	89,6406	73,8485	1,190871	3,626285	1,768278	0,8757461	3,251133	2,560856	2,938287	1,728213	19,54942	14,71154	30,90227	9,733781	5,907867	15,52415	5,987096	5,827739	8,485231	8,272617	18,7728	9,252735	27,80152	32,83212	49,09994	10,15956	23,07651	9,968432	2,866034	13,86059	11,86692	16,93537	3,47715	13,7089	24,80237	22,56783	36,80585	13,32166	24,28458	17,69403	40,79555	16,20455	29,56496	10,4874	31,3704	4,159966	23,69315	8,511273	16,18866	9,318911	44,05538	7,021441	21,18307	10,38102	13,93637	26,53742	18,99515	16,2958	17,35777	16,56817	21,37696	9,072793	22,22162	6,926738	12,89353	9,710986	13,34846	8,224262	15,52601	5,826218	15,86366	15,15466	19,48469	4,527381	24,54044	6,804957	17,12741	8,975396
2/1/2018 4:25:00 PM	49	65,98005	43,39267	89,50887	50,17388	0,6480023	2,860784	0,2331316	1,539912	1,841567	2,10226	1,081454	1,119515	6,535837	2,508151	5,58991	0,3259007	74,37922	50,53666	90,06479	67,73278	1,179128	2,590904	1,779261	1,388014	3,37395	1,2261	3,140887	2,231916	17,75337	14,99655	30,78546	9,408502	6,025158	32,28387	5,135182	7,081124	8,930013	8,118784	19,21654	9,760929	32,16664	32,51761	54,23097	10,68869	18,92476	11,36398	3,256106	14,13227	6,671157	4,426461	3,558591	30,25164	26,08822	22,4875	37,72001	13,20851	24,30516	20,13995	40,66299	16,50544	23,40587	10,90911	31,63482	4,394203	24,35773	7,877707	17,24898	8,612815	43,43481	6,156471	21,14984	10,85399	14,23222	27,39784	20,04393	15,73062	13,71823	17,95908	22,21292	9,841264	24,96919	6,387392	13,38563	10,25061	13,861	8,126313	14,79699	6,348433	16,22845	15,7492	20,00912	4,868341	24,97341	7,33698	18,15484	8,665243
2/1/2018 5:25:00 PM	50	67,82777	43,65675	89,92851	55,18182	0,2249116	0,2378288	0,2287798	0,9952475	1,668394	2,720076	1,136646	1,067501	6,571826	2,157383	5,456248	0,6194049	73,56972	49,25833	89,27401	72,8429	1,152534	2,119322	1,791418	1,741614	3,34411	2,15165	3,221638	1,165382	19,14228	14,51619	31,80351	10,05505	5,772684	33,62946	11,30236	18,62732	8,187031	8,082173	19,45305	10,41673	29,57304	35,97411	51,76054	10,91249	19,58119	10,8448	3,085005	14,32713	6,954023	7,31087	3,976777	19,85667	26,40459	23,95564	37,75758	13,47142	33,3698	20,39297	45,00159	16,96404	29,86254	11,20496	31,39713	4,473503	24,77737	9,081427	16,92522	10,0983	47,4283	6,877901	21,78555	10,68979	16,85007	26,3237	20,17732	16,69644	14,37908	16,89206	22,40834	9,169982	22,57288	7,128233	13,48413	9,139935	13,99916	9,973129	15,35457	6,201371	16,22562	15,79583	21,23937	4,335765	25,88956	7,230949	18,14413	8,946937
2/1/2018 6:25:00 PM	51	69,86089	50,60366	89,82269	47,35128	0,3150558	0,9870967	0,231681	0,6447557	1,501506	2,261135	1,125249	1,744861	6,744032	2,677871	5,651663	0,6311478	69,57214	54,76556	90,29267	74,14125	1,173602	2,651346	1,773389	0,9014423	3,507336	1,668394	3,213832	2,122776	17,53537	15,42979	31,82782	10,09249	6,018941	27,54159	2,953415	19,2392	9,127431	8,107387	19,97071	9,77951	30,52443	34,85432	51,83881	11,59697	19,61276	11,26858	3,378232	14,48718	7,260099	20,86117	4,288241	8,847191	26,45564	23,85313	39,10553	14,12246	25,95187	19,72943	42,69777	18,22799	24,2698	11,31189	32,3327	4,481239	25,43663	8,982649	16,7546	9,112373	50,38627	6,73823	21,84903	11,17229	14,80548	29,60226	20,75631	16,70535	14,3455	17,76892	24,18041	10,35519	22,85305	7,269838	14,92167	10,40216	14,55363	9,033212	17,7198	6,520709	15,87374	17,05964	20,69007	4,64937	26,31852	7,535851	18,63077	8,630706
2/1/2018 7:25:00 PM	52	65,55157	48,9202	89,05138	57,44337	0,3739086	2,253675	0,2262931	0,9558052	1,579216	2,551531	1,223406	0,9317667	6,881286	2,000511	5,52781	0,1819463	73,48959	52,33366	90,2019	67,10171	1,158889	2,990993	1,688771	2,055841	3,164511	9,681629	3,141371	1,922317	19,36222	15,2551	32,77638	10,4684	5,733795	28,9879	3,428658	19,82786	8,946937	8,482952	20,16026	11,23584	44,53076	36,11481	52,74453	11,26637	20,33543	11,87624	3,376299	15,23576	6,624739	24,24666	3,537868	5,561036	33,8867	26,34878	39,26489	14,25895	27,85056	20,59571	43,93105	18,5014	25,47165	12,29001	33,77576	4,529799	25,56359	9,714924	25,37204	9,871036	51,21912	7,608312	25,20184	10,73587	15,06638	27,8067	20,3373	17,13141	14,75209	18,17923	23,55321	10,65387	24,46522	7,353489	14,25039	9,964978	14,29895	10,79216	17,19703	6,304017	17,73983	16,71012	25,35864	5,28556	26,78382	8,465683	19,32982	9,356213
2/1/2018 8:25:00 PM	53	66,74796	45,96852	89,92485	57,44128	0,5213169	0,5809295	0,2235301	7,887447	1,945388	3,233381	1,22382	1,041321	7,07166	2,096527	6,890749	0,5457698	70,76122	52,59539	90,24751	72,73817	1,126492	2,872527	1,600837	1,07655	3,069947	2,342576	3,047082	2,182527	18,67837	15,1854	33,01213	10,52353	5,80446	29,75802	3,315581	15,82394	9,080046	8,95191	20,67854	10,39125	32,95487	37,43045	53,74184	11,28088	19,98018	11,55504	3,691355	15,69276	10,56318	6,908433	3,646248	14,63611	27,65432	25,18568	45,39111	14,48352	28,18834	20,8265	46,30872	18,60384	27,29395	11,54309	33,85506	4,674928	26,44382	10,22968	18,18365	9,264202	49,4199	7,607137	24,00344	11,25705	15,65208	28,46796	21,06916	18,01614	15,13801	18,37651	28,93941	10,14803	23,67789	7,885236	14,49402	10,8897	16,23667	10,24833	16,51097	6,750802	19,05614	18,85548	22,18757	4,733574	26,9905	8,022214	18,98051	9,744488
2/1/2018 9:25:00 PM	54	66,67524	43,69619	88,06622	53,73681	0,2270529	1,085046	0,2309212	0,6162273	1,931021	2,810359	0,757557	1,107358	7,257544	2,325238	5,711553	0,1741407	74,14249	52,35301	88,6848	74,36644	1,110812	1,771386	1,729111	2,669927	3,042247	1,618797	3,079341	2,127335	19,65863	15,69891	33,92048	10,75479	5,682955	10,54577	3,574616	9,035699	9,421005	8,152493	20,68862	11,07883	41,36418	37,82376	56,73651	12,33408	20,58259	12,089	3,60646	16,04775	6,821742	28,77494	3,661514	4,100077	28,66213	27,0488	41,35493	14,7992	29,38744	20,40181	45,80183	18,96807	26,65527	12,30051	34,63176	4,719413	26,71419	10,46184	22,00845	9,139105	48,12451	8,230686	24,5803	11,705	15,86359	28,75553	21,45737	18,58153	15,9929	19,31566	25,4481	10,31582	23,87289	8,323456	14,73475	11,18686	15,8564	10,26795	17,1435	6,874792	18,1643	17,88738	22,80393	5,176144	27,25589	8,18178	19,36727	9,79809
2/1/2018 10:25:00 PM	55	66,96362	51,09832	91,6405	51,21775	0,2452199	1,405421	0,2268457	1,059834	2,131963	3,166169	1,530725	1,201992	7,328968	2,382571	5,55551	0,5381715	71,07468	59,46611	91,18549	69,3904	1,103628	1,741821	1,624599	0,9935898	3,163476	2,90817	3,184336	3,445582	20,21158	16,35741	35,13408	10,58701	6,371367	9,808106	14,43413	25,19618	9,401456	9,876285	21,26568	11,00409	33,4574	38,77418	55,60552	11,35009	21,51429	11,52126	3,616545	16,72621	6,741269	8,206649	3,488409	13,31827	29,56917	26,27915	41,90436	15,3793	29,83449	21,48216	49,83663	21,18756	27,41835	12,57688	35,18209	4,99627	27,68015	11,83148	19,54969	10,8553	49,83056	8,24761	25,11888	11,61514	16,23964	28,46713	21,26071	18,76147	17,93518	18,29762	25,02763	10,42067	24,94944	8,799943	15,43705	11,39326	16,3923	11,05873	17,90368	7,200418	21,31562	19,37928	24,75257	4,785036	28,56025	8,653639	19,98066	9,864197
2/1/2018 11:25:00 PM	56	69,59653	41,24896	89,98246	51,74341	0,2432167	10,55316	0,2265694	1,25974	1,719579	1,671157	0,977357	1,277976	7,375664	2,340503	6,057002	0,5989584	71,39728	53,51971	89,14643	70,95312	1,107703	0,5858339	1,757295	3,076439	3,377888	2,811671	3,351915	1,791971	18,98147	17,1178	34,80162	10,67985	6,27846	33,14876	2,605755	17,01364	9,896801	9,263372	21,46725	11,04851	34,98391	38,93492	55,49908	11,6226	21,09299	12,45973	3,845049	16,51415	6,958789	4,412163	3,760983	12,05094	41,76497	25,76364	43,80236	15,39242	29,17764	22,72857	47,85443	20,16799	34,56613	12,17921	36,1046	5,019341	29,24113	10,55945	18,88636	9,941492	53,99053	7,502694	25,20419	12,1703	17,13355	31,32523	22,47755	18,54429	17,40136	22,43286	26,13105	11,20994	25,56691	8,593681	16,70065	12,31336	16,76268	9,756852	18,47031	7,663227	18,51183	18,90252	23,46935	5,330737	27,87618	9,038184	20,41929	10,30097
2/2/2018 12:25:00 AM	57	70,99076	43,3294	87,85098	54,90246	0,2294706	1,561671	0,2218032	0,6779124	2,349069	2,651553	0,8778874	2,128095	7,541308	2,794402	5,922649	0,232579	74,58195	56,1879	87,97697	70,17718	1,188108	2,61218	1,750663	2,195858	3,541045	2,431062	3,209204	2,141288	19,82351	17,45227	36,63379	11,18134	6,347535	26,69824	12,63035	21,99526	9,572695	9,252044	21,69609	16,45702	35,39719	40,72102	57,68167	12,04569	21,66232	12,17438	3,839523	17,1627	7,165603	1,336138	4,017256	27,99196	31,58267	27,34865	50,17269	15,75017	35,8506	21,81297	47,72235	20,37467	28,65689	12,84662	36,54164	5,18761	28,84885	11,90222	20,5285	10,94199	50,31395	8,560939	26,122	12,32089	17,75447	30,17904	22,50297	19,58347	17,18025	23,2492	25,91167	10,33454	26,51056	10,0143	16,61831	11,97116	17,30009	10,41667	18,60432	7,860854	19,38157	19,18497	27,13529	5,05084	28,5673	9,261094	20,71674	10,51386
2/2/2018 1:25:00 AM	58	66,86589	43,75262	90,66596	48,55493	0,2155173	1,441133	0,2206289	1,210696	1,795977	2,091761	0,9057251	1,324257	7,872045	2,860024	5,977495	0,4116932	72,24621	50,91526	88,70102	71,79051	1,103766	3,588017	1,588058	3,768651	3,283046	2,113796	3,108629	1,842741	20,51918	18,48723	39,00199	11,01645	6,389464	26,21394	2,907825	23,05447	9,356143	9,189462	22,13942	11,91016	46,11309	41,27515	58,26149	12,46532	22,265	11,98656	3,923105	17,6452	6,519051	1,30312	3,527575	5,32818	32,31287	28,20575	50,37985	15,92244	35,4767	23,2255	48,8275	20,94613	29,52904	14,0777	36,94186	5,392904	28,86784	10,32569	20,20039	10,90061	52,63194	8,042593	26,46883	12,7973	22,43424	32,999	23,26668	20,14679	23,42465	20,52277	30,90725	11,11447	26,75681	9,319947	16,76448	12,74936	17,85809	10,99898	19,29908	7,911694	19,6578	19,3806	26,71171	5,657052	29,29439	9,34364	23,83904	10,44623
2/2/2018 2:25:00 AM	59	64,53983	43,38541	90,87879	55,67134	0,2401083	0,7736517	0,2214578	0,6754946	1,819532	1,632267	1,205999	1,544264	7,70564	3,135914	6,124213	0,2110964	72,80594	50,29481	88,83159	68,79137	1,100796	3,261702	1,72172	1,580184	3,273583	1,776705	3,374227	2,287522	19,81211	19,38785	36,27141	10,8772	6,319767	12,62696	2,23088	28,02048	10,07902	10,11342	22,77976	12,64181	37,42996	41,66038	62,54158	12,89346	21,99133	13,28035	4,105949	17,80241	6,639796	1,996643	3,067046	3,136121	32,69611	28,48758	50,87527	16,30188	31,91168	23,46499	49,19796	21,97026	29,43482	12,76594	37,15379	5,509505	29,75471	11,15198	21,1879	10,76971	51,66722	8,410768	32,18039	13,26239	18,40103	34,8135	24,5508	20,41384	17,78093	20,91588	28,09641	12,27564	26,92778	10,01423	18,14137	13,13509	19,20473	10,83755	21,58979	7,661915	20,05595	19,72335	24,92761	5,573746	28,80056	9,923671	21,08242	10,40679
2/2/2018 3:25:00 AM	60	66,37592	52,67773	90,30815	62,78963	0,4094828	1,59317	0,2172441	1,037522	1,76282	1,657894	1,295314	1,552553	7,970891	2,854982	5,983298	0,6441341	71,11116	47,65701	89,01443	71,41247	1,092645	4,740205	1,565539	1,486309	3,319794	1,818219	3,219703	1,900973	21,58149	18,78613	38,43239	11,04153	6,939655	13,20768	3,979125	12,42837	10,18692	9,718101	23,17687	12,1703	38,71933	42,79572	60,58577	13,34494	22,27191	12,97745	4,105327	18,40483	6,238327	1,533557	3,621243	2,842755	33,18773	28,64051	46,77512	16,89614	33,67194	22,90652	50,03862	22,33353	31,20994	13,85617	37,1663	5,75362	30,4501	11,39119	26,52355	11,70266	53,61365	8,690596	29,06057	13,70669	19,07445	33,51867	27,78943	20,83706	19,87787	21,65271	27,43783	11,09133	28,27096	10,20067	17,6012	12,5632	18,24747	11,30291	20,88618	7,610591	21,60754	20,09097	25,47607	5,514202	29,66989	9,835115	21,39886	11,02882
2/2/2018 4:25:00 AM	61	66,95222	43,83807	88,58989	51,47954	0,4065125	2,686713	0,2166224	0,571397	1,818496	1,698096	1,178783	2,611212	7,990992	2,459798	5,877681	0,3886218	73,39723	60,5162	89,24093	69,36581	1,118272	2,094247	1,583085	1,388428	3,124516	2,304239	3,285326	2,512503	25,45432	19,05863	41,82064	11,54537	6,051338	24,72515	4,640598	19,97507	10,53568	10,61927	23,09447	11,99146	43,23145	43,85092	61,22299	14,4974	22,48757	15,44796	4,226348	18,41892	6,388152	5,856405	3,504365	11,80986	33,68044	29,0406	47,74944	16,72483	36,74383	24,71589	52,57502	22,36986	31,00948	13,59748	37,67352	5,69297	34,65897	12,97504	27,47375	11,78866	54,85826	10,45045	31,02744	13,58581	24,26338	36,05845	24,29011	21,74721	17,93083	21,57694	31,44494	11,3771	28,43274	9,688743	21,72593	13,662	18,67754	11,87086	22,16857	7,781899	21,61928	20,72053	26,54489	6,463929	30,78346	9,858463	21,75453	11,2739
2/2/2018 5:25:00 AM	62	66,35133	41,61272	87,76906	57,16484	0,3225851	0,6182996	0,2133759	1,967769	1,844745	2,857745	1,146662	1,429114	7,957144	2,600575	6,203098	0,3247265	71,15406	56,68802	88,53898	69,53442	1,107703	3,582767	1,704106	1,74493	3,392462	3,331814	3,626285	2,366614	20,54722	20,76011	39,41154	11,12684	5,948	29,84651	5,014229	7,607965	10,4816	10,0983	24,20763	12,78446	39,53056	44,30275	61,23867	13,68804	26,69395	13,09419	4,49236	18,42265	5,779731	28,27158	3,385831	24,62499	34,98771	28,33651	59,08081	16,92176	34,65932	25,46938	51,73119	22,90734	30,45231	13,19774	38,29071	6,16704	33,86563	12,63739	28,79069	10,89951	59,06581	8,865357	29,11341	14,53167	19,92326	41,69043	25,93543	21,52727	21,73422	22,54248	31,26015	12,13127	29,73379	9,917593	19,26634	13,55721	19,07797	11,14045	25,46039	8,118576	21,6905	20,83016	26,41129	6,172842	31,01943	10,01333	23,22813	11,66225
2/2/2018 6:25:00 AM	63	72,14191	42,49054	88,92553	59,57401	0,2147574	0,9516606	0,2101984	0,7081676	1,750041	2,457726	0,9632654	1,699754	8,387628	2,456551	6,527547	0,188923	69,41651	49,96214	90,20116	69,26103	1,108394	1,927153	1,574727	2,563895	3,485715	1,987939	3,577241	1,389119	21,64622	22,35059	39,08012	11,70507	6,29269	32,04983	2,717244	2,48059	10,62804	12,06738	24,8376	12,77147	40,70444	46,51484	62,49806	14,00441	23,81438	13,24271	4,452089	18,66228	8,453111	3,789857	3,475492	27,64444	35,46489	29,97755	49,37666	17,01412	35,82857	24,94764	53,62366	22,83571	32,27896	13,96717	38,05994	5,912771	31,81428	12,03629	23,5981	11,08733	59,06305	10,09374	32,85394	14,41403	20,19452	36,96859	25,45487	22,15075	18,15857	21,99443	29,50901	11,78817	30,49382	10,38841	19,98211	13,83614	18,9191	11,90049	22,43928	8,431213	23,20547	20,39235	27,31681	5,86497	31,357	10,47421	22,90493	12,42726
2/2/2018 7:25:00 AM	64	64,30033	43,00744	88,58981	50,82663	0,422469	1,84882	0,207159	1,041598	1,713846	1,542192	1,257875	2,115868	8,12804	2,868452	6,405145	0,1814628	72,4473	54,4525	91,20233	71,21381	1,089053	2,764423	1,67392	1,732496	3,467479	4,030657	3,718018	1,80544	20,84286	20,9585	39,67037	11,43077	6,092369	41,5426	5,054778	3,470173	10,93197	10,4139	25,08793	13,59644	43,20554	45,32065	66,00485	13,81894	24,13462	14,20542	4,679003	18,84539	6,338556	19,70809	3,876064	13,89333	36,79543	29,45983	52,15254	16,95789	44,56303	26,69727	54,03951	23,95647	40,05789	13,71208	38,60495	6,024121	34,05766	13,84215	24,18718	10,83416	58,29576	9,615386	31,00968	14,77654	20,52525	36,48901	26,57756	22,15268	19,02934	22,4399	30,56898	12,8011	30,63654	12,41759	19,96208	14,26192	19,51578	12,26044	24,80742	8,932499	23,6908	20,52753	28,29451	6,76282	36,29552	10,83437	22,87032	11,95154
2/2/2018 8:25:00 AM	65	60,47725	46,83114	89,1018	50,78525	0,1958306	1,352371	0,3544292	0,9335627	1,737953	3,305703	1,414746	2,74598	8,119336	3,619792	6,487415	0,2247044	73,35475	57,58642	89,00462	69,68232	1,155711	4,959107	1,681242	1,233905	3,604388	1,503095	3,672566	2,330626	20,60117	34,08046	40,56588	11,69091	6,129601	30,29323	2,078084	17,91867	11,61859	12,39369	25,57651	14,00012	45,09277	46,14659	63,81314	14,34274	27,1989	19,76245	4,753745	24,80286	6,087533	11,46324	3,238768	23,12818	38,03161	30,47131	59,18767	17,78176	36,4334	27,22398	55,88541	24,86717	33,08632	14,03328	39,69006	6,198124	33,94825	13,84104	23,97028	11,29953	66,07448	9,993162	33,71581	15,30311	21,25815	38,37022	34,18394	22,40647	20,6938	22,90313	31,51477	12,94789	31,16082	10,81993	20,77828	14,74953	19,59149	11,89807	24,93272	8,915092	24,17461	21,60346	28,33804	6,538877	33,03783	10,98088	23,92683	12,25637
2/2/2018 9:25:00 AM	66	61,16373	44,51923	88,54222	52,52293	0,2439075	0,9053796	0	0,5881134	1,899453	3,493106	1,623701	1,671571	8,588915	3,11001	6,81366	0,227122	68,01469	46,62122	89,16598	69,15023	1,071715	4,368507	1,583016	1,553658	3,310124	1,648914	3,747997	1,532659	21,49004	21,86851	40,58977	11,69962	6,136439	53,45277	2,5105	12,00003	11,65382	11,30429	25,97529	14,52828	47,59713	47,16816	69,53077	14,87173	25,13836	14,1161	4,579949	19,49409	6,242126	2,376976	3,264257	21,8406	42,88476	30,79783	62,59381	17,88137	38,18247	27,45876	56,65465	25,62659	37,16015	14,4074	40,14775	6,137061	34,65483	14,1018	25,86089	12,21071	61,3921	9,605922	32,30403	15,80819	22,64803	37,47845	28,5713	23,01386	24,74255	22,59291	36,26382	13,25079	31,3563	11,40072	21,0083	14,95952	19,96664	12,00728	24,84278	8,993493	25,43179	21,24986	29,29259	6,183273	32,5	11,56257	24,06996	12,79489
2/2/2018 10:25:00 AM	67	59,09352	50,22492	83,55728	53,15989	0	2,251672	0,1364943	1,419098	1,557665	1,562086	1,698718	0,9553908	8,773763	2,836124	6,612235	0,1949326	62,53136	57,20042	88,7797	65,18499	0	1,807927	0,8787162	1,297524	2,548906	2,961428	3,889672	1,942349	25,12613	21,36114	44,57166	12,00238	7,607553	5,21082	3,542841	13,33706	11,01742	11,09389	26,118	14,29791	43,75684	51,94967	69,87456	14,98018	25,45583	13,4719	4,668573	19,95096	5,187887	3,051987	5,155629	1,521055	39,70982	32,74108	61,86036	18,37036	38,92062	27,50933	58,337	26,11917	34,48904	15,47407	42,1359	6,09451	37,14309	13,24257	25,63177	11,95623	64,0433	9,860604	33,01566	15,45853	21,79902	38,01234	28,57724	23,38825	21,24516	23,06055	35,18457	12,48038	41,05555	11,74535	25,7188	14,86724	20,55951	12,64527	23,8858	9,20155	25,51089	22,23371	33,77728	6,802677	32,75337	11,14894	35,65795	13,04508
2/2/2018 11:25:00 AM	68	52,2686	43,80629	84,03825	61,17111	0	1,395543	0,1460267	1,637171	1,638069	1,023638	1,410326	1,113091	8,370427	3,269507	6,744515	0,1592893	59,10215	58,06615	86,16511	67,03421	0,1999061	2,721596	0,8637268	2,222038	2,424016	15,35892	6,050785	2,034497	23,35758	21,51131	47,34631	12,22832	4,578084	26,59117	8,899827	14,87559	14,35718	11,81884	26,68408	16,07289	51,40887	48,03292	68,25825	14,64467	26,50862	14,43441	4,516951	20,52823	4,382321	25,604	4,947019	21,66363	39,89341	31,68352	66,13347	18,71083	42,26217	28,81562	58,81044	27,06503	37,1837	14,46632	42,72374	6,41226	36,87307	13,33893	25,07785	12,28027	64,83609	11,17098	35,68558	16,19584	27,10413	40,82041	29,51481	23,54539	23,65178	23,81466	33,73356	12,89518	32,79391	12,59491	22,09791	15,49721	21,40411	12,7763	32,10101	9,163351	26,09851	22,15504	30,91698	6,60657	38,32677	11,77705	24,69185	13,14351
2/2/2018 12:25:00 PM	69	49,21765	53,83068	81,85262	46,80676	0	2,555537	0	0,369764	1,358242	1,27991	1,669153	0,9457201	8,915989	3,887876	6,874172	0,7102399	63,85631	50,44409	85,79955	67,84883	0,8646939	4,717686	1,083182	0,8377541	2,512641	2,406126	4,391095	2,786044	23,09613	21,92694	46,44693	13,04978	3,816451	13,95799	5,740012	2,891869	11,80268	11,95133	27,16035	15,38192	44,06927	49,21619	69,97817	14,87401	28,70558	14,5298	4,434613	20,50978	1,185483	14,75416	6,216429	2,954244	41,22589	32,16857	60,61416	19,28755	42,17189	30,03454	59,31732	33,34819	34,50273	15,09401	42,26313	6,625636	37,11745	13,69087	24,5785	12,96385	62,81243	10,36016	34,73503	16,95865	22,7868	40,10113	31,33448	23,84588	21,4028	24,30233	33,07734	13,33755	33,43039	11,66494	21,94449	15,94095	22,1855	12,54179	26,0235	9,029068	33,78495	22,55837	31,05438	6,387737	33,58091	11,89199	25,88762	13,38058
2/2/2018 1:25:00 PM	70	45,57078	42,51319	83,2255	49,28382	0,3977398	1,227965	0	1,260154	1,497776	1,393333	1,503233	1,175398	8,831304	2,720353	7,141288	0,1503095	55,07723	56,81609	86,04374	64,13759	0,6472425	1,50945	0,8679405	0,7337257	2,718349	10,323	3,937196	1,626741	27,67463	21,61617	44,35732	13,41892	2,597466	23,85154	9,52303	17,73603	11,24109	11,64346	27,58876	16,09824	44,95013	51,89621	69,32526	16,04561	26,62391	14,22918	4,218198	21,85849	2,084715	28,44972	10,15673	16,41295	41,92805	32,96848	63,96642	19,86489	41,40853	29,71326	60,62099	33,34391	35,49058	15,41991	42,82763	6,311686	37,17182	14,04765	27,81291	13,01033	67,69113	10,56822	38,60335	16,28095	23,21072	39,13144	31,1859	24,76742	22,48246	24,49264	34,21135	13,30605	34,93293	13,19815	22,33484	16,15834	22,59547	13,04798	29,34081	10,45742	28,8322	22,51209	32,06337	6,59842	33,88338	11,90077	25,66845	13,60556
2/2/2018 2:25:00 PM	71	49,60219	41,08056	83,02208	50,30918	0,2560649	3,102619	0	1,104388	2,385472	1,71053	1,727246	1,200473	11,00209	3,431698	7,432237	0,4279951	58,71582	46,22997	85,5377	61,66106	1,066948	1,570306	1,003675	6,719649	2,916391	3,132944	5,525323	2,131341	23,67968	23,29051	46,87189	12,77534	2,902506	24,32761	4,695099	12,12858	11,79052	11,99685	28,18358	16,03697	53,19512	51,7812	70,62666	16,23411	26,99782	14,56392	4,434958	21,58398	2,292081	27,78935	6,688771	23,02767	43,53469	33,07084	65,79494	20,41964	40,96119	32,09487	64,44055	36,124	42,57322	15,55192	42,47134	7,136867	42,76643	15,06065	25,35091	12,67849	66,97343	11,29089	39,23105	16,82057	23,12749	49,24652	31,28661	24,89473	24,73924	24,38661	39,42038	14,08302	39,34177	12,83309	24,14981	16,54323	22,92392	12,54393	26,41461	9,571798	28,17839	23,14683	34,12502	6,538255	34,06174	12,36323	26,25712	13,78399
2/2/2018 3:25:00 PM	72	46,62136	42,83142	80,1463	52,77679	0,2664263	1,226445	0,1602564	0,9001989	1,567128	1,994501	1,322184	0,8092949	8,748895	2,751299	7,26383	0,1616379	59,31083	53,1344	84,33805	64,75278	0,8897684	2,848696	0,860273	1,425315	2,615357	2,78632	4,074381	1,363837	25,00442	22,03657	44,88451	13,20637	13,06684	15,61519	11,8214	19,60419	11,29863	13,57807	29,0368	15,70244	46,14445	53,04136	70,97397	24,07031	27,66253	14,15561	4,355244	22,33097	3,373052	1,531416	24,34136	3,354056	42,24808	36,00623	66,3874	20,10182	43,4813	31,63276	63,96152	29,53374	37,91867	15,95304	42,84014	7,052802	37,93296	14,34606	27,40371	12,81499	69,95428	11,57604	37,34119	16,69402	23,72983	39,75209	31,42463	26,63828	21,7937	27,21699	37,39114	13,71823	36,59891	13,19891	27,08306	17,08762	23,12914	18,2282	27,86058	10,76232	30,41736	25,36735	34,31739	7,159731	37,17956	11,89496	28,2282	14,17634
2/2/2018 4:25:00 PM	73	53,79678	40,81931	85,12317	54,43663	0,8914954	19,99385	0	0,2499171	1,813177	1,433259	1,502128	0,8788545	9,168946	4,0692	7,775406	0,2840407	62,69072	55,10762	85,31519	64,01483	1,31804	2,059226	1,001741	0,4566617	2,573013	8,453733	4,306477	2,034013	29,82482	22,7158	44,48186	13,54098	3,479084	27,15572	20,36769	9,397243	11,84675	12,71006	28,93209	17,54013	55,42675	53,60328	71,80737	17,76318	34,9647	15,39138	4,698414	22,24373	2,077324	4,608408	7,126368	2,010182	44,20182	34,36595	61,49501	21,99319	43,91502	31,61942	64,671	29,83616	37,92993	16,28585	43,29092	7,359293	44,09649	14,55328	33,4862	15,47331	71,90526	11,94318	38,46057	17,49544	26,82071	41,59939	31,75163	26,46987	26,01307	24,77986	42,57025	14,43751	40,51255	26,08739	24,82606	17,51229	23,72175	14,27498	26,71302	13,65405	30,14306	23,67001	34,68273	8,8255	35,68613	12,16609	28,43929	13,98155
2/2/2018 5:25:00 PM	74	0	9,721899	0	7,462423	0	1,199782	0,8301558	1,402243	1,229277	0,9033074	1,665354	1,268512	9,333554	3,30743	8,88159	0,9522132	47,15953	32,8442	59,09815	52,99859	3,81058	2,127956	1,410809	2,027036	4,393996	2,062334	12,93359	2,786665	29,57595	23,41436	46,65181	14,92367	3,357026	12,865	5,001105	3,652948	11,51187	11,95534	29,15223	17,5304	49,46107	57,03878	72,52369	18,05814	28,81562	14,8356	4,618079	23,46209	2,43645	2,321093	0	3,487373	44,73875	42,51147	64,32603	21,78327	45,75762	32,25858	71,86298	32,83571	39,53602	17,47617	44,94384	7,176172	39,93258	14,55736	32,72657	0	71,17775	12,13231	40,47393	18,10987	24,95904	41,89793	32,31502	27,9387	22,89436	24,75955	40,17918	14,39918	38,83504	14,05967	24,9513	18,57006	24,14201	15,8122	26,27556	10,92369	31,94215	24,01104	37,12975	7,589522	44,52448	13,43045	27,67041	15,96893
2/2/2018 6:25:00 PM	75	40,75728	34,23802	60,28639	35,38372	0,5660782	0,5072254	1,041874	0	2,009422	1,553244	0,7790397	3,792343	9,474608	3,747168	8,929944	0,5335433	45,26077	32,36012	57,91142	36,16608	0,8609637	1,320181	0,7945126	5,11667	4,233878	1,369847	3,678576	2,912453	27,15552	24,4246	46,39043	15,6641	3,992319	15,16254	1,27093	6,741753	11,5692	12,67746	30,0965	17,69272	48,31441	58,98617	74,6196	18,73522	29,53684	16,24344	4,215227	26,43174	0,3234831	10,36914	4,463624	17,61308	44,99828	35,34973	64,24693	20,9739	44,75119	32,54815	65,55883	30,54135	40,76958	17,06613	44,39358	7,086856	41,01591	15,17338	29,19126	14,87608	72,77602	12,68436	39,65435	18,61579	29,27981	43,32767	32,79641	27,17956	24,52234	25,44326	39,66478	14,67562	38,35717	14,33743	26,29552	17,76221	25,02991	14,0815	29,54472	11,36059	37,40599	25,04946	35,47138	7,585723	41,66004	13,95951	27,94658	15,00442
2/2/2018 7:25:00 PM	76	36,52334	42,85133	54,72092	38,04218	0,2620745	1,244129	0,2175895	0,2959908	1,908156	1,326536	1,373992	2,745289	9,211981	3,588845	7,630415	0,2786527	40,17994	26,77836	50,74408	38,96518	0,7617015	1,184585	1,236668	4,624918	4,104774	15,71052	3,156084	2,322129	26,38615	24,1313	46,89427	14,47219	3,500152	15,85772	7,81706	8,83372	11,73519	12,5659	30,16315	16,88322	51,81497	57,47051	75,01803	18,63188	33,9689	16,22555	4,403874	26,07724	0,7324132	1,980894	10,14582	16,37986	45,67854	36,46779	64,35767	20,70375	47,06268	34,52221	69,34647	38,51977	38,79856	17,33705	45,12572	7,153653	48,56854	15,6375	29,59632	14,83601	69,8336	13,29506	40,58438	19,50915	25,87257	53,98714	34,23029	27,05798	23,28167	25,82988	44,06741	15,27092	46,17015	14,5586	25,96996	17,97746	27,95818	15,08759	30,95588	11,87182	40,18526	24,83277	43,22108	8,137365	37,04686	13,19967	28,56425	14,94433
2/2/2018 8:25:00 PM	77	52,74743	32,27074	64,66968	33,03043	0,5217313	0,9614694	0,2122707	0,1749005	1,71129	1,361903	0,9434406	0,845767	9,088128	3,336304	7,912868	0,3100133	37,02007	29,49478	54,22435	35,66285	0,7662606	1,347466	1,177401	4,775572	4,280021	9,694477	3,340448	2,425398	26,92971	24,08978	47,29395	16,81802	3,198912	13,98147	6,99692	2,314807	12,09715	12,63014	30,90303	17,37449	49,30925	57,88558	74,94847	19,29446	29,63977	17,42768	4,321328	23,99135	0,3314959	2,207394	13,67098	1,961	48,43771	37,16961	69,13137	21,11579	46,16034	33,50002	67,73453	31,73913	42,81292	17,81561	44,76162	7,385887	41,88675	16,28765	29,40298	15,47994	72,26155	13,72942	40,2935	19,09683	25,60836	45,45797	34,26779	27,74674	24,28617	26,09106	43,13529	15,29302	40,39961	14,91124	25,98793	18,72182	25,29344	16,92494	28,12466	11,40846	43,54796	25,31485	37,82086	8,140679	41,60837	13,45567	29,89783	14,56682
2/2/2018 9:25:00 PM	78	47,19074	29,11369	66,12511	32,52763	0,6162274	0,6012378	0,2106819	0,6102177	1,970877	2,240412	0,9688606	0,5168269	9,314282	3,896994	7,855465	0,7655697	32,19903	30,6527	54,83506	37,84006	0,9080045	0,5073636	0,7942363	5,318647	3,865702	0,4797331	3,274757	2,24131	32,92916	24,23491	47,57425	14,98114	3,565498	0,6639588	1,794388	2,247803	11,72587	12,5411	31,29441	17,94015	54,35186	58,99681	78,49442	20,03675	31,45211	18,2063	4,522754	24,64053	0,1390501	1,998024	4,279399	3,226818	51,7555	37,38596	68,22578	21,43844	49,27726	35,37943	67,85264	32,1319	40,85889	18,29714	45,58922	7,373108	42,28711	16,67378	30,64268	15,54909	74,60973	13,81258	40,97591	19,80914	26,85068	47,66924	34,21143	28,20609	23,94086	26,12974	42,14136	15,52042	47,02835	14,4344	26,56195	19,4657	26,36356	15,42544	31,42014	12,08099	36,55614	25,20343	37,99825	8,191452	41,96791	13,75518	29,14063	15,11895
2/2/2018 10:25:00 PM	79	44,60412	30,66196	63,3982	46,28924	0	0,3326011	0,7201176	0,604139	2,163323	1,927636	1,153777	1,765376	9,286997	3,660339	7,791985	1,587298	28,10779	26,74555	56,7484	40,4499	0,7125193	0,6105631	0,9468253	10,15514	3,739777	5,09049	3,070913	2,560235	33,99474	24,1675	49,93645	15,99096	3,177429	27,19309	1,433811	1,52437	11,82824	13,85037	31,53093	17,92427	52,27191	61,10999	76,75156	20,35519	31,88336	16,75557	4,655241	25,15024	0,1351818	1,921903	14,20411	2,210571	47,37062	39,29231	67,94147	21,5864	48,91074	34,94612	71,62466	33,07948	45,96568	18,84249	45,69497	7,351349	46,19895	17,02856	32,08437	15,55178	74,06167	14,23533	41,72649	19,43392	25,57064	44,31304	34,9196	29,07244	24,64101	26,16048	40,7541	14,85176	46,71357	15,59675	26,88357	19,83885	26,33013	17,01363	28,88511	12,15227	38,1277	25,46136	38,64438	8,450831	38,29617	14,46017	29,47606	15,27852
2/2/2018 11:25:00 PM	80	44,69669	31,18741	65,37335	32,50795	0	1,061699	0,386964	0,1815318	1,914443	1,20365	1,235701	0,5431449	9,36609	3,362553	8,07727	0,6108394	40,66141	31,89759	58,48813	50,10894	0,7016744	1,063426	0,9278985	4,262475	3,90777	2,036224	2,975934	2,02676	33,92021	25,0411	49,08095	15,82263	3,513622	23,22854	1,365703	27,99742	11,66639	13,04681	31,75763	18,57061	55,23085	61,75336	77,7942	20,72502	36,61272	17,57861	5,085724	24,94281	0,5912218	19,76901	7,369308	2,20173	48,95108	39,18483	69,77951	22,45489	54,45596	35,03267	70,31782	33,62304	49,08171	18,28035	46,35583	7,663779	45,14389	17,60969	31,81518	16,59856	75,30048	14,95151	43,90072	20,9299	26,61154	48,0066	36,28578	29,04129	24,57304	27,8536	41,14155	15,98544	47,74342	16,34063	27,52991	20,27665	27,15683	17,34776	31,02419	12,48377	35,54197	26,38249	41,04166	8,340932	39,37645	13,64197	29,94336	15,40479
2/3/2018 12:25:00 AM	81	47,28118	46,01383	60,4126	39,97859	0,221665	0,2890142	0,4011245	0,1642628	1,586815	1,349815	0,9044816	1,250829	9,454576	3,371809	8,269922	0,3154703	27,05695	50,77331	59,00849	36,70231	0,2145502	0,7449851	0,786707	3,508718	3,961027	1,298077	2,849248	2,136107	28,45518	25,1892	48,87807	15,75341	3,385348	13,47674	3,593543	1,61258	12,09784	13,33368	32,12285	19,06285	54,01794	63,60411	78,74516	24,08785	32,62226	17,65052	5,27589	25,96845	0,2854913	1,772906	3,595408	1,678617	56,62529	38,69529	68,53828	22,53799	49,77523	36,91734	72,18612	34,48394	50,59765	19,34081	46,43367	7,813537	45,03716	18,4891	33,84678	17,70253	75,52533	15,31491	43,89706	21,13064	26,78499	47,99271	36,65154	29,97409	25,17345	27,20422	42,05259	15,89074	48,27973	16,1669	33,31676	20,89433	28,22772	15,92147	31,56319	13,39578	40,42316	26,99803	41,67074	8,395364	38,72672	13,76202	30,3641	15,88127
2/3/2018 1:25:00 AM	82	43,49988	30,85343	59,06376	36,49135	0,2173823	0,3008261	0,2088169	0,2827973	1,906913	1,920314	1,309474	0,7380775	9,564061	3,606805	8,170798	0,4955515	27,54124	25,38337	49,564	43,22668	0,1983173	0,20709	0,7708195	3,533101	3,792551	0,9381908	2,860853	2,150337	28,99577	25,71135	49,19576	15,55178	2,76242	4,824271	1,028404	1,281291	12,05398	13,64362	32,63463	19,39627	59,37217	61,67945	79,00994	21,17339	31,87991	17,69203	5,229816	26,80723	0,1536942	3,889188	4,363257	10,78553	48,8809	38,96178	75,06078	23,21397	49,8566	37,06883	72,69411	35,06984	43,00991	19,06423	47,18536	7,774163	46,05355	18,21742	35,83382	17,07111	80,41349	14,9779	44,42032	21,64139	33,19063	50,57236	36,31424	30,69138	25,31078	27,54393	46,07289	17,32469	44,20791	16,72579	30,35463	20,93819	29,2689	17,38409	32,10965	13,46534	37,3986	27,1245	42,27385	8,878067	39,44905	14,22517	31,19087	15,66451
2/3/2018 2:25:00 AM	83	38,66373	31,28923	55,72501	41,46241	0,2180731	0,3076647	0,2101984	0,2176586	1,585364	1,295798	1,122693	0,8598586	9,576772	3,753385	8,257626	0,4711677	41,10825	37,80076	50,32846	41,81878	0,2258787	0,3963583	0,7588694	3,68348	4,01691	0,8488755	2,858712	2,330556	32,65977	25,76958	50,65277	16,63455	4,939006	0,291639	2,943054	4,199961	11,77491	13,76236	32,83516	20,19777	60,25461	65,45293	79,51157	22,68802	40,84127	17,5384	5,561727	27,05156	0,9564959	13,83669	2,466152	3,180744	55,63612	40,14962	73,40849	22,95915	57,00134	37,90451	73,06753	36,02771	46,38297	19,50783	48,19649	7,855603	54,02279	19,14256	34,69558	16,88218	80,76488	15,41736	45,50647	21,86367	28,06345	51,61714	38,18461	31,08657	26,46131	28,05793	42,72857	16,82589	48,91185	19,30613	36,18431	21,45744	29,20687	17,57543	40,17096	14,13565	38,71118	27,29685	42,57902	9,095933	43,25555	14,51536	33,87199	16,03959
2/3/2018 3:25:00 AM	84	41,00886	33,97152	57,52301	34,05932	0,2232538	0,3047635	0,3632709	0,2615219	1,766067	1,956164	1,171806	1,157853	9,623328	3,190415	7,971928	0,7059572	28,08225	38,0473	49,91649	33,92186	0,3716291	0,1561809	0,9357731	14,14028	3,90777	1,547994	2,654523	2,267836	37,37504	25,82939	51,9018	16,23439	2,983394	15,78995	3,262461	9,647505	11,63966	14,01449	33,32926	19,81578	58,09723	69,03059	80,4836	23,12079	36,08311	18,65758	5,15176	28,04715	0,6064876	1,498052	2,289664	20,24225	50,32328	41,77277	74,37376	23,36076	51,88522	43,27054	74,4371	36,94035	45,03246	20,03164	47,68789	7,522243	53,42914	19,59826	36,03268	17,37283	76,87894	15,68295	45,12503	21,96349	29,02444	51,0961	37,59353	32,05771	26,23709	28,6144	42,73769	16,27314	51,28578	16,88695	31,68028	21,19364	28,89216	19,43033	32,81187	13,95191	52,42278	27,99286	42,624	9,224415	44,27622	14,43033	31,7439	16,90525
2/3/2018 4:25:00 AM	85	37,80193	29,3779	65,81164	43,66345	0,2209743	1,358242	0,2059848	0,3949768	1,804197	2,157383	1,017283	0,7563136	9,792772	3,459673	8,445237	1,148251	34,02533	23,29948	55,91486	55,13091	0,283419	0,495966	0,756728	3,562804	4,139658	0,6526305	2,803313	2,332007	42,69673	26,23183	52,77395	15,85585	3,906803	12,04361	0,2932278	4,803755	11,95582	14,03556	33,71767	21,21525	61,26547	64,59729	81,89552	25,49493	42,04617	18,50222	5,532507	27,91218	1,200403	1,471251	1,089882	0,6535975	56,49819	40,72357	74,24147	23,6495	52,05183	39,06762	74,13856	37,43307	48,8255	20,03647	47,66924	8,041073	50,70256	18,95384	36,16124	17,92323	83,54961	16,04754	46,464	23,23041	30,53672	52,82991	39,89294	32,27274	27,22231	29,32561	44,31076	17,81803	47,26583	19,6953	31,44369	22,39749	29,83021	19,33922	34,42059	14,52317	41,24752	29,90841	43,2943	9,41465	40,18002	15,65678	32,50884	16,56478
2/3/2018 5:25:00 AM	86	50,10016	44,8182	58,02428	38,18772	0,2331316	1,020391	0,2051558	0,6521469	1,63503	1,851514	1,017007	0,8655229	9,889133	3,948732	8,458085	0,3190623	32,79745	27,21983	51,93116	42,39108	0,1655753	0,9667192	0,9167773	3,768374	4,02437	1,651194	2,976763	2,060953	34,24037	26,99748	54,56261	16,61065	2,811395	0,9759753	1,533695	12,11193	13,79469	14,8184	34,16729	20,54529	60,77054	64,60683	82,51341	23,54498	38,13461	20,50232	5,55696	29,70656	0,2795507	8,64383	1,310234	0,3457946	51,83604	43,04916	72,74908	23,85147	57,3394	39,80023	75,93681	38,25286	45,2225	20,25835	48,3569	8,4958	54,62284	19,76487	38,34252	17,63808	80,05008	16,09948	47,13376	23,54167	30,23472	53,87378	40,69857	32,73451	26,69837	30,08109	44,24728	17,2956	55,72046	18,00757	32,14191	22,70592	32,48522	18,57869	43,7234	15,02846	41,82036	29,21958	44,9254	9,603228	41,36605	15,51704	34,32381	16,56015
2/3/2018 6:25:00 AM	87	47,29961	47,31902	65,0525	42,13811	0,5020446	0,2797579	0,2057085	0,1974193	1,631161	0,9002681	1,354857	0,8029399	10,99711	3,582836	8,576757	0,9548382	36,80544	28,73563	52,25733	38,06291	0	1,222853	0,9181587	2,882198	4,050757	0,622237	2,559129	2,113589	32,36565	26,90684	55,30524	16,54129	2,987331	13,30045	2,240205	4,663393	12,8315	15,08897	34,14132	20,82967	63,56763	70,15923	82,94257	25,08987	38,46935	20,00014	6,101624	29,7027	0,1443689	4,129919	0,9115275	0,5559931	53,00972	41,99146	73,76375	24,54838	57,27343	39,74255	76,09554	39,28444	46,74977	22,10495	48,8867	8,041349	47,73154	20,24446	38,55369	17,93974	80,61263	16,67599	50,08144	23,83158	31,05797	57,66827	40,29185	33,44344	26,89628	30,98281	45,58922	17,7656	55,22124	17,93463	36,93137	24,04599	31,87687	17,63843	39,69455	15,36831	45,53175	29,79229	44,85052	9,860259	46,94656	15,3784	34,91475	16,49135
2/3/2018 7:25:00 AM	88	46,11053	34,14767	66,07082	38,89189	0,2297469	0,419706	0,3589882	0,2562721	1,574519	1,352647	0,9410229	1,052166	10,05257	3,635472	8,341966	1,805786	38,51066	29,00233	56,51533	41,53093	0	0	0,784842	3,482745	3,971044	0,5974386	2,68015	2,14792	31,43174	26,0838	57,25948	16,71523	3,503952	6,201233	0,5015612	13,65343	16,63282	15,36051	34,42308	21,97889	64,40948	65,71936	85,75901	25,02003	38,83662	18,97761	5,609113	29,27982	0,3086317	1,48845	1,163586	14,55301	53,94984	42,34507	75,26276	24,41617	55,60767	40,66203	79,3645	40,07246	49,22151	21,39181	50,09512	8,392118	49,48449	20,95415	43,26861	18,89948	85,17089	17,20449	49,45182	24,70021	31,8875	55,59592	41,75509	33,63686	27,72104	31,22188	51,15702	17,84939	49,74393	17,57122	33,51894	24,43551	34,73344	18,2617	47,52612	15,69546	42,97739	30,09208	50,41418	10,06459	46,43436	15,46184	33,66953	16,7269
2/3/2018 8:25:00 AM	89	39,48207	32,32489	60,62514	39,33073	0,2133759	1,163448	0,2081261	0,2478448	1,672814	0,9963528	0,9924845	0,5057748	10,29634	4,196784	8,778184	0,8226265	30,56048	36,72276	51,45095	38,4049	0	0,3220325	0,7750332	3,971803	3,812238	11,5404	2,600644	2,154274	38,02988	26,65292	53,4692	16,65513	2,768982	15,73649	0,422469	4,198165	12,93545	15,41121	42,00231	21,19626	65,62452	66,94153	85,78353	25,15646	34,4208	19,6015	5,446024	29,73482	0,1447143	11,30961	0,8968832	0,9556669	54,75133	42,21997	75,65671	24,7438	60,00021	42,18861	78,98071	49,35801	46,9447	21,1544	50,34068	8,991559	54,48455	20,61263	43,90894	18,6439	80,55026	17,38298	52,17224	25,20115	32,71165	55,96237	42,65694	33,78122	28,51784	31,19633	47,13735	18,31109	56,50053	21,83908	34,08606	24,66056	34,83146	20,32549	38,39398	15,12613	48,63568	32,04776	46,95258	11,50503	43,24091	16,34367	33,58007	17,08064
2/3/2018 9:25:00 AM	90	53,52917	37,84966	67,95321	41,84965	0,2173132	1,067087	0,2054321	0,4649508	1,645944	1,549306	0,9832974	0,5999255	10,43014	4,109748	8,346942	1,020599	30,43553	29,83243	52,57964	43,26847	0	0	0,7505802	3,77169	4,54769	0,2468778	2,657632	2,367512	35,82014	27,23717	54,51916	16,86346	2,902368	1,294968	2,033046	10,59371	13,47093	21,86595	35,07592	22,05508	64,84521	69,85459	85,87858	25,56007	38,26964	30,45715	5,596886	30,45922	0,2962672	12,47755	1,483201	0,9321812	58,13875	43,82046	77,48419	25,45473	60,57817	42,94194	81,16215	41,71813	49,00372	21,0856	51,06633	8,36276	50,99124	20,63819	44,11472	19,29342	81,50323	16,98303	50,60483	25,61706	34,38889	59,10367	48,69826	34,69006	28,11644	31,61383	50,38966	18,57835	56,67489	21,28274	40,72067	26,02799	33,37354	19,00821	41,5051	15,8696	44,16971	31,12511	47,69058	10,53658	46,69361	16,13886	34,79533	17,12105
2/3/2018 10:25:00 AM	91	36,12836	36,01728	61,72697	35,27162	0,6420618	0,5110245	0,2028763	0,5233201	1,782231	1,676614	1,003606	1,969772	10,302	4,479098	8,682859	1,000705	41,24074	28,5702	56,28095	36,19391	0,1503095	0,2180731	0,9453056	3,354954	4,041018	0,5271884	2,546143	2,553327	38,22129	27,54635	55,85842	16,85144	2,809806	1,472494	0,3571231	18,02843	14,2899	15,28307	35,81889	22,0546	64,57263	69,95372	88,09344	26,9686	34,62388	30,74782	5,549431	30,29633	0,2931587	1,242747	0,9777714	0,9031692	56,08422	42,51181	79,49161	25,86628	59,06361	44,30807	81,62515	42,3825	48,61945	21,93378	49,65282	8,393776	56,78126	20,80405	44,93155	19,44753	82,75434	18,14185	53,62117	26,48389	33,90031	57,82653	48,30391	35,12862	36,37731	31,29539	49,07327	19,34336	54,54617	19,40215	35,05927	27,28593	34,93161	20,47255	40,96223	16,10287	56,40376	31,68214	51,67081	11,0177	43,52302	16,0762	34,13993	17,56286
2/3/2018 11:25:00 AM	92	44,20742	41,51484	58,55638	40,88873	0,2170369	0,7522381	0,2021165	0,5655255	1,658723	1,247513	1,125249	0,6161582	10,46115	3,971113	8,59534	0,9127017	40,03696	32,55699	51,98214	37,97428	0,1976265	0,1359417	1,144037	3,239805	3,835378	0,9566341	2,475064	2,044581	35,67564	27,68948	54,40186	17,57308	2,711718	14,0987	0,4874006	2,99196	16,08318	15,2399	36,47118	21,82927	68,95247	68,99149	87,04631	27,37684	43,22426	19,39213	5,660989	31,02819	0,2912246	1,864777	1,051821	19,00869	56,13209	44,0205	80,00871	26,55387	63,36041	43,96717	81,53501	43,52136	50,57596	21,5808	50,37709	8,686451	51,98339	21,03296	44,83346	19,64647	85,79922	27,74881	52,36254	27,10461	34,76797	58,79836	45,8218	35,75024	30,75908	31,84785	49,1753	19,68059	56,14984	19,60233	46,87369	28,26433	37,89622	20,15895	46,82983	16,12933	54,16756	32,55685	56,9887	10,9375	44,86178	17,0001	34,46273	17,52238
2/3/2018 12:25:00 PM	93	39,6627	34,56621	64,49933	42,6309	0,2191783	0,6130499	0,2023928	0,4161831	1,625843	0,9935898	1,17077	0,4746214	10,50032	3,981612	8,245054	1,262088	38,99398	31,12643	48,58733	36,16862	0	0,4585958	0,7631521	4,570969	3,617029	1,318316	2,457242	2,186188	36,12207	28,71463	57,89553	17,89035	2,618258	12,04341	0,2742319	4,874558	14,03411	15,71017	35,96693	22,34624	66,78818	71,95865	88,20037	28,08549	40,15114	20,43235	6,012862	31,05887	0,141744	3,2005	0,9580848	13,87054	56,49536	43,24858	83,56253	27,27288	64,01442	46,45212	82,65852	47,96156	50,17677	21,55808	50,64151	8,614265	58,67471	23,61737	44,63252	20,70817	88,87331	18,46707	54,64481	27,15869	39,42204	65,82954	50,10997	36,48596	30,4901	32,57633	50,56117	19,71561	59,501	19,975	48,96587	28,30998	40,0967	19,48324	41,25822	16,78942	58,25017	31,86215	50,80225	11,34325	54,03889	16,54876	37,3443	18,06518
2/3/2018 1:25:00 PM	94	43,64369	44,55342	67,93193	42,70446	0,2205598	0,6281085	0,2027382	0,6705211	1,729111	1,031582	1,317902	0,7220519	11,30443	4,147947	8,364417	1,024052	36,51013	32,83833	52,74667	39,18007	0	0	0,884795	2,94561	3,710074	0,4268208	3,216388	2,518029	31,91644	27,57751	55,83535	17,28538	6,867817	12,73769	0,5157908	4,142007	14,06658	16,11627	36,31984	22,41469	69,23837	71,23978	90,35851	29,10139	36,19509	22,82369	5,865454	31,25352	0,2819684	2,502901	1,003744	1,341249	62,57806	43,42921	77,97746	27,05833	65,31036	45,52402	83,23939	44,67748	48,72016	22,06593	50,72206	8,762434	57,76187	21,75854	47,37511	20,78581	90,32307	18,63291	55,22152	27,97151	36,28012	60,69532	48,18773	36,55041	30,41984	32,54911	54,83284	20,16254	62,97338	21,23411	40,76377	28,70365	35,6958	23,19187	42,27958	16,79245	57,04534	32,65259	50,87181	11,18389	46,90429	16,34519	38,78999	18,19221
2/3/2018 2:25:00 PM	95	37,83184	35,15694	58,66981	49,70726	0,2186257	0,671212	0,206192	0,1940346	1,90491	1,039249	1,073303	0,4958969	11,20959	4,343087	8,725755	0,7060953	36,84054	42,19434	50,0677	39,14836	0	0,2575846	0,7498204	3,707173	3,676986	1,064807	2,821065	2,161458	35,67971	28,4402	55,03737	21,8158	4,101943	13,19718	0,4238506	1,236876	14,38004	16,16883	37,12236	26,99132	68,35475	72,66807	90,50564	29,06008	43,44192	25,61485	6,12594	31,58164	0,1545231	0,7546557	1,03172	10,7883	61,02862	46,17823	79,83568	27,31184	66,31638	46,57645	84,18491	54,41278	50,88266	22,85132	52,74654	8,805399	55,52562	23,45815	50,3621	21,28613	87,87246	19,53291	60,11646	28,30225	40,81634	62,76243	47,68312	37,57709	34,94632	33,2331	54,18311	19,84278	59,79298	21,2929	43,95578	29,01629	40,95954	19,65324	50,17462	17,46602	58,30336	33,49276	53,55576	11,73208	54,90958	16,65168	45,9107	18,68383
2/3/2018 3:25:00 PM	96	42,04831	46,75633	61,15958	37,15338	0,2323027	0,6329438	0,8072917	0,5988893	8,794278	1,440581	1,338072	0,8647629	10,57292	4,190498	8,57952	0,9763899	34,59494	34,56033	51,37226	43,37333	0	0,2352039	1,443896	3,597619	3,950735	5,047731	3,092327	1,99236	35,65705	34,94508	55,69669	18,12901	5,73946	1,359416	2,200348	10,66099	14,81785	16,23349	36,9159	23,96241	72,40668	71,62328	90,17469	29,79457	40,75348	21,50351	6,052166	31,82499	0,1391191	0,8009367	0,9375691	0,338887	60,70914	44,86061	79,4981	28,20271	66,8145	47,45648	85,57451	46,83611	57,97773	22,76657	52,00052	8,834963	58,83131	23,37312	52,70986	21,6981	88,59189	19,58672	59,02644	29,24086	42,48833	68,41181	49,88167	37,33132	33,38777	35,79154	52,44447	22,43341	64,6377	22,48632	40,38309	29,16708	41,50724	21,95002	42,19158	17,57681	61,30305	33,57448	53,31379	12,42554	51,98815	17,48425	41,14148	19,26344
2/3/2018 4:25:00 PM	97	39,07059	33,85604	58,03783	39,98114	0,3678299	0,4639838	0,2075735	0,4174266	1,676475	1,606225	1,162619	0,6671364	10,80757	4,713818	8,846223	0,6866158	42,83591	42,62572	54,11181	43,72023	0	0,2863202	1,308093	4,012627	4,488216	0,7436727	2,937459	2,609486	32,56908	30,67349	57,87812	17,93587	2,728434	20,38669	1,025986	4,157618	14,40512	16,86768	37,92682	24,38895	72,11456	72,88268	91,88274	30,7148	40,12179	20,73428	6,097895	32,08002	0,2783073	0,1581841	0,8989556	9,810318	63,2492	44,56233	83,84126	27,64734	64,21523	47,64064	88,63395	54,76743	55,97155	22,56548	54,27567	8,956262	55,29966	24,52732	53,92933	21,57569	91,80372	19,83926	57,77741	29,88637	43,18116	62,82763	49,66298	38,56446	32,80822	36,40826	52,92882	20,93819	66,52278	22,19151	40,81296	29,7315	38,8858	20,92265	44,37231	17,99286	57,18349	33,903	60,26235	12,92855	49,24127	17,05239	40,08496	19,10478
2/3/2018 5:25:00 PM	98	41,52996	38,65667	63,9935	36,81408	0,551434	0,4989363	0,3752211	0,191686	1,653888	1,177332	1,54758	0,4741379	10,78843	4,548657	8,727964	0,6308715	35,52505	27,11255	58,81943	50,14423	0,2781001	0,5427995	0,8835516	4,251285	3,586635	0,4545895	2,826522	2,253053	39,67299	31,79059	56,27322	18,14586	2,73099	14,65351	2,645751	21,21512	14,92616	16,2357	37,62896	24,43213	74,87601	75,18161	91,47395	31,0463	43,05192	20,14983	6,529827	32,4236	0,2981322	0,3918684	1,309198	0,5459771	67,57026	44,57878	81,38615	27,07359	65,01852	49,15016	85,83645	47,90769	56,87009	23,46002	55,37474	9,231184	61,60581	24,20307	51,44445	21,78113	88,41519	24,21053	59,73075	30,67985	45,04269	63,18254	50,87678	38,9553	41,75494	39,85418	57,98809	21,05382	65,49618	22,74777	41,701	30,77137	40,03772	21,11288	55,66873	18,62753	61,83162	34,25999	58,15919	13,03002	51,57335	16,87348	37,22909	19,53001
2/3/2018 6:25:00 PM	99	40,3621	38,17902	58,66663	37,66627	0,2151028	0,5315402	0,1996298	0,439669	2,001686	1,659897	0,9337008	0,6573967	10,86539	5,311326	8,715255	1,826371	39,04129	38,80326	52,28677	39,97258	0	0,3259007	1,010237	4,075555	3,452628	0,5001106	2,537992	2,156001	32,45268	29,16978	57,71062	18,2999	3,00612	6,055274	2,660602	2,646856	15,25717	16,7785	37,90527	25,03827	71,36101	73,50484	91,57459	31,25939	37,38354	27,35107	6,264645	33,21466	0,4316562	0	0,362511	0,1891993	59,90529	49,20418	82,60154	28,03893	64,88141	50,78422	86,00769	52,84496	53,74392	22,84013	55,65318	8,912053	58,97906	25,97301	50,31251	23,32795	90,80247	25,40852	60,97535	31,24972	42,05052	64,11334	52,69687	39,23139	34,21716	36,13457	53,07291	21,74044	62,42263	23,91993	45,9241	30,78305	40,53133	23,00384	45,09974	18,61178	54,36913	35,30373	55,74761	13,27496	51,69299	18,77832	39,31076	19,76873
2/3/2018 7:25:00 PM	100	46,45572	37,39355	64,29302	42,24981	0,2101984	0,7879504	0,3772243	0,2760969	1,708112	1,902492	1,252694	0,6209245	10,92272	4,661458	8,48689	1,619764	42,98353	31,12511	51,82907	48,89293	0	0,4648817	0,7465738	2,592355	3,660408	1,062044	2,626893	2,344372	33,87323	29,46355	57,04057	22,74557	2,663296	0,6623011	1,559046	19,60875	15,01257	16,39389	39,01753	27,03091	73,62014	76,10287	91,95547	33,4786	45,79672	19,66581	5,935221	33,58919	0,2915009	7,122637	1,52582	0,6947668	60,46993	46,31279	81,73871	29,19202	67,80124	50,42116	87,11897	53,24244	59,76915	35,59779	55,07854	8,062554	60,98938	25,6393	51,81351	22,74764	89,15969	22,73541	60,21103	31,16421	43,46534	71,2625	52,08168	40,24881	34,19754	33,97574	55,11771	20,64324	68,25107	25,34573	43,3084	30,78539	39,87069	24,75913	45,58715	18,95495	60,00049	35,67252	56,32833	13,75207	53,96386	17,91867	38,51417	20,59447
2/3/2018 8:25:00 PM	101	51,19646	39,15319	63,31924	41,15302	0,217106	0,5170342	0,2029454	1,192529	2,106543	1,165865	1,032756	0,4670922	11,09817	4,519715	8,907217	1,68808	40,50874	27,23385	56,09734	42,62247	0	0	0,7346237	4,916695	3,615095	0,5894259	2,61363	2,395764	36,52016	29,06851	57,01646	18,52246	2,543311	1,509588	1,175674	20,34621	15,54854	17,54221	42,70647	25,36838	76,16621	76,57963	93,72831	33,45919	46,93006	26,75101	6,735329	34,46045	0,3185787	0,3294927	0,8207615	22,32455	66,27197	50,8265	83,24747	27,35508	67,00278	52,94782	88,38376	49,97804	53,98278	26,06301	55,07902	9,456579	64,33549	25,86007	53,22821	23,66027	90,53223	22,52901	63,08784	32,0477	47,76705	70,07308	53,99059	39,53436	34,28098	36,35334	57,3662	21,65451	66,74604	24,02976	52,40392	31,70231	47,59684	23,11526	48,01641	19,3569	59,75961	39,28223	57,67214	13,81065	47,56707	17,85595	38,27531	19,92996
2/3/2018 9:25:00 PM	102	47,76463	39,77321	62,60168	40,28881	0,6213389	1,009063	0,2013567	0,4619115	1,792385	1,688011	1,314932	0,4780062	11,20517	5,113423	8,939752	0,621339	34,25219	29,48711	59,26635	47,14833	0	0	0,7329658	15,39974	3,5818	0,246187	2,992926	2,191023	38,65488	34,75022	61,31942	19,2555	2,743217	12,52929	3,137848	6,959479	14,43758	16,9418	38,28602	26,92846	76,02675	75,69912	93,40462	34,16176	39,98467	20,80978	6,729733	34,47661	0,2884616	0,5935705	0,3967728	0,5733311	60,87796	44,19975	84,64309	30,3822	68,86971	53,02663	88,12045	51,88985	58,40462	24,57995	55,43262	9,538573	66,40618	26,73402	54,52621	22,86659	89,5714	22,06696	65,00574	32,43797	42,43438	71,48071	54,24817	40,22919	36,49625	35,73041	55,83796	22,36634	66,48168	24,8032	52,22369	32,91066	48,87475	23,37775	48,15429	19,42549	60,12517	36,20794	60,8211	13,71194	58,36898	18,33886	39,46252	20,31816
2/3/2018 10:25:00 PM	103	45,61395	37,38099	65,63481	50,5477	0,2037052	0,6708665	0,3636854	0,4976238	2,132239	1,634339	1,124834	0,7323442	11,85414	4,558052	8,844427	1,755499	36,49136	36,55954	54,66511	42,03698	0,1967976	0,4702006	0,927415	3,423409	4,298671	0,516965	2,638014	2,699906	38,59672	29,4954	58,3826	24,199	4,927401	0,7924404	1,020875	0,9350134	14,94626	17,13321	38,84782	30,54066	75,42724	79,31387	93,19221	35,92072	48,12742	20,04711	6,511107	34,53284	0,1432637	2,278542	0,960986	1,080557	66,33448	46,21132	81,74356	27,07228	71,02039	53,20133	88,75906	60,64469	60,9384	34,9837	56,78382	9,03266	63,11885	26,38014	58,68362	23,89029	91,35093	23,4527	65,85019	32,74764	46,20241	66,86741	59,22987	40,8522	41,33434	35,89122	56,79163	21,55462	70,27804	25,76357	46,48382	32,68906	41,48307	25,88998	48,50692	19,60074	63,46175	36,62025	62,94277	14,66933	53,97927	18,44441	38,81031	21,0512
2/3/2018 11:25:00 PM	104	42,79731	38,34101	66,70486	42,19199	0,4853973	0,6071093	0,7602509	0,3285257	1,825611	1,982551	1,445762	0,8994392	11,09803	5,033778	9,081979	1,793007	42,37594	28,12501	59,53104	46,50337	0	0,1351127	0,7465047	3,403998	4,570831	0,4767629	2,847177	1,863602	34,34177	29,70042	63,26281	19,08295	2,676697	12,9396	1,811381	12,25955	15,60214	17,09563	41,8272	26,76745	76,80923	77,38305	94,07735	36,04961	49,51875	28,42555	6,76662	41,0713	0,4065816	0,2942639	0,7360743	1,074271	62,2869	43,96863	82,78059	27,37477	74,0719	54,11797	89,12812	56,95237	60,17006	24,4246	56,08456	9,950196	67,2534	26,51663	57,03747	23,87876	95,2542	31,25491	67,21645	33,79959	50,75196	67,85201	57,23275	41,7803	35,74574	40,47075	58,19525	22,80808	66,40472	25,60255	47,92999	39,60724	43,27159	23,86688	48,69045	20,44575	67,9874	37,17092	58,92276	14,5459	49,67679	19,90509	40,22401	21,0034
2/4/2018 12:25:00 AM	105	47,4909	43,59334	65,85579	44,42308	0,2063992	0,5692557	0,1967286	0,5993728	1,785754	2,044513	1,925633	0,8698055	11,12822	4,449464	9,179999	1,826923	39,31373	25,12876	56,97509	54,6569	0,1760748	0,641371	1,069021	7,191645	3,807955	0,4965186	2,527285	2,070278	43,84878	30,81585	60,665	19,56372	4,615316	3,185718	1,499572	1,537978	15,81586	17,50946	42,70923	26,4209	77,2418	77,95231	94,49457	36,94297	46,20089	21,6275	12,01136	34,91075	0,370593	0,3399232	0,7791778	0,8382377	64,64475	44,76093	83,2662	27,86444	74,66622	54,90909	90,08248	58,32898	57,78584	25,08724	56,53639	9,76687	62,44205	27,71766	59,26614	24,33521	92,98492	24,11783	66,80952	34,66719	46,98981	69,87746	61,8415	41,61182	36,84689	36,8893	58,40711	23,03472	68,92138	24,89812	49,71264	34,58416	46,46835	23,95053	51,52465	20,92714	63,01939	38,13385	67,19158	14,97389	55,26083	22,84352	48,14531	20,99628
2/4/2018 1:25:00 AM	106	51,797	39,15949	62,55823	41,33372	0,4123839	0,9540092	0,1974193	0,1302774	1,767932	1,618244	1,214909	0,7816645	11,18673	4,127224	9,12674	2,175066	37,24477	29,07508	57,94775	50,67135	0	0,4521027	0,9637489	2,918325	4,337354	0,6130499	2,568178	2,040092	35,05429	30,76612	59,40781	26,7803	3,088735	1,500539	1,626672	12,83585	15,66506	17,39466	44,00219	26,59538	76,65542	78,49622	95,36266	44,52745	48,0243	25,7329	6,774426	34,7371	0,2935731	0,3453111	0,4032659	0,8124033	61,51442	45,03564	80,54363	27,32241	73,02187	55,18071	93,08369	53,74717	59,78075	24,82924	59,4306	9,803824	62,80103	27,90188	57,83101	25,18008	94,30358	25,1671	67,60285	35,49769	45,08082	70,62949	61,93151	42,75026	36,7278	37,25195	59,66795	23,03817	70,70837	26,53957	49,3482	35,04822	44,23595	25,5437	55,62535	21,68021	60,52201	38,23656	62,11028	15,36389	53,11988	18,59485	43,82544	21,19916
2/4/2018 2:25:00 AM	107	49,45444	43,18316	65,85751	45,14672	0,208955	0,4927194	0,1975575	0,4761411	1,958444	2,26673	1,088431	0,5757489	11,40708	4,695789	9,370303	2,512848	37,12941	42,2306	63,50331	42,38968	0	0	0,9080045	13,52737	4,953996	1,375995	2,615702	1,852965	34,78324	33,50064	59,97445	19,78517	3,225022	10,14679	1,533419	22,1071	18,45892	17,58828	41,02212	27,91736	78,68237	78,67547	96,66605	37,15124	40,55185	21,36805	7,500621	35,2982	0,2881852	0,3944241	0,4101045	9,353587	63,75097	44,77985	83,37637	27,0966	76,52319	56,32315	91,07806	53,67609	58,74468	27,38464	57,42816	10,03095	64,50541	32,78756	61,9197	25,09436	94,6031	25,5379	69,52186	35,59088	46,32267	71,19881	60,40127	43,43557	44,25888	39,65048	59,92029	24,09614	70,50791	32,00535	59,1389	35,9384	47,32482	25,99581	52,8154	22,03602	68,67913	39,67445	61,74369	15,90738	50,4271	19,33791	46,79204	21,47906
2/4/2018 3:25:00 AM	108	47,2507	38,48993	59,53733	53,01476	0,20709	0,6256217	0,3489031	0,2209052	1,811657	1,79425	1,071577	1,111157	11,21125	4,743106	9,249352	13,62628	36,36308	29,55584	56,84565	49,3091	0	0,3617512	0,8748481	3,15567	4,687707	1,124903	2,601473	1,803299	38,84996	35,48146	59,88257	20,31844	3,971596	13,47577	3,689697	24,34785	15,16364	17,55775	39,7007	27,00341	77,51492	79,76051	96,52948	37,98291	47,821	22,09901	7,209604	35,55523	0,1446452	0,1450597	0,5238036	8,277728	59,70995	44,66754	80,40638	27,63781	78,6256	57,14405	91,67703	59,55564	57,52217	36,12318	58,6075	9,880913	64,29232	29,65103	62,58593	25,52526	95,88238	26,04064	69,15548	36,4803	50,94724	71,99188	60,80854	44,2756	43,8923	40,29538	62,068	24,91607	72,37801	25,34352	58,41767	36,50082	45,84874	25,93764	57,49675	22,57902	70,1722	39,27968	62,21451	16,06101	58,07437	19,12156	40,59702	21,9581
2/4/2018 4:25:00 AM	109	45,50204	41,8766	61,66127	58,7149	0,2104056	0,5090213	0,1966595	0,437804	1,982344	1,09375	1,120621	0,6296281	11,49405	4,684185	10,00518	16,08822	35,61208	31,52851	60,13843	43,96504	0	0,139879	0,8944656	5,932458	4,077213	0,3672773	2,698732	1,971016	35,28722	30,75742	61,95831	22,12471	2,907341	18,79911	1,68808	12,4426	15,46143	18,08929	39,52241	27,2411	80,03578	80,50108	96,75647	38,41243	43,82322	22,49123	7,314393	35,99339	0,1538323	0,6969082	0,3836483	0,8664207	63,92428	44,62437	81,53439	28,08086	75,10161	57,55637	92,50407	62,37684	61,30789	26,13782	58,5523	10,37218	65,70106	30,14078	64,32768	26,07552	96,44881	28,56412	69,48055	37,08686	51,21574	72,5192	61,96618	45,31568	38,2809	42,02103	60,6018	23,3361	73,69136	26,72628	61,28923	37,27005	47,28531	26,43727	54,84782	22,86576	63,9553	44,06416	63,52087	17,06772	51,01438	18,66158	47,56763	22,34879
2/4/2018 5:25:00 AM	110	41,69776	44,0989	69,42591	56,38622	0,3571922	0,606833	0,1901663	0,2044651	1,734569	1,940968	0,9121491	0,4507211	11,57666	4,418311	9,328719	11,19515	47,2648	35,30255	65,92548	44,56696	0	0	0,7223971	9,986255	4,519645	1,302498	2,463666	2,182457	38,59748	32,10405	61,596	20,29613	3,161818	14,56627	1,62826	25,47883	15,6815	18,14849	44,57857	27,56445	80,49887	81,09547	97,28096	42,55091	45,11101	22,9883	8,279108	36,12518	0,2926752	6,027437	0,3754974	1,811105	69,41251	44,35179	83,15009	27,77893	76,46931	58,70172	92,54829	56,41441	56,57735	25,14637	58,30701	10,02908	66,12096	30,73635	61,51975	27,51402	96,38981	26,39893	71,13879	38,2845	50,41798	75,81509	63,48019	45,43373	47,02248	39,14629	61,1468	23,92746	73,80968	26,89545	63,63485	38,68383	47,20394	26,25283	53,31413	24,04523	67,7656	40,20806	64,28989	17,23316	61,79467	18,98983	51,9427	22,83412
2/4/2018 6:25:00 AM	111	50,15418	45,9547	63,5751	46,64008	0,207159	0,6788793	0,195347	0,7524453	2,284552	1,020737	1,086428	0,3953222	11,30056	4,275323	8,960475	18,49539	40,22139	33,37727	57,62046	49,43158	0	0,3663793	1,086843	18,87827	7,593668	0,5993037	2,544002	2,094316	41,47056	30,68655	61,33339	20,63135	2,691064	13,51673	1,708043	23,80332	15,62797	18,25687	40,04807	29,80555	79,51916	84,55066	97,58123	40,76184	45,11425	29,41679	7,181283	36,48051	0,3198221	0,7156278	1,129324	0,7811118	64,36616	45,67011	82,19171	26,93303	80,43097	59,2088	93,33424	61,5069	59,90751	27,06123	59,07023	9,467908	66,43347	30,53824	68,11747	28,05129	97,83295	27,79585	71,20463	38,79656	50,2953	73,35441	63,38259	46,57514	38,31323	38,64984	58,80029	23,18814	75,45687	28,58844	54,7887	38,44586	53,72341	30,64372	60,19223	23,88974	65,81724	40,71659	63,86833	17,82514	55,50308	18,6832	45,48823	23,01047
2/4/2018 7:25:00 AM	112	44,85267	43,02483	61,48086	50,41916	0,2077117	0,7098255	0,3921447	0,6255526	2,355838	1,335378	1,557112	0,4028515	11,50848	5,247292	9,364363	2,434654	39,48269	32,06841	58,77846	46,23384	0	0,343377	0,7179763	4,861986	5,094841	0,3889672	2,528805	2,193165	41,34118	31,46234	63,64778	20,40057	2,953484	0,5617263	1,89144	7,103917	15,84003	17,89373	40,03813	27,46574	82,71268	83,65903	97,84228	39,9866	43,67698	22,3997	7,551807	37,15565	0,3435151	1,009132	0,3619584	0,5704299	66,93772	44,33114	82,31737	27,18833	78,20941	63,21404	93,2637	57,2985	60,48188	26,60705	59,66651	10,41984	67,25409	31,50095	68,39737	28,97712	97,42464	27,96191	73,13081	39,69745	56,51277	78,65661	70,36383	48,00377	40,65194	39,40387	62,0662	29,13434	75,77683	27,65425	55,18554	40,71245	49,3279	31,41102	55,57278	24,55777	71,57528	41,85427	67,70924	17,88738	60,06708	20,89053	41,49018	23,2195
2/4/2018 8:25:00 AM	113	48,96144	42,70213	63,37037	42,73058	0,2066755	0,4900255	0,1996298	0,3594027	1,78755	1,16179	0,8465961	0,4121076	11,63779	4,881604	9,361462	14,53277	38,92787	33,02892	63,91509	50,57395	0	0,749406	0,8406554	4,155545	4,656554	0,4328995	2,399218	2,537785	40,5037	30,97784	62,36544	20,50225	2,894562	5,085931	1,636204	1,925909	15,97363	18,01579	39,64226	27,16602	81,26265	83,31689	98,18607	40,53659	42,57896	22,61598	7,880195	38,04046	0,3314268	0,4606681	0,5019065	0,9209219	60,90089	44,56316	81,39202	27,20111	77,35018	62,68091	94,10885	57,16174	59,02368	27,67746	60,18934	10,49348	68,2293	32,5601	66,1832	29,53795	97,50028	27,85643	73,59312	40,04262	55,05858	76,5138	68,341	46,65838	40,44043	40,77054	60,04484	24,84396	75,9134	27,43576	56,34008	40,47807	53,05123	28,16444	57,77161	24,89652	65,08732	41,97668	66,66909	18,42887	56,10481	19,55031	41,33165	23,0142
2/4/2018 9:25:00 AM	114	47,57771	40,36355	62,08126	46,27818	0,2108892	0,7937528	0,418739	0,3727343	1,785201	0,9149122	1,001395	1,20289	11,6762	4,234086	9,109403	18,42825	49,75023	40,31962	69,18732	49,12004	0	0,2843861	0,7170093	16,88405	4,450638	0,9346679	2,60541	2,039747	38,06974	36,11806	63,97014	21,5663	3,041142	1,646428	1,676061	7,972204	15,21351	18,0964	40,72606	25,47524	83,13087	84,94337	98,4375	41,28944	42,27612	22,51665	7,811533	37,39528	0,9028238	0,9576011	0,3641689	7,13141	59,32761	45,77731	80,03026	26,91265	78,67582	60,52132	94,56538	63,87959	56,3923	26,72282	60,26643	9,815844	68,83255	32,82583	67,33339	30,16779	97,6595	28,33112	74,16363	44,47268	51,00844	74,70297	64,51433	47,91038	40,54508	41,50855	60,13118	24,40864	77,98043	29,90481	57,60327	40,65974	55,70015	32,00763	61,5433	25,02715	66,13416	42,81506	72,6517	19,14145	58,87593	19,10236	41,23819	23,89091
2/4/2018 10:25:00 AM	115	50,44098	44,60406	70,92451	45,71142	0,4005029	1,307402	0,3281803	0,2526802	1,904081	0,795687	0,9752156	0,8628979	11,55988	4,458029	9,377625	14,22656	39,27871	30,15673	58,83891	44,5374	0	0	0,7200487	9,47523	4,69268	0,5126824	2,426089	1,9954	41,25296	32,37179	63,13633	20,95201	2,69438	2,482109	1,946494	1,0885	14,9685	18,28899	39,69869	28,08452	84,24763	84,526	98,77107	40,83175	41,77449	23,22689	7,57778	40,74678	0,4622568	1,796806	0,8778183	0,9037219	59,3082	44,33038	79,53304	26,88129	78,90093	64,58085	94,87096	60,79257	56,6836	27,95804	60,61105	10,39359	70,89081	34,11859	71,69264	30,39698	97,30431	29,05158	76,62122	43,74924	52,25347	77,91307	67,76505	47,29036	41,32184	41,25795	60,44741	25,09374	78,10014	28,51721	58,93561	42,15303	57,54117	29,6837	59,36913	25,87333	70,06776	43,1346	72,83101	19,70926	60,34842	20,13546	45,35505	23,67837
2/4/2018 11:25:00 AM	116	45,93847	44,82006	58,45663	50,57147	0,2068827	0,3905559	0,4623259	0,275268	1,82492	1,114473	0,9964219	0,5400365	12,6673	4,621533	9,320568	12,28573	49,58747	36,75398	57,97711	52,62309	0,1733809	0,9207836	0,7056808	4,648748	5,295784	0,8276001	2,613837	2,406264	40,08282	32,80593	62,90388	25,48415	2,554018	1,729595	1,925564	5,107137	15,99635	17,74619	40,0047	27,01315	84,24908	84,84824	99,11243	42,28269	42,98077	23,28076	7,811533	38,01089	0,1518291	0,330667	0,3625802	2,311975	59,28783	43,98451	82,11442	26,57832	79,68502	62,73238	94,7467	65,42896	58,12071	26,06681	60,64898	10,66638	69,65504	42,15372	70,15874	31,1736	98,38708	29,37093	77,87461	42,45123	56,33248	77,34686	68,59451	48,25051	41,19633	45,34213	61,44894	24,98798	78,24229	30,51061	61,53114	42,99521	58,82522	31,07344	61,14991	25,75106	74,97271	43,75373	70,30503	20,01921	53,82115	19,53318	41,89275	24,22455
2/4/2018 12:25:00 PM	117	42,1236	45,97335	68,36774	50,52898	0,205294	0,7641191	0,1918242	0,7436727	1,718197	1,327849	1,040354	0,9997374	11,9724	4,420936	9,566894	6,866711	42,24932	38,37388	58,94107	48,62504	0	0	0,700362	4,74808	4,430192	2,083748	2,608035	2,188674	45,48899	42,76691	62,6128	21,38663	2,956385	6,912509	2,185911	17,58476	15,87844	17,949	39,68239	28,8896	84,96387	86,31969	99,26551	42,53931	42,98602	23,64763	7,855189	38,47474	0,1446452	0,801282	0,3665175	1,005057	59,3243	43,4328	82,35854	26,66874	82,77527	63,67982	95,66355	63,90163	63,44765	25,99884	62,40447	10,67888	70,26408	34,48441	74,19714	31,89683	98,53234	29,90129	78,35287	42,37228	52,84739	78,82343	71,65935	49,18083	42,79254	46,54122	64,73136	25,48229	79,37534	30,17863	64,44739	43,55735	60,79486	30,95967	67,52881	25,99905	68,89742	47,2067	69,18857	20,71542	60,80847	22,29678	43,59693	23,64956
2/4/2018 1:25:00 PM	118	55,43103	43,75317	71,6329	47,60237	0,4243341	1,499088	0,191686	0,3194767	1,697889	1,143692	1,628744	0,5499834	12,1187	4,227522	9,301159	15,58335	50,80585	36,55683	62,6939	44,59549	0	0,1470629	0,7112069	4,562887	4,04979	0,3902106	2,02524	2,168366	37,69134	32,80973	64,55501	22,06882	2,683259	1,609748	2,18377	10,75866	15,25227	18,67499	39,50272	28,24823	85,97943	86,90678	99,43269	43,19242	47,04818	23,71249	7,776097	38,01061	0,1429874	0,2856985	0,5854885	7,15987	59,20135	43,74738	81,919	26,28032	83,1366	63,97629	97,63069	67,18999	61,07116	26,3552	61,2815	10,33599	73,99323	34,98763	69,79271	31,81622	97,87218	29,64509	78,63002	44,62589	58,52185	80,94449	70,64441	49,05276	41,27335	42,80131	64,2729	24,78013	80,78622	32,42339	64,53892	44,36857	56,79895	34,98895	68,32829	28,12231	76,17651	45,05878	71,19198	20,89827	60,6862	20,25862	43,96435	24,1266
2/4/2018 2:25:00 PM	119	44,76025	42,31564	69,55391	46,75578	0,2017711	0,7682637	0,3432388	0,6265888	1,683314	0,6498674	1,056035	0,5821729	13,04045	4,525793	9,480064	8,023527	39,47668	35,39187	56,45211	50,4137	0	1,137406	0,7053354	4,652271	3,795452	1,01597	2,052871	2,439628	43,15553	32,93877	63,90936	21,97543	2,558991	18,93091	2,273016	10,55268	15,97991	17,62503	39,52655	28,4576	85,59164	87,40468	99,51053	44,07977	42,63283	34,33031	7,939945	38,22274	0,1445761	5,761909	0,354291	0,7304791	58,69322	42,7665	82,46511	26,25947	86,04505	64,41244	96,01259	60,65782	62,33256	26,48527	61,57985	10,27513	71,91624	36,12345	71,39375	32,87273	98,94804	29,28099	81,3092	43,50616	55,83658	83,81541	74,24189	49,73799	42,00175	41,01666	62,11518	25,95491	82,27529	35,3382	66,09886	44,09206	62,26839	32,59346	63,15049	26,26071	75,70706	46,54433	74,74857	21,8808	60,00408	20,06231	42,72553	24,19361
2/4/2018 3:25:00 PM	120	57,18729	55,73815	68,70863	45,26353	0,5582034	0,6048297	0,1927222	0,3845463	1,905117	1,468073	1,267131	1,061561	12,29726	5,291432	9,340807	4,656071	42,0506	39,54251	60,97377	48,06795	0,1888539	0,9743866	0,7040921	5,454382	4,19934	1,033101	2,413586	2,76767	40,63274	36,00492	65,02431	24,22725	2,68243	1,936132	1,64553	3,131217	16,46427	18,32125	39,36969	27,9758	86,87915	87,15718	99,56303	45,30794	47,38209	24,2155	7,79088	46,65755	0,2878399	0,272505	0,446922	0,3544982	57,84773	43,28913	78,9104	26,88494	86,11206	65,15253	95,95601	61,26962	62,33118	26,47264	62,71331	10,15894	72,19469	36,1133	72,77395	32,88607	99,60744	31,05279	82,78162	44,68971	57,4904	82,30009	75,43643	50,05042	42,86507	42,18992	65,27983	28,88491	82,58109	32,77541	67,99638	46,206	61,82679	32,26362	64,12128	27,43334	71,18804	46,11253	71,82499	21,6103	61,7421	20,29199	42,96357	24,47461
2/4/2018 4:25:00 PM	121	55,04304	41,58122	61,06654	47,65114	0,3467617	0,9926226	0,7205322	0,1892684	1,71578	1,493562	1,06308	1,272726	12,40772	4,92526	9,509562	13,00142	39,24363	40,28653	58,77819	50,21019	0	0	0,713141	5,705543	4,055524	0,516896	1,92729	2,407714	40,69463	32,94277	66,55664	23,09771	3,300591	0,7942363	2,264106	10,46861	15,7731	18,67726	41,11144	27,74667	84,83989	87,2172	99,62049	44,4	48,05875	30,2294	7,898914	38,41484	0,1491352	0,1465794	0,3531858	0,3183715	62,20581	43,14559	79,87498	26,29794	86,24801	66,91286	96,42082	61,79556	62,11248	28,72845	61,90878	10,41798	73,1621	37,7839	77,56694	32,74702	99,60979	31,24143	82,64458	45,53886	57,04672	82,93421	73,60764	51,12725	42,50891	48,15989	65,84148	26,30001	82,71476	32,35211	68,62539	47,00079	62,30155	32,90804	66,91154	27,42567	74,11755	47,49206	71,87652	22,48114	57,40868	21,13423	43,34348	24,49754
2/4/2018 5:25:00 PM	122	53,82682	45,32058	67,39853	51,36446	0,797621	1,668877	0,3375055	0,1838114	1,719993	1,249378	0,9388816	0,8359582	12,49109	5,178078	9,532978	2,502832	43,34197	34,93908	62,58717	57,5552	0,2385195	0,1996298	0,7127957	4,581054	4,601155	0,6591236	2,067999	2,427885	38,68472	33,11277	64,85087	22,34437	2,790672	10,67425	2,207394	10,51489	15,42951	17,49869	39,32375	28,53006	85,2819	87,87267	99,64716	44,78614	46,83362	24,17385	7,78038	39,21965	0,5372734	0,2874945	0,5194518	1,776498	63,36933	43,53262	79,71562	31,85794	88,23331	66,77821	97,6508	62,95522	62,22832	26,88391	62,07816	10,80405	74,52179	43,04467	75,65042	34,13662	99,62948	31,59151	82,51196	46,20773	56,71482	84,45782	76,62847	51,0483	50,27831	42,76615	63,75498	26,97143	83,48759	33,03665	67,32917	49,09296	64,30033	35,0516	67,37843	27,55761	76,37752	47,79951	72,91639	22,61584	62,2266	20,09173	44,83297	24,47855
2/4/2018 6:25:00 PM	123	47,544	49,71811	65,79942	46,56153	0,1999751	0,9067613	0,3542219	0,4237815	1,65368	1,002362	1,444933	0,7232953	13,98638	5,018996	9,834495	4,646331	39,2622	38,06566	66,44272	57,20428	0	0,5524701	0,7361433	5,133938	3,791791	1,287716	2,087754	1,874655	38,14496	34,80417	65,81862	23,10386	2,588556	2,08658	2,756272	15,18305	15,27106	17,37656	39,60434	28,72672	86,59988	88,7031	99,68557	48,38687	48,96131	23,83897	9,36906	41,17519	0,1367706	0,5558549	0,4819435	0,446024	60,63018	43,19767	81,64207	26,10818	87,86652	68,11043	97,01633	67,93988	60,02915	27,284	62,69154	10,76591	78,87344	38,1201	75,36279	33,76741	99,71846	32,20457	83,16831	47,32372	62,96267	85,97515	76,20097	51,98608	50,17318	50,67211	66,54551	29,12536	85,409	32,43962	67,48833	49,59536	64,94688	37,26722	69,18608	29,79864	73,42017	48,29175	78,42493	24,04772	61,85648	22,64416	42,93	24,58168
2/4/2018 7:25:00 PM	124	47,75538	60,66196	68,96075	48,67464	0,2004587	2,437762	0,1895447	0,1377376	1,714398	1,559806	1,515528	0,8522602	12,59097	6,519397	12,64748	4,724318	47,99403	35,12006	59,62423	48,48834	0	1,178299	0,7189434	8,689007	3,872748	0,6226515	2,034773	2,560925	38,28539	33,46637	65,43684	23,34846	3,089426	13,75877	2,515128	16,67779	15,23797	17,62019	45,38406	28,58975	87,10115	88,55887	99,6406	45,84521	44,32457	30,91761	8,069463	38,69025	0,5238727	0,5162052	0,884795	0,4247486	59,36678	43,9553	81,36204	25,82304	88,93658	72,70039	97,179	68,65591	65,54729	35,07038	62,54932	11,03296	75,92397	38,49974	77,62579	34,02002	99,64398	32,33587	83,82088	47,65141	63,14925	82,89243	78,2702	52,85574	44,3958	44,25992	62,92295	29,30137	85,43787	34,4378	71,81746	50,38724	66,35506	36,06957	69,26358	28,65267	77,2036	48,731	73,17625	24,52628	60,48996	21,43008	50,82262	25,04456
2/4/2018 8:25:00 PM	125	51,98393	43,02968	69,15368	49,23313	0,2028072	0,2559268	0,3174044	0,5421779	1,71578	1,134781	1,284331	0,7014672	13,28933	5,856888	10,33612	4,04005	39,00365	32,869	63,17701	45,29371	0	0,4670231	0,7114832	5,365688	3,525503	0,4421557	2,126989	1,995745	44,22173	34,36443	67,42332	23,25998	2,458693	2,549389	1,743617	1,144176	16,09348	18,15374	44,54189	28,54927	86,85276	90,19122	99,72024	46,03642	50,70161	24,19879	7,794402	39,94004	0,1460958	0,9380527	0,8477702	1,248066	56,92985	43,39447	80,1946	25,14658	86,87024	68,92242	98,08189	63,86916	60,14237	30,68586	63,08687	10,386	76,55884	38,82916	76,69547	35,56725	100	34,45195	84,30606	48,05088	60,45252	85,30525	75,55267	53,30121	46,39396	43,35102	64,17344	27,00749	87,31557	35,4329	69,43668	50,29897	68,93561	38,51894	72,66164	29,41423	77,15082	52,72934	73,39931	24,95855	61,40362	28,6361	45,72717	24,95144
2/4/2018 9:25:00 PM	126	51,31065	44,35552	60,65595	58,77052	0,2084715	0,9682389	0,1817391	0,4985217	2,266178	1,301669	1,139409	0,9858533	12,76187	7,390308	10,1903	2,760693	36,90586	32,51914	58,96676	47,79088	0	0,5164125	0,7056117	5,382198	3,617927	1,251243	1,713708	2,363575	42,10806	33,34321	65,50081	24,98791	2,619985	2,290907	1,60885	10,31879	15,83423	17,43279	40,0047	29,19409	89,95387	91,96355	99,87704	46,03145	50,58764	23,9908	8,017518	41,62999	0,1406388	1,704728	0,3595408	0,9704493	55,87519	41,83839	79,3989	24,80486	88,19331	70,53962	97,63898	68,13744	64,35857	27,00611	64,80859	10,79935	77,16734	39,66677	79,95441	36,73236	100	33,28118	86,18286	48,80574	59,5718	88,87986	79,17331	53,50312	47,52114	44,8021	66,90533	28,0408	87,38133	34,35628	74,57422	50,78415	69,37769	39,10692	71,12359	29,13227	75,83817	50,35934	76,77346	25,36721	63,53033	21,54309	44,15057	24,57145
2/4/2018 10:25:00 PM	127	50,56	50,6934	66,35106	48,63256	0,1996988	0,9361876	0,1851929	0,2968197	1,663489	0,8431421	1,305261	1,253661	12,83447	6,737747	10,26138	1,769037	49,62271	34,52503	60,63364	49,61642	0	0,4877459	0,7134864	4,769355	3,365385	1,796668	1,795217	2,806974	42,64506	34,01754	65,98193	24,49975	3,009297	1,188384	1,902492	10,43863	16,13651	17,18902	43,09702	30,21469	90,1376	90,32618	100	46,82485	47,607	24,75022	8,075818	38,36787	0,1565263	0,6902078	0,4974166	0,2975796	64,65386	41,76241	80,95415	25,65588	88,2738	71,49757	97,95411	65,41529	60,20903	27,38008	63,32428	11,32944	78,14862	42,20381	79,49713	35,75196	100	33,72748	86,71951	49,43344	62,30321	84,77329	79,63777	54,12584	55,05844	43,72659	65,16841	27,58331	88,15968	38,2168	74,96152	51,81919	70,92554	40,74706	73,56633	29,6281	79,19844	50,36804	76,53873	25,94441	60,88203	21,30713	43,69654	30,02148
2/4/2018 11:25:00 PM	128	53,70331	50,3605	68,88484	55,08104	0,2018402	0,8142684	0,7723393	0,4056836	1,942004	1,473806	1,277147	0,7958941	13,52682	5,424265	19,35255	2,017089	43,45829	36,10155	59,04716	49,92429	0	0	0,848461	16,14714	3,312403	0,5048768	1,746518	3,117954	40,82269	34,2499	65,65298	24,47115	2,611834	18,38673	1,083251	2,130167	15,65608	17,20912	40,27796	27,02524	89,55633	91,01059	100	51,87521	44,18829	23,89465	7,856431	38,62843	0,7360052	7,155104	0,5200735	0,5745054	60,54363	43,88408	79,38253	24,95835	90,07564	72,79786	97,28234	73,81369	64,05677	28,73329	63,511	10,50419	79,3873	40,95139	81,3427	36,12463	100	37,31591	86,71799	49,95441	63,75021	83,64321	77,57813	56,17208	51,60988	47,90589	64,66907	26,24413	89,47066	37,27377	77,52135	53,6687	66,6152	41,34063	72,93884	30,00622	82,37283	53,03534	74,60751	26,39962	59,78552	21,80358	45,13746	26,16082
2/5/2018 12:25:00 AM	129	47,42235	58,65006	64,96699	51,02447	0,2022547	0,8804433	0,6053133	0,695803	1,664249	0,6190594	1,562915	0,8898375	17,26017	5,080888	18,54643	2,410408	41,93441	35,99553	61,20373	49,74816	0	0	0,7005692	4,95883	3,215214	0,2890142	1,577697	2,499655	45,41508	36,6554	66,1629	34,18118	2,748743	1,588749	0,2985466	22,29872	15,54605	17,1799	39,16335	26,07552	89,91649	91,22652	100	48,43722	48,42306	23,52986	7,906375	38,96379	0,1466484	0,7310318	0,6054515	1,130222	56,93054	42,5009	79,58955	24,17544	89,7085	72,55975	98,11941	71,72815	67,9785	27,98201	64,54265	9,358974	79,53291	42,00728	81,96591	36,75508	100	36,9829	87,16989	51,22969	64,29273	86,08381	80,07267	55,44146	45,01168	44,62727	64,29833	26,12338	89,55502	38,86004	72,83937	51,83784	68,92752	41,30478	74,97783	30,5399	82,10993	52,21375	74,35035	28,3142	62,07705	21,90795	48,26716	25,3085
2/5/2018 1:25:00 AM	130	48,167	50,83237	64,52461	49,05194	0,2019093	0,8255969	0,1813246	0,7197723	1,64622	1,047607	1,130913	0,8342313	12,86375	5,247983	10,03647	1,346706	43,85347	38,37637	63,58415	48,95177	0	0,529606	0,6908986	5,749406	2,905545	0,8050813	1,553037	2,519825	48,09544	39,86448	71,47899	25,91001	2,779896	1,031927	0,3334301	1,68062	15,64793	18,33195	42,07809	26,44507	88,75236	92,0097	100	48,40358	51,83562	23,97809	7,992167	39,5892	0,1526581	0,3664484	2,456137	1,122278	60,08469	42,41753	77,23261	25,09021	90,94227	71,5768	97,43417	65,01093	65,79852	31,48016	63,98009	10,18961	80,92831	46,6637	85,61996	36,91631	99,87712	35,33413	87,666	50,35836	64,88319	85,3672	82,94775	56,34332	46,64615	43,34639	67,36972	26,98131	89,4561	39,81239	77,51733	53,63664	71,94041	43,69612	77,33049	30,83189	83,1366	55,08006	76,7832	26,70888	64,0004	22,35093	48,26695	26,09914
2/5/2018 2:25:00 AM	131	48,29465	48,39412	69,15119	49,98398	0,1972121	1,178161	0,1829133	0	1,6963	1,442032	1,091332	1,044775	13,21832	5,348489	10,00939	1,294761	41,44831	35,70285	60,32452	56,26326	0	0,3690042	0,6971154	6,299044	3,201605	0,46053	1,609541	1,691327	41,53791	34,81916	66,4852	26,47525	2,72429	0,7407714	0,4062362	3,319864	15,4157	23,32877	39,16985	29,12031	88,49166	91,13671	100	52,20795	45,57693	31,37648	8,32988	42,34492	0,1483753	0,9476542	0,8798215	0,5340268	57,12844	41,27777	80,07544	24,36429	90,14251	71,59718	98,12687	68,13847	67,15973	28,59541	64,0748	11,18155	80,6802	42,7026	84,66795	37,74342	99,90253	35,62687	88,79815	50,61526	64,30655	89,70484	80,93481	56,83059	48,93347	45,70389	69,6828	27,66592	90,46246	37,33332	76,04809	55,19079	70,55392	40,70789	76,64844	33,12535	82,53475	52,12885	79,3741	26,84951	55,86489	21,6074	43,49538	25,90241
2/5/2018 3:25:00 AM	132	47,12679	45,0927	63,68611	49,39366	0,205294	0,4264755	0,3180261	0	1,727592	0,687583	1,13713	0,6963555	13,27994	4,998619	10,33426	1,099069	50,78961	34,97009	57,37008	49,82932	0	0,9980798	0,7098945	5,768402	3,166446	0,6447557	1,604913	1,812072	47,96869	35,51289	68,47328	25,15169	2,585862	1,06384	0,2753371	7,590835	15,88887	16,87735	39,23063	27,42699	89,36298	92,04569	100	49,33211	51,47069	33,65903	7,928617	40,57616	0,1384975	0,8184129	0,7556919	1,22382	59,17323	40,65173	78,34431	23,76333	91,20766	71,55588	97,58027	65,82629	68,82343	37,47817	64,42764	11,17443	81,47623	46,46179	87,30618	39,13855	100	36,55559	89,59072	51,70839	65,22498	88,80181	85,23907	57,57861	47,50691	46,23784	69,2593	29,7351	91,1859	39,20397	79,60828	55,68572	73,38701	43,07112	78,60922	32,92965	84,33169	53,47267	79,60868	27,60838	55,74519	22,47755	45,1548	33,82039
2/5/2018 4:25:00 AM	133	51,26243	46,74728	68,04826	50,81365	0,2003205	1,215738	0,3419955	0	1,694574	1,625152	1,174085	0,8004532	17,02994	4,816811	14,41873	1,042427	43,57682	43,44862	59,15002	46,67164	0,1361489	0,4557637	0,7029868	5,521248	3,764713	0,8408626	1,593101	2,485839	44,29253	34,80513	66,10128	27,95977	2,539512	3,135638	0,5530228	1,586746	15,71832	16,64256	44,00869	28,73681	89,45693	90,21877	100	49,71783	49,30765	36,78707	8,272132	39,64674	0,3611296	1,048643	0,3711455	1,693744	53,45304	40,52332	75,12075	23,35198	91,77249	71,74997	97,86459	71,97475	65,87733	28,80105	64,42647	11,70362	81,84322	43,83462	86,65105	38,4337	100	37,35231	89,83636	51,82893	69,75685	90,96361	82,7627	58,0734	46,60015	44,37769	67,89201	32,45372	92,31266	39,76252	78,81749	55,9029	72,43728	43,5273	76,48762	33,04287	81,05956	53,80429	78,25777	28,63492	58,63154	22,65853	45,994	26,10121
2/5/2018 5:25:00 AM	134	47,19399	46,70024	65,87167	47,97918	0,1986627	0,8963307	0,1791142	0	2,120013	0,6471044	1,256631	1,206413	15,70568	4,942253	10,30407	1,157024	43,28816	37,28054	57,6182	49,19692	0	0,4976929	1,027368	4,753398	3,337202	0,417012	1,562638	1,655684	44,53526	35,03613	68,58326	26,48376	2,557264	1,726832	0,3121546	20,75072	15,47365	16,44528	39,24514	27,38727	88,76071	91,22079	100	49,26399	45,6	33,71988	8,179708	39,82061	0,1396718	0,7378703	0,6135334	18,76271	60,7874	39,28347	77,89243	24,06458	92,6633	71,84544	97,44343	72,20781	64,59901	30,62839	64,83394	11,17795	83,8237	44,5843	88,20741	40,16958	100	37,30279	90,71439	53,03313	65,02769	90,42102	85,00173	58,78143	50,65167	44,45775	67,99956	28,05917	92,62082	40,58038	78,82834	56,70162	77,89961	44,94412	78,86488	34,38688	83,97913	54,18953	80,63661	30,53962	55,67867	23,74786	44,78552	26,93704
2/5/2018 6:25:00 AM	135	53,58588	50,20371	66,03773	49,82966	0,3368838	0,4145944	0,507778	0,3151249	1,679998	0,9030311	1,682623	1,034137	15,32362	4,737028	11,01252	1,257944	48,76526	36,70438	60,14168	57,79916	0	0	0,8889396	19,20355	3,372431	0,4480272	1,547027	2,114003	42,57343	35,22851	67,49496	26,74914	2,738796	20,54004	0,3006189	24,67866	15,54397	16,52465	44,30371	26,61072	90,87589	91,58067	100	49,31028	50,7186	25,32245	8,40904	40,57789	0,2789291	0,6533211	0,3701785	0,5842452	55,15943	38,62456	77,09301	23,20154	92,15752	72,76753	97,80843	72,62869	61,46441	28,32891	63,99549	11,89455	85,12234	45,61913	90,32121	38,77322	99,88113	37,4263	90,58943	53,88277	69,59598	88,55624	85,67136	59,0971	47,24407	49,91766	68,49117	28,17681	92,48453	41,21277	80,37495	59,28196	78,05164	43,72977	83,13447	34,8651	82,65819	54,16667	78,78848	29,33314	58,14214	22,69161	49,9846	27,48736
2/5/2018 7:25:00 AM	136	55,20317	56,49744	63,82993	49,76279	0,1941728	0,9352205	0,1809792	0,154385	1,760818	0,6361903	1,556214	0,9804652	17,43037	4,813219	15,73932	11,3684	40,23369	33,62828	57,22935	53,20596	0	0	0,7035394	0,6909677	3,118852	0,4237124	1,558425	1,108256	40,15522	35,75542	66,99582	28,07333	2,802622	2,978213	0,291639	6,225685	15,342	16,56651	39,22945	27,30583	91,12975	91,97993	100	48,38991	46,24682	33,77902	8,167068	40,60083	0,2865965	3,145516	0,3620966	22,37766	55,73428	39,66077	77,21409	23,07603	90,4856	75,02349	98,01482	70,37322	64,46376	28,51327	64,5276	11,56637	84,68764	45,52	91,03069	41,62688	99,85058	38,36435	91,19385	53,00978	65,92852	88,09046	86,24773	60,49244	47,15269	46,17554	68,37084	28,75974	93,28891	39,88692	81,40915	58,55866	75,76323	43,70317	81,02212	35,15453	82,48038	55,37557	81,41745	30,15439	55,24606	22,91494	45,31354	27,06827
2/5/2018 8:25:00 AM	137	52,45172	51,92868	67,08651	55,47753	0,5267048	1,237843	0,1823607	0,2367927	1,616034	0,9004062	1,140929	1,351542	16,35244	4,80113	15,83188	10,84397	54,37969	40,43255	56,57686	56,46566	0	0,3399232	0,6742512	0,7661223	3,017863	0,5865247	1,728421	0,7139009	43,75311	42,72105	66,29725	28,8188	2,333389	11,82464	0	13,49863	15,54812	17,06213	42,51644	26,53038	89,33514	92,22176	100	49,48352	45,43676	35,01126	8,377818	40,94393	0,5010776	0,5353393	0,3407521	0,9593281	53,74661	41,3132	76,27957	22,69666	91,02233	71,91755	98,02692	68,28934	66,62923	29,1722	65,11362	10,86615	85,25724	50,84445	90,81427	41,28205	99,90627	39,75996	91,39133	53,97297	67,48943	89,34399	87,2907	63,43046	47,94402	45,30152	71,79327	28,34867	93,90749	41,9447	81,61327	61,04215	80,50439	46,42332	83,42956	36,93116	83,91654	55,9462	80,15549	30,09001	62,57965	22,91825	50,71362	27,95169
2/5/2018 9:25:00 AM	138	50,25192	58,13397	72,4267	56,77318	0,1909953	1,005678	0	0,6930398	1,628606	0,7015362	1,61486	0,7605962	22,23889	4,204382	10,38897	1,182098	42,55906	49,12183	60,26622	56,39368	0	0,3881383	1,054377	0,4970712	3,218598	0,3289401	1,747071	1,402313	45,24163	33,58118	66,4477	29,83256	2,230327	3,556587	0	17,22024	15,55841	16,3494	39,78262	26,96639	90,88093	91,7854	99,90551	50,09767	47,30362	38,63499	8,441576	47,36454	0,2843861	0,797552	0,3434461	1,335724	50,60248	41,11599	76,68919	22,47879	90,63965	73,45926	98,29811	70,52947	62,14799	33,67402	64,71976	11,20621	84,39137	47,31384	89,53967	41,41012	99,90606	39,29094	91,60464	54,59673	70,60551	92,50684	85,49957	60,71901	49,42667	49,85294	69,46059	27,85623	93,67104	42,96564	81,78092	60,77103	79,99482	43,74351	83,47936	37,56071	85,10258	58,94783	79,96692	31,12338	56,56568	22,89995	49,81937	26,86609
2/5/2018 10:25:00 AM	139	56,04588	55,16751	67,18342	56,48763	0,1967286	0,3022077	0	0,1579078	1,766551	1,212492	1,153501	1,204548	19,22372	4,405462	15,86601	0,7828387	41,6829	37,11407	59,98861	58,1125	0	0	0,6998094	0,8253896	4,31069	0,3100823	1,609403	2,219206	44,69862	33,86701	66,34989	33,93312	2,59574	1,233629	0	6,635583	15,51697	15,93059	38,79587	27,31826	89,7065	91,76966	100	48,43343	49,04862	35,90124	8,897962	43,7317	0,358781	0,504186	0,3216871	1,280324	54,36043	39,64564	74,80099	33,17439	92,32379	73,28733	97,9604	67,23061	62,43127	29,19312	65,29274	10,97984	84,44995	51,50965	90,10749	42,09397	100	39,62444	91,96314	53,90673	70,77325	89,80328	88,16368	61,28979	48,8101	46,51629	71,85607	28,20057	93,93354	43,17101	83,37955	61,43975	82,00245	46,67012	83,21045	37,08658	85,71971	58,69765	80,48064	31,04816	55,87008	22,98595	46,72712	35,49804
