# Supplementary material for: Neuroblastoma signalling models unveil combination therapies targeting feedback-mediated resistance
Source: PLoS Comput Biol. 2021 Nov 4;17(11):e1009515. doi: 10.1371/journal.pcbi.1009515 (PMC8604339; doi:10.1371/journal.pcbi.1009515)
Supplement: S2 File — (ZIP) [file pcbi.1009515.s023.zip › drug_sensitivity/NGP_drug_sensitivity/NGP_TAE_Sor_08-111217.txt]

Label: NGP_TAE_Sor
Metric: Phase Object Confluence (Percent)
Cell Type: 
Passage: 1
Notes: 
Analysis Job: NGP_TAE_Sor

Date Time	Elapsed	A1, Image 1	A1, Image 2	A1, Image 3	A1, Image 4	B1, Image 1	B1, Image 2	B1, Image 3	B1, Image 4	C1, Image 1	C1, Image 2	C1, Image 3	C1, Image 4	D1, Image 1	D1, Image 2	D1, Image 3	D1, Image 4	A2, Image 1	A2, Image 2	A2, Image 3	A2, Image 4	B2, Image 1	B2, Image 2	B2, Image 3	B2, Image 4	C2, Image 1	C2, Image 2	C2, Image 3	C2, Image 4	D2, Image 1	D2, Image 2	D2, Image 3	D2, Image 4	A3, Image 1	A3, Image 2	A3, Image 3	A3, Image 4	B3, Image 1	B3, Image 2	B3, Image 3	B3, Image 4	C3, Image 1	C3, Image 2	C3, Image 3	C3, Image 4	D3, Image 1	D3, Image 2	D3, Image 3	D3, Image 4	A4, Image 1	A4, Image 2	A4, Image 3	A4, Image 4	B4, Image 1	B4, Image 2	B4, Image 3	B4, Image 4	C4, Image 1	C4, Image 2	C4, Image 3	C4, Image 4	D4, Image 1	D4, Image 2	D4, Image 3	D4, Image 4	A5, Image 1	A5, Image 2	A5, Image 3	A5, Image 4	B5, Image 1	B5, Image 2	B5, Image 3	B5, Image 4	C5, Image 1	C5, Image 2	C5, Image 3	C5, Image 4	D5, Image 1	D5, Image 2	D5, Image 3	D5, Image 4	A6, Image 1	A6, Image 2	A6, Image 3	A6, Image 4	B6, Image 1	B6, Image 2	B6, Image 3	B6, Image 4	C6, Image 1	C6, Image 2	C6, Image 3	C6, Image 4	D6, Image 1	D6, Image 2	D6, Image 3	D6, Image 4
12/12/2017 4:02:00 PM	0	7,72512	7,536887	10,70706	8,417883	7,759173	9,573801	8,869572	11,50164	9,940042	5,945443	7,521622	11,60402	8,681891	7,246284	7,649964	8,601486	7,715449	9,330102	11,85062	13,79186	7,938012	7,278819	10,16102	9,651719	9,239888	9,226418	12,29844	8,132874	7,072972	10,63191	4,250939	11,19322	11,05196	7,747085	9,812114	11,78928	5,513649	6,737746	8,512171	10,76744	9,389852	7,266315	10,60697	9,540646	11,69582	10,12005	6,356585	9,384948	4,100769	10,08662	10,03613	6,527478	7,267973	6,800675	10,13794	13,9955	10,58155	4,769079	12,97959	7,558854	9,73309	6,090365	13,76872	5,897643	8,715048	8,451178	7,451716	13,24885	8,668904	9,10139	7,648169	8,588502	5,708514	6,103836	5,582312	7,201178	17,6358	13,65012	15,7503	21,52022	7,689338	6,44597	8,702958	11,1783	8,863286	5,469372	8,661997	7,108408	6,243369	4,294181	9,696203	7,797719	23,86729	26,33379	24,7896	38,98713
12/12/2017 5:02:00 PM	1	7,140528	9,951302	11,00651	11,71177	7,78114	14,21578	9,45796	13,24036	10,89861	6,290617	8,44648	12,55975	9,77495	6,687666	7,176656	9,481998	9,249282	11,71094	12,3376	14,82945	9,075624	7,146883	10,38641	11,6293	11,19115	10,01969	12,90327	10,06956	6,766621	11,36515	4,217576	9,701731	12,86106	8,720159	10,67853	21,22949	6,598351	7,946922	10,56304	11,25497	10,62169	7,456689	12,07069	8,815554	12,43908	10,94427	4,976514	11,09437	4,272422	11,00941	11,27728	7,768845	8,311782	8,023527	11,23902	16,59123	11,33206	6,669568	12,65425	6,709908	11,22803	6,733809	14,635	7,08361	8,975119	9,013594	7,119461	15,03074	8,943413	9,721001	9,077489	8,432528	5,89564	6,914581	5,302001	7,880955	40,80315	15,52733	22,7971	57,02717	9,095035	7,46339	9,17095	12,28953	8,575101	5,817101	9,033213	7,334563	5,655739	3,908806	9,011936	9,308411	37,00811	22,01695	22,78439	66,07101
12/12/2017 6:02:00 PM	2	7,780518	9,936313	12,00887	11,56036	9,378868	12,49378	9,506591	13,82557	11,02447	10,67245	8,369184	14,27981	10,45901	7,50442	7,342023	11,44182	9,794568	11,59365	12,36641	16,09361	10,15024	7,625581	10,94254	16,40038	17,33304	9,87221	18,17343	10,55599	6,261674	10,46523	4,309102	8,064214	14,15506	8,39267	11,95022	14,65317	7,676213	8,743093	9,687085	14,73275	11,51995	7,88434	13,59354	11,96128	13,92393	11,00395	4,876423	13,1659	5,218073	10,8953	12,57709	8,043974	8,976708	8,660686	11,74762	16,53701	12,20967	7,322889	13,2617	8,013303	11,35679	7,576537	15,22353	7,976625	9,525032	9,568414	8,032853	15,11936	7,945748	9,533599	8,934433	8,845671	6,382281	5,047248	6,059765	6,558079	36,27515	26,2252	20,56919	38,19138	8,787162	8,545536	9,831317	15,33329	9,615868	4,520061	10,41743	7,518444	4,973958	3,272478	8,404276	9,034387	43,42548	24,00468	15,11701	42,73438
12/12/2017 7:02:00 PM	3	8,75746	9,747873	12,06717	11,76275	14,34053	12,03954	10,69636	13,34646	11,40501	6,41896	8,439779	15,08234	10,54646	6,96252	11,57922	8,990247	10,29198	11,29628	14,12999	16,84827	9,82738	7,745151	11,86029	11,95105	11,11648	9,755194	15,91194	10,94365	6,15212	10,11225	4,341498	8,802707	14,29149	7,688993	12,30914	14,6444	8,251063	8,870054	10,0067	13,44745	13,29721	8,868949	15,24888	11,43989	16,78279	11,71585	6,356308	13,27483	5,234099	10,98565	12,52825	8,192488	9,323468	9,185663	11,29601	20,46219	13,13377	7,872665	13,87047	8,809475	12,06068	11,41019	15,36783	8,756839	10,00166	10,62189	9,304888	15,81551	7,953485	10,63025	9,829175	13,83179	5,658916	4,116863	7,503592	10,66852	39,74559	24,58907	22,42623	38,15105	9,096969	8,517145	10,75452	13,49124	9,726527	4,957864	9,579466	8,107869	4,929819	3,369875	8,194077	8,114776	39,94342	28,32207	15,2122	32,74487
12/12/2017 8:02:00 PM	4	8,412356	9,612276	12,96785	12,52017	8,760016	14,91421	10,41432	14,4418	10,83085	6,980134	8,840006	15,61478	10,43456	6,709632	7,324201	12,09853	11,63054	10,91954	14,63106	17,70108	9,576427	8,124862	12,15441	12,10046	12,28656	10,26967	16,8272	11,82423	6,458609	10,8906	4,925674	8,951288	14,86171	7,95086	12,36813	14,64999	8,16617	9,293905	10,98178	12,29899	12,55429	10,79873	13,98168	11,10784	14,31864	12,16919	5,95553	13,57054	4,768733	12,27094	12,81195	8,512793	9,245344	8,844083	12,28586	17,86818	12,85332	6,934267	15,0277	8,583665	12,78093	8,039484	16,24717	9,117968	10,6469	10,9031	9,030794	16,18106	7,798201	10,64849	13,53324	8,776112	5,276995	4,309585	4,471085	6,357275	43,13571	32,13355	24,35414	39,22745	9,469634	9,552938	13,0819	19,11887	9,428259	5,833403	9,887614	7,586346	4,661389	3,714978	7,774647	7,365233	42,33878	26,72518	14,95033	35,98848
12/12/2017 9:02:00 PM	5	9,206732	11,62184	16,50282	11,72531	9,276704	12,33228	10,26525	13,99211	11,23847	7,787495	9,164042	15,18796	9,965877	7,606999	7,449988	12,60658	10,95504	12,60693	14,6779	18,23359	9,822474	9,037148	12,70288	13,00757	12,46712	10,69484	18,71208	11,05749	6,156333	10,13366	5,152934	9,076455	15,72675	8,784194	12,3032	15,38731	8,380444	8,683757	11,52437	16,03193	12,88441	13,52122	14,6828	11,78493	15,00808	11,90415	5,732414	14,3692	5,210129	13,57614	13,1279	8,680509	9,511977	11,49156	13,97927	17,98326	15,24598	6,673229	14,3531	8,40842	12,6175	8,09364	17,39977	10,78774	11,22886	10,95898	9,619737	16,25636	8,15857	10,98427	9,241682	9,026096	5,490923	5,24301	4,211083	6,36066	35,7396	33,2273	23,66704	34,62382	9,744004	10,13587	13,40725	15,32279	9,710017	6,392436	9,369612	8,099857	5,183949	3,191727	7,36323	7,540687	37,78736	24,40304	20,02811	37,88234
12/12/2017 10:02:00 PM	6	9,291901	11,33483	14,59639	12,74522	9,08716	19,22172	11,33234	14,77675	11,6398	8,689006	9,83643	16,23031	10,61042	6,445001	7,863272	11,00699	11,49273	13,33243	16,4651	18,21611	10,07136	8,191175	12,73956	12,83979	12,92882	10,61754	14,97071	10,90365	6,455156	10,19846	4,315595	8,762019	16,26644	9,130196	12,83357	15,0402	8,651015	8,399716	12,61031	13,29203	12,69783	9,331759	14,67507	12,56548	15,24453	12,66565	6,148252	13,94176	5,238865	16,66667	14,03895	8,681337	9,820057	8,781568	12,07069	17,74204	13,80533	7,647546	18,2684	8,26032	12,49067	7,925438	17,44322	10,06977	11,78423	10,78042	9,578706	17,46857	7,558232	10,25033	10,14472	9,6254	5,627348	4,670714	4,23367	8,89803	34,0958	29,27145	25,74616	28,62787	9,922566	9,97237	12,79461	14,66864	9,372651	5,308908	8,83303	7,87605	5,292882	2,952724	7,524937	6,960862	40,84107	21,86098	18,80837	28,16099
12/12/2017 11:02:00 PM	7	9,538435	12,45103	14,8995	11,873	9,934516	13,48461	11,73913	15,56532	12,39051	8,091705	10,16558	17,19082	10,97418	10,40327	8,25811	10,00608	11,9744	13,18523	16,34402	18,36525	10,57568	8,46223	13,69861	17,74156	12,94202	11,57182	15,75521	11,48748	6,709494	10,0563	4,642532	9,57822	16,231	9,409538	12,82811	14,18884	8,925731	8,812236	12,4399	13,39833	13,16893	10,00649	15,50384	12,56756	15,56117	12,50829	6,834107	13,75394	5,473309	16,25214	14,5767	9,570415	10,48906	8,464163	13,92615	17,13286	13,63084	7,628965	15,60435	9,02078	12,60244	8,180469	17,41269	10,6909	12,40765	10,56262	9,72107	17,32379	7,74522	9,964355	9,549072	8,786611	5,071494	6,453774	4,117968	5,279068	31,54371	27,15041	24,77385	23,60647	10,36403	14,19706	12,80089	14,67306	9,27035	4,506451	8,932845	7,464702	4,696618	2,744598	7,353214	6,956511	36,57024	30,28867	18,54567	33,22454
12/13/2017 12:02:00 AM	8	10,1767	12,25699	15,21648	12,8985	10,23424	17,45918	12,73679	16,08263	12,55644	8,591056	9,129088	17,14281	9,924225	8,989003	7,684709	11,5911	12,03222	13,43253	16,76786	19,55191	11,7173	8,557278	13,65827	18,67278	13,56785	11,16676	16,88592	11,44314	6,474428	10,22712	4,658074	15,83845	16,6715	9,748425	13,0169	16,07752	9,261301	9,895972	12,6521	16,10466	13,59444	10,52284	15,79652	12,93062	15,22823	12,55409	7,470781	13,82647	5,587976	13,37222	15,58452	9,348682	10,74975	9,505899	14,22476	19,77737	13,92573	8,291749	16,45564	11,53349	13,24008	8,594235	18,20623	10,74049	12,2219	11,1401	10,64462	17,91515	7,072834	9,738062	9,374586	8,23345	4,748633	4,352135	3,978711	5,680054	30,70637	33,74744	31,27715	18,5914	9,963252	10,64199	13,48551	15,4329	9,589687	5,961884	8,762848	7,278474	4,757751	2,597811	7,269424	7,034013	39,61911	29,33825	19,67665	31,21671
12/13/2017 1:02:00 AM	9	10,50799	12,69783	14,71776	12,98588	10,78305	19,13095	11,9467	16,02633	13,13743	9,171709	9,986669	17,02669	9,869723	10,24405	7,457035	10,60269	12,52079	13,47743	16,64629	20,19487	11,85739	9,393235	14,58506	14,13869	14,51771	13,58574	16,32508	11,70756	6,57749	11,02226	4,71437	9,615178	17,8898	10,26062	13,9651	16,59054	10,04815	10,03461	13,19905	19,12646	13,71311	13,56529	16,91735	13,15214	15,71286	13,104	7,878675	14,48041	5,615743	14,27429	17,781	9,249973	10,7052	9,261784	14,73095	23,15823	15,05526	8,689007	16,7689	10,58127	13,69018	8,410285	18,42451	11,16511	16,82347	11,38504	11,39444	17,99915	7,525074	11,04643	9,082327	9,939351	4,793118	8,145861	4,353794	5,322724	24,80714	32,15621	26,79708	19,55778	10,59219	11,0666	13,99577	15,78533	8,798698	5,301447	8,8016	6,940898	5,189338	2,779274	7,18674	6,87721	38,47342	28,44186	22,04783	22,24124
12/13/2017 2:02:00 AM	10	11,27825	13,2358	14,66311	13,51639	11,54896	16,80627	12,41317	19,1322	13,60377	9,045162	10,11998	19,94343	10,27672	6,583223	7,759449	10,86476	12,41842	14,8175	17,30168	21,36011	12,17037	9,560399	14,57691	15,46882	14,21916	18,80506	16,99402	12,17223	6,654993	10,45362	4,860121	9,151262	18,32166	10,38752	14,75789	17,33325	9,906402	10,72882	13,49946	17,3097	14,52614	11,25829	17,63836	13,50602	18,04135	13,509	8,452006	14,44946	6,038766	14,75506	16,94829	9,656417	11,11364	9,951303	16,08685	19,68515	14,94999	9,074796	17,26003	11,42089	14,64467	8,623177	18,83683	10,97439	16,14929	14,09559	16,01162	19,45651	8,625526	10,01306	9,581815	8,353986	4,526	4,46922	3,926973	6,391537	21,39706	37,05819	28,75594	12,63836	11,68179	10,94427	13,98258	15,71798	9,234637	4,650752	9,115619	6,759435	4,856529	2,665161	7,259408	6,938688	34,85549	14,95766	24,76383	21,95603
12/13/2017 3:02:00 AM	11	11,42469	13,78668	15,90869	13,5025	11,2089	16,71861	13,44006	17,42768	13,6993	9,202793	10,03841	18,41533	10,60089	6,948636	7,596085	14,73247	12,43666	16,09859	17,82749	21,01866	13,06097	9,550731	14,71845	16,0322	15,602	12,1511	18,01372	15,15825	6,920798	10,56953	5,22505	9,216401	19,3339	10,62666	15,2142	18,36822	10,22084	10,84204	13,96317	16,23259	15,06507	11,78762	17,8945	15,67646	17,86514	14,04295	7,742526	21,22037	7,20615	14,48946	18,39681	9,892587	11,55725	10,18485	16,77843	20,9002	14,92533	11,54495	20,68192	12,01364	15,3384	9,527658	19,98128	11,64712	12,66399	12,37297	11,14217	20,98958	11,57183	10,09968	9,653723	7,989819	4,519231	4,292868	3,820251	5,499627	21,43381	29,50812	30,63163	14,6263	12,14315	11,41523	19,13441	16,37082	8,831372	5,111627	8,853752	6,388429	4,733436	2,488395	6,804127	5,516689	39,96809	16,93261	24,68805	25,67895
12/13/2017 4:02:00 AM	12	12,0691	13,63354	17,34513	14,59349	12,1685	16,72517	14,17288	18,58401	14,43738	10,5734	11,3713	18,79794	10,9824	10,15038	7,751714	14,09372	13,07554	15,15059	18,35537	21,80945	13,10186	9,395239	14,84071	25,45231	20,84107	15,98537	17,97241	19,97051	6,724414	11,0159	5,166267	12,3814	19,32299	11,23847	15,26145	19,12598	10,29848	11,44873	14,57062	17,33871	15,33087	13,00205	18,01911	15,56995	18,56516	17,2753	8,894646	20,10334	5,945789	17,18798	18,54851	11,13008	11,91244	10,57057	22,21133	22,0309	16,3867	9,476611	18,90535	15,23161	15,64835	10,67073	20,31948	11,39389	13,59962	12,70246	12,87087	21,28875	7,929031	10,23154	9,676241	8,21687	4,622223	5,128274	3,911569	5,391869	23,27932	34,70808	32,83336	14,91151	12,46214	12,81554	15,11812	16,48175	8,960268	4,774812	9,184005	6,620732	4,752501	3,622278	7,037398	5,218557	37,23295	14,82586	23,32919	23,42113
12/13/2017 5:02:00 AM	13	13,02277	14,76528	17,33497	16,72075	12,30085	25,47262	14,60834	19,04047	14,32078	14,40802	11,24157	19,14518	10,99546	9,418863	14,80017	15,58991	15,67314	16,15129	19,5852	22,24539	13,5684	15,34503	15,23465	18,1125	17,28987	13,31634	23,28277	14,25495	7,054045	14,63859	5,475105	9,74352	20,06161	11,8263	16,67088	23,11402	10,73725	14,53698	15,5151	19,07722	16,58523	13,03679	19,14546	15,4206	22,87356	14,71776	8,858863	19,69766	7,076771	19,30875	19,3511	11,47049	12,028	11,36798	17,61259	22,42816	15,62845	8,932015	17,76435	12,41352	16,23432	10,72039	21,52154	12,13134	13,60197	13,02802	12,32116	23,24084	7,883994	10,66258	9,527727	12,88689	4,923326	8,791308	8,175011	4,85722	28,88939	31,41944	30,16475	14,566	12,39314	21,63026	16,26271	17,35142	14,24534	4,343778	9,01387	7,078913	6,315071	2,616255	6,887502	5,959674	40,85917	16,21436	24,06236	20,76972
12/13/2017 6:02:00 AM	14	13,18993	15,43932	17,90175	18,32166	13,08763	18,59002	14,52607	19,27277	15,91132	10,27036	11,62515	20,37771	10,65553	7,499378	11,16476	13,98907	14,46521	16,75716	19,89072	23,38493	14,11479	10,56097	16,05375	21,76945	17,21189	16,80144	19,27622	14,83373	6,942212	12,90886	5,625967	14,62865	20,13815	12,08658	17,27032	20,79748	10,68903	12,77396	15,77337	18,41795	16,06191	14,4123	19,67092	16,60477	19,69406	15,75452	9,159483	16,88011	7,213127	17,29678	19,30938	11,63924	12,22929	11,43989	16,92211	25,11252	16,58544	10,2008	24,10775	12,75123	20,21863	11,31797	22,14481	12,40495	14,00033	12,99845	13,22246	23,46188	7,686091	10,35996	11,46324	10,1577	4,546999	6,404937	3,859761	4,560607	22,34299	32,95604	30,235	14,73993	12,40702	13,08445	16,38546	17,17817	9,354346	6,771317	8,933259	6,886329	5,80598	2,806974	6,512281	5,938675	43,24215	17,14377	23,49711	24,3178
12/13/2017 7:02:00 AM	15	13,78619	15,04821	18,43336	17,22383	12,91895	19,72542	16,12187	20,11881	16,51394	13,83054	12,72319	20,8917	11,91292	8,08763	8,848156	12,26321	13,70151	17,21092	21,1792	24,8548	14,77537	11,15253	16,31756	17,68098	18,74738	13,1172	19,83436	15,46965	6,740716	18,1777	5,714522	9,419209	20,09388	12,37801	18,28395	21,23108	11,41634	12,18522	15,95829	20,93695	16,43948	14,71955	20,35505	17,03243	19,84589	16,9554	9,003994	17,05971	6,745137	17,39977	19,8919	12,05329	13,08238	12,36834	19,38405	25,50543	18,60681	10,43449	20,01257	15,35388	17,49917	10,92769	21,86637	12,3671	15,14568	13,77266	13,49401	24,91939	7,94782	10,73898	9,537882	8,513	4,603987	4,490426	3,609155	6,917137	22,62233	30,29807	32,09556	18,30045	13,06083	15,36907	16,57915	18,44206	9,89314	4,676655	8,90535	7,162978	4,859431	3,416363	6,352923	5,538586	39,00731	12,8335	23,60964	23,38673
12/13/2017 8:02:00 AM	16	14,17717	16,26865	18,86805	17,03629	13,57593	19,95766	15,95491	20,11232	17,07808	11,58681	13,10255	23,89223	13,11906	8,253551	8,86287	14,57415	14,32969	17,83972	22,26411	25,07322	15,05982	11,19446	16,80033	21,0311	19,23643	13,80381	21,63227	17,78197	7,878468	18,73363	5,791543	9,921323	22,60306	12,49392	18,57938	25,82774	11,87852	12,9836	16,26665	19,635	17,04707	15,40831	21,38214	18,47383	24,54445	17,09756	10,36396	17,15793	7,268596	20,98378	20,12979	12,51057	19,32603	12,60486	18,06587	28,30439	23,8588	14,3321	21,60595	14,60482	17,87737	11,80613	23,24948	13,10172	20,87174	13,62932	14,18007	26,46	10,21082	11,14196	9,245481	8,709038	4,699174	4,107261	5,476625	8,523293	25,65926	33,84774	29,71948	14,08315	13,93457	21,88011	21,3925	18,75097	9,42135	4,566755	10,33647	7,132447	4,252874	2,961013	7,261481	4,893692	42,97807	14,61739	24,12412	30,25979
12/13/2017 9:02:00 AM	17	14,68833	15,93439	19,96733	17,70654	17,54918	21,13278	16,15848	21,48203	17,75447	13,95902	13,35537	22,79025	13,7567	8,250029	9,443248	17,56023	15,00366	17,96875	21,93088	25,83941	15,82373	11,42165	17,35922	20,4664	19,97009	14,17834	21,94055	18,04846	7,993341	14,0692	5,857372	10,51724	20,93985	12,8172	19,27553	25,60849	12,27813	12,96792	16,80938	19,94094	17,75662	14,86827	21,77346	17,16312	21,53017	17,75019	10,0697	17,4245	8,154772	18,98873	21,0244	12,84434	14,86295	12,89063	19,28354	32,0439	18,52012	10,19459	26,66888	14,2872	17,97366	11,47864	24,11058	13,56425	16,11219	13,9812	16,36653	27,18771	7,487289	11,36011	9,383151	8,848434	4,352689	3,464232	3,98106	5,49417	26,27245	37,50691	30,94516	17,07	14,0739	21,78133	22,77596	21,2279	9,404427	4,707671	8,981267	6,893582	4,484831	3,301904	6,871339	4,15741	37,98602	14,88402	25,03827	21,86305
12/13/2017 10:02:00 AM	18	14,26144	16,80876	20,74954	17,72353	15,20543	22,39929	16,77153	23,33617	18,61434	11,791	14,51433	23,73328	13,71968	8,867152	14,91269	13,74703	15,47359	18,86619	22,43866	26,183	15,95878	11,66598	17,88703	22,34271	20,24204	16,03621	22,65066	15,72268	8,688936	13,63354	6,44369	10,86393	21,89897	12,7084	19,90785	22,90396	13,31441	13,06193	17,4922	20,67999	18,08169	15,7883	22,41069	17,758	22,51077	17,6968	10,77717	17,84787	7,464495	19,81391	21,13533	13,29576	13,9278	13,97933	22,41324	29,912	19,21834	11,11447	24,03598	17,41607	18,05648	12,5956	24,40118	14,22511	17,68899	15,28197	14,37984	27,00736	7,739902	10,70043	8,969664	8,615372	4,866822	3,972908	3,621864	5,040617	22,84559	30,8162	31,05887	15,21814	14,63777	14,39662	18,64549	19,49492	9,355452	4,837118	9,569381	7,063578	4,323055	6,355894	6,375304	5,204051	38,65772	12,36296	25,1472	25,25227
12/13/2017 11:02:00 AM	19	15,91519	17,08941	22,05861	18,84353	15,97011	26,83591	19,73419	23,30149	19,43489	12,77541	14,24742	24,14249	14,65427	9,997791	9,807485	17,23813	16,0302	21,10556	22,4991	25,91975	15,99117	11,77304	19,09911	21,76338	21,01307	16,75813	23,99792	18,94003	8,440057	16,487	6,153985	11,4564	21,81352	13,67554	20,40672	24,10415	13,45111	13,71636	17,40026	21,18645	18,81466	16,29296	23,60991	17,37691	21,5645	18,39654	10,50211	18,02242	8,835378	21,13306	21,92474	13,72783	14,55999	14,56461	21,41385	28,97747	19,49174	11,6018	23,22896	15,44216	22,21243	12,17527	25,11674	14,97866	16,31949	15,70195	14,60952	28,82495	8,124723	10,4731	9,152784	10,23306	4,122112	4,210392	3,662757	5,441811	22,76822	34,18269	31,5902	17,75745	14,60413	15,97238	19,25964	20,10285	9,195748	6,226031	9,332795	6,953747	4,674583	3,034994	6,476846	4,043228	39,04986	12,50263	24,90385	23,55797
12/13/2017 12:02:00 PM	20	15,72744	17,19613	23,07299	19,49989	16,55241	21,58281	18,98624	24,30302	20,00048	16,56664	15,83706	27,43078	16,22209	9,856184	13,23932	20,35118	16,87383	20,06631	24,47295	27,94423	16,6715	13,52039	19,43758	24,52835	21,08421	20,87589	23,92248	22,99265	9,146359	15,77199	6,25967	12,95825	22,42561	13,36953	20,5265	24,2403	13,93333	13,11257	18,00654	21,95817	18,9468	17,2007	24,01636	18,96683	22,93332	19,0721	11,36377	17,78501	7,899675	21,68166	22,38879	14,30689	15,25814	18,33092	21,73961	27,69244	21,33945	11,76234	24,23457	17,25098	19,80203	14,19796	25,9156	14,67866	17,8746	16,41944	16,22251	28,86197	9,036527	12,73714	8,790201	9,051794	4,454714	3,882557	3,052056	9,511148	24,32644	29,09124	32,88945	18,95543	14,95738	18,14925	19,16715	20,84805	8,770514	7,10454	9,048686	6,743341	3,494626	3,077752	6,316244	2,892628	43,80512	22,51381	24,6645	23,75497
12/13/2017 1:02:00 PM	21	16,78465	17,39728	23,45691	20,18568	17,11884	23,25983	19,33273	24,34481	20,58017	13,5188	16,10715	27,09108	19,40035	9,728739	14,82144	16,89406	17,40647	21,24613	23,80326	28,72969	17,67967	12,6843	19,95959	23,30777	21,30257	17,02455	25,03115	22,33131	9,360149	17,86403	6,461718	12,60652	24,0529	23,13923	21,79501	26,62854	14,86295	15,01043	18,70876	22,98029	19,18953	21,22679	24,65344	20,43089	23,84256	19,57228	11,38145	19,10643	8,283876	22,087	24,07079	15,03882	15,91215	15,74492	29,41106	32,30334	20,73925	12,1044	24,55315	18,59216	19,9301	13,9803	26,638	15,87084	17,24497	18,14752	15,93032	30,05077	8,00246	10,20813	8,746685	9,334384	3,715117	3,694877	3,029952	5,025903	28,72858	30,3985	33,87082	14,42557	15,35671	27,68768	19,7257	21,40763	8,93913	4,805758	9,357455	7,084093	4,551627	2,746739	6,164898	2,495924	42,03125	15,46889	24,9551	29,09317
12/13/2017 2:02:00 PM	22	16,52921	17,56887	24,50079	20,68986	22,82086	24,35283	19,58699	25,29475	20,08275	19,80907	15,77821	27,46415	21,5185	10,4376	10,4789	19,07963	18,01034	22,70322	24,96539	29,62589	19,19464	13,12963	20,29924	22,49979	25,46474	17,9653	26,16068	19,39738	9,537329	19,60779	6,922871	12,79862	24,72052	15,09104	22,20173	29,46971	15,43836	14,69351	19,08778	24,05186	20,20184	25,56884	25,56235	19,56061	24,70443	20,24191	12,21327	20,36797	9,366643	22,5927	24,25833	15,79362	16,69941	19,92195	24,38758	32,82038	23,15636	12,2114	26,4982	18,7404	21,31949	14,47399	27,90935	16,21671	17,48314	16,69361	16,66577	29,66194	7,312873	10,37522	9,483932	9,435097	12,42747	3,04204	1,895101	8,537315	22,32966	36,29573	31,28012	16,09099	15,908	17,05349	19,94882	22,03318	8,882833	4,645571	9,024232	8,446756	5,34538	1,138097	1,694228	2,658599	40,34953	19,84098	27,66067	31,28827
12/13/2017 3:02:00 PM	23	21,94118	18,76913	30,28176	21,71371	18,7261	25,80785	18,95716	27,13624	20,63847	14,55847	15,96416	27,48791	17,4837	10,45031	10,94317	19,76044	18,49283	22,88289	25,75051	32,35011	19,84527	13,60266	20,13263	22,48923	26,37938	19,11935	26,54551	20,21738	10,02791	20,61119	8,648113	14,61345	26,1305	15,76688	23,79552	31,36971	15,34821	16,8817	20,73214	25,28128	21,51173	18,59451	26,27991	20,24895	26,8111	21,41965	12,62455	21,83701	9,760168	22,68077	25,81821	16,55822	17,10433	21,6447	25,03344	30,71245	23,16555	12,07435	28,72658	19,60516	22,59028	15,60594	30,00145	16,45005	18,99038	17,70992	17,99403	32,82487	6,887849	10,03965	8,875235	8,884907	16,57597	1,899177	1,676959	5,71321	21,66197	36,30077	31,55207	15,00815	15,74112	21,87106	21,01217	22,83419	8,875235	8,007777	11,66307	6,708182	3,570333	0,4966567	1,28364	1,522643	41,40072	22,97235	26,7774	23,06649
12/13/2017 4:02:00 PM	24	17,3957	18,07782	25,08034	22,33871	18,80305	25,58369	20,92472	27,37753	22,11753	14,97368	19,77384	29,2765	17,3892	11,96411	12,1004	16,9074	19,57753	27,35639	27,649	31,9706	21,00471	15,29496	20,92341	23,23283	24,36768	20,49175	27,32759	21,19046	10,95961	19,23871	8,411804	14,17744	27,49372	15,85233	25,7369	29,69593	15,94814	16,7537	20,89999	25,9174	21,49784	19,68308	27,0298	24,24065	26,22369	23,08756	14,83684	23,71484	8,500704	23,08183	26,46372	18,0609	18,07872	19,22593	24,26441	32,61467	24,52531	13,6736	29,20203	19,89169	23,22295	15,45673	30,22664	21,75225	20,3784	18,2979	22,57799	34,87746	7,84766	15,84591	9,031691	9,270073	2,650172	2,597881	1,251727	8,688936	22,64098	34,19498	31,30713	11,69741	16,29048	23,90134	21,54689	23,73736	8,499185	8,535035	8,297001	6,447902	2,996312	0,4944463	0,4661942	0,7384229	42,07968	17,93857	28,13294	24,27988
12/13/2017 5:02:00 PM	25	17,95887	19,9513	24,67914	23,59016	19,02997	26,42442	21,09051	27,33118	22,44239	15,57761	18,30502	31,69492	17,45427	11,8245	12,32655	21,02412	19,93859	25,30815	27,92164	31,98531	22,30251	16,27708	21,65928	25,15169	24,54527	20,21704	32,54165	22,12741	11,40501	21,56968	9,005997	15,43062	28,75429	16,44638	26,59214	30,39436	16,19156	17,86776	21,81911	26,28558	22,53281	20,68786	29,98039	23,9278	29,0674	24,95828	15,59772	23,03458	8,909015	23,62877	26,77857	19,70961	18,09212	17,90713	25,67122	34,02112	26,17043	13,63126	30,75673	19,36554	23,79601	19,86123	30,20191	15,97542	20,65629	18,84443	20,48657	32,01233	7,130996	13,3669	8,609499	9,263649	2,591871	1,663697	0,5555095	6,003951	27,59339	33,32505	33,22834	15,91782	17,16961	20,77172	21,81933	24,68163	8,176186	4,787799	8,413944	7,138802	1,789484	0,6944215	1,568924	5,372112	43,07768	17,588	26,82761	22,51637
12/13/2017 6:02:00 PM	26	18,55894	19,60275	24,75077	24,5258	19,4784	31,27314	22,48556	28,89941	23,43674	16,53832	19,13842	31,42221	17,70951	16,0483	12,8277	19,04986	20,58224	26,35334	29,35435	32,76649	21,47947	16,25249	22,48715	28,16099	30,31768	19,78358	29,10539	28,19808	12,64306	21,16946	9,485799	16,43492	31,27017	16,92853	27,35529	31,43285	16,41178	18,91868	22,51457	27,60914	23,00329	21,55497	28,73729	23,44738	27,40654	25,27189	16,37296	25,92859	9,205488	24,60399	28,30136	17,95356	19,28437	17,68506	26,75702	37,7761	26,65928	14,89245	31,67744	19,98853	24,29626	16,83031	34,76873	16,81318	21,15344	24,26303	19,41914	32,11386	10,5361	9,7668	8,264465	8,647078	4,144632	1,691051	1,579147	0,9180897	21,84723	34,35608	37,04811	17,19171	18,32049	19,01463	22,89933	25,86994	8,679681	6,727937	7,142877	6,912163	1,381175	0,5128205	0,5074326	7,016951	46,79639	15,21634	48,25797	28,39371
12/13/2017 7:02:00 PM	27	19,58264	20,07315	26,17865	24,71548	19,73654	30,68972	23,50105	30,84943	23,80505	16,97364	19,81025	31,77215	18,54333	12,71579	13,51652	20,1146	24,53995	27,028	29,24279	33,64597	22,79952	17,31184	22,8134	27,42278	25,99304	20,28225	30,87361	25,46164	12,68098	20,53112	9,720241	17,86389	29,47654	18,30467	29,03798	30,97169	17,56258	19,85818	23,05765	28,43875	24,00075	21,27418	29,83677	23,83987	27,84704	26,53632	16,29317	24,95109	9,72639	25,22463	29,95904	19,10719	19,79097	20,05443	28,66718	38,28277	26,63102	14,94909	32,42864	19,4208	25,05202	16,52444	33,64935	17,82252	23,40441	20,13021	20,08877	34,03093	6,33745	9,093376	8,266054	8,586359	7,900641	1,75018	1,041321	0,7138318	22,19455	32,49406	35,43138	13,14427	18,86916	30,75672	23,29873	26,39133	8,2521	4,465904	7,495302	6,483615	2,287177	0,4856736	0,5022519	3,771621	40,62797	16,18659	28,71415	25,65443
12/13/2017 8:02:00 PM	28	19,83788	20,40389	27,78929	25,47089	19,88257	31,25981	23,75125	31,21415	27,15428	22,31067	20,63066	32,69424	19,13814	12,24525	15,084	22,34002	22,47555	28,41975	30,13767	34,85377	24,23105	18,96013	23,58415	27,49848	27,22771	23,25949	30,63122	24,90695	13,09889	22,33899	10,3373	17,72339	30,26608	19,28071	27,53979	32,3182	17,93539	19,95931	23,65723	29,60626	25,34089	25,89136	30,8763	24,33514	28,71629	27,41469	15,69898	25,83658	9,609583	26,37565	30,38717	19,2077	20,41687	20,01506	28,03271	35,32369	27,81029	15,42724	34,3196	21,00885	25,94945	17,78673	35,93536	18,64342	23,33271	21,17139	20,73663	36,37641	5,926379	8,96462	7,592562	8,725272	3,325044	1,315622	0,2755443	2,094247	24,21882	35,09422	27,93436	15,1166	19,70836	23,20244	24,62285	27,09314	7,830806	4,276152	7,389339	8,256106	1,893305	0,3410975	0,5072253	4,895902	41,72911	18,36463	26,6715	28,36539
12/13/2017 9:02:00 PM	29	21,2203	24,70132	29,35262	25,6049	20,94358	31,19571	24,54196	33,07492	25,5236	18,12438	21,16704	33,30577	19,53968	12,76263	14,25363	25,08855	25,84701	29,97451	31,48645	36,22223	24,83353	18,18199	24,40401	32,62766	28,08418	23,32643	31,48666	26,88737	12,48169	22,35397	10,67211	17,80511	32,863	20,09132	28,75359	35,68517	18,24195	20,13588	24,36961	29,75188	25,14658	22,66958	32,08728	24,79968	29,27664	27,63649	15,79589	25,89771	10,69035	27,17928	31,87044	19,82462	22,09722	20,68392	31,33552	37,20608	28,7757	16,71979	36,44687	24,68432	26,49494	18,10573	38,05102	19,43261	23,15595	20,96485	20,74961	35,81697	5,9652	9,338459	8,091361	7,985674	3,252791	0,8898375	0,4046474	0,8268402	22,66364	32,29657	33,36497	15,11218	20,37163	20,1088	25,19328	27,83772	8,268887	4,648334	8,105245	7,859677	1,552691	0,3444131	0,5058439	9,037011	42,57751	16,17996	29,22573	25,49721
12/13/2017 10:02:00 PM	30	20,68883	20,83997	29,47302	27,09169	22,2047	33,36166	25,32604	32,9052	27,8833	18,17999	23,1929	35,36092	20,99884	13,51086	15,12883	22,02006	22,8804	30,29351	32,50159	36,44016	28,9479	19,09296	25,33951	33,30094	28,86847	24,40249	33,6269	27,02717	13,07002	21,77947	11,00064	18,54844	32,15911	20,05188	30,01451	33,52626	18,62967	24,63383	24,87	31,20282	26,42428	25,57257	31,83369	27,20056	30,49003	28,70275	21,18617	26,60602	10,70658	30,87589	33,61454	20,23071	21,52112	21,48044	30,0342	37,4551	29,50113	16,34263	39,53208	22,34105	26,27749	18,73363	38,09951	21,45322	29,85391	22,54807	24,73551	37,76594	8,523362	8,586635	7,982359	8,12645	3,05924	0,740357	0,2629725	0,849359	23,53414	39,73986	32,54877	12,30099	21,67295	21,76538	25,44941	29,17896	8,219635	4,400074	7,929585	6,38228	1,778017	0,3644452	0,7985881	5,174762	42,99134	15,67833	34,76887	27,95466
12/13/2017 11:02:00 PM	31	20,91636	23,77673	30,41632	27,20498	22,39998	37,14012	27,48971	35,94434	26,9036	18,1154	22,89028	35,52609	21,60477	18,89223	15,21911	22,64064	24,04109	30,53209	32,70115	36,86187	25,98572	20,4108	26,20786	30,96465	29,60571	25,29599	34,45513	27,28974	13,50968	23,32311	11,44935	19,17302	42,0144	20,6165	31,60153	33,41671	19,54058	21,50855	25,96824	32,40585	26,58612	26,00229	32,70384	26,44038	31,06481	30,01444	17,13977	27,79102	11,39465	29,10381	34,20956	21,84875	22,36358	21,67972	30,07405	38,15933	29,55481	16,77484	37,48557	23,16513	27,53606	18,41615	38,7442	21,70189	25,36583	23,03852	23,49255	38,07802	6,375166	8,480742	8,024011	8,268886	2,962188	1,029302	0,262558	0,8318827	23,31413	31,52479	29,37348	17,5324	22,18867	22,49158	26,16048	30,05271	8,277797	4,655104	7,592562	6,406871	1,944491	0,4107952	0,4586649	6,441893	45,33564	13,47432	28,38694	24,14988
12/14/2017 12:02:00 AM	32	21,05417	21,80254	31,39099	28,26067	23,37699	35,07412	35,86981	34,96602	28,77107	19,40208	23,74599	36,10128	21,88667	20,63474	15,55606	23,40296	24,35476	33,63568	33,83994	37,79213	27,52273	20,2589	26,92715	36,3637	30,67535	26,12373	36,15287	30,69152	14,13738	24,59598	11,53114	20,63647	34,14691	21,43623	32,16989	36,15482	20,71342	23,76175	26,68594	33,536	27,40847	26,90173	33,37595	27,23862	32,17879	30,99214	17,28607	28,63402	11,75419	29,73426	35,34669	21,94007	28,81611	22,44481	32,34126	45,06776	30,24239	17,63629	38,41802	26,20586	28,33416	19,32029	39,38239	21,2366	26,34539	24,08178	23,2367	39,05283	10,26166	10,58383	7,766703	7,384297	3,007709	0,7477482	0,7172856	0,8296722	22,09335	40,63177	33,30895	13,35226	23,00543	31,63254	26,79847	29,97223	7,772642	4,44456	6,963901	6,222162	2,216788	0,3209963	0,4188771	5,50094	42,83046	13,24285	29,0044	26,94649
12/14/2017 1:02:00 AM	33	22,5125	23,34273	32,14598	29,02769	24,08212	35,23686	27,5286	36,32488	29,59715	20,36797	24,60115	40,10071	23,17356	15,14976	15,46115	28,46637	25,11004	32,15538	34,82848	38,65551	29,50445	21,16621	27,84918	34,06133	31,37814	30,56387	40,31554	30,94869	14,43599	26,01514	12,37007	19,80921	44,56427	21,87659	33,49587	41,05189	22,13908	24,17226	27,79454	34,765	31,45943	24,93514	34,21495	27,34741	33,51901	31,29165	17,58179	30,77297	13,30957	30,37329	35,78215	22,77693	24,36658	27,71904	34,74538	42,33277	34,12585	17,79779	39,27084	28,27089	29,04751	19,82199	40,83202	22,88814	26,64871	24,48007	23,876	39,36402	6,129877	8,347632	7,315222	6,553658	3,088597	1,412951	0,5830708	1,305123	23,34149	33,88615	34,7429	12,69542	23,87413	23,8722	28,24264	30,5808	7,674486	4,531112	6,963902	6,394508	2,199105	0,3093916	0,5118535	6,414401	43,7891	16,28723	33,72099	25,08206
12/14/2017 2:02:00 AM	34	22,20885	23,54105	33,19366	31,73091	24,97416	38,48827	29,41499	36,97654	31,2299	21,7593	26,83625	39,25288	24,24168	20,14927	16,49253	26,32391	25,74533	31,7852	36,43271	40,26194	29,41002	24,00973	28,64355	34,19534	31,95251	28,22599	37,41304	30,73967	15,04014	27,63857	11,73436	23,48454	44,79325	22,85491	35,29654	37,20567	21,9123	25,648	29,11721	36,88136	28,41761	29,4324	36,00886	28,40918	35,27602	32,86914	19,37403	29,77993	13,51473	32,03975	36,13057	24,78269	25,05505	26,62702	34,637	42,93332	30,9134	19,99102	40,71059	27,93898	31,9134	20,92016	40,61609	22,28663	28,27932	24,65303	35,00643	41,0282	6,314171	8,950528	7,845173	6,757641	3,087699	1,257944	0,5807914	1,18196	31,68304	34,99468	33,901	12,42664	24,81819	29,24956	29,63548	32,79634	7,564586	3,885597	7,589591	6,270102	1,876243	0,332532	1,086704	5,302415	44,29439	17,51747	27,24324	23,91482
12/14/2017 3:02:00 AM	35	23,08853	24,49443	34,2606	31,13803	25,56864	35,82753	29,10091	37,92213	31,32495	26,14632	26,01245	39,24327	24,64509	16,39195	16,40445	26,65955	26,62218	33,84851	35,16564	39,76114	29,73668	21,85172	30,06134	36,54309	32,82936	31,54661	38,13094	32,02655	15,71563	29,88181	13,32421	21,9007	36,9141	23,9287	39,03646	41,78755	22,83813	26,28551	29,847	36,36743	30,74202	27,47728	36,94028	28,46934	39,76984	39,48	19,50258	31,7278	14,09041	33,25597	37,7647	24,46777	25,7914	25,98385	34,87981	42,17679	31,36073	18,13909	43,46741	26,27556	32,0003	21,19543	41,97786	23,94127	27,62157	25,54646	25,16924	42,9854	6,054307	9,2584	7,090518	6,631853	0,8783019	1,208278	0,1679929	1,916653	25,68537	30,84646	8,810857	89,76299	25,28943	25,86525	31,43422	32,81844	7,259407	3,77017	7,399011	6,238188	1,893374	0,3057306	0,9509007	5,734693	47,4218	16,76793	28,91489	24,10111
12/14/2017 4:02:00 AM	36	23,60563	25,04746	35,10486	31,98248	25,7827	36,76793	29,73233	39,07742	32,29961	22,74833	27,33974	41,01107	25,79127	16,04657	17,739	26,92232	26,48396	34,28485	38,427	41,86492	29,35911	23,64977	29,96719	37,45123	33,98803	31,09251	40,85661	33,96199	16,39216	27,37262	13,80858	23,4442	36,73636	24,75644	35,78657	40,79396	23,1478	26,19308	30,72793	37,69017	31,68732	28,36614	37,88192	30,64635	37,15096	39,1963	20,18968	32,25257	14,00572	34,70574	38,47031	24,82019	26,47485	26,15102	36,08035	42,92158	32,63912	19,20176	42,70101	27,08934	32,51775	21,83362	42,54614	23,79262	30,27071	25,50467	26,41033	42,97683	5,697323	9,474194	7,110549	7,293117	0,9177442	1,794319	0,5662854	1,985867	23,70655	39,71382	38,26218	12,91694	26,24703	26,5406	32,98174	33,91641	7,741973	4,979623	7,20767	6,421862	1,823815	0,2245662	0,8627597	5,673215	43,04108	21,88508	31,70459	23,32366
12/14/2017 5:02:00 AM	37	26,63427	26,53522	36,38145	32,55767	26,37835	37,60782	29,49989	40,83451	32,71096	24,37984	28,91786	44,06133	27,30369	17,36558	17,77541	29,81232	27,51582	37,45918	38,67318	41,88626	31,05569	21,92467	30,89799	40,22139	35,51441	31,85559	41,875	33,19249	16,94449	28,60853	13,89188	27,00632	40,75763	25,33426	36,77678	41,87459	24,78538	27,22563	31,04768	38,97519	32,6347	28,7393	38,77307	31,89904	39,63286	34,5738	20,31444	33,3305	14,85632	34,29169	41,61949	25,65222	27,41538	26,8167	37,49523	42,60217	33,53559	18,92897	42,63754	27,23634	34,34744	22,18895	44,08067	25,00649	29,06685	26,78831	27,15496	43,44621	5,797829	9,143111	7,001064	6,261121	1,318385	1,254421	0,3169208	1,18424	30,71832	33,1822	33,43267	25,31609	26,88295	26,80862	33,92435	34,65711	7,63601	4,040396	7,724496	6,775324	2,107372	0,3278349	0,9017877	6,474152	42,17493	15,32037	29,04662	29,09587
12/14/2017 6:02:00 AM	38	25,98102	26,49197	36,9313	33,49249	30,3049	41,69194	31,83584	41,0255	33,34273	23,27531	29,45582	44,58126	27,87764	22,79786	18,1585	33,61821	28,35033	37,17272	39,91325	42,79226	31,00789	22,75979	32,90561	38,21211	40,01693	36,69064	44,2441	37,28448	17,75627	29,2392	18,64203	23,78516	39,87995	25,86939	38,60839	42,39196	25,13518	27,76884	31,248	38,40683	32,92302	32,87902	40,65726	32,65963	40,14914	36,22023	21,91389	36,75578	15,30656	37,09321	40,7903	27,24352	29,66139	27,62882	41,41841	44,14636	39,68121	21,73374	43,43688	29,28775	34,19948	22,75323	44,77425	25,51897	29,68225	30,29261	29,41838	46,6771	5,872223	9,214744	6,980411	6,995261	0,795756	1,528169	0,3643761	1,759228	26,23957	33,74937	35,25628	14,59266	27,08243	28,56046	40,34179	36,82009	7,902576	4,328581	7,601887	7,16208	2,591664	0,5171723	1,089605	6,689255	45,96562	23,72257	34,97637	25,73235
12/14/2017 7:02:00 AM	39	26,01279	26,11095	37,87564	33,86832	27,93097	40,5466	37,62924	41,0541	33,79248	24,18028	29,76936	45,15556	30,30387	19,12453	19,94515	33,54236	28,99612	40,10355	41,29145	44,47295	32,2268	24,09075	32,1781	39,89017	37,32338	32,70654	42,36813	37,10537	18,6307	33,1413	14,41099	24,93272	40,66023	26,42469	39,5193	43,77308	25,50142	27,54338	33,18848	41,44714	33,80388	30,96492	39,64785	35,56173	40,18623	37,01461	21,94304	34,03508	15,75756	36,25747	41,52023	27,49551	28,622	27,99486	38,44993	48,16838	41,3016	21,60809	44,37783	33,93015	38,41526	23,61952	46,91161	25,99373	30,54708	28,76561	28,72292	46,72994	6,078347	8,627735	6,759712	6,902561	1,641523	1,337036	0,2097149	1,041252	24,54127	38,51529	36,60449	14,76383	27,76795	33,08673	35,3393	36,48333	7,981944	4,213432	7,334495	6,395888	2,593874	0,4188771	0,8758842	11,83756	50,88666	14,91214	30,17504	24,25032
12/14/2017 8:02:00 AM	40	26,10708	26,95009	39,87518	34,50017	28,75739	41,11392	39,30013	42,01986	37,60078	24,94902	30,57741	46,06322	32,41276	19,89355	20,43414	30,92748	29,77184	37,60534	46,41502	45,9183	32,23827	25,92479	33,71464	42,93193	38,04446	35,67598	46,78866	36,06232	19,48739	30,60013	15,17096	27,15013	41,68732	26,99257	40,6087	44,84776	26,13609	31,18548	35,66893	40,12033	34,87532	31,71882	40,68116	33,49462	40,27209	42,92537	21,2013	35,68752	16,28633	39,9015	42,77555	26,96038	35,28086	28,65371	39,01677	46,97399	39,00585	22,7792	45,46246	30,06631	35,7932	24,23436	49,22988	26,4019	31,76386	28,62249	29,86427	48,66497	5,949381	10,18064	6,586607	6,52955	1,120068	0,5763704	0,2483284	0,9639562	24,66484	34,57104	13,56101	16,9219	28,80229	28,60142	34,56993	37,25816	8,065595	4,559295	6,92363	6,685939	2,407784	0,3089771	0,8619308	5,591498	43,63983	15,88825	30,72572	23,38659
12/14/2017 9:02:00 AM	41	28,89651	27,90479	39,23215	34,62947	28,9298	43,55307	41,20282	43,82088	35,49341	26,28661	30,27852	46,36563	29,14857	20,57347	19,1315	33,66082	30,22726	39,34212	42,07919	46,35361	35,01796	24,70395	33,68238	41,14246	41,67635	35,82704	45,33965	34,84341	19,67617	34,66222	16,6284	29,69365	43,06697	27,87495	41,74252	49,53795	28,73487	28,40662	35,20578	41,24316	37,47852	31,21574	41,46572	33,76195	41,75653	37,96295	22,09294	40,23528	16,359	38,10856	43,98824	27,72395	29,37749	32,7562	42,3079	48,35889	36,01225	21,70659	45,10113	33,87275	35,96119	25,32742	48,80119	28,01987	32,00514	29,49581	31,0742	49,6998	7,199934	9,987289	6,189558	7,104746	12,42429	0,3522187	0,2974414	9,006687	24,06927	34,16529	34,80154	14,23498	31,84467	29,62575	40,32555	37,45185	7,966746	4,111406	7,874254	6,407907	0,6353614	0	0,8206924	3,903487	54,28251	24,03148	30,5209	25,0058
12/14/2017 10:02:00 AM	42	27,45165	27,82611	38,9841	35,39657	29,60558	46,23708	51,86934	44,07134	36,83666	27,33871	31,97281	48,72949	30,62632	20,57236	20,97777	36,2288	30,77634	38,58643	44,32811	47,93642	33,39813	25,06583	34,63645	43,34273	39,78566	34,42218	45,76612	37,68409	21,43326	34,71161	16,67551	29,45838	49,06381	27,51374	42,59934	46,7441	27,08817	28,70503	35,33751	40,98095	36,66895	37,69134	42,17037	35,88859	42,09383	40,66963	22,89594	37,11262	15,6346	43,46969	44,49395	29,09538	29,82621	29,72943	39,76576	49,44145	37,18964	23,92414	46,38802	32,77893	40,01741	25,17767	51,81677	28,0419	45,09105	30,35809	31,75695	51,41628	7,752819	8,195942	6,52437	7,243452	3,206993	0,189821	0,2620745	11,10321	27,96067	36,92867	39,93534	13,77024	29,96408	30,54681	44,00482	39,64246	8,323524	4,220961	7,410062	5,788503	0,1372541	0	0,8224194	1,274038	44,71196	16,44003	29,65192	24,92665
12/14/2017 11:02:00 AM	43	28,92766	28,40973	39,88312	35,58694	30,10445	42,40744	45,06175	44,49147	40,73393	27,15068	32,71213	50,71542	31,85835	27,76456	21,20172	34,16632	31,20116	42,95404	47,66537	48,86342	34,62893	25,62327	36,2328	43,86273	40,98959	37,03263	46,43685	39,74207	21,74555	37,32924	17,26487	26,80164	43,94998	28,29735	43,55949	52,66945	28,01766	29,89563	35,87727	44,16418	36,8558	36,99263	43,40365	40,39222	41,77926	40,2781	23,09253	37,84808	17,69217	39,00123	45,3581	30,2611	31,1821	30,27237	40,95153	49,20079	39,77177	24,22662	53,0352	32,16526	37,58489	25,8783	50,95076	29,89853	34,34053	30,29171	32,63117	52,42975	6,801295	8,58629	6,571549	7,187224	3,11084	0,3192695	0	17,63919	28,31082	35,74595	36,78603	13,71657	30,6737	30,81779	38,68417	38,58325	8,21929	3,894093	7,438591	6,307816	0	0,7332422	0,8487372	0,1443689	44,56848	14,48449	36,62432	27,43901
12/14/2017 12:02:00 PM	44	28,14489	32,15815	39,52082	36,54102	30,40506	43,03202	40,78291	45,39588	37,88745	28,90653	33,24706	50,19756	32,89905	27,74253	21,78479	37,06468	31,99837	40,63081	45,83783	50,21938	36,51139	25,62618	35,33537	44,90834	41,55242	39,45271	48,29769	38,36428	22,00832	35,33004	16,69831	29,36906	44,38129	29,18587	44,08088	50,06424	28,3886	30,06984	35,99456	45,38945	37,15289	34,34412	44,40028	36,64781	42,46256	44,6216	24,52117	39,71858	17,27654	40,91816	45,91146	30,93301	32,62364	31,67972	42,57557	50,87035	42,08955	25,68406	50,68337	35,2149	37,91791	26,62612	52,21735	28,43674	35,49307	32,17348	33,81355	54,1932	7,093488	8,069117	6,238328	8,193109	3,584701	0,3469689	0,1434709	19,34288	24,72266	39,46114	35,25337	13,72928	31,07109	32,30404	43,55479	39,52468	8,018969	4,36602	7,289042	6,049196	0,210751	0,1851238	0,8314683	0	45,24612	15,25924	30,68669	23,7221
12/14/2017 1:02:00 PM	45	30,63288	28,53973	42,66482	37,44267	39,06485	44,87421	49,62582	46,4173	40,36334	28,65834	34,26945	53,51701	33,06905	22,46961	22,18225	34,67928	35,91684	41,67358	47,07221	51,38953	37,31115	26,60208	36,71751	46,23771	47,80732	37,13148	56,56423	39,67701	22,28559	36,20835	18,18586	27,96053	45,17836	29,43026	45,57223	50,78594	28,8896	34,82994	37,16008	46,21201	37,45959	34,67016	45,71708	37,08803	45,16703	42,34209	24,22193	42,84193	17,81955	42,35156	46,59317	31,62736	33,31945	34,55357	43,0714	52,13251	40,5848	27,41538	50,36327	36,01404	39,18131	26,92798	53,08397	29,86475	36,56955	31,62067	35,64213	54,98571	5,561036	8,549403	5,024246	7,466154	0,7670203	0,183535	0	1,72994	24,19064	35,51407	25,18837	15,91485	31,96791	34,38439	43,28367	40,67183	7,330004	4,544513	6,248342	5,372942	0	0	0,4619115	0	43,93492	16,19819	29,67762	24,14242
12/14/2017 2:02:00 PM	46	29,35497	28,85935	41,2719	38,27862	31,56589	45,21538	40,54384	48,3399	39,35938	29,66111	35,90351	53,44738	38,80713	24,41044	22,91342	40,30435	34,29273	42,7522	47,05473	50,73352	38,0104	28,91592	37,79516	44,94985	43,50188	40,04442	50,54466	41,01687	23,30156	38,90798	18,15857	31,0932	49,15437	31,01452	46,31831	51,60795	29,70201	32,78314	37,87702	46,56492	40,24046	37,05219	48,75414	38,13426	45,06735	42,92772	25,33999	44,31857	18,65585	42,44232	47,81464	32,14115	34,65144	34,8852	44,93065	54,12502	43,68824	28,17764	50,62935	35,68655	39,4905	27,0899	53,95958	29,91815	46,88536	34,29667	35,16275	55,63888	5,995179	7,737898	5,321411	6,293242	0,7398734	0,1789069	0	1,796806	26,17567	36,16255	34,5861	15,74298	32,41144	32,67373	40,2263	41,53218	7,200556	4,057734	6,944837	6,603393	0,3219634	0	0,4581123	0,606764	43,05896	21,49142	30,63654	27,72222
12/14/2017 3:02:00 PM	47	30,71128	29,54403	41,87383	38,76485	31,7153	47,08637	37,27536	48,0551	40,28252	32,90942	35,56311	56,29442	35,53914	23,21991	23,26674	37,77023	35,43918	45,97673	48,57462	51,92017	39,51723	29,30399	38,54954	46,90533	43,81686	39,84285	53,60343	39,88858	24,30378	39,01968	18,74537	30,73711	50,82802	31,83963	47,10565	53,0026	29,95717	33,06104	38,90363	47,47396	40,25758	36,92488	48,24001	40,12137	48,69377	43,75801	25,33219	41,80917	18,68079	41,30001	49,64198	32,37567	34,83954	34,82255	46,07849	54,88519	41,81622	30,25379	52,33761	35,83043	40,19037	27,99666	54,59349	32,00134	38,17197	32,48218	36,09886	56,14232	5,240039	7,996172	4,764381	6,117581	0,6035865	0,1847784	0	0,6546336	24,89321	39,61932	41,33766	10,23631	33,45284	33,53434	46,81179	42,60679	6,450596	4,402769	6,582049	6,015556	0,1668877	0	0,4440208	0	34,95365	16,68559	30,70824	22,96046
12/14/2017 4:02:00 PM	48	30,8468	30,33219	42,87722	39,56675	32,68409	47,50912	43,50457	49,47067	41,45758	30,71425	35,58128	55,38945	36,02461	25,89799	23,45014	38,55721	36,61141	44,84789	48,5072	53,79891	40,82622	30,39554	39,61262	48,56992	46,08684	41,75412	52,43162	43,57269	25,24052	40,1461	20,12475	30,41294	52,82645	32,80746	52,69225	55,41432	31,30947	34,3386	39,77233	48,12666	42,89076	37,19338	48,40849	39,09137	48,16803	44,79256	25,18575	41,75385	19,72211	43,32173	49,23719	34,31104	36,09914	36,35686	48,72452	54,56068	41,48582	30,14236	54,7563	35,81413	41,11378	28,84623	56,79156	32,4294	38,03437	34,16542	34,85501	58,39363	5,392836	11,64063	4,319601	6,652921	0,4894038	0,2050868	0	0,4648126	25,54529	36,73748	35,55661	10,03682	33,87247	40,42758	43,76603	43,67796	8,187375	6,161099	6,386909	7,635942	0,2223558	0	0,4418794	3,185442	48,04674	16,16863	32,4808	29,57076
12/14/2017 5:02:00 PM	49	30,7912	32,70246	43,39958	39,89106	33,81217	48,04383	48,70455	50,38151	42,8219	32,2851	36,71917	57,13418	37,17224	26,86146	24,89252	39,99475	41,076	46,09789	50,21856	53,15968	45,40776	31,18542	40,65629	52,22239	45,03938	41,18686	56,97668	42,29291	25,44526	40,18492	19,80348	32,49274	53,11788	35,20177	48,25217	56,44418	31,22368	35,00491	39,70615	50,85744	43,13522	40,60214	50,19465	39,37749	48,05447	46,23674	27,03761	43,27468	19,71395	41,43513	50,54681	34,39946	37,13797	37,52079	47,92012	56,08139	43,04985	27,30811	54,46225	39,00545	41,63835	32,49952	57,31122	34,00717	42,06475	33,61945	36,71405	58,31758	6,688288	7,695348	4,433577	5,953802	0	1,353062	0	2,109513	27,12534	37,28337	37,03408	16,91099	34,28548	34,27588	44,23091	45,66756	7,86403	3,40089	5,295853	9,478684	0	0	1,0235	0	50,07778	21,45149	31,53708	25,74188
12/14/2017 6:02:00 PM	50	34,9799	30,55558	44,05387	40,58093	35,02901	49,72107	47,78673	51,74769	43,08287	32,11118	37,77064	57,13887	38,18234	31,61658	25,63412	44,31566	41,87942	48,45961	51,55849	53,04833	46,64159	31,17263	41,32301	51,20185	48,56612	40,92583	58,6993	45,4224	27,01129	41,90698	20,62306	35,728	50,18541	34,72176	49,19955	55,97923	33,03748	37,5918	40,3489	50,04635	43,0379	40,68669	52,09183	40,15736	49,17945	46,88363	27,86251	44,83118	20,02535	44,05642	51,40121	35,68731	40,69629	35,79486	48,85375	57,67041	44,34564	31,10971	56,27867	38,32014	42,1875	29,37334	57,98305	33,47384	40,46398	34,42467	37,11628	59,78083	4,118659	7,24214	4,542233	6,199782	6,922869	0	0	0,4045093	28,34411	36,61071	34,74332	10,61982	34,70021	35,19625	47,00818	44,65697	7,527354	3,009781	7,897325	6,483478	0	0	0,4335903	0,3097369	44,59812	17,09749	32,81651	23,58325
12/14/2017 7:02:00 PM	51	33,06594	35,23976	45,32769	42,68063	35,29419	49,32755	46,41295	53,69432	44,5787	34,20894	37,49572	59,94647	39,08322	28,5273	25,55793	44,04965	38,51756	48,52689	50,59979	53,41195	46,19073	33,90287	41,91272	53,61958	47,02524	45,65594	56,60588	44,63432	27,10261	42,69798	20,86076	32,71144	51,19308	35,60186	49,73164	57,0345	34,23174	36,87479	41,53135	51,16525	44,08067	41,33538	52,78211	40,65111	50,87388	47,55215	27,22832	44,77916	21,75322	44,73592	52,86803	36,11261	40,37826	37,37594	52,76415	57,46423	44,72991	29,63824	56,65582	39,2374	42,50021	30,42986	59,48207	34,72031	40,30082	38,00543	37,36468	59,77529	4,136274	7,497997	5,454659	4,539056	0	0	0	0,5062583	25,73042	38,42908	35,38717	12,76677	35,12061	35,51711	45,81834	46,15792	6,718059	3,051365	5,063412	7,996587	0,1306228	0	0,4539678	0,3131908	46,19854	18,19774	32,33553	23,84104
12/14/2017 8:02:00 PM	52	32,29201	32,66137	45,41301	41,75944	36,46814	52,44136	47,79807	54,87289	45,68592	33,75083	38,43432	60,03751	39,9998	26,57431	27,73597	42,90845	41,95955	49,87325	52,26376	56,14881	50,11404	35,17484	43,16458	52,25077	50,7338	43,48723	57,57302	47,65293	27,58365	44,03052	21,04913	35,62431	55,88148	35,56704	54,1762	61,11074	33,36849	39,40208	41,64919	51,51505	44,00324	40,47408	53,63748	42,00956	51,57286	50,81675	28,60853	45,99691	21,90035	43,90908	52,92426	37,31184	40,19963	37,47672	52,81402	58,91006	45,95753	31,09873	57,74999	42,01364	47,46947	31,84495	60,0907	37,52895	40,00988	38,71478	43,31641	62,2898	3,989141	7,64796	4,683149	6,327779	0	0	0	0,4988672	24,46563	37,77541	40,50847	12,74398	35,75824	36,84371	45,46744	46,17326	7,137835	3,64459	5,093461	7,57101	0,1302774	0,4802857	0,653114	0	44,25115	22,84925	28,11602	23,91067
12/14/2017 9:02:00 PM	53	32,62869	32,0642	45,86097	41,99886	40,47393	51,21028	43,70386	55,32867	48,38797	36,64166	38,53745	60,92769	41,75232	26,97316	27,8784	43,51134	40,4499	49,1083	51,35928	56,76317	46,23211	34,66574	45,94993	54,35821	49,21432	43,68777	64,49692	46,50696	28,12576	45,23527	21,75073	35,72102	55,63143	36,36861	52,52308	60,68938	34,50134	39,02299	42,86334	52,30721	45,2093	44,95393	54,9589	43,59914	52,71932	49,68529	30,24045	47,77423	22,92212	47,89346	53,83317	37,56245	41,01058	38,58263	53,13073	60,46612	48,08231	32,87736	58,34121	42,32448	43,13364	31,49114	62,31723	36,44051	41,91679	36,61437	41,28412	64,02216	3,984168	7,929999	4,623536	6,350299	1,826302	0	0	0,3817142	27,65832	37,01067	36,17788	15,8504	36,75543	37,06061	46,63365	47,24559	6,927429	3,381963	5,461497	7,004518	0	0	0,4362843	0,3068358	45,17912	16,81732	31,23121	26,73871
12/14/2017 10:02:00 PM	54	33,07561	33,93292	47,13715	42,14288	38,7308	51,90353	47,95231	56,78154	47,09266	35,89993	40,01361	61,13686	42,54697	32,6834	29,05442	45,0219	41,35976	50,78712	53,69938	57,55519	50,04248	34,13814	44,96622	56,05037	50,61443	44,25806	59,61373	47,40862	28,30978	45,21338	21,88626	40,09732	56,60409	37,59457	52,25195	64,22573	36,30112	39,75133	44,15492	55,05954	45,96817	44,48041	55,10838	44,23333	54,32962	51,43402	29,97783	46,33096	23,24796	49,9549	55,67413	37,63691	41,50116	39,82061	54,12584	60,79831	46,78285	34,53249	59,36788	40,56649	45,36631	32,43203	62,86645	36,79778	42,24311	38,17025	39,57435	64,03445	4,174196	7,887172	4,741449	7,180316	3,912812	0	0	0,3922828	28,34038	40,29813	35,71901	15,94835	38,45463	37,56493	47,54601	48,60094	6,354029	3,480811	5,293022	6,389534	0	0	0,4588031	0,3556726	43,9984	20,84584	34,60254	23,97698
12/14/2017 11:02:00 PM	55	33,81293	32,72339	46,91769	42,97296	39,08122	52,86969	54,6044	57,31951	47,30196	36,52403	40,38939	61,9342	43,63382	30,05388	32,79537	45,47269	44,76432	50,97404	54,10649	59,09683	48,63464	36,66598	45,84293	56,3655	51,06011	46,16282	60,97162	48,84505	31,05479	45,42724	22,73306	38,61253	55,38634	38,7699	52,78867	62,19952	36,74458	42,67179	45,06335	54,26593	47,36828	46,01625	55,85495	44,88174	54,33701	52,54904	30,8897	52,26722	24,19602	50,43581	56,79785	39,30856	42,07373	40,53286	55,53921	61,19101	46,86423	32,7151	63,00916	43,67098	45,8026	33,19215	62,37994	39,0471	43,40863	38,78572	41,45522	65,16074	3,770102	7,836953	4,653722	6,616172	3,85168	0	0,5054293	0,4949989	25,68275	34,93397	36,12297	13,19967	37,93014	38,12632	49,77709	48,64991	6,775669	3,740675	5,271677	7,08057	0	0	0,4515501	0	51,05907	18,26992	32,94168	24,57961
12/15/2017 12:02:00 AM	56	39,12833	38,54512	48,42632	44,09628	40,84522	53,59161	45,1995	58,75159	47,76697	37,14647	43,57642	62,09066	48,53345	31,70929	30,30642	45,44976	45,73684	51,85891	55,07895	59,62589	50,46378	36,62101	47,30472	56,84869	53,19698	49,5794	64,73668	51,65637	31,29725	46,94545	31,2603	42,88876	56,17643	38,25259	58,23311	63,00668	37,59533	41,33062	45,81807	56,61687	49,70077	44,37604	57,35377	46,33496	55,12682	53,28035	31,86029	47,54898	25,00698	46,53066	57,74397	40,82746	44,37376	41,88322	56,29338	62,22695	48,0904	30,95532	60,49113	43,22371	47,2123	34,1943	63,24084	38,66151	45,47614	38,78233	44,43558	66,43291	4,06851	8,029537	4,386812	6,020184	0	0	0	0,3618203	25,84031	39,01408	36,49674	13,03817	39,61282	46,36267	50,03171	51,24234	7,147161	3,846776	5,898334	6,330266	0,3900033	0	0,4531388	0	50,22532	23,75497	31,60629	24,19236
12/15/2017 1:02:00 AM	57	35,97798	34,00053	47,51699	43,87427	40,52422	56,59504	48,91261	59,61664	48,25266	37,48066	40,74484	64,89722	47,76284	29,31504	30,59737	47,7256	44,13172	55,99332	54,72991	59,38653	50,91063	37,95708	48,37229	57,6941	52,92489	48,1576	61,70445	52,00335	30,35691	47,71379	24,60046	39,18435	60,0123	39,11065	55,63578	63,45139	39,44898	42,92661	46,55159	57,19738	48,24125	45,11971	57,44343	48,46886	57,7647	53,10511	32,88614	50,39816	25,80432	47,3347	58,73708	40,71335	43,94023	42,66412	58,61772	62,9615	48,05054	30,44713	61,39174	40,95788	47,39224	35,20695	66,31569	40,46716	50,34483	40,78242	43,28194	68,11803	7,373177	8,202227	4,551904	5,891979	0,71397	0	0	0,3660339	23,9028	36,43581	36,52755	10,33765	40,05333	45,30076	54,45105	52,07276	7,031872	3,302525	5,893568	5,663752	0,2727813	0	0,4539678	0	45,70816	20,67432	31,53142	27,44474
12/15/2017 2:02:00 AM	58	34,81578	34,96719	47,59187	43,93864	40,19404	56,44176	49,91525	61,43036	48,8244	40,3755	43,4241	65,81606	46,75819	31,69547	31,73678	47,91874	44,93998	52,75655	56,47844	63,98748	54,72197	36,83377	51,7287	57,85899	54,8492	51,06543	69,08751	52,06345	31,14086	50,24446	24,30005	40,59095	58,50388	39,31919	56,29138	64,41921	39,9348	43,09841	47,50048	58,272	48,87593	45,95367	58,61848	46,57196	56,81069	54,32886	33,7214	50,56179	26,67136	48,33879	59,36444	42,54856	44,78704	43,68742	58,26937	65,77041	51,13015	32,52162	62,85769	42,02151	49,74905	36,4421	65,85247	40,7465	46,2826	40,80674	44,66409	67,23184	3,62663	9,227385	4,89383	6,493424	0	0	0	0,5083306	30,42434	36,04305	36,88426	11,20697	41,12974	40,80758	50,77475	50,49451	6,710945	5,254131	5,730548	6,352716	0,8214523	0	0,4423629	0	45,92037	21,15281	32,70854	28,74634
12/15/2017 3:02:00 AM	59	34,80279	37,5219	50,94275	44,03024	42,50401	55,84232	59,64626	61,11247	52,96503	40,83783	43,07354	66,0724	50,9893	30,84307	33,03223	51,74403	45,55185	53,22716	57,07352	63,36186	52,02193	44,72287	52,18888	58,7938	55,31996	50,4539	64,02472	51,06502	31,50807	51,57348	28,2503	46,16601	60,80737	40,43476	62,99735	65,08145	46,70839	44,0549	48,01814	58,26674	50,26414	47,06869	60,26221	47,26328	57,50387	56,23922	34,48518	50,04186	26,58578	49,92989	59,51281	45,10541	45,37053	45,31678	61,18058	64,64378	49,74089	34,63949	65,06915	42,74418	48,46341	36,5587	65,36645	40,81993	48,23462	41,61859	44,80438	69,80079	4,184144	8,533931	4,811491	5,713487	0	0	0	0,3607842	25,61457	41,49025	45,68406	10,85654	41,48687	41,95582	56,03614	50,91395	7,104609	3,527507	6,252971	8,253619	0	0	0,4440208	0	46,21173	15,51807	30,44961	24,17986
12/15/2017 4:02:00 AM	60	35,28846	35,61816	48,26163	44,88976	43,43018	56,62951	59,91767	62,64229	51,25318	39,83836	44,79002	66,53452	48,43999	30,46184	35,53762	55,30608	47,23806	54,40436	57,75391	61,76917	52,97663	38,1822	50,44976	61,46296	57,09749	50,63385	65,59869	54,75167	32,05598	52,23054	25,15881	44,43959	59,35711	41,25912	58,27455	67,43817	40,02141	44,04799	49,40546	60,50433	50,97549	46,70266	61,70784	48,46251	60,70928	55,94751	35,55814	51,18762	27,33829	50,91195	60,07681	45,43311	46,93171	47,64679	59,91739	64,70235	55,51593	36,07724	64,8325	49,42805	48,98763	37,80393	66,95057	41,25145	48,5074	41,98594	45,46149	69,54147	4,466457	8,508165	4,425287	6,27024	0	0	0	0,5385168	27,91812	35,92659	38,08225	9,441244	41,64173	41,91797	57,28469	51,79225	7,014534	3,779427	5,622099	8,479913	0,1309682	0	0,4938937	0	43,45297	24,77944	34,74097	27,47838
12/15/2017 5:02:00 AM	61	35,82995	35,88895	48,74337	46,09652	43,02132	56,97412	56,98276	63,1344	54,4018	40,94116	45,85889	66,45136	51,94304	31,72393	35,2886	50,9384	47,80172	56,07759	60,11695	63,82405	54,11859	40,11003	52,05405	61,19114	60,35962	50,83009	63,9439	53,71077	32,57329	52,52542	28,02636	42,5038	61,013	41,73478	59,17282	69,53857	40,25613	45,6134	50,52021	60,82249	51,82775	47,5878	62,44619	48,92228	59,22925	56,24012	35,59889	52,53522	28,5148	53,93333	60,90475	46,03883	47,26791	47,34645	61,21754	65,51054	52,87156	36,00112	64,66443	44,6196	52,59532	37,71227	69,05228	44,79153	49,59293	42,35936	45,66652	70,11777	4,188218	8,250857	5,585282	7,573566	0	0	0	0,377915	28,50637	36,59248	37,09805	11,09196	42,87716	42,65128	54,70615	52,40364	7,388166	3,454769	5,812335	6,681588	0,3024149	0	0,4389092	0	47,91349	21,05009	35,30173	30,13414
12/15/2017 6:02:00 AM	62	36,31452	35,88943	50,11011	44,87456	43,03665	57,7897	60,36403	64,15064	53,13832	42,98402	45,86463	68,19305	50,98509	32,82915	35,08676	52,26611	48,1929	55,87548	60,20723	63,23532	55,03924	39,7572	52,02752	62,42719	57,74488	51,13464	65,72177	54,58823	32,97649	54,89217	26,60671	43,55673	61,33552	43,55769	61,31542	70,70016	41,93938	46,22624	50,79113	60,76854	52,4725	49,41188	62,57515	49,29087	60,23804	57,69155	36,09582	56,23792	29,28921	54,41514	61,76303	46,78562	47,86721	48,09343	62,5784	67,3539	52,97124	36,55124	66,35934	45,11909	50,95394	37,90271	69,1599	43,04163	49,94613	44,55944	47,34789	71,54123	4,287826	8,112842	5,726127	6,068882	0	0	0	0,7590075	24,87933	34,60019	35,9862	11,27217	43,69481	44,07051	56,13119	53,18987	6,136163	3,546364	5,148721	6,871961	0	0	0,4412577	0	47,06296	16,07372	32,60293	28,45794
12/15/2017 7:02:00 AM	63	36,55303	38,06062	50,16122	46,01189	44,70367	59,67548	57,33402	65,7199	53,57607	44,05877	45,99007	68,90798	50,94752	30,81876	37,84061	54,39255	52,62386	56,0731	59,50431	63,98679	55,79327	40,54708	52,85353	64,04821	60,01119	56,16753	65,9871	55,71812	34,27933	54,654	27,305	47,53246	61,54047	46,506	65,648	72,06067	42,68333	46,62764	51,62757	61,45668	55,96333	49,70829	65,54017	52,35308	62,51388	57,03	37,53958	54,63411	30,50888	53,12135	63,11843	47,95956	50,3813	48,5503	62,21016	69,69323	55,2073	34,74497	67,25913	45,43932	51,13417	40,41529	69,2479	43,70061	51,27086	43,73246	46,50178	74,64109	4,464799	7,5478	6,04443	7,50898	0	0	0	0,3523569	26,83867	41,26962	37,48487	9,306131	44,10353	43,84802	56,43451	54,33619	6,270792	3,465062	5,127584	5,981156	0,1315899	0	0,4277879	0	47,29139	30,64075	36,81491	24,1829
12/15/2017 8:02:00 AM	64	36,95485	38,96061	50,1758	46,5518	49,09614	59,90343	57,74488	66,29745	56,68636	44,93458	47,04617	69,26897	57,03637	31,91706	37,65715	52,94437	49,43523	57,76981	60,66451	64,78531	57,10627	40,86048	55,652	64,25122	58,82074	56,31824	65,91161	56,06308	35,41839	56,12906	27,79855	46,34298	65,2359	46,36446	62,238	71,11827	43,54665	49,11306	52,09045	63,04293	53,74862	50,56435	65,14389	51,3244	67,11939	58,34667	38,06891	54,49837	31,19833	53,05399	64,54217	47,50761	49,64344	49,18525	63,27262	70,1845	53,55748	38,24112	66,63144	46,67178	53,23159	39,1362	69,29951	44,40581	51,12891	48,1154	48,39999	73,40607	3,821839	7,737345	5,969482	7,201522	0,1443689	0	0,2283654	0,3844772	28,82384	37,68208	45,08248	16,86588	45,04911	46,49163	60,24391	54,7527	6,099138	3,53994	5,473032	10,27306	4,530836	0	0,436077	0,1672331	47,81388	19,1161	33,47094	28,3448
12/15/2017 9:02:00 AM	65	38,38611	37,87004	50,42496	46,50531	46,44901	59,95572	54,3071	67,68589	58,63526	47,16933	47,282	70,49535	53,51687	37,62841	36,71419	56,57756	55,88369	57,5871	64,22732	65,56767	56,46503	41,30084	56,57203	64,87415	59,4724	53,83048	66,93806	58,86736	36,69616	59,33743	30,94489	47,40668	63,35765	45,60435	64,2651	73,26419	43,87289	49,1074	53,47839	64,39545	55,84018	50,86753	66,2261	53,22834	63,5463	59,31394	37,75848	55,8341	30,68544	55,78996	64,54915	48,47902	51,40798	50,05505	64,83747	71,40749	54,48843	35,72917	67,4895	47,12319	53,14393	39,9705	70,09022	46,24593	53,38017	48,90252	50,72765	74,69032	4,18435	7,660118	5,598613	6,807099	0,5842452	0	0	0,3781913	27,22266	37,80179	36,86519	15,09083	49,13773	45,30331	58,40048	55,7865	6,269065	3,067667	5,61153	6,135817	0	0	0,4374585	0	45,6985	16,25463	29,31021	27,59747
12/15/2017 10:02:00 AM	66	39,17482	38,85286	50,7827	46,33759	45,95995	62,59485	60,19349	68,14172	56,43526	45,1414	48,21032	70,90186	53,64798	34,41307	37,66019	55,51766	51,95679	60,19894	66,16966	66,81802	63,58616	43,05517	54,34303	64,95227	61,23522	54,33079	69,0424	57,10482	37,16436	59,09863	29,76176	48,03064	64,39615	45,73055	64,24597	73,53559	43,7375	49,61794	54,37141	63,54042	56,19992	50,89619	67,10786	52,57315	67,46464	59,22297	38,30328	56,31742	30,9835	56,13575	65,25296	48,89182	52,56128	51,05846	65,26263	70,3286	56,55352	41,18396	67,53972	48,42914	52,39763	40,21144	71,3427	45,96865	53,65896	47,01495	53,63602	74,72639	4,213155	7,454548	4,278501	6,457989	0	0	0	0,3755664	24,57332	37,47686	36,59732	10,44119	46,44438	45,58169	59,82524	56,56049	6,643871	2,950929	5,280173	6,472356	0,3387489	0	0,4317943	0	50,81191	22,81899	33,26266	25,01036
12/15/2017 11:02:00 AM	67	37,88842	39,40415	50,82076	47,51029	49,75436	62,5612	59,68847	68,95425	57,07318	45,89475	50,235	71,55566	57,1982	38,65488	42,37442	56,43824	55,72509	59,77509	63,45899	68,00301	58,69032	45,18644	56,85497	65,02963	63,46858	56,02378	69,32278	57,83551	40,31976	60,04338	30,30739	50,75611	67,71186	47,78266	67,47368	73,21052	44,63977	50,75431	53,98396	65,00428	56,19032	50,6777	67,72996	54,15638	65,47746	60,65899	38,88311	59,12875	31,24185	55,98074	70,755	49,82379	64,80328	53,6307	70,75085	71,86327	55,564	40,14154	69,92471	50,22705	53,34376	40,05346	71,69762	46,98973	54,80921	47,5145	52,86798	76,76752	10,21524	2,984845	2,679874	11,98152	2,945748	0	0	1,0541	24,91649	36,88916	38,35005	11,54136	47,28635	47,33249	59,04565	56,53087	13,79863	4,78697	4,885403	5,166196	0,2923298	0	0,4288241	0,6598144	46,77968	22,98982	31,01411	25,24177
12/15/2017 12:02:00 PM	68	39,19706	40,06783	52,31943	48,14786	46,59007	65,02936	57,92634	68,48089	56,74099	47,21148	50,29806	73,15788	55,64013	35,56864	39,38356	62,90327	54,09483	62,05142	64,48344	68,33678	61,31086	44,94605	55,51752	67,1011	63,86128	57,21837	70,29074	58,02415	40,1318	59,93383	31,83003	53,78544	67,37547	52,67517	69,50244	74,24852	45,91422	52,85664	54,65359	66,85745	56,8683	54,45016	67,94691	55,109	66,62004	60,15577	39,88955	57,27095	34,35863	56,31956	69,51109	51,35265	55,20572	54,11031	69,34862	70,98081	57,85913	40,06058	69,30717	48,99902	54,86502	43,54111	72,78805	48,21155	54,34233	48,26274	50,6433	77,45261	3,268955	1,501644	2,308729	4,273113	6,140169	0,2923298	0,1715849	1,24178	26,35348	35,44754	33,82336	12,07138	47,50587	49,78276	59,86123	57,15994	3,74551	2,743839	3,507129	5,212409	0,1309682	0	0	0,2311284	47,37075	16,93454	30,18941	24,40242
12/15/2017 1:02:00 PM	69	37,77257	39,38771	56,98013	48,96503	47,09881	64,06858	57,04831	69,58561	61,32129	48,69212	54,45292	72,88385	57,30998	37,42886	41,05652	63,30115	56,59055	61,82443	66,69098	69,08627	62,41677	45,18768	56,23204	69,32941	67,4549	56,44881	74,13662	60,07005	41,23557	61,65451	31,78072	52,93587	66,35852	48,44593	67,61584	78,81065	45,63536	52,32973	54,73005	68,59673	57,66317	54,60302	70,06942	55,67487	66,31908	62,75607	39,2229	60,13933	32,98491	57,75697	66,97337	51,91445	54,82842	54,84223	70,35526	71,35493	57,44226	40,98109	71,48672	51,50206	55,1166	44,66291	73,42528	48,61247	56,35334	49,74055	53,62187	79,20901	3,477702	0,919333	2,55229	1,046226	0	1,116338	0	0,7868452	27,88856	39,82109	36,47181	10,40209	49,09151	50,38475	63,22254	58,7029	3,142752	1,205101	3,266261	1,182443	0,1315208	0	0	0	45,01914	19,15658	32,95597	26,64201
12/15/2017 2:02:00 PM	70	37,96537	40,27499	54,61366	49,31973	48,37133	64,78565	62,85872	70,28017	58,38984	51,6016	52,15324	72,1473	57,11593	37,42505	42,0997	62,57633	55,85875	62,106	68,26425	69,67327	60,75887	46,45605	56,55974	68,16237	66,19487	60,72357	74,47081	60,67833	43,07257	62,77402	32,36897	54,73398	67,85126	48,64307	68,39585	76,87929	47,52211	53,14317	55,61098	69,45126	58,80526	52,89816	70,13553	56,47581	70,06404	61,51857	39,69075	59,01471	33,30301	57,08368	69,47185	52,63242	55,51151	55,3248	69,10477	71,9679	59,55785	40,90801	70,32949	51,91224	54,0844	42,4685	74,19775	49,58209	57,6012	49,54147	53,63388	79,10554	1,764755	0,8789927	2,314738	0,9573248	0,1908571	0,1382212	0	0,4974856	30,89744	38,53255	40,432	11,64691	49,87767	49,12467	61,95333	59,23043	3,150835	1,459093	3,54595	1,156057	0,3159538	0	0	0,3022768	45,62079	24,53035	32,18695	24,87926
12/15/2017 3:02:00 PM	71	45,55275	39,94944	51,54834	50,22242	49,26945	66,94788	58,52274	72,7857	58,60405	49,73295	53,37084	73,51224	58,24775	37,70378	41,84723	62,81982	55,89937	63,70794	65,86054	70,04953	62,7893	46,4381	58,00301	69,73951	65,86393	59,72839	73,31227	61,40204	42,46692	64,86592	33,81016	56,95664	71,85877	50,34614	70,30076	76,63441	48,72237	53,75443	56,32164	68,92414	59,43883	55,51551	70,40568	56,74527	67,24173	62,53778	40,75224	59,56958	33,83648	59,11494	69,08267	52,8985	54,32886	55,97888	68,85355	71,54482	59,05159	39,14732	72,31508	52,1473	54,62754	43,42963	74,52621	52,97669	56,51035	50,36555	56,67821	80,48795	3,16762	0,4882986	2,188605	0,9176061	0	0,1389119	0	0,1619142	27,54338	37,2141	37,78045	10,83168	49,46072	50,10217	62,29657	59,93141	3,640446	1,584881	4,423767	1,365288	0,1326951	0	0	0	44,00047	23,62152	32,30328	31,20676
12/15/2017 4:02:00 PM	72	42,66917	40,34538	54,79969	49,17924	49,35096	65,00574	67,59643	71,67779	60,73317	52,45027	54,92244	75,62818	60,29068	38,06332	43,81431	64,7762	56,06308	65,01775	68,26571	71,20544	64,56689	47,60271	58,9687	69,29266	66,44224	58,64894	73,59189	62,39093	45,12869	64,14732	33,80733	53,78592	69,8881	51,95962	70,48242	77,64188	48,34515	56,54544	56,7812	71,59165	59,7516	57,98091	71,55248	57,31509	67,6892	63,41153	40,14928	60,90524	34,93244	59,5508	70,54039	54,37225	54,91096	56,69485	69,33403	72,64278	59,24693	41,77325	71,64263	51,74742	58,33306	43,53394	76,60049	52,61259	59,01325	50,86338	54,60033	81,12249	2,115937	0,6605741	2,284621	0,9072448	0	0,1331786	0	0,1615689	28,33575	37,85761	40,22858	13,78979	50,04192	50,55102	61,93855	60,64566	3,220947	1,435469	3,125691	1,309198	0,1318662	0	0	0,3998121	46,00934	16,96404	35,15425	30,12337
