# Supplementary material for: Neuroblastoma signalling models unveil combination therapies targeting feedback-mediated resistance
Source: PLoS Comput Biol. 2021 Nov 4;17(11):e1009515. doi: 10.1371/journal.pcbi.1009515 (PMC8604339; doi:10.1371/journal.pcbi.1009515)
Supplement: S2 File — (ZIP) [file pcbi.1009515.s023.zip › drug_sensitivity/RO512_synergy/IMR32_RO512_AZD_AEW_synergy_rep1.txt]

Label: IMR32_RO512_AZD_AEW_synergy
Metric: Phase Object Confluence (Percent)
Cell Type: IMR32
Passage: 1
Notes: 
Analysis Job: IMR32_RO512_AZD_AEW_rep1

Date Time	Elapsed	A1, Image 1	A1, Image 2	A1, Image 3	A1, Image 4	B1, Image 1	B1, Image 2	B1, Image 3	B1, Image 4	C1, Image 1	C1, Image 2	C1, Image 3	C1, Image 4	D1, Image 1	D1, Image 2	D1, Image 3	D1, Image 4	E1, Image 1	E1, Image 2	E1, Image 3	E1, Image 4	F1, Image 1	F1, Image 2	F1, Image 3	F1, Image 4	A2, Image 1	A2, Image 2	A2, Image 3	A2, Image 4	B2, Image 1	B2, Image 2	B2, Image 3	B2, Image 4	C2, Image 1	C2, Image 2	C2, Image 3	C2, Image 4	D2, Image 1	D2, Image 2	D2, Image 3	D2, Image 4	E2, Image 1	E2, Image 2	E2, Image 3	E2, Image 4	F2, Image 1	F2, Image 2	F2, Image 3	F2, Image 4	A3, Image 1	A3, Image 2	A3, Image 3	A3, Image 4	B3, Image 1	B3, Image 2	B3, Image 3	B3, Image 4	C3, Image 1	C3, Image 2	C3, Image 3	C3, Image 4	D3, Image 1	D3, Image 2	D3, Image 3	D3, Image 4	E3, Image 1	E3, Image 2	E3, Image 3	E3, Image 4	F3, Image 1	F3, Image 2	F3, Image 3	F3, Image 4	A4, Image 1	A4, Image 2	A4, Image 3	A4, Image 4	B4, Image 1	B4, Image 2	B4, Image 3	B4, Image 4	C4, Image 1	C4, Image 2	C4, Image 3	C4, Image 4	D4, Image 1	D4, Image 2	D4, Image 3	D4, Image 4	E4, Image 1	E4, Image 2	E4, Image 3	E4, Image 4	F4, Image 1	F4, Image 2	F4, Image 3	F4, Image 4	A5, Image 1	A5, Image 2	A5, Image 3	A5, Image 4	B5, Image 1	B5, Image 2	B5, Image 3	B5, Image 4	C5, Image 1	C5, Image 2	C5, Image 3	C5, Image 4	D5, Image 1	D5, Image 2	D5, Image 3	D5, Image 4	E5, Image 1	E5, Image 2	E5, Image 3	E5, Image 4	F5, Image 1	F5, Image 2	F5, Image 3	F5, Image 4	A6, Image 1	A6, Image 2	A6, Image 3	A6, Image 4	B6, Image 1	B6, Image 2	B6, Image 3	B6, Image 4	C6, Image 1	C6, Image 2	C6, Image 3	C6, Image 4	D6, Image 1	D6, Image 2	D6, Image 3	D6, Image 4	E6, Image 1	E6, Image 2	E6, Image 3	E6, Image 4	F6, Image 1	F6, Image 2	F6, Image 3	F6, Image 4	A7, Image 1	A7, Image 2	A7, Image 3	A7, Image 4	B7, Image 1	B7, Image 2	B7, Image 3	B7, Image 4	C7, Image 1	C7, Image 2	C7, Image 3	C7, Image 4	D7, Image 1	D7, Image 2	D7, Image 3	D7, Image 4	E7, Image 1	E7, Image 2	E7, Image 3	E7, Image 4	F7, Image 1	F7, Image 2	F7, Image 3	F7, Image 4	A8, Image 1	A8, Image 2	A8, Image 3	A8, Image 4	B8, Image 1	B8, Image 2	B8, Image 3	B8, Image 4	C8, Image 1	C8, Image 2	C8, Image 3	C8, Image 4	D8, Image 1	D8, Image 2	D8, Image 3	D8, Image 4	E8, Image 1	E8, Image 2	E8, Image 3	E8, Image 4	F8, Image 1	F8, Image 2	F8, Image 3	F8, Image 4
5/17/2020 6:10:00 PM	0	15,23009	3,966899	4,425149	3,086801	6,935373	7,588763	7,048796	6,456055	5,297234	5,443883	10,17538	5,41494	17,25243	6,366876	6,220367	5,530919	12,42222	3,30743	8,220808	2,282203	7,793849	15,93605	8,874819	3,576826	9,184626	4,195748	4,530766	1,857316	10,54176	8,285119	10,0087	10,70071	8,461677	15,30193	11,18921	7,927856	26,46393	11,76179	9,218957	8,725616	29,159	9,281055	13,76229	10,56684	2,708955	31,85393	10,26822	8,030504	5,15708	6,11247	8,642035	4,111199	9,840364	10,08628	13,24195	13,18047	15,23962	42,66965	12,48398	15,23755	13,09668	29,32555	12,16084	15,14396	17,69645	12,60486	12,90582	10,62728	13,60404	5,723571	8,411666	5,788089	24,55549	5,652147	7,657908	8,48012	6,050647	10,33177	8,411182	10,62237	17,79482	12,90437	15,23831	12,22066	15,55641	27,72947	15,92803	16,09279	12,56514	15,89081	8,306601	10,97059	4,421627	4,117692	4,075694	3,429211	3,655849	6,355963	4,146565	11,60899	14,6721	8,094676	8,868535	10,45742	56,23155	15,45673	14,16418	15,16357	13,83393	15,20143	14,7402	12,29415	11,70715	54,00848	25,65788	13,60936	7,462354	5,198041	3,608395	4,160244	16,65271	7,386301	3,305911	4,226141	13,947	12,55278	11,27307	7,864169	17,43811	33,09957	19,36056	15,16606	8,477565	14,57304	14,93127	20,6882	11,10743	19,39186	21,12857	12,54573	8,096539	3,526815	4,998066	6,025711	35,69767	5,681849	11,70217	5,698497	29,31898	7,567488	8,198152	7,279164	7,222798	8,363243	10,3755	10,87768	8,091705	9,561023	7,871422	12,632	46,90968	6,227067	10,60448	15,87347	8,555067	4,737443	5,206469	10,36154	25,88176	9,940042	13,469	0	7,039193	3,89126	4,172677	6,127597	4,505485	4,757198	5,514063	3,263083	6,115578	6,779882	6,047055	11,18417	4,876493	6,782093	11,02543	7,913006	17,3356	4,668436	14,29853	13,08418
5/17/2020 8:10:00 PM	2	17,13562	5,839757	0	0	9,497887	9,236917	8,197876	5,86953	5,45908	6,730147	13,02387	8,033266	21,0293	6,990496	7,117872	5,965821	14,24486	4,187182	10,2285	2,042993	9,770738	16,46262	11,27805	4,242512	9,465628	4,826274	6,107773	3,167343	12,35232	11,1524	11,74583	12,81637	9,360355	18,1172	15,03537	8,938646	29,03535	14,27001	11,12953	9,869308	32,26915	8,408902	16,32812	12,70232	3,165617	29,0109	10,21787	8,958748	6,294209	7,419388	10,30587	5,69297	10,66603	12,92047	16,73705	14,7411	18,14186	30,68924	13,91599	19,07763	14,34523	31,4499	15,8533	17,64168	22,93684	14,34875	14,55819	11,71709	10,28211	6,877487	9,451053	7,313978	18,92449	7,711512	6,291307	11,86664	6,835281	11,57183	13,46811	12,64845	18,27462	14,16287	17,83737	15,94993	19,20169	29,38502	20,58687	17,43293	12,80117	16,09693	9,46694	11,08712	4,994612	4,317874	5,045383	4,063122	4,851902	7,557679	5,577683	12,89988	20,13332	9,039912	10,60172	12,35805	15,73214	15,34428	15,84542	16,22741	17,48971	18,01517	16,33772	16,43802	14,113	52,7129	27,77575	17,52645	9,30551	5,887005	4,34592	3,860798	16,57542	7,237442	4,227454	5,210337	17,7238	16,41558	13,93084	9,880706	23,28553	30,32665	22,53889	17,77133	9,999586	16,79466	15,41722	21,92052	11,05355	28,74033	22,7839	12,14985	8,961373	3,502777	5,092492	5,224705	36,74086	7,419733	9,277465	6,423242	30,63881	8,458637	11,05942	8,014616	8,687486	8,846569	11,45011	13,46043	11,27224	12,15324	9,610687	14,74718	45,48249	6,916654	11,93074	17,93048	9,743522	6,310511	6,30837	12,37552	36,91209	11,94559	10,14223	1,476293	8,042316	4,064573	6,039457	7,795508	5,487263	5,342618	5,947861	5,06355	7,397837	8,513068	6,629573	11,96093	5,071148	8,873785	11,8462	10,21579	21,38408	6,799431	15,80038	16,81062
5/17/2020 10:10:00 PM	4	16,1477	6,267062	5,557305	3,848986	7,809944	7,603406	9,467494	6,296211	6,418961	7,629379	14,19492	7,502004	17,74923	6,511453	8,488548	5,926655	15,64234	4,431711	10,72371	2,386301	9,869791	10,00905	12,62883	4,68902	11,32177	5,068593	7,438107	2,857469	11,30581	9,576288	11,7765	12,78791	10,69318	18,65281	14,54341	10,4253	30,05581	12,05826	12,36406	11,87894	28,70427	9,921114	17,20139	12,69514	3,91523	24,8575	10,58183	9,077905	6,736296	7,830737	12,29982	5,987788	10,43324	12,2351	15,46302	15,19127	20,37722	23,74896	15,76115	19,29791	13,93789	32,72057	13,12825	18,18275	18,51804	14,10346	16,30768	12,04824	11,6485	6,506894	10,53037	7,427953	23,81466	6,615067	7,354595	11,36777	7,464425	11,08291	12,16678	11,57314	18,7681	13,7319	16,96204	14,68384	20,87892	23,8563	21,16891	19,08288	12,3843	18,69937	10,62562	12,56376	5,166335	5,094841	5,213238	4,14021	4,29501	7,67414	5,630802	14,00682	17,65079	9,605093	10,59931	12,27488	14,69724	15,98406	14,57242	16,96839	19,85391	18,59783	17,10737	17,41794	15,22885	48,46486	28,21348	16,77415	9,921117	5,976873	4,537398	4,758718	19,73751	7,578816	4,740412	6,064669	15,36058	15,14015	13,8885	12,27654	23,87095	23,68403	20,68806	17,50871	9,583747	13,81625	15,63204	22,98173	12,05515	35,54998	24,26607	14,54983	10,16012	4,138553	6,152465	6,243369	31,79922	8,292371	10,66085	6,049956	24,68536	7,740867	11,48596	8,890917	9,516261	10,35809	13,30087	12,75393	13,28815	10,0782	10,68282	15,66396	48,81162	6,690843	13,0075	17,46339	10,17898	6,640902	6,347673	14,69268	46,21429	10,73794	17,18819	1,210005	7,144121	5,806808	5,722673	6,748799	5,576509	5,091664	5,823318	5,53603	8,596859	8,743646	7,082574	14,8901	5,460115	7,966747	13,15484	10,89295	6,675992	4,923464	11,17961	16,5167
5/18/2020 12:10:00 AM	6	18,9115	5,593087	6,409083	3,642379	8,078512	7,6099	10,81282	6,828166	8,145102	6,954852	12,63753	8,134187	17,30403	7,217065	8,442819	6,273831	15,03039	3,97277	11,1488	3,153943	10,6918	11,28392	11,96328	4,208527	11,74831	6,199367	7,729472	4,392821	14,11072	10,2723	11,28854	13,66124	10,41605	16,67882	15,26014	9,48262	30,66182	12,11428	11,07503	10,70064	30,6402	11,43588	17,20933	14,67403	4,076246	30,79203	13,39647	9,189046	7,1808	8,142132	12,17134	6,188039	13,62656	15,23438	17,07519	15,33951	19,5584	23,76817	16,07427	17,19165	16,28861	34,39323	14,44394	18,43377	21,38367	14,54659	17,13051	11,50524	16,58605	6,990634	10,95898	8,56826	21,26693	6,58046	6,482994	11,86464	9,3243	12,26597	13,13971	12,56424	20,32963	14,09573	18,30287	15,52187	20,47497	24,44207	20,32556	20,55095	14,69814	19,36291	12,02213	12,92212	5,226017	5,688273	5,185263	4,720863	4,94688	7,516302	5,102993	13,94991	19,66229	10,81945	12,50642	13,37043	14,59383	18,05164	17,10226	17,2333	19,12515	21,83832	16,38525	17,0164	15,87789	48,1529	28,40732	14,7018	9,435371	5,161845	3,870123	5,471168	18,85113	7,848212	4,000262	5,73262	18,91896	15,94621	16,12007	11,62674	23,90584	30,10658	24,25488	16,6771	9,952475	13,93112	16,28364	26,52265	10,93073	28,2695	23,79138	15,62908	9,416446	0	5,696495	6,190939	39,77585	8,427898	9,085295	7,373799	26,79591	8,095713	11,29987	10,50322	10,31512	10,72482	12,65231	17,48495	11,83459	10,67992	10,71093	15,05947	12,8699	6,877141	12,08485	19,92271	11,59414	7,026898	6,882253	13,03686	33,79891	9,594661	11,51746	2,087132	7,453304	6,228518	4,949229	7,372003	7,032562	5,473931	7,350451	5,336746	7,724843	8,253897	7,217687	12,198	5,102302	7,813121	8,195458	11,96452	6,428077	5,716181	11,82264	17,20208
5/18/2020 2:10:00 AM	8	22,53164	5,431933	7,295397	4,519853	8,786749	9,554737	10,73946	8,147865	7,176033	8,469759	14,34364	7,687057	21,68014	7,528736	8,361518	7,939945	17,40999	3,871781	14,30088	2,644922	11,71965	0,05463915	13,04473	4,691438	11,77553	6,398997	9,996961	4,48939	15,53113	12,54103	13,16264	15,7731	11,49183	17,82908	15,29517	9,879807	34,98397	13,71574	12,84296	12,10841	34,25335	9,572212	20,05699	15,54391	4,843543	24,3683	14,30074	10,34676	7,938908	8,803604	13,14855	6,984141	13,91495	15,31043	19,09911	15,17711	24,10926	37,58572	17,91611	19,74918	17,37007	36,72462	14,53864	18,92884	25,95277	16,47063	18,01565	11,14791	19,20307	6,613133	10,97404	10,24633	15,99608	6,793906	6,815872	11,41343	9,393099	13,40607	12,72001	12,95224	21,51809	16,29144	20,42137	16,12698	23,12196	31,24372	23,37139	22,64223	16,02108	19,56509	11,96825	14,30261	5,62044	5,934115	6,339868	5,009463	5,46136	8,159538	6,832243	14,5736	23,11112	9,925399	13,59796	16,55497	16,34097	19,85785	16,99222	18,09806	20,7941	21,06557	17,80863	19,71651	17,3807	26,3771	28,4871	17,30099	9,984183	5,542938	5,220421	6,182306	21,38145	8,439089	4,508179	7,399563	16,59068	17,19213	17,22784	11,00575	25,32279	25,73911	24,27754	17,56555	11,23598	15,18575	17,61024	23,47943	13,36801	18,26108	24,4255	14,14588	11,51567	5,128412	6,982482	6,216153	36,93945	8,583873	9,465005	7,858504	27,15503	9,134685	12,14896	10,13871	9,080254	10,22408	12,80767	16,82001	12,8391	11,56022	11,20579	17,73182	15,78498	7,256371	13,72154	22,25112	11,206	7,027106	6,281291	13,33582	38,28277	9,494985	16,00126	1,580874	9,353379	6,221264	5,576025	6,341043	6,746381	6,256769	7,614943	5,899646	6,494944	9,642671	8,217216	14,25129	6,357413	7,394796	8,368149	12,90278	7,606999	5,961056	12,35349	18,64777
5/18/2020 4:10:00 AM	10	22,71628	7,168089	7,333665	5,190166	9,171985	11,0818	11,29359	7,616394	6,220436	8,042246	15,51662	9,844994	24,0674	7,661568	8,990039	9,089371	17,95432	4,114169	14,6111	3,417122	10,79375	8,905628	14,01705	5,088763	13,14828	6,903804	9,673476	5,060304	15,98109	11,41261	16,18189	15,98848	14,79001	20,99912	20,37363	10,17683	29,86323	15,04808	14,78096	13,06214	33,42472	10,68454	22,07553	16,41157	5,032535	21,7794	14,57884	11,43927	7,502625	9,12985	15,02577	8,372706	14,22234	17,2	23,02919	16,50994	24,59646	27,67504	19,40927	23,3323	20,06556	31,44853	20,43442	21,50731	20,37101	17,99818	18,80678	13,44551	20,56256	7,350728	11,12083	11,48859	8,67153	8,064836	6,885154	12,40108	10,73069	14,86005	15,57671	13,51735	24,00931	17,30693	18,89589	16,45004	26,59856	29,60986	24,49837	26,03103	18,0075	22,73527	13,60335	13,28256	5,770405	6,998163	6,758192	6,395128	5,00076	9,65918	7,277299	16,50924	25,61091	11,00305	15,06376	18,63748	17,60527	22,32178	17,90527	17,96937	22,64679	21,70176	22,44004	21,0195	18,72555	21,7823	23,71305	18,35385	9,148637	6,286058	4,587478	6,548339	19,37797	8,536693	5,319546	7,250083	17,49938	20,48167	18,03859	12,74273	27,9769	27,3843	27,09411	17,08174	11,52534	17,53012	20,2055	26,48141	14,20949	20,00035	22,53336	15,16647	10,9614	4,753675	7,80428	6,85186	37,2114	9,219302	10,29274	8,33651	30,89046	9,683148	13,13833	11,76248	11,6599	12,44633	15,99898	19,14173	12,69438	11,83645	12,20456	19,62499	13,54491	8,4136	15,10818	22,23054	12,42899	7,352868	6,948428	14,21737	47,00777	10,81475	4,529593	1,619073	9,160726	6,799776	6,099414	7,798823	7,244073	5,934323	8,13626	6,351472	6,88018	10,49403	8,886081	14,8566	5,872845	7,017643	8,617375	12,83861	7,491296	6,32481	12,1004	19,35669
5/18/2020 6:10:00 AM	12	28,03873	7,823759	8,341002	4,119557	9,422318	11,62743	11,33614	9,283337	6,076412	8,827848	17,41145	10,28701	22,92039	8,911983	9,933064	9,225106	18,18613	4,245689	15,63052	2,903611	10,67791	5,645446	15,55959	5,314642	14,44173	7,156071	11,24136	5,857234	16,81746	12,59284	18,33319	16,41047	15,5245	22,40502	22,29539	11,70763	32,33539	16,02398	16,80634	13,66124	33,46941	11,35617	20,63598	16,62681	5,29157	17,2887	15,78857	11,86692	7,820652	11,76897	16,35355	9,548932	16,37088	18,39965	25,7463	18,70075	26,43872	23,33865	20,62935	24,36747	22,71614	36,41973	21,88274	25,11757	22,19331	18,82163	23,13647	13,87178	20,92942	7,43652	12,70999	11,73277	10,99048	8,126934	8,167551	13,76644	12,05992	18,08473	16,00167	15,96562	25,86235	18,71422	20,84328	19,26337	28,15601	27,93546	28,97926	24,96698	20,06224	27,13652	15,12234	15,72958	6,153777	6,438508	6,678204	6,489901	5,514823	10,96375	8,05848	17,87992	25,35788	12,2563	16,51007	18,01179	20,49797	23,2204	20,23348	20,68254	23,72258	22,40081	21,44984	22,17403	19,87781	26,40687	26,72808	19,75547	10,6098	6,142795	4,923671	5,970519	21,68228	9,050343	4,955791	7,540133	21,70217	22,73147	19,7487	15,40472	29,04496	29,05304	27,69051	20,05706	13,91786	11,09707	21,26658	32,88054	16,49798	20,91705	25,6163	17,41221	12,26673	4,559847	8,821424	7,416211	37,78922	10,28687	10,32058	10,27624	30,97653	10,15321	14,02927	12,60064	11,4602	14,13503	15,59385	20,92568	14,35103	14,23277	13,48544	20,06618	7,872803	8,254932	16,2212	25,82276	13,09253	7,996933	6,560152	14,70574	40,05083	11,66563	5,666584	2,356944	11,68449	8,367595	6,528998	8,337064	9,283198	6,176573	7,890142	6,911404	7,837368	10,97508	10,19942	16,07918	5,75956	7,510638	11,32985	13,91074	8,917579	5,462257	11,52472	22,09853
5/18/2020 8:10:00 AM	14	25,66209	9,220822	7,161872	5,121573	9,274426	13,14144	13,15788	9,297221	6,541708	10,08869	17,21465	11,60014	25,44575	10,304	9,418863	10,08897	19,67265	4,634588	17,54124	3,313025	11,83825	7,600022	15,6891	5,98682	14,57898	7,308936	10,65159	5,237483	17,39411	14,78414	18,85672	18,32497	15,76419	22,28158	22,4609	12,23972	33,99923	17,35943	17,55029	15,64911	36,11641	12,24255	23,21024	18,78979	5,221527	21,10176	14,9685	12,37463	8,135155	12,01011	18,11015	9,841745	19,34716	19,7277	25,17386	20,757	30,231	17,33318	21,16918	24,80818	22,0298	41,26582	22,94969	30,69498	19,7199	19,86834	22,48584	14,30558	12,66364	8,561906	13,86494	12,49275	10,87485	9,425703	10,0496	13,90667	13,36932	18,66849	14,88761	18,58304	28,61516	19,14187	25,56953	19,71548	29,32284	32,17997	31,22085	29,36333	19,96837	26,57977	15,53776	16,87223	6,860149	5,729098	7,135624	5,88148	4,794292	11,26789	8,341761	19,20052	27,60452	14,55522	18,19173	20,29371	22,76166	26,39036	22,23413	27,02814	26,4086	23,43985	22,89705	24,21205	20,68447	25,87845	27,18391	21,44258	11,55159	6,546129	5,356916	6,436713	27,38534	9,983629	4,931891	7,788462	23,69474	24,80279	21,68746	15,77794	31,40265	28,49345	30,5459	20,66244	15,10348	10,83237	23,8092	31,38614	18,68949	22,95708	22,1645	19,51958	12,89884	4,713196	8,368079	7,132792	51,93426	12,97697	10,61989	11,69775	31,3742	11,20952	14,86475	14,20563	12,92793	14,91711	16,62723	20,98468	15,86801	15,22733	15,03578	23,57413	12,17859	9,907164	18,53545	25,24259	14,25322	7,609139	6,926462	17,79012	49,24742	12,22232	5,566976	1,83017	13,04439	8,341485	7,350244	8,6468	8,945555	7,279233	8,73204	8,787164	8,047289	10,35332	9,966361	16,72469	6,748453	8,981612	11,26437	14,00821	7,72132	5,382267	12,10026	22,0517
5/18/2020 10:10:00 AM	16	24,89479	10,07046	8,073745	5,511163	10,55938	15,63377	14,72404	9,356903	6,382627	11,38041	18,35205	11,55546	26,19875	11,03863	11,36363	9,534221	21,76407	4,901359	15,27361	3,460295	13,75801	7,234334	18,209	6,112124	16,18624	7,730922	11,57051	1,986005	19,31518	13,05586	21,20738	19,79989	16,32288	24,98046	22,94817	14,13061	19,02838	21,05693	20,31844	15,5553	29,15016	13,55617	25,84867	17,37221	5,215034	22,23427	16,94559	11,58149	7,422635	13,22392	21,17837	9,700209	19,15969	19,59349	26,98331	23,63029	35,86932	19,91524	23,25403	26,5433	23,85119	40,14748	24,30047	30,65146	19,80783	22,49634	23,04936	13,87282	12,34783	9,746631	15,17849	12,59457	12,23088	10,36224	10,93032	14,96698	11,64857	19,59452	19,09787	18,74226	28,63534	21,6954	28,37298	21,20227	30,75107	22,2735	35,52774	28,26184	19,15755	29,88458	15,5551	16,84661	7,77596	7,228946	6,805441	5,303105	5,936809	12,09445	10,00318	19,50569	30,56718	14,89307	17,47147	21,48293	22,33747	27,06814	21,5357	24,71458	28,24554	25,04524	24,66982	26,22133	21,39686	24,28852	30,4722	24,54942	12,84062	6,867194	6,007129	6,272795	25,46585	10,53714	4,851624	8,499874	26,34167	25,55254	21,61555	17,96985	34,42087	30,37972	35,27008	22,53316	15,07743	14,29059	24,31069	32,35625	19,42142	21,75826	23,19076	19,49996	14,00033	5,433452	8,793588	7,543172	44,90537	12,82721	13,9412	11,09126	33,73701	12,58434	18,0006	15,12206	12,78038	16,8243	19,24258	23,40504	17,07125	15,25068	14,8986	22,76816	7,223351	9,971955	16,78078	26,52934	15,16274	8,470658	7,770432	17,84883	44,77205	14,01131	5,135458	2,125677	11,75868	8,831026	8,157259	9,10215	9,314765	7,794955	8,905145	8,189173	9,268761	12,96088	11,47346	17,72436	7,99196	9,635486	11,95686	13,83434	8,233933	5,236586	13,06207	24,04081
5/18/2020 12:10:00 PM	18	29,52925	9,379906	8,568744	6,147422	10,92693	15,61063	15,87664	10,41031	6,787343	9,886992	20,64213	12,23661	28,37727	11,35217	11,12145	9,818814	19,26683	6,032273	16,47699	3,346251	15,16488	8,634989	19,06623	6,02267	15,51552	10,00946	12,08333	6,42269	19,91027	16,75052	20,76453	22,68271	15,44098	22,46685	24,62499	14,01497	18,02981	22,13859	19,5508	16,31776	29,99972	13,23096	25,28508	18,92622	5,457352	23,04066	17,92751	15,47579	9,802855	13,08369	20,75583	10,53368	21,04989	20,497	29,48918	24,52897	34,00848	23,87807	25,72986	27,9128	27,62089	28,06394	26,85179	31,41944	20,59606	24,68039	24,27574	14,41479	12,42484	8,897752	15,6145	13,6153	11,88177	10,20433	11,16953	15,02073	12,84414	20,65263	19,14684	21,41268	29,59156	25,06445	26,95444	24,17171	31,01163	25,49776	36,22431	29,78669	20,05754	29,63279	17,26804	17,59042	7,926959	7,53813	7,401567	6,44735	5,894604	12,13735	10,34048	20,04622	31,7555	17,17272	16,77829	23,73922	20,89543	30,53866	24,93873	26,65106	29,23796	25,03689	27,84206	28,01503	24,22041	19,73088	30,25806	26,30581	12,80718	6,800537	6,370123	5,889285	32,08892	10,70029	6,310995	7,19047	26,33862	26,05756	23,38894	17,24428	34,62285	28,07064	33,64466	23,96144	17,30893	16,19481	26,00575	34,38357	20,16419	24,68115	24,74801	18,52405	15,75707	5,263595	9,67783	8,127763	45,9337	12,82929	13,31012	11,81946	30,09726	13,61516	17,48045	15,79023	14,09096	17,79115	18,51873	23,97056	19,15638	18,1652	16,72725	24,19768	18,63602	10,53852	17,49655	25,23396	14,88105	7,98975	7,901469	15,57934	57,36094	12,67214	5,768609	2,009629	13,63692	10,46764	7,528459	10,06217	7,826176	7,498619	9,465973	8,620689	8,918477	13,65502	11,74106	20,10472	10,29496	11,41779	12,28379	13,813	9,09172	6,095753	14,27201	23,06801
5/18/2020 2:10:00 PM	20	29,63245	10,03171	9,080806	6,325155	11,25352	13,62152	17,13404	10,86456	7,967715	11,73477	21,5701	13,25196	30,9232	12,30604	11,72407	9,690264	23,58746	5,864281	17,15269	4,009173	14,33901	9,540439	20,3907	6,268305	16,94345	10,16295	12,99348	6,102108	20,19238	17,05847	21,88902	21,4077	16,24502	28,09689	25,43788	14,88223	18,69805	22,87398	20,75811	17,48805	32,82811	13,80492	28,00861	22,31329	0,2027382	22,62178	17,00569	13,1134	9,813633	13,74551	16,52071	12,01529	19,73061	21,36529	32,21175	24,07908	36,14632	25,08642	25,93522	29,77765	25,34221	29,36678	28,63996	33,78178	22,44163	26,24233	24,41714	16,58122	13,75871	10,64296	16,29794	15,29516	14,44463	11,47173	9,584507	16,81829	12,66247	22,74702	20,71203	21,06439	32,78501	25,07647	30,40893	26,70231	31,34906	26,98131	38,74558	32,06047	21,74818	29,64695	18,24326	18,17322	7,370759	6,754324	7,425606	6,904979	6,80323	13,33775	10,80128	21,58495	32,62337	16,67061	18,43343	23,06504	21,53245	32,30666	26,23232	30,41328	29,20791	27,54332	28,16658	29,83581	25,31927	19,23623	29,17054	25,41619	13,06532	7,475271	6,640487	6,365979	30,64351	11,03165	5,882999	8,161955	27,27329	27,78162	23,90231	19,75547	35,61388	27,88062	36,51228	23,47743	18,48647	18,41332	26,46614	39,19616	21,79287	25,8984	25,01541	20,47393	16,40556	5,665755	10,42496	7,734791	47,54655	13,46395	12,9798	11,74217	29,92257	14,98902	18,4567	15,60725	13,78405	18,20727	18,37671	24,93534	20,62762	18,31082	17,1857	26,74244	18,2655	10,16212	19,94943	28,55721	14,73288	7,426365	8,756217	16,80275	49,64916	12,69334	6,110052	0	14,05697	8,42852	8,73052	8,904731	8,642794	7,605065	9,202516	8,650531	9,989707	14,58202	10,51144	17,85388	9,389505	11,90332	13,21252	12,48639	9,969607	6,512074	14,373	26,65817
5/18/2020 4:10:00 PM	22	27,86431	10,31851	10,63937	6,465448	12,34292	15,94869	19,11452	11,27252	9,816326	11,23688	24,94204	13,80029	31,38062	11,42248	11,91838	11,34885	23,10007	6,273693	18,08045	4,024508	15,85855	8,652603	20,74803	6,824781	16,21215	10,27016	12,63629	6,308854	21,20088	18,2932	21,86153	25,13408	16,11986	26,4642	24,02071	14,78911	23,01932	21,50703	21,66978	19,42404	34,88298	14,09869	28,69219	20,43566	0	24,74373	17,7971	15,09678	12,61936	14,2365	20,48671	12,65577	25,71066	23,64984	33,91668	27,64064	36,72007	24,3902	27,16208	29,99958	27,10613	31,10004	28,17094	34,83098	25,88327	24,85411	26,18424	18,67167	15,26166	11,08007	17,15434	12,70771	13,51832	12,32738	10,19528	18,12901	11,0751	22,03415	22,414	21,48161	33,62788	23,24153	32,29734	26,39837	35,12006	28,54263	37,56638	35,0746	21,46897	29,3806	17,7247	20,44333	7,897188	6,118479	8,675812	6,537218	7,277575	13,578	11,29649	21,89441	34,01477	17,29533	19,37431	26,29393	22,52425	34,03701	25,21158	31,93254	29,46915	28,03658	31,24599	30,18858	23,71263	19,01815	33,92621	26,95513	14,87193	6,276112	6,931987	7,602234	31,44991	12,3499	6,641247	9,33763	29,44186	28,28291	27,9579	20,40727	36,68593	28,47964	36,34283	25,84818	17,70274	17,67172	28,7806	40,88251	23,01475	25,41328	27,99582	20,42206	15,36797	5,641164	9,385846	7,410753	48,69702	14,95296	13,23414	11,49294	31,1602	15,13836	20,13787	15,78311	15,56656	18,92932	19,65821	26,23183	18,33541	18,82053	18,0361	27,58351	20,14409	11,72221	20,15991	28,67996	14,50169	8,54305	9,401457	17,88296	48,58622	13,05517	7,307002	1,929225	12,87322	9,39289	9,351238	10,65436	9,746698	7,300715	9,456028	9,101389	11,0293	13,8092	10,71756	19,11189	9,218404	11,46766	13,34501	16,14666	9,216055	6,571618	14,94357	23,45892
5/18/2020 6:10:00 PM	24	32,15213	10,46806	10,96354	7,263139	12,1569	16,40798	18,89133	13,14704	8,021317	16,67378	25,64248	15,36914	34,02887	12,15213	12,28566	12,06157	23,04425	7,334978	18,75048	4,297359	15,80591	8,467479	20,89329	6,381797	17,75047	9,627888	14,15174	5,250055	22,5324	18,05689	22,56417	25,82919	19,11362	30,98343	25,09526	16,15163	22,31011	20,66257	22,50366	20,81441	32,83316	14,96221	32,3901	22,64589	0	24,39946	18,59023	15,17283	13,07098	16,43831	22,33733	11,08864	24,29439	23,21687	33,04563	28,25722	37,17217	25,22146	27,99431	32,12685	31,06819	32,07684	28,92711	33,555	25,27182	26,50496	26,78306	21,29165	15,83665	8,971734	15,80515	13,86259	14,5412	12,90769	14,58306	17,94354	12,69003	24,58624	23,42155	19,70435	35,12371	25,9833	33,71518	29,94964	35,68468	28,6783	42,18045	35,39629	24,42577	31,57383	19,75734	20,2571	8,070984	7,081606	8,705446	6,731943	9,520129	13,82143	11,89959	23,32581	34,26482	18,21038	21,18224	24,93769	25,04159	33,83696	28,78834	33,37934	30,93592	30,18933	32,08637	31,20372	25,44575	20,32486	31,70701	28,47929	14,38343	6,649673	6,574312	8,959922	27,5755	12,13127	7,371657	8,901484	31,03159	30,73594	29,05318	21,06067	37,88503	30,32977	39,01346	28,12846	19,24397	19,07645	28,5485	38,89354	21,19384	27,15801	28,86743	21,31169	16,46511	5,649039	10,67308	8,705308	50,62162	14,88727	13,81721	13,15836	33,12119	14,8137	22,21755	16,92667	15,30069	18,80816	19,91801	27,55865	19,36574	19,7449	17,13175	27,7066	21,04782	12,43445	22,52349	27,97483	14,78897	8,441439	9,765211	17,44695	52,34734	14,08336	7,185428	1,736088	14,06243	8,853545	9,616904	11,71136	9,717066	7,166018	9,75036	8,516385	10,89972	14,89176	10,87208	20,27596	8,418919	12,53247	14,61131	15,62072	9,330931	6,832035	15,68482	25,17836
5/18/2020 8:10:00 PM	26	34,91414	12,11062	11,63759	16,32246	12,50601	16,47712	20,28391	13,54802	10,5437	15,53873	25,06797	15,05637	34,89066	12,19165	13,3361	11,69547	23,81259	6,670605	21,10978	5,012986	17,25609	10,17939	20,80695	6,846955	19,77095	10,49742	15,36762	3,003703	25,18119	20,08386	24,72929	29,38412	22,14675	28,49836	26,83093	18,72251	22,93193	24,3866	24,16798	20,39125	34,88292	15,68212	33,17155	24,53954	5,391039	25,91726	21,61251	15,28259	12,02559	15,77973	23,78834	12,11117	27,83474	23,9774	34,37796	31,23757	42,88483	29,40892	27,91756	34,14131	32,85174	34,11797	31,66411	37,44653	27,47845	27,49807	27,78315	21,48721	15,92617	9,597771	16,86429	14,48621	14,9359	12,91536	13,99653	20,48381	15,2122	25,98696	25,10873	23,10469	36,58737	26,62522	35,62397	31,2681	37,51982	30,90012	42,6691	37,32096	23,79773	32,26465	20,36251	20,44374	7,009215	7,938356	8,353986	7,059226	9,087299	12,93891	11,60063	23,30418	40,0047	17,74522	22,34333	27,17389	27,14648	35,71494	29,28769	36,94304	30,32051	31,33012	32,70495	32,52653	27,89449	22,01191	31,00105	29,92802	14,75374	7,697005	7,573152	8,286086	30,03032	13,37464	7,903335	10,04103	29,10256	30,47704	31,44473	21,67869	41,92004	30,90787	40,62432	28,49586	20,40057	21,50738	30,27264	41,64975	23,31931	29,11106	30,97777	23,37022	16,89206	6,107496	11,37938	9,524206	48,4681	14,3216	14,49188	15,4673	35,19079	16,17644	21,05161	19,32644	16,98524	19,43157	21,73581	26,31148	19,69095	19,09048	18,15588	30,76149	19,99116	11,36025	23,06836	29,87124	14,92125	7,865965	9,053382	19,65469	51,74113	14,65572	7,152824	0	14,10567	9,923671	10,43856	13,03375	10,32487	7,728779	10,95097	9,432749	11,62999	14,72812	11,49805	18,85548	8,933397	12,10247	14,28396	16,45861	9,720103	5,402368	16,20469	24,43924
5/18/2020 10:10:00 PM	28	39,28058	11,72808	13,60377	7,950859	14,06837	18,25832	21,99713	13,85382	10,7874	12,66074	27,28462	16,89089	37,82956	13,41747	16,12843	12,21119	29,88181	6,253246	21,96743	4,846237	17,48073	9,278017	21,74762	7,1091	20,15915	12,42298	17,13417	6,485756	27,58883	22,238	27,52142	31,17512	23,78496	32,15939	28,06276	18,32214	23,38618	25,60704	26,68407	21,79135	37,57399	16,92211	35,66334	27,001	7,004241	28,53662	23,54015	16,45039	13,19912	16,74009	25,49306	12,22908	26,97585	29,22083	36,2299	30,90614	45,02866	29,15755	29,62747	38,76699	31,52216	38,10807	31,53342	37,63609	28,65322	31,08173	29,93044	22,24249	16,09237	10,10949	17,47278	14,96505	16,8377	13,1422	15,12855	20,0983	18,08176	29,26808	26,81905	24,28582	38,98721	28,49705	39,19374	36,18624	40,75852	29,43468	45,497	38,35868	25,17062	34,46977	21,464	22,90327	7,905477	7,728366	7,741283	8,402341	9,326163	15,6603	11,3684	24,23837	43,20133	20,16937	22,69859	25,23603	28,7531	34,46446	31,93889	35,96195	34,04758	33,56356	36,18949	32,44846	27,42699	22,00873	33,19629	29,29963	15,49969	8,787853	8,431146	8,135154	29,92712	14,01587	8,13916	10,6518	31,1133	32,649	33,0535	21,16469	44,1563	34,34585	42,781	32,64285	21,3123	20,7561	31,16463	44,23761	24,28299	29,80769	30,10044	23,21356	19,23664	5,852398	10,39228	10,50246	49,87642	17,05163	16,30471	15,58397	36,56284	16,05099	23,09316	22,34865	17,81865	17,81499	22,5536	30,12448	21,01922	20,19058	18,69647	31,24883	19,27056	12,15994	22,42429	33,02836	15,32369	8,999019	10,06797	18,93568	52,49538	13,12231	7,60023	0	14,13137	10,96506	8,748687	12,68747	11,15792	7,886343	9,837811	8,77542	10,89916	15,90013	12,93345	22,11483	8,954741	13,10338	14,46888	17,35508	10,58673	6,701205	16,75052	22,80801
5/19/2020 12:10:00 AM	30	39,41935	13,5675	14,19879	9,731986	15,61547	18,6832	23,17798	14,44408	10,50329	15,87098	30,43387	17,02468	38,55459	13,99778	16,08132	13,96034	32,09052	7,028971	23,42258	5,55026	19,35152	9,765418	24,31318	8,527229	20,42509	13,48123	17,68346	6,659276	28,43888	24,05408	30,31851	34,42418	25,26194	33,57171	31,16981	20,27934	26,23605	27,56472	29,03204	24,16086	41,58958	18,36835	37,46823	27,72553	8,176116	29,01843	26,64166	17,02006	15,5428	18,30833	28,67456	12,80518	29,97886	32,15303	39,05373	33,24437	47,05378	30,67425	31,75709	39,11997	34,26738	41,07358	35,33136	42,08596	29,37148	29,19858	30,09076	23,68424	16,70114	12,14688	17,15324	15,15114	17,39721	15,67563	16,8357	21,00077	18,36504	31,13817	29,60136	26,40038	40,26726	30,83637	40,53962	33,89202	42,33844	33,96455	46,41647	42,66191	27,33885	38,49228	23,37499	22,84296	9,272284	8,460434	8,624627	7,056947	9,722936	18,4268	11,23867	26,81076	42,56818	21,22527	25,39401	28,02298	29,90959	39,19831	31,92916	40,62949	39,69192	34,06181	39,94391	36,3074	28,65834	23,72134	35,62403	31,42048	15,5962	8,76195	8,668008	8,050535	31,78209	14,50908	8,637753	10,62058	33,83358	34,76162	33,28892	22,43832	43,08438	38,3716	46,72303	33,54077	23,01649	21,86526	34,77074	44,54631	24,83249	31,91832	33,27061	25,92859	19,49526	6,202476	11,91085	11,36867	56,72269	17,39798	16,42711	15,9806	40,05906	17,99652	24,67956	24,23346	18,04715	20,06811	24,85232	32,10889	22,89664	20,48277	21,12932	32,14585	21,62039	12,73265	23,4824	37,03132	14,98646	8,46596	10,25586	20,39277	51,84371	14,4228	7,784938	2,129822	12,84483	10,58487	11,6313	14,10415	11,41116	8,069671	12,01143	8,712284	11,77463	16,63959	12,42291	20,46247	7,997209	13,37022	14,15299	17,90658	11,16421	7,547248	15,07377	24,81363
5/19/2020 2:10:00 AM	32	44,26254	13,49428	14,25267	9,689919	16,02185	19,33576	24,97873	16,36142	12,04928	14,49554	31,00485	18,03155	41,20634	16,27487	18,78233	15,71963	32,26238	8,41056	22,0204	4,884436	20,50792	9,324299	26,66024	8,049776	22,93698	14,88996	18,22931	8,410561	30,31485	24,95801	30,34082	35,64172	28,14628	36,6731	31,97351	21,7327	31,13312	30,6795	30,53811	24,88326	40,93888	18,57807	40,32003	27,70861	8,47784	30,50364	27,77333	15,75977	15,81365	19,88009	30,69574	14,43254	32,4484	32,06019	43,51708	36,46669	53,10822	31,94615	35,31029	41,28868	36,31473	44,55183	37,09687	43,32615	33,06843	34,42978	31,67585	24,25605	18,28215	13,1746	19,42867	15,98599	20,84687	14,52234	16,77366	23,36317	21,64014	33,44102	32,86893	29,7431	41,2976	32,41773	43,13937	35,40776	44,59253	34,33563	49,98779	42,73465	29,30109	41,28889	25,91761	22,28131	9,309725	9,246449	11,54668	8,522879	9,531042	19,78483	12,51243	28,13074	46,34457	24,16833	27,86976	32,16774	31,57624	44,7831	36,97744	39,63645	40,19507	39,56966	40,19362	36,76842	30,58957	24,77398	38,50389	33,03831	16,78444	8,525987	9,212395	8,447448	33,44441	18,42507	9,820956	11,18417	38,5619	38,30971	35,94799	25,5975	47,953	40,85308	49,50597	35,11743	23,66089	22,44529	35,88044	47,24788	26,23922	32,77237	33,06311	26,03393	19,85467	6,766551	14,33038	11,2022	58,09613	19,30841	17,03595	16,91154	42,33291	19,13241	25,93509	24,31656	19,78248	20,78436	26,25574	36,20773	21,60595	23,4728	22,96413	33,09515	24,59598	12,75454	24,72356	39,65759	14,66339	9,921597	10,09021	21,28668	52,31805	15,19079	7,460281	2,191921	14,43648	10,97183	9,711884	13,70952	12,77803	9,543132	11,50745	9,66284	12,20387	17,16623	14,12881	21,47919	8,316547	12,84876	14,29632	17,69721	9,868962	7,054943	15,20447	24,21247
5/19/2020 4:10:00 AM	34	44,50811	14,75913	13,24678	9,761827	17,87875	21,7564	24,39718	18,25403	13,25334	15,38842	31,61762	20,50032	48,92041	17,50926	17,80518	18,79048	37,45282	8,09578	26,05306	5,321135	22,16899	9,638732	25,17386	10,37059	25,76454	15,64711	18,06401	10,96665	32,46926	25,86767	33,48833	36,46379	31,07634	38,60922	34,66118	23,44516	30,79486	32,33297	32,78307	26,02088	47,39065	21,33462	41,17036	27,51962	7,486253	33,25459	28,68653	16,29987	16,88577	19,53319	29,94902	14,56883	37,55519	36,53031	45,10638	40,05858	55,90082	34,73993	38,30605	45,72047	40,92189	46,1437	40,00256	47,88551	32,77603	34,51171	34,95745	26,51104	19,08177	13,16493	18,87675	18,34038	22,49661	15,52339	17,33201	25,85157	21,73298	37,5449	37,16927	32,94306	43,8599	32,22329	44,85128	39,32935	45,62921	35,60822	55,2835	46,06888	33,81189	43,90673	26,46669	25,8609	10,4128	10,09968	10,82553	8,155188	9,913102	21,8846	16,06702	32,7564	49,15955	24,29957	30,25904	33,14745	35,02949	45,82553	39,34702	44,38288	43,23621	36,78804	43,54216	41,88163	33,44627	26,81946	40,13906	38,59278	18,80036	8,567431	8,544982	8,307014	37,13404	18,35254	10,62776	11,67316	45,39187	43,00543	40,925	27,43459	51,07656	44,76846	50,69263	35,00753	25,33488	24,11451	39,40809	48,06816	27,88461	35,14555	35,22713	25,28701	23,0046	7,537024	14,38384	10,52256	61,54675	20,51089	19,78904	18,1623	43,96061	20,75694	29,28341	25,37805	21,19605	21,10163	26,06273	37,71883	23,29306	25,18388	24,17026	35,83022	24,23042	14,53146	26,65071	41,09866	17,44937	9,681284	9,436823	23,46803	53,65384	15,22678	7,664402	1,948911	16,06495	11,61887	8,970007	13,60266	14,32409	10,109	11,4765	8,480259	11,91196	17,01516	14,50735	24,04862	9,291418	12,1942	14,90931	19,08502	9,814877	7,875566	15,14665	27,01688
5/19/2020 6:10:00 AM	36	47,96033	19,18608	15,96105	4,032728	19,48441	22,519	27,37235	19,38592	11,82229	15,76322	35,86801	21,2853	48,94349	18,53579	20,96624	18,30453	39,35684	8,848502	26,07102	5,324865	22,09473	10,83851	28,45643	10,24812	25,77876	16,91085	19,36768	11,00609	36,01217	26,01073	34,57877	39,62685	35,21296	40,67909	37,14489	27,16546	31,78852	34,20079	37,45932	29,72667	47,6662	24,64509	42,65902	30,48277	8,439712	33,75836	29,07127	18,78026	17,52342	23,8876	35,77213	16,51118	38,58201	37,05874	47,03871	45,54315	57,05094	36,66597	39,65787	48,51452	40,47511	49,55687	41,41599	48,8644	35,07647	38,29506	36,99506	27,90272	19,60136	13,18883	20,02867	18,34991	23,60535	16,8683	18,89713	27,31177	26,38041	40,20688	37,81879	35,03185	47,06461	37,07222	49,72999	43,1755	47,38471	40,00767	56,3367	48,35282	32,05149	44,99254	25,58715	28,32277	11,7392	9,769217	11,16704	9,454506	11,98932	22,83986	17,29774	35,65125	51,09755	25,4108	33,25893	35,08683	36,29925	49,81812	43,15236	48,19608	45,3163	40,60698	46,46642	44,12046	35,28072	28,985	42,1562	41,33504	19,09911	9,008275	8,518319	8,266538	38,51846	18,48344	10,96637	12,04969	43,85375	43,07534	43,70213	30,96776	53,13364	49,09318	56,81746	38,89382	26,58212	25,57782	40,11273	53,73164	29,43468	36,42974	38,22129	30,0659	23,01171	7,859679	15,11322	11,73153	62,50056	20,48408	19,64751	18,16085	45,81945	22,20995	32,48695	28,28477	21,61603	22,75344	29,63935	40,89729	24,10802	26,41903	25,90476	38,65833	26,18769	14,05608	27,62309	42,13417	18,15277	10,00484	9,318911	24,1954	51,09043	16,29158	7,516578	1,720132	16,68076	12,30686	10,59854	12,71469	14,63148	10,31395	11,22106	9,729845	11,78327	19,02258	14,42418	23,68631	9,097658	13,87434	16,26326	18,09599	10,16882	8,695154	15,01754	26,12877
5/19/2020 8:10:00 AM	38	47,59505	18,23842	16,0731	11,01314	17,15131	24,998	30,35374	20,17967	12,68284	15,07039	36,91203	22,58172	50,21159	20,60421	20,82166	18,26702	39,62464	8,953845	30,14037	6,322392	22,0861	11,07468	29,8206	10,7398	27,90941	17,20063	20,89426	11,80675	38,2003	27,25817	37,59595	42,79005	35,06017	42,62075	39,67583	29,59991	33,88173	36,11392	39,69634	28,46831	47,94174	26,97515	46,62722	32,26646	8,478601	35,92976	29,12335	19,78483	19,32762	24,35393	36,13865	16,18963	39,45692	39,8088	49,13261	45,68227	60,84894	39,61491	44,97921	51,74411	42,80767	52,96937	42,7723	53,14109	36,34346	40,42191	37,99707	28,63623	21,40964	15,26318	21,97779	18,14441	24,88602	18,13336	21,11199	28,79124	24,38509	40,70133	38,53918	39,18504	50,07847	39,35504	52,81664	44,15499	54,07922	41,51608	60,93364	52,25133	35,74989	46,80876	29,38426	29,30572	10,967	11,28254	12,37214	9,241822	11,7086	24,64495	18,82205	36,73734	54,45921	26,98242	34,438	39,14152	37,59208	51,03483	42,84234	49,71209	46,71509	41,90173	49,33459	47,04368	36,35376	30,94627	43,169	44,33432	21,5569	8,362898	9,330309	8,598309	40,07515	21,01715	11,21249	13,48392	46,16718	43,04833	43,20264	30,92079	57,77679	49,60751	57,59684	41,5989	28,10007	27,29105	42,63829	54,37956	30,73725	36,01162	39,31871	29,69993	22,43017	7,138249	16,18818	13,82357	65,98911	22,85809	18,90314	20,42627	48,20617	24,22531	32,08479	26,68801	24,23146	25,81516	29,24915	44,16225	27,96516	26,5949	27,25167	39,57262	27,63539	16,38359	30,04021	43,32567	20,87368	9,828623	9,682733	23,77956	53,85521	18,04094	7,893872	1,680896	18,09164	14,18221	10,69042	15,79465	15,00649	10,95076	13,7089	9,736752	13,53262	18,22696	16,22375	26,2538	9,420245	14,17951	16,82596	18,60321	10,04946	8,163545	15,82048	26,38318
5/19/2020 10:10:00 AM	40	50,94151	18,7605	17,56023	11,17498	21,73415	25,34138	32,66068	22,09273	12,84462	17,79647	38,84132	22,73824	53,47728	20,28943	20,52505	19,18131	40,46322	9,101321	31,23791	6,878869	23,99301	12,46912	33,4337	12,15338	32,51686	19,1619	21,82202	11,72718	38,0437	31,55981	37,25823	43,24153	37,90381	47,39742	43,06622	29,40312	39,37535	38,38845	40,27789	30,81986	53,12506	26,08332	47,11428	34,01172	9,447186	37,41372	29,67783	19,93624	20,15384	26,06999	36,23431	18,12825	42,17852	41,9965	50,98806	48,49609	65,26429	43,53573	47,10309	53,2483	47,64859	56,28025	46,1964	55,18237	40,7032	44,4246	42,84268	29,03735	22,19427	15,77255	23,14372	18,90356	26,64373	19,76542	22,39342	30,81669	26,2625	41,6074	39,85321	41,83086	52,27357	41,08381	58,3544	46,68663	54,30896	43,50326	63,93547	56,47256	37,54366	48,23669	28,80768	32,63746	11,64643	10,80142	11,25622	10,55689	14,42577	26,13264	21,60236	36,80474	59,40546	30,64165	33,65047	40,83775	40,15915	52,2469	46,53591	49,40927	50,31554	46,07786	52,82583	51,24621	35,58279	31,31963	46,88011	47,30169	20,9174	9,389299	8,365246	8,702271	42,9242	20,47407	11,38076	12,28552	47,04361	47,51665	45,25096	35,46965	58,3042	52,99113	62,75082	44,94225	29,99358	29,47723	42,66088	57,0441	34,24555	39,96519	40,99325	31,61341	21,66985	7,991062	15,46032	12,24283	67,41877	23,77404	20,20675	20,2763	53,94266	25,06714	35,50211	27,51333	24,08999	28,9191	33,2838	45,83361	27,32289	29,463	29,55515	43,77321	28,2407	16,40708	30,39912	47,57847	20,28349	10,18734	11,09548	24,4179	60,71721	18,15843	8,389906	2,41849	19,70767	15,539	12,32026	16,98179	15,14361	11,41102	13,61033	10,43953	12,27785	19,82655	17,38375	27,43051	8,899688	14,51889	17,50276	19,8825	9,678658	8,345836	14,36857	28,15726
5/19/2020 12:10:00 PM	42	52,41905	19,72273	17,11649	13,15318	21,52257	25,78622	32,36123	25,00857	15,80798	18,27345	41,93447	23,43591	53,80153	20,2944	21,94235	16,87645	37,90348	10,5236	30,79265	7,244143	24,29819	12,24773	34,35234	11,8484	33,04425	21,08215	22,60327	13,38742	40,75107	34,00613	38,94114	47,97006	36,88654	47,7477	42,21016	31,64	41,52879	40,90745	44,54942	31,41751	57,63132	26,23211	50,32556	33,52212	8,992942	37,97863	30,56186	22,0595	21,84965	28,67899	38,11644	18,14151	45,03978	42,92786	55,0076	51,63482	66,09077	47,24194	49,84638	58,05192	49,75796	58,16216	49,51778	60,6422	42,62703	46,18313	44,24984	29,88983	21,95962	15,36072	24,02865	18,52633	28,41906	20,9393	24,11679	33,38604	28,78599	42,60189	43,68175	41,00886	51,70183	43,11913	60,59612	49,83581	57,29167	45,26829	66,829	57,05183	37,76891	51,85974	32,33049	32,67794	12,87377	10,86967	12,84739	11,95692	14,16391	29,01767	21,63538	37,651	60,64303	32,13825	35,83009	46,38221	42,4227	57,6584	48,78329	53,33466	52,04824	48,21218	54,79761	53,27538	39,39164	34,13882	48,77901	46,04878	22,8429	9,553492	9,316699	9,513635	44,38136	22,76221	11,66908	14,46349	51,87169	46,75716	47,44889	33,06263	63,31931	57,44378	64,17392	46,87825	31,83197	30,72274	45,64317	63,20907	34,38067	41,60781	41,48389	34,30282	24,14408	7,784179	15,33226	14,43068	69,79456	25,59337	19,46487	21,18258	54,3542	25,83113	36,62736	27,89069	24,88872	27,92081	33,45124	46,45903	25,25986	29,85239	29,73219	48,45491	30,55862	17,93117	31,03766	46,83072	20,18948	11,00001	11,48334	25,70651	58,94072	18,20817	8,839591	2,163531	19,58858	15,56111	12,57253	18,15836	15,57637	11,97993	13,64528	9,565166	13,69792	19,71347	18,62214	29,36105	9,94992	17,64914	18,32111	21,12601	9,437998	8,89126	14,20238	29,56531
5/19/2020 2:10:00 PM	44	56,09935	21,05086	18,31648	12,19013	21,35569	31,99941	38,60757	24,0089	17,27847	19,07176	43,39212	24,91331	57,40999	20,4624	23,98721	20,28156	44,18573	11,35797	33,78059	7,776097	24,50245	14,70608	34,12329	12,5402	32,74557	22,07967	24,68681	13,49297	42,69431	35,25199	43,64121	48,28228	40,1068	49,83678	44,06422	34,93949	41,31293	43,74813	46,0541	35,03896	62,05667	28,30301	53,58774	37,328	11,42027	39,11949	31,96307	22,49372	23,11547	27,61412	40,50723	19,80051	45,76667	45,37197	59,31255	55,31824	70,03681	47,79882	50,69567	57,18011	53,84222	62,30487	51,4716	60,8115	45,27838	45,20917	46,40777	32,3738	22,02027	14,54659	25,66057	18,83814	32,11801	21,51373	25,60801	33,75298	27,62178	45,81641	47,06786	49,15721	55,39857	43,80554	63,68874	57,1589	58,44931	48,38777	69,49064	55,89537	41,32322	50,43484	34,11597	36,52769	12,23274	10,27416	13,01268	12,18874	14,84147	30,09408	21,596	41,75681	61,94048	32,31335	38,1134	47,15435	42,57598	59,36865	51,68006	57,86071	56,44846	51,40487	57,41725	53,47778	40,98171	36,50427	48,55244	50,44451	23,38922	8,949215	9,007792	9,856736	46,40514	22,94382	10,89053	15,22539	52,30127	46,94428	50,28218	35,13028	67,838	56,38118	65,6172	48,90425	32,9155	28,53317	46,48058	63,26108	35,87623	45,22913	43,22806	35,89565	23,73073	7,923988	17,07919	13,97463	70,49624	25,56684	20,41604	25,42848	59,74595	27,61253	40,01396	30,66762	25,57319	28,83731	35,65574	50,18044	25,08082	32,19019	29,47972	47,05452	34,09013	18,1241	30,68289	54,90495	22,06731	11,40515	10,69836	25,17746	62,59719	22,41214	8,933052	2,3729	19,92595	15,50709	12,5277	18,28533	16,09769	14,27084	15,6612	11,14114	13,75615	22,55699	17,13832	29,95717	11,70728	16,70065	19,36374	21,81193	10,79569	9,371478	13,987	30,22415
5/19/2020 4:10:00 PM	46	55,31	22,75696	17,98823	13,75808	22,8288	30,18837	37,38679	24,2461	16,96659	19,30185	42,31661	25,86255	58,01289	21,70805	25,36334	20,39159	45,86884	11,78437	37,97945	7,838404	24,55273	14,99606	37,42754	12,65135	36,04996	23,29472	27,39079	13,36442	46,69672	38,01276	43,48026	50,12165	43,65426	51,45592	46,24834	37,20229	42,11823	44,61359	47,69065	36,8645	63,07092	27,94637	53,82633	38,72154	10,67957	39,6254	33,04018	26,35023	23,71443	30,99214	41,50116	21,33904	50,19383	45,17871	58,97021	54,79795	70,2131	50,14679	52,1882	62,67931	54,30164	64,29453	54,87988	65,62617	46,84005	48,35682	50,28301	32,5029	24,32755	15,74927	27,69175	17,60334	34,5745	24,22061	26,50517	35,18568	29,36761	50,7425	50,64939	48,94777	60,11695	51,99657	64,68079	56,81898	63,14234	50,22325	70,01008	61,66377	45,2683	55,8001	35,51538	37,21313	12,01895	11,86775	14,26413	11,77995	15,20205	32,98554	21,64207	45,8716	64,96747	34,31207	42,08755	49,82379	45,92265	61,51864	55,7376	59,24161	57,0202	54,41458	58,80153	51,80972	41,79604	37,93933	49,85204	53,10228	26,3141	9,34364	11,07911	10,323	47,86832	24,49989	11,28095	16,24254	55,72033	52,92606	50,66906	40,0851	68,98941	58,07493	66,40811	49,73054	35,25683	31,91299	54,01035	65,16572	38,12258	47,81527	44,20397	36,32544	24,98888	8,833582	16,87003	13,01254	73,09323	30,16136	21,05341	26,45509	61,11945	29,06907	39,98674	33,11602	27,09377	32,28428	33,97713	53,63623	28,69266	31,62584	28,77514	48,11368	34,05939	18,23193	31,72152	54,65179	20,90586	10,03177	11,95658	27,90278	61,85165	21,07213	10,235	2,520515	19,61	16,11447	13,74689	19,59024	16,63593	12,06461	15,47421	11,24427	15,2082	23,17439	16,83017	33,06436	10,99863	19,09504	21,27784	21,85614	11,11358	9,541472	15,13732	31,85753
5/19/2020 6:10:00 PM	48	58,4864	22,31294	18,62242	13,98299	23,37989	32,61625	39,91704	25,0572	17,99051	23,66297	42,68562	25,98433	61,63434	24,0634	27,27661	23,0218	51,49398	10,74913	39,48808	9,300744	24,43758	15,70893	37,8022	13,0897	38,12887	23,16596	26,86816	11,89628	52,34361	39,57028	45,68814	55,68593	44,70505	55,98281	52,23606	35,0896	45,12628	47,56583	50,73172	40,92016	63,97291	28,02014	55,70534	42,14882	9,919389	40,53582	35,8946	25,64379	23,63029	30,87077	43,20797	24,658	49,23499	49,22393	67,14529	61,09382	74,96339	55,0742	56,54536	63,53054	57,95115	69,23685	57,78467	67,84013	49,05946	50,78028	49,85722	34,96084	26,30947	16,11924	29,331	20,02466	33,31289	24,88699	31,1524	39,04039	33,5579	53,0801	53,70636	51,6619	63,49055	48,3287	64,49361	56,37523	63,75801	51,97433	73,1737	63,57213	43,75843	56,64332	36,67309	44,00068	11,73699	12,34113	14,547	13,59976	16,87445	30,4432	22,22363	47,92157	67,90287	37,08768	45,22263	50,83464	49,35296	59,66216	54,37044	61,09085	59,20666	56,21264	58,08196	57,88511	43,94748	42,90285	53,97498	55,17131	26,52071	9,64046	11,52976	10,33972	51,39976	24,45554	14,43047	17,37145	57,19145	53,84518	55,42164	44,41278	74,96035	62,8449	71,82119	56,48452	39,09393	32,82666	54,93687	70,57513	37,55858	51,35679	46,97385	38,38673	27,12747	8,290439	16,76703	13,4891	77,70142	25,74899	26,33295	29,08819	63,54671	31,46766	41,63061	34,04184	27,7216	36,03027	35,52319	51,3945	28,01047	33,66158	30,48222	50,38627	34,87539	18,56854	32,9224	57,50663	21,62819	11,28447	12,14543	27,84731	61,80193	23,07907	10,11142	3,126381	20,04545	15,95774	13,92518	21,02343	16,85193	11,66446	14,77004	11,80033	17,03629	26,41109	18,07623	31,97378	10,80128	18,64245	20,96741	23,58118	10,81061	8,889395	16,32972	32,69694
5/19/2020 8:10:00 PM	50	59,98549	25,47669	19,35276	13,85451	24,78158	33,31371	41,05866	25,3632	19,50549	25,74713	45,3136	31,27093	60,93909	24,81405	30,61913	23,75891	53,96469	11,25601	37,78445	7,898638	24,19761	16,24979	41,63441	11,53646	41,62468	25,16185	30,10521	17,29222	55,14624	41,89649	49,76148	59,68148	51,27659	56,82154	52,95272	37,85284	46,89324	46,5214	53,31531	42,46008	69,09504	28,05268	57,77024	44,88161	9,944878	41,86194	38,28098	27,66309	27,5123	32,58641	46,08919	26,68353	60,53817	51,77698	66,91341	62,89277	74,94709	55,13739	58,70938	67,04293	58,45422	70,35651	61,5739	68,43958	52,92717	52,78252	52,33684	39,17972	28,47232	15,58224	29,26455	21,8866	36,16863	27,96703	29,87007	37,11034	34,27394	57,44191	55,0029	55,95761	64,80521	52,82224	72,47686	63,0055	68,26923	53,96807	77,05115	65,7769	46,95989	63,20658	39,70215	41,88578	12,60569	13,14731	14,12246	11,88757	17,5793	34,21868	23,50996	53,59091	70,00483	39,99075	47,51119	56,24516	50,39014	61,78223	59,61746	64,19997	61,28481	58,02083	63,78966	64,31456	46,65776	40,21544	54,84002	56,9565	26,09658	9,519784	12,3557	10,95042	51,92916	25,55067	14,49913	19,72031	56,93924	56,47934	55,497	44,89072	75,46026	68,2148	73,22578	60,56013	39,57553	33,92794	58,40855	69,43979	39,88492	54,33508	48,16914	42,00438	24,79712	8,799389	16,96963	12,17769	79,81806	28,48289	25,05049	28,71913	66,86305	30,73545	42,93932	39,64771	30,1271	32,86058	36,96107	56,79756	32,74771	36,63137	31,32895	55,26885	38,09302	20,80874	36,96563	58,57426	21,60478	11,81732	12,84483	27,30237	63,52542	23,11319	10,46626	3,589744	22,12285	16,64442	14,37583	18,91385	16,49978	13,16575	15,33813	10,07315	16,92183	27,42975	19,26683	36,67564	11,10107	19,74532	22,22142	24,70456	11,41896	9,91849	16,53729	31,55912
5/19/2020 10:10:00 PM	52	63,52191	29,97299	22,14467	15,2381	26,89814	35,95194	43,69895	27,94858	18,90646	25,53251	48,22807	31,49874	67,22998	26,38339	32,02435	26,17243	58,82889	11,52568	39,61518	8,746407	24,32865	16,40038	40,86352	13,01655	41,69534	26,06018	33,57877	17,63304	57,02441	44,18954	53,93464	62,39569	58,0582	59,44304	57,5268	41,63269	49,24817	52,78646	53,82357	40,74499	71,98	31,08201	60,41618	48,15049	9,731502	43,34729	38,8005	28,42051	27,54966	37,59739	52,24753	30,61312	57,76649	58,86937	69,22111	64,14933	80,18263	58,03223	61,60236	72,26907	60,79126	73,16251	61,26347	73,15222	53,35924	58,84622	54,85771	40,17386	28,94237	16,67875	28,45802	23,0924	39,20666	29,0301	31,70342	40,82236	37,15988	59,46999	63,05696	56,97108	70,40417	57,1312	73,30309	64,99889	72,78329	58,69868	81,06874	68,09702	49,81074	63,3131	39,90413	47,21527	12,92599	11,62363	15,02908	12,29588	20,23956	36,19674	24,6969	52,83026	73,97968	41,47367	50,48664	58,87295	57,08934	68,97478	59,47441	68,40828	65,27264	62,01143	67,05495	64,72749	49,63847	45,1981	55,61415	58,26502	28,79711	10,40064	11,16255	11,46372	53,92524	28,03651	15,03184	20,02294	61,71067	59,60731	57,77623	47,69749	77,65342	67,23054	76,26582	62,21292	41,11792	34,24306	61,3072	73,97215	41,65092	55,45542	50,35754	44,65476	27,63878	8,166722	17,57301	14,74753	81,36156	31,31307	26,75101	28,90335	66,91465	32,03091	45,50729	40,19638	30,77939	35,17179	39,74034	58,55265	30,3192	36,97171	34,72598	56,0979	37,0787	22,00708	35,6402	62,33152	24,75519	12,5554	13,35647	29,11762	71,38746	23,86612	10,55406	2,836331	23,10697	19,79595	14,30827	20,32376	18,0218	15,16489	17,08119	10,89557	16,08912	28,52094	20,70941	34,0953	11,83735	19,79595	22,05846	25,56339	11,41081	10,66196	17,04887	31,47498
5/20/2020 12:10:00 AM	54	68,13384	31,10625	23,39765	16,02405	28,18337	38,18192	49,38971	28,76175	24,20742	27,28062	53,18469	33,37685	70,96327	27,22391	32,82161	30,39836	58,63734	12,56763	43,8532	9,363879	24,86074	18,69764	45,77773	13,39198	48,73259	27,39749	34,27277	18,05586	56,19032	47,01163	57,22003	65,25227	57,52169	60,03233	62,23626	45,89626	52,18626	54,27719	58,31503	44,84624	75,04829	32,57619	63,28533	48,10552	11,15799	45,76094	42,52321	31,51781	29,74663	41,01846	50,77296	32,10806	60,93929	62,5277	72,9016	68,60273	82,34312	59,9044	65,91325	76,56873	65,33356	76,54157	66,72339	74,70263	54,16128	59,31387	56,98041	43,2577	28,90998	17,59961	29,8595	23,6256	39,89445	32,6385	32,31937	42,67635	41,68262	66,50923	64,14243	60,55158	72,73058	59,97631	76,02854	66,8958	74,40546	60,94331	82,54352	69,08806	53,12866	66,9194	42,9329	49,46729	12,73355	12,62441	16,06363	13,08535	22,66875	36,97371	26,88882	57,61722	75,79217	46,5241	53,00474	66,12828	65,11943	68,13641	64,72397	74,77474	67,79709	65,95215	68,98762	65,56422	53,69439	45,36464	59,99482	61,97246	27,79758	10,89799	12,34859	11,16352	56,34629	28,09875	14,79698	23,97857	66,34767	64,19217	60,91788	49,62209	80,10051	70,76059	77,86839	65,50011	42,60445	39,43813	64,44104	72,97787	43,89996	57,11594	51,71046	44,47364	27,32124	8,811063	19,1438	13,39074	81,34126	32,24166	27,7723	31,67959	70,25986	33,73625	48,07803	40,02757	30,83479	38,87048	41,34194	61,58419	31,44445	37,60728	35,03744	60,89295	38,7806	22,21838	38,20727	63,91508	25,84059	12,99541	13,81763	28,37229	66,51015	26,42048	10,9833	2,893872	24,02036	21,17636	16,10611	21,44279	17,83364	14,52524	16,77622	11,88073	16,9677	29,13787	21,78451	38,31137	11,80337	20,83499	22,10392	26,28247	12,0901	10,04773	17,86569	32,67117
5/20/2020 2:10:00 AM	56	70,56028	35,35084	24,7621	17,30618	28,99605	41,17704	50,2924	32,75662	22,0852	27,47334	54,17461	32,91321	72,62579	28,53033	35,1242	33,06055	61,94822	12,91543	43,7835	10,79196	25,6297	18,22336	46,31003	13,52723	51,87437	29,72805	35,82387	22,41393	59,36339	49,05684	60,5667	68,19533	65,01388	63,70862	63,06786	48,34045	53,59982	55,99138	60,10314	48,33423	73,77929	33,50809	65,46108	51,04554	12,19199	48,16527	42,22073	31,88128	28,8552	40,64448	55,25103	32,93359	64,41161	62,05391	74,69358	72,14261	84,14899	62,56045	66,30222	73,44013	65,64296	78,70255	71,5031	80,03316	59,1418	62,2418	59,47621	45,06728	28,65696	19,52552	31,15869	25,29855	42,37566	32,67469	35,67501	48,38266	41,97488	71,61259	67,13225	64,51613	75,89916	65,23444	75,7139	71,56969	76,07006	63,165	86,48742	74,94225	53,15878	69,6723	44,88616	50,11211	13,88422	13,08763	16,16186	12,86134	23,9115	38,00674	26,95202	56,4506	79,03838	47,08466	53,92027	67,17921	64,75175	72,23855	68,14635	76,05182	70,37343	65,48699	71,89545	66,7935	55,50991	47,43618	60,91927	61,55787	28,66186	12,18294	12,09369	11,74016	57,04949	30,03772	16,04374	23,19884	69,5774	64,65891	63,79483	50,83286	83,94431	74,08591	81,16814	69,5088	43,66428	40,84425	67,55698	79,24749	44,10332	57,97926	54,07784	46,9257	30,42171	8,474457	18,46575	15,36086	84,41852	35,54066	31,25808	30,47504	72,82508	36,14508	50,71999	44,87919	33,60274	39,98812	45,20495	64,97092	31,9563	40,32652	34,59369	63,06006	37,74453	23,66228	38,10691	64,09621	24,79768	14,04116	13,99239	31,16221	67,90734	27,31495	12,01571	2,948994	25,1883	20,90186	15,76529	21,57245	19,16763	16,4555	17,7151	12,77416	18,01648	30,79748	24,76645	38,21791	11,39637	21,04768	23,12521	27,60161	13,14759	9,97755	19,02099	32,53682
5/20/2020 4:10:00 AM	58	73,7393	39,33349	25,2609	19,11866	32,64361	43,45926	54,90123	34,54313	23,04549	30,72654	57,95708	35,43793	75,51773	32,98774	34,52655	30,4349	65,07923	13,56577	45,8162	12,36088	25,22678	19,18587	51,19025	14,56434	54,0623	32,77983	38,02436	22,2181	63,15671	51,25193	61,00857	70,36611	70,91325	66,64478	65,33081	47,48446	56,46952	58,9669	64,42965	49,36091	75,07771	40,47027	70,44299	54,31291	12,84186	47,97649	43,70662	30,0315	35,54473	45,17021	56,77332	35,82836	69,70975	65,15031	75,10251	75,847	88,56702	65,57872	71,6389	80,98523	67,5018	81,41019	74,52421	80,95746	59,70747	65,78216	62,9432	48,1192	29,88685	19,24244	33,69488	25,80266	44,67003	34,92278	38,81873	48,3696	45,53306	73,81017	68,21452	66,95016	81,00444	67,97041	79,66573	76,23356	80,76743	66,89151	87,05335	80,88383	52,3843	70,81371	47,89332	51,43788	13,01517	14,06139	17,63366	15,06072	23,4422	40,22961	30,11239	58,52282	81,50185	49,99924	56,22741	70,92673	67,94796	79,01857	73,148	79,1608	76,919	67,25119	76,8008	71,59035	54,43026	53,584	63,89955	67,44627	30,33405	12,34803	12,95984	13,22219	62,48418	32,3863	17,25851	23,96082	75,76247	66,17215	68,35184	55,01416	85,52248	77,84593	83,53711	70,95505	47,16394	46,1133	71,5482	82,22736	46,44514	59,66105	54,53974	50,09906	31,98455	8,528197	19,34012	16,39989	87,15759	35,818	30,40907	32,63698	74,16791	37,54068	57,26231	46,62902	35,79707	43,72721	48,11306	68,06774	34,10885	43,8619	36,65306	64,13689	42,16671	23,12977	39,51226	72,11442	25,12593	15,01837	12,64016	34,96505	73,064	27,50663	12,73376	3,526953	27,3318	21,87984	17,84973	20,36155	21,74431	17,47126	18,38258	13,73626	18,03707	34,2401	26,28661	41,84398	11,61037	19,47536	23,90383	29,49844	11,56347	11,68767	18,28008	33,70469
5/20/2020 6:10:00 AM	60	74,24162	40,08138	27,75061	17,76145	35,19376	44,33266	59,49042	34,8966	28,93409	31,8044	62,64396	38,85216	79,37873	30,7099	37,18715	34,1934	66,44638	16,22202	47,0602	11,8703	26,42227	20,39795	51,74624	15,04656	53,09322	36,41143	41,73857	21,41709	66,37171	53,34294	65,9212	73,42437	66,16386	70,54687	70,49956	53,05379	60,46516	59,82759	65,16738	51,25124	77,10593	39,0319	71,07178	56,39698	14,74435	50,30435	42,89864	30,92355	34,33507	47,73638	61,55159	35,22933	70,60766	69,43593	81,74901	80,21435	87,06199	68,74384	76,20718	81,27833	70,79279	82,909	76,14038	84,87685	61,20882	65,10529	66,08041	46,27439	31,21975	19,12225	33,55369	22,64527	47,95204	35,06555	41,38387	49,33583	51,28178	75,24998	72,23419	70,21725	81,0396	69,01725	81,98063	79,02541	82,84415	67,4359	88,45788	82,49862	56,03227	73,70966	48,29893	57,56355	14,18656	13,44662	17,14219	15,98779	26,57645	44,41755	31,50268	60,77911	81,23805	54,80673	60,20336	74,08419	70,2808	78,79408	75,27009	85,0295	77,37871	68,86757	79,0775	74,42896	60,78333	52,51741	66,96826	66,15177	30,77131	12,78722	14,3109	12,95203	62,93753	34,60474	17,91439	25,8821	76,21926	70,2321	69,41452	59,26981	87,88911	78,05807	86,57866	76,06923	48,69488	51,64635	72,97179	84,53401	47,55643	62,9193	61,98504	50,43697	31,92529	8,885252	20,38586	16,67261	88,70925	39,7275	32,23295	34,31069	78,95433	39,12502	61,08705	48,93651	38,05144	47,22605	52,34492	69,54768	34,88257	46,87645	38,63802	69,16356	40,94289	26,73526	40,95318	71,95872	26,52893	15,88735	13,63064	34,46777	71,68828	27,77051	12,64085	3,424652	27,50166	23,98085	18,12279	20,70388	22,58455	19,27153	19,84831	14,38377	18,65212	34,34689	27,22094	41,18362	13,57676	18,86149	23,45477	31,65437	12,10185	11,75854	19,0455	34,02575
5/20/2020 8:10:00 AM	62	75,49742	40,71708	27,46319	19,38433	34,61801	46,64394	60,0967	37,62213	29,02679	33,57496	63,47887	38,42112	80,9871	30,65339	37,80456	34,677	68,64307	14,34972	49,65407	13,9754	26,80579	19,95697	53,91094	16,12117	57,12015	36,33448	41,2328	23,77908	70,55952	55,61817	65,01029	75,61035	73,59375	73,67851	69,45762	53,29444	61,09037	64,98639	73,20181	53,77625	79,42411	39,24058	73,24361	56,93819	14,79982	52,47686	43,79214	32,9233	38,41816	47,40426	63,49766	39,47025	74,06036	73,38887	83,7098	83,67609	89,11369	71,43071	77,03512	82,55471	72,55899	84,93355	82,09978	87,11131	66,27023	70,19942	69,27567	49,59183	29,25225	21,68815	38,37513	27,96703	49,4818	36,11627	42,36689	54,34856	50,38109	77,98589	75,73193	71,2427	83,67982	72,31102	84,7963	81,39706	82,79682	70,62314	92,66758	83,46339	54,98832	78,45988	50,77586	57,37719	16,53749	12,59622	16,70466	15,76246	26,61845	43,43681	32,43983	63,65958	85,50986	54,38446	62,58566	74,83408	75,45169	80,83887	76,96522	83,19704	79,11308	71,05673	80,3288	78,91924	60,83976	53,16976	69,42736	71,33703	30,66292	12,41884	15,1012	13,73839	68,42645	38,0218	19,92119	25,6029	82,11967	71,51546	68,47301	65,00352	88,39157	82,95964	87,89297	77,95543	53,19055	55,52346	74,58029	85,42467	50,94724	66,17857	63,48226	51,94464	33,02657	8,782811	21,56215	16,84392	91,46807	41,56865	34,92201	34,27277	81,16103	40,71984	61,71233	51,98781	40,97929	50,55296	55,14126	72,43866	37,34105	47,95915	39,31926	71,68069	43,42528	25,9507	45,08987	74,0806	26,46552	15,82498	13,56543	32,10903	76,68684	28,91364	13,0734	3,551613	29,42922	25,37281	18,74744	23,24153	22,99369	18,54657	22,23509	14,50106	19,94474	32,72636	24,32899	43,11298	13,50761	22,36959	24,95296	31,84785	12,95031	12,1817	19,96284	35,33516
5/20/2020 10:10:00 AM	64	75,58929	45,00352	28,53476	20,66872	39,93818	51,06293	65,48042	37,48846	30,32749	33,74661	63,00509	41,2042	83,32739	29,94087	38,23207	32,85581	69,34847	16,25587	50,44389	14,84755	28,21342	20,74954	53,18662	15,80446	58,05399	38,27221	42,95922	26,56139	74,46314	59,37301	71,05209	78,02644	75,31022	78,14082	74,96304	57,5869	65,42226	66,36626	71,60526	55,04366	82,14426	40,78837	73,25928	59,5345	15,151	54,84258	46,06039	36,29808	38,94514	48,82309	66,53101	40,13857	74,99199	74,67638	90,28548	84,28341	89,93121	75,00097	82,28387	85,70541	80,12952	89,40456	81,18887	86,44687	66,6409	71,01549	72,24228	51,85447	31,08746	22,62689	37,1033	24,8233	51,27024	40,24418	43,08155	55,31215	55,97964	80,26836	77,67525	76,67903	89,90634	76,53708	85,82325	85,14741	86,15793	75,61727	93,1563	87,48936	57,4276	76,40618	51,62184	58,213	16,20054	13,22281	17,14882	15,76743	27,37939	48,31599	32,07353	63,85907	87,98243	61,01128	65,66825	78,22482	78,71284	82,41932	82,25817	85,68282	81,67545	76,17271	86,14611	80,8705	64,82752	58,28567	71,66673	74,12909	31,91707	12,82666	14,16086	12,20622	70,97633	40,07875	20,86635	27,11829	83,36021	71,65659	71,37427	66,17519	88,91675	84,26192	88,32989	81,30215	56,21167	53,94217	77,73769	88,23698	49,20805	65,98814	63,32967	56,75669	32,94222	9,630305	24,37037	16,13602	92,97028	42,52438	35,93674	36,80571	83,59272	46,22389	65,93287	54,73268	41,1899	53,88332	59,42543	73,838	40,72005	50,8084	41,49425	71,72249	47,52038	29,02043	46,13492	75,24577	26,69022	16,29214	15,08766	34,16335	79,14394	31,9532	13,16507	4,110508	32,68478	25,39746	19,48656	22,14053	23,07644	20,25337	22,72671	13,34666	21,00022	34,57138	27,64361	43,40566	14,63507	22,8554	27,33643	31,01114	11,91976	12,13072	19,31428	35,89516
5/20/2020 12:10:00 PM	66	77,26909	45,72599	30,20937	22,74757	39,52227	56,91922	65,47033	40,84293	31,0912	36,26181	63,49026	42,18364	84,07037	32,73183	41,92999	32,15897	71,97835	17,48591	53,59673	18,33499	30,29516	21,44549	57,08161	16,49412	57,14275	39,42474	44,78815	24,98301	74,72218	64,54154	73,97478	77,57626	80,93095	80,53307	76,06232	60,22208	66,73933	71,18984	72,58276	55,37716	85,41875	44,55281	74,64412	60,75556	14,32934	53,57993	48,38728	35,03461	41,94249	48,99232	69,0489	39,44574	78,28104	77,22797	92,08825	87,2686	92,39238	77,38444	82,49489	86,97964	79,50459	90,33482	85,28356	89,39607	68,89291	73,15719	71,52002	56,54233	33,5467	22,41621	37,41773	22,51464	53,47881	40,53043	47,38133	58,04494	61,55428	82,0928	80,12372	77,38865	87,63788	79,92443	90,70954	86,05438	86,27687	77,25146	94,64446	87,56244	57,36635	76,90664	54,66636	61,02039	15,39546	12,4301	18,08141	16,37344	29,08723	51,50912	36,15779	69,65684	93,0037	63,96372	68,89306	79,09731	80,13118	86,69389	82,11063	86,7459	85,76799	74,93237	86,15778	82,43451	64,33625	59,78144	76,36701	76,21643	33,42126	14,02838	13,73522	13,88401	74,61021	39,93784	22,08437	28,33223	83,66373	75,29413	73,59327	66,03753	89,72467	86,32668	91,60188	81,99914	56,0036	60,67584	75,92776	88,56198	55,41673	69,59266	64,5383	60,09615	35,21345	9,605231	24,05338	15,39981	94,04993	45,21151	36,21422	37,46843	86,18887	44,63369	66,94159	56,60409	43,78696	57,17161	60,35602	74,97962	40,34883	51,79874	43,75	73,51266	49,99585	27,34271	48,41415	78,66787	28,0535	17,67014	14,79201	34,48345	81,69692	35,50384	14,35435	4,467907	32,0452	27,42927	23,17163	25,6585	25,49445	22,77112	23,89209	13,45974	21,68711	34,42114	30,10292	49,63134	15,21379	24,37521	26,57569	34,60398	12,16194	13,11208	19,07183	36,44438
5/20/2020 2:10:00 PM	68	78,93747	48,12528	32,62379	23,32014	38,99031	58,05413	66,19619	41,74646	30,86746	34,1389	67,34216	43,32947	85,56125	32,35529	45,1222	34,09006	72,72222	19,29273	56,11896	17,42153	30,08987	21,97019	58,41581	16,75184	62,25561	41,50275	48,94555	27,8697	79,90163	65,51283	76,50317	82,21603	82,92814	81,77305	80,71928	61,01625	69,85653	71,45586	77,16643	58,38652	87,55692	45,1749	79,29453	63,08412	14,73143	55,33274	48,46071	36,61832	43,57496	52,99002	73,50554	47,88435	83,99315	78,73515	90,59904	90,52097	94,00773	82,13396	83,60425	90,474	81,83086	90,36784	84,6761	91,29691	70,87789	75,31008	75,18678	58,01834	31,72738	22,44909	40,258	26,63151	55,04559	44,72771	51,66273	60,97757	64,67873	87,71628	84,28162	78,32899	89,95573	84,13123	92,39777	89,54079	88,62401	80,55621	96,30851	89,50902	58,10083	82,26183	57,20455	61,66163	16,06785	12,582	17,72284	15,93487	32,73555	52,95362	37,13245	77,34084	92,62475	66,63703	71,70418	80,73222	81,74341	88,48495	81,80891	88,60583	87,064	77,64783	89,03011	86,71633	67,91024	63,53234	79,19271	78,54671	33,52081	13,63057	14,00033	14,00227	76,99443	43,76133	24,17503	32,24497	85,93205	76,636	73,80229	71,36224	92,40427	85,20377	91,80116	83,99142	62,77279	62,02966	79,74898	89,3681	55,37695	71,10487	64,9895	63,39923	32,62164	10,1356	24,4811	17,43424	95,51537	45,55323	37,46629	40,52263	86,81947	45,72683	70,75915	59,54072	45,79286	58,12921	60,96561	77,36448	42,16077	55,63136	46,16634	79,44524	49,32181	28,37651	48,41098	79,74532	30,48119	17,2007	15,19735	34,19699	82,78515	36,93268	15,00939	5,71618	33,77888	27,40447	20,83976	27,33705	23,51376	23,95564	27,49427	14,40456	22,92067	36,3959	32,2637	51,51249	15,69532	26,68331	30,05623	37,28358	12,78204	13,52081	20,13491	36,9085
5/20/2020 4:10:00 PM	70	81,18998	52,33836	32,91045	23,31309	45,04739	64,09496	69,7599	43,28436	33,44012	34,67735	69,18379	43,8751	86,23135	34,08951	50,07895	36,97288	76,7584	21,39568	59,5575	19,48939	29,32057	23,93526	58,30833	16,54807	63,94701	46,40238	50,2037	31,24682	86,09714	68,31006	80,51262	84,71673	83,68066	86,14604	80,94918	59,87884	71,42406	73,12189	76,54496	62,81975	88,92973	47,09466	78,46727	64,29673	15,3985	54,33632	49,52144	35,8837	48,27303	56,85538	73,05668	50,14574	82,56271	81,81947	92,35155	91,19267	96,21629	83,79192	88,32401	90,81828	85,76598	93,25514	91,05735	92,86514	71,45689	79,23285	76,59185	57,86313	32,67407	22,83177	41,77733	25,07377	53,67236	46,49018	51,52755	62,58662	64,60213	87,68982	86,51505	82,95722	90,82449	84,44283	95,20757	91,28149	89,61359	82,29748	97,3968	91,36729	61,86975	81,42269	56,99209	66,54378	16,04837	11,05604	17,61536	18,23773	34,03769	55,40907	40,39636	77,17003	95,65042	70,27872	72,83295	86,8138	86,13277	91,26195	85,03101	90,70375	88,41284	82,31682	89,95759	86,47237	66,53915	64,96152	79,52097	81,99479	36,30077	13,79663	13,90791	14,56151	78,94984	45,2761	24,23768	34,81142	85,22919	76,93772	77,98112	73,64301	93,14897	90,67204	94,0444	88,54125	62,35107	63,7212	84,4005	90,69954	57,30936	73,47417	66,9963	65,3315	34,05649	10,46019	25,55433	14,98743	95,89123	47,73811	38,4663	40,35636	88,74109	48,62698	73,4909	62,89256	46,4669	59,12509	63,74834	78,17252	43,25037	59,52842	48,48386	80,36196	50,92936	29,91158	49,23105	85,68427	29,24728	17,67352	14,46694	36,28572	84,98722	38,23262	15,46799	4,539953	36,26595	28,67437	23,31033	28,73342	24,49187	21,96984	25,66997	15,96907	23,9267	37,57274	31,76054	49,75222	17,72256	26,05714	31,19736	34,31725	13,58339	13,70531	21,89379	36,0608
5/20/2020 6:10:00 PM	72	83,10532	53,58036	33,63443	25,35526	43,03472	66,90055	70,28784	44,4704	36,2634	38,48447	72,39411	51,21029	88,22267	35,06376	50,16434	41,69588	78,42804	20,13256	60,74319	19,17261	30,94255	22,72256	63,17992	16,65934	70,24253	45,74734	55,36238	34,13835	85,11073	75,77599	83,0254	86,60726	87,0899	86,26196	86,85	64,01241	74,5126	78,125	80,90926	63,62166	91,11392	51,25967	82,40005	68,06284	15,8419	52,96723	49,47958	38,12182	47,77444	65,90276	76,89124	49,76127	85,51696	85,1273	93,92496	93,37078	95,37149	86,98208	88,18407	94,4847	88,42934	95,88383	89,46964	94,45858	75,09525	79,52635	78,83047	59,83954	32,456	22,95673	43,2175	25,43642	59,46177	52,36109	54,24706	63,92242	70,9998	90,20123	93,11361	87,78231	92,58463	87,08561	93,37035	90,96223	92,36848	84,83912	98,14841	93,60991	62,16221	84,19769	61,26382	70,82449	16,51387	12,51858	18,25051	16,73837	37,22701	59,75119	43,14787	80,73317	95,65478	73,78979	76,00713	88,71568	87,86783	92,05349	88,13439	93,06933	89,9437	82,92413	90,52823	89,81046	71,63503	67,02573	80,12683	79,63638	35,28107	14,16017	14,30337	13,36103	81,22976	44,30578	25,7347	34,82676	89,61415	81,89178	77,88095	77,7044	94,07625	91,92687	96,02351	90,29102	65,44422	64,95986	86,90747	91,91209	58,99867	76,17719	70,8761	69,63907	34,78496	10,27195	24,85453	14,89017	96,67371	50,92466	40,88355	43,56889	91,15164	50,93936	75,90808	68,21424	48,22405	62,20788	66,69644	81,26272	46,0836	56,02337	51,49881	84,47054	53,71968	30,60476	51,53542	83,6131	31,99153	16,82589	15,85447	37,49475	83,57427	38,49083	16,81849	5,125787	37,98927	28,40856	25,63605	30,34511	26,5386	23,13329	26,72476	16,40363	25,64717	41,22597	32,71807	50,91864	16,79902	27,1379	33,07016	36,05694	13,15263	14,2144	22,56942	37,69625
5/20/2020 8:10:00 PM	74	87,95508	58,60681	38,8541	26,86471	43,71954	69,2897	73,5063	47,75061	35,8372	38,38127	80,30746	50,65843	90,80556	38,87786	53,25306	43,28001	79,81763	18,82702	66,00796	22,52279	33,07575	24,85163	59,18428	17,54683	71,48962	50,56829	58,19704	33,46416	91,06419	75,34462	86,62481	88,34922	90,44554	88,76286	89,90205	67,50761	77,36171	79,19762	84,00448	65,65208	91,32792	54,11922	83,96918	72,48086	16,35431	52,52127	52,37146	40,46806	49,73592	66,71358	80,18022	51,29981	89,1092	88,46983	95,07122	93,03831	97,76505	87,82107	89,61588	95,31222	88,60273	95,66804	91,50731	95,52485	77,13025	81,04602	80,43173	63,16562	34,53498	23,19725	42,39148	26,27059	61,6722	51,15709	55,32556	67,16553	76,56762	92,40316	92,29934	88,12653	95,98579	90,81109	94,99835	94,51066	93,60826	84,7793	97,65922	94,52407	65,89253	87,8755	61,93621	70,89294	16,35465	12,32247	17,73997	14,58623	40,39333	59,94611	45,43961	84,63694	97,25499	76,8205	78,29763	90,66611	90,5153	94,88982	90,84521	93,85355	91,05618	86,70148	92,49558	90,60359	76,52721	69,98632	83,2128	81,68387	37,39756	14,73841	14,66595	13,48351	82,31169	47,91121	28,45366	37,263	91,64491	83,10429	78,55315	77,48142	97,26418	92,62033	96,7662	91,04436	67,2362	69,6071	87,91162	94,43468	62,12658	77,19164	73,46265	71,91893	36,3121	10,44927	24,55736	16,21629	97,06793	53,89099	43,13619	46,96929	91,78307	59,09379	80,1644	66,44038	52,45103	64,99731	67,11974	85,30478	46,4064	60,5008	53,14717	85,7633	53,97132	35,29647	50,9556	86,98788	31,03545	17,39031	16,01701	37,50532	86,1153	41,25994	17,94692	5,364929	37,63774	32,61639	24,93555	31,74714	27,35467	23,60826	27,93615	16,24759	26,29338	43,50706	35,4724	53,68287	17,33318	30,08932	34,51861	39,28569	12,39038	14,80914	21,50406	38,81155
5/20/2020 10:10:00 PM	76	89,49347	58,91703	36,8482	26,8319	46,55242	70,69553	75,85758	49,1465	36,97288	38,73204	81,45661	50,32693	92,67518	38,55797	52,17521	46,49806	82,70371	21,95492	65,51241	24,1876	32,17741	25,23859	60,97826	16,96425	70,00691	51,52362	59,72459	35,52505	91,00713	79,027	89,65296	89,45934	92,00239	90,24205	91,85705	69,59411	77,41994	81,88535	85,37909	66,65811	93,8166	56,29186	84,13193	74,25088	16,87099	55,59689	54,01145	42,77402	55,87464	67,89906	80,99339	56,06522	91,10812	90,39484	97,60527	95,03696	98,58477	90,61478	90,14548	98,02554	92,12692	95,8897	94,31676	96,98573	80,0145	84,30192	83,33935	65,29682	33,34874	21,70818	46,31625	26,53335	65,09657	50,7845	57,52473	69,94446	77,02904	95,60089	93,46858	90,63992	96,46628	91,97889	96,97074	94,98204	95,80115	87,87978	98,2204	95,9949	68,98003	87,91722	62,35757	73,92076	16,56913	13,0055	18,43135	16,63068	44,12218	63,69093	45,20564	84,76265	98,4898	80,23693	79,73399	93,84132	92,77927	96,59407	93,04674	95,32065	92,56631	86,5855	93,99073	90,88935	77,44405	69,12398	84,25799	84,36658	39,55667	15,68047	15,36161	14,25135	85,09485	50,51614	27,73431	38,6926	93,60432	87,72022	81,42166	80,6266	96,66521	94,51668	97,2965	93,39902	68,39999	75,73608	89,59515	94,82144	61,98172	82,11532	74,31656	69,2513	35,01796	11,4296	24,21115	18,34231	98,31966	56,2261	46,10922	49,57283	94,64944	58,03244	82,20642	73,30833	52,96723	68,18359	68,44088	85,95871	47,7817	61,25103	52,83025	86,58406	56,7287	33,79317	55,51677	89,77171	29,99814	17,29533	18,31979	37,3671	90,64725	41,32301	18,06815	4,286445	39,42363	32,04507	23,54077	32,85043	26,75308	24,36885	30,54735	19,93866	26,92384	43,61385	35,40182	54,25488	19,04461	31,25076	32,39528	37,84365	12,26963	14,354	20,29862	40,11308
5/21/2020 12:10:00 AM	78	90,89301	60,30463	40,70327	29,07424	49,88588	73,02946	81,38345	50,00628	38,18109	43,22005	85,21449	54,22013	93,55991	40,42986	53,32277	47,41752	83,90949	21,87134	66,13678	23,67339	34,01477	27,1377	62,2771	16,06419	74,13994	57,00334	61,93904	37,78425	93,47087	78,26793	92,10488	92,80186	94,08681	91,12187	94,47565	71,84454	83,98451	83,76334	88,3515	71,60243	93,07707	57,39631	87,64838	76,5464	18,39585	55,76805	55,85689	40,47013	59,4811	71,44727	85,30546	56,56368	92,72947	93,80679	98,33465	96,75419	98,00771	91,53522	92,14399	97,98817	93,23242	96,39679	95,69636	98,12692	81,72289	86,15018	86,26866	66,64497	35,31782	23,92179	47,92696	26,93019	69,5088	53,60763	57,8773	70,71466	84,63929	97,57999	95,33281	92,28718	97,31399	92,86777	97,09501	97,11504	96,83445	89,76694	98,54195	97,0675	71,63262	90,9384	63,40607	77,55333	16,69975	13,1612	18,3839	17,34845	49,95351	65,41163	49,41652	84,98219	99,27235	83,57801	84,01677	95,11398	93,78447	96,39465	95,18616	96,16138	93,77197	87,7283	94,81529	92,77319	78,05744	73,01718	84,52676	85,31976	38,49213	15,342	15,0297	14,29798	86,82845	53,19381	30,12088	38,8045	95,58486	89,10747	83,99687	81,75875	97,95481	98,16119	97,92047	93,8465	73,12887	77,68168	90,65775	95,65401	64,47778	83,02422	78,32008	69,26559	34,00752	10,70872	24,01974	16,58309	98,9178	62,70025	47,31073	50,12607	95,31029	62,66267	88,94901	74,92008	55,23555	69,54852	75,21124	87,55865	47,33152	63,82647	54,11618	86,83529	60,02729	36,50475	57,87992	90,97377	31,74293	18,68714	17,32061	36,45965	90,27692	42,9023	17,47789	4,333762	41,35271	34,03011	27,32158	33,76347	28,7739	26,45039	30,81848	20,05982	27,55423	45,95291	35,47773	57,6175	19,47074	31,88661	32,95058	38,54153	12,66606	14,34979	23,61095	39,7706
5/21/2020 2:10:00 AM	80	93,58829	62,72126	40,19873	32,3604	51,02771	75,8448	82,79592	51,74618	41,25919	43,38071	85,91678	56,53852	95,43076	41,02916	54,04552	49,28044	85,88646	23,26302	66,13712	24,59031	33,30156	26,82886	64,61166	16,4374	76,35658	58,73915	64,55936	42,45434	93,93188	80,75169	94,28638	93,77515	93,55714	93,58656	95,81289	76,20952	84,12613	87,49641	90,71287	73,06124	94,4313	62,36005	92,07622	79,2365	18,92994	56,09465	58,44027	39,91186	60,65319	72,44447	87,08852	59,02969	93,30397	93,49738	98,07065	97,82749	98,20754	91,08056	96,30651	98,2863	93,70407	96,55878	97,88689	98,48067	83,20244	87,24228	86,90388	68,43231	36,56202	22,01087	46,08823	28,23511	71,32233	56,86767	65,0382	73,91779	85,75044	96,68124	97,03767	93,65923	98,11789	95,80826	97,65321	98,43743	97,70847	89,96098	99,16875	96,91361	75,7878	89,29384	66,67053	76,26741	17,18702	13,56709	20,68993	17,57529	50,73269	70,25462	50,34006	88,26572	99,01546	86,63689	85,37343	96,73878	96,32308	98,55376	95,45583	95,97342	94,30399	88,05157	96,19032	94,54402	79,5899	75,21345	87,08444	87,46175	38,94521	16,89531	15,38296	14,51799	88,92897	56,97211	32,95763	42,90126	97,25602	90,05215	87,96074	89,17524	98,80816	97,25562	98,01324	96,42214	73,43391	76,18244	91,91203	95,90262	67,15987	83,55086	77,78315	72,65916	34,14532	11,61603	24,18718	16,15295	99,03695	67,39639	50,86967	56,57446	94,79478	64,2354	90,96154	75,92976	55,86303	74,17213	80,53216	86,68898	50,2984	66,50986	54,42625	89,52138	60,94572	35,44947	58,72375	90,99767	31,4526	16,89268	16,64028	36,62736	90,7617	45,14996	18,03244	4,979346	43,10048	35,67183	28,74944	33,87427	31,75253	25,93315	33,74945	20,29185	28,57344	46,68621	36,06315	57,99161	20,77752	31,57031	32,72201	42,05481	14,19354	15,43739	21,46365	41,57956
5/21/2020 4:10:00 AM	82	93,94729	66,166	42,11642	32,04914	54,47088	75,93819	84,64433	52,66834	43,47549	43,5541	88,70973	59,35946	96,22203	43,28809	58,2832	51,97807	88,5758	25,37819	70,64815	27,50304	33,37865	27,34361	66,50385	16,52568	82,33691	59,93176	67,98934	39,02748	95,78091	81,92584	94,45444	93,93015	94,38509	96,26244	96,74853	77,46465	86,75723	87,46928	92,54234	73,86646	95,51945	63,71637	91,08947	80,9554	19,31076	56,2462	55,75424	40,36583	61,84827	75,93059	87,69736	61,40963	93,85473	95,03986	98,70304	98,5282	98,73447	92,62385	97,00549	98,49325	95,21566	97,43894	97,65417	98,84464	86,25843	90,2665	88,41306	70,04863	36,89241	23,92442	46,55317	28,38459	72,33553	58,91765	65,53672	75,57326	87,05758	98,06587	97,28565	93,76479	98,20223	95,35741	99,1054	98,82509	97,6097	92,41794	99,49533	98,4898	76,34685	91,36391	66,6371	80,08082	17,51651	14,56524	19,70456	16,14998	52,72692	75,03882	55,95373	88,41132	99,44794	91,48582	86,14169	97,32331	96,16235	98,73999	96,75909	98,17508	96,52983	91,77982	96,91003	94,64481	81,4564	76,5777	89,16943	88,92656	38,51473	15,34669	15,21676	14,99123	91,43001	61,57148	33,59182	42,58461	97,65279	92,6088	89,93348	89,14207	99,18504	97,42589	98,77715	97,35577	74,78241	79,86358	92,14854	97,37587	67,64817	83,773	81,48038	71,90602	35,66126	11,08007	22,44163	17,17016	99,438	66,59822	56,49681	54,48739	95,09864	65,49555	92,00625	78,52626	61,74355	77,32944	81,98891	91,37054	51,14161	71,21138	58,76907	92,87143	62,51312	36,5806	60,67556	92,87971	31,47712	18,385	18,27932	37,02489	91,8118	47,37801	19,91559	4,524135	44,52718	39,95621	31,21036	34,77108	32,85298	28,74213	34,45513	22,48411	29,86986	50,22947	39,05524	60,60725	21,01687	35,12862	33,69176	45,10568	14,66028	15,79679	21,72863	42,11283
5/21/2020 6:10:00 AM	84	94,59142	68,11899	42,21182	32,78929	57,5563	76,9552	87,20767	57,21175	47,29478	47,52128	88,92242	62,88972	96,46904	45,48222	60,79631	49,99607	89,56683	27,55658	73,425	29,44995	34,65358	28,05682	66,87874	16,90166	82,58302	62,08838	64,83422	40,68074	94,96084	85,57236	96,46857	96,15862	96,52486	97,17383	97,51851	79,46391	87,09798	88,79303	93,95488	73,99577	95,39878	65,12344	93,50409	82,22985	18,78081	58,14565	58,96227	41,4881	64,12399	76,79832	90,94648	63,2778	95,67502	95,47621	98,32877	98,69336	99,57035	94,76093	97,2427	99,42889	95,75114	98,14275	97,82729	99,16881	88,08978	90,29316	91,3358	77,66447	36,52707	25,66527	47,06634	28,23442	77,87481	59,80839	74,89438	79,66995	87,84531	98,33694	97,24588	94,74808	98,86046	95,61022	99,1626	99,1639	98,74483	93,50009	99,81875	97,23392	75,24902	91,92819	68,51003	83,58057	17,56417	14,4103	20,48174	16,99305	55,24536	76,08532	54,32989	89,73945	99,78876	92,99009	90,08759	97,89809	97,64962	98,36497	97,46347	98,70399	96,50848	91,71337	97,25589	96,37565	82,63007	76,73332	91,99782	91,08208	38,78109	16,12373	15,12917	15,69705	92,47638	63,06801	36,05479	44,80983	97,71289	92,68319	91,59933	92,27219	99,26973	98,94182	99,36948	97,98159	78,9642	83,28015	95,816	98,51873	71,28765	84,17033	82,33421	73,83732	35,56718	10,38772	24,21958	17,30534	99,82545	69,9055	53,96372	58,80981	97,47735	72,77679	92,24228	82,20215	61,06474	79,89694	82,06889	92,81962	53,5702	72,81105	61,14445	93,25356	64,18262	37,11518	63,1317	92,19592	31,55028	17,67096	19,33583	38,57787	93,76913	49,06581	21,32674	5,289498	49,05835	39,63107	31,16393	37,21126	32,93173	31,27611	36,97779	21,20904	31,82616	49,84631	39,58326	66,45252	21,26617	35,92617	32,69638	44,70443	13,27124	14,74642	22,02331	41,15903
5/21/2020 8:10:00 AM	86	94,76715	70,48608	45,85281	32,7819	57,47223	80,84943	90,09235	61,46987	48,17508	51,09403	91,30043	61,90139	96,30927	48,59838	63,11263	52,96399	91,31293	31,98725	75,7226	31,96563	36,271	29,41907	68,37098	18,75718	84,04053	65,83347	75,94144	42,091	96,21036	89,68295	96,40694	96,86415	97,21175	97,68168	98,77114	82,52895	89,94101	92,7978	94,87539	80,30256	96,59814	66,69733	92,62475	83,18765	19,93203	58,7165	62,31784	41,52602	67,33076	79,01145	94,698	68,68714	96,70928	97,03042	99,36845	99,37542	99,49174	96,73098	98,01828	99,40672	97,71172	98,32581	98,03403	99,22704	87,59871	93,04494	92,37138	80,48885	36,01238	24,38709	48,51252	29,94073	77,21368	61,69499	75,44043	84,74815	91,75495	98,79442	98,08487	96,17672	98,77943	96,05286	99,36967	99,48344	99,40401	94,40153	99,8785	97,59891	78,32367	92,97497	73,87924	81,02267	18,40717	14,94301	20,17532	16,32025	61,07483	79,05305	54,9502	92,20698	99,6846	94,79726	91,3972	98,46901	97,64603	99,54576	98,95765	99,11493	96,99216	95,56608	98,06118	97,31819	85,72282	82,47678	91,08132	92,58172	41,21761	16,65099	15,32348	15,87381	94,65262	63,12784	38,0428	46,08622	98,80954	93,5414	93,79829	93,09232	99,24728	98,86349	99,6824	98,16888	79,35131	86,56534	95,08123	98,97436	73,23394	84,32692	84,00828	78,39094	35,66306	9,76901	23,28719	16,64215	99,8716	70,32265	53,15512	58,89486	98,25852	72,60114	95,41736	82,07974	64,33336	80,60242	84,07059	93,37948	53,29272	73,65247	62,80235	93,66035	65,86835	39,04475	60,11563	94,99627	30,69235	17,66378	19,37956	36,95658	94,99669	50,80433	22,41504	5,623757	54,58949	43,30826	32,71946	38,03769	35,03067	33,0323	36,47795	25,88749	34,31207	51,54883	41,50924	65,9029	22,93808	39,30627	34,27435	48,6133	14,18753	15,45155	21,89648	42,44764
5/21/2020 10:10:00 AM	88	95,35581	73,99329	44,13599	34,67016	60,64552	80,83465	92,08368	63,67567	49,59784	50,04096	91,48003	65,50563	96,95423	47,54324	64,23996	54,17633	91,32171	32,96371	78,72969	30,67633	33,45504	29,95766	70,07743	17,3128	84,8258	68,16714	75,56366	44,80494	97,60355	92,42954	97,17755	97,70882	98,53718	98,55244	98,9609	84,61726	92,51132	93,20389	96,2699	83,42866	97,52031	66,78755	94,20873	85,33855	20,47911	61,1524	61,10736	40,54612	70,15971	82,63242	94,71271	72,28918	97,54573	98,70241	99,56351	99,12502	99,93107	97,30549	98,55762	99,2673	98,20023	98,85307	98,60661	99,29294	89,1974	91,48507	93,64355	79,95013	35,20426	24,46218	49,90903	27,91832	79,95152	66,50648	78,74517	85,98972	94,49201	99,27864	98,81818	97,56396	99,19824	97,7205	99,85757	99,57262	99,27477	96,30657	99,80998	98,27048	79,56061	93,21197	75,60801	82,87729	17,39314	15,79451	19,44532	17,48915	64,33024	82,54725	55,13863	92,37077	99,76431	96,45813	92,6722	99,16777	98,26425	99,47889	98,4527	99,20411	97,66862	96,54793	99,00441	97,86334	84,99545	83,5876	93,69861	92,88296	39,87373	16,5156	15,74098	16,0494	96,52631	65,44706	39,9808	49,42025	99,23437	94,92449	93,39799	95,44402	99,31511	98,78426	99,45527	98,61199	82,65224	90,16882	96,4977	99,32092	73,3696	86,85173	85,93688	77,78065	36,42808	10,69774	25,5343	16,21781	99,67921	71,00844	53,2199	60,04021	98,45069	72,89014	95,79866	83,67692	67,36108	82,36192	86,29959	94,84541	55,42061	76,19992	63,74488	95,23645	67,43066	38,7031	62,71918	96,41364	30,25074	19,90689	19,63501	37,48052	95,96776	51,1533	22,50491	6,789414	54,04904	44,10008	35,75445	41,43879	37,87508	33,16859	38,53041	25,47304	36,25747	56,25808	41,2538	67,93849	25,23292	36,75377	36,749	45,42171	14,38142	16,15502	22,72277	41,41323
5/21/2020 2:10:00 PM	92	96,74583	83,39744	47,50725	35,42613	72,96722	88,268	94,50687	66,37275	61,44162	55,68606	97,17141	72,20526	98,05325	58,17211	70,31975	56,88854	97,18543	37,62572	85,02646	35,46647	37,97124	32,21775	70,43201	18,00653	96,21594	78,41547	86,62405	47,50034	99,68682	96,87914	99,49306	99,16971	99,70235	99,48332	99,61034	90,45438	97,41904	96,16344	97,72885	88,93844	99,6591	77,66571	97,47624	91,80184	27,23668	61,70507	59,82172	43,38397	81,37517	90,29745	98,41767	80,60712	99,95311	99,62858	99,95268	99,74	99,92478	99,51909	99,314	99,92216	99,72094	99,44305	99,61787	99,46612	96,84862	96,56367	95,40071	84,87663	38,11222	30,24674	49,76376	28,07499	89,4603	77,00024	89,89266	90,31326	99,23001	99,69842	99,88699	98,81073	99,84943	99,40788	99,85169	99,82331	99,96864	97,62095	99,93589	99,57663	84,50356	96,21877	82,44061	89,21344	22,24697	17,43873	23,37948	15,23645	81,08678	91,20559	75,26373	95,74512	99,96974	98,46763	97,24435	99,65739	99,84224	99,87256	99,84927	99,67204	99,66809	98,29533	99,58755	99,16949	93,90163	90,79818	96,5435	94,1657	45,16233	14,61131	16,27645	16,33331	99,26746	73,67305	51,73561	61,8654	99,89052	97,63642	96,54778	96,79501	99,85681	99,8698	100	99,53913	92,39232	93,22834	98,99951	99,68598	90,11909	91,91134	92,96668	83,52516	43,66905	11,54385	33,97885	17,79516	100	79,47536	69,08744	65,66444	99,97168	83,98631	98,61496	90,21048	81,48513	89,88734	95,9384	98,28305	73,58138	87,9168	80,0889	98,13917	83,3727	50,15797	77,8679	98,43073	42,71027	23,28263	31,40715	38,93443	98,57124	59,50051	45,33322	7,278957	82,5954	49,79001	56,75239	42,2851	51,95871	40,77599	59,57898	27,25561	60,56393	72,8871	54,40152	73,79034	37,9787	45,67031	48,60286	53,85804	28,71574	18,72624	28,13729	41,87114
5/21/2020 4:10:00 PM	94	98,18945	86,99091	48,84809	36,51932	72,8782	89,80396	94,95178	70,82525	66,61646	65,67258	96,68663	74,81357	99,23886	59,26676	71,95238	61,14838	97,49517	37,81208	84,64074	36,94477	39,64655	33,45062	71,17857	18,98631	94,58236	87,55202	88,53428	50,19631	99,87436	97,46504	99,52773	99,41492	99,85957	99,29141	99,80637	91,00755	98,08881	97,35652	98,50519	90,59241	99,85557	75,0183	96,70252	93,78303	29,32617	62,51202	66,65735	44,15251	82,96315	92,44653	98,71036	79,26974	99,82323	99,70202	99,91926	99,9464	100	99,35503	99,78373	99,97749	99,75581	99,88071	99,74255	99,66484	95,47946	97,43824	95,94917	85,72191	43,52584	31,39824	51,51774	27,96613	92,03603	76,86264	87,79779	91,7077	99,62077	99,70312	99,86262	98,95004	99,90813	99,42702	99,92664	99,84927	100	98,52944	100	99,59142	85,81261	98,94479	84,15065	90,52664	29,53167	18,01089	20,58521	13,79331	79,95959	90,06853	71,62295	97,73846	100	98,78951	96,5042	99,90192	99,69407	100	99,79436	99,75064	99,62692	99,27905	99,29722	99,09158	95,15667	93,32153	96,47353	95,20426	45,66879	13,11678	18,76257	16,30865	99,59341	73,24374	51,44908	62,21548	99,86213	98,11409	97,23647	97,25071	99,94862	99,94025	99,86385	99,76224	95,13802	93,71774	99,24113	99,68958	92,75483	93,78489	94,06609	87,03899	45,31429	11,65928	28,86135	16,78907	99,93715	83,09412	72,36946	68,20382	99,89183	85,84473	99,33224	90,7682	86,55807	93,27779	95,67818	98,95917	87,19048	89,68971	83,01614	98,33748	85,96037	48,92704	77,88303	98,86073	49,95516	23,7987	28,484	39,73544	99,01215	59,03378	27,97752	7,017848	81,21062	55,53645	48,87731	43,85023	54,68197	40,02591	61,38471	27,91985	53,89264	67,94568	57,31261	79,56503	36,6561	45,9013	50,41625	52,52453	28,31136	21,58073	24,06775	42,62088
5/21/2020 6:10:00 PM	96	99,52773	91,19882	55,39663	39,62947	73,10325	92,6059	95,36369	71,24254	62,68996	70,6172	97,81381	76,67268	99,05207	62,58973	74,51577	63,19	96,8569	37,96896	89,50708	37,60195	39,70636	38,62359	72,35079	18,68134	96,0217	85,4836	89,21392	52,04894	99,86924	98,18309	99,77274	99,5919	99,94067	99,5229	99,56152	92,70399	98,34432	97,82259	97,98299	91,21063	99,88063	77,9928	97,1281	94,71092	28,65937	62,1227	63,09745	44,4427	86,79025	94,02402	98,03458	86,69016	99,82669	99,72929	99,96429	99,92263	100	99,57117	99,90579	99,90598	99,96008	99,92345	99,92422	99,86552	97,19572	97,9246	97,0966	87,92979	43,09164	29,28285	52,9271	27,09618	92,55049	80,57272	90,72219	91,40626	99,67155	100	99,94025	99,61572	99,97679	99,76818	99,97768	99,94392	100	98,6622	99,91788	99,61823	88,02435	97,44841	86,91078	93,55645	23,03113	17,48999	24,1322	16,48734	87,88531	92,13577	73,4051	97,87895	100	99,04807	98,37264	99,69613	99,86267	99,92015	99,94282	99,94453	99,62292	99,22794	99,42053	99,3998	96,36564	94,38294	97,92876	97,35508	42,47361	13,94203	17,15241	16,21671	99,24134	79,94489	55,47794	66,44624	99,91933	98,99868	97,54353	97,9948	99,92457	100	99,81729	99,83511	94,00076	93,81625	99,67742	99,7458	91,23577	94,54804	95,04995	89,00193	47,9814	10,32611	31,68124	16,85331	100	84,36257	77,00299	70,58066	100	90,64745	99,82123	92,97145	84,9196	92,9595	96,96929	99,63224	75,88556	91,22009	79,35082	99,1067	84,88319	55,29067	74,1152	98,62511	46,90242	26,21691	26,46034	40,26836	99,39144	62,48556	44,12074	9,624434	75,56097	53,73895	52,73189	51,46289	67,90838	41,01625	60,32528	29,23864	64,02133	66,64423	65,95132	77,39148	38,38376	50,81061	57,46794	52,50242	29,92244	17,65846	32,18301	42,20595
5/21/2020 8:10:00 PM	98	99,60826	90,60082	55,18554	42,04147	76,88081	94,15637	96,77374	74,39275	68,95868	59,9464	97,98009	77,17417	99,40456	62,87585	77,11263	66,05563	98,01435	39,04461	88,91261	39,49596	40,53838	32,81533	71,95396	18,89016	97,09259	86,4374	91,43554	54,71175	99,83257	97,72609	100	99,82648	99,95973	99,69648	99,75873	93,32988	98,67926	99,08177	99,04992	93,61869	99,7809	77,7178	97,71014	95,24958	25,38987	66,9818	63,31282	44,29314	85,72924	94,60814	99,38674	84,28459	99,94833	99,64232	100	99,97811	100	99,73495	99,76065	99,96318	99,78408	99,82483	99,81944	99,97935	99,06299	97,75137	97,64195	87,54671	43,60839	30,9996	51,90401	29,21619	95,37674	79,47793	89,96871	94,094	99,71706	99,91773	99,86807	99,34122	99,90986	99,93397	99,98032	99,9178	99,93501	99,20914	100	99,96194	90,97363	98,87054	87,30202	95,01513	34,9169	19,12495	21,50282	14,54693	87,65819	92,45068	78,92567	99,12005	100	99,29971	98,69904	99,96622	99,7103	100	99,97437	99,92298	99,63245	99,16467	99,78193	99,68412	95,38496	94,08289	98,12914	98,18987	44,32126	14,34827	15,65042	16,85144	99,55702	79,70069	57,49013	69,55219	100	98,99494	99,2555	99,32417	99,96864	99,87436	99,97417	99,64163	96,11896	95,79845	99,69303	99,98135	92,63553	95,00138	95,16129	91,51519	43,44724	10,76806	25,14389	16,27431	99,98122	86,28156	70,65505	68,16513	100	91,37682	99,5794	93,67332	87,6421	93,5963	97,41843	99,28667	81,63744	95,96203	83,55922	98,95751	91,3559	52,67863	80,74297	98,809	41,29186	23,62007	50,12219	43,17405	99,28548	71,009	37,96736	11,60733	80,67916	55,99718	55,98965	50,9911	51,45412	52,14917	67,99839	30,5515	61,63869	66,17857	57,01371	78,66544	41,96508	48,19194	57,36198	55,47007	24,47675	24,57629	25,10161	41,91541
5/21/2020 10:10:00 PM	100	99,67534	93,11443	59,87498	42,91045	77,22832	95,20337	97,74017	76,65244	70,80218	67,4904	98,92732	78,94749	99,54168	63,15699	78,63098	69,62817	98,87019	42,24836	90,93619	42,15607	44,63811	36,81642	73,86446	19,38799	98,16437	91,74072	91,80061	58,20361	99,94868	98,8874	99,83332	99,91953	99,98087	99,62782	99,83243	95,7063	98,67043	98,75187	99,64213	92,98526	99,8861	86,06819	98,5894	95,91016	30,73048	64,77564	64,8787	43,19193	89,12053	96,71793	99,23285	85,19259	100	99,78519	100	100	100	99,77177	99,78704	99,93826	100	99,84099	99,93907	99,98122	98,79448	98,31013	97,9262	90,80798	44,0453	27,85505	51,5167	27,85657	96,55318	84,15306	92,67511	95,04192	99,97086	100	99,98115	99,47399	99,97279	99,89645	99,98093	100	99,93514	99,20369	99,97514	99,93375	92,96772	98,86287	87,45911	94,88154	22,2	16,97765	19,4045	14,77336	87,53074	94,3178	74,20453	98,88097	100	99,54956	99,16445	100	100	100	99,97984	99,95289	99,85757	98,87724	99,90447	99,76964	98,01082	94,65787	98,56964	97,87474	45,37861	13,26564	16,22659	17,13217	99,65574	85,42509	60,79727	69,59079	100	99,2783	99,19955	99,2888	99,98073	100	100	99,85163	96,15675	97,49172	99,72363	99,95966	94,25986	96,19046	95,02846	91,62363	46,62135	10,3277	25,49237	15,54694	99,97168	88,94473	70,03018	71,68511	99,9799	92,62766	99,77592	94,49982	93,78786	93,46583	98,29874	99,74227	79,69572	95,21994	84,61987	99,44995	87,86196	57,21258	77,06642	98,89175	54,62609	23,17149	36,89725	43,06539	99,7543	67,65846	44,1592	10,05899	82,3727	65,16006	54,77219	49,6958	63,207	48,01373	63,86218	32,80532	52,92511	66,74631	59,90018	80,37846	32,94844	53,60688	56,15723	60,31748	31,93399	19,30482	23,13792	44,70691
5/22/2020 12:10:00 AM	102	99,80452	96,63718	61,0342	44,49368	78,69356	96,71156	99,42128	75,07986	70,95207	64,19477	98,54789	82,74433	99,43496	67,08492	80,75859	72,09549	99,16964	45,45542	91,58385	45,31588	41,30333	40,67791	74,67562	19,41347	98,35212	92,4377	94,68032	58,76139	99,93529	98,98043	100	99,89474	99,98087	99,71645	99,93016	95,92886	99,52905	98,66235	99,70912	94,84721	99,8488	87,219	98,76624	96,83425	30,5133	64,45299	62,79419	45,53092	89,90363	96,25671	99,15762	87,44868	99,93292	99,82089	99,9511	100	100	99,77184	99,92921	100	99,97409	99,85445	99,86496	99,97141	98,57918	98,859	98,18309	91,08105	42,24697	29,02844	52,84614	27,2918	97,08721	87,06711	95,77525	96,40107	99,77613	100	100	99,63957	99,96996	99,97962	100	99,97604	100	99,50204	100	100	94,03564	99,14222	89,68723	94,34212	23,57855	17,51409	19,18988	15,34462	91,19668	94,28548	81,11364	98,52703	100	99,69434	99,60433	99,98026	99,95655	100	100	100	99,80598	99,53747	99,90613	99,79346	98,53849	95,76321	98,94646	98,73716	44,30157	14,50555	16,02474	16,3617	99,89715	87,94279	62,50739	71,35265	100	99,84029	99,74919	99,5957	100	99,97949	100	99,94633	96,97453	97,33125	99,2832	100	95,93453	95,97086	95,8256	91,45709	46,32957	11,7756	25,96223	15,77649	100	92,13038	78,41553	76,74527	99,93991	94,18685	100	95,45486	89,58948	96,05003	97,70344	99,91193	82,73072	94,70346	84,01097	99,33128	89,72742	55,50572	78,85515	99,37135	47,7859	23,91827	29,55267	44,53394	99,85065	71,87037	48,16017	9,345435	80,6422	67,86058	56,89558	51,70839	69,54105	49,67527	70,27036	36,78569	56,89448	70,35139	59,46156	80,86221	39,56814	52,65044	59,82268	60,24232	24,74919	20,68233	23,555	42,66986
5/22/2020 2:10:00 AM	104	99,88969	94,70014	62,56024	45,15093	80,94013	96,93558	99,36899	79,25557	74,96684	69,41713	98,83282	83,71243	99,83154	70,37868	82,2067	75,34234	99,26868	46,14024	93,61047	47,62565	41,09327	35,32037	75,55364	19,68336	98,49146	93,0743	94,40195	58,97015	100	99,64778	99,9408	99,94073	100	99,95517	99,98065	96,84586	99,74124	99,05698	99,79532	95,19907	99,89694	85,67356	98,66331	97,84351	25,66548	63,85548	68,25147	46,51891	89,0777	95,85026	99,33611	89,18338	100	99,82697	100	100	100	99,74104	100	100	99,95905	99,8919	99,80568	99,96305	99,32928	99,28693	98,74226	94,09946	40,84079	27,3329	54,70159	24,95731	98,92815	89,25585	95,98192	97,33388	99,79099	100	100	99,76135	100	99,81295	99,97092	99,97541	99,97984	99,83919	99,95711	99,88942	94,37735	99,33632	91,69333	94,45284	22,99424	16,53183	19,75872	15,15735	90,75141	98,12135	81,99029	99,33805	99,9797	99,86068	99,66643	100	100	100	99,97997	100	99,9136	99,73586	99,97403	99,86572	97,87308	97,14641	99,42937	98,77591	44,28755	12,70302	15,96202	16,40266	100	87,90064	66,44694	74,40948	100	99,53719	99,44408	99,78408	99,98017	99,90855	100	100	96,91321	98,15844	99,89045	100	93,17564	97,36799	96,17332	92,14108	43,9584	12,34575	26,30796	14,66595	100	90,78837	79,0156	76,01659	99,95531	97,17597	99,93473	97,93414	91,34443	97,1377	98,48454	99,92609	90,78651	97,10607	88,03956	99,71383	92,94485	56,21042	80,52968	99,54403	36,76192	32,53965	26,33144	43,49041	99,85053	72,58642	39,10436	11,65955	83,25037	71,00686	62,922	56,99831	66,54073	54,0518	61,44107	37,91929	57,44136	69,28686	64,50721	82,40918	46,83267	59,20134	59,04426	59,61332	22,77077	18,27497	38,39447	41,68428
5/22/2020 4:10:00 AM	106	99,76646	95,57527	62,7265	46,9592	83,19401	97,82004	99,60738	82,28262	76,97323	67,76048	99,62623	85,89046	99,71458	71,04112	82,82577	75,17227	99,47434	45,62479	93,57504	52,06081	40,88335	36,03103	77,73714	20,30407	99,09518	93,62242	93,77259	62,75531	100	99,46791	99,94495	99,88914	100	99,96533	99,96858	96,63856	99,95069	99,22456	99,7067	95,52325	100	86,44611	98,897	97,51299	26,8915	67,38941	70,10403	44,3205	90,83782	96,72318	99,66547	91,06654	99,97942	99,94874	100	100	100	99,86786	100	99,97009	99,95627	99,94073	99,93486	100	99,24728	99,15022	98,82267	95,28674	43,4882	26,66466	56,48307	26,18928	99,48849	90,43594	96,27769	97,86929	99,80064	100	99,97347	99,9352	99,92354	99,95753	100	100	100	99,82862	99,97382	99,93915	94,48138	98,9841	90,78181	95,75528	20,8667	17,77962	19,05483	14,02451	92,76933	97,69653	83,65495	99,49677	100	99,71706	99,61069	100	100	100	99,97015	99,97362	100	99,77544	99,91773	99,86966	99,00489	98,9687	99,05132	99,28024	42,19324	13,59589	16,13789	17,26017	100	90,95905	69,27311	74,04102	100	99,81081	99,80023	99,86213	100	99,97196	100	99,97955	98,17985	98,41526	100	99,93589	94,81177	98,07692	96,52106	95,00836	42,0548	12,48328	23,80132	17,79426	100	93,22164	77,36703	80,4809	99,95069	96,82064	99,93079	97,81603	92,81672	98,16085	99,08523	99,74574	81,94415	97,07684	87,27039	99,47938	93,43342	60,62535	83,5711	99,41583	37,15834	22,03125	25,92887	43,30363	99,91994	74,83588	42,14592	12,02034	87,14163	69,76666	69,44899	55,00166	62,67718	59,2296	69,16591	37,25333	59,44117	72,19414	61,05416	84,24107	42,62794	56,55635	63,34833	60,66589	27,16215	18,80505	24,26565	41,34159
5/22/2020 6:10:00 AM	108	99,82034	95,45238	62,26915	46,82603	83,4567	98,90819	99,34288	84,47075	78,68196	68,29335	99,5468	87,11621	99,74559	71,41406	84,96263	77,32939	99,6415	48,56792	94,76501	53,47639	38,9401	33,96068	75,18603	20,30704	99,31415	95,72502	95,85786	63,21404	100	99,80701	99,96823	99,97749	99,96568	100	99,98129	97,74143	99,81101	99,63548	99,87794	97,70309	99,98038	88,41202	99,75913	98,8559	27,20325	66,92149	72,54096	45,07191	91,08312	97,06786	99,98032	94,759	100	99,9808	100	100	100	99,92879	99,9799	99,91332	100	99,94702	100	99,93956	99,54458	99,68874	99,69676	96,60029	48,64894	27,99507	56,28379	26,36633	99,26911	91,07448	96,07951	97,62724	99,96588	100	100	100	99,95524	99,97334	100	100	100	99,90503	100	99,93162	96,07021	99,29419	92,93656	96,72443	23,68776	17,01723	19,24776	13,4795	95,93204	98,13247	84,06015	99,58499	100	99,9361	99,75609	99,96678	100	100	100	100	99,95905	99,86116	100	99,90544	98,87192	97,38049	98,96615	99,06685	46,59359	14,70146	15,55779	15,31139	100	94,40884	69,63493	78,32567	99,95179	99,66229	99,82214	99,83491	99,97865	99,95462	100	100	99,29577	98,59044	99,95379	100	95,13257	99,04061	97,5257	95,65982	46,3838	11,28882	25,54301	16,36156	100	94,39538	80,73642	81,19032	100	97,85257	99,92685	98,65012	95,54957	98,37602	99,17626	100	81,57735	98,55161	92,40088	99,71486	92,85995	59,94695	92,3461	99,7067	40,03523	22,40986	26,61258	43,8503	99,94474	74,08199	58,92332	11,42359	88,99315	71,92667	69,30807	60,39008	73,17212	55,8296	72,21886	42,41131	70,86608	80,92583	61,36687	86,76808	42,39515	58,64597	58,44213	61,03559	22,92848	20,55109	24,97416	41,12387
5/22/2020 8:10:00 AM	110	99,81729	98,06622	63,1681	49,33549	84,42329	99,01408	99,72929	87,88255	82,18018	72,64561	99,70394	90,9212	99,84306	74,41693	86,99879	80,30876	99,28741	51,95637	95,32577	52,46029	42,66516	33,86743	76,55863	18,70172	99,34972	95,69035	97,93332	65,79327	100	100	99,95753	99,96698	100	100	99,97196	98,43005	99,97431	99,45319	99,93548	98,24374	100	86,74418	99,57395	98,9383	24,75823	67,13818	73,91191	46,40397	93,78047	97,94574	100	95,91553	100	99,91442	100	100	100	99,92657	99,98108	100	100	99,96801	100	100	99,49423	99,80334	99,50762	96,52797	40,13656	25,33115	54,20432	27,79654	99,19894	94,04081	97,55685	98,61061	99,94453	100	100	100	100	100	100	99,96934	100	99,97002	100	99,95061	96,23439	99,5879	93,18697	97,70571	21,7736	16,66557	19,82745	13,15394	94,30814	97,62987	87,40219	99,75485	100	99,97673	99,86496	100	100	99,96941	100	99,96132	99,9558	99,97631	99,97002	99,94018	99,44015	99,08675	99,57131	99,5548	44,28755	13,18903	14,97555	13,90142	100	94,69144	71,4171	80,04152	100	99,82455	99,86718	99,97562	100	100	100	100	99,60966	98,62525	99,88989	99,97147	96,76725	98,38514	97,61902	95,7137	49,55205	12,60638	31,2605	16,85504	100	95,73732	84,66174	84,46909	100	98,65453	100	98,56384	96,20911	98,53407	99,89562	99,91518	80,14852	98,00655	91,96383	99,87906	92,8438	60,35678	87,77471	99,89515	35,26981	23,51846	26,86284	45,31506	99,97659	77,35735	48,83787	13,77894	87,33105	73,22282	78,06146	59,81763	66,97833	56,30099	73,45699	44,28942	71,75102	80,88418	60,81752	87,3691	42,6014	58,72423	64,6817	63,51978	30,71114	19,05766	26,30561	38,54036
5/22/2020 10:10:00 AM	112	99,90551	97,76311	66,5654	49,93977	88,25003	99,12253	99,66325	89,02437	82,2541	73,31068	99,53747	90,92893	99,9645	73,40538	88,98749	82,86915	99,69048	52,51126	95,30822	54,61926	44,14152	33,016	76,86803	17,98319	99,36098	96,33649	98,27426	70,13691	99,96056	99,97334	100	99,94709	100	100	100	98,74613	99,89569	99,83187	99,9801	98,51218	100	90,5714	99,77689	99,61104	31,2098	63,32208	71,23743	45,78042	94,87013	98,87669	99,95689	97,50552	100	100	100	100	100	99,9395	100	100	100	100	99,7936	99,95379	99,53899	99,7284	99,59328	97,62033	41,32902	27,3539	55,33688	27,80242	99,14754	94,37306	97,95776	98,36703	100	100	100	100	100	99,95635	100	100	100	100	100	99,72819	98,15339	99,25163	93,87641	98,05531	20,3203	17,15117	19,85529	14,14857	96,43726	98,57855	87,43259	99,50832	100	99,97865	100	99,96754	100	99,97838	100	100	99,97023	99,94613	100	100	99,11105	97,91508	99,29473	99,54279	46,94117	13,84035	16,19432	13,85707	100	96,91271	74,45057	82,56514	100	99,82172	99,6357	99,94833	99,97485	99,94579	100	99,95324	99,2343	99,54264	100	99,98108	96,49066	98,73985	98,89278	96,19191	42,77202	10,8792	27,19869	16,88239	100	96,8178	83,77894	83,57504	100	97,87771	100	98,92849	96,43533	99,00254	99,88346	99,95738	83,66691	98,58159	91,00845	99,8548	95,5238	65,31312	88,52198	99,70664	40,91525	26,53508	24,9218	44,53236	99,93956	79,66132	69,88954	14,85204	88,20679	75,4099	77,84173	62,9347	74,06927	58,81383	75,6152	45,97232	70,61292	83,20631	68,54188	90,64089	48,28312	62,58744	64,67072	64,52116	29,18828	23,643	25,27444	40,147
5/22/2020 12:10:00 PM	114	99,93417	97,63256	67,63759	52,28511	91,56181	98,67222	99,65918	91,34264	83,91399	76,17318	99,92339	91,1638	100	75,28453	89,72784	84,83574	99,84831	52,76954	96,86651	57,39438	43,41948	37,4341	76,14791	18,1871	99,50376	98,25446	99,46481	71,58937	100	100	100	99,97485	100	100	99,96167	99,46265	100	99,90847	99,97549	98,93278	100	90,20198	99,70856	99,80721	26,33524	66,29863	71,8107	46,80199	94,58658	98,67091	100	97,4051	100	99,93604	100	100	100	100	100	100	100	100	99,97258	100	99,97224	99,84473	99,64461	98,36069	41,4861	26,66604	56,55096	27,39901	99,24825	94,35373	97,99618	99,23153	99,9397	100	100	100	100	100	100	100	100	99,98017	100	99,87373	97,091	99,81192	95,19376	98,88802	21,58364	15,66879	19,26268	12,79675	96,92046	99,46826	90,386	99,742	100	99,96829	99,97554	100	100	100	100	100	99,80279	99,79429	100	99,97687	99,32638	98,64307	99,49479	99,68986	44,3931	12,9865	15,74575	12,99044	100	96,98346	77,64679	85,39636	100	99,95074	99,97417	99,98108	99,96926	99,97514	100	100	99,55446	99,60295	99,97541	99,97906	97,41083	99,04171	99,10567	97,38899	42,90838	9,720519	25,68821	14,60724	100	96,48763	83,25259	87,80021	100	98,93726	99,96961	99,66685	97,14095	98,88505	99,74567	99,91255	91,7479	99,40566	92,98582	99,87698	94,35041	70,03648	89,93673	99,82876	46,95168	28,4306	30,46585	46,03206	99,93659	84,90275	44,11052	16,34201	90,14009	77,02959	73,6088	63,3495	81,45502	58,18855	74,73378	49,43966	72,26604	81,21255	65,02867	92,28427	45,04	59,05435	62,41932	64,70477	26,01266	18,92801	28,27787	37,60202
5/22/2020 2:10:00 PM	116	99,89742	98,4384	71,84011	55,03053	92,48218	99,56364	99,81806	93,16306	85,4865	79,87449	99,79257	94,26385	99,91863	80,68137	90,39201	87,15649	99,69138	57,09163	96,47042	62,86915	42,84061	35,79113	76,35576	19,01878	99,81446	98,10945	99,09449	73,48495	100	100	100	100	100	100	100	99,82862	99,98122	99,74303	99,94045	98,66082	99,97252	91,8976	99,91152	99,82876	33,52509	66,98048	71,24096	45,33889	95,83147	99,24176	99,94889	98,35724	100	99,9522	100	100	100	99,97071	100	100	100	99,94936	100	99,96767	99,77702	99,95061	99,92699	98,4719	42,3423	27,97442	56,82727	29,11514	99,42979	95,87817	97,80712	99,52994	100	100	100	100	99,98045	100	100	100	100	100	100	100	98,67719	99,60876	96,24945	98,96283	20,68372	15,24267	20,30663	12,34106	97,64492	99,49879	91,01093	99,93811	100	100	100	100	100	100	100	100	100	99,92871	99,98122	100	99,43489	99,31637	99,34232	99,85944	41,94525	11,6563	15,17297	13,91668	99,95462	98,39246	81,86575	87,91148	100	99,97645	99,97962	100	100	100	100	100	99,76563	99,54417	100	100	99,05871	99,36637	99,50389	97,53447	44,6674	9,817018	30,25019	14,52324	100	97,72512	89,10152	87,71468	100	99,32879	100	99,52123	99,15783	99,77551	99,98073	100	88,15801	99,69427	95,70596	99,94923	96,56084	68,27531	92,38174	99,81474	36,87348	24,90295	24,83933	45,6719	99,84361	87,32565	59,4719	16,85172	91,9992	82,81374	75,19044	71,0662	77,34886	66,22092	76,53584	51,36219	75,29482	83,80962	71,17809	93,66117	55,93618	65,17318	62,75075	69,38853	23,59375	18,30854	25,65312	36,40598
5/22/2020 6:10:00 PM	120	100	99,67197	76,7754	59,19361	94,91711	99,98032	99,94488	95,02217	93,09572	83,42521	99,97535	96,06606	100	80,45272	92,70813	89,91469	99,84569	64,96691	98,13999	67,13023	41,03296	34,89673	78,78432	17,06537	99,97141	99,27857	99,78925	79,80003	100	100	100	100	100	100	100	99,83926	100	99,91974	99,98108	99,5517	100	96,04395	99,8186	99,81066	27,77527	62,27426	68,62863	42,0251	96,10266	99,56593	99,93451	98,85617	100	100	100	100	100	100	100	100	100	100	100	100	99,94295	99,94178	99,85065	99,39897	38,78509	29,70207	55,18361	27,67863	99,81985	97,5954	99,35179	99,8488	100	100	100	100	100	100	100	100	100	99,96877	100	99,95497	98,47149	99,88009	98,11802	98,74993	21,64221	14,59825	16,90498	12,76836	99,29377	99,82207	95,46184	100	100	100	99,97079	100	100	100	100	100	100	99,87939	100	99,96726	99,8213	99,06941	99,86469	99,97727	44,916	11,14514	15,51648	13,17591	100	99,25404	84,20508	92,27116	100	99,9455	100	99,97652	100	100	100	100	99,97942	99,94756	100	100	99,57395	99,98135	98,91039	98,99833	38,83275	9,396829	22,77575	16,45191	100	99,01201	92,55195	92,53613	100	99,58148	100	99,54963	99,1159	99,7563	99,93169	100	88,40261	99,74732	96,36405	99,89791	97,36834	72,10095	89,36437	99,81364	34,52572	32,04624	23,66815	44,82434	99,91747	90,09499	48,89989	21,38787	93,18054	88,55355	79,20522	73,13032	72,6881	70,64006	82,40952	56,70707	73,22558	85,44845	75,5419	95,30408	53,68562	64,48794	65,07053	72,89374	25,5332	21,39257	29,35973	36,94953
5/22/2020 8:10:00 PM	122	100	99,82365	80,10168	60,95663	96,01266	99,97811	100	96,71793	90,42696	82,81637	99,97783	97,65218	100	83,67837	93,73971	92,93484	99,75968	66,75294	98,82861	68,26744	41,82962	36,55145	80,70154	17,63649	99,90813	99,52753	99,8204	80,8821	100	100	100	100	99,9779	100	100	99,88057	100	100	100	99,61145	100	97,75144	99,75244	99,88029	26,35099	60,42723	69,12785	41,14915	97,14882	99,70801	99,91643	99,09097	100	100	100	100	100	100	100	100	100	99,97721	100	100	99,91663	99,93583	99,86538	99,87187	39,75313	28,0962	55,14997	26,36729	99,89861	98,25473	98,97727	99,96843	100	100	100	100	100	100	99,98045	100	100	100	100	100	99,22366	99,87138	99,03847	99,39525	21,37427	14,22801	18,30688	12,74985	99,74332	99,87801	94,71161	99,95642	100	100	100	100	100	100	100	100	100	99,97604	99,95186	100	99,92595	98,93851	99,93762	99,97906	42,8371	11,35396	15,28798	12,31101	100	99,64412	87,94617	94,0205	100	99,97099	99,97037	100	100	100	100	100	99,93929	99,78994	100	100	99,18311	99,82227	99,6701	98,78165	43,21832	9,35103	25,00974	14,85694	100	98,93878	93,06414	93,08294	100	99,952	100	99,82352	99,48	99,86447	100	100	91,79149	99,90627	98,41257	100	98,62138	74,28181	93,16465	99,91711	33,67416	22,49938	23,63734	45,71874	100	91,51809	51,22921	19,65994	94,15472	87,56576	85,97018	75,67156	79,82262	70,27368	87,77728	60,55109	80,89522	90,74644	77,85326	96,11655	52,12851	68,1925	68,9238	76,30189	31,62004	16,89987	23,28919	35,17808
5/22/2020 10:10:00 PM	124	100	99,72129	79,46246	62,58352	96,81933	99,90701	99,97596	96,83632	93,94659	85,56131	100	97,98112	100	82,8333	95,24232	92,74978	99,94868	71,87514	99,02486	72,59892	38,96172	34,07127	79,56952	18,42389	99,86185	99,70995	99,93065	82,13266	100	100	100	100	100	100	100	99,9341	100	100	100	99,47157	100	99,02141	100	99,68916	33,38238	63,71926	70,21773	39,67811	97,72153	99,952	99,98026	99,50176	100	99,94461	100	100	100	100	100	100	100	100	100	99,94812	99,937	100	99,89211	99,58298	42,15559	31,45979	53,52972	25,67176	99,90654	98,76762	99,4753	99,8157	100	100	100	100	100	100	100	100	100	100	100	99,98108	99,41424	99,97244	98,74924	99,43295	19,73012	14,78842	15,88404	11,77822	99,4333	99,94881	95,87167	100	100	99,98108	99,97161	100	100	100	100	100	99,96436	99,97906	99,9808	100	99,94144	99,52926	99,87946	99,87581	41,74383	11,39368	15,18754	13,5045	100	99,30773	87,72996	95,53817	100	100	100	99,96996	100	100	100	100	99,94771	99,90633	100	100	99,51261	99,93217	99,41673	99,46114	49,69773	10,25151	21,61852	14,63631	100	99,66257	94,97252	94,63259	100	99,92256	100	99,82807	99,47771	99,94923	100	100	91,93904	99,82178	98,1706	99,97879	97,92979	77,76167	91,96653	100	31,96473	31,12221	24,57643	45,52422	100	94,04302	57,55077	19,3587	92,86404	90,40652	84,1849	77,58855	80,73579	73,46914	84,57256	62,39328	80,15252	87,34845	78,14047	95,83022	47,26321	74,89548	86,99491	78,14124	33,27399	18,515	33,98327	32,90181
5/23/2020 12:10:00 AM	126	100	99,86157	83,67436	64,75837	96,8091	99,95772	100	98,09489	95,60297	87,10143	99,9618	98,67596	100	84,68722	96,07021	94,96519	99,92263	71,26714	99,13993	73,82551	41,00706	35,87085	79,03259	16,62218	99,95006	99,86262	99,95793	82,1348	100	100	100	100	100	100	100	99,81895	100	100	100	99,61525	100	98,25272	99,885	100	28,53137	61,40528	68,17384	40,08358	98,39239	99,92084	100	99,26814	100	99,97582	100	100	100	100	100	100	100	100	100	99,9493	99,98005	99,92401	99,9801	99,87325	36,7783	27,00424	51,48148	24,59949	100	98,90114	99,79284	99,81281	100	100	99,95414	100	100	100	100	100	100	100	100	100	99,52773	100	99,12502	99,78235	19,65428	12,67276	18,23767	11,23363	99,77633	99,88512	98,17763	100	100	99,92043	100	100	100	100	100	100	100	100	100	99,97582	99,92892	99,07473	99,91918	99,79547	38,24333	12,30686	14,53229	12,65328	100	99,71037	89,17309	95,58887	100	100	100	100	100	100	100	100	99,97313	99,87166	100	100	99,73172	99,96049	99,51841	99,77115	39,91123	9,954272	21,50531	14,07956	100	99,30027	95,20592	96,21187	100	100	100	99,86758	99,64205	99,89612	99,95662	100	91,13596	99,85266	98,1366	100	98,35144	78,52274	93,62816	99,96726	38,29935	21,78071	26,2623	44,57856	99,92512	92,91667	53,2052	21,92432	94,94176	91,78437	86,32191	79,72391	81,63649	79,44588	88,38058	64,78226	83,67774	90,47608	78,96939	97,53143	56,39209	74,97948	80,43214	80,97487	37,5829	14,95068	26,42995	32,43963
5/23/2020 2:10:00 AM	128	99,97037	99,92263	85,22616	67,08527	97,3979	100	100	98,37823	96,69997	88,37464	99,97409	98,97139	100	85,55219	97,12472	95,32217	100	75,12599	99,11044	75,23376	37,00321	40,11122	78,56413	15,85406	100	100	99,91885	85,03551	100	100	100	100	100	100	100	99,97604	100	99,96836	100	99,74435	100	98,94514	100	99,98045	27,75351	61,48175	69,38862	39,07003	98,70898	99,93391	100	99,79803	100	100	100	100	100	100	100	100	100	100	100	100	99,9797	99,96926	99,88865	99,87684	38,02746	25,9547	53,17162	25,51158	100	99,43344	99,92312	99,94958	100	100	100	100	100	100	100	100	100	100	100	99,93169	99,75036	99,93673	99,22159	99,84451	19,60261	13,01655	15,9835	10,91139	99,67342	99,88465	98,00957	100	100	100	99,96858	100	100	100	100	100	100	100	100	100	99,94342	99,70064	99,97762	99,94606	40,98177	9,752846	14,60952	12,82928	100	99,51985	90,72089	96,74375	100	100	99,96663	100	100	100	100	100	100	99,84798	100	100	99,8012	99,89542	99,63472	99,8092	42,5114	7,67269	21,26927	13,44434	100	99,66277	95,99442	96,13472	100	99,9797	100	99,9558	99,9024	99,89515	100	100	93,95985	99,98005	98,86446	100	99,0527	79,10015	97,49268	100	29,59494	21,59186	31,76731	43,02187	99,98122	95,25358	58,39965	23,16106	94,84652	92,7426	89,8939	83,18006	78,51797	76,418	90,27942	74,67583	83,87234	93,81612	82,3568	97,1022	50,02845	77,15075	73,04688	80,86898	36,30126	20,71279	25,46627	31,81034
5/23/2020 6:10:00 AM	132	100	99,95683	86,68559	70,17345	98,31973	100	100	99,64971	98,1203	90,28943	100	99,14836	100	90,60835	98,44379	97,16181	99,97776	76,94505	99,44463	81,50966	37,22494	36,55877	79,12633	14,58209	99,96035	99,93391	100	89,71838	100	99,97727	100	100	100	100	100	100	100	99,95041	100	99,86786	100	98,31303	99,97168	100	21,63296	65,24612	70,62045	38,21045	99,61034	99,94226	100	99,82986	100	100	100	100	100	100	100	100	100	100	100	100	100	100	99,98005	99,90516	34,89577	23,61806	57,10184	23,38825	100	99,48925	99,92671	100	100	100	100	100	100	99,97845	100	100	100	100	100	100	99,65504	99,93632	99,26849	99,84457	17,67829	11,86733	14,58382	10,44678	99,94377	99,97485	97,93408	100	100	100	100	100	100	100	100	100	100	100	100	100	99,92512	99,84286	99,97347	99,98038	37,5965	9,348958	11,32757	12,80048	100	99,87256	93,29217	97,84103	100	100	99,97803	100	100	100	100	100	100	100	100	100	99,79291	100	99,86005	99,45859	38,00805	6,84143	18,66455	12,3872	100	99,80893	96,35036	97,79869	100	100	100	99,95787	99,80155	99,9558	100	99,98122	95,06328	100	99,11362	99,97209	98,95724	84,96429	95,3802	99,93922	34,94639	19,35213	19,77343	41,76082	100	96,78845	60,30366	27,07269	96,41572	94,87794	93,95917	88,88207	81,36515	80,68945	87,29975	74,43613	87,12236	94,58154	81,43602	97,63145	56,09327	76,9677	70,00919	83,88802	21,24489	14,3129	28,51577	29,31587
5/23/2020 8:10:00 AM	134	100	99,95932	90,49438	72,43369	99,11984	100	100	99,66048	99,20936	90,88528	100	99,22621	100	89,51012	98,79234	97,75311	99,9761	75,5868	99,83325	84,35476	35,29406	35,59281	78,34576	13,44897	100	100	100	90,61761	100	100	100	100	100	100	100	100	100	100	100	99,97797	100	99,17916	100	99,97459	21,65831	63,44365	71,12808	39,13365	99,48836	100	100	99,84817	100	100	100	100	100	100	100	100	100	100	100	100	100	100	99,9379	99,9801	35,31464	21,64104	53,78724	23,4194	100	99,54279	99,97037	99,95918	100	100	100	100	100	100	100	100	100	100	100	100	99,94122	99,92464	99,60426	100	15,75756	10,31768	12,08126	10,49127	99,87518	100	98,6173	100	100	100	100	100	100	100	100	100	100	100	100	100	99,79788	99,73026	99,95524	99,98005	34,38392	11,17678	11,30312	11,52506	100	99,94661	94,78864	99,01408	100	99,96512	99,97189	100	100	100	100	100	100	100	100	100	99,82262	99,92582	99,86075	100	39,92484	7,086166	17,08002	11,63372	100	99,80866	98,42838	98,50707	100	100	100	100	99,92747	100	99,97334	100	94,09082	99,97811	99,698	100	99,64005	86,42821	97,3584	100	28,50174	23,07057	18,93885	40,04594	100	97,1973	62,01267	29,21792	97,11539	96,02862	96,05355	91,83245	83,54173	84,01104	88,36283	76,76579	84,18594	93,35454	86,48279	98,09785	52,2518	79,77792	75,7738	82,8858	20,48761	13,6564	22,26625	28,6754
5/23/2020 10:10:00 AM	136	99,97285	100	92,1808	74,22925	99,24155	100	100	99,86538	99,18042	92,87523	99,9156	99,7313	100	92,24767	99,50624	98,40076	100	78,84678	99,77309	84,91684	34,26565	39,94101	79,07058	14,39821	100	100	99,94909	91,51387	100	100	100	100	100	100	100	100	100	100	100	99,97589	100	99,27961	100	99,94847	20,89454	63,2903	70,76094	38,46375	99,57063	99,94951	100	99,94053	100	100	100	100	100	100	99,98059	100	100	100	100	100	100	100	99,8912	99,89501	35,07626	22,78073	55,03606	21,25463	99,97396	99,76673	99,89715	99,9732	100	100	100	100	100	100	100	100	100	100	100	100	99,89806	99,91386	99,41637	99,96588	16,56181	9,346194	11,60726	11,3235	99,74829	100	99,15699	100	100	100	100	100	100	100	100	100	100	100	100	100	99,93922	99,91518	99,95876	99,98038	32,66275	8,725755	11,84965	11,03483	100	99,89003	95,29268	99,13144	100	100	100	100	100	100	100	100	100	99,94247	100	100	99,89253	100	99,96663	99,85778	35,04469	6,009547	16,51014	9,594938	100	99,84417	97,98353	98,56294	100	100	100	100	100	99,94827	99,97638	100	96,01424	100	99,63369	100	99,46688	84,03073	96,99153	100	28,33595	18,82101	18,53808	40,26035	100	98,18206	65,059	33,36345	97,65294	97,41705	94,82192	91,20068	85,6228	85,02058	89,87912	78,3908	84,2385	96,13741	84,99889	98,82185	54,59523	82,649	76,12843	85,27582	32,03401	14,10719	32,19759	27,60569
