# Supplementary material for: Neuroblastoma signalling models unveil combination therapies targeting feedback-mediated resistance
Source: PLoS Comput Biol. 2021 Nov 4;17(11):e1009515. doi: 10.1371/journal.pcbi.1009515 (PMC8604339; doi:10.1371/journal.pcbi.1009515)
Supplement: S2 File — (ZIP) [file pcbi.1009515.s023.zip › drug_sensitivity/RO512_synergy/IMR32_RO512_AZD_AEW_synergy_rep2.txt]

Label: IMR32_RO512_AZD_AEW_synergy_rep2
Metric: IMR32_100818 Confluence (Percent)
Cell Type: IMR32
Passage: 1
Notes: 
Analysis Job: IMR32_RO512_AZD_AEW_synergy_rep2

Date Time	Elapsed	A1, Image 1	A1, Image 2	A1, Image 3	A1, Image 4	B1, Image 1	B1, Image 2	B1, Image 3	B1, Image 4	C1, Image 1	C1, Image 2	C1, Image 3	C1, Image 4	D1, Image 1	D1, Image 2	D1, Image 3	D1, Image 4	E1, Image 1	E1, Image 2	E1, Image 3	E1, Image 4	F1, Image 1	F1, Image 2	F1, Image 3	F1, Image 4	A2, Image 1	A2, Image 2	A2, Image 3	A2, Image 4	B2, Image 1	B2, Image 2	B2, Image 3	B2, Image 4	C2, Image 1	C2, Image 2	C2, Image 3	C2, Image 4	D2, Image 1	D2, Image 2	D2, Image 3	D2, Image 4	E2, Image 1	E2, Image 2	E2, Image 3	E2, Image 4	F2, Image 1	F2, Image 2	F2, Image 3	F2, Image 4	A3, Image 1	A3, Image 2	A3, Image 3	A3, Image 4	B3, Image 1	B3, Image 2	B3, Image 3	B3, Image 4	C3, Image 1	C3, Image 2	C3, Image 3	C3, Image 4	D3, Image 1	D3, Image 2	D3, Image 3	D3, Image 4	E3, Image 1	E3, Image 2	E3, Image 3	E3, Image 4	F3, Image 1	F3, Image 2	F3, Image 3	F3, Image 4	A4, Image 1	A4, Image 2	A4, Image 3	A4, Image 4	B4, Image 1	B4, Image 2	B4, Image 3	B4, Image 4	C4, Image 1	C4, Image 2	C4, Image 3	C4, Image 4	D4, Image 1	D4, Image 2	D4, Image 3	D4, Image 4	E4, Image 1	E4, Image 2	E4, Image 3	E4, Image 4	F4, Image 1	F4, Image 2	F4, Image 3	F4, Image 4	A5, Image 1	A5, Image 2	A5, Image 3	A5, Image 4	B5, Image 1	B5, Image 2	B5, Image 3	B5, Image 4	C5, Image 1	C5, Image 2	C5, Image 3	C5, Image 4	D5, Image 1	D5, Image 2	D5, Image 3	D5, Image 4	E5, Image 1	E5, Image 2	E5, Image 3	E5, Image 4	F5, Image 1	F5, Image 2	F5, Image 3	F5, Image 4	A6, Image 1	A6, Image 2	A6, Image 3	A6, Image 4	B6, Image 1	B6, Image 2	B6, Image 3	B6, Image 4	C6, Image 1	C6, Image 2	C6, Image 3	C6, Image 4	D6, Image 1	D6, Image 2	D6, Image 3	D6, Image 4	E6, Image 1	E6, Image 2	E6, Image 3	E6, Image 4	F6, Image 1	F6, Image 2	F6, Image 3	F6, Image 4	A7, Image 1	A7, Image 2	A7, Image 3	A7, Image 4	B7, Image 1	B7, Image 2	B7, Image 3	B7, Image 4	C7, Image 1	C7, Image 2	C7, Image 3	C7, Image 4	D7, Image 1	D7, Image 2	D7, Image 3	D7, Image 4	E7, Image 1	E7, Image 2	E7, Image 3	E7, Image 4	F7, Image 1	F7, Image 2	F7, Image 3	F7, Image 4	A8, Image 1	A8, Image 2	A8, Image 3	A8, Image 4	B8, Image 1	B8, Image 2	B8, Image 3	B8, Image 4	C8, Image 1	C8, Image 2	C8, Image 3	C8, Image 4	D8, Image 1	D8, Image 2	D8, Image 3	D8, Image 4	E8, Image 1	E8, Image 2	E8, Image 3	E8, Image 4	F8, Image 1	F8, Image 2	F8, Image 3	F8, Image 4
5/24/2020 2:16:00 PM	0	22,97172	7,304515	2,082366	6,914719	2,867554	5,672179	6,870856	4,514465	3,53621	2,272671	5,845698	2,858712	2,780656	3,922897	6,638623	2,704396	2,900158	4,705874	7,555401	2,690857	2,564033	2,73472	5,058645	11,42946	4,787453	3,246021	1,431117	1,739818	7,484527	4,356833	6,706109	8,62373	6,363423	5,493617	7,067929	6,147007	7,068966	6,9782	8,095021	6,681518	7,044304	9,122457	8,311851	4,053797	2,82825	2,17479	6,340835	7,614459	4,774398	4,242581	3,007432	1,730907	8,328361	10,07896	3,795867	8,153321	9,067819	8,058688	7,079672	9,772048	6,74265	8,527989	6,953816	9,060219	5,758317	6,273072	10,03516	6,498812	2,76318	2,809461	3,718087	1,879007	5,254407	3,259284	1,178506	1,554902	4,607717	6,704313	8,851265	8,34936	8,74392	7,230466	8,719953	9,994129	9,469842	7,172373	11,03448	11,06833	5,638264	6,56174	5,788158	6,355271	3,79414	1,364597	5,688205	5,762393	4,26441	6,600285	2,982911	1,00554	7,578539	10,98848	7,973378	6,536183	11,3226	7,282548	8,921448	10,36161	11,90622	7,701081	7,768014	10,22374	5,321756	5,451757	5,835474	10,73076	2,09404	2,387337	7,325377	1,874516	9,55674	3,306463	2,783972	2,81478	7,223489	6,131052	4,21426	4,166874	9,477716	9,20148	8,440954	5,940403	8,676435	8,833376	8,565499	9,503275	5,485812	6,847715	5,151276	9,212465	2,619709	3,131701	9,410991	4,702213	8,45919	4,507004	2,117526	3,384449	7,078982	8,421405	3,425274	5,419913	7,062127	7,050314	7,053217	21,81048	8,921723	4,669955	6,678892	5,970242	9,679556	3,163751	4,909995	9,676792	3,303561	2,094593	8,227649	6,661486	3,419057	2,682775	2,181214	2,361503	3,101031	5,172207	2,91045	3,07195	3,748619	5,040755	1,151981	1,496671	3,356128	4,1313	2,754615	2,381535	6,15067	1,556905	1,786859	4,768941	1,860494	0,4781444	3,460779	2,92986
5/24/2020 4:16:00 PM	2	26,86139	9,258953	3,125484	8,07499	3,701301	6,346085	7,557056	4,923809	3,237456	2,793711	6,286265	3,388802	3,156844	4,249281	6,574589	4,272906	3,975809	4,711193	8,239944	3,477564	3,158847	3,225575	6,159234	14,6091	5,597714	4,693648	1,999959	1,649812	8,255899	6,139823	7,958459	9,229527	8,460917	6,337795	8,485163	7,124572	8,771276	9,227178	9,444906	7,782797	8,670011	9,884989	9,765971	5,432002	3,423685	1,988078	8,539458	9,271111	4,719966	4,771358	3,449658	2,618742	11,19888	11,42027	4,501133	8,999711	11,69547	9,412647	9,876562	12,46567	8,770655	10,14893	8,452352	12,2668	7,54407	8,200016	13,63312	8,76941	3,25956	3,265293	5,070251	2,63083	5,442157	4,441452	1,470145	2,379324	5,211234	8,53773	9,793118	9,18428	11,17353	9,021608	11,58661	13,98942	12,06109	9,287895	15,53334	14,21675	6,898762	8,615717	6,696853	7,797718	4,627542	1,479471	6,090366	7,162081	5,158737	7,893456	3,581109	1,484997	8,49511	12,92095	9,244791	7,75496	14,55439	9,86993	11,45108	14,28037	17,39901	9,9484	9,895903	13,00142	7,909276	8,604526	7,662191	14,69683	2,871629	3,02629	9,578635	2,633386	11,93537	5,061409	3,035063	3,152769	8,868466	9,166876	4,73606	5,71176	12,80559	12,33215	12,29118	7,237374	12,03167	12,2601	11,62992	12,80836	9,015875	9,108022	6,634477	12,99659	2,817819	4,318082	11,6074	5,638884	11,43443	5,962851	2,477827	3,660477	9,783585	10,48188	5,083444	6,543988	9,364292	8,037827	9,873455	30,00594	11,51449	6,595725	8,561147	8,763538	12,30949	3,857897	6,571963	13,71353	4,17164	2,665714	10,58977	8,493314	4,300121	3,249268	3,202572	3,233035	3,352744	5,559724	3,675053	4,091857	5,328112	6,201232	1,244336	2,090587	4,746215	4,836843	3,551821	3,175978	7,954037	2,092382	3,083623	7,044444	2,64499	0,9828139	4,432747	2,867415
5/24/2020 6:16:00 PM	4	29,503	9,063677	3,664691	8,458982	4,452572	7,138732	6,882184	4,881673	4,195886	2,335737	7,516855	3,699229	3,508165	5,079231	7,545106	4,103324	3,722094	5,257585	7,751852	3,192556	3,519632	3,45249	6,632336	13,68514	6,406388	4,792012	2,171543	2,432306	9,790907	5,725712	7,342783	9,700694	8,287744	6,746034	9,411611	7,668615	8,904181	9,553562	9,754574	7,627101	8,794415	10,52215	10,60386	5,014713	3,965379	2,997002	8,442198	9,14995	4,876078	4,852385	3,245745	2,519825	10,83313	12,20221	4,909235	10,56857	13,31634	11,59545	9,433715	12,8891	8,223228	12,8174	8,954879	12,35183	7,155518	7,242209	14,48324	9,438412	3,392877	3,803119	4,635002	2,90223	5,41936	4,629614	1,447972	2,56127	5,261038	8,424582	9,279122	10,7311	11,99264	10,43	11,89952	12,96502	13,13218	8,772105	16,32018	12,69189	7,831151	9,288725	6,541777	8,398956	5,373839	1,356999	7,142945	7,608036	6,381727	9,826757	4,918284	1,491213	9,039982	13,18938	10,08441	7,824866	16,23798	10,2571	12,24835	14,19485	18,11485	10,11183	11,60615	14,25094	8,423478	8,920549	8,041348	16,09969	2,847936	3,377405	9,631134	2,632488	12,33463	5,249434	4,045162	2,833361	9,197199	8,919306	5,711069	6,020461	13,55666	12,96336	11,81829	7,932486	12,44122	11,68559	11,78561	15,47752	9,685912	8,968006	7,75192	13,08659	3,416086	5,398086	12,14895	5,686754	12,39853	5,58397	3,368079	4,123771	9,679212	10,50571	5,166473	7,382294	10,21268	8,803189	10,31354	32,96522	12,11891	8,027534	8,948871	8,500982	12,54994	5,039097	7,040299	13,54747	3,739017	2,534538	11,10335	9,317252	3,95633	3,250926	3,021041	3,026221	3,642034	6,492802	3,741228	4,076799	4,981488	6,183342	1,432154	2,147989	4,968018	4,748011	3,316617	2,898362	8,573718	2,502901	3,005153	6,797428	2,223282	1,106529	4,756093	3,065802
5/24/2020 8:16:00 PM	6	29,72356	8,660892	3,706551	8,843322	4,23367	6,753426	7,167952	5,675011	4,876286	2,963569	8,584908	3,531997	3,968073	5,476418	7,394866	4,333071	3,003219	5,292538	9,022298	3,217976	3,977398	3,613091	6,623909	15,22899	5,693663	5,28936	2,104678	2,008593	10,1088	6,488865	9,146911	9,037841	10,09816	6,495219	10,11978	7,227565	9,181587	10,30608	9,73468	8,274896	10,16626	9,330446	11,33724	5,252335	3,244019	2,926406	8,832616	8,480742	5,244668	5,160463	3,961649	3,256107	10,89902	12,09024	4,83332	9,717479	13,58615	12,09666	11,14673	12,8058	9,147326	12,28711	10,67515	13,27303	9,280919	8,619171	18,15084	10,03854	3,802912	3,575652	5,283212	2,986986	6,379932	4,829244	1,502957	2,627929	5,012503	8,948664	9,754228	10,43076	11,77249	11,657	12,18867	14,46348	11,83135	8,804156	16,87466	14,46963	8,236144	10,59751	7,589108	10,28342	5,910284	1,46904	7,490468	8,423823	5,85827	8,306738	4,813356	1,522367	8,867913	15,17186	9,629132	8,389906	14,08958	10,61443	12,1589	13,64632	19,69966	9,23754	12,35784	15,43774	9,150501	9,745593	10,36914	16,06501	2,172649	3,292164	11,47429	2,766772	13,21259	5,169858	4,561506	3,962271	9,573177	10,03247	5,508814	6,011066	14,29052	13,41049	11,58992	7,902437	11,92777	12,29049	12,81236	15,95021	9,971126	8,761605	8,983616	12,30562	3,951633	5,148444	13,89837	4,817916	11,92992	5,715559	3,296585	4,068855	9,777921	10,13028	5,474069	8,162301	10,27568	8,960681	10,05167	35,46412	12,5364	7,63836	8,745787	8,191729	13,48876	5,413005	7,799653	15,52968	3,841112	2,998038	11,21063	9,530075	3,472245	2,485011	2,473613	2,791087	3,169968	5,456247	3,148969	3,899204	4,26807	5,009326	1,403211	2,200279	3,868258	3,781084	3,187099	3,038102	7,298022	2,146815	2,816299	5,74084	2,427954	1,600008	3,480396	2,692377
5/24/2020 10:16:00 PM	8	33,53828	7,925439	4,52828	9,742829	4,327338	8,78371	9,322986	5,981847	5,06058	3,332988	9,913724	4,113823	4,779027	5,703471	7,969303	4,406361	3,902796	5,779592	10,55047	3,420162	3,85396	3,882833	6,313758	17,41939	7,108615	5,948759	2,529564	2,304446	10,023	6,437059	10,33951	11,06584	9,294113	7,022891	10,68026	6,966733	9,429224	10,48837	11,74984	9,016704	11,71813	10,99124	12,55609	5,200942	3,859347	2,636356	9,208457	9,607786	5,332325	5,704093	3,838003	3,431628	11,38415	14,79781	5,189544	11,11033	15,14437	11,99948	10,26511	14,11528	9,905019	12,51686	11,91396	15,2149	9,102495	9,880914	17,4915	10,10334	4,489252	3,788752	5,11059	3,985756	7,429198	5,07329	1,628537	2,473613	6,223612	8,444201	10,83727	12,03995	11,89358	11,33427	13,10856	16,49211	13,59355	10,50543	18,10407	15,06217	9,584508	11,41599	8,149454	10,20294	5,706647	1,872099	7,605619	8,408973	6,387807	11,61818	4,98273	1,516634	9,768387	14,97638	10,53071	9,68833	17,41814	10,89191	13,8905	14,99144	21,00057	10,05664	13,31081	15,60379	9,942667	11,6197	10,58763	18,33499	2,847591	3,572337	10,74395	2,760693	14,59936	5,338681	4,808936	3,172662	9,01166	10,85931	6,110259	6,775255	15,03972	13,57047	10,99697	9,628096	12,26279	11,65803	14,55992	16,90263	9,72701	10,25862	9,015182	14,87787	4,458582	5,34089	14,95883	5,238381	12,40882	5,910837	3,011439	4,375553	10,46985	10,98192	5,54204	8,208996	11,54088	9,507833	10,56953	35,39808	13,93692	8,004464	8,293269	9,265584	14,19899	4,810594	7,81478	16,54958	3,846983	3,115951	12,44564	9,549485	3,013995	2,411306	2,367028	2,958182	2,778031	4,726045	3,022629	3,065457	4,718446	5,126063	1,353338	1,622596	3,399162	3,764161	3,038103	2,646717	6,746449	2,352108	2,342714	5,565042	1,985384	1,894549	3,283322	2,394245
5/25/2020 12:16:00 AM	10	36,35617	11,20945	4,494018	10,66279	4,694476	9,222896	8,929114	6,267684	5,802388	3,037205	9,529316	4,217645	4,834978	4,766109	9,237538	4,798229	4,022712	5,981432	11,08145	4,055109	4,196093	3,972494	7,386921	16,38725	7,072764	5,096638	2,563205	2,540686	11,65623	6,523817	10,07412	11,86954	10,04207	7,955006	11,45405	8,098337	10,6172	12,3767	13,65378	8,772243	10,87381	11,72365	14,20017	5,846043	3,858865	2,712961	9,419692	10,55392	5,532645	6,774149	4,071618	3,445928	12,02345	16,42	6,284677	11,41571	15,12744	12,81367	12,40074	15,9862	9,636315	12,57281	11,39292	15,98965	10,10279	10,13221	20,0429	10,67377	4,98729	4,365882	6,335033	3,58325	7,140528	5,986475	1,939586	2,602716	5,371974	10,36258	12,23627	13,74171	13,14807	11,41564	14,53982	17,08541	14,22656	9,65317	18,31213	14,49188	9,719344	10,90718	10,41218	10,68447	5,708443	1,94083	8,488754	8,716153	8,058065	12,07629	5,511232	1,625428	9,065331	15,19466	12,7265	9,739584	16,61203	13,29817	15,06424	15,59661	21,94912	11,70404	14,17385	16,69195	9,889342	12,28441	11,28039	18,82446	3,193524	4,210531	12,4129	2,61142	14,67044	5,295439	4,563785	3,470726	10,38607	10,25095	7,16581	6,982344	15,00055	15,42834	13,59306	9,195265	13,95108	13,51238	15,53631	15,60179	10,74098	10,16758	9,056353	15,82504	4,544168	5,719772	15,91263	5,457767	13,35758	5,893154	3,185096	5,079023	11,76572	10,92182	6,500814	8,573165	11,73325	9,45644	12,03028	39,2584	13,8045	9,281332	8,731142	9,765902	14,67548	5,509988	7,872112	16,31549	4,430468	3,110978	13,84678	10,17463	3,26861	1,919554	2,439904	3,373605	2,78038	4,794291	3,140749	3,02332	4,648748	4,837603	1,401069	1,603945	3,294444	3,587119	2,482939	3,061865	5,925756	2,683811	2,442874	4,694754	1,776843	2,11946	2,728228	2,63532
5/25/2020 2:16:00 AM	12	37,56459	12,17051	4,061257	11,33745	4,721486	9,552872	9,901774	7,13438	5,972038	2,98892	9,890998	4,146842	5,068247	5,527188	10,47566	4,605784	4,049237	7,677941	10,68572	4,319255	4,220961	4,452227	8,11084	16,60056	7,902092	5,966168	2,492609	2,965849	12,60652	7,62924	11,14576	12,76131	9,904951	8,37395	11,36329	8,281665	11,56872	10,35001	13,81037	10,09125	12,79413	12,16685	15,02418	6,309751	4,036804	2,934627	9,375691	11,08443	5,588252	6,329921	4,691299	4,083776	13,1929	16,50986	6,392297	11,52969	15,09152	14,28458	13,37022	16,96328	11,12856	15,3114	11,6601	15,92224	10,84756	11,59911	19,30848	11,63441	5,162122	5,062582	6,070679	3,764921	7,899536	5,54943	2,116282	2,445844	6,468418	11,30298	12,84407	13,51652	14,89473	11,95692	15,34138	17,59947	14,72784	11,04871	21,40259	17,7741	10,45245	11,19536	10,42302	10,91567	5,782494	2,026276	9,345434	9,435511	7,982841	11,76047	6,11247	2,120013	10,50778	17,80836	13,48047	9,021539	18,73108	13,00502	16,59518	17,73417	22,20463	12,31992	15,60351	17,77955	10,62417	11,90284	11,52009	19,42052	3,402686	4,256949	13,32939	3,400061	16,17623	5,79313	4,98881	3,473281	10,85385	12,78632	7,002791	6,550619	16,86816	14,86012	13,44745	8,439434	14,46024	12,43797	15,95118	18,58284	12,50366	11,48217	8,814034	16,96438	4,65835	6,558148	16,42311	5,740633	13,08867	6,136094	3,953429	4,963528	12,12892	13,29651	5,83202	8,144825	13,4844	9,094275	12,61902	37,8527	14,48662	9,58147	9,42957	10,19756	14,82862	5,256064	8,213418	16,62626	4,430952	2,79682	12,34051	10,11481	3,46817	2,004311	2,454617	3,372085	2,889589	4,812113	2,808218	3,04653	4,234086	4,672096	1,421585	1,604637	3,425826	3,763747	2,466913	2,822516	5,898955	3,636784	2,565553	5,490924	1,829686	3,382861	2,675315	2,818302
5/25/2020 4:16:00 AM	14	39,67873	12,34617	4,431366	12,12388	5,327697	9,762724	10,37322	7,799788	5,853642	3,580833	10,33599	4,485591	5,264561	6,915962	9,272007	4,834495	4,9245	7,363368	10,22374	4,563993	4,526001	4,267932	8,407935	20,09443	7,71987	6,254766	2,697143	3,09136	13,07271	8,910532	12,49364	13,15947	11,57348	9,390611	11,80565	8,943552	11,73194	12,48052	13,39861	10,0621	14,31366	11,83936	13,73688	7,303064	4,949505	2,580059	10,78595	11,66777	7,751643	7,502556	4,690884	4,22103	13,94949	18,07602	5,758524	12,9539	17,31847	15,07937	13,83337	17,4971	13,16873	15,80612	11,93427	17,71655	10,30822	12,7589	23,1804	13,69992	4,938868	5,172829	6,675923	4,248315	7,972481	6,227067	2,093142	3,43826	6,141343	10,89813	13,45166	15,42109	15,88666	14,59708	16,10515	19,02969	16,29068	12,06282	21,86609	18,20278	10,28238	13,59617	10,81979	10,45466	5,625622	1,899522	9,754574	9,996823	8,945209	13,02546	6,349262	2,067308	10,61519	17,15165	13,96075	10,04262	18,86177	12,22867	15,83382	18,33713	22,71614	13,81479	15,60428	19,00171	10,83803	13,65136	12,28586	21,8578	4,209977	4,0109	13,36262	3,486199	17,36434	6,523335	6,040976	4,259989	11,98186	13,09074	7,149646	7,616394	16,70555	15,54066	16,59794	6,645668	15,48802	14,65538	15,99808	19,46072	11,90912	11,06115	9,678175	17,80511	4,415617	6,616173	17,76035	6,361213	15,79818	6,353268	3,878896	4,918836	13,01614	13,03734	6,595518	9,04081	12,59463	9,274495	12,31253	39,37265	14,44352	9,76756	9,622917	9,725147	15,68455	5,628454	8,221845	17,18826	4,986116	3,857413	13,70711	10,28646	3,294236	1,811036	2,451923	3,220463	2,981529	4,7869	3,196632	2,755236	4,69952	4,719137	1,447972	1,429529	3,411665	4,016634	2,357565	2,847867	6,406803	3,75525	3,022422	5,132627	1,600147	1,435815	2,989266	2,689268
5/25/2020 6:16:00 AM	16	44,86641	12,86196	3,785367	12,07829	5,662025	10,71874	10,95788	8,567915	6,644355	3,511895	10,93184	4,575596	6,223544	7,216788	10,13083	5,394079	5,259864	7,276056	11,65582	4,872623	4,121007	4,123011	8,649772	20,80667	8,240081	6,181407	2,871905	3,589813	14,55564	9,639631	13,21362	13,59893	12,48045	10,24287	13,47777	9,494985	13,02104	12,36454	14,18297	10,63066	13,88125	11,67516	16,45405	6,724483	4,849622	3,100064	10,33716	12,51043	7,336565	7,229775	5,279828	4,61801	14,30454	19,28776	7,442115	14,72549	19,72494	15,42986	15,09139	20,45404	13,12362	14,76528	12,69238	17,38713	11,26907	12,3365	22,86493	12,73817	4,81612	5,433246	5,945029	4,410367	8,816522	5,583693	1,937652	3,176669	7,241656	12,2467	13,12915	15,10976	16,72628	14,70373	15,44858	18,69688	17,43031	11,58433	25,22436	18,50968	11,87093	13,08832	10,82166	12,10641	6,179611	1,644908	9,807969	10,428	8,890225	13,19746	7,028762	2,258579	12,81609	19,35455	13,34169	10,31367	21,58294	15,37225	17,27626	21,14867	22,23357	12,8174	17,9778	18,79946	10,81351	13,94058	12,69044	21,79563	4,224138	4,254739	13,80229	3,263705	17,18826	7,208361	5,767919	4,356626	13,19186	13,63126	7,849456	7,509879	18,43377	16,13098	16,22154	12,23903	16,28143	15,76757	16,86899	18,80505	11,85179	12,11462	9,476128	17,7227	4,67624	6,542882	17,8871	5,926033	15,64925	5,992554	4,383635	4,781168	13,23124	13,17791	6,56623	9,676862	13,30826	8,925453	12,35777	40,63668	14,07887	9,134133	9,056283	8,835172	15,86013	5,937225	7,812914	17,59208	5,206468	4,014354	13,56764	9,857841	3,250995	1,43243	2,142532	3,247679	3,032507	4,416031	3,091222	2,912591	4,657382	4,433507	1,84806	1,646082	3,45242	3,725064	2,126506	2,60838	6,31949	4,086608	2,638843	5,265598	1,518982	1,12815	2,869212	2,723737
5/25/2020 8:16:00 AM	18	43,17405	13,85078	4,017187	12,77099	5,834853	10,69808	11,40107	9,026996	6,262296	3,252514	11,56319	4,496367	5,983228	7,517613	11,20268	5,082063	5,692764	7,982221	11,92467	4,961456	4,680523	4,814738	9,097451	19,57705	8,795315	7,283308	3,17736	3,45325	13,59451	10,61671	12,0175	13,55527	12,2125	10,81717	13,14635	9,274287	12,57868	11,97958	12,6454	12,08948	14,46583	13,24554	16,9972	7,693482	5,260072	3,363312	11,57003	13,56785	9,016427	8,402963	5,165506	4,89093	13,93568	18,26212	8,255899	14,92975	19,72957	15,49217	13,9039	20,64614	11,63517	14,549	13,7596	16,76531	13,02125	13,39833	24,0712	13,87365	5,442501	5,209024	7,173064	3,993562	9,752503	6,996436	2,524108	3,450901	6,842396	12,53854	15,11549	16,59241	16,24896	15,33847	16,05023	20,09643	17,38305	12,84787	24,64025	19,39731	11,03552	13,40441	11,03075	13,0828	6,858491	1,746381	11,10522	10,63958	9,322226	12,73217	6,825265	2,360535	14,22006	20,34946	13,13135	10,6335	20,99842	14,3779	18,84532	22,17403	26,12995	15,14561	18,92849	19,27822	12,28966	13,40531	13,68514	22,45766	3,951218	4,159829	14,30607	4,118935	17,61833	7,564103	6,087533	4,263373	11,97544	13,08148	7,864307	9,054072	21,10667	17,78736	17,52017	13,41263	16,53515	15,4081	17,96626	18,48592	13,26674	12,62765	9,545827	16,29525	4,549831	6,923836	18,71982	6,409359	15,30752	6,493355	4,493742	5,555371	13,26854	13,11803	7,016329	9,508248	12,38112	10,9156	12,72367	39,47723	13,65723	9,459826	9,734471	9,93721	17,11158	5,796722	7,980838	17,59864	4,817363	4,843888	13,7261	9,361669	3,425204	1,717921	2,085544	3,58035	3,254172	4,376658	3,090393	3,285808	4,878081	4,073414	1,692846	1,935856	3,711732	3,389009	2,002722	2,654592	6,607813	2,671999	2,419181	5,394079	1,833002	1,043186	2,858988	2,730231
5/25/2020 10:16:00 AM	20	49,29494	14,39144	4,957932	13,91095	6,323428	10,26801	11,08885	8,997155	6,86298	3,89126	11,92805	4,749945	6,078415	8,016343	11,80723	5,367692	5,436354	7,327724	12,54145	5,099194	4,089025	4,921185	9,414927	21,03518	10,08959	8,663171	3,478738	3,735909	15,22173	10,13332	13,37616	14,90765	13,51265	11,50793	13,46506	10,05229	13,54478	12,14419	14,86275	12,30901	14,76162	13,73729	17,15206	6,75764	5,493272	3,416777	10,83002	13,30197	8,278349	7,254158	5,277686	5,021483	15,76143	19,5128	7,750056	16,16248	19,79057	17,04555	16,71896	21,52582	12,97759	16,41343	14,01228	18,25728	10,516	12,98008	24,58161	15,00207	5,838307	5,498038	6,988976	4,562404	9,403389	5,530918	2,577296	3,416432	6,019838	13,00612	13,97678	16,28979	17,77907	14,59466	17,81575	18,63706	18,26018	13,60556	27,156	19,49513	11,14107	13,29921	10,76239	13,30156	6,994571	2,292979	11,86008	12,46857	10,42862	13,96165	7,024273	2,502556	13,57883	20,01927	15,20136	10,05989	23,39619	15,84473	18,15291	21,99664	28,5751	14,94191	19,00454	21,34781	12,27481	14,71147	13,80768	23,12348	4,19934	4,453263	15,31803	3,934294	17,11055	7,201937	6,402245	4,934792	13,39716	14,19416	8,37029	8,569298	19,68715	17,1082	18,70787	14,65773	17,58158	16,33973	16,85062	21,18728	14,29052	11,96549	11,45232	17,2409	4,530214	6,967217	19,3482	6,230175	15,45397	7,020681	4,321052	5,057403	14,1695	13,87247	7,300025	10,26235	12,55519	11,3235	12,41366	38,28878	14,94281	9,389714	9,57898	10,14416	16,71398	6,555316	8,460295	16,1104	5,359817	3,97208	13,70103	9,031762	3,684447	1,763442	1,806822	3,692805	3,60646	4,456095	3,125277	2,918601	5,412246	4,423285	1,347397	2,191921	3,647146	3,437777	2,087893	2,343888	5,694007	3,102895	2,175619	4,68826	1,35838	0,8434876	3,062625	2,564724
5/25/2020 12:16:00 PM	22	48,14421	13,57047	5,218488	15,09201	7,304791	11,98159	12,64409	9,162797	7,00887	4,026097	12,91991	5,05982	6,881148	9,20238	11,50834	5,917538	5,199423	8,036445	12,71103	5,458665	3,68127	5,00076	9,339425	21,80392	10,7769	8,817764	3,75601	4,061879	15,37888	10,55834	13,295	15,11156	14,0138	12,06752	13,60757	11,13084	13,79449	11,56934	16,21933	11,37164	14,95503	14,49885	17,18115	7,817336	5,299859	3,560732	12,53509	13,67112	7,742181	8,127142	5,186644	4,857082	16,73305	19,68812	8,025738	16,50904	23,13108	19,00317	17,63228	23,3848	13,1411	16,71475	15,66976	16,76475	9,600257	13,97802	23,88939	14,93417	5,939641	4,689365	5,790092	4,036804	10,26587	5,948345	2,599262	4,053796	6,609195	14,97824	15,40575	18,33389	18,46168	14,85232	17,97711	22,00321	20,09518	13,68148	26,70224	20,88556	11,72476	13,51224	10,16468	11,97799	7,60838	2,013774	10,97915	11,08463	9,6464	14,50977	7,116489	2,447433	14,094	22,18474	15,9116	11,96024	24,2843	17,18819	18,70807	22,31902	26,86837	14,53685	19,58209	20,66493	13,20306	15,88417	13,5934	23,60259	4,039567	5,084895	13,97823	3,092603	19,37473	7,262932	6,770073	5,06507	13,31441	13,89458	8,830128	8,160021	20,73814	17,59132	17,74874	14,42011	17,67766	15,56587	18,15802	20,84874	14,86081	12,62399	11,04705	17,50622	4,640182	7,042993	20,75714	7,04686	15,61049	7,232469	4,341913	5,273334	13,98127	13,03568	7,692308	9,099939	11,60954	11,26616	12,50269	38,89996	15,44879	9,041363	9,263098	10,00048	16,23902	6,309682	8,180469	16,96618	5,969413	4,25764	14,20494	9,143044	3,832546	1,947875	1,825887	3,721609	4,395999	4,183314	3,238837	3,527369	5,6422	4,57387	1,486516	1,85704	3,607704	3,196494	2,007349	2,480314	5,513787	3,845947	1,492802	4,73164	1,386494	1,0407	2,761453	2,45662
5/25/2020 2:16:00 PM	24	47,34264	15,13429	5,114252	17,18163	7,073732	11,25905	13,22806	8,312264	6,771662	4,647574	11,78493	6,180855	7,381119	8,843322	11,71986	5,784704	5,621408	9,225105	14,29978	5,297579	4,361116	4,878771	9,328235	21,87431	10,33163	7,140597	3,562113	3,767614	16,07393	11,5491	14,38688	16,05687	13,71443	11,71143	12,55637	11,8156	14,31843	13,40842	16,53888	12,60472	14,68515	13,93409	19,55377	7,94264	5,13007	3,624144	12,31446	11,92826	8,062279	8,790548	5,564973	5,588182	16,67274	22,00038	8,472728	17,18411	20,48733	17,16312	19,56337	22,97193	15,66071	17,58614	15,55958	20,47407	12,1962	13,60598	28,15836	14,36505	5,731585	5,527948	6,324948	4,137793	9,806035	5,751893	2,364128	4,027962	6,681795	14,28451	15,49051	18,38542	17,36358	15,2609	19,28838	21,44528	20,22243	13,75097	27,82659	20,39933	12,95666	12,60506	11,15295	15,2667	8,021249	2,372624	12,00431	11,15088	11,10909	14,29252	8,238562	2,93587	14,64122	23,81106	17,0374	11,32674	25,38379	16,95229	20,14285	22,1234	28,96517	15,9051	21,56091	20,53161	12,9787	16,91133	13,84774	23,49187	3,860867	5,083167	14,245	2,506355	19,58043	7,841511	5,968101	4,710779	13,44744	14,7679	9,037704	8,875443	20,25268	18,89002	19,86523	15,24336	18,25445	16,06101	17,45158	21,9876	12,66482	12,99514	11,05652	17,62593	4,471776	6,406181	18,98631	7,441355	15,92397	6,703968	4,520958	5,379849	12,82328	13,81728	7,986916	9,635968	11,19025	10,79555	12,46678	38,84055	13,82847	8,956537	9,049306	9,560676	16,50572	6,436851	7,808424	16,38498	5,569256	3,947557	14,19471	10,06321	3,710558	1,887157	1,666805	3,935677	3,983132	4,094068	2,97697	3,335198	5,506535	4,816396	1,407562	2,285312	4,075693	3,263981	2,149992	2,391343	5,776899	3,977813	1,876382	4,295908	1,358933	0,8279454	2,761798	3,241393
5/25/2020 4:16:00 PM	26	50,19079	15,83209	6,167799	16,02882	8,854029	12,89132	13,40193	8,759879	6,765514	5,227744	13,76416	6,077862	6,21263	10,49016	14,39123	7,290561	6,240952	9,502653	15,35871	5,437596	3,874958	5,4568	8,869226	22,47451	11,10598	7,87308	3,987898	4,19181	17,06738	12,29429	14,56676	17,84994	14,19167	10,80239	14,50611	11,51263	16,73706	14,10685	17,2058	12,30168	14,5948	14,65358	21,32295	7,975382	5,531125	3,209895	12,9014	14,57408	9,90806	9,012351	6,28661	5,274578	18,5847	22,27094	8,245606	17,0816	24,79457	20,13725	16,70086	25,51081	15,8515	18,36732	18,92414	22,43044	12,66834	14,50003	30,03682	17,14143	6,463928	5,616988	6,83314	4,168048	11,46047	6,397685	2,630554	4,276774	7,927787	15,44796	17,27868	19,9055	19,50141	16,0474	18,9164	22,77188	20,27693	13,63948	26,98152	21,16296	13,80056	15,24453	11,95243	14,63763	7,677111	2,529495	12,21154	11,92957	10,64552	15,73324	7,812846	2,702876	15,99836	24,86959	16,39126	12,98567	23,21611	17,82328	21,83176	24,20052	30,39898	15,86891	21,55801	22,29795	14,37327	15,52809	15,92299	21,64256	3,450625	4,217369	14,16017	3,183922	19,18104	8,279247	6,958858	5,089454	13,31655	14,88278	9,129296	9,412646	23,09026	17,63981	20,53928	16,10943	17,90036	15,03094	18,10808	22,38886	13,57448	13,17342	10,6851	18,21846	4,485107	6,956717	19,13683	7,197101	16,23922	7,143913	4,163696	4,722936	14,07183	13,39723	7,118907	8,053162	11,99277	10,64261	12,16823	39,06181	13,9267	9,037287	8,731556	11,0972	16,1727	5,837686	7,137696	16,33199	5,521179	3,712837	13,68714	9,700764	3,894645	2,125539	1,296419	4,228283	3,625595	4,039083	2,719316	3,266951	5,473793	4,56938	1,322392	2,313426	4,116035	3,545328	2,103089	2,213058	5,85157	4,588583	1,647118	4,208527	1,278529	0,8739501	2,63829	3,139575
5/25/2020 6:16:00 PM	28	52,83426	16,1897	5,371974	17,43728	8,293269	13,50278	14,94281	8,701854	6,498812	5,641095	13,9305	6,381107	8,05689	9,438344	15,04366	7,307692	6,837422	9,042398	16,18604	5,604139	4,315871	5,869874	10,08324	23,35364	10,74354	7,219896	4,117001	4,48939	17,16194	11,32688	15,77952	18,53234	15,25033	11,85504	15,00242	12,58918	16,7316	16,18389	18,0571	12,99714	14,22082	18,05841	23,59403	8,297069	6,344082	4,005098	11,95333	15,14375	10,51324	8,742265	6,356654	5,193481	19,51654	23,21217	9,247416	17,56721	26,91527	19,45216	20,48623	26,40563	15,6433	20,43179	17,31495	24,74172	12,75869	14,47088	32,60313	16,852	6,201302	5,30131	7,588555	4,347577	11,71233	6,486447	2,888968	4,035215	8,371119	14,99371	18,24105	21,19502	19,86219	17,26438	19,69634	25,32113	20,75721	12,89947	26,9983	21,36384	13,63955	16,27066	13,67768	14,14705	7,722633	2,153929	13,49069	12,76926	12,18564	17,20739	7,275088	2,820651	15,3326	25,27769	18,30052	11,95471	26,533	16,81359	21,24289	25,13905	30,26118	15,2942	21,84868	24,23505	14,71409	17,16464	16,05686	24,26469	3,846914	4,159344	14,1762	3,331675	20,05851	7,705086	7,034565	5,504739	15,00953	16,38498	9,94771	9,200723	23,32802	18,8608	20,35706	17,40005	20,65947	15,68427	19,7659	23,91412	13,35896	13,27186	10,08041	17,22086	4,467423	8,004187	18,62124	6,677304	15,52146	6,4182	3,617167	4,541473	13,75249	12,47472	6,688288	8,62449	11,16794	11,04864	12,54725	36,38636	13,94687	9,168947	8,559971	8,790478	16,443	6,957477	7,539513	16,27135	5,584867	4,604816	12,39162	9,456856	4,30544	2,40136	0,9971818	4,310966	3,338445	4,145253	2,727813	3,696535	5,488368	4,843405	1,588542	2,080294	4,197475	3,038862	2,159731	2,553949	5,922165	4,42211	1,37413	4,270212	1,38235	1,289235	2,540893	2,251188
5/25/2020 8:16:00 PM	30	58,58304	16,03738	5,97487	17,51975	8,52419	12,82321	16,37537	9,61124	8,091084	5,470684	16,13229	7,747224	7,476584	10,00041	15,16765	7,285174	7,703498	9,072239	17,41628	5,348765	4,737926	6,190664	10,63944	23,15429	10,09387	8,330501	3,876271	5,102233	16,81947	12,6521	17,1455	18,55845	16,54509	13,21452	16,42684	14,46673	15,80259	15,51634	20,92949	14,55225	17,23392	16,46227	23,58767	9,712024	6,040631	4,106778	14,27947	15,16744	12,38879	9,166875	7,020957	5,298616	20,58791	22,71123	8,700197	17,88462	29,9129	22,57343	22,14219	29,22593	15,59454	21,83853	18,71726	23,86867	12,13666	16,12283	32,70861	17,66751	6,386288	5,267531	7,835917	4,806864	11,43443	7,456413	3,183715	4,464108	9,12522	16,66632	19,94101	23,09088	20,69546	19,37321	22,8018	25,59198	21,59863	13,85499	28,14559	21,96051	15,08648	15,60828	13,19946	15,16413	8,596928	2,213956	12,47147	11,97475	12,21064	18,09668	7,624475	3,087354	17,32344	26,84275	19,95966	12,31336	28,54892	21,45854	22,14661	28,46693	32,15096	16,05507	20,87243	23,8702	15,04725	16,42165	16,9199	24,2937	3,309018	3,975395	15,71584	4,181242	19,8461	8,280076	6,972466	5,492512	14,75865	18,27531	10,75252	10,19576	25,21207	20,39698	18,80733	16,75792	20,04062	17,46408	18,80008	23,38307	12,94064	11,57486	10,37121	18,38203	4,09683	8,074021	19,07763	6,895722	14,39303	6,825264	4,042814	4,070928	13,38998	11,75916	6,11095	8,06373	11,33669	10,42081	11,99409	36,23058	13,02201	8,23946	8,714702	10,16185	16,921	6,304018	7,240412	16,6045	5,457836	4,337008	12,52245	9,644121	4,212947	2,216166	1,170079	3,909911	3,55341	4,163697	3,113879	3,969385	5,384616	5,710861	1,376616	1,885154	4,312003	3,277519	2,284206	3,045148	5,832366	4,248453	1,681311	4,885817	1,268167	0,7947889	2,554018	2,402534
5/25/2020 10:16:00 PM	32	58,40137	15,83748	5,98841	17,38623	8,450486	15,73987	15,82422	9,844786	7,347964	6,348365	15,43407	8,248233	7,880678	10,17283	15,46937	6,596002	9,218888	9,071619	16,41633	6,370261	4,804723	6,696507	11,40217	26,52078	11,79004	11,06301	4,136342	5,839758	19,36381	13,84056	17,20159	19,81543	18,94445	13,30411	16,82734	14,46922	17,63532	17,54953	22,70357	14,85494	19,62512	21,20061	23,96241	9,490841	6,15136	3,940788	16,07434	15,64676	11,71012	10,59302	6,79881	5,512061	22,24304	27,46028	9,683562	21,73243	31,20531	23,44613	22,71448	28,66048	15,82726	23,69336	20,54922	25,58328	12,5813	16,21277	31,08491	16,76234	6,468902	5,044485	7,360604	5,174002	11,35037	7,577503	3,101928	3,913226	7,688163	16,91935	19,37431	21,65271	24,75084	21,92653	21,21664	27,5543	23,22192	16,2855	29,76914	23,02	15,05927	15,82774	13,64756	14,21005	8,347908	2,224801	13,62138	11,49087	13,27358	18,37049	7,837022	3,160022	17,23806	24,80991	21,20524	15,34393	29,67369	19,76107	22,65473	26,90519	33,61807	16,82872	21,90001	25,57824	15,67087	17,03975	17,29671	27,39763	3,421543	4,40194	15,76543	3,266606	19,60012	8,917924	6,958098	5,559377	15,30967	18,11485	9,706288	10,55489	25,18201	20,17089	20,85613	16,0666	20,60456	16,8024	21,36473	23,58353	13,36987	13,07527	10,3241	18,52309	4,466872	7,194061	19,92291	7,228669	15,34883	7,008801	4,009796	4,456924	12,92972	12,93995	6,57894	8,109596	12,00265	11,26983	11,76241	36,48818	13,82695	8,773141	8,400889	9,46846	17,86914	6,554487	7,103021	15,22173	5,039995	3,352191	12,68954	8,937403	4,096278	2,17555	1,052235	3,843391	4,024439	4,469772	3,231446	4,159276	5,584107	5,519382	0,6191977	1,344565	4,615384	3,377956	2,806629	3,008814	5,66838	4,341498	1,723309	4,858671	1,270378	1,101901	2,606515	2,332145
5/26/2020 12:16:00 AM	34	63,16748	17,804	6,821743	20,27603	9,334245	12,84987	17,46394	11,36971	8,634782	6,128012	17,13113	8,410215	8,677057	11,661	16,81014	7,316604	9,107055	9,791804	18,49027	6,21933	5,667758	6,923214	11,48237	28,39495	14,9111	11,30264	4,204452	5,677429	18,53234	14,8776	20,57824	21,57417	18,04184	14,9962	18,79262	14,23947	20,4034	18,14282	23,33306	16,1133	19,74939	19,75527	26,97668	9,044956	6,300634	4,442142	17,94423	14,45029	12,85339	10,95656	7,033115	6,6007	24,43151	29,32188	10,02438	22,52653	31,21222	25,04352	23,80063	29,18546	17,15504	22,18798	20,97245	27,38402	13,34183	19,83332	34,44477	17,78763	7,166087	4,593142	7,664126	4,678175	12,91349	8,135086	3,632018	4,855493	10,31001	17,73707	22,64734	24,07798	23,42279	19,17032	23,63312	26,12621	23,05116	16,7155	29,63044	25,19334	18,43502	16,14238	14,86965	16,0597	8,640101	2,256438	14,67859	12,35916	13,87903	18,0687	9,227385	3,276069	18,89368	28,47412	21,16538	15,88466	29,92333	21,17215	24,70187	25,36735	33,1507	16,26444	21,96045	26,49404	16,06405	16,66024	16,9257	28,49581	4,02893	4,809488	17,67504	2,655697	20,06659	8,895128	7,274606	5,819795	14,91483	18,12514	10,30649	11,35665	24,78801	22,10178	22,8679	16,87286	18,75801	16,27749	20,17111	24,64889	14,10153	11,82347	9,959659	19,39987	4,232635	7,483975	18,00605	7,655146	15,62949	6,809239	4,446839	4,310967	13,93126	11,97668	6,263262	8,963653	11,7575	10,00732	11,58702	36,99014	14,89694	8,664347	7,456482	11,08885	16,05092	5,66092	6,999614	16,0456	5,171931	3,433218	12,16533	8,472177	4,107192	1,752943	1,11316	4,214122	3,82481	4,489667	3,159814	4,270488	5,726335	6,28067	0,7563826	1,376824	4,90357	3,384518	2,550702	3,060483	5,745538	4,325128	1,535422	4,62257	1,294347	0,8117126	2,651829	2,188882
5/26/2020 2:16:00 AM	36	68,6401	18,61012	6,164138	19,85633	9,362704	15,04504	20,15963	12,07712	8,195389	5,78353	18,18033	7,980078	7,190401	10,26608	16,89752	8,258869	8,081482	10,68406	19,38059	6,361903	4,92823	6,550964	11,65492	28,97464	13,0743	11,35465	4,922013	5,913531	20,96002	14,32416	20,14707	23,15249	17,41379	15,57112	20,50004	16,08718	21,40397	17,26425	25,68951	17,57965	21,3005	21,61935	27,11131	10,15888	6,622873	4,518471	18,21597	16,32032	13,24243	13,43336	8,413806	6,823332	24,97907	30,9375	10,6259	24,14498	28,55348	26,45474	25,40334	31,36487	17,60582	26,19163	21,90456	27,65756	14,22269	20,48139	35,92389	18,07658	8,075818	5,97563	8,130941	4,946259	14,84009	8,619032	3,041625	5,025421	10,42143	18,67291	24,34247	25,76198	24,9607	21,17816	25,19956	27,32986	25,03205	16,2395	31,04775	27,35425	16,35942	16,25	14,96159	15,73649	7,759311	2,456965	13,92166	12,47009	14,61117	18,85016	9,462865	2,612732	21,12304	27,92026	23,52205	15,44298	31,77235	22,25575	22,19572	30,15542	35,31816	15,64275	23,38473	23,38058	17,33236	17,84994	17,48018	28,49311	4,094414	4,135997	17,4971	2,876395	19,95096	9,035974	7,372002	5,73421	15,91305	18,83876	10,71134	11,57183	26,81525	22,3977	21,49314	20,46578	18,92684	16,11427	19,48159	25,23099	14,60938	13,63665	10,97045	18,92546	4,65317	7,43424	18,34418	6,309682	15,65608	7,139837	4,523928	4,853352	13,86176	11,42469	6,817115	9,086539	10,72399	10,27092	10,33391	35,73407	14,00634	9,908198	7,959563	9,617043	15,57243	5,663475	6,933439	15,88203	4,800992	4,01539	10,99456	8,637129	4,299984	1,80171	0,8269784	4,391233	3,847466	4,554115	2,673381	4,09614	5,629836	6,74203	0,7233643	1,571342	4,90053	3,77984	2,179833	2,85063	5,428272	4,160173	1,418891	4,037426	1,362456	0,9377763	2,650931	2,102537
5/26/2020 4:16:00 AM	38	69,56807	20,71286	7,259615	21,63786	11,02426	16,67461	19,56544	13,25852	8,476736	6,361419	19,68032	8,562181	8,298796	10,79099	16,80178	8,101998	9,337769	11,23846	19,48856	6,194325	5,761425	6,565609	11,41917	30,13311	15,30552	11,55525	4,934999	6,37641	22,9405	16,2634	20,75003	24,54444	19,22939	18,20416	22,00576	16,36032	21,21256	17,38616	26,3628	18,22786	18,84843	22,44343	28,09019	10,38365	7,070899	4,414235	16,66397	18,37354	14,48683	12,87322	8,389285	7,25623	26,56574	32,6986	11,31652	25,51068	33,06919	26,94159	28,03313	32,4877	23,48931	27,94284	23,91765	29,67071	14,97099	20,0965	35,41135	19,70954	7,644991	5,530089	8,165549	5,08669	13,81189	8,576619	3,551061	5,297994	10,67605	21,09299	24,845	27,37629	27,9396	22,70523	23,83538	29,004	25,34276	17,19268	33,15104	28,50851	19,76072	15,5151	16,11779	16,16255	7,355563	2,354872	14,46052	13,86315	16,21519	21,94311	10,77662	3,212035	21,03994	30,74547	24,08032	18,21418	34,17627	23,14773	25,53368	32,90651	34,89093	18,96206	23,0073	27,12229	18,41187	17,57239	18,27006	31,82575	4,385016	4,366711	17,18881	2,846071	19,17102	8,981267	7,521897	6,585433	16,49356	20,13138	11,52002	12,23033	25,25123	22,71255	24,19347	19,36499	19,40194	16,83583	21,97191	24,91794	13,2235	14,45768	10,68945	19,43544	4,32789	7,263622	17,79413	7,637116	15,62286	6,673367	4,381424	5,121021	12,82742	11,46704	7,509533	9,078872	9,657521	10,21973	11,95354	35,30518	14,37168	9,272975	7,600438	9,939627	15,72709	6,254214	6,860218	14,76362	4,63818	3,35302	9,259022	8,77459	4,502377	1,633579	0,9715545	4,01767	3,634367	4,154026	2,900848	4,149467	5,676254	6,616794	0,6921419	1,718957	5,252542	3,604802	2,338915	3,104484	5,631079	4,248729	1,560082	4,089647	1,444034	1,112608	2,575984	1,935165
5/26/2020 6:16:00 AM	40	71,1249	20,58363	8,589053	24,17765	12,20366	18,07713	20,7034	13,55002	8,598032	6,893581	17,24836	9,345643	8,277589	9,591621	19,86814	9,098905	9,739791	10,88998	21,78838	5,745607	5,115011	7,576467	13,34425	29,39572	16,49439	11,74666	5,169996	6,925288	22,09598	19,0033	22,81775	24,35801	21,80013	18,54263	22,87142	17,51209	22,56231	19,63638	27,03691	18,49822	20,27361	22,98561	25,23037	12,04058	7,582685	5,167372	18,60335	17,86631	12,9684	13,76036	8,165549	7,36178	27,03643	32,99051	12,03982	26,59531	36,11544	31,28081	27,87639	34,90274	19,97575	26,09416	25,36548	29,47703	16,68193	21,4479	38,66787	21,39195	6,843779	5,930593	8,111046	5,658709	13,1862	7,912936	4,163973	5,981018	11,06232	21,60636	22,55181	26,02916	27,01668	23,83572	26,87839	29,0491	26,17602	19,52075	32,64878	27,31509	17,46857	15,10886	16,28371	17,44446	7,639741	2,645474	14,6549	12,88358	16,67081	21,62867	9,083086	3,517076	20,56463	31,16172	24,38971	17,71448	36,32426	24,09711	25,20185	33,08321	38,49691	19,38301	23,60252	27,2362	17,79979	17,28379	19,84859	30,08089	4,192363	4,553217	18,0037	3,334024	20,62894	9,489666	7,395281	6,182237	18,1851	20,54681	11,34021	11,8636	29,20514	20,55344	25,30795	19,55681	21,89103	18,28249	20,46875	27,475	14,25702	14,92533	10,30697	19,9694	4,879048	7,234472	18,41816	6,82119	15,09705	6,610715	5,381853	4,680247	13,73031	12,01115	6,09679	10,11536	10,82808	9,857773	11,51249	32,86638	12,94022	8,632226	7,495372	9,285686	15,84756	6,207864	6,568924	15,13725	5,262281	3,256866	9,120661	7,184876	4,835876	1,672953	0,9477922	3,983961	3,813412	4,0453	2,576122	3,90694	5,539416	6,481405	0,872914	1,463238	5,19735	3,64611	2,304722	2,890832	5,488851	4,483518	1,517186	3,911569	1,38608	0,8300868	2,568178	2,127542
5/26/2020 8:16:00 AM	42	73,04183	22,44157	8,451109	25,84383	13,13149	17,76187	21,6503	14,99171	9,172468	8,268264	19,05974	9,863023	9,138346	11,08553	21,98732	9,346748	10,56173	10,61533	20,94945	6,171737	5,016993	8,423064	13,61268	31,15391	15,753	13,06787	5,741393	7,082988	24,93521	18,59914	24,22075	26,34485	19,37314	20,60421	21,89248	19,04316	24,62016	20,2236	28,83303	19,13538	22,97089	22,69314	28,60459	11,56091	8,5579	4,999931	18,98334	18,63623	13,47155	14,95848	8,228061	8,141026	28,30225	32,21347	12,14633	28,56895	39,04924	27,48563	30,03309	35,57899	22,0995	30,68461	25,93895	31,16352	14,05179	22,3517	37,9769	21,20441	6,968529	7,455999	8,610605	5,522353	14,9542	9,475437	3,630706	5,3058	12,82638	21,82526	24,90495	27,15427	28,17363	22,10399	27,54331	31,46572	28,72168	22,10495	35,9078	29,33286	19,20673	18,14185	16,75239	17,42367	8,405726	2,858021	14,7219	13,22074	17,61743	20,16122	10,0784	3,13246	21,60809	33,93361	24,91932	20,26166	36,25905	24,57919	27,86106	33,38914	39,84002	22,35453	24,64301	29,15665	18,69205	17,86562	19,72632	28,83828	4,840919	4,019811	19,45513	3,483366	21,74949	10,79037	7,710889	7,355354	20,70458	22,21444	12,04099	12,85899	29,30026	23,69225	25,98053	19,05497	19,24665	18,67996	24,44532	25,36375	14,85881	15,04165	11,03041	21,92701	4,54845	7,568938	19,2086	7,814918	14,77357	5,685097	5,111558	4,475437	13,75035	10,81745	6,852757	9,355313	10,03316	10,22913	11,38062	35,46889	12,28054	7,852357	7,199519	9,514119	16,16303	6,061561	7,150061	17,55464	4,826205	3,329741	8,995633	6,538324	5,204742	1,399066	0,8592369	4,271248	3,835378	4,255291	2,698456	3,300799	5,66389	6,530172	0,6156747	1,602909	5,410864	3,420715	2,403639	2,947406	5,517656	4,390404	1,49522	4,233256	1,435815	1,007819	2,552843	2,130098
5/26/2020 10:16:00 AM	44	75,61589	22,47762	9,802649	25,22139	12,76111	19,95517	21,50503	14,64889	8,400199	7,084715	17,32738	9,340255	9,350341	13,29285	21,46434	9,34516	10,20965	12,40965	21,93765	5,829327	5,811436	8,584079	13,72209	33,05779	16,62951	13,99674	6,004297	7,433963	25,11045	19,82358	23,99329	27,19994	21,9972	20,55309	23,55894	17,81975	25,10223	22,10516	26,56692	20,06949	23,11181	24,97009	29,30316	11,8455	7,483422	5,571328	20,70996	17,51223	17,19855	16,77208	8,810304	7,758206	29,55785	37,16174	14,21834	28,70268	39,12923	31,46303	33,41263	37,28877	23,04847	31,59434	27,15731	29,53691	17,48619	23,98168	40,86732	23,46202	8,424237	7,268112	8,96676	4,958002	13,75069	10,06044	4,318634	5,587285	12,25671	22,52867	26,83224	28,36435	30,01934	24,68018	30,11585	31,8578	30,02584	22,48557	38,26716	31,58757	17,64168	20,55427	16,73084	16,23619	8,339206	3,289815	16,10736	14,95476	18,29776	22,36143	12,33415	3,687348	21,07607	34,54935	27,11621	20,12171	35,39118	25,62466	30,59426	34,54485	43,1183	20,88169	27,28214	29,75437	19,43019	17,62054	20,51565	32,54952	5,065001	4,749117	18,82018	3,868051	23,52081	10,82988	8,186202	7,434446	18,88587	21,61735	13,03257	13,15608	28,34645	22,99141	27,63622	19,54983	21,70563	19,33749	24,53374	25,85323	16,83473	15,37508	10,77269	20,70596	4,680316	7,645611	19,00572	6,757433	13,9229	5,996353	5,076398	4,469428	13,61129	10,61263	6,467659	9,075349	11,02661	9,736545	10,61885	34,21564	11,59545	8,232275	7,243866	9,509631	15,3335	5,982123	6,921213	17,61107	4,379628	2,767186	6,667287	6,465932	5,008565	1,619971	0,8713252	3,626216	3,893954	4,484831	2,774647	3,214868	5,567874	6,55207	0,5651111	1,460336	5,247983	3,413738	2,258165	2,963707	5,483601	4,202655	1,441341	4,06996	1,32626	0,673215	2,517684	2,126989
5/26/2020 12:16:00 PM	46	77,45475	24,64758	8,882212	27,1739	13,79697	21,79377	25,75638	14,71051	9,395378	7,891868	22,25588	9,391649	9,53719	13,78792	22,80235	9,251215	12,15034	13,54547	23,93519	6,538392	7,388789	8,412632	13,24505	33,46341	18,31786	15,07364	6,272519	7,829494	29,25805	20,9395	24,09911	27,92088	23,23186	23,66684	20,95919	18,9115	28,5885	21,71419	31,21726	19,54631	27,72864	26,88992	32,19759	13,3381	7,942018	6,884256	20,63253	18,92387	16,96956	18,38756	10,27237	8,750276	30,70395	38,52398	14,02479	29,25287	36,87058	34,60605	34,54472	39,11624	23,4969	34,61752	28,53027	34,13966	19,58174	22,97849	45,88542	26,57859	7,904164	7,244833	8,973393	5,115426	17,59657	10,25613	3,815898	5,414871	15,54218	23,97989	29,16674	28,31697	29,4878	25,51448	32,26618	34,44561	30,46226	21,1372	40,49023	33,77031	20,29081	19,48988	17,44522	17,99638	9,360011	2,32731	16,52168	15,54639	18,72147	24,36512	12,42188	3,690802	24,23505	36,9639	26,38041	20,38517	34,01822	24,67603	32,55844	37,68298	41,18984	20,66306	27,34286	32,52839	20,61374	16,57196	21,53936	32,3539	5,914222	4,813495	18,75214	4,004407	25,49507	11,01176	7,965919	7,816161	19,05925	19,34972	12,71738	14,71257	31,02654	24,96408	27,73293	19,79153	21,93655	21,55912	24,81868	27,97862	16,50455	16,06253	11,18562	20,65187	5,077572	6,755015	18,10518	6,66342	14,57	5,809295	4,603918	4,185386	14,25433	10,70078	6,230451	10,06997	11,12186	9,372169	10,90662	33,30474	11,69823	7,38941	6,699478	9,124253	14,58209	4,66132	7,035326	14,97417	3,944035	2,9396	5,967756	6,102661	5,013678	1,500746	0,9316976	3,545536	4,146358	4,680938	2,742595	3,461607	5,637987	6,211111	0,6357759	1,363906	5,505084	3,424583	2,286486	2,964813	5,492651	4,184074	1,442446	4,26213	1,465034	1,108947	1,939103	2,136453
5/26/2020 2:16:00 PM	48	81,88149	25,51931	10,4014	29,94447	13,57683	19,38799	25,32701	15,58286	9,333831	8,328291	25,26249	10,85185	10,92154	13,9852	23,83276	9,923739	13,26674	13,40137	25,7032	6,91534	6,921004	8,215559	14,86371	36,09244	17,78611	16,23895	6,49743	9,213224	27,73127	22,42781	27,16015	31,25049	26,80261	21,5672	22,55181	17,48909	27,3414	23,83047	33,12749	20,97224	27,56742	26,62197	31,54454	13,12977	8,611502	6,012586	22,55823	19,69081	17,26196	15,9326	9,238436	9,776886	32,39397	39,61822	15,3478	31,47622	41,84944	37,79773	31,84461	40,00227	27,74812	36,07573	30,7923	36,19701	20,29281	24,60627	47,32137	24,51633	8,825846	7,570458	8,24616	5,468267	17,65349	10,61941	5,081786	6,132571	16,17657	27,07131	29,14152	32,9365	33,42983	27,67953	34,06955	35,71128	32,14439	22,57709	42,27958	32,96074	19,6844	20,23859	16,96867	20,58141	9,30544	3,207891	15,98116	15,22616	19,05359	22,75883	12,99369	3,989348	24,20956	37,5221	28,64245	22,57405	40,84052	27,82369	31,89572	38,75546	46,9963	23,00447	30,05174	31,81366	22,51989	21,7919	22,43265	33,73577	5,390695	5,461151	20,04283	4,112788	26,99464	10,82194	8,030989	7,629864	20,6813	22,89028	13,52916	14,10657	32,02372	25,60876	30,56352	21,56519	22,9224	20,77711	25,84929	30,2104	17,36102	17,04969	10,86759	21,70307	5,426476	7,62786	18,10863	5,552816	14,19989	6,522297	4,796986	4,105396	14,34868	11,77864	7,148128	9,421005	9,917176	9,157688	11,13402	34,09683	11,28178	8,0877	6,601735	7,721665	15,13767	5,65947	6,882253	15,98102	3,67374	2,481971	5,086345	5,880097	4,935828	1,286818	0,8900448	3,461331	4,069891	4,766661	2,833223	3,266813	5,66541	6,590061	0,6386771	1,450321	5,337644	3,361309	2,284068	2,913835	5,543007	4,852868	1,353614	4,153819	1,371919	1,100036	1,989943	2,101293
5/26/2020 4:16:00 PM	50	85,52161	27,5317	9,874143	29,67797	14,58824	22,74315	27,74978	16,31251	10,96437	8,870469	25,2171	11,23404	11,17326	15,83085	25,2055	10,20813	12,29049	14,35814	26,35734	7,730024	7,11808	9,835944	16,36791	37,90707	19,38964	17,65231	7,039678	9,744073	30,85668	23,17854	29,92001	33,72762	28,44731	20,66651	23,4891	20,70575	29,34627	26,24766	32,66724	19,84051	28,83386	24,50065	35,6422	14,89666	9,122044	7,171267	22,91646	19,39427	20,74582	18,68659	9,74656	9,002611	37,25734	42,58358	17,61701	34,7219	45,21483	40,05444	35,73939	42,49419	28,01703	34,37783	32,47735	36,52735	21,39997	24,59148	49,97182	26,53466	9,053037	7,732165	9,251423	4,769287	16,8292	10,8057	4,962147	6,768968	15,41404	28,1355	30,74671	33,37789	36,09804	28,51507	34,30302	39,28299	34,01346	23,43004	41,75467	37,26852	20,48995	23,1364	17,83709	21,23024	10,26021	3,011301	17,9894	15,96016	21,271	25,45701	13,21494	4,356488	25,79493	36,6036	27,71572	23,23642	41,06888	27,79482	33,99495	38,63132	43,87931	27,12775	29,45921	34,98466	21,77311	22,18184	22,75793	35,09021	5,532231	5,155075	19,88885	3,929321	28,37278	11,60795	8,7471	7,745013	22,58504	21,3666	13,71222	15,91208	33,54698	26,77415	29,36444	21,63524	24,57497	22,83951	26,32992	31,98338	16,50966	14,95476	10,32535	22,9608	4,618631	6,96846	17,94071	5,416874	15,64241	7,063785	5,07177	4,610136	14,89859	11,38035	7,011495	9,795398	10,03329	9,056905	10,60552	32,14516	11,59821	7,959218	7,299473	8,358201	15,38033	5,283834	6,19619	14,56634	3,812929	2,722494	5,2714	5,6422	4,924639	1,84433	0,9639562	3,974566	4,18283	4,395239	2,916736	4,078042	5,773031	6,238534	0,6996021	1,356861	5,706164	3,490067	2,22563	2,854636	5,43428	4,350409	1,345325	3,997223	1,422897	1,292413	1,840946	2,192888
5/26/2020 6:16:00 PM	52	86,35721	26,90014	11,81684	30,64082	15,77262	25,61864	30,07315	17,75358	10,30974	8,852993	25,91837	12,16436	13,72603	16,16062	25,06673	10,90946	13,38051	15,01637	26,7059	7,749365	7,170093	9,634105	16,83977	39,84997	20,45073	20,48339	7,447295	11,18859	32,35204	20,95159	28,53946	32,72084	30,7139	19,15658	28,88055	18,67809	31,79073	28,05413	33,20471	23,11547	29,03349	28,13336	38,23138	14,48704	9,69268	6,633096	22,26155	20,02715	19,27015	18,5027	11,62108	10,11322	40	47,07933	17,0117	33,88926	48,60549	40,29345	37,11607	47,76	26,25021	40,14375	35,38655	40,05996	21,27652	25,05533	52,584	28,65143	9,31069	7,78853	8,972562	5,66686	20,9547	11,69699	4,926918	7,174859	16,14052	26,92688	34,38564	34,10513	35,17912	31,33814	32,56977	39,74546	36,89565	21,69181	46,58709	39,33189	22,70654	22,23413	19,23678	21,05541	10,671	2,710129	18,21038	14,82869	22,38423	28,07223	13,98935	4,968225	27,29077	39,85258	33,76271	22,37594	41,05514	28,91619	34,35663	42,66965	46,96798	26,15308	27,81022	35,85627	23,8581	22,99189	24,01663	34,48483	5,591705	4,477439	19,77433	4,698	28,87965	11,01556	8,606321	8,306739	22,05197	24,20093	14,34088	17,00666	33,62214	28,84691	30,12295	23,30398	24,16763	23,78944	26,01535	35,44312	15,18644	16,24821	10,71839	23,39198	4,392545	7,241172	18,14027	6,474981	16,62957	6,052511	4,358974	4,225381	14,28099	11,2051	7,243175	8,960958	9,82586	8,726583	10,09767	33,12293	11,57756	8,660063	7,158971	8,273721	15,12565	5,052291	6,280532	14,65027	4,998757	2,089481	4,550661	6,248895	4,763346	1,340697	1,061492	3,693841	4,300329	4,551766	2,748605	2,89553	5,760803	6,573483	0,8899756	1,470284	5,560207	3,387627	2,228462	2,881645	5,603449	5,805911	1,275903	4,06547	1,603324	2,359016	1,846265	2,115315
5/26/2020 8:16:00 PM	54	89,71713	26,34685	13,26156	31,60726	16,87749	25,89398	32,46187	19,92927	10,64096	9,184627	26,85179	13,59099	14,71534	17,89505	27,39334	11,36867	11,75736	15,90365	26,08408	7,771813	6,735466	10,3507	18,04142	40,66362	21,11592	20,36707	6,640211	10,4751	33,97408	24,39262	32,95625	34,52559	30,89882	23,55748	26,34781	24,25177	36,14349	29,50273	37,13272	24,48456	28,32891	27,75938	40,46702	16,13202	10,18195	6,79798	25,04	21,99381	20,42917	19,54693	12,17555	9,868065	40,74285	46,00423	16,62108	36,94926	45,66893	40,99152	38,91806	48,66545	33,18855	41,93089	37,24649	44,6433	21,90947	29,27588	53,19558	26,9849	8,651427	7,899398	9,737994	5,563177	19,67161	12,76435	4,835116	6,890543	16,90967	32,35881	36,85497	40,31333	40,41729	32,70274	37,84055	40,65415	36,55035	23,95613	44,04509	42,07801	23,211	23,48917	21,42849	23,64756	10,46046	3,134256	18,7089	14,56537	23,04176	27,90817	15,11936	4,291211	29,80458	42,74667	33,97809	25,22698	40,79155	30,60241	37,44274	46,83894	47,85381	27,85008	31,60008	38,25632	25,9185	23,19608	22,94492	36,19529	5,470269	4,829106	19,63569	4,525102	29,36595	11,60795	9,462035	9,05276	22,54027	26,28937	15,99573	16,68152	35,93467	31,6771	30,84093	24,53782	25,05616	24,74124	27,3195	38,68106	17,63318	15,87077	9,935621	24,00199	4,373757	7,74232	18,27869	7,074215	16,11275	5,839895	5,179805	4,926434	14,69807	11,28412	8,347286	9,844579	9,813356	7,788946	10,81586	31,6753	10,8189	9,30337	6,287923	7,794402	14,11051	4,88706	6,630816	14,24514	4,466871	1,448455	4,141108	6,242194	5,05678	1,366877	1,011273	3,677055	4,454576	4,761411	2,967299	3,00163	5,709618	6,521193	0,9263788	1,503785	5,392076	3,368493	2,257958	2,95003	5,82753	5,734554	1,195844	4,173298	1,441962	1,824851	1,852896	2,148748
5/26/2020 10:16:00 PM	56	90,82456	29,13993	14,00296	36,3188	19,26973	25,83368	33,55382	16,54903	11,04498	9,732123	25,31423	13,72389	13,79538	17,69058	28,46893	11,96577	14,1905	18,46762	27,76353	7,098875	7,55906	10,60566	18,03686	41,52548	24,60986	21,00119	7,541239	10,54791	36,98221	24,64937	33,11526	37,39438	31,21886	24,98916	31,87403	24,10077	35,20226	29,04993	39,9705	25,51441	28,37913	30,26076	44,56883	16,76358	10,3221	7,237028	25,46557	22,4484	22,36876	22,13735	11,7526	10,13926	39,12122	52,95825	19,29812	38,16058	50,89543	39,95987	41,36473	50,77966	32,50698	44,00303	35,60421	42,80125	22,45565	31,4155	56,91003	27,74757	8,857138	8,053162	10,18471	5,822488	20,82705	13,20313	5,553299	7,582062	18,7118	33,94403	32,84725	42,32248	42,20422	31,35078	38,50181	43,78509	38,35267	26,92978	47,99617	43,79456	24,42556	24,79457	21,77988	22,92696	10,12399	2,984499	18,86577	14,8995	23,2472	29,6944	16,92073	4,873591	30,7262	41,67834	34,41956	25,59978	40,88604	34,06119	39,58216	47,41021	49,9951	28,65371	31,73892	41,1895	23,87461	22,32593	24,11555	33,81784	5,320168	4,538089	19,74863	4,673547	32,06883	12,48909	8,836554	9,304888	24,18835	28,12465	16,72103	16,86727	35,18126	33,54167	34,57546	23,93368	26,71536	24,23408	28,90107	36,90139	17,92482	15,89191	11,67116	24,55039	4,54997	7,682913	18,29389	6,656375	15,59993	5,119294	4,682043	4,296253	15,04628	11,59082	7,635252	8,507888	10,4655	8,279869	10,00905	32,84372	11,05894	8,649285	7,193787	7,729402	17,17016	4,499545	5,788157	13,24264	3,413393	1,443758	3,919098	6,111503	5,190581	1,438716	0,9200929	3,721403	4,814669	4,622569	3,015376	3,009505	5,749337	6,513732	0,6225824	1,361143	5,67736	3,483643	2,189503	2,869281	5,673284	5,342272	1,37931	3,854374	1,805786	1,710668	1,872375	2,328623
5/27/2020 12:16:00 AM	58	89,51432	28,80202	14,30945	37,06717	21,33296	28,54471	33,20375	21,22859	12,37394	10,47276	26,50517	12,69832	14,05317	17,81319	28,13239	11,97737	13,62981	18,42742	29,77391	8,279317	7,51347	9,963803	17,82493	43,94735	27,1846	22,17127	7,452337	11,48141	37,91764	30,84922	32,1904	42,90499	35,7597	27,60355	34,92823	24,4753	36,2804	30,87402	37,92461	27,28414	31,05534	33,90196	42,5078	17,46001	10,82836	7,947821	25,44761	24,21647	23,30425	20,51932	13,46105	10,16337	43,11105	48,84188	18,76782	42,35798	53,20767	46,06087	41,11862	53,03168	32,65653	46,00685	39,42978	47,05943	25,56062	32,95549	60,18837	30,41591	9,469357	7,893319	10,17918	4,909165	21,43312	14,01843	5,730617	7,092935	18,68528	33,62856	36,62246	43,01441	44,612	36,23771	42,3307	44,32623	42,88345	28,71643	52,85643	44,39359	24,0158	26,38857	23,3774	23,80844	11,84875	3,083347	19,78683	15,58956	24,73551	31,09755	15,52256	5,750857	31,52049	47,39652	35,83534	27,1806	45,42074	35,9929	41,18949	48,11457	53,42873	31,87942	32,58206	42,07975	25,25165	25,8039	25,0927	38,27076	5,565456	4,421972	22,6519	4,262061	35,94696	12,4399	11,01936	9,958762	26,37565	27,50048	17,51616	18,27144	41,69796	34,27719	32,17382	25,41107	25,60787	26,64656	32,26521	37,92896	19,7735	17,42892	12,86707	24,49215	5,06576	7,812155	18,58989	6,535492	15,05934	5,319408	4,534565	5,079782	13,81445	12,0948	6,880595	10,06673	10,29212	8,686934	10,55703	29,48497	10,45556	7,160768	6,909193	7,883164	15,55233	3,831164	5,44934	12,61784	3,291957	1,285781	3,856446	6,347397	5,172138	1,470698	0,9864749	3,905559	4,794914	4,440484	3,001561	3,125898	5,781112	6,632198	0,5040479	1,498605	5,534027	3,453871	2,106681	2,988298	5,845007	5,211926	1,363008	4,051655	1,984347	2,25851	1,935373	2,263346
5/27/2020 2:16:00 AM	60	93,71263	38,33554	16,51415	39,54894	20,15487	28,34321	36,85573	21,53839	13,68189	13,33699	29,31179	15,0773	15,1749	19,08578	30,32245	13,91033	15,9469	18,35689	30,39477	7,641883	6,924805	11,97627	17,84711	44,84368	28,46575	23,30536	8,088666	11,25076	39,22324	29,87456	35,15114	46,07517	36,04484	25,09291	37,65819	24,17143	37,19268	34,37113	38,81534	28,24568	33,15084	33,41277	42,47921	16,79418	11,2623	7,655766	26,84793	22,09708	26,35507	25,36735	14,89245	11,15281	43,82737	54,18987	21,17975	44,27664	55,22153	49,38101	43,61558	51,80882	35,58362	48,00688	38,83993	47,63726	26,32709	34,8528	61,57204	30,22982	9,252736	9,394065	11,58295	6,39955	22,11608	14,32112	6,258358	8,0428	19,57594	38,66766	35,95477	43,12348	44,5633	35,02314	37,57543	47,61467	45,20667	30,82912	51,68676	47,87232	24,35635	27,20981	24,28168	23,70399	11,1211	2,400392	19,10685	16,03552	26,83528	32,1482	17,22922	5,620234	33,06504	47,03512	37,43299	28,43929	48,19255	34,4054	42,39528	49,10008	56,88225	32,57156	33,72714	43,0026	25,19251	27,65874	25,27229	38,40704	5,562763	4,596734	22,01751	4,339426	34,46812	12,92054	10,66665	10,17145	26,32004	29,44325	19,82455	19,04606	38,29617	28,80651	36,24006	28,49414	28,64313	25,7481	31,3771	39,87718	20,51842	17,83509	11,40356	24,31511	4,915313	7,69887	17,83239	5,78132	15,07122	5,566423	4,257018	4,682043	14,73786	13,74537	6,611959	10,21331	10,23838	8,820596	9,604609	32,61059	9,841195	7,165258	7,291598	7,571978	14,54914	4,04157	5,646828	11,76738	3,582491	1,046778	4,204521	6,176503	5,213721	1,400171	0,8890777	3,866946	4,744763	4,474953	3,014478	2,994377	5,821867	6,512282	0,467852	1,507378	5,493341	3,512309	2,053009	2,967921	6,062804	5,378605	1,258911	4,172815	1,366808	1,924804	1,746864	2,115799
5/27/2020 4:16:00 AM	62	94,45403	33,67167	15,72841	39,36043	20,76675	29,95165	36,28696	23,88822	13,37692	13,48965	27,49523	15,21814	19,0759	19,96443	34,02989	13,69357	15,46329	18,07229	31,53853	8,136537	7,470229	12,15151	18,44917	46,8397	30,81323	23,38514	9,366711	12,57329	42,72594	29,70387	38,38549	45,94835	35,91125	29,20024	41,56823	26,35693	42,17499	34,43296	44,23747	31,28634	34,04792	35,2734	44,23747	17,19752	11,98172	7,945057	27,13279	22,95099	27,58455	24,71313	15,5265	11,19695	51,75612	55,75335	20,73483	44,98757	58,49318	49,83388	46,4758	50,97923	38,44531	52,83957	43,01372	47,12464	27,92945	35,49023	61,7975	32,50055	9,078249	8,770515	11,00644	6,006093	23,3142	13,56184	6,989183	8,072296	19,29342	39,82662	39,65351	45,02356	42,83053	36,32267	43,66586	49,17889	44,59666	30,64973	55,78347	49,58071	26,35175	26,06067	25,12876	25,57658	12,06841	2,718488	19,41596	15,58031	26,91292	31,42836	17,29961	5,267738	32,71967	46,46441	42,03139	30,97535	50,00505	35,77848	43,16707	50,45508	57,05508	32,99376	36,56989	44,88382	27,65459	26,97178	26,21816	41,85697	5,607731	4,939213	23,70393	5,053327	36,36612	13,87613	10,77766	10,4856	28,31848	31,31189	19,67437	19,57781	38,59341	34,88892	36,14714	31,09762	29,55432	26,79136	32,5056	40,2426	21,26312	19,01283	11,84944	26,1439	4,569242	9,054143	20,33198	7,161735	17,08996	5,338196	4,671545	4,435165	15,36645	14,15838	6,579355	9,912205	11,18459	9,007653	9,825859	32,62668	8,437362	7,727951	6,13858	7,744046	16,07641	3,976984	5,395806	11,20586	3,895059	1,072267	3,594095	6,02122	5,170825	1,3188	0,9025475	3,680717	4,875455	4,560055	3,286292	3,073607	5,988686	6,509243	0,4534151	1,335171	5,166888	3,863423	2,088929	2,586898	6,153708	5,570568	1,234803	3,770861	1,334204	1,591719	1,825956	2,154274
5/27/2020 6:16:00 AM	64	95,77435	36,40577	16,4133	42,56404	23,49587	30,15328	41,29221	23,33161	13,70241	12,25789	33,83662	13,02608	18,46306	20,09905	31,90554	15,1052	14,62512	19,78345	33,36201	8,336372	8,408696	12,38008	19,32789	46,94263	26,76227	26,41336	9,947088	13,23704	41,90242	34,41182	37,53661	48,44945	35,9203	28,51052	39,58271	29,40685	41,37274	32,50636	44,61242	30,63011	38,36691	38,99432	47,64195	18,78578	11,48106	8,695707	28,7223	23,18723	28,78709	29,3922	16,36121	12,84724	51,37095	60,57693	23,11602	48,66635	60,30131	51,18721	51,85131	55,49307	44,28059	53,53725	47,56645	51,6407	30,64787	38,08079	60,18292	33,45623	10,05333	8,448759	11,79632	6,981377	26,592	16,76607	6,194532	7,212161	22,13611	43,96386	43,81541	46,90353	46,71813	43,32311	45,15266	51,44078	45,7244	34,50555	55,02321	50,66541	28,83172	28,64024	23,80443	26,87687	10,75569	2,410685	20,92914	17,10143	27,95355	31,19896	18,49007	5,199284	38,43702	52,25395	39,72895	31,21436	51,47519	36,69485	47,53413	54,15984	59,33611	35,20591	38,01255	45,61057	25,84307	28,3198	27,60658	41,75266	5,200252	5,425232	23,97491	5,456938	36,10902	14,27553	12,31052	11,08684	29,35103	31,3293	20,20633	20,01589	41,55338	32,88255	38,49988	29,72432	31,64588	26,41323	33,84796	40,58363	23,00156	19,81536	12,9711	26,99574	5,498453	8,661169	19,0442	6,76434	16,13844	6,026055	3,751243	4,40346	15,46343	14,98529	8,11305	10,70713	12,42105	8,366627	9,574078	31,77443	9,451951	7,541032	6,611752	8,749586	14,03473	3,550854	5,128551	10,3192	2,95908	0,942957	4,097038	6,06681	5,427374	1,493424	0,9028239	3,675052	4,658419	4,260541	3,356543	3,171074	5,964095	6,265197	0,4811146	1,368189	5,532853	3,812238	2,48059	2,67041	5,873052	6,247238	1,518015	3,781706	1,726279	1,56471	1,804612	2,212851
5/27/2020 8:16:00 AM	66	95,50212	34,27436	16,37917	43,5005	22,5295	31,47934	43,3955	24,35953	15,07446	13,10469	36,51559	14,59452	20,66437	22,12195	33,42825	16,73643	19,05753	20,17166	36,42822	9,103394	9,062639	13,32732	18,76575	47,69687	31,60422	23,7069	9,704147	13,18841	45,48243	35,20702	39,55778	50,50896	36,50441	31,72469	42,38955	32,57993	42,79979	37,10157	48,59486	31,18886	36,52445	40,33358	49,01913	20,77358	11,27832	9,25087	30,62203	25,83244	31,5547	32,06676	15,54377	13,49234	51,62626	63,13508	24,27781	51,67738	68,20769	56,11142	53,46361	56,72483	43,04224	53,21555	48,04038	49,96194	31,87052	38,63457	66,60271	34,62215	9,183729	8,600589	11,82913	7,406953	24,40615	15,02349	6,540948	7,670963	28,40434	45,28439	47,15207	43,61365	46,73823	36,19557	48,2175	51,96701	49,20045	36,28661	58,64238	52,71531	27,29761	30,12599	26,1037	26,71205	10,99152	2,791294	20,88853	17,29229	30,91367	32,36213	19,42446	6,373162	39,41742	53,58725	42,83841	34,7755	59,13862	38,53524	45,14645	53,78565	60,38628	36,58771	38,38251	48,87317	26,9744	29,37997	31,33206	45,09035	6,756535	5,271469	24,69503	5,025973	38,93139	15,98281	11,96825	11,98649	32,45966	34,15106	21,37917	22,61087	43,88401	34,37341	40,57948	32,86016	31,32785	25,93729	34,98314	41,98711	23,53911	22,01868	13,76858	27,90755	5,936809	8,067943	19,89639	5,493134	15,84963	6,397062	5,090559	5,111696	15,11881	14,99731	7,449368	10,72475	13,75111	8,528196	9,27035	32,70557	8,411458	8,176739	7,240826	8,846707	13,90874	3,625041	4,530007	9,874904	3,404068	0,5738146	3,354264	5,637848	5,608906	1,697889	1,03469	3,802636	4,70698	4,682319	2,731267	3,464647	5,577891	6,425592	0,3138815	1,821259	5,386895	3,65357	2,638843	2,505457	5,818551	5,436698	1,222922	3,791445	1,693676	1,689669	1,991601	2,571356
5/27/2020 10:16:00 AM	68	96,32288	36,74217	16,9275	44,62733	24,21219	34,83712	45,07204	26,40736	15,12993	12,88876	34,75457	14,22593	19,26524	23,90079	33,68631	17,06337	18,24906	19,92865	39,59272	9,832699	9,007584	12,99652	21,12981	49,22144	34,07528	29,45485	11,65734	13,52916	46,34851	37,23399	44,7239	53,67298	41,93599	31,21684	43,40565	30,82235	47,92261	38,09724	51,75419	34,49955	40,7291	38,89334	50,79714	20,18167	11,36846	9,811492	30,29296	25,10949	33,21569	29,80321	17,77113	14,66899	54,75948	59,61441	28,87703	52,73845	68,3743	56,01459	55,72524	59,77039	49,77944	51,81843	51,56264	54,88569	30,21206	38,55196	67,55098	39,10512	9,657591	8,718847	12,29374	6,452807	26,68953	15,10575	7,177692	7,766842	25,68807	43,36953	44,12916	48,22427	51,04325	39,49796	50,13091	57,08257	49,31844	36,56292	61,39561	55,99007	28,90037	29,82289	26,45771	27,67248	11,56063	2,872872	21,39126	17,29291	30,44879	36,33752	19,16225	7,158557	41,39244	52,59132	42,07843	35,86511	62,02504	41,82831	49,99275	57,46415	63,86618	39,6397	39,44933	50,77477	25,7568	28,13557	32,54269	46,30581	6,143486	5,821176	25,9929	5,493825	39,92195	15,54031	12,5717	12,21734	30,28971	34,91628	21,83798	25,48256	46,141	36,12947	40,34241	35,22961	35,62473	27,67532	35,48602	39,50901	23,33485	22,65666	14,68273	28,31157	5,797276	7,700528	19,79823	6,750801	15,7883	6,092921	3,946798	4,268209	15,39539	16,44991	7,770571	12,73569	12,82908	6,896345	10,0889	33,16264	8,815691	8,077062	7,884614	8,981888	13,13923	3,778736	5,211442	9,907232	3,584839	0,5506742	3,626561	6,109707	6,081662	1,53563	0,9424044	3,819145	4,611032	4,707325	2,460696	3,194076	5,562279	6,435055	0,3259007	1,76807	5,582656	3,864528	2,907549	2,609071	5,628385	5,574505	1,428907	3,826536	1,775047	1,52658	1,862843	2,591871
5/27/2020 12:16:00 PM	70	96,4508	39,93335	18,12728	44,91068	26,06053	32,55989	47,80041	26,09472	14,23346	14,2662	38,13384	16,0943	20,99338	23,38694	38,62767	16,39499	18,04107	20,18485	41,13568	10,34531	8,845878	13,63554	21,04436	47,56286	33,80029	29,74891	11,07448	12,83329	50,67412	31,63192	48,62995	59,1018	44,23498	35,90186	46,07358	32,7497	48,74752	41,036	54,21129	33,81646	37,09535	41,77063	54,23339	21,98007	10,37543	9,500719	29,63659	26,27266	31,58792	30,54854	17,17099	15,4215	60,88203	64,12267	31,03123	55,71141	68,90652	58,89921	57,56003	60,48512	49,58734	59,47626	54,63998	55,54369	30,80729	32,74978	69,26793	38,62546	9,676794	9,031277	12,35322	7,209537	25,84383	17,26217	7,659843	7,745289	32,12174	51,01672	47,36081	47,89774	55,30552	45,46792	52,91329	59,53622	53,60238	38,56847	63,14773	55,0507	28,96856	30,46205	27,37912	30,45611	11,35893	2,421806	23,13978	17,35604	31,84095	38,87137	19,62395	6,785133	41,51056	59,2872	41,2558	33,75138	60,52601	45,62273	52,01944	58,02919	64,83284	40,28799	40,07889	54,49077	26,26237	31,44784	33,46651	48,47328	6,954231	5,887627	25,9891	5,862691	39,75077	16,9237	11,36633	13,429	32,1149	35,65892	23,70675	25,2953	48,00343	36,74417	42,77534	35,18665	36,47305	29,16072	34,30019	42,26715	23,92387	22,26079	15,2093	28,94618	5,609665	7,619916	20,31278	6,027782	16,70542	6,145351	4,549555	4,241614	15,27092	16,11648	8,423409	11,65472	14,11942	6,659689	10,52028	33,27531	9,023128	8,203541	6,665699	8,878344	12,12326	3,759256	5,35139	9,645227	3,170383	0,5329908	3,171903	5,511508	5,562003	1,454396	0,9335627	3,608877	4,978794	4,87815	2,492885	3,20347	5,565042	6,006576	0,3145032	1,559668	5,439324	3,717949	2,471955	2,755305	5,652354	5,844455	1,501506	3,461469	1,828443	1,664111	1,825403	2,78556
5/27/2020 2:16:00 PM	72	96,9103	44,51591	18,00743	48,78426	24,34509	38,0131	48,57441	29,45153	15,50453	14,70843	41,32619	16,12	18,94942	25,43055	40,02853	16,61507	19,73717	21,60906	42,07512	9,83705	11,25725	14,07984	20,99836	51,36757	36,75239	32,38009	11,468	14,75285	55,86974	39,46645	50,20978	60,83763	47,16609	32,29126	50,59578	33,65323	49,65911	39,89756	57,06627	36,38726	41,24614	42,65479	55,57706	24,70878	12,49005	10,40168	32,69797	25,97024	34,31532	32,21568	18,63084	15,6239	61,14563	68,83074	32,37007	57,53958	73,80236	59,71811	62,91557	63,07299	51,56678	62,588	56,52395	58,78171	33,80471	44,88989	70,11253	41,14631	9,519506	8,648458	13,5349	7,680703	29,67748	18,56992	7,909622	8,967659	32,07193	51,18825	52,65031	54,52441	57,12871	45,34801	48,28505	58,55273	56,95125	35,67992	63,79683	58,50057	31,8368	29,64295	26,96438	29,33307	11,53957	2,552498	23,06594	18,36269	33,53013	39,09615	19,61442	7,612248	43,5682	60,67461	46,78596	36,91237	62,34811	48,36124	53,5619	62,18998	63,63429	41,90083	43,45415	55,5533	28,34556	33,47149	35,71549	50,14368	6,4975	5,369696	26,97993	5,589149	41,19315	17,59084	11,49536	13,77003	36,80392	38,35945	22,88607	26,22175	49,8948	42,88952	45,03344	35,86586	35,21192	29,00841	36,29152	45,00462	24,45796	21,56485	15,13332	30,93557	6,35762	7,800896	21,34111	6,55497	17,15807	6,290202	4,06927	5,060372	16,39167	15,65615	9,5776	11,24302	13,22122	7,458485	11,07883	34,16391	8,405519	8,202988	7,357428	9,383013	12,51471	3,780946	4,904537	9,332379	3,460157	0,3924209	2,883441	5,436837	5,752998	1,633096	0,9309378	3,494695	5,021275	4,653791	2,059916	3,272615	5,805979	5,977012	0,3075956	1,558286	5,593157	3,615578	2,401222	2,787287	5,758179	5,797345	1,274108	3,610466	1,923975	1,671019	1,944283	2,720214
5/27/2020 4:16:00 PM	74	98,21085	46,60222	18,45373	49,32195	27,41338	40,85965	49,66671	29,15858	16,35555	14,34758	42,20456	16,84516	23,37637	27,68547	41,20074	19,43427	21,83348	23,43087	41,70231	11,1153	10,95401	13,83814	21,71233	51,36501	37,27378	32,67704	12,25678	16,86478	57,20311	41,29331	52,29844	63,61241	48,5818	35,31278	53,28236	37,40226	52,1712	43,48206	58,16825	38,4143	42,20788	42,02414	57,47078	24,95973	12,51167	11,21208	32,90693	26,1861	35,79956	35,12116	18,70627	16,64	63,66663	72,78183	35,10838	57,82527	71,31369	62,13107	63,10358	66,58523	51,67793	60,6717	60,66811	64,09573	34,46708	42,28172	71,57072	43,69184	10,39912	9,310759	13,2512	7,740936	27,56507	18,26654	7,428369	10,21801	31,27963	52,73852	52,34534	51,95872	59,82503	45,29993	56,01549	62,36005	57,87232	37,55706	67,52763	61,11683	30,13498	32,28172	29,63196	31,02965	12,54462	2,858781	23,51929	18,42617	35,85695	43,86826	21,61313	8,265155	44,77288	66,41475	50,43042	39,45541	62,75482	49,95876	52,68126	65,99587	67,71959	42,5688	44,4907	54,49064	28,26937	34,5919	38,38286	51,10487	6,607814	5,869184	27,23751	5,968239	42,56404	19,47178	12,72353	14,26165	36,1727	38,13425	27,30486	27,63145	52,58476	44,11155	46,29455	37,46166	36,34754	29,86786	41,92411	47,53835	25,54749	21,78223	15,98129	30,80494	5,84107	7,629932	22,26086	6,58488	18,10642	6,981102	4,51633	5,012434	16,50634	15,8332	9,885058	13,00716	12,82196	7,122569	11,07779	36,18093	9,652823	8,350189	7,558991	9,137793	11,63745	3,967728	5,197557	10,05941	2,907341	0,618645	2,896566	5,563385	5,862967	1,788862	0,9022021	3,824533	5,052567	4,85577	2,181145	3,219358	5,666654	5,96064	0,3172663	1,644424	5,57637	3,634988	2,439628	2,881231	5,26318	6,19391	1,273555	3,691493	1,852136	1,773596	1,790658	2,502556
5/27/2020 6:16:00 PM	76	98,35938	47,70046	18,61316	50,68737	29,19319	40,8028	51,55228	31,99651	16,44334	15,44133	45,27858	18,84332	24,64102	27,14019	41,93579	20,06977	22,61716	24,65593	42,84324	11,7957	10,69518	13,89064	20,94372	52,80338	38,9537	34,83836	13,39295	18,2577	59,61683	47,35363	53,69308	61,49632	52,42084	40,08483	50,51918	39,48366	54,79286	43,10041	59,00538	37,43687	43,92255	45,52706	58,36387	26,91037	13,50554	11,1897	34,77467	26,30857	40,0746	36,21166	19,72722	16,62944	66,48003	72,40668	36,12104	58,33133	75,02853	63,76181	65,45963	67,63263	55,11882	64,86565	56,98546	63,20499	36,59663	46,13464	72,11801	46,12988	9,885265	9,718239	14,0138	7,717382	31,49066	20,15328	7,750469	10,0422	35,03661	57,36641	61,00492	58,36663	61,4104	49,84002	56,83191	65,39933	60,19722	39,22206	70,34123	64,6502	34,13572	34,5908	28,32891	32,13486	12,53564	3,553617	23,98755	19,97479	37,32586	41,84709	22,24532	7,312942	47,81415	59,83698	49,99627	39,17371	63,91675	51,03608	57,44377	64,81758	71,31494	44,02596	46,29117	59,59328	31,73637	33,70531	36,61728	53,22889	6,38836	6,250139	27,93587	6,935096	45,36596	19,2229	12,71835	15,05257	39,18311	39,97437	28,91212	27,19607	52,68187	46,83065	46,81083	38,12431	35,50412	34,38785	42,51802	49,61822	27,64844	25,73172	17,16802	31,31783	6,013277	7,971029	20,8544	5,971762	18,39647	8,008122	5,176144	5,253509	17,99313	16,29145	10,18208	11,95672	14,4132	8,697295	11,15765	36,20089	10,78491	8,649358	7,388028	8,054127	11,83141	3,993148	5,157908	9,920424	2,501381	0,412384	2,564448	5,56442	5,937362	2,32206	0,8903903	3,889534	4,991089	4,58285	2,133621	3,099718	5,732483	6,003191	0,3095297	1,873342	5,454865	3,753592	2,387061	2,755512	6,007821	6,716126	1,192598	3,532134	1,817943	1,458748	1,774011	2,467672
5/27/2020 8:16:00 PM	78	97,91045	52,13285	18,33907	53,39793	29,18221	42,05971	56,21864	36,1084	21,40977	16,21367	43,82135	15,709	26,353	31,88205	43,68866	20,91443	25,17615	24,8291	43,12342	13,30094	11,18265	14,35172	22,06938	56,60208	42,15821	38,97181	14,19526	18,76996	64,96726	44,64329	55,98323	68,26813	55,02321	38,45649	54,76535	39,84078	55,76847	48,55134	65,34517	42,4274	46,4336	48,59679	64,03017	25,62127	14,30116	11,34678	34,34509	27,6988	39,94667	39,2897	18,21528	17,55243	66,17368	79,09462	31,42325	63,4449	78,64536	65,03543	65,91029	71,27266	56,45226	71,48534	63,4518	68,00896	37,64713	45,34759	75,09381	46,95209	10,92956	8,759671	13,61427	7,633593	30,29972	22,73251	9,030656	9,794776	37,23026	59,35656	60,61754	63,09779	61,48141	48,44282	58,70185	67,70066	62,77728	41,31169	71,34477	67,57233	35,29807	34,28265	33,30391	35,1291	12,9492	3,092949	25,24805	19,04164	37,40053	43,40255	24,36623	9,355382	47,68727	71,37226	54,44331	41,53715	64,54665	50,57692	58,3097	70,29199	73,62629	44,16895	47,74363	58,56136	31,97738	38,01641	39,1992	55,78395	6,800122	6,841498	26,76268	5,085171	45,60987	19,98764	14,3797	15,64545	42,58337	41,70086	29,64806	28,82819	55,81932	48,25182	47,68637	43,38258	38,54325	34,05	43,52888	53,41657	27,47355	24,20818	19,05939	29,67576	5,910146	8,289816	21,9773	6,968115	19,49568	7,796129	4,093446	5,993106	18,71035	16,98787	9,13351	12,24732	14,63763	8,196564	11,81622	36,30049	11,69637	7,873495	7,013913	8,708002	11,30961	4,640321	4,884781	8,55631	2,713928	0,3668629	3,547124	5,161362	6,10501	2,489915	0,9107675	3,974912	5,08897	4,690401	2,103918	3,356474	5,741946	6,001879	0,300688	1,702932	5,692833	3,69094	2,321439	2,954451	6,044291	7,108753	1,210765	3,744198	1,650572	1,787481	1,570306	2,551116
5/27/2020 10:16:00 PM	80	98,37892	51,38732	19,5099	53,70427	33,01206	45,94938	58,20831	36,44631	20,65471	16,68995	45,10631	16,50738	28,23083	32,50518	45,81372	19,75112	26,79964	25,13773	48,09233	11,54088	11,01148	13,71063	23,08949	54,14816	43,14124	39,16508	14,5528	20,37149	63,19097	49,76045	56,69506	71,48044	59,71568	43,48123	60,45204	43,24153	60,27168	49,33287	61,57148	43,59347	48,41837	46,37468	65,81593	29,85964	15,29164	12,14868	34,19167	30,12876	41,17443	38,54402	19,86088	17,56328	69,56544	80,63895	36,1564	66,70694	78,15823	61,48285	69,90053	69,83849	61,67274	71,87072	65,33812	71,77864	41,54351	48,32643	77,88324	46,79874	10,53714	8,491517	14,48297	6,341802	35,58791	22,33477	8,531996	10,05685	43,43854	60,35339	66,72953	63,95509	66,47775	53,54436	62,71848	71,53446	59,59024	39,97934	74,59349	67,50974	34,9685	37,57481	33,80381	36,23846	13,74986	3,151802	25,99559	19,74014	39,85377	42,19386	23,2492	8,972839	49,41092	71,84668	54,50639	43,18027	67,66862	56,18521	58,62463	70,73373	74,8452	43,90784	48,25473	64,59528	33,25224	37,36116	41,47927	51,48956	6,468833	6,326606	29,31933	5,816341	44,72163	20,62956	14,13171	15,26912	43,32187	45,73455	27,92841	29,24376	59,61408	49,51537	50,57367	43,69032	43,51466	36,07959	44,95441	54,69724	27,80518	27,14619	19,31145	32,1102	6,549307	7,77444	22,71579	5,893775	19,50017	8,431698	3,899964	5,160325	19,11582	19,0491	10,36548	11,67627	15,43131	8,584288	12,1482	34,50983	11,63075	9,058288	6,990771	8,910049	11,78714	4,363119	4,754159	7,55906	3,390736	0,7373868	3,304322	2,175757	5,774827	2,592769	0,9156721	4,018291	5,19963	4,125082	2,122638	3,408764	5,801973	5,507985	0,3135362	1,764271	6,198123	3,733698	2,319435	2,837506	5,903929	7,216927	1,038766	3,504573	1,468418	1,359762	1,554211	3,672635
5/28/2020 12:16:00 AM	82	98,69881	54,93162	22,22867	57,36357	33,75663	46,06799	61,05536	36,54813	22,52777	17,58427	47,35066	20,03012	26,97441	34,7056	46,89317	21,34146	28,11837	25,15459	49,60675	13,44496	9,804306	12,95673	22,50539	56,56899	43,7768	38,24954	16,0512	20,75328	68,55093	48,91986	58,01592	75,57555	56,90022	44,46577	62,16795	44,2276	59,68246	48,86205	68,35275	45,74319	50,10396	49,8776	64,17288	33,13571	16,25414	12,27046	36,28889	32,02469	42,20415	38,81183	22,02441	19,39627	67,47121	79,36028	38,81853	68,83358	83,72562	64,4315	68,90956	74,09829	62,77839	72,59843	70,90553	73,06042	41,90304	47,21105	82,13887	47,03747	10,49168	8,817487	15,8888	6,598834	39,45541	23,73356	8,880209	9,98653	46,80371	62,21174	67,11884	65,41666	69,63148	58,44372	63,45125	72,52397	62,52094	44,47592	77,48957	70,71652	34,23926	35,3545	32,76249	37,52964	13,20989	3,148072	25,86587	20,21455	39,20514	48,22965	27,38727	10,27796	52,27267	73,52999	57,25105	44,66526	71,24241	60,99932	63,66421	71,03131	75,11405	47,6557	52,50823	63,46217	35,81579	40,13884	39,20335	55,45778	6,705903	7,309213	28,5731	5,923132	46,9525	22,49006	15,78104	15,9453	42,97227	46,14612	30,10714	29,96435	61,43851	54,7132	54,31739	45,82042	40,89862	37,36281	46,98539	56,60727	30,64489	28,50637	19,09469	33,68231	6,559944	7,325099	22,76643	5,604209	18,68003	9,286998	4,242305	4,918283	20,22139	17,65881	10,07792	12,91466	17,04106	8,307915	12,06316	37,85402	11,42311	9,465628	6,134298	8,931602	11,06584	4,765003	4,988672	7,300301	2,637116	0,6717645	3,654537	1,5453	5,192998	2,348793	0,9006824	3,935055	4,794982	4,115344	2,112207	3,181089	5,955184	5,656015	0,2053631	1,631369	6,178093	3,665866	2,353352	2,840269	5,703195	6,04063	0,9554598	3,773417	1,260568	1,526097	1,317004	2,704051
5/28/2020 2:16:00 AM	84	99,1945	55,83706	21,96874	57,49295	34,85487	44,0929	63,89679	41,51305	21,98787	17,72498	51,2741	19,73088	31,19474	37,00383	49,30392	23,33036	30,70313	24,62547	50,04055	12,59961	10,3592	14,23471	23,71677	61,15979	41,93627	43,16617	16,68317	22,29955	71,14452	55,95857	61,06861	74,98183	60,99104	48,90495	63,82377	43,80878	61,51809	48,0993	72,55643	47,50076	50,64324	51,0912	64,0929	33,09336	16,73934	13,50865	37,07843	32,33229	42,6374	43,60107	23,84139	21,92287	70,62183	84,50411	41,85372	74,58838	82,89519	70,69657	72,48211	78,95198	63,56239	79,44635	72,98332	75,99339	44,17316	53,04106	81,38636	48,57863	10,3525	8,084245	16,69202	6,923354	37,25678	25,36327	9,98211	9,459826	43,36103	64,9781	71,22562	68,1277	73,16313	57,45779	67,09882	75,728	69,90641	43,19588	77,63104	73,86142	39,60489	37,72947	37,5648	38,31185	13,08804	3,66476	25,78768	19,43945	40,27983	49,50162	26,68663	10,66866	52,80711	69,5649	58,80671	48,87372	72,14869	61,36999	67,62904	74,05849	73,96227	49,83133	54,07003	63,19186	36,40577	40,3585	43,41139	56,01942	6,870856	7,05888	28,54816	5,348073	52,61956	22,77271	15,0592	17,92461	45,21517	51,11987	32,17804	31,86298	60,82988	49,95088	53,3247	48,02546	43,18717	40,75051	50,44982	59,62429	31,44583	26,77035	19,29308	35,49769	6,587229	7,479208	22,21955	5,52332	20,86919	8,332506	4,626921	4,0319	19,6703	17,51126	10,24501	14,16508	15,9699	8,278556	11,42331	38,44627	11,10225	8,6745	6,467244	9,453264	10,84977	4,836705	4,415893	7,546971	2,234748	0,6956648	0,8184129	1,677305	5,563798	2,466705	0,6674818	3,511826	4,543822	3,602246	2,142048	3,04722	6,142656	5,630802	0,3253481	1,637378	6,68808	3,646662	2,356598	2,751644	5,830501	6,453774	0,8361655	3,666764	1,488934	1,476984	1,552	2,545314
5/28/2020 4:16:00 AM	86	99,27685	60,16959	24,68329	61,87569	35,51759	48,26682	68,72783	38,94998	23,63126	20,12289	51,40486	21,17278	31,82001	34,20197	49,10022	23,48543	32,25436	25,86925	52,76567	14,87774	8,903764	14,82752	22,81298	59,48539	48,60598	41,81504	19,10871	22,16277	73,03355	57,23544	63,05744	77,89153	62,23192	48,80112	64,87083	48,56784	65,58025	53,06076	70,22513	50,58024	52,15842	52,03429	69,03611	35,79748	18,48233	13,12638	38,66808	34,10429	44,62043	46,78037	24,68999	21,09955	75,70423	84,44795	46,21042	75,17365	80,88058	75,2589	73,37099	80,81075	69,11742	81,4017	75,93736	77,69824	46,81863	52,01281	80,6192	50,70244	11,10667	9,482138	16,06923	5,477385	40,38897	25,90172	9,843818	10,42544	49,48705	68,84278	73,5666	69,111	71,45971	61,20288	68,48406	75,51932	70,55185	49,10685	81,24945	74,78227	36,46538	36,51559	37,44481	40,00242	13,35613	3,010196	27,0519	20,9911	43,1022	52,79468	27,95259	10,51082	56,28143	73,366	60,55606	49,92561	71,9141	59,86323	68,64659	74,49132	78,31483	52,47327	55,5388	65,79582	38,08749	43,64313	44,52345	58,09019	7,337603	7,018955	28,29486	5,43435	53,36795	26,97475	16,89344	18,44116	48,91682	50,46889	32,78121	35,17048	63,04012	57,4712	57,9349	52,03698	45,81779	42,42941	50,86435	59,0777	31,98442	25,61886	19,98301	34,5334	6,184931	7,694035	21,54647	5,288462	20,68199	8,529857	4,577531	4,714715	20,98641	18,88484	10,64994	14,21191	16,00927	10,17296	12,39874	37,33485	11,18935	8,760293	6,596002	9,44912	9,938247	5,105963	4,273804	6,544195	2,435898	0,809364	1,727523	1,720684	5,258275	2,301821	0,8839661	3,445858	4,675964	3,515764	2,089895	2,917219	5,888041	5,579618	0,3196839	1,644217	6,433742	3,65958	2,370966	2,766081	4,936865	6,006921	0,8844495	3,576205	1,563813	1,439959	1,253316	2,55312
5/28/2020 6:16:00 AM	88	99,23312	61,00782	23,86853	62,96163	36,03593	51,66226	71,81221	41,73893	24,63203	21,29697	56,03987	21,19135	31,48147	36,04705	52,96717	24,784	31,16103	26,22023	52,91708	14,69779	8,373329	14,48863	21,95216	59,53057	45,24405	43,44337	20,39511	22,73528	74,58285	61,35804	67,23717	78,64273	63,30467	52,86514	67,71393	50,10838	65,97328	54,76445	75,77849	52,7486	56,20296	51,80669	70,22498	36,3014	19,1333	13,31026	36,40162	32,7761	50,18837	49,18857	26,35949	23,68245	77,74612	88,67016	48,45491	75,13021	86,28026	74,01663	74,03625	81,67744	74,07377	81,56271	80,19694	79,25046	49,26855	50,26954	84,06802	54,19762	10,3286	8,954534	16,53156	5,888871	44,33224	23,75014	11,83687	10,23824	53,56226	68,27013	76,30878	71,18887	76,68573	60,01209	72,50449	80,01651	72,61944	50,91547	79,4724	76,61348	38,6823	38,81106	37,6519	41,06543	13,89299	2,776511	26,97088	20,15045	46,62944	54,68087	27,43576	11,41799	57,58462	79,29087	59,85135	48,61979	76,89911	60,46364	67,56644	77,89215	75,90262	55,12033	57,19062	70,81081	37,64278	42,26942	44,71078	60,6279	6,975367	7,492195	28,5847	5,847079	55,43794	26,56968	16,46897	17,97345	50,54922	49,60814	33,12252	32,91936	64,0567	59,12149	56,53217	54,82566	47,32067	40,27168	51,01404	61,96515	32,26176	27,08182	20,00933	35,23002	6,073857	8,259077	22,26466	5,635914	20,37957	8,416293	4,795604	4,72266	21,2415	20,59716	11,34712	14,68115	16,15171	9,300398	12,61087	37,63788	11,0559	8,259837	6,581289	10,33944	10,46253	4,569725	4,195679	7,003689	2,227564	1,036762	1,286749	1,822157	5,524356	2,248494	0,5570292	3,199395	4,595836	3,617788	2,069173	2,668753	6,254214	5,65864	0,3053161	1,619073	6,108186	3,641205	2,341954	2,842755	5,459425	6,421792	0,7727537	3,609223	1,722204	1,378896	1,344289	2,552152
5/28/2020 8:16:00 AM	90	99,33197	60,41666	23,80063	66,71986	39,94599	53,79372	72,66731	42,94104	21,06363	22,5782	53,81273	22,23206	33,29948	40,27589	53,73514	26,15758	30,77027	24,35069	55,64006	14,98964	9,972163	16,10743	23,34293	62,94547	47,98043	50,17871	21,70086	25,17414	80,57105	61,91445	65,88763	83,50423	69,17944	51,08629	72,32297	51,24931	70,58763	56,55698	80,00629	56,84191	56,88184	54,38722	70,16206	40,71653	18,08004	13,92006	38,69778	33,16796	50,47041	49,16122	28,12811	23,85057	79,3567	88,55486	52,96558	75,77254	89,3701	78,70413	79,37556	85,09526	74,17565	78,2224	80,89046	81,23867	48,24741	55,73421	88,10801	58,69494	11,9639	10,67273	16,0865	5,03668	44,59065	28,05668	12,23765	11,58861	59,36575	73,77335	74,39738	71,52113	74,88776	64,41354	73,07831	80,70997	75,50841	53,20742	84,10125	78,60025	40,99317	41,16759	39,95296	44,2738	14,08847	2,778791	27,49875	20,11045	47,19317	50,93087	29,89072	11,64194	62,26735	79,44159	63,86605	52,17147	77,86217	65,99574	71,08884	77,66544	78,29044	53,90052	59,4179	71,7566	39,19783	44,85294	44,68833	59,85329	6,533005	7,334148	29,59736	6,413089	60,09857	28,78226	17,58669	17,96896	52,36377	54,36354	34,694	36,70023	69,53844	58,67817	58,70095	56,67682	46,98794	39,56794	52,00472	62,91486	32,72505	26,70818	20,30048	36,07863	7,010873	8,087354	22,44543	5,560207	20,48112	8,797041	4,606681	4,74131	24,91144	23,17287	11,17519	15,99642	16,63461	11,0742	11,05783	37,79676	10,52601	7,83792	5,832642	9,895005	10,30407	4,75554	4,216885	6,372127	1,830999	1,004849	2,064337	1,822364	5,439669	2,389133	0,8045286	3,318551	4,617249	3,479498	1,321839	2,643678	6,223682	5,475105	0,3092535	1,597798	6,047194	3,777631	2,154965	2,660533	4,819229	5,954079	0,3977399	3,864044	1,883151	1,289304	1,36211	2,639879
5/28/2020 10:16:00 AM	92	99,37079	65,86034	25,71819	68,43039	38,99874	55,16612	70,97529	42,7301	25,89571	20,74761	58,59195	22,73686	35,753	40,97936	56,33352	26,76227	32,57204	24,75727	58,39295	15,88555	10,45521	16,93482	24,80223	62,87039	51,05763	51,2585	22,17541	24,39379	79,84776	60,22588	70,66451	86,74728	72,22895	56,53908	74,68101	57,59008	72,25388	57,61668	76,48604	57,00715	56,00886	59,24638	72,05556	41,30561	20,15742	15,39912	38,75532	35,41694	53,02063	52,19787	28,19256	24,67458	82,38492	90,5238	51,57521	80,866	90,0619	79,26192	80,66603	86,6496	72,7024	83,68341	79,97638	84,45029	52,04839	56,56561	87,9119	62,35583	11,5053	11,37772	16,95699	5,278998	46,63523	28,15139	12,21416	9,837464	59,99861	73,69646	76,6478	73,16236	78,34515	64,52338	77,69604	84,50908	76,28281	53,83675	83,3792	80,24232	42,46098	44,53222	41,03123	46,63496	15,00235	2,537094	26,30298	20,90331	50,19542	52,85698	28,99356	12,37331	66,2558	82,71082	64,68377	55,03703	78,7069	67,99846	75,40134	79,56419	82,81526	59,3944	61,84579	74,06354	39,24693	48,50658	46,77484	58,73507	7,596844	7,501175	29,86019	5,318648	61,99236	30,31305	19,45161	19,58948	54,57325	52,64327	37,22314	36,54793	69,72523	60,49445	62,67905	58,59969	50,69601	45,27914	52,38306	67,24725	33,89486	29,59418	24,1266	37,9119	6,501161	7,832809	22,55478	5,470685	21,84254	8,369391	4,417136	4,494295	24,98612	22,9816	12,18391	16,80088	16,74196	11,09189	11,71488	34,97395	12,10219	7,914802	6,086704	9,977066	9,998067	4,948262	4,637144	6,579907	1,22161	0,7710959	2,200487	1,631507	5,641026	2,468018	0,5712589	3,418988	4,619184	3,713321	1,537909	2,738174	5,751893	5,385169	0,3162992	1,807305	6,341872	3,831648	2,418905	2,944021	5,841485	5,361751	0,6990495	4,11258	1,489625	1,580736	1,351473	2,611074
5/28/2020 12:16:00 PM	94	99,29274	61,72607	26,04084	68,92007	42,7598	57,98333	78,98727	44,50714	27,77423	22,58234	60,95975	23,82895	36,38207	43,56944	61,6302	31,52202	37,55885	25,6221	61,0465	15,88265	11,08401	16,49294	26,54309	64,49768	54,57028	49,71058	23,55852	24,89563	84,10629	67,13881	74,55253	83,03804	73,5932	58,53442	71,31445	61,40432	72,89677	62,37781	80,54287	62,23109	60,21579	59,11168	73,98596	42,62585	18,39571	12,62627	42,78418	36,33883	52,74542	54,21695	30,74292	26,09106	84,47033	91,61852	58,05897	82,04665	89,84659	82,15234	83,15739	86,97661	77,22764	84,2707	84,2698	86,80813	53,8686	58,51051	87,54144	60,83755	11,72925	11,37468	16,7707	6,910298	48,99598	30,18519	14,20956	10,99615	62,72554	77,08092	83,91965	75,5955	80,40934	69,07342	79,40678	86,8031	77,56162	58,28285	87,23868	79,19236	44,20577	41,46939	41,90768	45,92617	15,24425	3,23863	27,61398	20,11674	51,77269	56,60367	30,26705	12,26114	67,19834	83,53655	69,49326	58,27289	83,71635	71,74583	76,98076	82,4982	83,10394	60,63729	63,45359	71,67012	41,62419	49,16501	50,42351	63,86349	6,959203	7,0193	30,08807	4,816465	62,18081	32,02261	18,44171	19,51377	56,48617	55,27403	39,63239	39,86682	72,49316	59,02624	65,25124	57,11656	52,84932	41,15965	55,2721	67,42713	34,12301	29,4226	23,87261	39,40256	6,07358	7,155379	22,95107	4,762033	22,8679	9,388193	4,906126	5,320721	24,30917	24,90709	11,8998	15,89295	16,66722	11,68124	12,82521	37,91418	11,56264	8,478186	5,651663	10,26111	9,709326	4,869861	4,42584	7,411306	1,761646	0,3819214	1,254835	1,750387	5,724262	2,456413	0,5786499	3,463749	4,841125	3,924831	1,50192	2,602302	6,081039	5,08296	0,3146414	1,72849	6,149909	3,637959	2,330626	3,148417	4,588515	5,487746	0,699464	3,637406	1,733256	1,350022	1,240951	2,642987
5/28/2020 2:16:00 PM	96	99,62651	70,58839	26,67199	70,57105	43,86418	56,54087	83,55466	46,64063	29,28216	23,71726	65,50343	25,99027	40,46143	43,16727	63,07368	31,43927	37,82154	26,554	62,17513	14,50431	10,46778	16,00851	27,11469	62,68388	59,65794	55,63605	23,77148	26,74673	86,43692	71,41115	77,81872	88,74268	74,89784	56,55573	76,77	64,10636	75,69394	63,95585	80,39609	63,81562	59,04833	60,8504	76,08049	46,60767	19,57587	14,11065	42,96481	39,73441	56,90719	55,0181	32,19427	26,39651	87,0564	94,01104	61,12297	84,37383	91,29594	84,60143	84,94094	87,6061	79,975	85,7367	86,6956	89,39338	53,09095	56,98663	89,77924	61,22251	11,62515	11,31763	17,46166	6,291377	50,07101	32,17576	13,81707	11,84937	61,1432	80,67606	84,74725	79,84673	86,36446	71,98538	82,57875	88,26646	80,31049	60,33405	87,82617	84,21067	46,50966	46,44169	42,94091	47,40958	14,88375	3,241393	26,7957	20,89391	52,83598	56,93233	32,16753	13,28982	67,24974	86,64851	72,85091	58,18088	82,14233	74,03425	78,12915	83,50271	85,7541	62,07781	64,71499	74,74448	43,90252	51,33752	51,42649	63,74075	7,088377	6,614584	29,56806	4,645295	63,668	31,82381	20,65318	19,97762	60,11446	58,00259	41,24986	42,95128	75,96733	62,96964	69,24376	61,01204	53,55244	43,51204	57,14461	71,06329	36,00927	33,62946	24,12066	40,76344	6,854208	7,660809	22,96744	5,439877	22,17002	9,225451	5,583001	5,056297	25,16716	26,43727	13,46872	18,21293	16,46911	10,71729	11,61237	37,38085	12,2974	9,061187	5,602757	9,946258	11,3523	5,504117	4,590103	7,254228	1,644355	0,06334273	1,189766	1,541984	5,697806	2,407024	0,577752	3,6573	5,066313	3,901139	1,459991	2,704948	6,180095	5,025904	0,3129144	1,950016	5,894674	3,59748	2,379601	3,075334	4,745663	6,404799	0,5342341	3,716084	2,156761	1,470974	1,175467	2,618535
5/28/2020 4:16:00 PM	98	99,42281	73,3209	26,41468	73,36614	44,42508	60,06818	79,83608	49,8968	30,34206	25,83603	66,09092	27,2181	40,76584	45,42102	62,93414	31,8185	38,94176	29,47095	61,16642	16,55843	10,91636	16,51518	27,11905	65,78533	58,08191	62,05606	23,77065	28,27448	88,28802	75,13456	79,84679	90,89826	77,04728	60,86919	77,35301	67,14018	78,80997	68,4444	81,82962	66,72137	65,02625	59,40567	78,7308	46,36723	19,09179	14,27857	43,98285	36,69423	57,4339	59,13144	32,76166	29,79692	86,27978	93,92414	59,11003	86,18915	92,11691	86,12069	87,46014	91,31023	82,64203	89,07729	87,76028	89,85134	55,77262	65,78781	92,80222	64,55466	10,92949	11,0293	17,98312	5,80142	54,27788	31,65112	14,09883	13,56812	66,74632	83,18365	87,08686	80,22104	87,96751	74,64986	82,47824	87,8078	79,62935	60,90428	88,51867	85,09381	50,14037	46,63171	45,46848	50,99229	15,15017	3,046668	27,07636	21,49253	54,54299	57,3137	35,78007	13,67982	68,92104	86,41648	72,04638	61,50365	83,51341	73,1011	79,24866	83,33127	85,41149	63,67975	65,8381	77,52459	43,49691	53,27932	52,83047	64,03011	7,003757	7,078498	29,41258	4,875318	64,75388	33,87413	20,37149	21,56133	60,14168	58,72886	43,28381	45,07371	73,63146	61,44991	68,8034	64,01615	53,17336	47,3939	57,54269	70,75728	36,97503	31,83894	24,50735	42,18943	6,681449	7,115523	22,35308	5,272436	23,18917	11,11164	6,269342	5,197627	24,7592	26,68	12,54794	18,82778	17,07725	11,06681	11,75398	39,64737	12,27979	9,471223	5,433246	10,43097	10,77192	6,066742	5,324657	7,108339	1,16179	0,06120137	0,913876	1,680827	5,705405	2,6099	0,5746436	3,724925	4,873522	4,004338	1,487276	2,78183	5,974732	4,773776	0,2314738	1,820154	5,704645	3,557209	2,384919	2,98823	4,503689	6,554487	0,3396469	3,543255	1,627293	1,424417	1,597383	2,500829
5/28/2020 6:16:00 PM	100	99,66857	72,95846	27,57309	73,31364	47,08838	61,82595	83,8512	53,50906	33,17086	27,3202	70,65291	28,79911	41,85697	47,16837	66,02571	31,48596	39,6312	30,83119	65,00802	17,34375	11,15095	15,73055	27,49116	65,4099	60,48291	60,94275	24,0578	30,10762	88,94459	76,78714	77,11263	90,48083	81,46655	65,61858	81,52251	69,06554	78,52875	68,90936	84,11327	70,55593	69,15113	61,10888	79,5689	45,87305	20,06562	14,37721	44,26358	38,41187	59,75879	57,29215	34,58374	32,52798	90,1548	94,12654	65,51006	88,64362	89,75699	87,51768	88,61427	91,06377	84,86053	90,10099	87,72885	90,25282	54,10823	66,66087	90,5984	65,38214	11,5674	11,75508	17,73955	5,554543	56,32557	35,39601	14,86744	14,47896	70,33994	82,85236	86,80753	84,73434	89,41472	76,99389	85,6469	90,39691	79,76147	62,77554	89,72826	86,79812	51,7479	46,66149	44,98259	51,57707	15,30711	3,148693	26,6275	21,19529	57,2896	60,74733	35,35167	14,95717	74,47018	90,44347	75,81392	62,61031	85,6757	78,31462	79,81578	87,89795	87,61343	64,76907	69,39262	78,96088	44,75057	54,30565	55,31527	64,58416	6,973433	6,970187	29,74228	4,758372	69,62748	37,15821	20,85254	21,2663	62,36468	59,90944	43,13729	45,26885	77,77327	64,34302	71,52789	65,76241	58,37976	50,05126	59,28707	73,79193	38,47052	33,70005	26,36881	43,404	7,161458	7,471402	23,00018	4,963943	24,80127	10,38565	6,764272	5,751686	26,41427	24,21688	13,1212	17,83143	16,34919	11,09624	11,41661	39,61525	13,07271	9,687155	5,884243	10,17428	9,366366	6,067156	5,202669	6,615689	1,606778	0,06403349	1,539291	1,663766	5,756659	2,769535	0,2964744	3,464854	5,052567	3,778045	1,319145	3,150835	6,145833	4,779302	0,2218722	1,837077	6,122417	3,854097	2,303479	2,829907	5,530089	5,900475	0,597715	3,377473	1,432913	1,413572	1,367291	2,664954
5/28/2020 8:16:00 PM	102	99,7074	76,18728	31,81221	75,22968	50,66065	68,03092	85,87458	55,6831	37,7321	27,19517	67,23855	31,13236	45,00767	49,84859	65,25683	32,72346	42,72305	32,13784	62,71061	18,13425	11,32688	16,29746	26,32115	67,32877	67,47679	65,30586	27,16512	31,20938	90,28764	77,63712	77,52058	93,5472	84,5792	67,15615	82,2583	71,7774	80,36238	70,77552	85,93494	71,315	68,337	65,85503	81,24918	49,03964	20,22277	14,70166	46,41275	37,66523	60,11654	63,79704	35,02231	34,08688	90,84328	94,93147	66,96093	87,94479	94,61338	84,70442	88,01987	92,90188	85,9782	91,20828	90,25986	92,50905	57,45939	65,36002	93,01787	71,10211	12,16954	11,17968	17,47941	5,655946	59,63216	37,66081	16,21891	14,06326	71,63062	84,73689	88,91821	85,36819	89,02789	75,08994	86,57397	90,61934	83,95875	63,07112	91,12553	88,12183	50,01721	49,38936	47,0307	52,07774	15,86925	2,887033	28,68313	21,63462	60,86836	67,03139	35,62223	15,2142	70,42006	89,45284	76,66093	64,23796	84,9185	78,53497	83,12652	89,05877	89,0098	67,85857	69,33728	80,97729	45,72122	55,16129	56,7825	66,68497	7,418698	7,78183	28,86149	5,025904	69,33183	36,01687	20,84729	23,66117	66,05202	65,65802	41,82236	46,53895	78,51231	70,16289	75,34801	67,62067	58,94273	52,93933	62,15227	74,77426	40,28673	33,28043	27,60092	44,0701	7,281237	6,853518	22,79689	4,311796	24,68978	11,401	6,619212	5,637918	27,00645	26,06391	13,04984	17,73327	17,57716	9,84375	12,40972	40,57561	12,58109	9,494434	5,133179	10,15072	11,6036	5,5323	5,956979	6,683798	0,8668352	0,06396441	1,261467	0	5,599511	2,774232	0,5688412	3,446066	5,101611	4,048409	1,29262	3,07568	6,196604	4,7219	0,3123619	2,247389	5,897298	3,599138	2,423049	2,82749	5,169374	5,756521	0,4352481	3,477565	1,648431	0,9623674	1,211732	2,790672
5/28/2020 10:16:00 PM	104	99,80266	74,66692	31,55504	76,37441	49,74863	67,52915	88,87972	57,43826	38,95606	30,50501	72,45987	31,65645	44,61856	53,47453	66,94332	32,60506	42,7667	32,62434	67,477	19,32244	12,06869	15,38275	26,18535	65,53638	68,02608	69,66146	29,16432	32,53806	91,65189	75,97342	81,76213	93,4929	84,24265	69,80348	83,82059	73,63126	82,95811	74,80479	88,49885	75,48478	68,94396	65,02287	85,62245	51,26037	18,71629	15,68641	45,86621	38,91958	62,94305	65,56131	35,48057	35,73345	91,25422	96,47485	70,41135	89,88852	92,91135	81,12393	89,66892	93,39322	86,43022	90,06928	91,4995	91,27922	61,70307	67,15877	93,32097	70,70415	11,7211	11,30139	16,57383	5,258966	60,54688	36,47616	14,77129	16,32578	74,41299	82,97863	88,17232	85,81316	88,83676	78,42307	88,45077	92,27972	82,86825	66,79336	90,59744	89,37749	54,08301	50,16447	48,31863	53,29728	13,95219	3,318344	27,84269	20,57444	60,64193	71,10535	38,40766	14,80472	71,82879	89,36264	77,53827	65,91138	84,23865	81,01957	83,26254	89,21371	88,65495	69,17496	71,88923	83,25224	47,58469	58,47791	57,71317	70,61643	8,004325	7,123674	28,3745	4,725699	70,41611	37,99527	24,0567	24,40636	66,31659	65,90248	45,0554	48,15526	76,93848	72,38686	74,6397	67,68105	65,58577	52,94831	60,83934	76,75951	40,75224	36,24911	27,44453	45,92942	6,914443	6,686354	22,12236	5,098019	24,71223	12,06019	6,496188	5,584383	29,99758	27,91536	12,48266	18,29969	17,46153	11,13879	13,16513	41,5022	12,02199	10,23541	5,897919	10,39339	12,76422	5,747611	5,511025	6,559461	1,296695	0,1296557	1,147422	0	5,639368	2,658668	0,5651111	3,418988	4,952821	3,918546	1,263815	2,764354	6,12	4,898735	0,2373453	2,044374	5,904897	3,978918	2,228186	1,963832	6,204064	6,316382	0,5185539	3,316133	1,428285	0,7527906	1,201716	2,696798
5/29/2020 12:16:00 AM	106	99,47171	78,91917	33,17819	80,4662	54,44408	70,76785	87,69859	60,13622	40,45176	30,7338	71,07594	31,41606	41,64594	54,54749	68,62912	34,95987	44,51019	34,84527	69,7791	19,2785	11,11772	14,9504	25,61201	68,14187	70,13595	70,52084	31,41855	33,21245	93,96835	79,44795	86,65589	94,17862	82,85512	69,44007	87,69204	75,53983	84,04123	73,34638	89,57878	76,32606	71,65845	68,37754	87,16153	53,44048	20,89309	15,22636	44,90074	40,14672	65,23361	68,5901	38,22778	38,00218	89,74656	97,0327	73,66829	92,84821	94,70126	86,49599	90,94745	94,7331	89,74407	94,29937	91,94815	93,23393	62,42387	71,315	93,45657	72,87453	12,67981	11,08463	17,24808	5,767228	63,88276	39,16742	19,66678	16,67696	75,45929	90,64351	90,09699	85,68731	91,16725	80,85378	87,42215	92,78895	83,57627	67,94389	90,64725	91,54399	55,12946	49,71776	48,96531	55,03572	14,52462	3,189172	25,94834	21,50185	62,71884	72,36648	37,07332	16,71426	77,17078	90,83347	80,78084	71,80779	89,70374	80,24937	86,19149	90,55441	88,66109	72,81361	72,41973	84,57829	49,01249	56,44411	61,02067	70,54246	7,316258	7,459176	28,66635	4,78994	70,70879	39,54638	25,11722	24,95938	68,79207	68,83096	45,93294	49,82716	79,35973	72,03802	79,63203	71,22907	64,43675	56,81401	63,63076	76,99181	42,24421	33,48654	28,76409	46,10681	7,042924	6,91092	20,25372	4,731225	29,3942	11,86098	6,593308	5,947586	29,91075	28,80367	15,14872	19,78545	18,47529	11,9704	13,61116	43,24699	12,72906	10,33447	5,645585	10,80957	11,51912	5,833057	5,920577	6,414056	1,069919	0,0648624	1,71951	0,1413296	5,474138	2,720145	0,555026	3,469275	5,033572	4,093791	1,255595	2,675315	6,279703	4,891137	0,3035892	2,175135	6,099346	3,724511	2,081537	1,857178	5,932043	6,358449	0,3643761	3,382378	1,516841	0,5452172	1,112193	2,783695
5/29/2020 2:16:00 AM	108	99,61504	79,71299	33,74696	81,13989	55,68813	70,69111	90,56456	59,74234	40,24882	33,59195	71,72794	32,25506	47,78722	55,30111	68,56695	35,9355	46,13354	33,92352	68,62746	21,1926	11,71592	15,19535	27,3642	67,19206	71,74203	71,04222	32,14909	35,77697	93,74476	83,7382	86,08132	92,74668	87,41925	73,23981	85,72668	76,71731	85,74665	77,77803	91,72227	76,91044	70,19328	69,53512	87,10288	53,3752	21,10363	13,69343	46,09721	40,81379	66,47781	74,9721	40,26083	38,55949	92,4696	95,47995	75,57962	91,85753	94,93085	91,32433	91,62633	93,68859	90,15052	93,40932	93,56702	95,13643	67,82839	73,56826	93,01649	74,54272	11,15668	11,4133	17,00231	4,969676	64,46977	39,03107	18,94127	15,92396	75,16177	92,36917	93,72382	88,123	92,56798	81,71564	90,2169	93,51735	87,46457	71,83093	93,0714	91,833	57,28967	53,5858	53,1538	54,67535	14,64854	3,093294	27,47458	21,9351	66,89634	72,35156	39,16425	16,18631	74,88174	92,76028	81,12055	71,83749	89,70553	86,19558	87,33366	89,06927	90,51794	73,55231	71,93676	85,10956	51,67434	59,35221	62,09314	71,40563	6,794734	6,973296	28,90929	5,586456	75,70963	41,85773	24,00828	24,58492	73,46251	72,0182	46,56499	54,8106	81,52237	73,05358	80,36154	73,42645	65,92956	56,65271	64,58015	76,63344	40,48506	35,12475	28,37071	45,97487	6,995676	7,35722	19,68667	4,72487	27,05909	12,0441	6,54088	6,765722	31,92715	28,49622	14,22635	20,93273	19,44193	13,07216	15,15086	44,95482	12,3385	10,36417	5,931006	9,447254	10,24108	6,054653	5,547221	7,052871	1,575694	0,06389534	2,075942	0	5,486088	2,77361	0,5621408	3,524467	4,962216	3,81058	1,142172	2,68837	6,39658	5,020654	0,2229084	2,207256	6,213942	3,501533	1,934337	1,897864	5,979015	6,314103	0,4199132	3,530476	1,439199	0,5688412	1,331372	2,760071
5/29/2020 4:16:00 AM	110	99,7422	79,99813	33,40828	82,58289	56,62833	71,2605	92,69611	63,44178	44,37245	35,68544	76,31838	35,61222	49,08584	57,57274	67,5632	38,46465	46,17809	33,80823	70,59544	21,21187	11,98552	16,06577	27,66509	70,96271	74,76826	74,9779	35,51821	36,85511	94,52399	79,26261	89,44753	95,36266	88,43156	77,53896	88,08521	80,93515	88,17792	78,4069	91,88985	81,62156	71,26659	69,67396	88,41637	55,53223	21,22085	14,70912	46,78976	41,2911	67,72112	71,913	43,13764	38,94569	93,65115	97,60499	77,22501	94,26897	95,94096	94,28521	93,44331	95,28445	89,92644	94,32112	94,82801	93,94079	68,71733	73,2874	94,79547	72,46664	12,46457	11,49197	15,73352	4,694338	69,62554	40,577	21,22334	17,41145	81,8529	92,29222	91,38836	89,73972	92,39536	79,25972	90,49728	94,64384	85,74831	74,90896	94,03059	91,62432	60,973	54,79001	57,25713	56,81166	14,12115	3,494695	27,90479	22,12098	69,25433	77,02814	42,01059	19,55736	82,52923	93,40614	81,70362	76,74887	89,92975	88,87496	88,75069	91,26534	92,089	74,80908	75,13947	87,30486	54,00262	60,81399	63,56564	75,42689	6,417993	6,891302	28,07914	4,811422	75,80827	42,63235	25,24798	26,61431	72,676	72,75917	48,16534	57,12042	85,9071	73,88567	79,27988	75,93957	65,36487	57,25216	64,62333	79,33681	43,4775	36,55518	29,805	47,9986	6,440373	6,94304	19,51854	4,51778	28,76554	14,16155	7,415659	6,879974	34,4344	29,18402	15,33709	23,49829	19,81502	12,32082	16,06944	44,4304	12,5478	9,811837	7,42747	9,369889	10,9404	5,320029	4,329341	7,100257	1,121588	0	1,105286	0	5,418325	2,774301	0,5862484	3,609499	4,959936	3,786886	1,21788	2,563619	6,567128	4,942391	0,3031747	2,000166	6,370055	3,276208	1,972881	2,560096	5,51814	6,06004	0,4098972	3,350188	1,609541	0,1195706	1,305261	3,777147
5/29/2020 6:16:00 AM	112	99,50818	83,30584	36,63772	84,24362	59,79457	74,60821	93,29915	66,87984	48,91102	36,03428	77,76291	36,08477	49,87338	54,2729	72,5127	39,20901	49,51067	35,97446	72,38596	22,64237	11,99699	15,70354	29,94239	72,02628	76,812	75,35008	36,04934	38,38887	94,21288	87,34354	88,34058	97,01302	89,29681	77,34735	88,19062	80,03378	88,48848	77,97261	92,22376	82,29292	73,65019	71,62653	90,25269	56,02495	21,0492	14,68536	46,23549	41,80212	71,9626	75,15031	44,31256	40,17559	94,66333	97,0289	79,37216	95,48824	95,96195	89,28596	93,96614	95,63198	93,64397	93,21722	94,71478	95,48444	68,14641	78,46859	94,93272	77,75739	12,37414	10,99974	15,11992	4,788903	67,29588	43,78799	20,19604	16,7039	83,13799	92,15711	94,05338	89,27553	93,47266	79,33287	89,89017	95,34608	85,71867	74,39317	92,65964	91,61887	60,80446	57,34927	55,98033	60,19279	14,85729	3,231861	27,63988	20,8267	70,38793	76,90187	43,03203	20,58079	83,35419	93,3408	82,13245	79,00635	90,69511	87,19972	89,2115	92,49849	90,75196	76,78542	77,16546	86,52976	54,51558	63,56778	62,32607	76,47353	6,566575	6,669568	28,28933	4,960281	79,06596	44,93935	26,68822	28,00454	75,06597	75,43919	53,86687	58,87993	86,25089	76,45212	81,35383	76,5071	70,16122	61,29475	67,87073	80,2692	46,73029	37,30037	29,15997	50,09829	6,665907	7,412066	19,12253	4,97983	29,38301	13,61661	7,524177	6,723931	34,39586	30,08406	15,04683	22,09991	18,8447	14,96139	14,83214	46,19729	13,31524	11,26658	7,883648	9,257915	11,19432	4,913794	4,088819	6,22237	2,31011	0	1,765929	0	5,423091	2,506908	0,5642822	3,464716	5,034538	3,67001	1,140791	2,620676	6,395475	5,242389	0	1,832518	6,469248	3,901345	1,982897	1,717368	6,121933	6,046226	0,3805399	3,293062	1,514147	0,1820154	1,340835	3,212381
5/29/2020 8:16:00 AM	114	99,51447	85,09325	38,7987	85,45018	62,37387	75,73559	93,90093	68,5537	50,41929	39,68287	75,76736	34,67783	53,09005	62,03899	74,07479	40,76785	49,45361	35,91277	75,34635	23,03831	11,19025	15,14078	30,50992	71,54951	78,48234	77,29256	37,48771	38,88843	95,24364	88,78171	92,43929	97,3099	90,97964	83,04923	89,54411	83,86046	89,17696	81,32978	95,36645	84,36333	73,90991	72,44274	90,77836	58,14607	23,00564	14,99406	47,84047	39,7313	74,7181	74,80583	45,57575	42,05591	93,83572	97,14032	82,99991	95,84335	96,22749	94,81267	95,18333	95,58715	92,37926	91,79225	95,08662	95,0811	71,13148	78,28775	94,95441	78,78924	12,26217	10,45942	14,91656	4,213707	74,46687	46,54771	20,98585	17,65494	84,85549	92,38278	95,35726	91,915	95,25268	83,57516	92,02303	95,76054	88,01738	76,56644	93,81838	94,38779	64,60253	56,18907	60,27858	60,08524	14,31414	3,226127	26,81346	21,71744	72,46255	75,69856	42,10896	21,59193	83,64391	93,79912	86,25574	81,64415	92,1435	87,01654	91,33089	91,77671	91,08456	78,77819	77,18716	89,7275	57,63222	67,1616	63,59182	76,64194	6,871271	6,493977	29,13206	4,728048	81,27833	46,93468	29,56779	27,82528	76,1368	77,53848	52,80995	61,68801	84,10982	78,44116	81,86464	79,91773	74,43302	62,14647	71,29138	80,63509	45,33958	37,34804	30,49127	49,39207	7,114625	6,418546	18,94376	3,89133	29,5899	13,48882	7,11718	6,292068	34,66236	32,3461	15,94178	24,00054	20,31423	14,58437	15,41093	46,54053	13,08266	9,750359	7,48508	9,986943	10,80004	4,526761	4,90654	6,537564	2,055703	0,125373	1,806062	0	5,372596	2,583375	0,643167	3,420922	4,975132	3,633814	1,281775	2,540479	6,17305	5,238658	0,3047635	1,89448	5,928659	3,737359	1,998991	1,70832	5,354015	6,086083	0,4403597	3,360688	1,524854	0,2526111	1,266924	3,652603
5/29/2020 10:16:00 AM	116	99,72929	86,50434	40,3603	86,53992	68,43336	74,90799	95,46275	67,30017	50,58645	37,80463	79,05566	38,2932	54,94757	62,22805	74,71755	43,05344	53,0993	37,14564	76,92059	22,15973	11,17906	15,52843	29,27567	72,33276	78,52523	80,01775	40,82284	39,04945	95,62438	87,93297	89,85887	97,36372	90,9261	83,61012	92,6329	88,3334	90,44479	81,13602	95,15114	86,73084	78,19194	77,20685	91,91928	59,61525	23,35772	14,02009	46,78852	41,27846	76,50641	78,79055	47,7129	42,34762	95,26601	97,33926	82,10537	96,45274	96,51235	95,02923	94,76432	96,71495	92,17728	94,08337	96,65217	96,55547	71,35631	82,23482	95,69069	82,58241	12,3711	10,13781	13,51217	5,099263	74,64074	48,8677	22,96716	17,70591	83,23787	95,89634	95,95015	93,81085	96,06101	87,10005	94,75257	96,86513	90,09677	78,66974	94,94481	93,19173	64,37762	55,96099	59,78627	62,77028	14,63998	3,036237	26,08346	19,79581	75,32439	81,6284	46,76559	23,7529	87,57073	94,69794	88,679	83,71098	94,26338	91,37365	91,25124	93,46306	91,58565	80,79762	79,83823	87,5293	56,18114	66,24641	66,12849	76,16497	6,820707	6,684764	28,23297	4,834079	82,63367	50,08932	29,28182	29,87449	78,43495	77,18177	55,34248	62,98312	87,19406	77,81104	84,69987	83,00813	73,17868	64,60634	73,4969	83,17799	46,23736	38,22115	29,75927	48,94258	7,451993	6,462064	17,99603	3,546986	31,18881	13,43508	7,11193	6,432222	35,66402	32,33456	16,97661	24,69544	21,84834	13,50982	17,38526	45,87762	12,33822	9,490497	6,934821	9,339356	11,76351	4,477716	5,205294	6,344357	1,984002	0	1,937099	0	5,373702	2,701357	0,5794789	3,480742	5,081648	3,715807	1,240191	2,714067	6,489694	5,106239	0,1699961	2,028556	5,967065	3,747306	1,990081	1,813522	5,367969	6,068745	0,3792965	3,369806	1,541846	0	2,066962	3,67678
5/29/2020 12:16:00 PM	118	99,85039	87,03408	40,87471	87,92793	69,31781	76,86333	94,77979	70,72717	50,53852	41,45018	81,43768	40,86	58,92808	65,7624	74,70981	44,74401	56,44431	36,49854	77,61017	23,93816	11,57307	16,036	28,08196	72,96683	82,32482	82,39003	39,73227	40,23824	96,00726	90,80053	92,90575	97,09501	94,33231	86,5498	91,8949	88,47424	90,25869	84,44691	95,6835	88,18661	78,3658	79,27706	92,46036	62,48916	23,7663	15,9174	48,24299	41,79763	78,35012	78,232	49,65863	44,51771	94,87553	97,17383	83,91751	96,96377	97,20305	95,22264	96,23736	97,88606	92,74701	96,22071	96,25104	97,42513	72,45773	81,4667	96,18714	84,06996	12,305	10,4405	14,3694	4,087851	80,48679	50,91526	22,86928	19,55916	87,91584	95,9491	95,58778	93,2166	95,84943	86,51332	93,76935	97,49039	89,67106	79,02306	95,97791	93,58884	68,48364	58,37056	60,60808	65,34268	14,73716	3,167206	26,50006	20,55489	75,72489	83,22537	47,78812	25,02956	87,63076	94,14574	88,13592	84,27774	93,84554	90,50951	92,99776	94,1532	91,95541	79,81142	82,08231	92,94133	59,26731	73,27379	68,78951	77,72008	6,478988	6,847923	26,77221	3,918753	83,83463	53,03804	29,6444	30,5964	81,38207	78,77411	55,20475	64,78835	88,00516	80,6793	86,12905	82,46947	76,68684	62,90569	73,39011	84,73724	47,75171	38,23055	31,23266	54,28976	6,884325	6,254352	17,96433	3,577034	31,74017	14,62153	7,367236	6,965352	37,86155	35,89806	16,82548	25,33606	22,44039	15,3717	17,77175	48,83517	14,11604	10,33923	6,798255	9,972301	12,70633	3,962478	4,112442	6,605672	2,292634	0	1,362249	0	5,2714	2,531637	0,5758179	3,445375	4,968571	3,642103	1,096651	2,639395	6,532866	4,824893	0,1886467	1,898279	6,159649	3,820596	1,952918	1,5864	5,217313	6,019701	0,6893789	3,862663	1,121035	0,1742098	1,905117	4,153956
5/29/2020 2:16:00 PM	120	99,81329	85,55751	41,38394	89,64502	71,70066	76,76924	95,30456	71,58868	52,35591	43,58864	83,56778	40,95553	57,17258	67,42388	76,96556	47,05107	55,74499	37,69189	78,16119	26,3905	10,66776	15,53361	28,20133	72,73058	82,38852	83,17529	43,68466	41,58558	96,02343	89,66664	91,67572	97,32787	94,29501	86,71861	92,73687	89,39558	91,15662	84,42777	96,38208	87,55325	75,14099	79,851	92,6222	63,16853	23,65081	15,96941	48,67595	41,42166	79,07108	76,16504	51,44672	45,25441	96,36205	97,649	86,19004	97,06987	97,22957	95,63971	95,35712	97,07228	95,87782	95,08386	97,15525	97,56217	75,93882	84,14249	97,3334	82,90106	11,78969	10,57851	13,57966	4,159897	75,86021	52,55333	22,62606	21,75412	87,17383	94,83754	95,45874	93,9479	96,58357	86,89558	94,245	97,21735	91,08533	82,72395	96,52106	93,36414	67,92848	59,26579	62,60617	70,07986	14,0359	3,409179	26,74638	18,75159	79,90868	86,43029	50,27458	25,26277	87,31957	94,2182	87,6162	84,45229	94,0777	89,27975	93,55196	95,83589	94,39393	85,94207	82,86438	91,62861	60,73256	69,9435	70,89979	77,6414	6,275973	6,105631	24,71389	4,39959	84,49409	56,57183	30,45203	31,86872	85,91485	82,66239	59,59169	69,05034	88,93906	82,23793	88,50555	82,91211	77,28994	62,14972	75,56725	85,82987	45,64904	44,8948	32,98761	53,8286	6,902423	5,94952	17,0231	4,729429	34,88029	14,28479	7,408198	6,620455	39,27353	36,93813	17,24794	25,43974	23,50154	16,49329	17,95417	49,09061	14,6473	10,44216	6,137683	10,41024	12,85098	3,736599	4,717065	6,678203	2,148818	0	2,134864	0	5,383165	2,427815	0,5818275	3,485024	4,993783	3,676917	1,097066	2,734237	6,413089	4,58057	0,3104968	2,033944	6,183135	3,645764	1,964315	1,675301	5,503979	5,927553	0,1795286	3,258593	0,5648347	0	1,417164	6,498397
