# Supplementary material for: Neuroblastoma signalling models unveil combination therapies targeting feedback-mediated resistance
Source: PLoS Comput Biol. 2021 Nov 4;17(11):e1009515. doi: 10.1371/journal.pcbi.1009515 (PMC8604339; doi:10.1371/journal.pcbi.1009515)
Supplement: S2 File — (ZIP) [file pcbi.1009515.s023.zip › drug_sensitivity/RO512_synergy/KELLY_RO512_AZD_AEW_synergy_rep1.txt]

Label: KELLY_RO512_AZD_AEW
Metric: Phase Object Confluence (Percent)
Cell Type: KELLY
Passage: 1
Notes: 
Analysis Job: KELLY_RO512_AZD_AEW_rep1

Date Time	Elapsed	A1, Image 1	A1, Image 2	A1, Image 3	A1, Image 4	B1, Image 1	B1, Image 2	B1, Image 3	B1, Image 4	C1, Image 1	C1, Image 2	C1, Image 3	C1, Image 4	D1, Image 1	D1, Image 2	D1, Image 3	D1, Image 4	E1, Image 1	E1, Image 2	E1, Image 3	E1, Image 4	F1, Image 1	F1, Image 2	F1, Image 3	F1, Image 4	A2, Image 1	A2, Image 2	A2, Image 3	A2, Image 4	B2, Image 1	B2, Image 2	B2, Image 3	B2, Image 4	C2, Image 1	C2, Image 2	C2, Image 3	C2, Image 4	D2, Image 1	D2, Image 2	D2, Image 3	D2, Image 4	E2, Image 1	E2, Image 2	E2, Image 3	E2, Image 4	F2, Image 1	F2, Image 2	F2, Image 3	F2, Image 4	A3, Image 1	A3, Image 2	A3, Image 3	A3, Image 4	B3, Image 1	B3, Image 2	B3, Image 3	B3, Image 4	C3, Image 1	C3, Image 2	C3, Image 3	C3, Image 4	D3, Image 1	D3, Image 2	D3, Image 3	D3, Image 4	E3, Image 1	E3, Image 2	E3, Image 3	E3, Image 4	F3, Image 1	F3, Image 2	F3, Image 3	F3, Image 4	A4, Image 1	A4, Image 2	A4, Image 3	A4, Image 4	B4, Image 1	B4, Image 2	B4, Image 3	B4, Image 4	C4, Image 1	C4, Image 2	C4, Image 3	C4, Image 4	D4, Image 1	D4, Image 2	D4, Image 3	D4, Image 4	E4, Image 1	E4, Image 2	E4, Image 3	E4, Image 4	F4, Image 1	F4, Image 2	F4, Image 3	F4, Image 4	A5, Image 1	A5, Image 2	A5, Image 3	A5, Image 4	B5, Image 1	B5, Image 2	B5, Image 3	B5, Image 4	C5, Image 1	C5, Image 2	C5, Image 3	C5, Image 4	D5, Image 1	D5, Image 2	D5, Image 3	D5, Image 4	E5, Image 1	E5, Image 2	E5, Image 3	E5, Image 4	F5, Image 1	F5, Image 2	F5, Image 3	F5, Image 4	A6, Image 1	A6, Image 2	A6, Image 3	A6, Image 4	B6, Image 1	B6, Image 2	B6, Image 3	B6, Image 4	C6, Image 1	C6, Image 2	C6, Image 3	C6, Image 4	D6, Image 1	D6, Image 2	D6, Image 3	D6, Image 4	E6, Image 1	E6, Image 2	E6, Image 3	E6, Image 4	F6, Image 1	F6, Image 2	F6, Image 3	F6, Image 4	A7, Image 1	A7, Image 2	A7, Image 3	A7, Image 4	B7, Image 1	B7, Image 2	B7, Image 3	B7, Image 4	C7, Image 1	C7, Image 2	C7, Image 3	C7, Image 4	D7, Image 1	D7, Image 2	D7, Image 3	D7, Image 4	E7, Image 1	E7, Image 2	E7, Image 3	E7, Image 4	F7, Image 1	F7, Image 2	F7, Image 3	F7, Image 4	A8, Image 1	A8, Image 2	A8, Image 3	A8, Image 4	B8, Image 1	B8, Image 2	B8, Image 3	B8, Image 4	C8, Image 1	C8, Image 2	C8, Image 3	C8, Image 4	D8, Image 1	D8, Image 2	D8, Image 3	D8, Image 4	E8, Image 1	E8, Image 2	E8, Image 3	E8, Image 4	F8, Image 1	F8, Image 2	F8, Image 3	F8, Image 4
5/17/2020 6:10:00 PM	0	11,84495	19,83781	10,15922	10,35554	8,899757	10,31595	13,01047	14,80576	17,0805	11,02702	12,02766	11,90581	22,44294	8,207891	12,14239	10,3679	16,33496	16,73733	9,256327	10,72868	13,06967	5,399951	6,313412	13,46133	10,38434	12,25768	12,86327	6,868437	22,9463	16,87997	13,10877	17,63401	23,01413	12,88924	16,13388	19,33459	25,82968	17,9157	16,23363	16,94525	17,05653	19,93507	11,34305	16,82305	14,24666	8,584701	7,418145	11,9362	12,75634	8,476321	8,831442	7,981874	17,53468	15,34877	16,96204	15,32217	23,86246	19,05649	16,83349	21,83093	23,15698	22,96737	15,24059	21,75439	19,96049	17,08313	16,80496	14,60841	11,34008	10,53382	16,41544	10,07661	9,984942	11,23895	8,843597	14,09711	17,91183	11,50814	13,06463	17,80242	25,95408	19,52565	17,22459	19,89576	23,36891	21,59372	18,18226	21,99795	22,52335	14,60143	17,80511	22,0345	12,09418	9,485247	10,66955	15,082	9,075279	8,265293	6,674611	11,08408	13,00281	11,56609	13,4241	16,5312	17,77872	16,30823	16,64346	22,1884	21,2328	16,18072	17,45676	23,89596	13,85154	10,89757	12,89905	19,45637	7,064891	6,860079	9,172127	8,155254	11,36156	7,777064	8,46237	9,24949	13,77521	14,56192	12,43486	15,72924	16,23736	17,03077	17,14467	20,77337	19,26634	17,79841	14,78953	24,61615	15,49369	13,24955	15,70153	28,18904	11,13948	5,440567	10,973	14,21592	21,36771	9,511771	9,667192	10,23099	24,83249	14,27615	11,831	17,46829	7,456206	13,78647	10,80978	19,58665	13,89658	16,26616	12,90341	21,76365	14,0033	13,74744	13,4243	23,61938	8,160575	8,959507	17,82106	19,85514	29,31525	7,675661	8,213073	8,863009	10,1834	7,474649	7,328967	14,31712	7,12851	8,996463	10,39629	14,91165	11,81981	11,93137	8,150006	12,46899	9,327959	11,53694	8,299692	17,67677	8,989209	6,466347	15,17628	15,95104
5/17/2020 8:10:00 PM	2	11,06039	21,45398	10,22242	10,19756	10,98033	9,601293	12,28476	16,31383	17,64085	10,37398	11,91195	12,1551	21,75439	8,292026	13,75539	10,18305	16,01722	16,8759	9,229526	11,97875	11,42988	6,121657	6,610992	13,85423	10,10458	12,15828	12,89242	6,297593	22,90983	18,02995	14,3902	17,62365	22,88261	16,22555	16,51069	17,87771	27,82859	19,09981	18,13757	16,02751	18,29506	20,43573	12,13465	17,5889	15,59357	8,634229	8,852715	12,27737	11,71619	8,980506	8,247334	8,02339	18,60163	15,15556	18,0609	15,3268	25,77359	19,7125	18,15063	23,28035	24,72556	22,64727	15,60331	23,52067	20,97494	18,52599	18,03313	15,49804	8,848711	10,61851	14,60219	9,577116	9,934515	12,14813	10,38517	14,86461	16,87914	12,68747	14,0882	18,51873	26,54834	19,32534	19,19451	20,94171	23,4643	22,63359	19,68571	23,04971	22,34755	16,69436	19,42045	21,93786	11,16739	8,401097	11,05065	14,09517	9,913725	8,328151	7,25478	11,76075	13,84657	11,485	13,38742	17,0117	17,85995	18,47453	17,04589	23,50423	21,09458	16,63206	17,36523	26,44016	13,03437	9,368645	12,39445	18,81542	7,18971	8,192903	8,685829	9,205003	11,9802	8,218184	9,276083	10,6201	13,05682	13,38549	12,7073	15,95042	13,89568	15,97155	16,9266	21,361	17,93615	16,45495	14,17924	24,88934	15,47524	12,84918	15,31153	27,51547	11,10639	5,254062	10,07819	13,88394	22,06213	9,748494	9,288241	10,52988	24,49284	13,62221	12,09908	17,23661	7,553949	13,57006	10,69871	19,23146	14,32603	15,7005	12,87246	23,18468	12,84787	13,85541	11,71799	25,11238	7,628344	8,62967	17,09984	18,24574	28,15277	7,114418	7,949686	9,485314	9,246035	7,32807	7,975381	14,05179	7,344924	8,345421	9,867374	14,41783	11,23328	12,43714	8,171075	13,17549	8,381686	12,29844	8,356267	18,22343	8,897962	6,394299	14,34115	15,28556
5/17/2020 10:10:00 PM	4	12,12354	21,98442	12,97642	10,9527	10,6717	11,59966	13,67906	17,37739	17,65445	11,01742	13,50976	12,16595	21,75232	10,13097	15,37122	12,42422	17,56051	14,11417	9,84769	11,79888	12,40081	7,463873	6,802885	14,77813	11,0702	12,93048	12,73824	6,936271	24,16791	19,06326	15,20377	18,70282	24,77337	18,25037	18,88242	19,46114	31,24461	20,00795	19,3835	16,84751	20,21103	21,12394	12,26369	18,75373	17,04147	10,24667	8,495522	12,50428	13,4775	9,154027	9,414305	9,508662	19,6826	17,53605	19,31076	17,29774	28,01496	22,75627	20,15556	26,15841	26,01369	23,47777	16,26596	23,21231	22,14371	19,1054	19,39068	15,8678	10,30656	9,935412	15,66845	9,860121	11,1039	12,63795	12,22591	16,5728	18,68127	12,96184	15,70692	18,53663	31,44645	20,78015	20,73794	22,27212	25,495	23,98831	20,05996	25,72827	28,37078	16,81055	20,98792	24,3703	12,67214	9,107262	12,21271	14,66166	9,770806	9,202379	9,480203	11,72822	14,48151	12,00576	14,87283	18,02712	19,22621	19,11237	19,34689	23,80153	24,0663	18,17646	17,64382	28,22184	13,65585	12,52418	13,38894	20,44492	7,443221	8,483229	9,743729	9,269522	12,18633	8,302043	10,33143	10,92603	14,2995	14,6924	13,62567	17,37463	15,02197	17,18246	16,85974	23,00447	19,57939	20,01686	14,74898	26,2978	15,15618	12,56604	16,6103	27,29007	11,69872	5,927069	10,51745	14,60737	25,10292	10,323	9,446011	11,13913	26,81829	14,64523	12,78957	17,41228	7,03802	12,55112	11,14445	20,53181	14,65538	15,87271	14,51011	24,91718	14,59674	15,0639	12,92137	25,77787	8,634991	8,721265	18,25175	20,62086	29,23671	7,75793	7,820237	9,522685	10,26408	7,019301	8,807127	15,86456	7,496202	9,04468	10,40858	15,66817	12,25589	13,53255	9,290383	14,11555	8,46223	13,36628	8,543324	20,063	9,887959	6,612994	16,23556	16,57203
5/18/2020 12:10:00 AM	6	13,69294	25,02349	12,56127	12,10399	10,85641	11,55988	14,51529	18,41215	19,50251	11,78706	13,67623	13,5447	24,03135	10,25855	15,17538	12,05881	19,3205	15,71501	11,08595	12,98291	13,80298	6,983795	8,460226	16,85262	11,2998	14,74497	14,05836	7,223557	25,22249	20,23009	15,94918	21,2194	26,89082	19,1188	20,16537	19,67555	34,94923	21,80406	20,88963	17,20788	20,9395	23,92532	13,04411	19,40919	18,29085	10,09014	9,717825	13,5751	13,95958	9,158171	9,547482	9,070374	21,63475	17,87964	20,13187	17,79067	30,61699	23,39896	21,1669	27,94941	27,7962	24,13462	17,40461	25,09817	23,54049	19,65649	20,13795	18,06359	11,89282	11,03407	17,10005	10,58017	10,70126	13,40448	12,69804	18,51314	19,93431	14,17972	16,98421	19,20908	32,33303	22,44198	21,68255	25,03081	27,36019	23,31365	21,73968	26,90256	26,22092	18,25507	22,09217	24,8997	13,97491	10,05181	12,46173	16,30139	9,693165	9,735508	10,36417	12,34541	15,17186	12,8277	16,09258	18,60011	19,53899	20,07958	20,17227	26,42469	24,80272	20,17953	20,021	28,88366	14,45036	11,13285	13,59175	22,17306	7,281581	8,848365	9,714854	9,846375	12,75689	9,081014	10,65277	11,82147	14,34136	14,9933	14,38964	18,60328	15,60048	18,21328	18,43149	24,57615	21,30844	21,3005	15,24508	26,89565	16,50759	14,13247	16,72456	29,05925	12,31432	6,274522	11,16455	14,64578	27,53267	11,08394	9,849828	11,93696	29,58693	16,00927	13,29278	19,14836	8,71871	14,20003	11,96528	22,00618	15,80087	17,59222	14,43986	26,05176	15,76149	16,19363	13,07216	27,40993	9,168185	9,293905	19,23229	20,88791	32,40371	6,947598	8,730176	9,953858	10,50695	7,996587	8,613851	16,52499	7,91639	9,331345	11,42918	17,3727	13,64749	14,28085	10,08966	14,29598	9,767215	14,66505	8,859002	20,41245	10,5323	7,275021	17,92337	17,87252
5/18/2020 2:10:00 AM	8	15,72931	25,26974	14,29391	12,64444	12,00887	12,39314	16,02674	20,19314	20,19314	12,65321	15,03834	14,73952	24,39131	11,13485	17,08741	12,78059	20,49604	15,99048	11,80765	13,7826	13,3448	7,213612	9,080737	17,48542	12,10012	14,70726	14,33687	7,559612	25,6011	20,53824	16,74701	21,25325	27,37511	20,02798	19,96463	21,18169	33,95771	22,93815	20,98731	18,6477	21,76027	23,21162	14,42004	21,77201	19,73047	10,88314	9,762724	14,56061	14,88271	9,995649	10,98668	9,234983	22,99065	18,87558	21,16607	18,6258	31,55255	24,99054	23,79642	29,00199	30,72641	15,44706	18,68935	27,56604	24,5776	20,46419	21,69803	18,45449	11,60056	11,25718	16,87293	12,54027	11,01217	13,94328	12,45538	18,58587	21,64235	14,66194	17,46864	19,39482	36,37896	24,61262	23,94361	25,49825	28,17985	26,50593	22,95632	27,17825	31,2509	18,44082	24,2517	25,09788	14,33825	10,97266	13,43315	16,28916	10,70326	11,32902	10,59723	13,45705	17,04244	13,01545	17,61902	19,09586	21,09023	20,29102	21,70314	28,27738	26,11689	20,5178	20,2781	29,40214	15,37274	13,32014	14,04426	24,06844	7,806629	9,721693	10,57409	10,17	13,46969	9,938869	12,04037	12,69832	16,00519	17,00231	14,52455	19,97458	16,4278	18,57821	19,26793	26,34463	21,28025	22,15448	15,99131	29,58168	19,32098	15,60013	17,69749	31,47967	12,82086	7,218793	11,72897	15,78788	27,30452	11,75591	10,19818	11,74327	29,81219	16,3597	13,63395	21,11358	8,881314	15,93094	12,40585	23,02	15,63571	17,69763	15,61126	26,95063	16,122	17,03767	13,37153	30,0313	9,427085	9,62775	20,33875	22,26715	34,48138	8,089634	9,132958	10,692	11,56658	8,710626	9,639977	16,83659	8,561422	10,80052	12,55706	17,73583	14,1266	15,0132	10,39905	15,27969	9,805898	15,37046	8,961579	22,37656	10,69587	7,44909	18,64224	19,05373
5/18/2020 4:10:00 AM	10	17,01129	28,61406	14,85038	14,11003	12,47548	13,49304	16,0121	21,70611	21,45156	13,95522	14,93397	15,94379	28,34273	10,98779	17,24995	12,62945	21,26651	16,60906	12,49986	15,92244	14,19879	7,93435	9,527727	18,25936	13,41926	15,69145	15,47089	8,383137	27,46477	22,24538	18,45809	22,88766	29,56351	22,25961	21,56154	21,1964	36,9802	24,50597	21,47899	18,22862	22,9347	25,45265	15,43221	21,11924	21,64864	11,43146	10,21144	15,13394	16,20151	11,24883	11,47968	9,740136	23,82764	20,52249	23,4185	19,44366	33,84029	25,9308	23,8503	30,48526	31,48355	28,20195	19,23747	27,45358	26,57182	21,77394	23,03237	19,58403	12,68181	11,15246	18,18151	11,63959	12,59905	15,16751	13,59154	19,3933	22,53032	15,54529	19,80707	22,28275	37,04285	26,06826	25,4128	27,00472	28,8838	28,0294	23,68403	28,58761	28,93153	19,06133	25,0965	26,59566	15,01893	11,62577	13,58104	16,62398	11,23328	11,73989	10,69788	13,11713	17,67463	13,44503	17,76484	20,82055	21,29206	21,75536	23,20996	29,79042	26,85324	22,17977	21,70052	31,53535	16,74431	13,27938	14,89494	22,96758	8,337478	10,43332	11,39679	11,0597	14,57187	9,765832	11,82982	12,97676	17,41552	17,42726	15,91933	21,37669	17,61757	20,53941	20,38351	27,46574	22,78335	22,8125	16,99036	28,6296	20,28121	15,56242	17,76974	31,99547	13,04625	7,444187	11,59393	15,55233	29,04723	11,73864	11,24081	12,65625	31,67682	17,25049	14,99337	21,3782	8,999019	16,39036	12,82922	23,22606	16,25953	18,11802	15,9223	28,22344	16,76752	18,14586	13,8646	31,05465	9,03335	10,49562	21,38014	22,8306	37,29429	8,511067	9,200446	10,52339	13,80187	9,584717	9,995648	18,49691	9,069063	10,41515	12,67449	18,72451	15,10541	14,99606	10,91788	15,91325	10,14451	16,15419	9,804444	23,3218	11,23384	7,9874	19,67493	20,25551
5/18/2020 6:10:00 AM	12	18,52108	29,16031	14,98004	14,48269	14,02831	15,57617	16,59807	22,22694	21,51104	15,71687	15,6404	15,52926	28,57365	11,75384	18,61903	14,05338	21,65962	18,78164	12,76663	14,44601	13,96593	8,489861	10,03868	18,03285	13,24547	16,30422	16,39312	9,035284	29,19609	22,12768	19,34392	24,81736	31,2015	21,73187	22,62061	23,60038	39,61111	26,0253	22,82597	20,42496	25,0498	27,72367	15,45846	22,51485	21,00485	12,75641	10,74036	15,31208	16,92957	10,54245	11,63717	11,32854	24,9102	21,66134	24,43468	20,77275	35,45901	26,63413	24,02195	32,56632	32,13189	28,66062	20,65698	28,80174	27,22183	22,47803	23,40275	20,41999	11,28889	12,30237	19,08302	12,68954	12,33222	14,95897	13,43329	20,72882	23,13453	16,18286	18,10477	22,49282	38,26439	26,73194	26,8444	28,76326	30,36638	29,83788	24,96014	29,266	30,13815	20,26484	26,21415	27,2179	15,05823	11,77166	13,93264	17,02365	11,38981	11,37061	11,74762	14,91628	18,08784	14,21267	18,54802	21,93544	23,24823	22,41076	23,2751	30,01333	27,55899	22,04921	21,83632	32,34465	17,69534	13,66158	15,90096	24,59674	8,350327	10,44036	11,68034	11,23418	14,78918	10,08013	12,60852	13,80609	18,12431	18,42949	16,24979	21,45018	18,16555	21,01659	21,72691	27,99617	23,4404	22,95134	17,85644	30,49582	20,68178	15,32652	18,58926	32,29201	13,71636	7,383123	12,77382	16,80586	30,19072	12,16104	11,65734	12,99224	33,71954	18,12148	15,47953	21,49439	8,665382	17,04092	13,69046	24,1074	16,78686	19,08536	16,12864	30,74803	17,72021	17,71496	14,34412	31,46849	10,32438	11,09182	21,85448	24,38585	37,74329	8,645972	9,843266	11,24385	13,75421	9,339703	10,41756	18,59948	8,543946	11,19999	12,68602	19,87628	15,69359	16,32765	10,96617	17,06821	10,74222	16,44528	10,36624	23,67588	11,62978	8,08542	19,98708	20,98406
5/18/2020 8:10:00 AM	14	18,08597	29,30462	15,9147	15,10403	15,35664	16,64815	18,15809	22,88931	22,32261	16,01549	16,39644	16,07517	29,66105	12,25885	18,78626	16,25995	22,48695	21,24883	13,05689	14,98964	14,66187	9,106295	10,19804	18,80595	13,76554	17,65224	16,73954	10,21925	30,41149	23,50768	20,3679	25,64503	29,9645	23,96186	22,14523	23,59465	39,27263	27,72954	22,78466	20,61146	24,90703	27,18667	16,04008	22,40392	22,12658	13,11747	11,2864	15,30421	17,07387	10,70872	11,68725	11,77408	25,01782	22,86238	25,7025	21,5951	36,47844	27,77064	24,95075	33,86163	33,90369	29,51363	22,02227	28,92504	27,51002	23,22875	23,69232	20,47849	14,25764	12,3729	20,23603	13,28553	13,3763	15,84363	14,9971	22,93511	23,0408	16,97737	20,52615	23,21183	41,0235	27,4053	27,22888	30,52732	30,95442	30,43359	25,34925	30,57278	32,56099	21,63945	27,70902	29,91746	15,94234	12,00763	14,66063	17,60914	11,92619	12,14847	11,97813	15,21662	20,08752	15,41653	19,52745	22,26099	24,29052	23,77797	23,34252	29,79174	29,26068	24,9951	22,32462	35,74305	17,74059	14,2039	16,33165	25,00691	8,631465	10,47863	12,001	11,11551	15,76336	10,88086	12,20304	13,46251	19,68018	19,47433	17,12485	22,05688	18,56495	22,74591	22,79716	28,90666	24,5861	24,03612	18,41284	30,51959	21,27853	17,02876	19,20687	34,05276	14,02548	7,623577	13,12894	17,56382	31,79584	12,54048	12,32054	13,86501	34,5805	19,25191	15,95698	22,02752	9,750566	18,3647	14,18338	26,1115	16,88018	19,67348	17,1158	32,05702	18,08003	18,43985	14,29667	32,17638	10,32984	11,16476	22,3144	24,00848	38,33016	9,418656	9,587339	11,54668	15,11121	9,176406	10,42192	19,25426	9,607094	12,12174	13,41201	19,56289	16,06826	16,8004	11,12387	17,28442	11,51781	16,2252	10,20364	23,73273	11,5339	8,441367	19,98239	21,33614
5/18/2020 10:10:00 AM	16	17,85353	32,06365	17,08506	15,5303	15,7483	16,73132	19,14622	23,11346	21,64919	16,25511	17,07933	16,81435	28,86163	12,66882	20,40216	14,92643	23,11733	21,94311	13,07133	16,5692	15,07923	9,57829	10,1939	19,55453	15,28971	18,26363	18,42645	10,02093	31,45433	24,52704	20,52111	25,87022	33,97152	24,23187	23,76354	26,13851	39,35642	27,32828	24,3053	20,70914	25,32383	29,33708	17,20008	23,2492	22,66758	13,78399	11,8044	15,89371	17,97448	11,26478	11,81394	11,77629	26,27465	23,69412	26,4468	22,37822	38,93685	29,17495	26,15274	36,14619	37,52887	30,8984	22,90499	30,94869	28,37408	23,92497	25,43476	20,25434	11,98545	12,08126	20,34448	13,95702	14,26759	15,92817	15,00656	22,39487	24,59867	18,88048	21,35769	25,10292	41,88799	29,14442	27,95072	32,22894	33,02843	34,11306	27,10213	30,38993	33,63298	22,16988	28,08854	30,5131	17,16788	12,177	14,80907	17,35957	12,58683	12,74978	12,504	16,97412	20,41556	16,64553	20,4014	24,1887	25,92846	25,14078	24,42273	32,22162	29,41651	24,41907	23,08107	34,54361	19,4572	15,06086	17,2963	24,98653	8,55569	12,05405	12,48674	11,85393	15,86373	11,34139	13,72458	13,72513	20,40679	19,16964	18,32815	22,78639	18,47653	23,78896	23,02505	30,18146	24,29667	25,94648	19,39089	31,69657	22,2335	17,1167	19,71492	35,55041	14,31173	7,759727	12,80034	17,64285	33,09171	12,26818	12,16871	14,6598	35,6898	19,70062	16,72172	22,48736	10,0438	18,99612	14,70387	26,48119	17,14357	21,35431	17,12602	32,59298	18,84871	19,83401	15,24895	31,485	10,62334	11,65285	23,09951	24,97189	39,68612	9,880155	10,37432	12,10468	15,36465	9,624572	10,35194	19,62733	9,299914	11,85165	14,1248	20,70382	16,40224	16,79349	11,15516	18,0372	11,59213	17,88448	11,1238	25,28246	11,94663	8,859485	20,9938	22,03001
5/18/2020 12:10:00 PM	18	18,76693	32,13182	17,97531	15,6029	21,78928	17,59671	19,54223	24,07238	24,24666	16,66494	17,26873	17,95162	32,81263	14,54444	19,96457	16,89655	25,00007	22,43459	13,93796	16,6791	16,39064	10,0632	10,5189	20,11301	15,78215	19,55266	17,92054	9,896801	32,79122	26,57473	21,55359	26,94546	35,14914	25,14299	25,09402	26,71716	39,37949	28,5465	24,07127	21,89697	27,53703	30,0724	17,33159	25,6898	23,75242	13,97892	11,91997	16,9094	18,53683	11,96652	12,75033	12,90064	26,6255	25,2359	27,39618	22,89567	40,53071	31,166	26,12684	36,41468	38,12928	31,57204	23,12431	32,81023	29,81481	25,53873	25,93958	21,12642	12,04748	13,93817	21,48796	15,25261	14,33929	17,57785	15,3565	23,3046	26,55746	19,99448	20,646	27,14453	43,03914	31,53729	28,67277	32,24096	34,47336	34,27415	27,98132	32,60997	35,39463	22,79033	29,49409	32,93159	17,34575	13,17591	15,38102	18,42258	12,73458	12,93124	12,80338	17,45117	21,81007	16,41178	21,94532	24,13579	25,66514	26,0494	26,13506	33,52454	32,43203	26,21864	24,70739	36,83308	18,77549	15,34241	17,43707	27,38885	8,594787	11,30485	12,62434	12,71268	16,79742	12,18674	14,12501	13,55438	20,90469	20,8526	19,0949	24,48304	19,92105	24,26324	24,31919	31,43976	25,53969	27,81727	20,02114	31,67357	22,60265	17,83875	19,63998	35,97605	14,9685	8,116849	13,22219	17,15939	34,85819	13,8619	13,04563	15,68731	37,59505	20,85785	17,03394	23,12776	10,26967	19,956	15,06928	26,78479	18,27434	20,78408	17,3995	33,59134	19,61414	20,51641	14,84776	32,57723	10,60621	11,99982	23,86992	25,34766	39,95289	10,54985	9,98446	12,03346	14,20714	10,10389	10,62804	20,89094	9,982661	13,48558	14,47827	21,68041	16,19536	18,12466	11,26036	17,97497	11,65216	17,53703	11,33828	25,28349	11,97357	8,900724	21,26064	23,3839
5/18/2020 2:10:00 PM	20	19,62091	32,53033	19,52179	15,95712	22,74018	19,04869	20,10355	24,28278	23,3915	16,77608	19,18394	18,63885	31,69595	15,17304	22,81195	17,61895	25,36589	23,10593	14,97071	17,5621	16,37088	10,71307	11,34028	19,86772	15,19735	19,61103	19,15486	10,72509	35,68806	27,15103	21,6715	27,52003	35,68461	28,14738	26,89206	27,54158	40,74263	30,08918	25,26208	22,8449	26,32274	31,45088	18,82419	25,48049	23,40109	14,60613	12,89477	18,18054	20,64973	12,15234	13,86861	12,99154	28,7518	25,59855	29,09428	25,04842	42,91777	32,69555	27,96226	35,50143	39,14449	33,11513	23,99114	33,34453	30,96852	26,81553	28,03914	22,20214	13,46831	13,34915	21,76876	15,39381	14,81087	17,93414	16,81152	24,22462	27,90445	20,0898	21,81774	27,50635	45,0257	31,37662	29,79194	33,4842	36,3666	34,37066	29,50597	33,27683	37,0164	24,28092	29,74159	34,61317	17,66564	13,68176	15,96962	18,89589	13,33175	13,82225	13,62822	18,60653	23,34128	18,68728	22,10793	26,6045	26,20717	26,88978	27,64292	33,22129	33,11305	25,87139	25,43815	37,20484	19,44173	16,20255	16,91831	27,85968	8,87703	12,30997	14,00696	12,31999	17,18778	12,50235	15,01382	15,86849	22,24241	21,73892	19,73696	25,42875	21,2471	25,70589	23,91889	31,15392	26,05693	25,88182	20,9174	34,9129	22,77223	18,29334	19,87573	37,09487	15,25054	8,248785	12,87239	18,71933	38,16645	13,7147	13,75684	16,28668	39,65221	21,02267	18,34653	23,49414	9,349372	19,73219	15,41978	26,98566	19,26932	22,2876	18,19021	35,94648	19,87428	21,34443	15,56083	34,13979	12,80829	11,75025	25,39263	26,2605	41,51429	10,45162	10,78505	12,45911	14,97355	10,38683	11,0856	21,54709	10,23058	12,49005	14,72024	21,67005	16,44569	18,83296	11,73436	18,77183	12,00321	19,10498	11,22679	26,33282	12,79703	9,506175	21,01411	23,10338
5/18/2020 4:10:00 PM	22	19,25412	34,10864	19,15858	16,96273	23,13626	19,28147	20,95359	26,81739	25,34145	17,77196	19,654	20,50356	32,6653	15,48201	23,2742	17,29954	25,56401	23,8608	15,59868	19,05739	15,91609	10,44112	11,29725	20,60338	16,97834	21,54675	20,648	10,75742	36,93792	27,77734	23,77846	27,56154	36,11392	31,13195	26,92011	29,05449	42,0251	31,49018	26,99036	23,50029	27,78522	32,18633	19,1666	25,77137	24,54486	15,65194	14,04613	19,82828	20,65463	13,08466	14,2173	13,75787	30,05616	26,08808	30,41645	25,25254	43,25106	33,61958	29,09966	38,05143	39,24921	33,40131	24,914	34,34116	32,25803	28,18441	29,04848	21,65022	13,5074	13,24955	23,58311	15,80004	15,22698	19,52144	17,64382	25,72544	28,3763	21,02778	23,80112	28,02719	45,98572	34,98425	29,9388	37,62454	37,66371	36,60594	30,09533	34,55674	38,25252	26,03593	30,7233	33,80188	19,15313	14,27235	16,42559	18,82136	14,19685	13,34715	14,82689	19,803	25,36956	18,74372	23,57614	27,30451	27,89131	27,70564	29,68356	34,26745	34,50596	27,41158	26,61396	37,94727	19,77599	17,10917	17,90928	26,7144	8,762916	11,15986	13,78101	13,23974	17,73424	12,10793	15,79714	16,08035	24,06001	22,32179	21,29241	25,40175	22,48252	26,07026	24,44698	34,03376	26,69651	27,06226	21,1135	35,19493	23,59002	18,58318	20,80957	38,39613	15,77497	8,463403	13,47729	18,5378	37,00956	14,04475	14,58734	16,89662	40,63474	21,86782	19,00489	25,38599	10,45735	20,43635	16,13983	28,21515	19,06706	22,01882	19,51509	36,55069	19,62879	21,31203	15,44603	33,96904	12,70647	12,49745	25,5667	26,19771	43,18531	10,69145	11,52644	13,18917	17,16028	11,21719	11,37358	21,98338	9,682249	13,53027	15,36583	22,40102	17,10019	18,72507	12,5268	18,4451	12,80987	19,0404	12,00562	27,44073	13,16375	9,634588	21,20856	23,00426
5/18/2020 6:10:00 PM	24	19,82455	37,75371	20,29427	17,18792	22,72236	20,13387	21,34588	27,73894	27,02344	18,42182	20,15556	20,17835	34,5077	16,39057	23,2644	17,73258	27,25002	22,72028	15,89115	19,15258	17,60893	10,61581	12,3997	20,91629	16,24316	22,77299	20,57022	11,6286	38,82812	29,49043	24,49879	29,91974	36,89924	29,70498	28,58159	30,46757	45,53506	32,21091	28,5941	24,80908	28,52357	33,19104	19,80907	27,49572	24,32298	16,15661	13,5389	20,18319	20,83741	13,57959	15,00428	15,32038	32,67373	27,48301	31,59994	25,48782	43,53815	35,21351	29,39255	39,50251	41,86975	36,02848	25,8285	36,09362	33,25859	28,07458	30,4988	23,96711	14,15796	14,88008	23,28318	16,66114	16,99022	20,46474	18,27089	27,45116	30,17545	22,25817	24,44193	29,9035	48,08742	36,25366	31,80143	34,84554	39,99538	38,51099	32,2675	36,67696	39,30461	26,7935	31,96224	36,61389	19,39807	14,77019	17,43673	18,36559	15,43663	14,23705	15,32459	20,28701	25,56552	18,74088	24,89438	30,03841	29,04426	28,43516	30,72558	35,99891	35,61864	27,89781	27,62661	40,47318	20,04869	16,99844	17,91107	30,40002	9,134615	12,15593	14,35317	13,4049	18,96165	12,76525	16,14017	17,15469	23,21349	24,43192	21,7171	25,72654	23,15926	27,03892	25,84702	35,3219	27,53212	29,31014	21,99201	36,04789	24,38529	19,88554	22,51271	39,4391	15,32901	8,710489	13,71553	19,71541	40,26643	15,05982	15,38655	17,84959	42,3001	22,60568	20,34883	26,78064	10,63799	21,05907	17,08748	30,22872	20,34234	24,04323	19,5718	37,26486	20,56214	22,58137	16,50192	36,17422	12,87771	12,39328	25,80046	25,41439	43,7746	11,19232	11,28067	13,23317	18,52191	11,58944	11,68849	23,37824	10,41646	14,01042	15,476	23,03368	17,28131	20,14692	11,93689	19,25964	12,31957	19,96726	11,92798	27,76028	13,53801	9,709465	21,79895	23,68376
5/18/2020 8:10:00 PM	26	21,60208	38,77977	22,42492	17,7073	26,51546	20,97017	22,46491	28,8208	26,60802	19,78089	22,13348	20,95311	33,7125	17,46829	24,34654	18,6839	27,14211	22,58117	16,2279	20,08027	18,30964	10,77206	12,15593	21,74728	17,41442	23,60909	20,90469	12,50428	41,66515	31,69395	26,37938	31,10798	39,44483	32,67774	31,02847	30,95684	48,60549	32,81181	30,65235	25,4702	30,10706	34,50037	20,24805	27,81568	26,67129	16,2547	14,18297	19,87974	22,41103	14,05905	15,79728	14,87435	33,90528	28,74178	33,02905	28,11284	46,41198	35,81676	31,01183	40,50171	43,03762	36,82838	27,15766	35,11356	34,1764	30,21469	31,97883	22,93573	15,14921	15,36002	25,69255	16,06861	17,65756	22,59415	19,27063	27,65162	31,2683	22,0155	25,53396	30,36396	49,67672	37,18474	33,89141	36,67398	40,84494	38,79669	32,35743	37,87702	39,35041	27,79889	32,26742	38,03216	19,41603	15,40064	18,08936	19,57581	15,88362	14,63348	15,92265	20,5104	26,08919	19,56282	25,61188	31,23439	30,25227	29,43116	31,04906	35,83741	35,46792	29,48435	28,45878	41,0816	20,58418	17,63525	18,34349	30,74105	9,251009	12,88627	14,38688	13,26564	20,71763	13,51645	16,47484	17,64596	25,02632	25,33502	22,77368	27,70889	24,13655	27,17017	26,53514	35,10742	28,52129	29,41804	22,84897	38,25376	24,81419	21,05859	22,71994	39,87393	15,96409	8,900311	14,5756	19,19236	41,04174	15,53983	15,76771	17,82265	45,15383	24,01746	21,33807	26,59172	10,65574	21,09949	16,82693	29,09883	21,00457	24,77751	20,22471	39,07749	20,83914	23,55472	17,0709	36,41696	13,79276	13,24699	25,96423	26,02495	44,30447	11,594	11,27577	13,65274	18,70925	11,95692	11,83452	23,44075	10,92672	13,61572	16,00913	23,35344	17,47196	20,0382	11,95831	19,58934	12,86873	20,71203	11,98587	27,80953	13,40552	9,820332	21,28074	23,5865
5/18/2020 10:10:00 PM	28	22,96571	40,08034	22,95922	18,94258	28,2684	22,37414	23,48599	29,8269	29,03847	19,92022	23,35267	21,77761	38,64763	18,99571	25,3132	19,48359	29,45602	24,3158	16,93075	19,55405	19,60337	11,50786	12,47658	24,12791	18,60169	24,72142	22,10385	13,14379	41,33068	33,83379	27,84655	31,52859	43,92283	32,91169	31,54578	32,97441	51,26603	35,72371	31,44728	26,61259	31,5931	34,96277	20,93377	29,07051	27,68471	16,71081	14,81716	20,91388	22,08479	14,59411	16,92674	15,38303	35,11599	30,97971	36,4982	29,00793	47,8145	37,85014	32,52598	41,31583	45,9949	39,01961	27,95763	40,60504	34,89218	30,70043	32,93242	25,29578	14,89825	14,97852	26,14376	17,32573	18,08404	23,69743	20,31644	28,97373	32,16201	23,88995	26,93938	34,46867	52,04977	39,07341	34,6694	39,16162	42,18563	41,961	33,86792	38,18862	42,08464	28,13612	33,58649	39,70083	20,36403	16,0465	18,40027	19,36277	16,93572	15,19017	16,51346	21,72759	27,27744	21,43361	26,76054	32,25748	30,6489	30,54687	32,96198	38,35205	35,79271	29,31463	29,95911	40,77228	21,30139	17,84842	18,84249	32,63283	9,217507	13,23518	14,76639	16,20096	21,23625	13,50657	17,1082	17,54103	25,92818	26,90063	23,07899	28,70144	24,28997	29,53781	27,84648	36,73505	29,5318	30,43283	23,85299	39,85439	25,4988	20,97764	23,42307	41,27756	15,73815	9,04544	14,52172	19,23692	42,16664	15,92279	16,01376	17,9863	45,3009	24,71126	21,66667	28,99681	11,48921	21,96425	17,45261	30,54874	21,30471	24,73876	20,59267	39,34985	21,62405	23,91143	17,42333	36,92128	12,78625	13,39163	25,78333	26,81304	44,87118	11,28896	11,48845	13,61668	20,72095	12,80525	12,37069	24,04371	10,69718	14,72971	16,61493	24,742	17,82708	20,92272	12,55499	19,62789	12,61515	21,08159	12,09991	28,72927	13,77418	9,740758	21,06647	23,61496
5/19/2020 12:10:00 AM	30	23,16665	42,30431	24,29598	19,38813	29,12729	23,95025	23,8856	31,85828	31,594	20,84936	24,14201	22,14661	41,09783	19,88976	25,59965	20,3201	32,07505	25,22554	18,28471	21,36211	19,64322	11,56526	12,79744	23,86833	18,88463	25,39346	22,73914	13,75912	41,65576	36,09472	29,42916	33,42458	45,28128	34,08786	33,41705	34,11182	51,40211	35,61864	32,64354	29,45133	33,75297	36,37835	22,22217	31,91603	28,31993	17,29415	14,75885	20,88486	24,54824	15,20385	17,27129	15,13118	37,19123	33,09081	37,13272	31,69934	49,97361	40,58369	32,93808	44,20784	48,82253	40,27175	29,13773	41,21381	37,91902	31,63179	34,02907	27,09273	14,57891	15,214	26,83632	17,82114	19,1706	23,38548	20,88037	29,81129	34,16411	25,05195	28,95923	36,26271	54,34655	42,28545	37,02497	41,60111	42,96185	43,9059	34,79049	38,3888	43,16071	29,35552	34,28458	40,01582	21,25663	16,73878	18,93181	20,09643	17,6653	15,86559	17,10723	22,4332	29,33252	22,10475	28,80671	33,63223	32,85609	31,38104	34,64094	40,65194	38,11996	31,92653	31,53584	43,98541	21,46185	19,22573	19,35677	33,04631	9,108366	12,55423	14,60654	16,53653	21,36701	14,44567	18,21839	19,0703	27,31917	27,66364	23,92732	30,32707	25,39464	30,62534	29,34647	38,13149	31,18182	30,65636	23,70109	41,94864	26,92142	21,16642	25,10355	41,66908	15,38987	9,460308	15,29903	19,90136	43,26025	17,29491	16,34961	18,10089	46,62799	26,21318	22,49289	29,3446	11,76393	23,1795	18,56736	31,58067	21,22942	25,64482	21,18334	41,38774	21,44355	24,41997	17,23585	38,4096	12,76608	12,99742	26,29013	27,45614	46,69858	11,39844	11,79708	15,45148	21,24896	13,24229	12,63587	25,26394	11,51498	15,27416	16,98815	25,05761	18,3133	22,32849	12,64941	21,36391	12,83385	20,61312	12,48342	28,83689	14,04005	9,868756	21,67219	24,27083
5/19/2020 2:10:00 AM	32	24,715	44,69745	25,8544	20,97066	30,25268	24,89273	25,95726	33,68176	33,35344	22,30306	25,58639	24,54189	43,38024	19,91946	26,85075	20,82442	34,05801	25,68406	19,55101	21,72932	21,01148	12,56196	13,03209	24,16335	20,50398	26,85131	23,86391	15,42675	47,19613	36,94864	31,23647	33,32684	47,28939	37,27212	33,30211	36,28074	55,10555	37,39674	33,59071	29,7103	34,49229	38,06704	23,92455	32,39652	29,44601	17,70011	15,5037	22,47471	26,79929	16,42345	17,31515	16,50192	39,60295	35,33371	39,81453	33,92649	52,92234	41,99878	35,03164	44,75733	50,92369	41,09327	30,168	42,04127	40,00491	34,31208	34,86987	28,96441	17,75496	15,85053	27,78901	18,51963	19,93245	24,53526	21,61797	31,77117	36,64277	26,00831	30,70513	39,02271	57,59602	43,93727	39,12046	44,33694	44,74683	45,38682	36,66555	40,88396	45,02542	31,10984	36,52976	40,60567	21,42898	17,76463	19,20777	21,08408	17,39169	17,71103	17,46726	24,97445	30,46005	22,67311	30,53589	34,85563	33,86971	32,68105	37,21264	41,16697	38,1442	33,28981	32,75047	44,75885	21,68207	18,87026	20,19189	34,58216	10,13933	13,74772	15,10948	14,2966	23,05703	15,34621	19,00372	19,9006	28,57917	28,78861	25,26249	32,18045	26,17374	31,40217	30,39422	40,19728	31,57895	33,49531	24,57304	41,60644	27,94167	22,23751	26,31541	44,18697	15,68862	9,555426	15,69256	19,34979	44,72839	17,66655	16,46717	19,40139	48,74206	27,80635	23,50319	29,89549	11,64822	23,84629	19,44912	32,80752	22,0986	26,34028	21,56209	43,15885	21,82838	24,67272	17,45262	38,51915	13,28616	14,4429	26,23059	28,19939	47,9604	12,10343	12,41759	15,72882	20,96679	13,51065	13,18883	25,94766	11,52941	14,50079	17,06669	24,82041	18,04626	21,79218	12,36565	21,64774	13,11147	22,33125	12,17507	29,02748	14,33687	10,11363	22,41842	24,25722
5/19/2020 4:10:00 AM	34	25,43829	45,41798	26,92163	22,15082	31,76109	25,82822	27,65805	37,0852	35,73891	23,57828	24,98356	25,25385	43,72451	19,79664	26,94525	21,54972	35,74222	26,62143	20,23734	23,94335	21,58088	12,7667	13,66773	25,13449	21,84095	27,26735	25,56614	14,48276	51,19508	39,01497	32,45545	35,32535	48,93236	37,05833	35,90123	37,87308	55,48014	40,21483	34,99572	31,14597	34,52262	40,57306	24,73454	34,11638	29,68723	18,72748	15,53161	23,86052	27,50898	17,77672	18,09799	17,57681	41,4564	37,244	41,84315	34,16515	54,16702	43,25853	36,19792	46,03145	52,73382	44,09428	33,32787	43,83158	40,21786	34,65317	36,26223	30,16199	17,67366	17,88337	29,23202	19,51115	21,04429	25,27002	22,61826	31,43865	38,72002	27,79406	31,67461	39,29611	59,50556	46,66854	40,5524	42,9865	46,95445	48,10863	37,64334	43,76208	46,58032	32,60079	37,26411	41,38387	21,47139	18,14918	20,43559	21,89849	18,58332	18,24229	18,25438	24,13234	31,50061	23,94617	31,03199	37,83703	34,98219	33,73902	37,35073	42,38029	40,57278	33,38846	33,82356	46,8348	23,81169	20,29786	21,85303	34,59701	10,36348	14,52531	15,14941	13,73066	23,68984	14,88243	19,21295	20,54543	29,22152	31,04015	25,35823	33,89928	27,40633	33,05731	31,21311	41,76117	32,92966	34,81163	25,17712	44,66623	28,6017	22,628	27,81022	44,29771	15,55385	9,465489	15,80432	20,7032	44,15438	19,06506	17,32758	19,42107	49,18511	29,34813	23,90708	31,06378	12,87163	26,0903	20,43249	34,89218	21,36854	27,97394	21,76289	44,08267	23,36207	25,2102	18,74662	40,61982	13,5369	14,90067	27,29547	28,89603	48,61633	12,14143	12,21465	15,54881	20,35325	13,82073	12,21327	26,6009	11,75053	15,66051	17,11628	25,95462	18,01455	22,31888	11,85027	21,8654	13,26585	22,14398	12,69203	29,3147	13,74938	10,02224	22,42277	24,6129
5/19/2020 6:10:00 AM	36	26,90532	47,80048	27,44122	22,93276	33,8474	27,80407	29,03059	38,56411	37,31909	24,96229	26,55635	26,28765	47,13659	21,24689	27,74412	22,65666	37,41911	27,39431	20,44858	24,10263	21,69727	13,70621	14,70677	25,87747	23,85341	28,79207	26,16987	15,69035	51,55614	39,05075	33,81556	36,81152	51,67026	41,01797	36,06702	39,16611	58,7536	40,7557	36,31266	33,93755	34,80472	41,94643	25,19542	35,62051	31,49487	18,75366	15,73911	23,78834	29,01933	18,11616	18,83531	17,15269	42,61245	38,32353	43,69143	36,11571	57,02703	46,40687	38,62898	49,0547	52,6222	45,18961	34,354	47,21492	42,17099	37,01474	38,13819	30,65733	18,0694	16,09175	29,04053	19,85832	21,47436	27,10019	23,85417	33,46914	39,97741	27,18377	32,67193	40,72744	61,22492	47,03187	42,67172	44,88602	49,47185	49,75278	39,94833	45,39801	47,72997	33,34964	39,79325	44,76714	21,9351	18,50243	21,12877	23,3839	17,94927	19,13945	19,33473	26,2478	33,80865	24,53719	32,19855	38,06463	36,59476	35,90531	40,02265	46,57501	41,5949	36,10356	34,41161	47,57246	24,79381	21,40459	21,84958	37,36378	10,12116	14,37832	14,90426	14,39793	24,02016	15,68468	20,29647	22,3222	30,68654	29,7438	27,11228	35,32058	27,98374	33,72389	31,68967	42,2847	33,00751	34,38481	26,2804	45,08006	29,44193	22,95273	29,06236	46,56258	15,46108	9,99482	15,7034	20,18706	46,53909	18,11091	18,7326	20,34807	52,24463	29,78566	24,67292	32,48465	12,6434	25,25682	19,70201	35,22863	22,35909	28,81204	22,41013	43,68907	23,43225	27,01882	18,68914	39,78325	13,44731	14,55453	27,13327	28,65405	49,0163	11,65147	12,53799	17,16118	22,74101	14,45471	13,26073	29,15693	11,57431	15,51952	18,33541	26,76455	19,22117	23,9363	13,41256	22,79199	13,47826	20,10741	13,16969	30,24529	13,92103	9,996409	22,51782	24,88623
5/19/2020 8:10:00 AM	38	28,60826	50,33018	28,72962	23,68984	34,2068	28,64797	30,01913	39,22131	38,07264	26,0474	26,93752	26,70549	49,58989	21,7068	28,47135	24,40201	39,82904	29,75996	21,10908	25,07136	22,39714	13,72734	15,08151	25,8285	24,8383	30,37288	26,2594	16,64353	54,02161	40,08628	36,02281	38,38292	52,54974	43,22585	37,75137	42,96758	59,56254	43,3636	38,39896	34,79629	35,94503	43,46478	26,98891	37,40771	31,49184	19,52773	16,81138	24,71416	29,92561	18,50126	19,74034	19,02921	44,87069	39,43682	45,3652	36,74092	58,50802	46,71046	40,61319	50,77621	54,95427	46,72828	35,74698	48,73349	44,38717	38,50146	40,45956	33,14994	18,58304	17,05612	31,2864	20,77117	21,90574	28,25832	24,57283	34,8135	40,71887	29,4878	34,10222	42,76505	63,65488	49,50915	43,36248	48,36545	50,60698	50,71301	40,56421	47,73306	49,84907	35,27852	40,92423	45,13449	21,86022	19,92844	22,26266	24,08281	18,91212	19,96761	19,91103	26,93896	34,99813	24,99544	33,01835	40,04974	39,53602	35,89578	42,30625	46,51428	42,63422	37,10309	36,32716	51,11018	25,92334	22,14067	22,305	37,81064	10,79714	14,47323	16,05617	14,82006	24,83014	15,88182	21,44044	22,54435	31,74342	32,11007	28,00875	35,70353	29,51087	34,86607	32,47776	42,81395	33,69598	35,44548	27,60314	46,03503	29,0348	24,77785	29,92298	48,93408	16,12939	9,845199	16,23515	21,10059	47,30465	19,88872	19,16025	20,33018	54,24397	30,27976	25,176	33,91716	12,82756	26,33414	21,1354	36,27949	22,99417	30,44147	23,17874	45,68517	24,93679	26,54551	18,45008	41,21036	13,38134	14,63003	26,9628	29,43855	48,71387	12,44191	12,76421	16,85186	20,86518	14,6502	13,0075	30,36369	11,71074	15,58231	17,74951	27,76283	19,35842	23,14434	12,10461	22,76049	13,08072	22,54884	13,12334	31,56313	13,73356	10,68848	23,3046	24,9283
5/19/2020 10:10:00 AM	40	29,99151	50,42392	29,79333	25,60725	36,42746	30,05388	31,73222	40,89122	40,01554	26,19868	29,56752	29,43945	48,52315	23,64514	29,98142	26,29124	39,88871	31,60836	21,51062	26,48099	23,75318	13,91198	15,69131	25,92223	24,86973	31,52914	27,78383	17,23143	58,94389	43,22247	37,15386	42,08271	55,04152	43,69295	40,35388	43,23918	60,91458	45,37135	40,15583	36,75281	38,17708	45,342	27,72954	38,28208	32,90845	19,88616	16,77415	26,47636	32,10744	19,32899	20,76191	20,10444	46,3168	42,00866	47,78764	38,87538	60,85772	50,52684	41,06212	52,0086	54,97224	50,1503	37,51547	53,4346	47,60444	41,0369	41,49094	35,21289	19,66284	18,37968	31,36121	22,16146	22,77313	29,12598	25,78063	35,80605	43,52827	30,98571	36,06792	45,18969	64,01512	51,94103	46,16158	50,41053	53,0459	53,45671	42,27232	50,99566	51,60955	37,88296	41,92799	48,13447	22,7589	20,30007	22,77921	23,83331	19,15133	20,77054	20,32466	29,6701	36,24821	26,81525	34,96063	42,86562	39,23996	38,73695	42,86541	48,33106	45,17835	40,11176	36,97157	54,30489	27,01135	22,98271	23,5684	38,95744	10,79154	14,81702	17,34637	15,8906	25,17276	16,25801	21,38719	23,69798	33,32305	33,90086	30,15784	37,56141	30,51013	35,82753	33,59037	45,11812	36,00816	37,905	29,18863	47,90388	30,31147	25,54211	30,4416	49,21011	17,09812	10,48851	16,17989	20,91781	48,36877	19,67375	19,61401	21,75315	55,87602	32,70267	25,64275	34,69399	13,51383	26,98677	21,5969	35,97667	23,3908	30,1445	24,87144	46,54662	24,07804	28,4719	19,4905	41,313	14,48911	15,26532	27,97041	29,34737	50,38745	12,89871	13,38079	16,83853	23,92096	15,3154	14,05014	30,06873	11,94864	15,88417	18,99156	27,73445	20,20709	24,32665	14,58906	23,11319	13,42514	22,05488	13,60846	32,39335	14,26945	10,81006	23,32801	25,48229
5/19/2020 12:10:00 PM	42	31,39036	54,47744	31,69588	25,84701	36,6561	30,77731	33,73072	42,45586	42,26549	27,57446	30,40478	31,02129	50,32665	24,8892	31,62868	26,9226	42,04831	32,29091	23,42493	28,28284	23,58643	14,66512	16,35756	28,71913	26,34961	33,15808	28,70378	18,98486	56,88232	44,47447	39,54652	42,0899	56,92135	46,91949	41,03891	44,68556	63,33512	46,84274	40,47656	36,97067	39,6875	46,14584	29,01222	39,99855	33,79166	20,87319	17,93014	27,99279	32,17079	20,29841	22,15337	19,54548	49,07714	43,51314	49,02369	41,08325	63,32318	51,98428	42,28738	54,28687	59,72025	50,88888	39,29038	54,4273	49,32312	43,12631	43,0917	35,64703	20,90338	18,70337	32,21651	23,14869	23,83835	29,81508	26,53425	37,57523	44,25591	32,32759	36,71992	48,28353	65,85793	54,90965	48,17868	51,61769	55,69125	55,08986	44,3073	53,71021	53,16942	38,4232	44,22725	51,3608	23,62642	20,48809	22,55595	24,40035	20,02349	20,57803	22,13266	30,30504	37,1388	26,94138	35,82062	44,51944	41,14584	40,08545	45,37032	50,07101	46,42503	42,44122	38,99853	55,86545	28,7223	24,58188	24,68667	39,97962	11,20952	15,17041	17,6443	16,07192	25,93108	17,06468	23,28229	24,89687	34,9915	35,12889	31,39036	39,58479	30,51676	36,61051	34,61684	46,79653	36,42483	38,68825	30,22471	47,47245	31,55919	26,33821	31,26139	50,40755	17,52839	10,84825	16,76759	21,94028	52,90016	20,98537	19,88699	22,04486	57,82197	31,79362	27,63007	36,2201	13,10497	28,00467	23,08798	38,68445	24,5441	31,82493	24,09462	47,97642	25,63522	29,23961	20,45224	43,49884	13,73542	14,93548	27,52646	30,40568	50,70684	13,27932	13,86536	18,18199	24,05269	15,3585	14,77675	31,21062	12,20518	16,79239	19,10381	28,5943	20,56104	25,49907	14,04592	22,98823	13,24754	23,96269	13,85417	31,76918	14,19941	10,82131	23,3381	26,03863
5/19/2020 2:10:00 PM	44	31,67247	56,17222	33,41713	26,75467	36,0731	32,6948	34,12481	45,06963	45,37999	28,24139	31,2346	32,07719	53,48261	25,38365	33,29665	27,63359	42,80442	33,29769	24,20404	29,11472	24,10457	14,49664	17,19323	29,29757	28,52979	36,18217	30,26892	19,35718	60,72226	47,08244	40,87851	44,6145	58,3113	47,77478	42,84704	48,52143	64,98881	48,62504	43,03237	41,33407	39,72184	48,70717	30,84238	40,60089	35,97825	22,14005	18,05737	27,75524	33,30308	21,99077	22,98823	21,19115	49,8584	44,6725	51,19108	42,58103	65,1722	56,18486	44,13317	56,23184	62,27544	52,98499	40,64586	56,58903	51,02219	44,2834	44,6024	37,86576	21,71702	19,38888	34,58741	24,0062	24,23975	31,27901	27,70585	38,27545	46,07697	33,595	38,06781	49,7438	66,65458	56,34733	50,69643	54,85377	58,14199	57,37906	46,31597	55,79984	55,82347	40,90649	45,76226	51,59152	24,51274	20,12399	23,90742	24,58119	20,13995	21,73961	22,10599	33,45277	39,81073	29,49367	37,58262	46,48977	42,70447	41,6981	46,78141	52,54697	48,00515	43,77804	41,07254	58,79117	28,61144	24,29459	26,14211	41,10487	11,3101	15,818	18,165	16,34201	27,51748	17,16795	23,30687	25,5828	36,1171	36,26299	31,90967	41,61072	32,19454	38,34964	35,01444	49,55819	37,54808	40,82394	31,48825	48,03789	32,64064	26,80592	32,77845	52,07408	18,10801	10,88141	17,30942	22,38347	50,23983	22,56887	20,93184	22,85754	58,44731	32,48494	27,09521	37,30956	13,97505	28,71442	23,17176	39,84583	24,11687	33,6488	26,33144	48,37091	26,11468	29,608	20,95007	44,42619	15,2973	15,6469	28,50658	30,71674	52,10212	13,38659	14,23809	17,87177	23,27227	15,95214	15,19618	31,78099	12,74335	17,82203	19,50037	29,4275	21,02992	26,54274	14,08184	24,1742	13,6957	23,60812	13,73073	33,68541	14,26144	10,78146	23,68272	26,36764
5/19/2020 4:10:00 PM	46	33,20333	58,43667	34,52179	29,08087	37,95957	34,27118	36,48866	46,56636	46,3979	29,62174	33,5722	33,82626	53,86155	27,90085	33,94694	29,24051	44,30668	34,2222	25,27693	29,71637	25,10189	15,36956	18,29583	29,13337	29,73813	37,4082	30,65304	20,07205	63,41402	47,86548	42,60962	45,61084	60,87699	50,44084	44,94468	51,2185	68,25888	50,02861	45,48761	42,65535	43,27034	50,76143	32,65279	42,64043	36,53867	22,6986	18,94556	29,21931	34,83684	22,85056	23,16672	21,11441	53,15326	46,32419	54,25246	45,18637	68,07361	58,27628	48,21273	59,13296	64,12239	55,2752	41,87161	58,11706	52,64071	46,38505	45,12461	40,11591	22,17375	18,56211	35,15038	24,06851	26,26623	33,12907	29,68495	40,05098	48,211	35,06617	41,37772	51,80538	69,9419	59,9835	51,59262	59,16639	58,97195	61,45426	48,58263	57,80296	57,65307	42,1348	46,86063	53,17853	25,00864	20,99324	24,33659	25,023	20,36175	21,60581	22,69293	33,63734	41,26747	31,44486	39,69669	49,27167	44,02486	43,82135	48,7875	53,70387	50,55288	44,07045	42,60603	59,58727	30,9949	25,52166	26,99326	43,22018	11,06646	15,93902	18,88221	17,15731	27,87481	17,14737	24,18345	26,52402	36,74852	37,95618	34,51474	43,93375	34,00614	39,02099	36,94567	51,7443	39,4543	40,32349	32,56639	53,22433	34,08826	28,03665	33,35509	54,75444	17,68795	10,96851	16,91272	23,53939	55,10126	22,2429	21,7718	22,83454	61,06833	33,77072	28,20292	38,0341	13,66621	28,76229	23,68921	39,78186	25,55019	34,71879	26,7812	49,08585	28,32995	31,43229	21,33344	46,09879	14,45837	15,26878	29,37755	31,32447	53,12866	13,95792	14,46563	18,08645	24,34198	15,86483	15,69774	33,20292	12,91687	17,79889	19,83187	29,56787	21,00506	25,67543	14,03819	24,55087	15,59633	24,33632	14,29805	33,74966	14,95393	11,29304	23,72437	26,82637
5/19/2020 6:10:00 PM	48	34,50818	59,11003	36,84385	30,13636	39,76314	35,20073	37,31958	47,9443	48,70759	30,85979	33,72942	35,22934	55,90663	29,39503	35,64428	29,27795	47,67117	36,00892	26,60505	30,56076	25,65795	15,74036	18,04681	31,28343	31,68262	39,56876	32,93111	20,0983	65,63343	50,48589	44,80639	49,02092	62,35273	53,33976	46,8835	53,97166	69,88396	51,64264	47,47797	43,67118	45,36217	52,63678	34,75651	45,32051	37,54835	23,91827	19,38757	29,49913	36,43346	23,7156	24,28271	21,46745	55,72785	48,05745	56,85033	46,89449	68,64149	60,00436	48,34183	61,25649	65,21987	57,66855	42,88061	61,21132	54,83361	48,32836	47,53909	39,7382	21,78562	19,75734	35,68158	25,23652	26,86098	33,21086	30,52353	41,71709	50,03474	36,0407	41,98752	53,70407	73,69854	61,4917	53,48378	61,50765	61,28952	62,29906	50,02051	59,13738	59,1811	42,90962	47,51189	54,71236	25,60821	20,63294	25,18064	25,80971	21,7144	23,06311	23,63008	35,84301	42,2784	32,42519	42,93353	50,8037	44,63286	45,54072	50,96486	56,0416	51,75965	45,06921	44,87221	60,16419	31,44839	26,09382	28,29389	43,64943	11,79715	16,06619	18,94652	17,81692	29,59521	17,72954	24,80638	26,11537	39,15285	38,47218	35,81579	44,14125	35,56498	40,43345	38,05137	51,63986	40,67577	42,42222	33,55748	53,24285	34,5285	28,90225	34,41389	56,01764	17,96758	10,94551	17,5563	24,77274	52,58552	23,23097	21,72531	23,29037	61,88239	35,05664	28,45788	40,518	15,01796	30,74589	23,98873	40,70837	24,90467	36,06958	28,54153	51,72904	27,74391	32,31639	21,73208	46,9353	16,38104	15,0047	29,68688	32,07504	53,92338	13,95302	14,31297	18,49642	25,35761	16,5185	16,58502	33,58974	13,03872	18,23884	20,49693	29,73054	22,10316	26,40507	15,17732	25,00014	14,68543	24,62063	14,08709	33,75767	14,91621	11,39927	23,83199	27,54628
5/19/2020 8:10:00 PM	50	35,63136	60,86677	39,09151	30,77414	42,29105	37,65038	38,58754	51,41254	50,01486	32,07912	35,21753	37,94858	59,37888	32,10675	36,83335	31,04119	48,01041	37,0077	27,90002	32,45703	27,79026	15,78174	18,0819	32,79274	32,88178	40,38731	34,30109	20,67045	68,24007	52,43203	47,41179	51,98076	63,17984	54,68433	48,3897	55,25082	75,94275	52,64299	49,03894	45,4662	46,45391	55,50231	35,1575	46,46131	36,67634	23,37022	20,58148	29,86323	37,81451	24,62989	25,48781	23,30709	58,18662	50,1528	58,7049	48,54167	71,16386	62,25983	49,10809	61,24337	65,31741	59,5758	45,75805	61,75875	55,43325	49,13538	50,11854	41,02799	22,79986	19,57346	36,43671	26,35244	28,40669	35,84833	31,61714	43,662	52,43673	38,31613	44,64033	55,97073	76,12041	64,03377	55,47199	61,8004	64,11955	65,49922	52,04811	61,46455	59,75686	46,63938	50,36886	57,61943	26,64808	21,48127	26,0217	26,04774	21,79618	23,54595	24,2774	35,39373	42,00356	33,87219	44,92643	53,99902	45,90835	47,30956	54,37188	58,61786	52,39957	48,31697	45,55164	64,10229	32,51802	27,03374	29,25059	46,2203	11,95416	16,63648	19,94944	18,09177	30,59129	18,1067	25,6449	27,45849	39,52621	39,85051	37,94865	46,50627	36,00299	41,21305	39,02506	54,11127	42,55457	44,2037	33,96159	53,86646	35,97287	29,90613	36,31728	58,2043	18,56377	11,26678	18,918	24,96898	56,39361	22,77457	22,59456	24,67617	64,25197	36,71661	29,81626	41,79052	14,92726	31,14584	24,98232	42,04134	26,77215	37,03374	29,37217	52,03968	28,95813	33,33023	21,13976	47,68512	15,38089	16,00229	30,24826	33,65923	54,53602	14,01104	14,62858	18,81134	26,6293	16,37966	17,14343	34,81591	12,87294	18,94666	21,20759	30,75334	22,67055	28,3611	15,18305	25,42274	15,6096	25,09174	14,33065	34,17571	15,87968	11,43575	24,54265	27,54145
5/19/2020 10:10:00 PM	52	36,70998	63,36552	39,8405	31,8482	43,75166	40,40182	39,64723	53,42934	52,15829	34,98169	35,66714	40,4519	60,48499	33,59354	38,19139	32,71911	49,78206	39,25446	28,09557	33,68369	27,69465	16,08546	18,95633	33,39841	34,25764	41,47229	34,96007	22,87301	72,54517	56,46082	48,57531	53,76347	65,6491	57,34948	51,99077	57,60997	78,45387	56,54689	50,95974	47,8927	47,59706	56,82665	37,42981	47,68615	36,80786	24,70912	21,26209	31,0514	40,68461	25,44768	25,96637	23,31876	62,03886	53,08169	61,10294	50,83154	72,40198	65,18498	50,31962	63,7587	68,55617	62,84904	47,98277	66,90492	58,5014	51,97068	51,23439	43,03451	23,33637	19,98391	39,23602	26,73056	30,96071	36,58365	32,75517	43,15871	52,60728	38,40152	46,87908	59,37914	79,64702	66,64216	57,87619	65,78194	66,86132	68,2338	55,14265	63,55728	62,55782	47,85077	52,99424	61,45253	27,2333	22,57087	26,72863	27,36005	23,02277	24,31767	24,75816	36,61769	45,01527	35,91153	46,5022	56,60685	48,37312	49,53043	56,50882	58,86625	54,24651	49,54169	48,80014	67,73775	33,39101	28,86929	30,07916	48,88559	12,40986	17,44543	20,33364	17,26487	32,38748	19,07514	26,5022	27,21251	42,31771	39,96546	39,0949	48,64217	37,73687	42,79309	40,24584	56,56872	43,08335	46,46089	35,41936	55,79493	38,33292	30,23576	38,01634	58,91434	18,25465	11,65817	20,05133	24,29418	56,06432	23,9432	23,05074	25,5055	65,84515	37,37055	31,3177	43,79531	16,84454	31,75799	25,43642	43,74676	26,8252	38,42534	31,02211	55,02121	29,78884	33,58029	21,64753	48,02587	16,34795	15,9518	31,27915	33,91868	55,77304	14,58133	15,48305	18,62615	26,17126	16,63082	17,39687	35,98198	13,91661	18,8628	21,49218	30,54501	22,73963	28,50602	14,19091	25,88099	15,1376	26,56043	15,04428	34,37666	15,51634	11,5301	24,24762	26,64588
5/20/2020 12:10:00 AM	54	38,13708	65,3511	41,81504	32,61743	45,46046	42,14655	41,36391	57,58249	53,70621	36,6074	39,3464	42,0986	62,62503	36,07586	39,44511	35,10693	50,84529	39,86337	29,24507	34,67769	27,69618	16,71384	18,66442	34,54568	35,646	41,08608	36,56457	23,1107	73,756	59,66837	50,21489	55,80598	68,64294	58,91454	54,39676	61,45917	79,32707	57,06931	52,95376	52,13487	50,65222	59,5164	37,90195	49,08157	38,73418	25,56767	21,97046	31,61776	41,1267	25,9029	27,55091	24,40981	65,03261	54,44574	65,2877	54,38923	75,97495	68,19919	54,88319	67,46429	70,72784	63,58083	50,30194	68,34259	61,33345	54,27325	52,49129	45,3882	24,41085	20,92555	39,27214	28,59009	29,77509	37,66198	34,14249	47,07974	55,70652	39,96387	47,5476	61,05368	79,98805	68,47018	60,4557	68,29513	69,59908	70,10811	57,18882	66,11903	65,60745	48,98079	54,64475	63,05482	28,57724	23,07969	27,60741	27,63981	25,06908	25,80432	27,11753	37,36897	47,57101	37,29588	49,19451	58,29036	50,5455	52,188	58,02608	62,53503	56,057	50,6849	49,96083	69,75734	35,04601	29,30903	30,63053	50,10306	12,13756	17,43279	20,83181	17,74467	32,1549	19,75181	28,40973	28,39384	43,82336	42,04803	41,4276	52,17611	38,1308	46,01583	42,80628	58,18164	43,9602	48,95716	36,29939	56,65749	39,12529	31,33317	38,37748	61,06412	19,77274	12,10654	19,12066	24,83539	57,49676	24,14442	23,62069	26,0704	67,11427	39,89334	32,15787	44,71348	16,97488	32,75766	26,45336	44,46411	28,07997	39,50935	31,44955	56,3023	30,91726	35,59185	21,9802	48,9287	16,357	16,96086	31,36046	33,87799	56,35859	15,40472	15,9757	19,39489	27,83495	17,42339	17,97324	37,67152	13,67719	19,50238	22,44626	31,42545	24,03749	27,78425	15,81192	26,34084	16,08732	26,98573	15,25669	34,95137	16,28993	11,72117	24,40622	27,1989
5/20/2020 2:10:00 AM	56	39,98142	66,97295	44,09027	33,2711	48,10559	44,42944	43,43626	57,73824	56,15641	38,37823	39,60896	43,26025	65,09319	35,9862	40,80177	35,77096	54,20204	41,08809	29,78897	36,63904	29,891	16,91969	19,48822	33,53318	37,28959	43,71014	39,35553	24,3348	77,1703	61,61797	52,60093	56,95983	72,34672	63,95197	57,59193	65,31209	81,60596	60,4979	54,79256	53,85431	51,87825	62,1053	39,95504	50,29896	40,45638	25,98351	22,14246	33,38417	41,94505	28,80222	28,18537	26,97164	65,09809	56,20592	66,96584	55,63399	76,93019	70,68551	55,68634	69,15596	73,7768	67,991	52,79689	71,22341	62,58448	55,84839	54,18574	48,92249	24,8997	22,69687	38,90004	28,77155	31,18583	39,64709	34,77177	46,45958	58,66952	41,61907	48,90404	64,48511	82,89629	71,4515	63,21701	71,83273	71,62066	72,56542	59,3603	67,07858	66,06315	50,74209	56,69326	63,75891	29,3234	24,20224	28,50071	28,32063	25,79645	26,36522	28,32629	38,22261	48,21646	38,60114	51,20172	61,02523	52,37856	53,9852	59,7266	64,97272	56,9954	53,48101	52,05232	70,97066	35,93357	31,04665	31,93296	53,61813	12,53461	17,6834	20,97225	17,79316	32,96143	20,11398	29,07355	29,38999	45,0992	44,14767	42,22556	53,423	39,75637	47,5974	44,53629	60,02031	45,86905	49,6848	37,69838	58,08038	39,63853	32,48777	39,94426	63,08287	19,67451	11,9027	19,7983	25,57644	59,30723	25,86891	24,27319	26,96522	68,68645	40,62887	33,42113	44,48649	17,61467	34,7085	27,07539	46,10709	28,00598	40,95415	33,42617	59,08557	30,99387	35,25855	22,56624	50,562	15,67971	16,831	32,08879	35,55758	55,99077	15,55005	15,79085	19,68218	27,88986	18,23718	18,53531	38,51114	14,5374	19,73716	22,24898	31,67247	24,31822	28,39854	15,37439	26,97219	15,74823	27,36814	15,27416	34,54168	16,93075	11,68856	24,59134	27,87682
5/20/2020 4:10:00 AM	58	42,13396	69,30993	46,7164	35,90925	49,63348	46,44777	44,6859	60,58998	58,74772	40,90704	42,03333	47,56611	67,07339	37,0126	43,31828	38,82571	55,65008	43,3162	31,50385	37,49883	30,69359	17,3088	20,27914	34,64426	37,91196	45,97777	42,7044	24,71161	79,18594	63,29624	54,98059	60,87513	75,8502	65,65836	61,45358	67,45048	83,56723	62,92096	55,88122	55,96865	54,11334	63,13667	41,57804	54,92809	42,51277	27,11435	22,64775	34,17309	43,66973	28,98444	28,97588	26,31279	68,71892	60,59529	69,17033	58,54802	81,35473	74,60696	59,95144	72,73569	76,84834	70,72185	54,69228	73,87378	66,42262	56,97425	58,40221	51,64359	24,65725	22,29353	41,93966	28,9066	32,76007	40,6346	36,36398	48,11181	60,00692	43,10822	51,07544	64,83885	83,50181	73,59361	67,65495	73,50361	73,16805	74,66754	62,84172	67,66371	68,86868	54,24956	56,73367	66,76136	30,367	25,45411	29,84341	29,12232	25,4329	26,14591	27,626	38,80582	51,86506	41,16953	52,59298	62,0336	56,21946	55,67633	61,33732	65,46709	60,92542	52,66564	54,78407	72,03609	37,01722	32,07214	34,07632	54,11845	13,45042	18,08528	21,56588	18,48661	34,25888	20,7072	29,09083	30,93418	46,79397	46,43982	44,48345	54,71519	41,8312	49,32203	46,61182	61,11627	47,23938	52,32012	39,06189	59,62085	41,46531	34,35138	41,6025	62,99181	19,40132	12,01301	20,46882	25,52961	60,64138	26,5299	25,01554	27,70011	72,14889	41,19875	34,91483	46,26547	18,61834	35,73787	27,79578	46,7658	28,99418	41,18383	34,18615	60,02549	32,36979	36,37572	24,19665	51,47657	16,70659	17,3613	32,73742	34,46618	57,05501	15,4242	15,60013	20,43187	29,05414	18,51189	18,73909	38,80346	15,01347	20,85213	22,94844	33,14835	24,80362	29,09718	16,51491	28,67077	16,21049	28,00923	16,13727	35,43062	17,2916	10,96914	24,04192	27,58317
5/20/2020 6:10:00 AM	60	43,05413	71,63786	49,53568	38,39674	51,63655	48,27572	47,23109	64,3261	61,19031	43,91095	42,87757	47,09397	69,32678	39,51667	44,87946	39,54665	57,38858	44,61483	32,60127	38,11042	31,32958	17,7265	20,58825	35,7528	39,32022	48,9459	44,06658	25,11349	81,91955	66,41418	56,01183	63,81666	78,50216	66,55034	64,02631	69,61137	84,77178	65,02867	56,74445	57,72256	56,57018	68,33769	43,91336	56,80262	43,54927	28,36297	23,45753	36,27708	47,02993	29,97465	30,32639	28,29417	69,7458	63,78011	72,70184	60,1168	81,89773	76,58371	63,10725	74,67597	78,41933	74,09538	58,21314	77,01322	68,8063	61,28288	61,43561	52,10309	26,16821	22,11504	45,1747	31,79149	33,77494	42,90437	37,7531	49,3587	64,63417	46,61721	53,12411	67,56396	85,56049	75,75163	71,60996	75,99407	75,39554	78,39094	65,61305	71,67074	69,02045	54,76756	60,789	66,32661	32,25534	25,73704	29,68059	29,37459	25,78485	28,08708	29,28133	40,48823	54,34738	42,91328	54,20721	64,45099	57,68484	57,25988	63,82294	69,21931	63,29873	56,59449	56,95354	74,40443	39,79298	33,28353	35,72516	56,50482	13,19691	18,06408	21,56057	18,73294	34,62547	21,2406	28,78847	30,78532	47,45586	47,41083	46,04906	58,22427	43,36719	50,76156	47,37552	62,07774	50,04642	53,46955	40,3525	61,94926	42,90043	34,59045	43,3077	65,16766	21,04436	12,23102	21,36722	27,00417	61,01564	27,54166	25,57872	28,4596	74,00199	43,75621	35,6565	48,44793	18,77224	37,11414	28,3582	48,02546	30,34289	42,89574	34,67286	61,15357	34,17219	37,74695	23,60301	52,83315	16,07545	17,4198	32,94258	35,99158	57,71407	15,94538	15,43932	21,67758	29,37307	18,38528	19,2861	39,62838	14,81833	21,86705	23,03693	33,83689	25,02411	29,85702	16,93061	28,63713	16,64007	28,3765	16,9447	35,95829	17,20988	11,30989	24,39344	28,3647
5/20/2020 8:10:00 AM	62	43,84885	73,43888	51,18051	37,58779	53,38134	50,38013	49,36008	66,65002	63,47107	45,46882	44,69973	49,75159	71,0568	39,35006	44,73924	42,28725	59,245	44,94551	34,35994	41,5482	31,85622	18,48634	21,21864	36,28834	41,94878	50,19625	46,15517	27,80117	83,77936	69,58527	58,5818	64,23858	83,35178	67,77983	64,76432	72,79779	85,66727	66,7097	59,1188	60,30829	59,12412	69,28169	45,07074	58,29072	46,03255	28,82985	23,67823	36,6371	47,82169	30,1729	31,14639	29,0127	74,37673	63,58871	75,10935	63,96372	82,91826	77,79509	67,39555	77,42775	79,29819	77,85774	60,56373	78,70468	71,34775	63,71878	60,85876	54,96539	27,73569	24,7849	44,05718	32,38161	37,36427	43,2579	38,99508	51,00222	66,75881	48,46355	56,17319	70,87347	89,36298	79,42515	73,07499	77,88179	77,9988	79,85971	67,40833	72,3749	73,17702	56,09521	61,10094	67,03022	33,35137	26,66791	31,55401	29,79443	26,84909	27,95929	29,76031	42,26763	55,0456	44,11528	55,83575	68,28077	60,45203	59,8182	64,88699	70,93701	65,01506	58,31979	57,61971	76,42068	40,22395	33,2588	37,047	56,52064	13,10697	18,35495	22,29263	18,52875	36,01556	22,35038	29,70526	32,38485	48,98763	49,04261	47,25464	59,66526	45,35416	52,9825	49,79464	65,69414	50,97736	56,36328	41,39983	63,48406	44,3301	35,68082	44,15513	66,46317	21,25829	13,09951	21,49522	26,44853	62,43576	27,74073	25,86518	29,00199	75,71004	45,69788	37,33463	49,43475	19,31214	40,13809	29,90751	50,03889	30,89046	43,85859	35,73159	60,76267	35,42862	39,54984	25,88514	52,93103	16,31935	17,21589	33,22952	36,8415	59,64522	16,18031	16,02813	21,84481	29,31525	18,84298	19,398	40,92286	14,50452	22,21969	23,34798	34,24514	26,00561	31,31203	17,20982	28,82384	16,7783	28,63962	16,90277	36,45468	17,28428	11,43948	24,10132	28,34398
5/20/2020 10:10:00 AM	64	45,16952	75,39822	52,29962	39,97009	54,40498	51,01424	52,76767	69,4916	64,25909	47,18999	46,08843	51,57722	73,19504	41,13036	47,15372	45,16993	61,61003	47,40744	36,03014	41,56458	32,75565	19,3931	21,8091	37,97158	45,21669	51,95478	48,1536	29,02064	86,13803	70,44002	60,20522	65,39361	84,12488	71,00368	67,98561	73,28809	87,65736	67,71801	60,1959	60,3871	62,33208	70,37384	47,52045	60,43898	49,52075	30,27216	24,52213	37,2561	49,74704	31,47588	31,90678	30,82747	75,16254	66,68311	76,31155	63,87454	84,85702	80,646	69,2841	78,55644	81,83722	81,38111	65,31499	83,94272	73,64465	66,41198	65,17719	57,31673	27,51381	24,1543	46,75453	34,11638	38,23974	44,52794	40,47048	51,62494	68,82439	50,12261	58,63458	72,03216	90,27541	81,42746	74,58395	81,22714	80,63136	83,02305	69,40276	77,43051	73,44095	58,45407	64,26917	71,58356	33,95937	27,31681	31,77726	30,50039	27,282	28,43142	30,44996	41,97289	56,23577	45,57444	58,73032	69,83401	63,01835	64,34328	68,49304	72,10841	66,97634	57,6155	58,66069	78,10656	42,68001	34,3567	39,50479	58,89783	13,98085	19,02444	23,40379	19,55059	35,71777	23,24049	30,23838	31,89538	49,83387	51,77229	49,84244	59,92429	46,56962	53,77101	51,67836	66,42932	52,03373	57,19917	43,76506	65,60097	45,95746	38,11098	45,09526	67,20864	22,19455	12,98243	22,68761	27,47334	64,1496	28,6439	26,42898	29,05974	77,88724	46,97385	38,06739	49,16771	19,81522	40,9404	31,35383	50,92092	32,90493	45,33737	36,96694	62,41	35,52988	41,04471	25,81779	52,89	16,79819	18,32809	33,20679	36,68048	58,75338	16,31707	16,21325	22,13894	30,67964	19,24265	19,77882	42,9318	14,79782	22,35135	24,51889	35,34055	26,88419	32,50262	18,26882	30,38641	16,57404	29,04399	17,19897	36,42767	17,66516	11,71329	24,39234	27,71504
5/20/2020 12:10:00 PM	66	47,30161	77,93277	53,91531	40,61077	56,27852	53,31883	54,08502	72,86646	67,42007	48,34826	47,12837	53,49076	74,58265	42,76497	48,43487	45,33675	63,26536	50,40928	37,24953	42,81948	33,82646	20,50474	23,22081	37,9193	45,44471	53,68811	49,58768	29,68474	85,93218	73,39108	62,42499	67,4761	86,16166	72,77167	67,92849	77,50608	88,99598	69,59059	63,23324	63,59927	65,09352	72,43771	50,50053	63,31165	48,51514	31,65105	25,09795	37,54504	49,47143	32,51983	33,31227	31,27418	79,61414	69,63908	79,89052	66,96162	86,4448	83,90915	72,67311	79,00414	83,05744	83,93776	66,84544	84,13931	76,05686	68,37665	66,41323	58,46278	28,33706	25,70624	45,51524	34,27719	37,8373	46,04969	41,89931	53,37582	68,85748	51,41372	59,79361	74,64349	91,4446	82,50801	77,5706	83,28326	81,70895	83,83331	73,51038	79,1226	76,69105	62,00672	66,86871	73,8744	35,82905	28,46182	33,2157	31,39472	27,38395	30,05423	33,45394	43,12217	58,38425	48,77901	60,28542	72,65736	65,81862	65,29144	71,43822	76,30678	69,51218	62,81762	60,50363	80,21676	44,37044	36,52768	40,64925	60,17027	13,64404	19,15002	23,78419	20,08061	35,40866	22,94036	31,47097	34,70581	53,39558	54,12895	52,52487	63,06787	46,63151	55,56062	53,44524	68,66124	54,54064	56,93288	44,9855	67,80676	48,0437	39,22953	46,71965	70,02984	23,50126	13,01013	23,89326	26,34795	65,44133	29,2997	26,75895	28,9823	80,22981	48,06498	39,24286	50,4407	20,81241	42,4884	32,12291	51,39706	32,94216	46,4412	37,4245	64,80962	37,78556	42,65341	25,65788	53,65903	17,32565	18,72355	33,79904	37,35646	60,45438	16,60623	16,4296	23,18572	30,42296	19,71223	20,5236	43,2284	15,14748	22,60624	25,53955	35,7318	27,39342	32,4931	18,57199	30,08849	16,91444	29,29528	17,85982	36,98684	18,16679	11,39547	24,71409	28,17453
5/20/2020 2:10:00 PM	68	48,33023	80,30532	57,40075	41,35016	58,87068	54,50804	56,08953	71,51442	69,77247	49,45748	48,11851	54,47163	76,52942	44,72273	50,62798	47,58841	65,61188	53,16727	38,12093	45,9125	34,71949	20,5055	24,09427	38,84484	46,42808	54,73468	50,85357	30,4751	87,97726	74,97997	62,87833	70,65546	87,36337	75,61202	71,97558	80,98329	91,64304	72,48114	64,68687	67,38298	65,87962	73,60605	53,70765	64,26103	50,77345	32,47023	25,55219	39,7143	51,96868	33,60535	33,95674	31,2281	81,68137	73,16734	79,7565	70,23382	89,15547	86,15363	75,72074	81,11282	85,1327	85,40175	68,95184	86,63371	78,52171	69,72086	70,72675	61,66425	29,70795	27,89526	48,36656	36,47215	39,27684	47,23413	41,83245	56,74852	72,31577	54,66215	62,25375	77,0039	92,05335	85,29385	78,3591	85,00235	83,91758	85,52104	75,17974	81,91445	78,45173	63,03962	70,37916	74,58147	36,8301	28,60956	33,61945	32,52853	27,98609	30,01188	33,8061	44,25944	59,83601	50,91989	61,67564	74,15217	66,14564	66,9733	73,30972	77,86631	71,80206	61,80862	63,37788	80,90228	45,34172	38,34584	43,31496	63,39959	13,22772	20,05657	23,84139	20,254	36,73678	23,21459	31,94871	35,4233	55,22063	57,46146	54,1782	65,21759	48,50402	57,39943	55,01907	69,91103	56,34262	58,85217	46,05527	69,16728	48,27427	41,39845	48,31143	70,32224	23,4147	13,08494	23,7967	27,07892	67,62157	30,08399	27,38168	29,64786	82,28255	50,12704	39,79449	52,56617	20,80549	42,38872	33,23793	53,15561	33,64771	48,17501	38,6066	64,96042	38,68148	43,85112	27,19414	55,5571	17,91604	18,66932	34,43193	37,59504	60,61692	17,00921	16,35935	22,56535	30,86532	20,65539	20,87927	44,36167	14,91013	22,5963	26,07172	36,50089	28,25618	33,60073	19,03639	31,15806	17,41842	31,05479	17,5505	37,8107	17,83564	11,28509	24,57863	28,30653
5/20/2020 4:10:00 PM	70	52,40246	82,49952	59,77006	42,59062	60,99705	56,63289	59,43856	73,61565	71,47787	52,00583	49,64764	58,43522	78,36441	45,79624	52,87798	49,21012	67,74107	55,26118	39,55791	46,97606	35,71273	21,32985	25,06155	39,42404	47,96032	56,31031	53,09122	33,49194	89,56792	78,60398	65,16669	71,69665	88,47529	77,79848	74,19872	82,11297	92,2009	73,95688	66,92695	69,79982	68,69467	75,27637	56,23827	67,05074	53,18551	33,51086	26,21726	41,36722	53,36013	36,28053	33,74682	32,53806	85,2457	74,86613	83,01379	72,38334	90,82208	87,69929	76,3358	83,7478	85,79997	86,90691	71,63959	89,40471	82,02255	72,68313	73,23394	64,97548	30,46799	28,46223	51,04802	38,10808	39,35262	49,32948	44,66042	56,14183	73,48882	56,64899	65,30766	80,9663	91,75861	87,65328	80,60746	86,94324	85,98862	87,7868	76,9648	84,34544	81,95354	65,30878	71,38933	78,83744	37,96765	30,45556	35,32859	34,58319	28,99225	30,8591	35,81703	44,39565	61,7392	53,74198	63,2112	75,25489	69,18381	69,91781	75,30773	79,68598	73,7346	65,29985	66,20655	82,67062	46,48016	39,63845	44,88464	65,35167	14,07245	20,99345	25,27762	20,24681	37,05356	24,33804	33,17488	36,26361	58,16803	58,04038	55,74609	66,74742	51,17229	59,66318	57,51168	72,67325	58,53573	60,77925	47,91591	69,7954	49,02581	42,84904	50,64704	72,14233	23,79829	14,09269	23,83987	28,12942	68,52821	30,08393	28,41395	30,77186	84,50211	50,83244	41,36922	54,05234	21,77691	45,43456	34,02465	54,9156	34,95351	48,446	39,50438	68,23731	39,26517	44,01435	29,04606	57,8494	17,30638	18,90501	34,76272	37,75255	61,15137	17,4799	16,61907	23,24595	32,03188	21,40749	21,25587	44,63238	14,96007	24,29915	26,27597	38,3564	28,18565	34,19029	19,41299	31,95403	18,30342	31,44445	17,82389	39,19015	18,05482	11,90208	24,78131	28,77991
5/20/2020 6:10:00 PM	72	54,09525	83,44696	60,79568	45,24502	63,03928	57,54788	59,85425	77,72098	74,67092	53,7491	51,29594	60,49508	81,98055	47,31377	54,03577	49,86799	71,26423	59,04744	41,47684	48,66006	39,15754	21,53556	26,4506	40,69366	50,03364	59,67728	55,51316	34,31338	92,35024	81,437	66,44603	72,96737	89,19907	80,64704	75,38427	84,84921	93,95398	78,45926	71,99305	72,34941	74,09925	78,02809	59,97279	70,07253	53,7346	33,8856	27,60375	41,57217	54,18428	37,15939	36,71295	32,90189	87,41918	74,83919	86,35493	73,56819	93,10242	88,56322	79,99828	86,38387	89,23463	88,15186	72,7167	90,46599	81,58744	76,16573	75,15086	67,47354	31,57922	31,46365	52,09328	40,80861	40,27092	52,07926	45,99918	57,70522	76,67413	58,64598	67,06344	81,82333	92,41	90,51904	81,93876	89,51184	88,68652	89,39497	79,78635	86,85372	84,04799	69,41962	74,8032	79,06091	39,4954	31,51035	36,33628	35,4215	30,4043	31,85566	36,84143	45,13394	64,247	54,40636	67,09874	78,09799	71,70286	72,79676	77,86085	82,28297	76,17982	67,0564	67,59216	85,41239	48,84056	40,84274	47,43521	66,4854	14,26386	21,42835	26,07911	20,16834	38,39695	25,42862	33,76147	36,62522	59,60648	60,17683	57,57985	68,49966	54,14298	60,57824	59,65062	73,37615	61,20331	62,42222	49,25626	72,00121	51,11779	43,28001	52,60023	74,4927	23,88173	14,75513	25,50578	27,69514	69,87312	30,70471	28,2923	30,60966	85,07917	51,00547	42,34962	54,8461	21,9782	46,00382	35,23528	56,95692	36,07924	50,46861	41,82471	69,24921	40,06224	43,84878	30,14658	58,95384	18,24651	18,87793	35,46951	38,78453	62,98582	17,91556	16,80482	23,18192	32,75158	21,45163	22,25913	46,08021	15,31858	25,10438	26,54634	38,88248	29,09227	34,50721	19,71921	32,20601	18,59741	32,17141	18,22309	40,91864	18,07071	11,69457	24,94163	29,23339
5/20/2020 8:10:00 PM	74	56,16995	85,59267	62,09895	46,64484	65,76881	62,4236	61,77712	77,0584	75,89149	56,74644	53,24195	62,80104	83,17702	50,31154	56,87155	52,79593	72,58593	59,40836	43,09917	50,52312	39,69165	21,959	27,39653	41,15903	51,61252	60,20578	56,76033	34,73579	93,70303	83,07417	69,23602	76,14177	89,87864	83,47031	77,83564	88,73723	94,83298	80,13615	74,10118	74,94633	77,91065	81,07434	63,84621	73,31544	53,63796	36,17975	29,06872	44,76921	57,67677	38,70835	36,92315	33,43675	89,10208	79,39772	89,03951	75,37626	94,06354	90,53838	81,19702	88,32187	90,50143	89,70795	75,59094	91,55055	84,36685	76,5326	77,51859	70,17055	33,10849	30,84984	52,77195	40,95913	42,17327	54,37306	47,10999	60,02404	77,75558	60,71273	69,28065	82,9119	91,96086	91,64932	83,85023	91,37987	90,66624	92,35197	82,19924	87,45283	85,43063	70,91747	75,46365	84,74594	41,053	33,0435	39,72135	36,45005	29,12598	32,62095	38,22371	47,47797	65,59848	56,91707	68,8382	81,47311	72,34609	74,51904	79,74698	83,90495	77,93747	70,59136	69,22911	85,93833	51,17823	42,47948	49,27277	69,01181	13,98762	21,19433	26,86678	20,76377	39,66035	25,4186	34,50998	37,78722	61,0744	63,08459	60,49453	71,76711	55,34571	63,95627	61,54448	75,79713	63,33624	64,53312	51,42172	73,99108	51,87493	44,80624	53,72797	75,81462	24,79208	14,3216	25,54508	29,21813	71,19308	31,26727	28,80768	31,05355	86,45702	51,6979	43,66276	56,48832	22,86147	48,44302	35,90704	58,45283	36,79432	51,82555	43,03064	70,03453	42,03091	44,24251	30,95926	62,08624	18,71961	18,72914	35,53963	38,377	61,64663	18,01344	17,01585	23,11381	34,27692	21,80731	22,85001	46,3807	15,2828	25,89433	27,76816	39,55618	29,52835	35,85772	20,69401	32,7341	18,80713	32,21119	18,02215	41,27176	18,15498	11,67972	24,81964	29,01387
5/20/2020 10:10:00 PM	76	58,58553	88,84346	64,84167	49,02361	67,56072	62,87502	64,02106	80,85516	79,30599	58,95937	56,50613	64,66228	85,42046	52,27979	58,75829	54,89148	74,69608	59,89148	46,04733	53,40828	41,3322	21,8482	27,19828	44,61	53,28194	61,20227	57,38975	35,36472	94,51806	84,5414	71,99374	77,41795	91,85324	85,23866	80,02445	89,48967	95,7615	81,9755	76,69492	77,41199	79,97437	81,11164	66,97509	74,91062	56,28439	38,67485	29,44905	45,38358	58,92573	40,28294	38,48447	34,89038	92,12395	81,86761	89,31974	77,94471	94,82206	92,03465	80,98923	90,97805	93,17461	90,13788	77,49039	92,81568	85,16565	79,48614	80,52166	71,51718	35,69918	32,5268	57,26299	42,13991	43,28098	54,69454	47,73327	59,39192	79,25232	62,78688	71,62564	85,32542	93,22399	92,42395	87,01045	92,45081	92,58234	93,07672	83,17225	90,05824	87,59885	74,00987	77,40709	84,34793	41,40411	35,10209	39,56723	37,12119	31,98366	33,11409	37,63408	48,17342	69,85128	58,24796	69,54632	82,50677	75,08883	75,42986	80,76675	84,13165	79,13255	72,11504	71,69424	88,3446	53,33666	43,88822	52,37974	70,52373	14,64985	21,5748	27,02786	20,99594	41,80447	27,24172	35,1378	38,55293	62,48418	61,41806	61,62839	72,71358	57,21769	65,88888	63,56502	77,35334	65,06223	67,7942	52,86879	76,42787	54,91932	47,20194	55,33197	77,47169	25,20716	15,11833	26,6293	30,02424	70,50798	32,31356	29,66084	31,72614	87,69389	55,69539	45,55392	57,67408	23,77494	49,34026	36,90049	59,7257	38,07852	53,85818	44,97624	71,65022	43,12092	46,62032	32,01826	63,65661	19,4706	20,18056	35,86332	38,9153	63,99052	19,11444	17,25616	23,4728	34,18048	22,80532	23,36214	47,1549	15,50267	26,65707	27,98153	40,56538	29,59121	36,9592	20,77593	32,75288	18,83296	33,14897	18,34093	42,62075	18,45429	11,63296	26,07434	29,9781
5/21/2020 12:10:00 AM	78	60,38938	90,60683	68,62898	51,17209	69,66119	66,36115	66,91189	84,44442	79,93969	60,646	59,48304	67,91093	85,73366	55,41003	60,79797	57,17106	76,21298	62,39266	47,72464	55,02024	41,01466	23,64715	28,8751	43,8581	54,6254	62,93573	59,01637	37,96149	95,28314	86,90837	72,8686	79,71645	94,033	86,38546	82,17355	90,86559	97,11801	84,12695	79,46149	79,85535	81,57342	85,46509	67,52412	76,4629	58,92655	40,5933	30,45404	45,39926	62,09937	41,99768	41,83549	35,55856	92,69916	83,32497	90,07433	79,66444	96,31348	93,85175	83,89209	91,87521	94,80217	91,18632	79,20348	94,0873	87,66309	81,91597	84,23519	74,05814	35,14403	33,91806	59,36278	44,46542	44,59183	55,18444	49,10015	60,45203	80,99926	64,66576	72,58614	86,6639	94,56682	94,44621	89,12737	93,90163	93,60826	94,44194	86,99775	90,83652	89,241	75,13422	81,81242	87,16215	43,08687	35,71811	40,27672	37,61964	31,81214	33,33838	39,88851	49,23734	70,61036	61,47353	72,69978	85,75617	76,57044	76,7557	83,49269	85,18443	79,6739	74,92409	74,12218	88,98928	55,86387	46,96273	54,01622	72,15774	15,05478	21,8167	26,87921	22,542	41,46311	27,21589	36,37172	38,40704	63,56661	62,61425	64,04655	75,6031	60,08538	68,14324	67,48887	79,501	67,02773	67,49053	55,16909	78,12742	58,02684	50,54439	56,92626	80,54211	26,44217	15,46295	26,90574	29,17716	73,44966	32,68015	30,83928	32,91162	89,1742	57,21513	46,98069	60,28219	24,10326	50,30566	38,55431	62,08866	40,46233	53,88671	45,99518	73,9966	42,9481	47,85768	32,61453	64,27312	18,84885	19,39096	37,39204	39,25834	62,07816	19,14339	17,95542	23,45795	36,56512	23,2244	25,52015	49,87642	15,55441	27,17438	28,95177	41,06633	30,52263	37,60051	21,07379	34,05145	19,15354	34,33079	18,73432	43,88553	18,47446	11,61679	26,31949	29,53995
5/21/2020 2:10:00 AM	80	62,19193	92,41981	72,07076	51,56866	72,848	70,04552	69,41099	85,18043	82,06952	63,18496	60,54569	70,13767	86,67455	58,56364	62,3001	62,36573	78,52523	63,24637	50,33909	56,78037	43,23801	24,84292	28,62629	45,38683	54,92781	65,91028	60,41626	40,0322	96,84565	88,0272	75,73753	80,25856	95,11177	88,6696	85,08012	91,8102	97,3691	85,99249	80,30325	82,74074	84,58134	86,34519	69,12971	76,20531	59,71934	41,60581	31,0264	48,75787	63,97132	42,36309	41,76075	38,00633	94,38046	85,90594	91,26479	81,02039	97,25429	95,09602	84,57649	94,67479	95,79403	92,93214	81,58744	95,84673	88,52447	84,10588	84,99924	76,49245	37,76021	34,78822	58,66842	46,31769	45,51765	57,16561	51,7562	62,68753	84,22842	67,42133	76,57646	87,94907	95,22015	95,00249	90,62797	94,80479	94,10906	94,95924	88,84836	93,23055	89,26689	78,13246	81,75378	88,3714	45,08441	35,95967	42,48453	38,80022	32,06351	34,79484	39,99047	50,45493	73,86081	65,17213	72,16582	88,63299	78,35854	80,35982	85,9011	87,42734	82,36649	76,53169	76,77532	90,34524	58,34949	47,4187	56,70583	72,95362	15,60428	22,99459	27,23828	22,64596	42,55657	28,4058	36,79543	40,38897	65,91389	64,97741	65,79749	77,37939	62,51216	70,44313	68,75063	82,02525	67,74936	70,93046	56,5337	79,75368	60,29689	51,53293	59,67168	81,78583	25,98938	15,29116	28,17543	30,62576	73,78902	33,29527	31,82872	34,70139	89,12246	57,91957	49,6605	61,62315	25,96775	52,33919	39,79989	65,23638	40,38537	57,12022	47,45586	75,68012	46,00298	48,57959	34,25778	67,12852	19,35221	19,99551	38,50644	40,77538	65,2265	18,69356	17,50684	24,01505	37,3191	24,20349	25,53783	51,76427	15,62244	27,48867	28,83973	43,28249	32,24732	38,41291	20,13339	33,69529	18,95377	35,2752	18,75933	44,44988	18,46838	11,78347	26,67599	30,00574
5/21/2020 4:10:00 AM	82	64,16716	92,71732	73,40752	52,59367	74,08868	72,7182	71,06218	86,21215	83,99177	65,83589	61,45177	73,22433	89,9598	61,04519	63,51514	61,66846	79,91393	66,16365	51,38511	60,03398	46,4917	25,88438	30,39809	47,1196	57,28925	67,94858	62,07836	39,8968	97,0832	89,92319	78,72492	82,18059	95,65084	91,25573	87,50221	95,03827	97,6892	89,19513	83,9104	84,30606	87,77804	88,50941	72,02572	79,60641	61,83121	43,07817	33,05614	48,8188	64,9569	44,26614	42,74702	38,06635	95,03523	87,97801	93,65509	82,88545	98,51666	94,88374	87,83012	95,49549	97,03359	94,65006	84,86295	96,19447	91,48817	86,1687	88,5854	80,40768	38,7719	35,82629	64,01588	47,6222	47,66496	57,59844	52,668	64,52228	85,53783	69,87366	77,91805	89,72736	95,94655	96,57542	92,48239	95,12054	94,82641	96,14024	91,16553	93,87938	90,62984	79,67576	83,87103	88,00985	46,6619	37,06704	43,4404	39,93431	32,11076	36,2893	42,06628	50,46758	75,42973	66,17656	74,54369	90,54473	81,27557	82,67794	87,12526	89,58141	84,99006	79,88776	77,90299	91,44204	60,15639	51,06853	59,46099	75,23321	15,39325	23,04743	29,01574	23,11201	44,06816	28,29997	37,89642	40,63101	67,37269	66,18134	67,07062	78,49365	63,78233	73,2644	70,07751	82,5248	69,61905	73,14725	58,25375	82,21948	62,71214	53,47556	60,87457	84,76874	26,37371	16,43402	28,35558	31,47263	74,91705	33,61496	33,33989	34,95827	90,665	59,58927	50,72447	63,05889	26,2118	53,9231	41,77705	65,17097	42,52134	58,75892	48,69999	76,19736	47,29361	50,62735	34,59978	66,95431	19,92064	20,87402	38,876	40,91105	64,58643	19,30592	18,15505	23,96268	38,29202	24,78255	26,35189	52,43568	15,60172	28,27207	30,10817	44,52676	32,86389	39,56841	21,20227	36,07669	19,55943	35,60773	19,83532	44,92429	18,63043	11,88432	27,13017	29,86185
5/21/2020 6:10:00 AM	84	66,48797	93,89561	75,85523	54,50632	75,77103	74,81708	74,66354	90,66583	84,61089	68,91234	64,96775	75,73503	89,06499	63,77715	65,97867	65,84881	81,63883	67,03539	53,5662	61,91983	46,34608	26,41136	31,32253	48,73715	59,17662	69,86613	62,90451	41,87659	97,70682	91,00264	79,68204	83,23393	96,97979	92,59449	89,1563	94,19002	98,36994	90,84674	84,11776	87,32165	90,04809	90,83292	75,06701	81,01204	62,30741	45,2236	34,786	50,69532	66,44832	48,87503	45,19666	39,40844	96,7028	90,107	92,75344	85,50951	98,44897	96,99615	88,27842	96,18832	97,21983	95,32369	87,01398	96,75357	93,04599	88,57407	88,75422	82,1207	40,01451	35,80211	62,89891	49,56635	49,19968	59,31876	53,55341	66,77042	87,76767	72,72291	80,46482	90,63771	96,81912	97,4569	94,02085	96,44294	96,98006	97,16208	92,9454	96,01342	91,61679	81,8728	85,6563	89,31981	48,48372	38,39985	44,89031	41,39796	32,3807	35,9067	41,82561	51,94236	76,39112	68,81252	76,51526	91,71661	83,62463	84,86675	88,71256	91,14998	87,61433	80,4546	81,09651	92,91225	62,94085	53,42437	61,41047	77,10329	16,00299	23,36097	29,56621	23,32643	44,71692	28,54353	39,4161	41,39845	68,90114	67,37974	68,92801	78,56425	65,14202	73,71112	71,85981	84,97963	70,26933	75,0536	59,91146	84,87159	64,50639	55,05478	63,49898	86,02572	26,95651	16,74486	29,51971	31,53999	77,03098	33,80602	33,00516	35,98309	90,75749	61,04478	52,71192	64,44601	27,36129	56,77394	42,14508	66,99638	43,49228	61,07566	49,53443	76,9492	48,22075	52,89968	36,02005	68,45568	19,6176	20,65919	39,49353	40,72916	64,89294	19,38177	18,16755	24,94515	38,61274	25,25324	27,33187	53,39474	16,057	29,65042	31,66736	46,00243	33,52088	41,05845	21,87735	36,88717	19,32133	36,33109	20,44305	45,47076	18,63996	11,84682	27,37815	29,89832
5/21/2020 8:10:00 AM	86	69,18304	95,18685	76,37959	56,18838	76,96453	78,86301	76,62611	92,43513	86,65168	70,54729	67,1406	77,76864	90,62632	66,04664	68,03064	68,33305	82,64009	71,13341	55,87636	64,22373	47,43652	28,09709	31,83287	49,53083	59,36906	71,871	63,40648	44,19479	98,44585	93,46078	81,55213	83,94633	97,78052	93,28809	90,93411	96,01121	98,95011	91,88619	85,49127	89,56234	90,24702	91,98566	78,28636	82,98713	63,24836	45,21572	36,13726	52,23488	68,85147	47,06061	44,97762	40,69456	97,86459	92,5219	94,97803	86,07172	99,11493	98,16755	91,35252	97,53378	97,40087	96,78714	89,92271	98,19255	94,17876	91,29083	90,92078	83,33562	41,00174	38,1031	66,14479	51,01866	49,48912	61,30608	55,59703	68,71629	88,54374	76,80164	82,41463	93,67719	96,86775	97,35874	95,76329	96,99906	97,80483	97,8342	93,86432	95,75382	93,68562	83,89597	88,95633	90,71922	49,19976	38,66283	45,52519	42,55754	34,35366	37,05563	43,24527	53,15519	78,61869	71,80483	77,66212	92,42623	84,43786	87,34595	89,87421	92,4292	88,36877	81,93302	83,46616	94,61967	65,47865	55,56651	64,11908	80,93819	16,27162	24,46301	30,04234	22,78093	45,36686	29,28354	39,80777	42,61439	70,81364	71,0387	70,6543	81,80193	67,30575	74,71886	74,17654	86,87308	72,23199	77,44321	61,7182	85,09153	67,93504	56,85538	65,43546	87,81872	27,91812	16,92736	29,32105	32,48688	77,86997	33,06712	33,96428	37,39273	91,99022	62,06316	53,10117	66,77774	27,88717	56,67855	43,82833	69,10415	43,85893	63,94473	50,88272	76,87832	50,06294	52,74252	37,6546	70,2044	20,09173	20,75521	40,42281	40,70064	65,06458	20,30463	18,71526	25,4309	40,67778	26,0045	28,99964	55,72018	16,38049	30,10797	32,95977	47,43694	34,7248	41,97654	23,15526	37,35045	20,63806	36,33324	20,44658	46,01894	18,2568	12,00134	27,14426	29,56738
5/21/2020 10:10:00 AM	88	70,28204	95,87444	78,60314	57,54461	80,19244	79,57933	79,74249	93,5541	90,16233	72,01619	65,28439	79,59003	93,85368	65,91762	68,96649	70,36576	85,37205	72,04472	57,83764	64,99966	53,15022	27,66233	33,92718	50,06915	64,0377	73,4985	66,6552	43,8925	98,40179	95,1347	84,60627	85,59468	98,79234	94,26131	92,62828	96,71246	98,98624	93,24346	87,80725	89,84616	92,41248	93,60308	81,65831	84,85709	67,0977	46,32612	36,62453	54,09448	70,20129	49,02134	44,69586	42,60417	98,31986	94,03383	94,76003	86,74473	99,47475	98,07858	92,93289	98,09502	98,76382	97,38458	92,63443	98,24146	95,41915	93,09019	92,88669	85,65429	43,26654	39,74187	67,8938	52,14156	51,04194	61,22534	57,63138	71,40736	90,01479	79,73503	85,43228	94,53201	97,53502	98,07037	95,95574	97,28159	98,64355	98,5445	95,25047	97,23026	94,49685	85,66576	90,44016	91,97144	51,98905	41,17623	48,31309	43,71201	36,21028	37,34548	42,72712	54,21495	80,77565	75,65768	80,1695	94,22993	87,76456	89,45956	92,07146	93,74889	89,4695	85,09547	86,39574	95,47718	68,24677	59,12515	66,30374	81,67385	17,74936	25,52822	29,17261	24,01843	46,52665	30,02363	39,94723	42,5107	72,89014	74,07687	73,45491	83,6385	70,64634	76,44376	76,18086	87,40488	74,67155	80,52457	62,51195	88,17162	70,41991	59,3176	66,72496	88,58553	26,88667	17,23744	28,9115	34,29535	77,77747	33,21376	34,27139	36,8435	92,6959	64,1141	55,23368	68,17916	30,06369	57,92096	44,68653	71,37792	44,59625	64,60938	52,95204	77,54118	50,89592	55,46219	39,06638	71,29298	22,38927	22,35618	41,67654	39,95642	67,04976	20,68268	18,61033	25,31395	39,37521	26,84606	28,62587	54,74628	17,08223	31,32806	33,05089	47,41959	34,48642	42,05833	22,92827	38,29804	21,56837	36,73518	21,33192	46,79556	18,46796	11,74383	27,1272	30,58508
5/21/2020 12:10:00 PM	90	72,37332	96,2607	79,00497	57,68271	79,93929	82,20374	81,20614	93,73357	89,74539	73,69212	71,3568	81,95499	92,05661	66,5808	73,31116	70,3469	86,50724	74,78249	61,14259	66,27011	50,34303	28,79207	33,9108	51,72697	64,73357	75,01657	66,37918	45,62797	98,88483	96,27591	84,63258	87,36116	98,91275	96,24179	92,90741	98,14387	99,31725	95,24114	89,29004	92,62656	93,73936	94,49596	81,06612	86,91237	67,61571	48,54077	39,26496	54,10995	71,73768	50,34393	46,20496	42,56638	98,84297	95,21172	96,04919	89,73668	99,86075	98,79186	94,56047	98,90446	99,15051	98,11382	94,29675	98,53503	96,32529	94,53049	94,17344	87,56638	43,31648	40,55827	70,31105	52,74473	53,33617	63,46286	59,06878	70,42973	92,03954	81,617	85,12199	95,55033	97,24566	98,87386	96,91071	98,07589	99,06458	98,61814	96,2156	97,76836	95,85847	86,59559	92,15207	92,95134	52,26245	41,12711	47,84207	46,22486	37,43976	37,54587	44,88755	54,73496	83,5646	77,3642	82,35495	93,67547	88,67216	92,19193	92,91376	96,27611	92,18867	85,70541	89,26676	96,91908	68,7902	62,95729	69,04365	83,86169	17,59615	25,07032	30,44865	24,49029	47,13135	30,01789	39,95621	44,34475	75,38331	76,53735	75,40913	86,07703	71,24889	79,3435	77,59615	89,62568	75,41956	81,45316	66,43457	89,5497	71,77098	60,35665	69,43311	89,56206	28,65467	17,90057	31,10404	35,23928	76,87154	33,83255	36,09838	36,46469	93,40676	66,40349	55,6301	69,97858	31,11295	60,14099	45,94579	73,63153	45,78152	67,37373	53,41712	80,66832	53,04467	55,61304	38,7078	74,58521	20,47	21,16904	41,87831	42,49392	66,10896	20,01658	19,13254	26,05189	40,29889	27,13929	29,82538	56,91044	17,80463	31,74085	35,21296	50,80854	36,03338	44,19872	23,07485	39,17357	20,89634	37,22639	20,81855	47,54821	18,9372	11,68352	27,47527	30,82843
5/21/2020 2:10:00 PM	92	74,28721	96,31149	79,77689	58,71644	83,32524	84,8995	83,13536	94,37431	93,45705	74,78214	71,36011	83,51341	94,48325	69,79753	73,76859	75,66223	88,63395	79,59148	62,64873	68,57503	53,13612	29,77343	35,56518	51,74044	64,59908	76,73174	68,25955	47,53737	99,19181	98,06125	85,54266	89,46466	99,31891	96,74673	93,71974	98,23048	99,58113	95,50923	91,02592	93,72051	95,84445	94,6406	84,36906	90,29765	70,60014	49,29922	39,49961	53,18703	73,19352	52,93533	48,74717	42,99562	98,97422	96,93448	96,94325	91,17823	99,66436	99,51759	96,15897	99,03674	99,47488	98,69993	95,84895	99,10374	97,46519	95,0288	95,50163	90,21075	43,08079	39,23139	70,09995	53,98424	51,37841	65,76951	61,9637	71,42552	93,19961	84,85439	87,95052	96,52258	96,67468	98,71892	97,37975	98,22143	99,18374	99,18587	97,4705	98,76015	97,11539	89,41486	93,30066	94,64081	54,31843	42,91149	49,68957	46,90947	36,49556	39,48545	47,55588	55,69546	86,37779	79,27084	84,15535	95,52837	89,61152	95,1568	93,5099	98,24161	93,99342	87,75344	90,54011	97,04977	71,95575	63,12612	70,843	86,02129	17,34396	24,87235	31,92224	24,40567	47,25941	30,755	41,61866	45,58314	76,63538	78,61089	78,29105	89,1398	73,94673	79,88762	81,35064	91,3063	77,35743	82,12112	68,80617	90,89185	73,68915	61,56208	71,20689	91,32211	30,63675	18,55673	32,82038	33,93049	77,83704	35,22533	36,67143	37,80531	95,01271	69,03611	55,97287	72,03865	31,02088	61,28882	46,9561	76,09044	48,41616	70,74236	53,02063	82,46056	55,48976	55,04807	40,62251	76,70273	19,1945	20,41743	42,89705	41,08698	67,64196	20,04304	19,89452	26,83397	42,02455	27,15904	30,79824	59,91469	18,39481	32,265	35,94993	52,11987	36,73083	45,8419	22,61632	39,14629	22,94478	40,35933	22,68685	47,80677	18,94576	12,39929	26,04519	30,60007
5/21/2020 4:10:00 PM	94	74,70692	96,58031	82,17051	61,93676	86,10832	85,93045	85,1756	94,24065	94,17613	77,59732	72,60313	87,68927	95,86359	71,53121	75,84728	77,06123	89,048	81,4354	65,39229	71,38491	55,86954	31,6474	37,48218	53,18917	67,96461	79,97369	69,93348	48,5034	99,63287	98,47701	85,89474	91,1754	99,60088	97,44205	94,57974	98,59071	99,70271	96,91631	92,93662	94,79057	95,83492	96,17159	85,60649	91,98904	71,35376	50,56635	40,35761	55,1307	74,64487	55,42869	49,99717	43,77377	99,11631	97,33311	97,71047	93,20692	99,78821	99,71341	97,85325	99,22269	99,45728	98,98418	96,60809	99,6357	97,83696	95,61305	96,2605	90,68213	44,94681	41,74376	70,05382	53,36518	54,52848	67,03049	63,81148	73,15408	94,29308	87,73135	90,46495	97,30383	97,48923	99,23022	98,14517	98,82909	99,44242	99,29542	98,66352	98,58712	97,36586	89,80804	95,37778	96,88696	55,76937	44,67369	51,43568	47,86694	37,9807	40,31153	49,25121	55,15467	87,36532	82,42326	86,47906	96,04788	90,24453	95,87347	94,27934	98,59396	95,31437	90,23403	93,17979	97,91383	73,98086	65,60635	73,98853	88,46789	17,45123	25,36175	32,65639	24,41548	47,8085	32,09839	43,09834	46,36024	79,50287	80,16082	80,17594	89,45713	75,48623	81,21747	83,56937	92,88186	79,69593	84,08993	70,97487	92,84034	76,38387	63,74212	74,42632	91,91514	31,60602	18,85368	32,40184	33,41464	77,23738	35,51399	36,85648	38,17681	95,99435	70,35671	56,60706	72,23545	32,47354	63,95129	49,60157	77,08782	50,54238	71,50172	54,12391	83,73308	56,73505	57,09238	41,66536	78,3091	19,82393	21,2183	43,33071	42,22853	66,97557	20,20723	20,04372	27,67013	43,43812	27,85574	30,9328	60,58397	18,56813	33,05641	37,19158	53,51583	36,54786	46,20006	22,80504	40,26788	23,45131	40,6109	23,76409	48,87165	18,67298	12,94457	26,21015	30,01243
5/21/2020 6:10:00 PM	96	75,6623	97,37697	84,14484	63,84036	87,0696	87,61742	86,94312	95,76344	95,1374	80,1854	72,42974	88,45443	96,17905	74,41969	76,81863	80,83844	90,31396	82,52446	67,6394	73,16748	59,36264	33,83462	38,49214	55,90628	69,59024	80,06694	71,63075	50,24819	99,72101	98,99191	88,34218	92,87807	99,80058	98,18462	95,98931	98,55217	99,66968	98,01662	94,73483	96,02993	97,3108	96,76627	89,00504	92,55381	72,45248	51,55642	42,70654	56,60084	77,04148	55,27479	49,9102	45,81164	99,04358	97,87425	98,01856	93,73149	100	99,6437	98,17197	99,6768	99,54997	99,40533	97,00294	99,66824	98,11512	97,01205	97,11456	92,13756	47,70302	44,91242	72,21189	55,77283	56,33704	68,04176	65,28218	74,45673	96,27508	88,20154	91,71371	97,84311	97,3479	99,56461	98,70502	99,01968	99,45023	99,5805	98,86508	98,8541	98,18855	91,36321	95,94987	97,89857	57,64955	46,20441	52,50925	49,76908	39,0234	40,52719	50,24487	55,38593	89,99303	84,36147	88,96559	96,26451	91,93441	96,80669	95,3583	99,04488	96,07717	91,59435	95,10348	98,36767	76,77255	68,50852	76,47353	90,52132	17,3738	26,35513	33,15512	25,23037	49,18221	31,85317	43,6439	47,63159	80,13622	82,66813	81,90063	90,40216	77,1701	83,16901	85,31202	94,14961	81,60154	86,09189	72,50332	94,47116	78,05634	67,14322	77,34272	92,64858	31,19826	19,88147	33,32194	35,41674	77,089	35,52318	37,48729	40,97521	97,00763	71,05154	59,04917	74,16687	33,93747	65,12067	50,33785	79,87476	52,28041	72,73825	57,39114	84,5845	57,83785	57,36889	41,75785	79,18774	20,67598	22,24096	42,89325	42,46677	67,13707	20,53299	20,68365	27,36005	44,98272	28,4632	31,2424	60,88016	17,94782	33,81984	38,69868	53,19194	38,09177	47,01992	22,74363	40,42337	23,7547	41,41792	23,79524	49,97161	19,19305	13,15954	26,21588	29,75637
5/21/2020 8:10:00 PM	98	79,05724	98,36103	85,44305	65,26276	87,86382	90,36845	87,95956	96,54454	96,53653	82,29754	75,4836	91,09258	96,41586	76,68552	79,34612	82,36558	92,58483	83,34231	68,52364	74,6674	58,24208	34,13607	39,36325	57,20457	71,56547	81,19888	72,39404	53,95999	99,83954	99,43302	90,59702	94,01042	99,76556	98,29175	96,84219	99,34171	99,76881	98,85784	96,28074	97,49834	97,82162	98,12632	90,9804	93,83021	73,4737	53,73114	45,49749	58,49463	78,79718	57,19385	52,13824	45,90318	99,65759	99,00793	98,23676	95,42365	99,97872	99,82296	98,03534	99,68619	99,81136	99,33176	97,7926	99,71438	99,00172	97,59891	98,05122	94,39255	47,61169	46,88516	75,14084	58,50969	56,62198	69,79312	67,79897	75,21705	96,39983	90,4499	93,4719	98,03693	97,91998	99,6189	99,36616	99,56469	99,44906	99,53871	99,4398	99,02042	98,80576	92,36897	96,29766	98,87309	59,06525	48,46534	55,59578	50,90904	38,66558	41,28654	51,13492	57,18675	91,77007	86,45798	90,54356	97,8773	94,28375	97,43383	96,69879	99,32437	97,15365	93,54332	96,38367	98,88726	78,91502	70,21566	80,77579	91,82071	17,57612	27,87321	34,71112	26,39893	49,33804	31,45143	43,89119	49,20922	81,09286	84,2707	83,39771	92,37857	81,02723	86,4298	86,96715	95,64261	84,66927	88,35164	73,65744	94,93369	80,36762	69,00752	78,48634	93,5054	31,98	20,10907	33,60287	36,32909	76,19253	37,98429	37,3356	39,58437	97,11387	72,14799	59,89251	76,56782	37,04499	67,3959	51,88675	81,27155	53,41464	74,46611	59,92346	87,24035	59,88334	58,98244	43,43198	82,18356	22,25678	22,95528	44,04537	43,84878	67,12271	20,23217	20,8486	27,27032	45,43401	29,87	31,87936	64,07272	18,51362	35,32666	39,72763	55,76778	39,66049	48,5541	23,11222	40,63316	23,58449	40,0344	24,40975	50,33661	19,08751	13,4013	26,55117	30,09028
5/21/2020 10:10:00 PM	100	80,83009	98,42258	87,58241	65,83141	89,3817	90,74092	89,70415	97,38375	96,59061	84,66153	76,59677	92,47721	97,41048	79,13434	80,43773	83,34412	92,41206	85,21324	72,76394	76,41247	59,99517	34,54085	39,87801	58,37857	73,04957	84,21558	72,8498	57,60002	99,92989	99,48918	93,34301	95,52271	99,72079	98,92704	97,28089	99,19859	99,71506	99,09531	97,19544	98,28471	98,43702	98,68728	92,45041	95,99235	73,98763	54,21032	47,8994	61,13685	81,16525	60,16467	52,70626	47,12582	99,65172	98,67914	99,26497	95,89088	100	99,8347	98,42776	99,47958	99,83083	99,60005	97,88468	99,7655	99,13531	98,0359	98,22131	95,66583	49,7364	46,56478	74,713	60,54618	57,82093	70,94275	68,8867	74,88188	97,55664	91,66874	94,27062	98,29755	97,82977	99,90385	99,55101	99,75188	99,5537	99,81895	99,60641	99,23395	99,19092	93,59071	97,33891	98,9251	60,78836	48,69999	56,26437	51,95362	40,93218	41,18224	53,43363	58,85873	93,72182	87,07851	91,13651	98,0419	95,67915	98,77701	98,15581	99,12537	96,90568	94,38164	97,22951	99,08523	80,98932	71,19489	83,09199	92,96247	18,25438	28,38148	36,54233	26,77332	49,48559	32,07899	45,13394	50,84515	82,42526	85,18977	84,68536	94,04523	81,98118	87,26128	87,86507	96,80461	87,62904	89,80444	75,99027	95,98219	82,03402	71,85843	80,03412	94,83173	32,47334	21,34871	34,22883	37,02269	78,78585	38,87537	37,79745	39,95607	97,77899	73,88857	60,77545	76,95051	36,70873	68,33665	54,43268	83,69163	57,1167	75,90628	62,04727	87,84447	60,20474	60,31775	44,67134	84,23174	21,44113	22,7991	45,10044	44,21688	66,89883	21,36812	21,50966	27,38209	47,18094	30,01554	33,26764	64,37154	18,67581	35,81047	39,53864	54,62693	40,01036	50,50191	24,44974	42,58041	24,1313	43,71201	23,32484	50,09022	18,65882	13,38673	25,56104	30,15162
5/22/2020 12:10:00 AM	102	84,22248	98,72893	89,84631	66,36584	91,58398	93,1366	91,84461	97,87088	97,70855	88,03707	77,59167	94,4849	97,87018	80,26794	82,26349	83,45622	94,10022	86,84377	75,06204	79,34019	62,71152	35,88984	41,22182	60,3918	75,1501	85,60469	74,25101	59,44014	99,87471	99,19078	94,26303	95,9194	99,83103	98,95206	98,2664	99,58588	99,79491	99,14532	97,90921	98,70905	98,76804	98,85307	93,02497	95,88045	76,36419	55,72675	48,9564	61,88757	81,59836	63,12866	55,89516	47,85326	99,89556	99,04675	99,31262	96,86071	99,98038	99,95905	98,876	99,80355	99,97549	99,8032	98,75484	99,93313	99,49078	98,58898	98,88581	96,26637	51,04257	48,81071	75,86372	61,69348	59,90979	72,18736	68,21266	75,33482	98,20831	93,51569	95,65795	98,71857	98,0466	99,65746	99,61339	99,68687	99,8001	99,90847	99,77087	99,69835	99,37175	93,97373	97,82004	99,08709	62,87917	49,51716	57,31392	54,57138	41,99015	41,78617	52,98505	60,64814	94,84741	88,55666	92,2617	98,61688	97,18218	98,85485	97,88241	99,43571	98,77971	95,23997	98,42176	99,53043	84,10616	75,25247	84,71326	93,82931	17,69376	28,81154	36,49453	27,59436	50,75286	33,44807	45,3603	52,66785	83,91351	88,06781	86,12857	93,94169	85,06342	90,03551	89,27789	97,54187	88,18282	91,1372	78,05572	96,59904	83,70145	73,71532	82,20878	95,50122	33,94286	21,17712	34,65953	38,15643	80,17497	39,337	38,01509	40,96065	97,74875	74,44974	62,68941	77,39108	37,54462	69,15092	55,40975	85,6786	59,37169	77,63733	63,14821	89,44981	61,27909	61,24144	47,45531	84,31387	21,21449	22,63801	45,94904	45,34365	67,83662	22,15441	20,95912	26,98159	45,33115	29,59922	33,49601	64,66229	20,01934	36,39485	40,77932	54,6415	39,71313	51,69077	24,35407	44,12211	23,73557	44,72128	23,37388	50,6661	19,61456	13,52903	26,63773	29,27988
5/22/2020 2:10:00 AM	104	86,02855	99,1619	90,4483	68,93838	92,72394	94,62872	92,20428	97,8755	97,54691	89,27623	79,74621	95,11661	98,39011	80,80882	84,92761	84,6837	95,59033	89,47413	77,17934	82,95093	64,51785	36,45723	42,16298	62,6637	76,61514	87,54144	75,66632	61,27369	99,93051	99,76535	94,80459	96,47305	99,91994	99,12751	99,13731	99,61124	100	99,40145	98,87075	99,31464	99,15921	99,35828	95,10154	97,03927	76,89787	58,12466	49,92464	62,90913	83,17309	64,73751	57,88647	50,24204	99,96518	99,29391	99,3366	97,87287	100	99,94606	98,99419	99,91885	99,97631	99,89225	99,17186	99,75256	99,51826	98,80997	99,12453	96,78382	52,79903	49,20066	76,50254	62,99437	62,2724	73,57089	69,33231	77,89511	99,06602	94,66754	96,72593	99,36906	98,79021	99,87028	99,91828	99,73067	99,78317	99,88741	99,72791	99,88741	99,07983	95,4097	98,47709	99,65697	64,87539	51,56395	58,60597	56,39492	43,13757	43,1087	53,14822	61,21898	96,2212	90,62135	92,98823	98,80298	98,51659	99,48228	98,67422	99,37534	99,13331	96,67385	98,73653	99,56855	85,39118	76,29227	86,85552	94,59805	19,03169	28,67692	37,71842	27,84282	50,43394	34,54803	46,10342	51,76483	86,06889	89,68233	88,49877	95,05499	86,79619	91,91838	91,36404	98,07188	89,64529	92,72311	80,04953	98,01552	86,25256	74,98688	83,65558	96,95361	33,77417	21,34167	34,84941	38,92642	82,00383	37,68347	38,51963	38,90321	98,42818	77,71468	63,33555	80,08435	37,64603	69,77599	56,8931	87,61198	61,61569	78,16272	66,0253	88,73488	63,59934	63,49289	48,95212	83,83504	21,00285	22,89284	45,56719	44,85881	67,61329	21,41599	22,17942	27,23537	53,2081	31,829	35,83202	66,17581	18,34674	37,49365	41,43526	56,17844	40,98972	52,78473	26,60056	44,77536	24,93479	44,93072	23,5894	52,64182	18,73094	13,50893	24,4887	30,29102
5/22/2020 4:10:00 AM	106	87,78556	99,51102	92,95853	71,04767	93,68838	94,85626	93,36387	98,31516	97,99825	90,6788	81,856	95,38995	98,70033	82,0278	86,42152	85,96298	96,01762	89,91386	78,78275	83,84534	64,43517	37,84648	43,94341	63,81445	77,40572	88,83159	79,0424	64,78304	99,98115	99,79202	96,49598	96,85394	99,92664	99,25529	99,16467	99,69143	99,87104	99,56179	98,74261	99,55246	99,84113	99,5452	95,61768	97,67587	78,99107	60,43132	52,14964	65,22913	84,952	66,28952	59,47613	50,60069	99,98026	99,7541	99,53104	99,04848	100	99,96877	99,19769	99,96974	100	99,95711	99,19498	99,85689	99,83015	98,97684	99,46978	98,14503	53,46037	51,44908	77,50063	63,23961	63,01765	75,5024	68,75381	78,79061	99,45409	96,1325	97,63925	99,39815	99,26662	100	99,97161	99,94232	99,92091	99,8175	99,79126	99,82469	99,39773	96,19364	99,31435	99,46232	68,45484	52,44771	60,62997	59,41692	41,9945	44,03328	54,65337	60,73386	97,18308	93,62939	93,8362	99,0855	98,48081	99,61352	99,40685	99,59832	99,12688	97,69611	98,94445	99,6607	87,48908	78,85423	88,9325	94,55972	19,5298	29,52525	38,31393	27,9816	51,43181	35,15445	46,79522	51,76462	88,02443	91,62418	88,6394	95,08489	89,00103	93,86322	93,0227	98,53503	91,8185	93,83732	82,30866	98,00881	86,99865	77,73811	85,26118	97,36841	34,5443	21,24703	35,6268	40,73787	80,86538	38,23193	38,274	39,07874	98,57911	78,43267	64,47862	81,30553	39,79975	71,4363	59,42563	87,49184	62,01675	80,26277	68,2523	91,33469	65,67495	64,71458	49,41285	85,30165	21,73761	23,65122	46,88101	45,42882	67,32648	20,91063	21,24565	27,05266	50,11087	33,26405	36,05507	68,23932	20,39857	38,32463	41,38284	57,14177	41,29303	54,39959	25,84445	45,39415	25,02597	47,48301	24,67866	53,51204	18,82287	13,62373	25,2839	30,55848
5/22/2020 6:10:00 AM	108	88,43211	99,66159	93,99073	73,86253	95,06182	96,14514	95,43353	98,62027	98,45525	92,56901	85,21938	96,90408	98,80119	86,77547	87,93408	87,68127	95,67605	90,98136	81,72539	87,16692	65,52042	40,15349	43,6928	65,96947	77,82701	89,4188	79,98521	66,51649	100	99,86842	96,61265	97,8547	99,93073	99,66035	99,45692	99,78974	99,97887	99,66292	99,3605	99,89052	99,75465	99,73137	96,57458	98,09717	79,74981	62,8315	53,0057	67,86266	86,67751	68,50955	62,23895	51,69727	99,87429	99,87021	99,83449	99,15443	100	100	99,71444	99,979	99,97727	100	99,5374	99,87857	99,83974	99,74988	99,43247	98,34882	56,27922	53,73142	80,96921	66,10543	64,47255	75,67474	73,04784	79,99005	99,46791	96,53224	98,56316	99,55931	99,13689	99,95835	99,9245	99,86683	99,90897	99,90662	99,84908	99,84023	99,7353	96,6954	99,28991	99,80376	70,90096	54,60468	63,63659	61,64925	43,33713	44,58631	55,05934	60,54128	97,74033	94,64999	94,52745	99,67092	99,11825	99,50286	99,02113	99,76349	98,81991	98,49504	99,3806	99,85115	90,18976	80,6031	90,72405	95,04414	20,50695	29,88747	38,93291	29,21253	53,19794	35,04981	46,42752	51,5286	88,89167	92,67159	89,96001	96,33414	91,21933	94,63197	93,70331	98,95869	92,39259	95,22629	84,11761	98,50492	88,82371	78,26833	87,86722	98,24823	35,24557	21,86554	37,00404	41,74984	81,42123	39,20659	39,56725	40,52761	99,10989	78,29492	67,40599	81,32219	40,56849	73,89091	60,97184	88,59313	63,96656	82,73824	68,84021	93,8197	66,42137	64,15175	52,48349	86,88447	22,83391	24,23326	48,03437	48,9068	66,97758	21,15488	20,81067	27,42201	50,67584	34,12978	36,97454	68,95571	21,25408	40,105	42,65321	60,32017	42,77727	54,72397	25,87057	45,97583	26,0005	48,1498	25,14188	53,85209	18,07582	13,52454	26,35838	30,86262
5/22/2020 8:10:00 AM	110	90,6036	99,6768	95,33757	76,26844	95,0498	97,50332	95,96203	98,91944	98,90901	93,63016	85,18333	97,71565	99,33617	87,28864	88,52337	89,82338	97,69894	93,33755	84,37527	87,63242	68,14262	40,4481	45,75341	67,39142	80,17477	91,26831	81,27687	67,30445	99,97444	99,83042	96,48286	98,4442	99,97417	99,61269	99,77108	99,95206	99,97727	99,81026	99,15942	99,93818	99,73696	99,82083	96,81836	98,12362	80,53796	64,99994	55,50031	69,22151	87,25105	71,03754	64,55522	52,69701	100	99,87546	99,83049	99,33121	100	100	99,76218	99,97852	100	100	99,47874	99,90088	99,92541	99,54929	99,75043	98,65191	59,45837	56,30996	82,59754	67,60349	65,06984	77,40453	73,15504	80,04234	99,63935	96,97655	99,26904	99,67396	99,53574	100	99,97134	100	100	99,85107	99,84983	99,92078	99,74276	97,18716	99,73026	99,8546	73,91351	56,56063	62,5684	64,89279	42,79786	45,43414	55,27907	61,76973	98,83199	95,70327	95,08552	99,76487	99,62402	99,89894	98,8485	99,83263	99,61989	98,77501	99,77164	99,93327	91,16579	83,54236	92,52563	96,72193	20,14154	29,82192	39,71665	29,46314	52,41123	35,62078	46,64443	52,22798	89,36098	93,72285	90,6824	97,06518	93,52482	96,20545	95,2683	99,22248	92,82963	96,65161	85,86987	98,96331	89,4601	79,88286	89,29839	98,64404	35,56676	22,15842	37,69811	42,6338	80,91968	39,96478	39,07639	40,90144	99,44574	80,46813	69,64225	83,61143	43,36449	76,43022	62,7303	90,06501	64,13586	82,85864	71,06509	94,43717	68,26717	66,20843	53,65268	87,17886	23,24533	24,77046	47,82459	49,24065	67,71773	20,71929	21,21305	27,81305	52,2096	34,55252	38,12065	70,15742	22,10626	40,2915	44,00946	59,91296	43,03071	56,40411	26,67523	47,28932	26,82803	48,02581	25,3087	54,54362	17,97504	13,53158	26,36198	30,11936
5/22/2020 10:10:00 AM	112	91,90395	99,73344	95,17574	77,55512	96,46877	97,84144	96,85614	99,11638	99,44436	94,53312	86,93199	98,8282	99,27036	89,15823	90,24398	91,29573	97,67525	94,136	85,24895	89,52746	69,91455	41,60989	46,43616	69,56531	81,62467	90,98599	82,64873	68,71774	100	99,71527	97,7589	98,89512	100	99,79078	99,86351	99,87055	100	99,98017	99,61166	99,98038	99,77911	99,89866	98,05095	98,51356	82,38672	65,33233	58,02995	70,31355	88,84153	72,25734	65,55766	51,39768	100	99,89632	99,89798	99,63162	100	100	99,84652	100	100	100	99,90261	99,92139	99,9799	99,57401	99,87656	99,1282	62,41228	58,6008	84,8577	70,67101	65,86469	79,10927	73,0698	82,45303	99,58064	97,88952	98,98597	99,91061	99,68722	100	100	99,94239	99,97984	100	99,95019	99,84016	99,8698	97,93691	99,77094	99,9205	77,05578	59,67471	63,64217	65,40362	43,55127	47,02151	56,55221	61,598	98,58428	96,41724	96,58502	99,67513	99,66643	99,91877	99,48829	99,96456	99,59687	98,60183	99,7608	100	92,13072	85,52235	93,99598	97,08347	21,42904	30,69291	39,73316	30,05837	54,97721	35,05429	47,57419	54,00331	90,84017	95,11578	92,40026	97,89284	94,5765	97,23357	95,61043	99,5783	94,24673	97,21064	88,11312	99,38945	91,73996	80,8455	90,36804	99,24721	36,76952	22,05349	37,31667	43,31351	81,22237	40,81489	39,6446	40,98654	99,21516	81,70638	71,68753	85,62479	44,04116	79,0799	63,82274	91,50414	66,22928	85,20813	72,04037	94,8347	70,00285	67,29346	56,47235	87,71766	23,76084	25,02597	49,01283	50,57402	66,43658	21,69043	21,19467	26,93731	53,53448	35,0096	38,18592	70,34463	21,67323	41,2357	45,14251	61,02605	43,91053	56,95292	27,80318	48,46748	27,18004	48,57849	25,12848	54,81203	17,95777	14,34426	25,31699	29,60931
5/22/2020 12:10:00 PM	114	93,75925	99,9562	96,02709	80,49217	97,10047	97,63636	97,75925	99,16177	99,29488	95,50764	87,63795	98,5219	99,6795	89,98964	90,59792	92,86804	98,68044	94,84928	87,1015	91,90996	71,78713	42,15697	47,27647	71,8701	83,76479	93,07589	85,34441	69,35732	99,94724	99,93708	98,2823	99,08862	99,96368	99,8923	99,81489	99,89707	100	99,96782	99,56759	100	99,90937	99,91187	98,65453	98,95254	85,63551	68,50803	58,61109	72,5556	90,23645	73,6459	67,0718	53,32298	100	99,81592	100	99,51985	100	100	99,85984	99,96934	100	100	99,95524	100	99,97285	99,93024	99,88548	99,66622	64,61552	60,58852	86,38739	72,61473	67,73438	79,43075	73,40649	82,28517	99,87946	98,48537	99,0129	99,69578	99,87919	100	100	100	99,98122	100	99,9801	100	99,95069	98,09724	99,88113	99,81011	78,06248	61,07745	65,3266	67,06379	46,44293	47,63063	57,24643	63,19256	98,81506	96,56126	96,91894	99,57367	99,57262	99,93465	99,53078	99,93044	99,79429	99,37797	99,94288	99,95173	94,01829	87,87425	94,59363	97,86334	21,44873	31,69002	40,84604	29,44746	54,41914	35,51587	48,47654	53,52793	90,66541	96,46352	93,88546	97,39376	95,59171	98,01164	96,91853	99,77765	94,82663	97,71662	90,43511	99,43137	92,41296	82,77029	92,85506	99,38819	37,28283	22,04714	40,19929	44,64308	81,40252	40,60552	38,86079	41,05328	99,05656	82,5648	73,59762	85,07509	45,88445	80,80349	65,90041	92,38873	68,92235	85,59682	74,1295	95,46958	71,83729	68,96918	58,25817	88,79193	24,7793	25,71045	50,21891	50,56829	66,16545	21,25207	20,64075	26,84067	54,29653	35,98972	39,54907	71,46323	23,38521	43,67208	46,3418	62,7971	44,92435	58,58256	28,50693	49,0625	26,99519	49,7485	26,20448	55,56222	19,07625	13,47895	25,93329	29,86509
5/22/2020 2:10:00 PM	116	94,4168	99,97465	97,11518	83,46127	97,42768	98,31503	98,34742	99,17399	99,71783	96,18286	89,96927	98,55403	99,67465	90,85405	92,03304	94,24038	98,92663	95,59806	88,90204	93,39253	74,24466	42,73231	47,42989	73,59036	85,34483	94,04578	87,44239	73,75146	100	100	98,94189	99,33839	99,96961	99,82123	99,77143	99,88541	100	99,94606	99,79436	99,97589	100	99,94163	98,87462	99,1731	86,43872	70,80523	59,38895	74,27988	90,68316	75,34386	69,81073	55,89661	100	99,7999	100	99,54749	100	100	99,87588	100	100	99,98045	99,97549	99,95311	100	99,83919	99,91483	99,75817	66,64236	62,72139	86,48348	72,86499	68,80479	80,1624	77,10779	84,75555	100	99,11362	99,3328	99,92892	99,79561	100	99,9357	100	99,96774	100	99,91863	100	99,97949	98,51508	99,86419	99,8521	79,80044	64,24252	66,56706	69,42522	48,3897	49,6256	57,88179	64,48497	99,41541	97,75378	98,24741	99,95095	99,80873	99,92168	99,69434	99,95593	99,87525	99,59238	100	100	95,42696	90,47152	96,57708	98,14973	21,27342	33,27206	40,91091	31,46524	55,48064	36,19867	48,05123	54,83684	91,68214	97,38361	95,04366	97,98746	96,06702	98,61468	97,32848	99,84036	95,54999	99,02023	91,52824	99,73565	93,51017	84,34441	93,93645	99,34426	38,46569	23,47805	41,79432	45,06113	81,63026	40,74119	39,09151	41,61272	99,42493	84,73427	74,05753	87,45075	46,47457	81,63462	68,9229	93,28934	71,1821	86,79488	74,63238	95,33847	72,93429	71,17525	59,13538	88,46562	25,00953	26,13354	50,62369	49,38066	66,65768	21,62115	21,10591	26,44604	54,44553	37,55471	40,73946	71,72552	24,3006	44,63756	48,11664	63,20429	45,05395	60,644	30,46834	50,99069	27,46277	51,5643	26,76406	56,78706	19,07984	14,0281	26,01355	30,67508
5/22/2020 4:10:00 PM	118	95,31664	99,94025	97,70398	84,67134	97,64837	98,28034	98,89341	99,44787	99,59307	97,06862	90,74685	98,64853	99,87408	92,11725	93,47604	94,74615	99,16114	96,12242	91,62225	93,92664	76,76482	45,41694	48,32332	76,0563	86,14943	94,91235	88,13128	73,08569	100	100	99,23312	99,51993	100	99,9283	99,94591	99,96809	100	99,964	99,82545	99,96616	100	99,86951	98,86888	99,55971	89,44677	72,08354	62,29415	75,8839	92,07021	77,11863	69,32844	56,1678	100	99,94385	100	99,76949	100	100	100	100	100	100	99,9779	100	99,97692	99,83907	99,85329	99,67534	70,21435	63,67458	88,5139	74,93894	70,89294	81,85484	76,81409	86,02212	100	99,05939	99,25102	99,87919	99,8253	100	100	100	100	100	100	100	99,93784	98,56474	99,94301	99,97962	82,98063	67,56273	69,34917	70,50937	48,88449	50,25766	59,00642	66,18948	99,67616	98,27379	98,12286	99,97687	99,9426	99,91753	99,66187	100	99,964	99,80583	100	100	96,32433	91,83038	97,73582	98,7393	22,30749	34,21392	43,18807	30,59751	58,48068	35,94918	49,74152	54,16211	92,31591	97,88966	96,60665	98,39786	97,83011	98,63168	97,76089	99,95164	96,91306	99,24529	92,45461	99,87919	94,23602	85,52353	95,71183	99,47136	40,3909	23,38217	41,99789	45,0362	81,5507	41,11516	38,9173	42,08099	99,7016	86,26395	75,37246	89,34738	47,26839	83,62138	71,91438	94,5519	73,63961	88,70435	76,66059	96,01922	73,90536	73,79104	60,02128	90,92708	25,42785	26,72055	51,30111	50,83783	65,65704	21,76427	21,09728	26,46697	57,3892	38,21425	41,65092	73,32773	24,67983	44,92823	50,12828	65,09229	45,12696	61,93447	30,55896	53,50278	28,61585	52,28919	28,05952	57,53571	19,44518	14,13904	25,72709	30,94869
5/22/2020 6:10:00 PM	120	95,89468	100	97,78432	86,53556	98,41679	99,09269	99,04536	99,60248	99,85681	97,84358	90,91727	99,14678	99,91372	94,67299	94,51744	96,51243	99,24162	96,72214	92,55375	96,11862	78,84167	49,19263	52,17568	75,75342	86,43623	95,72005	88,35053	76,63876	100	99,97106	99,39117	99,70995	100	99,96761	100	100	100	99,97701	99,77357	99,97009	99,97258	99,85563	99,3109	99,65338	88,73197	72,67622	65,50938	78,7225	91,63876	79,00462	71,31812	58,95792	100	100	100	99,65069	100	100	99,95406	100	100	100	99,97382	99,98093	99,98108	99,95565	99,95261	99,69186	70,76212	65,23747	90,01658	77,45856	71,1077	82,83212	77,24712	86,03449	100	99,40284	99,37273	99,89259	99,87691	100	100	100	100	100	99,96422	100	99,94756	98,9401	100	100	84,29453	69,37099	69,47495	74,24092	51,4669	52,74329	62,89712	65,96638	99,51688	98,44649	98,72596	99,94661	99,91926	99,9453	99,90163	100	100	99,80383	99,96774	99,97437	97,03933	93,78848	97,49965	99,04814	24,15976	34,92416	44,98702	29,87725	56,9847	36,01777	51,26485	56,89193	92,58586	98,39985	96,55538	98,59001	98,51051	99,18469	98,18924	99,79243	96,81311	99,13448	94,41991	99,81425	95,0916	88,4239	96,83764	99,74138	40,12061	24,99054	42,40309	45,80453	82,71524	42,07961	38,92145	43,69516	99,8959	85,85068	76,62737	90,65015	46,6228	85,95415	73,6725	95,56049	76,72276	90,97038	79,17012	96,86098	75,68861	74,46294	61,98767	93,22392	23,21079	26,31942	51,61921	50,67875	66,90526	22,12941	21,64346	27,03139	57,6423	38,46437	42,53495	75,91996	26,54018	46,76475	50,08275	67,5386	45,92962	62,26666	30,84812	53,15954	29,4516	52,69292	28,98907	57,66413	21,08698	14,38018	26,12394	30,37571
5/22/2020 8:10:00 PM	122	96,61721	100	97,79945	88,94528	98,93472	98,96062	99,31664	99,89052	99,96373	98,68127	92,10668	99,27602	99,96899	95,81213	95,13214	97,37007	99,35304	97,05605	92,65681	96,25912	80,03799	50,97778	52,03312	76,28433	88,57828	96,31259	90,8446	79,02388	100	100	99,57849	99,70595	99,97174	100	99,98073	99,95876	100	100	99,96256	99,97258	100	99,9283	99,33743	99,72611	90,50571	74,03314	67,37547	79,23948	93,71283	80,40776	73,35357	59,68647	100	99,89922	100	99,77717	100	100	100	100	100	100	99,96256	100	99,95718	100	99,97859	99,76701	72,80228	65,45521	93,07907	79,32983	71,35093	83,95895	79,34122	87,51637	99,97921	99,35103	99,44421	99,95448	99,96629	100	100	100	100	100	100	100	99,97783	99,42037	100	99,85695	86,80054	70,64656	71,57804	76,66598	51,46352	54,12833	61,86354	66,17513	99,76626	98,74442	99,06133	99,97153	99,95074	100	99,95676	100	100	99,91042	100	100	97,91647	94,2086	98,39433	99,42046	23,7797	35,08842	44,90847	32,00887	59,59431	36,11393	52,26867	57,45358	93,41747	98,72569	97,25506	98,94617	99,21004	99,58369	98,74951	99,87511	97,19711	99,48642	95,9469	99,85811	95,78616	90,23735	97,34085	99,83933	41,39223	25,43911	43,3017	45,75859	83,3037	42,3756	39,55481	44,11714	99,75167	88,60142	77,02483	91,70017	49,60896	87,67249	76,55809	96,07227	78,26689	91,6972	80,99414	97,72077	77,53453	74,81212	61,74362	94,21564	25,02314	26,73229	53,25224	50,68745	69,02699	21,48058	21,41993	27,40026	57,32303	39,89418	44,31601	77,97289	26,62101	48,89347	49,84872	67,9662	47,20953	63,96193	31,58246	54,99903	30,12178	54,02824	29,19706	59,62492	21,17119	14,37514	26,08588	30,53113
5/22/2020 10:10:00 PM	124	97,84733	100	99,01727	90,14362	98,97409	99,32175	99,42812	99,85266	99,83	98,97672	92,80594	99,30468	100	96,22604	96,00831	97,66047	99,64288	97,60653	93,46886	96,29848	81,55607	52,11678	54,84175	77,07201	89,6377	96,95899	91,40038	80,06493	100	99,96235	99,52068	99,90697	100	100	100	100	100	100	99,96083	100	100	99,92062	99,4791	99,67825	91,36709	75,72627	68,50574	80,31837	94,58389	82,68022	75,0159	62,93475	100	100	99,96478	99,87153	100	100	100	100	100	100	99,97472	100	99,98005	99,92561	100	99,92761	74,97231	67,96004	93,91986	81,01342	72,64362	85,8426	80,44934	87,13467	100	99,82558	99,65283	100	99,88374	100	100	100	100	100	100	100	100	99,77399	100	99,77737	87,52805	71,82748	76,07096	79,10188	54,45527	54,87476	63,99184	67,66019	99,83601	98,91965	99,31249	99,96526	99,93977	100	99,97514	100	100	99,94855	100	100	98,13523	95,34068	98,55846	99,58934	24,51073	35,82567	46,2033	32,26107	60,08304	36,30015	54,3395	59,15493	93,64335	99,41796	98,03742	99,62561	99,08888	99,77662	99,39151	100	98,25396	99,88423	97,16306	99,98026	96,64229	91,19364	97,95149	99,80935	43,15802	26,2272	44,03888	46,83231	83,11858	44,23706	40,3373	43,50975	99,84583	89,95711	78,88083	92,43038	51,57687	88,43121	77,81961	96,67841	80,15771	93,20023	82,31059	97,95729	79,06381	75,98564	64,22663	94,30331	25,97411	27,77928	54,14394	51,72821	68,02857	21,55981	21,43789	27,0327	59,95953	38,63575	45,03129	78,05758	26,41481	50,19051	51,06536	69,07383	47,82355	64,92554	32,48901	57,29671	30,44506	55,23562	29,85584	59,79769	19,87345	14,33528	25,42973	30,35443
5/23/2020 12:10:00 AM	126	97,92123	100	99,10899	91,32889	99,40664	99,68156	99,60676	99,90157	99,83263	99,09179	94,20929	99,60564	99,92168	97,25306	97,07781	97,93594	99,76362	97,62538	94,8669	97,31786	82,82513	53,26854	55,74927	78,70421	90,45258	97,73114	92,90534	82,27571	100	100	99,57373	99,97092	100	100	100	100	100	100	99,85888	100	100	100	99,79919	99,92844	92,92053	77,38795	73,36787	82,07822	94,9147	83,63665	77,47499	65,9029	100	100	99,92982	99,96782	100	100	100	100	100	100	100	100	100	99,96512	99,97569	99,90765	78,54223	71,29165	93,51874	82,15166	73,50084	85,3279	82,05757	88,81467	100	99,93203	99,65939	100	99,95289	100	100	100	100	100	100	100	100	99,36782	100	99,83388	89,07224	75,26871	77,80691	82,02925	56,02578	55,28799	64,80465	68,19814	99,94364	99,22034	99,43227	99,96518	100	100	100	100	99,95938	99,96698	100	100	98,74116	96,97108	98,90446	99,74995	25,08628	36,53867	47,00652	32,84545	59,37728	36,22527	54,47426	59,89149	94,25882	99,58672	98,3839	99,76183	99,41969	99,7581	99,79505	100	98,72527	99,92188	97,63712	99,98032	97,56432	93,75816	98,49263	99,73261	44,1362	27,56458	45,74091	48,1154	84,17538	45,74754	40,36658	43,8619	99,78981	90,46799	79,59148	92,90258	54,5557	89,57408	79,67417	97,21389	80,00642	94,66181	85,01312	98,10042	80,84432	76,63455	66,05969	94,97755	28,01455	28,69149	54,94447	51,88572	69,14719	21,43609	21,39195	27,44418	60,99449	40,6241	46,03767	78,8302	27,85532	52,00363	52,93076	71,54398	49,29329	65,50606	33,87924	58,74309	30,55351	55,8026	30,44879	61,33261	20,55903	14,29632	25,65056	31,27114
5/23/2020 2:10:00 AM	128	97,72609	100	99,12833	91,94685	99,70927	99,73427	99,47889	99,94978	99,88395	99,55605	95,95319	99,65822	100	97,54953	97,70343	98,0636	99,78381	98,07465	95,42951	97,7274	83,0225	55,40741	58,81417	79,84009	92,83903	98,90024	94,16439	83,32118	100	100	99,7795	99,87525	100	100	99,96732	100	100	100	99,97015	100	100	99,97217	99,97721	99,86267	92,33097	77,15725	74,41547	83,7364	95,49659	86,22638	78,37022	66,15585	100	100	100	99,97424	100	100	100	100	99,94239	100	100	100	100	100	100	99,88665	80,87202	73,19525	94,49423	83,0953	73,987	87,1004	82,04292	89,22366	100	99,80135	99,72232	100	100	100	100	100	99,97617	100	100	100	100	99,87822	100	100	89,74276	76,15716	78,49173	82,63684	55,23596	56,5471	65,33163	69,85363	99,97734	99,36913	99,64565	100	99,97977	100	100	100	99,96415	100	99,97673	100	98,94916	97,77789	99,20231	99,53637	26,48223	38,22385	48,53573	33,26771	59,72832	36,72794	53,97913	60,20544	94,29681	99,327	98,81548	99,54217	99,80424	99,97451	99,54149	100	98,56301	99,92574	97,56245	100	97,79737	94,58783	98,85728	99,8488	44,7485	27,49586	46,31362	49,35573	84,89355	46,83978	41,01155	43,3897	99,94717	91,41123	80,5292	94,66291	55,45866	91,30154	80,80902	98,29182	83,10973	95,64241	87,20837	98,55037	82,2534	77,75572	68,33265	95,77496	28,68755	27,67387	55,78988	52,04839	68,65778	20,92928	21,37316	27,10585	61,52189	41,5835	46,79197	80,38123	28,39647	52,00935	53,93561	71,93745	50,71618	67,7466	35,95677	60,7121	30,77538	57,19136	31,75681	61,82686	19,96919	14,01049	25,75486	30,56995
5/23/2020 4:10:00 AM	130	98,7163	100	99,11196	93,17638	99,65574	99,75726	99,91393	99,97224	99,83437	99,69324	95,54246	99,39525	100	96,97626	98,06628	98,49048	99,81218	98,47576	96,27556	97,80869	84,85418	56,6371	60,35188	81,63275	93,8454	98,69467	94,32085	83,42272	100	99,94965	99,86496	99,95455	100	100	99,94045	99,96215	100	100	99,9352	99,97984	100	99,9734	99,97825	99,94045	93,48164	78,75932	76,21311	84,96691	96,18687	86,40598	81,17403	67,97192	100	100	99,97479	100	100	100	99,91089	100	100	100	100	100	100	99,97037	100	99,93604	82,83516	74,44402	96,05604	86,3838	75,44368	88,75981	84,42323	89,74809	100	99,97749	99,96594	100	99,84216	100	100	100	100	100	100	100	100	99,8673	100	99,87933	90,78381	77,38512	80,84335	84,03895	55,44278	56,80364	66,14328	71,27418	100	99,74028	99,73406	100	99,97589	100	99,98087	100	100	99,91842	99,97119	100	99,29894	98,20844	99,49009	99,6654	27,20719	40,54086	50,22436	34,32175	60,15949	38,6582	54,41298	61,4251	94,75008	99,85252	99,12205	99,80301	99,89086	99,97783	99,72121	100	98,49843	100	98,20306	99,97071	98,20589	96,16746	99,21302	99,93562	45,30393	27,67435	47,73341	49,55618	85,88265	46,68642	41,18057	45,10106	99,89452	93,0227	81,69603	95,23921	56,7173	92,06171	83,14931	98,70013	83,52081	95,87948	87,81319	98,80354	84,07818	79,57816	70,92983	96,18417	29,34475	28,71442	56,50254	52,95377	69,24342	21,84592	21,58315	27,35625	64,92581	41,59767	48,82198	81,59359	28,23365	54,9694	56,23557	72,42265	52,76878	69,17744	36,11517	61,00125	31,55414	58,54844	31,50924	63,23172	20,80943	13,8342	25,77351	30,86629
5/23/2020 6:10:00 AM	132	99,00827	100	98,97028	92,10371	99,84885	99,70083	99,72957	99,89052	99,9357	99,85169	95,73041	99,77702	99,97679	97,38437	98,44608	99,0156	99,88858	99,14367	97,75303	97,8114	86,53777	55,86601	60,46917	83,69218	94,36264	99,21178	94,86102	85,40714	100	99,97279	99,94985	99,89674	100	100	100	100	100	100	99,96305	100	100	100	99,95891	99,92345	93,65578	81,92833	79,14131	89,26794	95,7128	87,61418	81,58765	68,6468	100	100	100	100	99,92927	100	99,96656	100	100	100	100	100	100	99,96899	100	99,93742	84,02741	77,40434	97,52259	86,60078	76,93703	88,43039	85,8354	92,17175	99,97825	99,87511	99,979	100	99,86903	100	100	100	99,96691	100	100	100	100	99,97334	100	99,93907	92,73072	80,94952	81,85282	86,15323	55,81371	56,73485	67,31502	74,20135	99,93826	99,78137	99,85342	99,97887	100	100	100	100	100	100	100	100	99,77557	97,95465	99,66374	99,65815	28,00025	43,0055	52,29554	36,78472	59,9926	38,65647	53,62366	61,93282	96,03877	99,91415	99,41728	99,72923	99,95283	99,96988	99,90475	100	99,37031	99,97258	98,67264	100	98,79987	96,45536	99,33591	99,97894	47,66674	27,7399	50,03565	52,09798	85,34061	45,25247	41,59228	45,02169	99,9522	93,92905	83,59749	95,58694	59,61304	92,31674	84,47516	98,63526	85,74858	96,25967	89,21523	98,90314	85,24696	82,78024	71,90553	95,73725	30,73193	29,24638	56,99063	53,46183	68,6611	21,73291	21,01466	27,27509	63,61655	43,62428	50,14396	81,51719	29,17254	56,66949	56,69423	74,37121	53,00875	70,17815	37,5869	62,04708	31,53156	59,4563	31,7727	64,73268	20,99939	14,31711	27,20208	31,21471
5/23/2020 8:10:00 AM	134	99,14442	100	99,66767	93,59458	99,94736	99,71085	99,87076	99,93086	99,90717	99,86564	95,99912	99,60336	100	97,8391	98,23421	99,03853	99,85834	99,3	97,45945	98,27461	88,81286	57,88248	62,47182	84,9129	95,09712	99,13545	95,78008	87,22694	100	100	100	99,91303	100	100	100	100	100	100	99,95164	99,9752	100	99,97099	99,9453	99,89452	94,60053	83,68977	81,51415	90,23251	97,02779	88,90073	82,40654	70,76694	100	100	100	100	100	100	99,96518	100	99,94661	100	100	100	100	99,97106	100	99,979	85,10348	79,77806	97,92373	87,92758	78,61199	90,60193	85,86849	91,55759	100	99,96546	99,97914	100	100	100	100	100	99,92078	100	100	100	100	99,937	100	100	93,47481	81,13244	84,01277	87,22308	56,37565	58,45442	70,24425	74,13235	99,97845	99,74303	99,96043	100	100	100	100	100	100	99,93708	100	100	99,92436	98,35461	99,72273	99,90322	27,71773	44,03563	53,34653	36,78686	60,60213	40,11377	56,04636	61,89275	96,44266	99,90247	99,63625	99,87566	99,81834	100	99,93356	100	99,47212	99,97984	98,88118	100	99,06257	97,42768	99,55005	99,9734	48,2798	29,30634	51,18383	52,2927	84,36001	46,27804	42,23841	45,65609	99,9511	95,16198	83,67104	96,46054	62,51285	94,66353	86,82043	99,03467	87,5907	97,20339	90,08829	99,05042	85,29931	81,90443	74,13213	96,79874	29,8854	28,86743	59,61048	52,94692	68,53898	21,34243	22,02496	27,63947	65,75175	43,99419	49,92954	83,39177	30,66382	58,00461	58,24126	75,9525	54,4762	71,21457	38,30018	62,762	33,5005	60,78726	33,23103	65,74747	21,50765	14,07065	27,06192	31,55808
5/23/2020 10:10:00 AM	136	99,26842	100	99,77847	93,35123	99,87034	99,75768	99,93134	99,96594	99,94778	99,76009	97,87778	99,72224	100	97,88171	98,36621	99,23933	99,82745	99,19796	98,11684	98,64362	87,36869	59,42225	62,8163	86,19792	95,73608	99,14028	96,24136	86,88281	100	100	99,97285	100	100	100	100	100	100	99,96201	99,79208	100	100	100	100	99,90343	95,33163	83,95965	83,09661	90,03902	97,23012	89,80811	84,20535	71,65341	100	100	100	100	99,98129	100	100	100	99,9674	100	100	100	100	100	100	99,97768	87,47161	82,44875	97,76477	88,27282	79,98129	90,77324	87,06738	91,6588	100	99,89508	99,95406	100	99,97652	99,97906	100	100	100	100	99,97997	100	100	100	100	99,97768	94,01982	83,46976	86,30333	88,35579	56,41895	59,60924	72,52909	74,2796	100	99,83173	99,91435	100	100	100	100	100	100	100	100	100	99,90419	98,86488	99,64219	99,7429	28,01538	45,86718	54,03943	39,18904	60,01998	40,79099	56,37171	62,43769	96,82692	99,97879	99,95158	99,98005	100	100	100	100	99,87504	100	98,9689	100	99,43875	98,02884	99,57379	99,96796	49,66043	29,03038	53,0189	52,89671	83,01607	47,02849	41,44494	45,09809	100	94,93127	85,19534	96,46069	65,85379	95,44686	87,64783	99,21101	87,65079	97,58836	92,25229	99,3721	86,00465	84,54866	78,31462	97,25057	31,93414	29,34827	61,13202	54,0795	67,66385	20,95823	21,58681	26,85932	69,29944	45,88335	51,6849	83,65986	29,89977	58,31738	59,64764	77,51603	55,49604	72,76601	39,97783	62,23419	34,99075	63,22972	34,81971	66,30914	21,14279	14,66816	27,50407	30,57119
