# Supplementary material for: Neuroblastoma signalling models unveil combination therapies targeting feedback-mediated resistance
Source: PLoS Comput Biol. 2021 Nov 4;17(11):e1009515. doi: 10.1371/journal.pcbi.1009515 (PMC8604339; doi:10.1371/journal.pcbi.1009515)
Supplement: S2 File — (ZIP) [file pcbi.1009515.s023.zip › drug_sensitivity/RO512_synergy/KELLY_RO512_AZD_AEW_synergy_rep2.txt]

Label: KELLY_RO512_AZD_AEW_synergy_rep2
Metric: Phase Object Confluence (Percent)
Cell Type: KELLY
Passage: 1
Notes: 
Analysis Job: KELLY_RO512_AZD_AEW_synergy_rep2

Date Time	Elapsed	A1, Image 1	A1, Image 2	A1, Image 3	A1, Image 4	B1, Image 1	B1, Image 2	B1, Image 3	B1, Image 4	C1, Image 1	C1, Image 2	C1, Image 3	C1, Image 4	D1, Image 1	D1, Image 2	D1, Image 3	D1, Image 4	E1, Image 1	E1, Image 2	E1, Image 3	E1, Image 4	F1, Image 1	F1, Image 2	F1, Image 3	F1, Image 4	A2, Image 1	A2, Image 2	A2, Image 3	A2, Image 4	B2, Image 1	B2, Image 2	B2, Image 3	B2, Image 4	C2, Image 1	C2, Image 2	C2, Image 3	C2, Image 4	D2, Image 1	D2, Image 2	D2, Image 3	D2, Image 4	E2, Image 1	E2, Image 2	E2, Image 3	E2, Image 4	F2, Image 1	F2, Image 2	F2, Image 3	F2, Image 4	A3, Image 1	A3, Image 2	A3, Image 3	A3, Image 4	B3, Image 1	B3, Image 2	B3, Image 3	B3, Image 4	C3, Image 1	C3, Image 2	C3, Image 3	C3, Image 4	D3, Image 1	D3, Image 2	D3, Image 3	D3, Image 4	E3, Image 1	E3, Image 2	E3, Image 3	E3, Image 4	F3, Image 1	F3, Image 2	F3, Image 3	F3, Image 4	A4, Image 1	A4, Image 2	A4, Image 3	A4, Image 4	B4, Image 1	B4, Image 2	B4, Image 3	B4, Image 4	C4, Image 1	C4, Image 2	C4, Image 3	C4, Image 4	D4, Image 1	D4, Image 2	D4, Image 3	D4, Image 4	E4, Image 1	E4, Image 2	E4, Image 3	E4, Image 4	F4, Image 1	F4, Image 2	F4, Image 3	F4, Image 4	A5, Image 1	A5, Image 2	A5, Image 3	A5, Image 4	B5, Image 1	B5, Image 2	B5, Image 3	B5, Image 4	C5, Image 1	C5, Image 2	C5, Image 3	C5, Image 4	D5, Image 1	D5, Image 2	D5, Image 3	D5, Image 4	E5, Image 1	E5, Image 2	E5, Image 3	E5, Image 4	F5, Image 1	F5, Image 2	F5, Image 3	F5, Image 4	A6, Image 1	A6, Image 2	A6, Image 3	A6, Image 4	B6, Image 1	B6, Image 2	B6, Image 3	B6, Image 4	C6, Image 1	C6, Image 2	C6, Image 3	C6, Image 4	D6, Image 1	D6, Image 2	D6, Image 3	D6, Image 4	E6, Image 1	E6, Image 2	E6, Image 3	E6, Image 4	F6, Image 1	F6, Image 2	F6, Image 3	F6, Image 4	A7, Image 1	A7, Image 2	A7, Image 3	A7, Image 4	B7, Image 1	B7, Image 2	B7, Image 3	B7, Image 4	C7, Image 1	C7, Image 2	C7, Image 3	C7, Image 4	D7, Image 1	D7, Image 2	D7, Image 3	D7, Image 4	E7, Image 1	E7, Image 2	E7, Image 3	E7, Image 4	F7, Image 1	F7, Image 2	F7, Image 3	F7, Image 4	A8, Image 1	A8, Image 2	A8, Image 3	A8, Image 4	B8, Image 1	B8, Image 2	B8, Image 3	B8, Image 4	C8, Image 1	C8, Image 2	C8, Image 3	C8, Image 4	D8, Image 1	D8, Image 2	D8, Image 3	D8, Image 4	E8, Image 1	E8, Image 2	E8, Image 3	E8, Image 4	F8, Image 1	F8, Image 2	F8, Image 3	F8, Image 4
5/24/2020 1:42:00 PM	0	38,18502	16,38359	3,397091	16,66045	9,415963	8,163682	9,483035	6,76289	4,197889	6,634132	8,890846	12,09432	13,95032	6,994916	12,86258	9,913172	10,76467	6,72994	9,703248	8,185026	11,0331	6,308991	11,90229	6,346498	10,4961	7,662606	7,372832	6,178853	9,344606	7,49413	20,35768	15,01699	10,3411	15,22395	17,32689	13,37554	11,54039	9,901153	16,86802	7,689753	15,77041	4,2651	13,71111	13,66497	12,01018	4,105811	9,121906	8,347563	7,426019	13,35751	5,736489	9,106502	13,46078	14,45506	26,77995	12,63884	14,54216	16,5549	24,03646	17,0776	17,77865	12,83025	13,45698	18,45636	12,71517	11,97136	12,49551	19,96995	10,52898	4,316907	9,928852	8,497665	12,47645	3,407383	4,507488	3,515279	12,026	17,37967	10,04096	7,419871	15,76315	13,24436	15,6317	22,80062	17,69763	17,81429	17,93711	19,45361	13,55576	8,257143	10,0315	6,754187	8,320624	4,340669	8,929046	12,30079	13,48938	11,74424	8,071192	7,650724	8,358822	10,76999	22,54628	8,121269	17,02628	11,41765	16,26223	11,30056	26,46559	13,08162	14,0053	9,066368	9,169154	11,46745	7,721596	22,81457	9,13054	2,535643	10,91339	9,24265	8,79331	5,666308	9,233048	4,434267	13,30467	5,718184	13,3468	7,160768	11,97979	8,333749	14,28624	8,846432	13,6084	12,4513	17,27447	11,73906	13,42182	10,26511	11,74224	8,669181	6,756673	2,58973	9,534291	8,820043	17,08734	5,955944	7,14557	12,95141	11,90905	10,21662	11,58495	10,57658	10,03412	8,050122	7,829561	7,248563	6,780987	7,141013	10,47593	6,847438	6,566024	8,095988	13,6754	4,826274	2,67946	3,649702	7,83122	11,00388	8,162785	3,166308	5,003385	4,047925	2,70785	4,580294	5,487194	4,466249	4,643844	7,229774	4,215089	8,669871	3,632294	7,011632	5,677912	3,220394	2,817474	6,448732	5,600339	4,819643	3,989832	4,115827	11,11205	4,201896
5/24/2020 3:42:00 PM	2	36,17712	15,48561	3,756493	16,49356	9,106917	7,855811	10,11854	7,011495	4,623259	5,520627	8,291819	11,3664	12,67628	7,140459	13,0341	8,930151	10,76992	6,220574	8,745787	8,119129	10,08621	6,937169	13,15512	6,426353	10,38586	8,546156	7,243175	6,120345	9,955101	8,043905	18,94984	14,13524	11,07683	15,6538	17,17106	13,30197	11,52347	10,64897	14,59598	7,699354	15,27727	3,118922	15,08987	13,94707	10,78477	3,319035	8,51749	7,362056	6,917758	13,23974	6,212769	9,110508	12,51941	13,63782	26,45557	12,16263	14,97237	15,77144	22,90748	15,52802	16,75474	12,36696	13,66635	17,54034	13,66193	12,28013	12,91487	21,71516	10,27064	3,903141	9,748771	9,008967	11,48852	3,749378	4,552802	4,103462	10,67169	15,81572	7,846001	7,100534	15,76978	13,19373	15,56214	21,09879	17,75787	16,53957	17,7656	19,23132	14,08288	8,264879	11,34781	14,65904	7,837091	4,643982	8,831097	13,44489	12,00224	11,40142	7,598295	7,419043	7,727192	10,18436	21,164	8,37837	15,74934	10,44879	14,91566	11,31307	24,64122	14,27982	15,71197	9,535326	8,690182	11,81601	7,689407	24,66781	9,129228	3,341899	9,569864	9,082739	6,73222	5,027631	9,297497	3,862801	12,23634	5,550191	12,4504	6,664318	11,39548	7,7437	13,31682	8,150697	13,48351	12,66565	15,97611	10,32797	12,96564	10,51261	11,73643	10,36596	6,05493	2,846209	8,863147	8,934503	16,76372	5,643789	6,304018	11,7392	11,12352	9,346748	10,54011	10,37785	8,760708	6,944974	7,60168	6,893444	7,071728	6,943523	9,384464	7,385127	5,63398	7,798408	13,94079	5,366863	2,276401	4,200997	6,366601	9,927884	7,851873	3,170245	4,620496	3,541045	2,438453	4,009036	5,507847	5,865109	4,353518	7,018954	4,44235	8,731971	4,251561	6,226721	5,17048	2,969648	2,842824	5,322033	5,821246	5,341857	4,109472	4,121561	8,785159	4,317667
5/24/2020 5:42:00 PM	4	38,16314	17,40261	4,086124	18,64362	10,69408	8,544222	10,66859	7,415451	5,676047	5,995317	9,540092	12,07242	14,6828	7,494266	15,08303	10,03578	11,73588	6,795011	10,28605	9,007654	11,0463	7,50753	14,58976	7,464564	10,75334	9,065608	8,110909	6,254558	10,94869	8,607841	21,08367	16,34408	12,03166	17,26307	19,34026	15,35996	12,90347	12,05052	15,6069	8,365453	16,42856	3,65129	16,48355	14,50763	13,33458	3,963238	9,200101	8,316895	7,119322	14,49913	5,874572	10,21103	13,67671	14,63984	27,64023	13,98569	16,09506	16,81359	25,63557	18,40759	18,38424	13,02933	15,48249	20,03606	14,3149	13,66089	15,10437	23,52654	11,09796	4,217782	10,67349	9,761827	13,42272	3,627528	4,287757	4,756852	12,07891	17,13487	9,475092	8,079687	16,32198	14,45858	16,04947	22,62882	20,05457	17,75372	18,83213	20,80812	15,61927	8,731765	12,83923	16,8158	8,959163	4,339564	9,720519	15,18644	12,79648	12,48128	7,655699	8,131147	8,789651	10,80646	22,04458	9,010556	16,48431	11,34194	15,55427	12,50477	26,33379	14,99399	16,53632	10,70713	9,77288	12,55657	8,517561	26,58398	9,610688	3,782052	10,3688	9,846375	7,723047	5,640543	9,492913	4,47516	12,16926	6,320873	13,35633	7,126162	12,32821	8,156361	13,85907	9,294111	15,64779	13,82557	17,50871	10,72965	14,28568	11,37033	12,57626	11,63766	6,014728	2,933729	10,11066	9,274978	16,64367	5,838929	6,894963	12,39245	11,54551	9,751396	11,17056	10,7912	8,85313	7,652727	7,545866	6,761163	6,605189	6,899521	9,965256	7,829975	6,017628	7,974621	14,26558	5,328733	2,676627	4,668574	7,090311	10,25641	7,585586	2,845311	4,130333	3,66925	2,533087	3,942653	4,661113	5,302898	4,176752	6,609749	4,146013	8,1489	3,814724	5,416597	4,677899	2,634906	2,632695	4,895073	5,61823	5,75286	4,028169	3,212174	8,47121	4,693993
5/24/2020 7:42:00 PM	6	41,53038	19,02168	4,578913	20,37059	11,07904	9,563234	11,42545	8,853891	6,074962	6,509381	10,17946	12,51319	15,63529	8,022629	16,61907	10,1769	12,55533	6,64477	9,802582	10,3784	12,30956	7,90817	15,59855	8,313508	10,93467	10,03475	9,573803	6,764063	11,27328	8,785575	21,93116	17,03063	13,34204	18,3057	20,61899	16,88363	13,1862	12,47956	16,08518	9,093102	18,01828	3,752901	17,95148	15,71515	13,81535	3,912536	10,15577	8,571577	8,227441	15,11253	6,244267	10,87319	14,79374	16,74148	30,12793	14,10457	16,52444	18,03403	28,31717	19,82482	19,43979	14,33708	16,19135	21,39465	15,24225	14,18559	16,24793	26,25193	12,25885	4,609652	11,46476	10,12061	14,29087	4,289139	5,040479	5,202254	13,11947	18,37043	10,68371	8,497597	17,03588	15,93757	17,89905	24,25087	21,45681	18,61053	19,83049	22,07988	16,82298	9,184282	14,58513	17,02828	9,171503	5,162122	10,8448	16,39105	14,38764	13,18012	8,832616	8,476804	9,169361	10,72626	24,15838	9,909304	17,84054	11,55545	17,14322	12,64983	28,18911	16,04339	17,47789	10,91775	10,7032	13,21141	9,095588	28,29341	10,44236	3,578829	10,88438	10,30096	7,718902	5,97335	10,14147	4,692612	13,12818	6,30837	14,64985	7,112484	13,34335	8,447172	15,09097	10,29765	15,60338	13,90128	18,84913	11,64788	15,26422	12,12526	12,72899	12,07014	6,947254	2,777893	10,65995	10,52753	17,51609	6,017214	7,063716	12,72705	12,03132	9,540368	10,93391	11,26768	9,012144	7,913558	8,126175	7,094385	6,609678	7,106956	9,654274	8,331815	5,955875	8,506644	14,59508	5,490163	3,021663	4,635003	6,940692	10,58998	6,371851	2,663711	3,545673	2,902092	2,702462	3,735425	4,003026	4,301986	3,779979	6,029924	3,581938	7,437417	3,216249	5,267462	4,204659	2,536196	2,397353	4,035215	5,199906	4,96712	3,329949	2,578332	8,055095	4,136826
5/24/2020 9:42:00 PM	8	44,23914	19,94605	5,021621	21,31106	12,15497	10,77462	12,33885	9,608753	7,466705	7,289595	11,61963	13,10214	16,77242	9,261715	18,10683	11,24385	13,69357	7,819062	10,73131	11,47049	12,71959	8,496906	16,9438	8,675881	12,63781	10,48022	9,238369	7,091139	12,04071	10,00788	23,83869	18,0973	14,40021	19,37272	23,28581	17,55623	14,02748	13,77528	18,49089	9,722592	18,79414	4,131369	19,23415	17,588	15,10251	4,160864	10,38966	9,29121	9,112235	16,25276	7,350796	12,76007	16,50006	17,75986	32,8583	15,10133	18,18295	20,4329	31,06246	20,24916	20,20543	15,13843	16,73284	23,65592	16,29034	15,39995	17,97324	26,6255	12,93601	4,864473	13,23352	11,30713	15,32196	4,456855	6,042082	5,127307	13,46506	19,07666	10,8352	9,718102	19,17067	16,29918	19,41368	25,84508	22,19351	19,89646	21,03607	23,44966	17,77568	9,504586	15,16979	17,70288	10,82815	4,877252	10,89896	17,47009	15,69221	14,66664	9,12612	8,960614	9,563095	11,73954	24,37714	10,55959	19,19285	12,33311	18,39633	13,8925	30,20115	17,21969	20,02438	12,62738	11,48092	14,22283	9,392267	30,18498	10,80874	3,817004	11,30934	11,40777	8,632432	6,837008	11,23315	4,579603	13,72044	6,182789	15,26677	7,879712	14,15064	8,943551	16,07344	10,88624	17,20518	14,4744	20,3985	12,93622	16,21899	12,36634	13,60846	13,6774	6,954714	2,790741	11,65665	11,42718	17,69915	7,076979	8,031264	13,47577	13,30632	9,604817	11,65216	11,11965	9,36899	6,889023	7,828594	6,545092	6,397962	7,404606	9,25923	8,503537	6,542192	8,500014	14,3511	6,503716	2,973586	4,225105	7,310802	10,89785	6,664526	2,965227	3,621519	3,382032	2,745082	3,234969	4,454852	4,194573	3,901691	6,130843	4,689434	8,124862	3,638166	5,335779	4,432403	3,294444	2,891938	4,319946	5,831883	5,312362	3,929736	3,607496	7,74819	4,809627
5/24/2020 11:42:00 PM	10	45,62736	22,34513	5,558687	22,46996	12,23565	11,13375	13,47383	10,13304	6,722826	7,328761	12,17507	14,50114	18,22026	10,13788	19,95351	11,65789	14,94522	7,862856	11,5768	12,56272	13,70489	8,907976	17,73078	9,718998	13,85334	11,44245	9,538019	6,830308	13,32035	10,51234	26,0389	19,29846	15,4519	21,52562	24,20556	19,25184	15,93736	14,34509	20,03205	10,32044	19,91677	3,971528	21,18735	19,08944	15,5886	4,526346	11,64615	9,863024	9,179308	17,93629	6,922386	13,27725	17,84262	19,71955	36,16856	15,2877	20,14492	22,30631	32,47009	22,48701	21,2826	17,08161	18,70565	25,05063	18,01296	17,20608	18,64141	29,28485	14,04344	5,392007	14,00379	11,97626	16,00747	4,853835	6,276733	5,759215	15,27575	21,03276	11,95243	9,982868	19,88278	18,1996	20,84501	26,32805	24,91953	21,1937	21,93026	24,73253	19,17199	10,4311	17,22473	18,30481	11,29483	5,378537	11,78403	18,62201	17,14612	14,80569	9,091719	9,300398	10,17773	12,48059	26,35507	11,3753	20,87042	12,71151	19,19216	14,30517	32,06399	17,61702	20,81275	12,65107	12,45096	15,38047	9,908338	31,99202	11,51201	4,40788	11,64187	11,48762	9,784828	6,641799	11,08415	5,213928	15,28715	6,471941	16,17098	8,525641	14,82248	8,911844	16,46282	12,08389	17,66157	15,70036	21,25518	13,36718	17,33277	13,07064	14,6703	14,04157	7,892145	3,065871	12,27847	11,94124	19,27602	6,855313	7,599677	13,83158	13,4375	9,924915	11,7354	11,76855	9,277396	7,175136	8,175426	7,152064	6,521883	7,094662	10,19334	8,43384	6,640349	9,004683	14,99607	6,489832	3,221844	4,245689	7,357565	11,6476	7,010389	3,14593	3,263359	3,552788	2,598433	3,712284	4,276222	4,695582	4,648196	6,787549	4,598185	8,145929	3,945624	5,92928	4,966913	3,810511	3,132322	5,049182	5,788711	6,147836	4,235673	3,59976	8,444062	5,202255
5/25/2020 1:42:00 AM	12	45,65415	24,0138	6,251312	24,02996	13,46879	11,77947	14,91538	9,994612	8,067045	8,539042	14,073	15,71169	19,22918	10,06666	20,85033	13,09509	15,87747	8,791101	12,74819	13,86598	14,18269	9,504171	19,31	9,776884	14,58914	12,9072	10,29689	7,8469	14,49084	11,67199	28,46644	20,41929	16,15985	22,02745	25,99539	20,60414	16,61624	15,2265	21,6887	10,69062	21,31728	4,816741	22,27606	20,44001	18,30011	5,008082	11,53936	10,72944	10,67121	18,96103	7,847936	14,12619	18,99197	19,62043	37,61612	17,38112	21,30063	23,76223	34,5039	24,21302	23,25106	17,50297	20,39974	26,4993	19,17738	18,20223	20,01527	31,01092	14,69151	5,285422	14,6435	12,47078	17,17451	5,142573	6,473944	5,660782	16,30126	22,6539	13,45926	9,909303	20,48229	18,68065	21,82651	28,19504	26,90871	21,95437	23,1431	26,65658	20,94213	11,20814	17,94713	20,75355	11,743	5,43511	12,21064	19,51329	17,99969	16,14473	9,917591	10,43539	10,34497	13,53082	27,80725	12,03809	22,93732	13,76803	20,22795	15,16641	34,05339	19,26337	22,52321	13,79752	13,69508	15,47221	11,06128	34,78787	11,95623	4,468253	13,32636	12,47672	10,08869	6,916377	12,12153	5,750649	15,66513	6,175536	17,51858	8,720712	15,44934	9,230355	17,72097	12,36192	18,63243	17,04921	22,50843	14,19761	18,04508	14,20321	15,50073	14,65959	8,266538	3,22219	12,75392	12,56037	19,14788	7,919637	7,521206	14,43572	12,99065	10,3279	11,79314	11,47042	9,836222	7,075459	8,49884	7,147228	6,514907	7,472853	10,9746	8,936988	6,711981	8,88449	15,71777	6,590476	3,434322	4,156306	7,630001	12,69756	7,474373	3,119197	3,37174	4,324091	2,351348	3,665244	4,355728	4,665741	4,706773	7,098737	4,597908	8,838763	4,16867	5,976114	4,863368	4,509215	2,938909	5,104927	6,014105	6,060869	4,195196	3,592368	8,28125	5,413006
5/25/2020 3:42:00 AM	14	47,39645	24,53373	6,170148	25,21938	13,93761	12,66454	15,50474	10,62749	8,031678	8,772382	13,8217	16,67696	20,4291	11,12532	22,60368	12,96626	16,2386	9,311311	12,60997	14,26634	14,80037	10,42413	20,17767	10,6594	15,74561	12,76663	11,00292	8,418505	15,0507	11,86754	27,96364	21,65347	17,46318	23,02387	27,25989	21,68794	17,36275	17,23578	22,53502	11,6838	22,66696	4,882502	23,22039	21,82775	18,15353	5,256272	12,80601	10,87284	11,0655	20,38309	8,704064	14,68529	20,42958	22,06482	41,02232	17,38789	22,80822	24,90219	37,18578	24,08419	24,51654	19,17655	20,85945	26,80938	20,07067	19,37921	20,48975	33,85651	15,34206	5,625553	15,64724	13,09944	18,16949	5,608491	6,58191	5,983436	17,53336	23,39592	13,93347	10,50826	21,30443	19,32499	22,30838	29,65614	28,30805	23,87178	24,32644	27,60229	22,49496	11,787	18,49994	20,65519	12,76947	5,297165	13,26115	20,57002	18,19808	16,28689	10,45652	11,12946	10,44001	13,41374	29,29853	12,51713	23,52419	14,47233	21,35638	15,35795	35,9089	20,2924	22,58427	14,31235	13,32359	16,166	11,3791	35,63667	12,63594	4,73233	12,99389	12,81181	10,18478	7,051213	12,78563	6,03925	15,83907	6,475672	17,92537	9,350823	16,89772	9,626091	18,23041	12,31571	19,20625	18,07485	22,94278	14,51978	18,66034	13,95702	15,0965	16,53901	8,50326	3,172317	13,77411	12,78155	19,69192	7,84766	7,889243	15,13587	13,22067	10,65014	12,03691	11,31562	10,08869	7,359017	9,091579	7,490537	6,696577	7,863062	11,08463	8,726997	6,798809	9,217093	15,79451	7,274882	2,803727	4,449257	7,77437	12,64285	7,457104	2,747223	3,554584	4,023541	2,321162	3,720643	4,50963	5,044968	5,164885	6,989044	4,616628	9,104014	4,030311	5,613326	4,975961	4,333554	3,195665	5,27893	5,915741	6,766621	4,682181	3,803396	8,221016	5,549776
5/25/2020 5:42:00 AM	16	48,0171	25,55323	6,900765	26,42041	14,53726	13,75629	16,96211	10,71597	9,687638	9,383566	15,08255	18,3618	20,56166	11,51159	23,15173	13,6946	17,74253	9,810247	14,46107	15,05795	15,70437	10,31982	21,74928	10,00967	15,42053	12,38457	11,02744	8,900654	16,76393	12,39445	29,93908	22,37449	18,84954	23,57386	27,78549	22,93407	18,67478	18,33879	22,48218	12,66861	24,17834	5,412591	24,27083	22,35736	19,5394	4,914345	12,45683	11,36052	11,39879	21,47242	8,769202	15,63695	20,87036	23,42396	42,61198	18,46064	22,84496	26,07627	37,36565	26,66335	24,95752	19,93569	20,58017	28,48944	20,55772	19,88029	21,10231	34,72908	16,47588	6,119998	16,3275	13,7413	18,77349	6,353889	6,417854	6,308714	17,2592	23,93416	14,38205	10,91678	22,7091	19,51143	24,82987	29,97293	28,578	25,32314	25,51116	28,53883	22,16781	11,67758	18,50982	22,35059	12,73873	5,439116	13,52322	21,84889	19,4009	16,83639	10,63861	11,46248	10,85717	14,25598	29,64419	13,40324	24,01332	14,82724	22,1875	15,96859	36,77208	20,11839	23,42162	15,21206	14,18345	17,40613	11,84813	37,04914	13,07913	4,899356	13,92939	13,59562	10,52014	7,434032	12,76802	6,492872	16,21857	6,556698	18,50651	9,994614	17,14757	9,865303	19,71361	12,8353	19,59756	17,92371	23,82211	15,56297	19,44732	13,87247	16,09251	16,73699	8,51901	3,232344	14,10491	13,59444	19,74849	6,927497	7,886894	15,10168	13,8514	11,03566	12,10737	12,41766	10,53852	8,013719	9,05207	7,806491	6,703278	7,169333	11,53349	9,311934	7,080433	9,19181	16,02606	7,203941	2,850699	4,257847	7,724773	13,39861	6,904082	3,079272	3,448138	3,938439	2,450335	3,399301	4,664152	5,184502	4,699934	6,800951	3,90701	8,699437	4,37424	5,614846	4,977551	4,000262	2,961497	4,854111	5,213721	7,002031	4,58361	3,521635	7,999765	5,546115
5/25/2020 7:42:00 AM	18	50,30449	27,75109	6,478712	27,01039	15,29482	13,95288	16,40956	11,3342	9,733159	8,50029	15,15432	18,29659	22,15248	11,64574	24,02299	13,88746	18,43778	9,252736	14,08937	14,89756	16,24433	11,22721	22,14598	10,01347	17,18584	12,6711	12,14398	9,374862	16,21104	12,26749	31,35541	23,15698	19,07072	24,31491	29,44788	23,72845	18,30833	19,0232	24,82745	12,90782	25,27506	5,82166	24,68792	23,41664	20,69145	5,379849	13,37844	11,38221	12,45717	22,45234	9,64129	15,29136	21,47139	25,05381	43,97353	18,55202	23,15698	26,45329	38,22371	27,82743	26,05749	20,51579	21,82347	30,37349	21,48969	20,22698	21,65355	36,64511	17,12498	6,312515	16,58585	14,6167	19,57083	6,135057	6,704866	6,740647	17,98498	25,26788	15,37854	11,29649	23,86909	20,3927	24,45368	32,60991	28,79047	25,97956	26,39734	28,73446	23,20036	12,4272	18,59962	23,45249	13,59078	5,623895	14,1934	22,05957	19,50397	17,66143	11,16566	11,26782	11,40356	14,69454	31,06259	13,10186	25,09678	15,65899	23,61309	16,68843	38,12542	20,45839	24,05179	15,4626	14,34744	17,67269	12,46754	37,84917	13,22578	4,982386	14,73171	14,20279	10,36493	7,814504	12,39418	6,462478	16,75792	6,591236	19,02043	10,39802	17,30355	10,29931	19,60067	13,8608	19,99855	18,64597	24,19541	15,32659	20,20405	14,5546	16,2719	16,77781	8,970214	3,033474	14,70049	13,66759	19,87131	7,167398	8,285326	15,76087	13,9946	11,60713	12,38679	12,34589	10,71742	8,008537	9,226624	7,675039	6,719787	7,745496	11,66238	9,451536	7,139975	9,544375	16,24993	7,428643	3,084936	4,294112	7,940084	13,30854	7,302373	2,915147	3,964551	4,088749	2,699422	3,689904	4,269106	4,839674	4,661873	7,18294	4,03998	9,172607	4,328166	5,501216	4,90958	4,591761	3,027948	5,032397	5,314228	7,392793	4,536707	3,906457	8,227922	5,992554
5/25/2020 9:42:00 AM	20	52,17403	29,45534	7,40509	28,36013	15,54135	14,32893	18,0694	11,81995	9,919318	9,341636	15,70748	19,0051	22,8688	11,91603	24,78945	14,35905	18,63022	10,30483	14,75526	15,7673	16,55214	11,63095	22,23737	10,95104	18,90362	13,93706	12,69908	9,629131	17,31619	13,0513	33,89996	25,00919	19,99641	25,75334	31,96826	24,56413	19,89293	20,0583	23,95612	13,24146	26,08809	5,39629	26,33911	23,48116	20,98986	5,702504	13,54388	11,87507	12,14474	23,73674	9,497128	16,5978	22,90299	26,16338	47,91128	20,44209	24,68191	27,48777	40,6507	28,54333	26,93088	20,49762	21,81256	31,34035	22,44536	21,65465	22,58151	36,83487	17,51002	7,010666	17,59215	14,99876	20,38607	6,43616	6,819394	6,981377	18,52633	26,32343	16,05576	11,49439	24,6692	21,25421	26,69886	33,64487	30,33654	26,00906	26,7153	29,90343	25,07412	12,85719	19,04585	24,05587	13,92021	5,641647	14,22552	22,37767	20,29993	17,8746	11,63834	11,29904	11,10266	15,26297	31,94525	13,75912	26,28454	15,44029	24,65483	17,36592	38,9363	21,14521	25,14747	15,94648	14,90523	18,1308	12,73237	39,82406	13,50782	5,274785	14,86882	14,98888	10,57084	8,118783	13,25307	6,369778	17,48929	6,990011	19,58471	10,90503	17,20228	10,61402	20,9252	14,34523	20,86007	18,94839	24,68591	16,21436	20,76377	15,7034	16,87099	17,58282	9,12985	3,250787	14,85909	13,96034	20,30352	7,499516	8,425826	15,52297	14,12011	11,6237	12,85173	12,43217	11,03745	8,342036	9,343019	7,63974	7,069657	7,896289	11,96687	9,078871	7,13521	9,522339	16,62598	7,677042	3,244157	4,135445	8,135293	13,2101	7,026208	2,855742	3,500567	3,937818	2,935179	3,828885	4,435925	5,116531	4,811768	6,961346	3,891606	9,383843	4,458306	5,629214	4,442557	4,257363	2,499033	5,526221	5,676255	7,632765	4,686878	3,438675	8,208513	5,993313
5/25/2020 11:42:00 AM	22	54,69241	30,71052	7,645197	28,85299	16,56001	14,86841	18,32988	11,95485	10,34676	9,618217	16,54143	20,49106	23,33272	11,5797	27,10993	14,99758	18,73515	10,12005	15,12123	16,70155	17,42575	12,07463	23,29437	11,69416	19,41161	14,52766	13,61275	9,984803	17,93988	13,53649	34,96021	26,4209	20,47352	26,55974	32,75344	24,92132	19,76977	19,57698	26,63054	14,14332	28,10718	5,312569	27,10682	24,26268	20,56041	5,649937	14,6102	12,59305	12,80117	25,91319	9,288863	16,31604	24,53008	27,63311	49,17462	19,4391	24,87186	29,17648	41,47781	29,08481	28,1891	21,0941	22,91376	31,20475	23,2568	21,984	23,74081	38,32291	18,69495	7,360467	18,7766	15,37405	21,61203	7,136661	7,108753	7,918117	19,51854	27,07429	16,50351	12,32793	25,79237	21,80365	27,15262	35,48899	31,56167	26,51781	27,82811	30,61933	25,55482	13,78682	20,37481	24,81149	14,29176	5,879959	14,63466	23,49035	21,22292	19,05559	12,0144	12,21845	11,8004	15,86601	33,30902	14,18131	27,30776	16,51622	24,89058	18,28153	40,83526	21,62791	25,43954	16,62107	14,51958	18,94376	12,6251	40,45659	14,10719	4,909441	14,91704	15,17262	10,66721	8,733076	13,17998	6,526513	17,63933	6,803161	20,25081	10,92562	18,14082	10,78319	21,6208	14,4793	20,91339	19,60633	25,46502	15,58508	20,94613	15,94524	16,6447	17,95245	9,431918	3,21846	14,49913	14,50542	21,27542	7,024068	8,4614	15,63295	14,84845	11,82782	12,86279	13,16714	11,23543	8,483367	9,697241	7,744392	6,700721	7,755719	11,8053	9,884782	7,292219	9,303645	16,73381	7,444532	3,324561	4,264754	8,376023	13,24015	7,187086	2,561547	3,576965	3,752004	2,882682	3,315788	4,292316	5,05312	4,268209	6,704936	4,197268	9,615386	4,434751	5,620303	4,72708	4,244515	2,63159	5,372389	5,31478	8,258039	5,312638	3,386038	7,686851	5,696839
5/25/2020 1:42:00 PM	24	56,9025	31,43416	7,140598	31,48424	17,06496	15,07239	18,54795	12,35549	10,08932	10,03171	17,72816	21,00948	24,87041	11,92833	26,67219	16,07738	19,27574	10,16537	15,68924	17,16422	17,8958	12,61729	23,68231	11,75391	19,33922	15,76046	14,88312	10,68972	18,8092	14,8738	36,45923	28,40793	21,29269	28,40786	34,17689	26,21028	21,52962	20,56124	25,55116	15,37812	28,76209	5,555855	27,62288	24,93369	21,61493	5,789885	15,0746	13,06718	13,18744	25,85163	10,01534	16,97323	25,24785	28,50381	51,1953	21,15709	25,14333	29,9198	42,42112	31,03241	28,01538	22,07601	24,0529	32,60811	23,76644	22,97441	24,64854	40,13422	18,70282	7,590904	19,07321	15,75652	22,2458	7,064407	7,537785	7,847315	20,58604	27,42747	17,23841	12,90589	27,2898	22,05971	27,71531	36,17616	32,06558	27,2018	28,48958	30,96769	26,2547	13,91675	20,64206	24,90025	14,48683	6,154468	14,90074	23,95978	22,55913	19,72114	12,72332	11,99333	12,33574	17,17369	33,03824	14,88278	28,29679	16,54426	24,67825	18,0705	42,67628	22,51637	26,47546	16,98117	15,02528	19,45112	12,9119	41,54089	14,45755	5,266427	15,15556	15,76039	11,29904	8,677954	14,09338	7,159317	18,15194	7,884063	20,56069	11,11047	19,18421	11,56457	22,41524	15,03965	22,03719	20,18119	24,4733	16,04236	21,53729	16,40273	17,65439	18,45491	9,56938	3,229098	14,96719	14,68971	21,51055	8,464785	8,749033	16,47173	15,24391	12,09404	13,22157	12,53799	11,48997	7,81029	9,974925	7,926476	6,81753	8,681615	12,07318	9,671268	7,045757	9,609999	17,21907	7,569076	3,249959	4,313246	8,412011	13,62394	7,12844	2,665713	3,582836	3,657093	2,653349	3,531927	4,376589	5,349594	4,669195	6,657135	4,244653	9,585889	4,688813	5,469164	4,484278	4,402216	2,803658	5,421433	5,322793	8,38079	4,668849	3,572474	7,63228	5,735867
5/25/2020 3:42:00 PM	26	58,55569	33,0095	7,41324	32,28027	17,17327	16,15115	19,44629	13,35468	10,75521	9,905642	17,32517	22,18115	26,74652	12,67594	27,92026	15,78222	19,58299	11,05465	16,04471	17,42416	18,35102	12,61508	22,87737	12,59698	19,7896	17,03553	15,53154	10,80501	19,66035	15,27154	38,86474	29,49008	21,44597	29,9035	35,84266	26,61306	21,75702	21,98006	28,3189	16,4995	30,33454	5,304626	27,66475	24,88982	21,68352	6,024743	16,05092	13,68396	13,40711	26,51449	9,717341	17,24981	27,22328	29,4688	52,97083	23,27489	25,21268	30,7901	44,13952	31,77871	30,14009	23,47335	25,84721	33,77169	25,07916	23,27054	24,92865	40,3116	19,5595	7,24656	19,24127	16,39748	22,29415	7,157175	8,11975	7,150822	21,34906	29,90274	17,57288	12,99928	27,77969	22,51492	29,13897	38,25797	31,84585	27,79862	29,26765	31,85158	26,1821	14,43544	21,04042	25,50142	14,29473	5,940816	15,29413	23,83579	23,0895	19,9638	12,41262	12,21886	13,03036	17,86092	34,78635	15,20578	29,071	17,0146	25,9147	18,9048	42,49303	23,39329	26,66494	16,40003	15,32714	19,45002	12,95549	42,43444	14,71665	5,065829	14,35441	15,58169	11,5062	8,623523	14,48746	7,017434	18,94852	8,046324	21,29822	11,2911	19,66767	12,18329	22,67877	15,23106	22,17583	20,68171	25,13435	16,68953	21,90367	16,34007	16,99616	18,55527	9,741517	3,460365	14,91455	14,42377	22,32082	7,602786	9,048409	16,32543	15,28418	12,0347	13,40296	13,43032	11,19163	8,171281	9,802236	7,64582	6,788793	8,714979	12,21451	10,37308	7,156555	9,338597	17,48529	7,880955	3,065249	4,155062	8,51079	14,0815	7,137005	2,648997	3,658751	4,259436	2,748328	3,506231	4,292039	4,903225	4,832837	6,422966	4,390543	9,763	4,228144	5,343861	4,561712	4,583747	2,955004	5,178147	5,16005	8,793725	5,148653	2,755651	7,429267	5,495345
5/25/2020 5:42:00 PM	28	60,06984	34,21453	8,412841	34,5528	18,87862	17,01806	20,31181	13,55458	10,92983	11,02385	18,87772	22,65404	27,03995	12,39072	29,19451	17,71842	20,3413	11,34926	16,917	18,93685	18,7176	12,84241	24,3511	12,07878	20,64103	17,0805	16,24662	11,28191	20,70237	16,70535	41,6275	30,18927	22,89546	30,22933	37,005	27,82065	23,49483	23,17232	28,94721	16,59794	31,24966	5,513304	29,675	25,93695	22,10647	6,80689	16,12221	15,18112	14,16128	27,66792	10,76122	17,68291	28,86059	30,23949	54,63369	25,16337	25,79879	31,50793	45,36341	33,10787	30,98468	22,98485	26,29905	33,39384	25,58949	23,69025	25,64068	42,08913	20,54522	6,928534	20,20599	17,5708	23,21086	7,347826	8,040174	7,172304	22,67028	30,98475	17,81105	13,69522	28,77791	22,27578	29,9788	38,63671	33,20402	28,63299	29,7753	32,55389	26,67531	14,7811	22,14902	26,21284	14,61055	6,241918	15,29862	24,89321	24,49664	20,96244	13,05889	12,73859	13,70151	18,13329	34,914	15,24674	29,11942	17,51154	27,28752	20,00926	42,4265	23,85735	26,97986	17,19406	15,85392	19,51833	13,55769	42,68236	14,78704	5,504739	15,36003	15,75997	11,04533	9,485936	14,91041	6,68663	19,21592	8,10718	21,99809	11,73029	20,08013	11,53397	22,86037	15,57782	22,73127	21,17858	25,31167	16,01431	23,04446	16,2013	17,21934	18,48503	9,898389	3,522878	15,08089	14,7134	23,22482	7,762006	9,076937	16,98172	15,73939	12,31508	13,88822	13,47943	11,1555	8,391289	10,03951	7,614114	6,766482	8,545399	12,18025	10,16979	7,533225	9,708983	17,81133	8,166516	3,193454	4,396276	8,566535	13,61869	7,512573	2,874254	3,638856	3,543186	2,829424	3,420093	4,100561	4,97085	4,289622	6,943592	4,645985	9,561297	4,110715	5,275338	4,174265	3,941479	3,124862	5,341237	5,036265	9,454782	4,847549	2,991614	7,540962	5,945376
5/25/2020 7:42:00 PM	30	62,62614	36,57169	8,913434	35,72212	19,29708	17,77955	21,60118	13,7996	10,97031	11,48272	19,3931	23,93222	27,78183	12,76933	30,23762	17,87294	21,08249	11,37834	17,49164	19,6473	19,4344	13,55051	25,42931	13,03631	21,40971	18,35053	15,61636	11,98248	22,8947	17,2257	43,53123	31,8616	23,84616	31,27604	39,68287	28,68915	24,05663	23,75442	30,38489	17,196	32,43562	5,574022	31,53128	27,48052	22,8192	7,083885	16,61016	15,98855	13,27835	29,19174	11,18279	19,14691	29,85839	31,43665	57,96323	26,06405	27,16374	33,4145	47,57066	32,72781	32,22901	23,57482	26,94995	35,62079	25,95332	25,58383	26,66329	45,00159	20,94966	7,313357	20,66168	17,61791	23,40849	7,355217	8,963722	7,728295	22,99113	31,90242	19,27422	14,0654	29,72011	24,27843	30,73773	39,90765	34,18829	29,81861	31,63924	33,79138	27,62379	15,44609	22,22494	26,09596	14,63749	6,622251	15,68786	25,62362	25,05029	21,53846	13,45097	13,17639	13,76388	19,24314	35,98875	16,17678	30,73455	17,62475	28,04066	20,51807	43,8101	23,84167	27,58165	17,3213	15,91208	19,81584	13,40117	43,06345	14,88499	5,096706	15,05277	15,53976	12,52418	9,469772	15,91305	7,412549	19,54769	8,715186	22,5563	11,81877	19,94211	12,30383	23,81079	15,91864	23,16113	21,65644	26,42801	17,26058	22,33525	17,1321	17,57391	19,16984	10,42903	3,353159	15,01851	14,95123	22,19697	8,135915	9,483725	17,10951	15,78947	11,99402	14,04254	12,95963	11,19875	8,51224	10,02238	7,710268	6,955957	8,326632	12,62005	10,18181	7,430925	9,885678	17,90693	8,252169	3,37547	4,173505	8,506023	13,75456	7,215614	2,502625	3,509132	3,535796	2,903335	3,375815	4,34813	4,857358	4,798298	6,653888	4,514534	9,743453	4,578913	5,414733	4,501617	4,096831	2,914318	5,172345	5,192654	9,241753	5,161016	2,822723	7,309212	5,980465
5/25/2020 9:42:00 PM	32	64,46992	39,47716	8,903694	37,55043	20,39166	17,84338	23,20195	15,10417	11,59828	11,37081	20,49182	24,43178	28,57227	14,16729	30,84687	17,51568	20,99276	11,96065	18,56805	20,3775	20,09498	13,87137	25,84971	13,59092	22,02358	18,77666	16,56181	11,71364	23,41049	18,18945	45,85074	33,3104	24,39565	32,88247	40,34863	31,07848	25,31907	23,63368	31,85518	17,80649	33,30653	5,788987	32,22701	29,11161	24,16418	6,829065	17,29809	15,84991	14,47737	29,66429	12,01543	20,68627	31,30858	34,84271	60,71798	27,8199	27,85353	35,29337	48,84753	35,61036	34,07673	24,74027	27,4158	36,43996	27,71476	27,0166	27,8116	44,9035	21,08152	7,909345	21,94974	18,15615	24,66415	7,419596	8,873716	7,385264	23,87703	33,49808	19,53049	15,44858	30,47448	24,63922	31,32101	41,79881	34,24424	30,65885	32,54483	34,03839	28,15947	15,64648	23,47038	27,20677	15,29199	6,788379	15,48505	25,73421	26,77836	21,92425	12,98726	13,36207	14,03211	19,94971	37,16947	16,64946	30,82456	18,41567	27,05425	20,99062	44,73724	24,88899	28,62891	18,01158	16,32792	21,00167	13,9908	43,23531	15,15121	5,812265	14,69703	15,98592	12,38009	9,167564	15,05036	7,459521	20,45224	8,857068	22,77707	12,73431	20,00048	12,3604	23,90438	16,19329	23,57089	21,60664	25,95332	17,4694	22,88807	17,28379	18,32574	19,51191	10,36037	3,369944	15,25006	14,87401	22,35874	9,093929	9,325129	16,8328	15,66534	11,99775	13,50223	13,4214	11,4622	8,110702	11,10045	8,272478	6,769314	8,595891	13,40407	9,931892	7,758621	10,39822	18,24644	8,203401	3,069808	4,474538	8,384935	12,87833	8,198359	2,825417	3,323732	3,231239	2,985121	3,252307	4,215918	5,17117	4,584024	6,588404	5,521593	9,649095	4,154302	5,337714	4,570969	4,479304	2,388235	5,306146	5,842244	9,554045	5,118465	3,397712	7,55381	6,610231
5/25/2020 11:42:00 PM	34	65,95235	40,90263	10,34953	38,33202	21,61935	19,01194	24,74193	15,26988	11,64035	12,03028	20,66479	26,22569	29,53961	14,36878	33,20416	18,23704	22,69873	12,09231	18,85445	21,40542	20,72364	14,78794	26,39133	14,05255	23,55445	19,72446	17,05494	12,33228	25,33813	19,81432	48,00529	36,03787	25,8841	34,08785	42,69432	32,47962	26,27073	25,37792	32,93863	18,26785	34,55038	6,108119	33,50541	30,20889	25,42647	7,081745	18,0104	16,95741	15,42385	31,63157	12,24552	21,84005	32,86217	35,77993	63,64798	27,36648	29,22842	37,51644	52,07096	36,63496	34,40319	25,87194	28,69882	38,88014	28,8447	27,97462	28,99073	47,282	22,34472	8,007226	22,40371	18,76112	25,38855	8,284636	9,460101	7,909482	23,75815	32,73783	19,78179	15,56843	31,03787	25,39705	33,37547	42,64658	35,77546	31,83901	32,65881	34,9828	28,49836	16,34263	24,22269	27,38603	15,50909	6,776221	15,22346	26,90892	27,18246	23,16106	14,04599	13,93651	14,27995	20,53271	38,75063	17,44419	31,7738	18,71166	28,85334	22,0222	45,87679	24,63832	29,2573	18,00129	16,90001	20,77994	14,62326	44,67983	15,14755	6,060732	16,18514	15,8153	12,60258	10,18878	15,8419	7,656043	20,51945	9,201067	24,11935	12,82528	20,68958	12,57225	24,1724	16,14086	24,26372	21,94636	26,77815	17,5288	23,11754	18,15933	18,14027	19,94543	10,37467	3,549887	15,16544	15,53824	22,45869	7,286625	9,373203	17,01854	15,2895	12,25941	13,55728	14,68425	11,58302	9,100906	11,01777	7,850215	7,172096	7,99196	13,13156	10,79921	7,352453	9,514604	17,81609	8,169002	2,904993	4,080944	8,091498	13,24968	8,305565	2,617429	3,577448	3,128247	2,740523	3,173768	4,565719	5,01195	4,349649	6,468695	5,649107	10,04297	4,403667	5,503289	4,44007	4,147532	2,526802	5,366449	5,720118	9,648058	4,859569	3,311298	7,394314	6,906844
5/26/2020 1:42:00 AM	36	67,74399	43,26253	10,33288	40,38213	22,66751	19,97783	24,81591	16,1468	11,26713	12,18957	21,82948	27,58787	31,31121	14,64329	33,58408	19,52096	22,34645	12,31135	18,94887	22,65604	21,71185	14,98038	26,55476	14,00579	24,44332	20,33592	17,60659	13,04536	26,9686	21,1803	48,48274	37,33954	26,89262	34,41616	43,31268	33,99107	26,99436	26,40439	34,75913	18,74613	35,16758	6,695057	35,27029	30,9949	26,57065	7,162841	18,81306	17,62468	15,94766	32,43548	12,74439	21,92874	34,08232	37,31722	65,95263	30,70416	30,86462	39,54499	53,04971	38,39992	36,56886	27,07477	29,40118	40,99663	29,70747	28,97568	29,49892	48,86785	22,75468	9,079493	24,01249	19,88278	26,66197	8,971527	9,964841	7,591665	24,71782	34,67548	19,98805	16,31459	32,38886	26,23494	33,55561	42,50318	35,69049	32,83709	33,00488	35,94613	29,31318	16,39796	24,57131	27,75289	16,04208	6,631991	16,07227	27,73099	28,20444	23,70434	14,22234	14,44035	15,407	21,36888	39,38605	18,27331	32,35466	18,89002	29,81701	22,0613	45,36824	25,25137	30,93757	18,78917	16,54275	21,19812	14,52489	45,12537	15,7979	6,150185	16,05921	16,26554	12,66171	10,63578	16,58405	7,920189	20,63025	9,380249	24,21889	13,12797	20,72247	13,00398	24,33694	16,67744	25,22319	22,65052	27,64312	17,67359	23,3037	18,53732	18,58298	20,69	10,90144	3,285533	15,62742	15,97908	22,80884	8,727135	9,550867	17,57135	16,04208	12,25202	14,3111	14,19063	11,66784	8,527369	10,65008	8,350188	6,795908	8,793725	12,26618	10,3049	7,278957	9,811769	17,77168	7,975382	2,983187	4,285408	8,330709	13,68977	7,82369	2,507875	3,34404	3,414291	3,484679	3,027327	4,410298	4,77799	5,850464	6,530448	5,268499	10,48436	4,466388	5,235895	4,186353	4,091513	3,037136	5,391938	5,610564	9,772462	4,78393	3,36421	7,417385	6,819671
5/26/2020 3:42:00 AM	38	68,83891	42,91867	10,50246	42,36564	23,84063	20,50018	26,01162	17,31184	12,01522	13,09792	24,0435	28,03113	32,57792	15,91436	35,94835	20,5629	23,64058	13,22109	20,05512	23,92117	21,95893	15,77572	28,16016	15,15784	24,87138	21,28281	19,06354	13,86757	28,03299	21,23902	51,65071	37,43438	28,62794	35,69912	45,90794	35,79465	27,72857	25,73573	36,72407	19,70201	37,2592	7,554087	36,52478	32,3682	28,22862	7,391413	19,23602	18,04494	17,57412	33,28347	13,69923	24,20749	35,10817	37,81782	69,75043	33,1967	32,06441	42,00749	53,00958	40,54377	37,40771	27,77278	31,41488	42,44432	30,68682	30,04967	30,03391	51,2116	23,74157	9,232495	24,48884	20,91222	27,54822	9,63887	9,749115	7,802553	25,47234	37,17617	21,5015	16,82471	33,25742	26,39126	33,52813	43,94666	37,57812	33,74468	33,49926	36,88592	31,29676	16,16856	26,11399	28,08121	15,83244	7,461318	15,89598	27,36406	29,91801	23,89948	14,79588	14,8939	16,62736	22,24035	41,35803	18,77169	33,1058	19,36374	30,32908	22,3461	46,42331	25,98861	30,60926	18,6182	17,44384	22,40882	15,40458	45,42033	16,34084	6,497845	16,2654	16,334	12,87087	10,56746	15,83168	8,311645	21,61562	9,573594	24,47613	13,55459	20,18139	12,58476	23,70047	16,31403	25,83292	22,98968	27,61342	18,57185	24,04779	17,55229	19,12025	19,88409	10,49072	3,50775	15,80978	15,46834	22,75261	9,238713	9,27035	18,33396	16,27563	13,04674	14,04558	13,96552	12,12464	8,286363	10,60324	9,063536	7,015155	8,777699	12,44888	9,631893	7,586829	10,59785	18,02042	6,988424	3,438122	4,361392	8,631742	13,188	7,240481	2,716277	3,321729	3,366283	3,393499	3,481986	4,540783	4,659317	4,487249	6,712326	5,053534	10,29295	4,085779	5,358574	4,358215	3,846154	2,86106	5,304073	5,788434	10,18485	4,756092	3,139437	7,470712	6,770211
5/26/2020 5:42:00 AM	40	70,71826	44,7947	10,55185	43,11982	25,09595	21,0932	26,74092	17,82673	12,94306	13,43218	24,92319	29,88347	34,59356	16,32688	37,47133	20,81386	25,10051	13,81459	21,31832	23,9859	22,49827	15,88742	29,93168	15,09705	27,45048	22,75614	19,82621	14,31366	29,37811	22,37041	53,69384	38,65025	30,83872	37,66046	47,3202	37,18377	29,93051	27,8757	37,31633	19,90599	37,87674	7,13811	38,52226	33,04943	29,38785	7,877224	19,95745	18,00826	18,58664	36,00306	13,76057	23,71118	35,97169	40,28529	69,65565	32,9988	33,61855	43,38646	56,83763	40,60448	39,90785	28,97132	33,58131	43,93368	31,73326	30,55717	30,37032	54,06658	23,96407	9,762794	25,18056	21,02308	28,79918	9,778266	10,2035	8,521081	26,27003	37,77057	23,11609	18,30391	34,20853	28,10683	35,45452	44,42708	39,05967	34,08308	34,96498	36,88702	31,79874	16,5846	25,4108	28,58131	16,99706	7,809944	16,18217	27,55478	29,93438	25,40997	14,65407	15,54018	16,30049	23,2369	42,08616	19,34564	34,40802	19,78275	31,40812	23,41512	47,44336	26,141	31,87797	21,06218	17,62634	22,12292	15,61471	46,82541	15,62839	6,512212	16,46137	16,10135	12,63297	10,23914	17,05142	8,322834	22,06952	9,717202	25,34497	13,69446	21,63952	13,63727	25,23665	16,81138	27,57599	23,15491	28,22102	18,34563	24,64398	18,48958	19,07756	20,95062	10,3431	3,536762	15,59854	16,63123	23,04715	7,519271	9,762379	17,87232	16,12946	12,87108	14,03584	15,02072	11,8187	8,725271	10,29496	7,891108	6,608643	8,324215	11,51898	10,62286	7,441976	9,40871	17,70626	8,049015	3,139783	4,204796	8,40994	12,88151	7,559682	2,549459	3,285326	3,187445	3,409317	3,157743	4,315111	4,767145	4,918629	6,462064	5,40596	10,38234	4,567515	5,052083	4,291763	3,855686	2,74674	5,096016	5,786362	9,788629	4,957104	3,394949	7,383331	6,769729
5/26/2020 7:42:00 AM	42	71,95182	47,0919	10,41446	43,74517	26,63441	21,27445	28,36939	18,94072	13,81251	13,95467	26,08477	31,61265	35,1894	17,10288	38,36193	21,57169	25,90483	14,45927	21,93089	24,47785	24,11714	15,81613	31,07897	16,70155	28,57406	23,26999	20,83395	14,00289	30,6145	23,8954	55,61671	41,20179	31,82057	39,03701	50,40065	37,89311	30,67052	27,21582	38,99902	22,31018	38,71891	7,302236	39,79567	34,47992	29,40104	8,032369	20,76875	18,52088	18,77632	36,10708	15,02383	25,66893	37,59049	44,27125	73,11968	33,42859	34,78959	44,68025	59,09607	43,42783	41,61417	31,47989	33,66752	46,31652	33,40524	32,38907	33,04556	55,09008	25,78836	9,592867	27,0968	22,66012	29,93625	9,73468	10,23327	8,922207	27,53102	39,53733	24,48207	18,66517	35,64524	28,89941	36,50089	46,32143	40,73352	36,13451	36,02674	38,18219	32,17741	17,10012	25,95788	29,45071	17,32655	7,619985	16,79425	27,81789	30,79341	26,08953	13,96296	16,44714	17,24988	24,24334	40,70368	19,40622	35,23334	20,42337	32,13783	24,12135	47,12693	27,33601	33,39889	20,80584	16,77283	22,09287	15,14319	47,61543	16,26734	7,202904	15,35091	16,92094	13,27524	9,231668	17,7828	8,339274	22,57198	10,58065	26,89932	13,72741	22,83654	14,36685	25,31782	17,19945	27,04424	23,78122	28,83179	18,47998	24,73586	18,05966	19,57905	20,18153	10,68088	3,788061	15,68827	16,50765	22,96157	8,17287	9,765903	17,98982	16,62218	13,15774	13,79179	14,41486	12,23192	8,567985	10,42454	7,865207	6,691257	8,637474	11,82768	10,72274	7,464703	9,244378	18,18945	7,920743	3,113189	4,463763	8,251963	12,50262	7,68837	2,489362	3,566189	3,630361	3,383828	3,340448	4,234569	4,813495	5,532784	6,522644	5,380194	10,29737	4,78172	5,133455	4,360217	3,881176	2,620331	5,205847	5,611048	10,05112	4,976721	3,175702	7,253537	6,726487
5/26/2020 9:42:00 AM	44	71,7765	49,59577	11,42255	45,45335	27,21831	21,58461	29,02865	18,79538	14,70726	14,65946	26,82188	31,63372	36,78561	17,46201	40,45341	21,90325	26,51028	15,08849	22,43687	25,47559	24,30012	16,40176	31,90692	16,58129	29,9082	25,38261	21,76102	14,75423	31,41779	24,83657	56,9132	41,94525	33,28015	41,01991	51,30761	39,35759	32,37048	29,38646	40,77911	23,1958	41,21747	7,47755	41,41109	34,87035	30,35063	8,470174	21,9657	19,4487	19,3433	38,24084	15,20177	27,13196	39,38522	44,69752	75,48927	35,18077	35,41825	46,53632	62,26072	45,92907	42,00728	32,48502	34,99275	47,98948	34,79616	33,7328	35,34911	57,58876	26,14211	10,23189	26,94974	21,51698	30,95719	10,90738	10,81344	9,086746	29,11908	41,62274	25,45093	19,86751	37,30044	28,87793	38,32325	48,39392	41,79356	36,72213	38,04266	39,25005	32,84828	17,71476	26,3217	30,72537	17,78397	7,835018	16,3684	28,27669	31,05687	26,68069	16,93786	16,25159	17,1884	24,27235	45,83154	19,53436	36,34671	20,59993	34,1456	24,56289	50,00498	27,80628	33,55487	21,3313	16,78582	23,49787	14,80072	48,0341	17,43016	5,870358	14,88768	16,84744	14,36588	12,4886	17,83516	7,586	23,47432	9,001368	27,36496	14,63341	24,91041	13,58608	25,75355	18,1183	26,84889	23,93478	29,26379	19,2948	24,95883	19,00683	19,69316	21,26409	10,67328	3,802291	15,51517	16,71861	22,54103	7,42374	9,59549	18,56419	15,97079	13,03195	13,71436	15,49521	12,3405	8,772588	10,44043	7,721665	7,0231	8,199671	11,68981	10,86345	7,634423	9,518264	17,7924	7,955005	2,914318	4,183729	8,292717	12,43845	7,563897	2,549804	3,413185	3,29617	3,328222	3,378993	4,401802	4,988395	5,125511	6,51318	5,260969	10,40078	4,407742	5,341097	4,394341	3,840904	2,900986	5,102924	5,440706	10,00421	4,832905	3,226266	6,9744	6,739818
5/26/2020 11:42:00 AM	46	73,04128	50,99918	11,94753	47,35791	28,73225	22,36772	30,57589	19,55937	15,51759	14,85681	27,70453	33,5789	38,27869	17,77188	41,53529	23,00059	27,44349	15,58383	23,56612	26,08235	24,99648	17,84814	32,47886	16,875	31,03131	27,77465	22,40364	14,75326	32,93166	25,49341	60,48477	44,17081	34,59895	42,53247	53,32166	40,99269	33,29742	29,84575	43,50347	23,69025	42,44239	7,53143	42,79834	37,42236	31,54102	9,348061	21,6342	20,17055	20,1088	38,60514	16,34622	28,61613	40,69953	45,92092	75,93604	37,09439	36,49412	46,83017	63,33292	47,48805	43,96303	33,13066	37,91832	50,05685	35,35934	35,11356	36,04913	59,23898	27,30071	10,8066	28,67754	22,60645	31,23259	10,54653	10,94952	9,922221	29,73917	41,05064	26,24392	21,04954	38,5845	31,57141	38,66041	49,03155	44,03515	37,2266	38,79635	40,54404	34,82807	18,23476	27,45959	30,29855	17,94085	7,95072	16,84937	28,79221	31,6981	27,54421	15,10431	16,97205	17,78791	25,51683	45,05188	20,51807	36,16732	21,34443	34,15409	24,92851	49,63756	27,88593	34,06872	21,54862	17,78252	24,02347	15,95981	49,12964	17,04741	6,174293	16,4173	17,22487	14,1132	12,47568	18,23552	7,833361	24,83084	9,533392	28,32981	15,00159	24,61974	13,78958	26,65804	17,5659	27,47845	23,99059	28,57676	19,32381	25,74436	19,56261	19,64149	22,11414	10,90759	3,767822	15,39035	16,9867	22,32358	7,468502	9,780891	18,12051	15,66037	12,93035	13,30004	15,75894	12,18059	8,893817	10,60828	7,92461	7,06337	8,003978	12,33484	10,6145	7,418077	9,034181	17,65895	7,90824	3,031126	4,162729	8,021869	12,45704	7,290976	2,514368	3,598723	3,40538	3,596997	3,158018	4,251699	4,867858	5,286666	6,343115	5,16668	10,52076	4,296184	4,941494	4,30772	3,903349	2,809737	5,154523	5,349802	10,03626	4,820748	3,165479	6,995331	7,260928
5/26/2020 1:42:00 PM	48	74,70947	53,09269	12,41973	48,50257	29,80452	22,84704	31,25539	20,45998	15,74975	16,11447	28,41208	34,43434	40,12095	19,438	42,3758	23,67954	28,01641	15,54169	24,63279	26,6867	26,23121	18,80664	33,02104	17,51955	31,66287	27,68243	23,10607	15,13995	34,11189	27,59899	62,17279	46,01349	34,61276	44,17973	57,07739	42,80628	34,56005	31,08332	44,44981	24,33991	45,29247	7,699214	44,36195	39,95966	32,38333	9,030656	23,07927	21,38767	20,96499	40,34469	16,32868	29,09123	41,46586	46,06633	78,18572	37,96834	38,97533	49,73765	64,71251	48,39958	45,14002	33,56481	37,72885	51,60602	36,77664	35,62708	37,69736	61,10487	28,53766	10,99552	29,51129	22,91515	32,38809	11,30478	12,51589	9,475298	30,16026	43,55748	27,64319	21,39361	39,87559	31,00982	40,7943	51,13409	45,04062	39,37632	40,19784	40,8113	36,13927	17,8308	28,36849	32,02773	18,91827	7,731612	17,45413	29,27546	33,6057	27,97856	16,97696	16,5167	18,38355	26,61189	49,47309	22,28773	37,69252	21,89766	35,45963	25,28674	51,47927	27,86009	34,18083	22,2201	17,86486	24,3969	16,39872	50,45895	17,49703	5,961055	16,33614	17,94492	14,1686	11,46904	18,20589	8,317376	24,63321	10,31139	28,31779	14,42039	24,67389	14,27491	26,98691	18,61662	28,68266	24,59017	29,4114	19,93569	26,2031	19,14249	20,62852	21,93019	10,60048	3,585185	16,09914	16,79632	22,34865	8,062279	9,947226	18,72382	16,09396	12,99921	13,52909	15,16717	12,502	8,488339	10,49327	7,752749	7,015224	8,221292	11,7432	10,54957	7,47831	9,270004	17,86265	7,666336	2,831081	4,400835	8,507405	12,35259	6,998715	2,470988	3,182264	3,173215	3,551545	3,05627	4,238713	4,939145	5,206123	6,213459	5,037163	10,65913	4,457063	5,41128	4,875525	4,083361	3,163752	5,136495	5,273196	10,52567	5,077918	3,173906	7,24511	6,889092
5/26/2020 3:42:00 PM	50	76,80358	55,93701	13,40462	51,38359	31,85732	23,74689	31,88619	20,29433	17,19164	16,86443	30,67825	35,27119	40,71825	19,84831	44,41424	25,2515	29,57933	15,72095	26,08408	28,28539	26,38739	19,44104	34,28167	17,13141	33,58788	29,17627	24,51329	15,07888	36,16124	28,06124	64,51281	46,93447	36,00015	45,20509	58,9265	44,17834	34,71893	31,95257	45,6386	26,18714	47,31032	8,186961	45,56228	40,32998	34,29777	9,368714	23,04957	21,80689	21,41599	41,34422	17,89636	30,478	44,52034	48,31835	80,24232	39,54154	40,4101	50,59806	66,49668	50,7501	47,22052	34,57194	40,48374	52,91784	37,8011	36,98407	40,05354	63,86798	28,78716	10,90317	30,76806	23,35544	33,48834	12,69846	11,83328	9,063605	31,43036	44,79243	28,57261	21,44997	39,50031	30,47952	40,73352	54,12528	46,39817	41,74252	41,12138	43,50029	37,11345	18,93892	29,55791	33,35868	19,72266	8,146345	16,636	28,62456	34,53304	27,44765	18,16078	17,40951	18,0341	26,72331	48,32981	22,54117	39,09877	22,38727	36,07413	25,76488	52,24849	28,65938	34,84361	22,77271	18,87503	24,20915	18,2061	51,41365	16,84771	6,655061	18,23304	18,16493	14,20417	11,88799	19,58071	8,500291	25,22249	10,81986	28,50582	14,80024	25,04932	14,75354	27,59532	19,1925	28,71719	25,08538	30,13394	19,37845	26,63676	19,84672	21,21892	21,78493	10,97342	3,965034	15,62196	17,28649	22,59761	7,990165	9,756093	18,51818	16,41834	12,7055	14,0129	15,31906	11,65313	8,496974	10,21959	7,860784	6,605742	8,477909	11,39748	10,43476	7,45227	9,395585	17,58545	7,615426	3,011992	4,588031	8,079549	11,93966	6,947392	2,633524	3,026774	3,301213	4,034939	3,157949	4,108643	4,835392	5,215241	6,37641	5,009671	10,30173	4,32043	4,984666	4,866131	4,061947	2,85961	5,102302	5,287426	9,97016	4,909027	3,137917	6,94007	6,726556
5/26/2020 5:42:00 PM	52	79,19713	58,18911	12,80925	53,23595	32,60389	24,526	34,58541	21,76282	16,78513	17,01039	31,62743	36,27245	43,17791	20,78153	44,83194	26,04491	30,19818	16,13513	26,74231	29,13835	27,05888	19,44504	32,75538	18,01849	34,04309	30,27361	25,89737	16,57714	38,45712	29,91442	66,63054	47,97752	36,97482	46,87762	60,1604	45,6661	38,10849	33,09917	48,07271	27,09225	48,79552	8,713874	46,4316	41,67654	35,47365	10,09595	24,11272	22,36454	22,4922	43,77286	17,74985	29,719	46,37627	49,63072	83,2921	37,89512	40,88549	52,38105	68,22826	53,56591	50,3342	36,44653	40,05706	55,95849	38,11975	38,70462	40,95505	65,71336	29,78676	10,40368	32,43003	26,07289	34,43026	12,25996	11,72138	9,843129	33,37775	46,8837	30,5868	23,17694	41,69222	32,67421	42,7645	54,52897	47,11428	42,39196	41,72524	44,20155	38,32511	19,2535	30,27872	32,99852	19,51191	7,606308	17,17237	30,03198	35,71901	29,40692	18,81693	18,02242	20,13995	27,72809	50,50488	22,71082	40,41287	22,50857	37,43756	26,58696	53,67443	29,86731	35,80225	23,31337	19,69717	24,00558	18,0008	52,25692	17,41331	6,984831	18,15539	17,82687	14,0205	12,69549	19,43972	8,63333	26,05976	10,04697	28,98942	15,87167	25,69194	14,75851	27,19697	18,80036	28,36849	24,87946	29,82724	20,20087	27,62468	20,23292	21,49094	21,63993	11,14466	3,881176	15,60255	16,92695	23,36587	7,49109	9,601914	18,27061	16,49184	13,01593	13,72575	16,07966	11,61769	9,161071	10,44195	7,663297	6,712187	8,252722	11,43768	10,59689	7,605686	9,256051	17,14488	7,244005	3,060276	4,175785	8,186408	11,94242	6,793353	2,443772	3,179224	3,265017	3,73508	3,221292	4,166045	4,944394	5,427581	6,457643	4,923602	10,65463	4,78089	4,942253	4,796088	3,973875	3,274895	4,962078	5,33792	10,05257	4,844648	3,026152	7,217203	6,82202
5/26/2020 7:42:00 PM	54	80,3009	59,78994	13,5838	55,32771	34,27601	26,66791	36,30271	22,91812	17,29685	17,61259	31,88384	37,79288	44,16812	20,38793	47,4667	27,18619	30,75355	17,72616	28,21162	30,30346	27,39991	21,11717	34,37114	17,91798	35,37481	32,05377	26,07185	17,68381	39,8785	31,829	67,66414	51,77968	39,30295	48,10048	61,96348	46,83984	38,68286	34,75768	51,23217	30,86829	52,31254	8,539456	49,5117	43,50347	35,32901	9,636038	25,16917	23,1614	22,97096	45,04317	18,44337	30,29399	49,39518	50,85999	84,35221	41,94277	43,5731	54,6138	72,13963	54,19085	51,35721	36,32854	42,74267	56,86318	40,12337	39,41348	41,91106	66,69658	30,7137	10,1615	32,9244	27,712	34,98563	13,61523	12,4082	9,834563	33,69426	50,81828	30,71528	22,34099	42,19158	32,86845	43,50478	56,47768	48,94921	44,00572	41,8779	45,89785	38,82502	19,46266	30,72461	35,38807	20,04752	8,385833	17,40433	30,66044	34,8146	29,90488	18,71277	17,20884	20,1941	27,3414	49,91455	22,93649	42,08872	23,24574	38,5655	27,52038	54,1668	30,90746	36,95354	23,36318	19,53774	25,14637	18,97491	53,01386	18,02643	6,904496	18,74337	18,15622	14,78635	12,89422	19,82538	8,668422	26,81214	11,23646	29,82924	15,78118	26,44016	15,02445	28,86764	19,68364	29,31311	24,87159	29,90398	20,7166	27,54324	20,69263	21,33835	21,99326	11,54882	3,977951	16,10591	17,52867	22,77285	7,435137	9,604403	18,59582	16,77097	13,53214	14,18504	15,7387	11,92771	8,961787	10,60145	7,555675	6,705419	8,586289	11,75709	10,75438	7,174239	8,708693	17,32475	7,598088	2,732786	4,518265	7,873771	12,06627	6,794941	2,446604	3,331192	3,403929	3,637199	3,417469	4,335627	4,756023	5,352426	6,188177	4,964702	10,36348	4,844303	4,885818	4,705114	3,931118	3,129559	5,107828	5,146787	10,23603	4,88333	3,079203	6,949946	7,103919
5/26/2020 9:42:00 PM	56	81,44997	62,08817	14,88865	57,23635	35,87188	27,82784	37,38768	24,25239	18,49746	18,61102	33,752	40,83437	45,43822	21,36895	49,64315	27,66806	30,87499	17,89532	28,91724	31,19868	28,35012	20,93916	34,85902	19,68384	37,03049	33,94997	28,00446	18,90335	42,22646	31,30015	70,91643	52,15676	42,66495	49,95179	63,2644	49,63922	41,49183	35,60165	48,54319	29,41382	52,20056	9,340876	50,24937	42,16029	37,21168	10,75037	26,31569	23,66925	23,82591	46,84184	19,25087	31,68608	51,33352	53,15201	86,31078	43,47321	45,28949	56,07668	71,0847	57,36316	53,5244	39,40664	44,08523	57,89788	40,63026	40,64801	42,88027	66,93972	31,36377	11,18624	33,07016	27,42022	36,01583	13,08839	12,44833	11,01307	34,32561	49,3167	33,04245	24,43399	43,91751	35,04538	43,62725	56,81718	50,30918	45,21572	43,39447	44,94736	40,54528	19,49623	32,40992	35,41985	20,32542	9,254533	17,64534	31,10542	35,81889	30,79023	19,30862	17,67821	20,53513	28,64066	53,21438	23,76623	42,80608	24,65642	39,24632	27,50035	54,82551	31,08519	37,90092	23,94507	19,97002	26,53432	19,20245	55,10126	18,62366	6,896897	18,32421	17,90182	14,14318	11,53563	19,96878	8,779428	26,69637	12,03906	30,16378	16,13906	26,44777	16,23992	29,13261	19,83815	30,01319	26,15751	30,05201	21,09437	27,35321	21,28841	22,18874	22,29132	11,61341	4,207076	16,02108	17,73741	22,7466	7,288282	9,469841	18,35958	17,60638	13,5197	14,1838	15,92023	11,96169	9,174541	10,49086	7,748329	6,628192	8,453664	11,93261	10,29281	7,238616	8,810304	17,60416	7,658392	2,63684	4,368921	8,01372	11,4823	7,318122	2,419665	3,18855	3,272753	3,754835	3,179985	4,356005	4,898251	5,336884	6,242402	5,264077	10,70016	4,548519	5,109347	4,377349	3,986862	2,777547	5,093598	5,312984	10,25213	5,146096	2,885375	6,928811	6,720339
5/26/2020 11:42:00 PM	58	83,13509	63,19477	15,35091	61,27273	37,08575	28,15691	38,34653	25,0333	18,82543	19,32354	34,62091	41,0981	46,1361	21,68642	52,00714	28,67271	32,76283	18,56136	30,24246	31,18983	29,38951	20,74961	35,686	19,53408	39,31366	34,52054	28,14704	20,0286	43,00834	31,98138	72,56107	55,50495	43,82474	52,46228	64,69185	50,84736	42,38769	36,96618	49,88741	30,50488	55,09325	9,403114	51,30795	46,1631	37,19095	10,22512	26,53211	23,78647	25,49825	50,39097	18,86874	33,04287	52,28779	54,99005	88,06891	44,10126	46,72615	58,99653	74,42204	60,26567	55,26049	40,21579	46,23936	59,68777	43,01821	41,76883	44,00241	68,59609	31,45944	11,80019	34,3511	28,00122	36,64408	13,59686	12,79993	11,1774	34,56123	51,09686	33,63665	25,042	45,65547	36,16697	44,73019	58,88691	51,19778	45,94614	43,97346	45,77442	41,76572	20,94917	34,2086	35,58453	20,49141	9,493604	18,86653	32,49185	36,93772	31,78451	19,33438	18,36228	21,10287	29,56192	53,65206	24,49043	44,01519	24,50479	40,57961	28,6361	55,2381	32,18481	38,95363	24,41541	19,91434	26,99602	19,46363	56,41703	19,15534	6,855729	18,82985	19,14573	15,37114	12,25181	19,59867	9,566824	28,11671	11,76192	32,02938	16,36232	26,76234	16,13851	29,17503	20,28805	30,25455	26,28067	30,0554	22,20373	27,65556	21,7287	22,28048	22,63608	11,73035	4,192916	15,97742	17,32413	22,714	7,788116	9,202379	18,82612	17,34665	13,67768	14,09538	15,9947	12,03125	8,928493	10,79824	7,783971	6,861323	8,538902	11,69893	10,22332	7,257267	8,777287	17,09446	7,242899	3,030918	4,789732	7,967989	11,60947	6,858698	2,453581	3,073124	3,482399	3,755181	3,148624	4,196439	4,891482	5,290395	6,244267	4,87366	10,47635	4,219787	4,928023	4,881603	3,967106	2,945126	5,138912	5,314365	9,971818	5,073359	2,991821	6,971706	6,610645
5/27/2020 1:42:00 AM	60	83,43826	65,59019	16,85331	64,35482	39,19548	29,79402	39,50003	26,17761	20,00394	19,82849	35,93149	42,63457	47,21161	22,35169	55,47324	30,78139	32,86459	18,74386	31,39119	32,46656	29,62119	21,47698	36,49674	20,00781	39,9348	38,28035	30,67218	21,29069	45,62693	34,88375	74,83815	56,28799	45,8227	52,4033	67,7115	53,07824	42,84863	36,87928	52,83944	31,16338	57,21037	10,22795	52,98381	47,26023	38,30743	11,40183	27,48004	25,35864	27,65652	51,49847	20,28639	34,66664	52,78812	56,62992	88,70558	47,91791	47,89567	61,13195	76,36736	59,8126	57,01205	41,99208	46,56706	61,43375	43,04791	43,97291	45,17974	70,29612	33,64777	11,34823	37,9579	30,66852	37,1904	14,07638	14,6741	11,27355	34,58831	52,21603	33,40593	25,65166	46,46179	37,50671	47,44695	59,80322	50,99027	47,34596	44,70325	48,14517	41,43941	20,77828	33,80919	37,84504	21,87072	9,186837	18,84816	33,03651	37,91439	32,9092	19,12481	18,80664	22,10668	29,77177	54,08481	25,04352	44,82793	25,35256	40,87954	29,22531	56,02302	32,69783	40,19155	25,36839	20,23507	27,28276	20,30628	57,18591	19,51094	7,082021	19,00821	19,0741	15,02881	12,71137	20,42551	9,638732	28,42272	12,11939	32,4855	16,82934	27,02759	16,53577	30,28584	20,54094	31,60029	27,2353	30,01817	22,55443	28,92614	21,01445	22,80822	23,28422	11,74382	4,154716	16,16483	17,77893	22,68326	7,853808	9,458375	17,6186	17,14605	13,46237	14,35089	15,95097	11,86222	8,612954	10,60145	7,672346	6,867126	8,210103	11,88688	10,21738	6,864017	8,607704	16,75605	7,830046	2,95977	4,751119	7,902575	11,52016	6,97067	2,388166	3,21998	3,427277	3,874268	3,013166	4,338182	4,867167	5,13532	6,150669	5,220283	10,72116	4,356833	5,048354	4,635624	4,039221	2,670964	5,368383	5,158599	10,03868	5,236171	2,960047	7,059985	6,754048
5/27/2020 3:42:00 AM	62	85,43324	68,62546	16,9972	64,68536	39,44691	29,76991	39,94419	28,48019	19,31345	20,5926	36,68663	43,89561	48,87752	25,2962	56,20592	31,97074	33,96289	19,89369	30,99801	32,97027	30,91588	21,42179	37,40108	20,7865	42,59878	36,62778	30,84895	21,40425	48,25742	36,46793	78,73038	62,20732	47,41151	54,53304	70,17822	55,26974	45,83141	40,38247	53,23615	32,74854	57,59864	11,07987	54,75554	48,18192	39,04537	11,40708	27,6597	26,35728	27,24124	52,35273	21,5826	36,38145	55,40782	57,95197	89,79726	49,97859	50,47372	62,71759	77,71677	61,7631	59,67514	43,53131	49,79926	63,4882	44,41016	44,16176	47,6088	73,00114	34,16867	11,47477	38,54712	32,53737	37,9481	15,11598	15,28349	11,7919	36,66888	54,13275	34,59936	26,9905	47,32248	38,64279	49,89182	61,1678	51,81898	49,46148	45,68883	48,58801	42,51154	21,43139	34,59916	38,09743	22,20988	9,473434	19,92616	33,58989	38,20748	33,48082	20,12171	18,94452	23,11989	29,79174	56,75743	25,09222	45,86393	25,79562	41,13396	29,22939	57,30016	34,717	41,03193	25,22001	20,22671	27,47251	20,67336	57,06461	20,31271	8,120166	19,28928	19,18138	14,72646	12,86065	20,03951	9,677415	29,9122	12,86659	33,1929	17,06655	28,54967	16,59524	30,4023	20,8104	31,54385	27,22363	30,64275	23,20692	28,83441	21,95796	23,72914	23,21729	12,10558	4,169361	15,74678	18,02291	22,47914	7,405642	9,643775	17,92136	18,0361	13,45753	14,06071	16,04042	11,90843	8,593335	10,58777	8,021592	7,045757	8,096127	11,47754	10,19065	6,801987	8,468793	16,55546	7,671793	2,76539	4,486765	8,171282	11,52886	6,933992	2,666404	3,053437	3,41284	3,95557	3,08169	4,151746	5,026456	5,235826	6,136024	5,051116	10,46274	4,161624	5,348972	4,764451	3,969593	3,085972	5,100851	5,188578	10,27237	4,96484	2,626547	6,889714	6,860909
5/27/2020 5:42:00 AM	64	53,8284	15,7608	32,77029	29,8928	58,80816	31,33379	44,00475	36,4631	38,3381	29,92381	49,67638	34,27657	41,56686	32,09542	47,57536	33,834	29,4686	32,88559	52,24449	27,16111	28,56964	10,98986	42,16864	16,73913	36,13769	24,27712	25,86939	15,35332	19,9216	16,26236	26,23729	18,56529	26,57611	8,71636	32,15525	7,692515	13,28754	6,488106	24,43213	13,78716	26,17533	6,872238	35,6938	15,69753	25,5533	3,724304	37,5239	10,51786	24,25239	5,621339	16,59359	2,985743	19,74808	5,709895	16,55718	6,243922	0	0	0	0	0	0	0	0	19,07445	2,783764	18,08859	6,859319	4,593764	3,990315	21,766	5,3402	0	0	0	0	0	0	0	0	0	0	0	0	0	0	0	0	0	0	0	0	0	0	0	0	100	20,26954	100	16,03745	100	0,322447	100	0	100	0	100	0,2530946	100	0,05774757	100	0,1276525	100	15,92265	100	17,36219	100	0	100	0	0	0	0	0	0	0	0	0	0	0	0	0	0	0	0	0	0	0	0	0	0	0	0	0	0	0	0	0	0	0	0	0	0	0	0	0	0	0	0	0	0	0	0	0	0	0	0	0	0	0	0	0	0	0	0	0	0	0	0	0	0	0	0	0	0	0	0	0	0	0	0	0
5/27/2020 7:42:00 AM	66	89,25543	72,42623	18,80692	67,6097	41,90871	33,21072	43,83711	30,31402	21,29055	21,10888	40,26028	49,31401	52,22509	25,79452	60,74085	34,08191	36,77519	21,08526	33,26329	37,07602	32,07512	22,92979	39,29252	21,2129	45,70493	38,85092	33,75926	22,48404	51,27985	38,94921	81,52803	64,95421	50,46648	58,89706	73,67795	60,09194	48,92435	42,45393	60,38138	35,78664	63,65281	12,40937	59,72653	51,73719	41,69222	11,74528	28,93519	27,47969	31,37275	55,16523	23,65488	39,13255	59,84023	64,30862	91,85517	55,10976	53,49387	66,65866	82,11138	65,29834	64,51764	45,37626	54,08253	68,55238	48,10421	48,3486	52,99045	77,55589	35,32314	13,30149	39,7047	32,88524	42,75406	17,45096	16,25338	11,93924	40,35588	56,3481	38,76596	29,47012	54,53278	45,0992	52,5869	64,42985	57,56825	53,48917	50,28549	52,56818	47,29705	21,95754	36,93061	40,0612	23,21293	10,1528	20,07481	35,85572	41,71633	35,05906	21,0999	20,23576	24,70684	32,78156	58,37492	26,24896	48,69674	27,73527	45,0641	33,30681	59,32955	35,99166	42,60949	27,20788	21,99816	29,56738	21,4899	59,37666	20,4836	8,518043	20,4749	21,13299	17,04147	13,55997	23,16596	11,49778	32,85912	14,37686	35,53161	18,36152	32,84283	19,4333	34,13697	23,7011	41,79487	30,12655	33,27027	25,07495	33,92649	24,7773	26,10653	26,17091	11,70072	4,965324	18,24595	19,201	25,6192	7,40212	11,19419	19,34972	19,24728	14,68916	15,59688	17,6671	13,48827	10,41598	12,53468	8,633745	9,121905	9,293904	13,36048	11,16559	9,052001	9,551835	19,9924	8,374365	5,418187	4,82061	9,481653	12,74701	8,316203	2,989058	5,478558	4,260057	5,500732	4,296737	5,264561	5,96893	8,286706	7,286625	7,355632	11,54786	14,89176	6,093474	7,538475	5,705405	5,862139	6,330957	7,71303	10,09146	11,50399	3,569988	10,3623	6,680482
5/27/2020 9:42:00 AM	68	90,63772	73,93298	18,92725	68,79483	42,94098	33,50879	45,49293	30,72841	22,34223	23,62193	42,02123	48,94659	54,66644	27,33014	62,28221	35,84169	35,98751	21,19046	33,91634	37,82286	31,73637	23,41823	39,04102	21,51781	47,54552	40,44126	35,94758	23,47777	54,28009	41,68242	82,45331	67,48204	53,12976	60,46447	76,24269	61,92978	51,12056	45,10285	61,03324	36,1573	65,03688	13,70413	60,84412	53,22923	43,10338	12,3595	30,62852	28,78785	31,39706	56,31881	23,28926	39,37928	61,77657	66,11731	91,31252	56,43526	53,62539	71,51195	81,3311	68,97802	67,72602	46,36964	54,54086	70,25675	50,89336	49,77378	55,05437	79,54051	36,65983	14,03224	38,61316	33,06194	44,63086	18,13025	16,55649	12,32821	42,50567	58,50603	40,17601	29,13704	55,73359	44,97051	53,21916	67,88924	58,99142	54,60696	51,04823	53,72202	48,22005	22,57246	38,21888	41,04671	23,70738	10,94289	20,79755	36,04443	42,48018	35,75141	22,18322	20,27921	26,38698	34,42536	58,77121	27,80573	49,93811	29,20563	43,44337	32,57439	61,10363	36,00795	42,58973	27,80677	22,98457	30,55323	21,53114	59,16721	20,47759	8,700474	20,93639	21,49902	17,26183	14,46093	22,14758	11,87431	34,53782	15,671	36,45771	18,3553	32,96433	19,47578	34,09586	24,74159	40,93169	29,52482	34,01401	25,39484	34,44394	25,24487	27,64651	25,62065	12,0307	5,058854	17,81899	19,69848	24,57028	8,105798	10,16675	20,90794	20,29834	15,09961	16,19909	17,17797	13,88207	10,15549	13,07278	8,884147	10,93087	9,194227	13,99736	11,05776	11,89863	10,279	20,00304	7,946921	4,317322	5,17124	9,790217	12,47403	8,598862	2,6271	5,20481	4,360287	5,807913	4,101942	5,228573	5,020378	8,875098	7,340781	8,916059	11,14673	7,896082	5,617816	7,126852	5,628799	6,753358	6,464619	8,567501	9,954755	11,1372	3,88311	10,80605	6,329507
5/27/2020 11:42:00 AM	70	90,86283	75,44568	19,90675	71,29995	45,7568	35,1854	46,67468	31,32018	23,45912	23,93091	44,58879	52,3329	55,97763	27,73417	65,70113	35,63716	37,96046	21,43547	36,92087	38,44924	31,87935	22,81443	42,05543	22,48508	49,71486	41,73209	37,75862	23,24954	58,36808	43,37989	85,27956	69,29253	55,18823	62,33055	78,6734	62,66959	52,28399	46,3693	62,97621	39,19658	65,24778	13,33119	63,31905	55,71722	45,34773	12,48287	31,79528	29,33701	31,72421	57,2599	24,53698	40,4367	63,83876	67,83951	92,68036	59,07004	58,29334	72,04694	84,27201	71,00313	70,5906	49,68288	57,95715	71,6952	53,20817	52,47044	58,53883	82,22363	37,13873	13,57717	42,01502	35,65775	44,44968	18,63299	16,96404	12,93027	42,77312	60,42495	41,41599	31,62468	56,00976	45,63784	53,85155	70,8846	60,15134	55,17489	53,48267	55,51855	50,84218	23,04425	39,57981	43,10828	25,07723	10,93612	20,07792	37,8994	42,61218	36,65631	22,69735	21,17409	24,53388	34,42929	61,19413	28,25521	50,69532	29,19264	46,3398	34,24154	62,68154	36,81242	43,30757	29,05518	22,67988	32,19496	21,30733	60,7349	21,19785	8,046392	20,91457	21,15578	16,88847	14,45368	23,60376	11,552	35,02577	14,24465	37,11317	19,34965	33,1527	20,58238	35,23832	24,51923	40,81081	31,08581	34,21108	25,83023	34,73344	25,03074	26,9467	25,24377	12,25374	4,825791	18,3647	19,64598	25,11681	8,255138	10,2379	19,5318	18,96877	14,32603	15,94089	17,08278	13,89105	9,649233	12,50815	8,551338	10,68558	10,31782	12,71628	10,9909	10,18713	9,426876	19,83581	8,295688	4,318151	5,57713	9,653583	12,53343	7,899261	2,959356	4,83629	3,322212	6,745137	4,109955	5,016993	5,937984	8,690803	7,148058	7,596361	11,12608	7,87605	5,811367	8,247817	5,839965	5,113147	6,54675	8,304529	9,682802	9,900046	3,917372	9,366641	6,84219
5/27/2020 1:42:00 PM	72	91,68753	78,06857	21,0972	71,71806	47,6738	36,07766	47,74591	32,22687	24,07314	25,32452	45,77469	52,90203	56,93765	29,06091	66,49502	37,11898	38,23739	21,7334	37,61785	41,09527	33,40586	25,04732	41,29531	22,48957	51,76372	44,80445	40,53362	24,65883	60,77925	44,64288	85,55917	70,69491	57,03436	64,5287	80,09837	65,54991	54,44138	46,73589	64,29639	38,79152	67,53075	13,96945	65,61554	58,07471	46,9657	12,2726	32,20912	29,41051	34,70649	59,60109	25,60973	39,79174	66,38318	69,97762	94,01857	59,83629	59,64571	73,33326	85,37695	72,00141	70,92416	51,47657	59,7726	73,51169	54,4822	52,71462	60,08316	81,36211	37,37587	15,36272	42,82859	36,07441	47,39584	19,36844	17,64554	13,59624	43,66891	61,92446	43,49152	32,80759	57,77002	46,78106	55,39145	72,63581	61,61797	56,44114	54,78268	57,28531	50,86559	23,4681	40,72337	43,00433	25,86545	11,39879	20,54163	38,10428	42,78611	38,28464	23,34549	21,39755	26,01231	35,304	61,10999	28,86688	52,00825	29,96222	47,00494	35,15598	63,41568	37,67448	43,97609	29,93749	23,95018	32,72277	23,10345	62,89243	21,10978	8,295688	21,7479	20,68475	18,30874	14,99344	23,9948	11,32806	36,77615	13,95067	38,72258	19,64896	34,17012	21,19799	35,78588	23,81079	43,42962	31,81794	35,05492	26,97288	36,54488	26,68117	28,73197	25,4988	12,84821	5,01789	18,48986	20,50667	24,96656	7,392932	10,31278	19,8787	19,23561	14,11327	15,41805	17,09632	13,96407	9,73088	12,32282	8,395363	8,528404	9,412646	13,75304	11,72739	10,17822	8,850298	20,62396	8,391357	5,421295	5,840794	8,567225	12,04341	7,633454	2,615841	4,781789	3,552788	7,134727	3,598793	5,523597	5,153142	8,614265	7,43797	8,316617	11,37897	9,178893	5,973972	8,622003	5,888042	5,740702	6,353199	7,906167	9,795604	10,89336	3,743231	10,19452	6,913889
5/27/2020 3:42:00 PM	74	91,91886	79,49306	22,25747	73,23552	49,75229	36,76268	50,10576	34,13247	27,179	26,25373	47,19172	53,81694	56,83652	30,02404	69,46135	38,71373	39,04102	21,94442	38,77515	42,73956	34,63417	25,30911	40,7121	22,55713	53,6803	46,39955	41,96459	24,9274	63,36262	46,8397	86,89379	73,06753	58,60453	65,66154	81,51118	68,04888	56,26044	51,03621	64,12128	41,3905	70,71708	16,30858	67,7774	60,9556	48,06166	13,61993	32,36834	32,02953	34,98149	59,95103	25,83527	42,49441	69,87621	70,75114	95,17075	61,70376	60,95049	76,20545	86,36957	75,00414	73,96773	55,22305	61,18425	75,39906	54,88685	53,28546	61,8118	84,4887	39,79367	16,42601	43,53932	36,52306	49,07445	20,31975	18,26032	13,5425	45,50598	62,89415	45,17165	33,09025	59,29163	48,91296	56,65921	75,0489	63,22101	59,1157	55,86358	58,1214	51,62425	24,1275	42,22888	44,21426	26,80337	11,45136	20,70154	38,95087	43,85589	37,99521	23,50416	21,73187	27,93718	36,87452	61,48168	29,87567	54,47674	31,59172	47,39762	35,56545	62,8947	39,15037	43,83186	30,15798	25,07115	32,911	23,42175	62,65757	21,33883	8,365178	22,30597	22,29865	19,22062	15,81821	22,70108	11,66135	36,93123	14,54659	39,51011	19,42308	35,10217	21,53494	36,60208	25,03937	41,73394	31,95071	35,774	26,70183	38,84229	26,69968	27,90313	25,37053	12,55796	5,05167	19,1331	20,01506	24,04039	7,46332	10,27043	19,34916	20,74837	14,68287	16,20261	17,21693	13,92476	10,36521	11,74306	8,625525	8,698194	9,039015	13,7281	11,50151	9,50438	9,214881	19,48214	7,646372	4,432125	5,188232	8,969661	12,26708	8,053646	2,674279	8,912259	3,293822	6,501922	3,842147	5,734416	4,97382	7,738865	7,779137	7,437417	11,02177	6,624876	5,537066	7,026485	5,814751	6,774357	6,70383	7,824173	9,930578	10,89322	4,140555	9,273597	5,200597
5/27/2020 5:42:00 PM	76	92,86411	82,97538	23,90881	75,68951	49,85555	37,84124	52,85872	34,56372	27,3872	26,95375	47,82044	54,66519	59,29425	30,66023	72,88055	37,99562	41,70016	21,77532	40,21524	44,15382	34,3234	26,80558	42,03574	24,19588	55,00753	48,79269	43,74551	25,23541	66,46552	48,95143	90,09733	72,1616	59,75042	68,7989	84,35144	68,41485	58,87441	51,50483	68,0591	43,27641	73,93664	14,93417	71,47871	60,70948	49,51806	13,87669	32,50518	31,69223	35,47013	59,67818	26,61265	44,03176	72,85471	72,48978	95,54094	63,21052	62,91971	76,25497	88,7844	76,23177	75,63433	56,03193	64,14367	76,0528	57,7598	56,19917	64,97728	85,57954	39,70339	16,61541	45,23044	38,09323	49,46542	22,09846	20,80985	12,95715	45,53237	66,39443	44,58154	34,23133	59,79105	48,66159	58,08128	74,60696	65,76474	59,80155	57,85326	60,28225	53,31979	25,51165	43,48938	45,16343	27,90492	11,0769	21,27528	40,63039	43,41346	38,71035	23,70579	21,98469	27,62157	37,48487	63,10648	31,10135	54,61919	31,95223	47,83654	36,0845	64,58727	39,10091	46,35458	30,46163	24,22518	32,02068	24,37873	64,61346	22,43272	8,510512	21,66943	21,21912	16,60574	16,12014	23,9517	12,00908	37,13024	14,64668	37,1808	20,02052	35,26933	22,01743	37,4848	25,47089	42,79958	32,18674	36,36314	27,30279	36,36342	27,74467	28,37554	26,53363	12,46919	4,981556	18,20865	20,77607	24,50507	6,823055	10,54819	18,65841	19,66664	13,95985	15,48015	17,44356	14,05359	9,506037	12,84732	8,239596	11,19909	9,320707	13,33796	11,31555	8,675467	9,066368	18,85286	8,433356	5,226777	5,338887	9,896871	12,00224	8,890708	2,311837	4,438066	3,397505	8,478324	3,520184	7,122293	5,111558	9,038669	7,425674	7,766149	11,16697	7,124089	5,696839	7,740799	5,886038	5,275959	6,4937	7,596362	10,30856	10,63426	3,608877	8,577863	4,728324
5/27/2020 7:42:00 PM	78	94,63666	83,3256	24,81826	78,1478	51,35423	38,7404	55,96251	36,00305	28,53635	27,84435	50,1921	56,86726	59,7583	32,14958	76,26015	40,09988	42,60424	22,62088	40,88846	46,20358	34,677	26,54205	42,7991	24,42107	56,65686	49,17821	46,41724	27,87107	69,67976	52,33332	90,44588	74,46998	62,59927	69,44008	85,81185	70,70547	60,77898	54,40022	68,55038	45,68544	75,38048	15,68047	73,41348	64,47606	50,13726	14,03052	33,18752	32,10537	36,34291	60,40389	27,9729	44,75837	73,64162	73,30328	96,48548	64,23071	62,12154	78,57503	90,22657	77,73389	76,77802	57,66253	65,0659	78,7835	58,97305	57,47658	66,57307	86,53508	41,31023	17,89774	48,6839	38,4422	51,38891	22,04949	18,54671	13,84277	47,42927	67,41254	48,47474	36,73864	62,38216	51,07683	58,91578	77,15241	66,24496	61,92985	59,92326	60,80239	55,27175	25,05098	44,58962	45,58404	28,82792	11,62688	22,0528	42,47569	43,97629	39,16874	23,75338	22,67014	28,75497	37,85104	64,10458	31,3208	55,21096	32,10364	50,03185	37,29056	65,44106	39,76998	47,32137	31,79702	25,518	32,33118	24,59404	65,39373	21,97668	8,973944	22,27688	21,80323	18,42072	17,33373	24,28907	11,16932	39,09925	14,31877	41,50758	21,29814	35,91781	22,92337	37,6691	26,015	45,07046	33,38493	36,45992	28,28001	36,36446	28,03403	29,10119	26,85027	12,70827	5,241698	18,33064	20,41025	24,7648	6,908433	10,18084	18,44206	19,43351	14,13807	15,48153	17,34299	13,49905	9,643706	11,69872	8,486476	9,768457	9,744903	13,3323	11,19267	8,486959	8,62221	18,56764	8,717189	4,643154	5,449064	10,88252	11,96687	10,54467	2,222314	5,961263	3,255208	8,116504	3,712492	5,017614	5,190719	9,821161	7,539443	8,011646	11,52948	7,86638	6,066465	6,167661	5,531056	7,228599	5,777866	8,43094	9,336594	12,00915	4,057181	8,947144	4,598116
5/27/2020 9:42:00 PM	80	95,92735	84,60136	25,28211	80,4001	53,97152	41,54164	57,21741	36,77739	29,17834	30,35844	51,90076	58,26847	62,14564	32,41235	76,24966	41,63371	44,1858	23,39281	42,38561	47,2945	34,64094	25,89882	41,68242	23,55389	58,63443	51,20296	48,19159	28,75339	73,339	54,40373	91,86989	76,98546	64,85598	71,87259	86,64636	72,87494	62,91494	55,89833	67,94056	46,84316	77,76546	17,39922	74,8423	66,79991	50,96817	14,85847	34,13869	31,89262	38,35419	61,69576	28,86467	46,10162	76,71198	74,93645	97,35197	66,38725	65,87643	79,56324	90,89177	77,63063	79,20162	59,94287	66,19321	80,79555	61,34429	59,72923	68,84995	87,39984	42,36592	17,78211	47,8974	40,34552	51,96128	22,87177	19,99903	13,857	49,11224	68,71153	49,90467	37,6079	63,17908	52,87965	61,0635	78,91337	67,72443	63,95861	61,46738	63,82322	57,22584	26,35237	45,12392	46,58564	28,42665	11,95554	22,18357	41,45633	45,09015	41,97951	22,82832	22,99003	29,85086	41,34525	62,24194	33,19159	57,05287	34,71299	50,78277	38,2023	65,84439	40,62535	49,08965	33,19581	26,55013	34,72729	25,00484	66,46297	22,07021	9,551628	22,57136	22,3539	18,71643	15,43781	24,51647	11,97122	39,34371	15,44823	41,64761	21,37855	37,10862	23,38708	38,36663	26,60209	43,28774	33,18185	37,01433	28,92856	39,38184	27,98167	30,60027	27,02455	12,84331	4,94992	18,58035	20,81882	23,76029	7,537094	10,09242	21,03683	21,89752	14,46943	15,93294	17,26832	14,06195	9,512462	11,71958	8,453457	9,487456	9,855354	14,27988	10,92983	9,62775	8,648182	18,75815	7,699353	4,985148	5,333222	8,927112	12,7982	11,0559	2,440249	4,526691	3,377197	7,226598	3,823151	5,306905	5,022726	8,835102	7,645474	8,562735	10,87209	8,57206	6,100036	7,425674	6,093612	6,820224	5,562003	7,769188	8,666695	9,106295	3,290092	8,546916	5,630733
5/27/2020 11:42:00 PM	82	96,43063	86,30622	27,38278	81,74217	56,35348	41,67723	60,38047	39,15859	30,25814	30,73981	52,65584	60,64282	62,8849	33,49352	78,62552	42,65273	45,3889	23,67616	44,04358	49,32015	35,36369	26,25829	43,38818	23,71747	60,61568	51,85856	49,91821	30,12095	77,1587	55,68323	93,1632	78,47224	66,80896	74,33183	87,96294	75,71279	66,26389	58,7594	70,26408	48,99881	80,8736	18,59299	77,1683	66,3074	51,93586	14,38799	35,07985	33,29154	37,46885	63,34749	28,98451	47,56438	79,55342	77,00853	97,52355	68,10062	66,93219	82,23447	93,11237	79,79057	81,39258	62,57426	69,82841	83,21853	62,7875	60,11363	72,40502	90,36873	42,16851	17,90306	48,70504	41,28226	52,58386	22,98236	21,46897	14,64087	50,61002	68,89195	49,92636	39,04979	65,8667	54,27443	62,51782	79,54113	69,58416	66,6599	63,40386	65,72033	58,81051	27,63629	47,11477	49,11548	29,86074	12,6941	22,53537	42,10834	45,55655	42,05508	24,64543	22,83529	30,32894	40,66458	65,88715	34,10173	57,83136	33,54291	53,54394	38,8409	67,63988	42,33726	50,2741	32,4924	27,0403	36,00996	25,43739	67,19283	22,6128	9,915934	22,82652	23,06649	18,99543	14,86841	25,32355	12,27889	39,66021	16,63952	42,04914	21,37517	36,97647	24,18228	39,07618	26,97696	48,13343	33,47929	38,9584	28,42569	38,16078	29,45927	30,97473	27,06918	13,06615	5,080129	18,9698	20,10023	24,07894	7,653211	10,21441	20,77538	20,23507	14,27325	15,90455	17,02676	13,34273	9,445251	11,76959	8,664829	9,404701	8,888981	14,39034	10,49528	8,599137	9,025337	18,02643	7,825902	6,015072	5,303865	8,864115	12,52086	11,16911	2,037329	4,662703	3,266468	8,888222	3,612401	5,520557	4,921461	8,140403	7,536128	8,745718	10,65919	7,387199	5,770129	7,102329	6,35465	9,343502	5,790092	7,56127	7,780309	14,03652	3,456082	9,707326	6,273417
5/28/2020 1:42:00 AM	84	97,18578	88,71623	29,78131	83,15243	59,46819	43,50195	61,1477	41,07517	30,92631	31,69651	54,29861	62,32172	65,03918	35,23507	80,06494	44,43682	45,2893	24,53947	46,35762	49,16964	37,27371	27,53834	42,09259	23,82005	63,46934	53,574	52,18129	32,31488	80,10458	57,18557	94,97935	79,57532	69,44118	75,70699	89,41962	76,46386	69,43317	60,31907	72,01557	49,98439	81,16103	19,44269	79,03252	68,23836	54,20404	14,30482	36,32737	33,68065	38,1422	64,18524	29,44539	46,47774	80,05188	78,26544	97,7989	70,46185	68,22461	84,30744	94,90917	80,62493	83,17039	62,33912	71,2317	86,60387	63,4451	62,46864	73,55258	91,35099	43,80782	18,82108	51,13969	43,43045	56,03849	25,99856	21,5263	13,87607	52,24815	72,60064	51,22983	37,55851	67,38927	54,62375	63,97021	81,3521	72,21714	68,42189	64,4237	66,4231	59,54341	28,60322	48,41014	50,01976	29,84948	13,62083	23,84892	42,48453	46,99609	42,28248	26,54551	23,70669	30,90821	45,04953	69,07349	36,4325	58,89223	37,22135	55,05319	39,95345	69,04572	40,78332	50,85447	34,25668	28,06581	35,61471	25,91761	69,35711	23,32387	10,27941	22,73444	23,86971	18,64252	15,60946	25,66382	12,29533	40,84079	16,82029	41,91617	21,73222	38,70034	24,88064	39,64122	27,63139	47,6244	34,09034	39,41962	30,27389	39,36235	29,7983	31,16966	26,72248	13,41878	5,405684	19,39531	20,56463	23,30446	6,938689	10,11874	19,64785	20,32666	14,26696	16,16953	16,71854	13,20824	9,618217	11,91009	8,163269	11,20434	8,469344	12,86845	10,47904	9,794361	8,536625	17,90755	7,714895	5,729858	5,317543	8,839108	13,00495	9,207352	2,280407	4,15002	3,252791	8,072296	3,760707	5,664097	4,904675	8,504229	7,325169	7,501036	11,10984	9,29729	5,320098	6,834452	4,862677	6,001395	5,962574	7,757654	7,536128	11,46973	3,493037	9,717619	5,509506
5/28/2020 3:42:00 AM	86	97,59	91,09824	29,75084	84,58638	61,75861	43,84353	61,59248	42,54752	31,88681	32,57889	57,63878	65,66576	66,65866	35,69656	80,51517	46,03801	47,2858	25,76253	47,10233	48,99715	36,33407	26,92777	41,9478	24,9218	64,67707	53,72037	55,02549	32,59028	81,59069	59,22731	96,41399	82,0803	72,1629	77,07988	89,74698	77,74142	71,53114	61,51021	74,03549	53,28139	82,39854	19,64702	81,27197	71,7343	55,05996	14,17862	37,33069	35,45328	39,85529	65,63875	29,55681	46,90947	81,52416	81,35279	98,02533	71,9302	70,01624	85,3889	95,32059	82,97912	85,61684	67,90575	74,18829	87,45075	66,1852	63,14972	75,1396	92,17569	44,43945	19,16756	52,8764	44,43123	57,44199	24,90709	21,74203	14,54354	54,87435	73,11133	54,57442	40,46074	68,62097	56,66798	65,84114	81,61487	73,6841	71,61452	65,36472	67,16042	60,49618	27,96253	50,19037	51,41814	30,16184	14,22476	24,37728	42,32697	46,27736	42,49427	23,68624	23,34321	32,03512	42,37759	66,08657	35,95132	60,9842	36,07407	55,37923	41,99526	69,77225	43,00764	51,61196	35,21559	28,87834	36,62971	26,82271	69,68598	23,33506	9,842508	22,76221	24,25191	19,19098	16,07786	25,84376	12,57557	41,47968	17,27723	42,40516	22,90092	37,68401	25,17884	41,87831	28,07886	48,48378	35,01223	40,1385	31,6371	39,32692	30,4061	31,16448	27,38478	13,51991	4,657935	19,00959	20,75694	24,01753	6,744722	10,24819	18,67305	19,30599	14,53996	16,00409	16,84122	13,75145	9,632309	12,66854	7,756342	9,709743	8,737705	12,31577	10,33011	9,257434	9,111131	18,00937	7,575778	7,625994	5,103683	10,19086	12,72857	10,72827	2,069242	5,479388	4,269314	7,342713	3,507681	5,456316	5,19521	9,031485	7,691065	6,402036	10,63944	7,169127	5,387794	6,560151	4,389644	5,523665	5,790989	7,901402	7,549182	13,10096	3,380996	9,08412	4,9484
5/28/2020 5:42:00 AM	88	98,10607	91,82251	32,07436	86,20979	63,66261	45,22132	63,80112	43,08784	32,94941	33,59099	58,74081	65,57969	69,6491	37,14046	82,58698	47,29298	47,53579	26,90519	48,52827	51,29814	37,7828	27,29636	42,03174	25,02259	66,18266	54,52593	57,00777	32,62116	83,36829	62,94665	96,94442	84,33576	72,5771	79,20079	91,15282	80,2484	73,22129	62,99389	75,13663	55,88728	83,51577	21,51988	82,36579	71,86084	55,41819	15,31388	39,119	37,28711	43,08887	66,6885	30,33723	49,88043	82,3193	83,01862	98,89673	73,52979	72,79861	86,53232	96,58772	84,81557	87,59505	68,22337	75,58576	88,74779	66,93378	66,73395	75,27727	93,26661	45,18823	19,66609	56,48879	45,22284	57,22205	25,53092	22,95666	14,89777	55,34538	74,2515	55,84087	41,93848	71,93067	57,90091	68,18406	82,71165	75,85468	73,32242	66,64545	70,71909	61,53072	29,6004	51,12566	53,63733	30,60884	14,57974	24,75706	42,70668	47,68851	43,77314	25,83547	23,73439	32,87867	43,81845	70,19508	36,65645	63,1603	36,7937	57,78943	41,94704	71,88916	43,30674	53,82854	36,52499	29,46404	36,4171	28,72935	71,51981	23,95833	10,84894	23,92835	24,7402	19,48697	16,18977	25,52747	12,24704	42,98788	17,44806	43,84705	23,19118	38,1938	25,12945	41,52444	28,91952	48,42466	36,41101	40,29751	32,06572	41,18486	30,67156	32,30527	27,35529	13,91848	4,918767	18,18102	20,80253	23,8896	7,641607	10,34213	18,0665	19,83988	14,17454	16,00644	16,56257	12,78031	9,120523	12,73251	8,21549	8,578	8,971871	12,84441	10,43559	9,124599	8,75	18,48413	7,820582	6,539153	5,411555	8,073884	12,91356	9,529938	2,13521	4,357385	3,478946	7,008938	3,732524	4,768388	5,356363	10,17794	7,097701	8,08003	10,42109	8,040174	5,400364	6,300632	4,652133	7,07014	5,497694	7,949132	8,420231	12,49261	3,180952	10,19542	5,641095
5/28/2020 7:42:00 AM	90	98,66304	93,56543	34,16681	87,71435	66,96529	47,84856	66,30762	45,41819	33,79801	35,45694	61,35769	69,50798	70,60524	37,97711	84,88367	48,46692	48,857	27,47023	49,31339	53,36919	38,80664	28,17874	43,90058	25,09816	68,36331	55,13643	60,3829	33,84595	84,36367	65,13324	98,22351	85,41756	74,72549	80,84963	93,10828	82,91025	76,75101	63,34204	77,23178	57,22073	85,07875	22,22777	83,80941	74,47758	57,50346	16,34008	40,46854	37,18398	42,65535	67,66689	31,8951	52,86369	83,55646	84,67465	99,0422	75,63329	74,50045	87,92903	97,1728	86,98283	89,36298	71,13374	77,07726	91,44334	68,17349	68,16058	77,40965	94,16978	46,11883	20,97149	57,75917	46,97903	57,42968	26,98026	23,12314	15,24695	56,44259	75,50542	58,48013	43,08901	72,25755	60,65257	69,50231	84,60558	77,2103	75,35014	68,87593	71,21988	62,93982	31,11571	51,86195	55,54108	30,68938	13,64839	25,26739	44,11762	47,15959	43,12452	24,96443	23,90653	34,46149	44,1199	69,09234	38,22295	63,99854	37,75158	56,64595	41,77594	71,9579	45,05872	55,03005	38,21632	29,35904	36,95872	28,77494	72,6106	25,38489	10,05416	23,62539	24,566	18,82225	16,7211	26,38352	12,31432	44,1838	17,81354	44,4898	24,13316	39,44188	25,88887	44,03763	30,47199	48,80574	36,57805	40,80619	31,52493	41,18549	31,36688	33,13426	28,20216	13,40469	5,099678	18,76547	21,54869	23,32795	7,579783	9,656	17,70819	20,56311	14,56116	15,11999	16,28302	12,95749	8,869432	12,0756	8,475907	8,55928	8,730313	12,74978	10,64061	11,24675	9,222272	18,71208	7,666474	6,385183	5,852605	8,487165	13,01268	9,295493	2,017297	5,184778	3,360687	8,258041	3,584908	5,808259	4,808314	9,493948	7,414346	7,516579	10,84452	8,844979	5,569325	7,234195	4,515431	5,253855	5,446369	8,284635	8,907494	12,55229	3,281181	8,309778	4,63818
5/28/2020 9:42:00 AM	92	99,21405	95,10093	36,72366	88,68107	66,96466	49,12909	67,32213	47,5286	38,06263	36,62066	65,02383	71,02557	71,37364	39,14236	87,6459	50,36272	49,60758	27,90755	51,47933	54,60427	38,10282	29,48311	43,83393	25,8057	69,06913	56,31638	61,54973	37,23834	86,95416	65,7188	98,20264	86,75937	76,94015	82,27703	94,21821	84,40422	77,91611	66,09231	78,53774	59,26385	87,23144	24,13959	85,44852	77,62185	59,01104	17,04811	40,88541	38,98438	44,48794	69,00745	32,68933	53,09771	85,11508	87,20753	99,18228	77,61301	76,15738	89,88457	97,85077	87,0441	92,5058	74,30088	78,78917	92,2813	69,66305	70,61264	79,3819	95,47227	48,29279	22,06441	58,6486	48,95081	58,62346	28,57876	24,13172	15,48174	58,66311	78,11665	60,8448	44,24887	75,06997	62,57655	70,86669	86,67572	78,83489	77,95335	72,95839	72,3202	66,62688	30,65829	54,57388	55,66278	31,85048	14,25218	25,31713	44,14311	48,32125	44,25259	27,6606	25,00718	35,73849	46,47539	71,52796	39,63266	66,02282	39,43309	57,76083	43,90749	75,22173	45,16205	55,97847	39,38743	30,94648	38,53048	30,04386	73,64266	24,68861	10,50543	24,30731	25,01754	19,41506	17,18598	26,24385	12,6367	44,59072	18,31524	44,48075	24,44532	40,58583	26,73042	42,8755	30,39014	51,50067	37,69839	41,44922	32,31522	40,33005	32,14412	34,04655	27,91328	13,74413	5,278308	18,35882	20,59868	23,32767	7,298852	10,04013	18,2883	19,94799	14,45451	15,43463	16,75964	12,26473	8,899481	11,17077	8,148002	11,85808	8,289125	12,81713	10,32486	9,790146	8,941271	17,76477	7,347203	6,211731	5,483187	7,910934	12,5601	7,798891	2,009353	5,889147	3,116711	7,80435	3,369322	4,886025	4,671199	11,00968	7,275642	7,445432	10,08034	8,210032	5,570982	7,192957	4,41313	6,807099	5,814061	7,054114	7,735065	14,0214	3,096679	8,996809	4,962699
5/28/2020 11:42:00 AM	94	99,30047	96,10011	37,48335	90,09961	69,10788	50,27575	69,23215	48,20817	38,25438	38,68597	65,60593	73,7243	73,57116	40,58701	87,63823	50,26608	51,07179	28,61109	53,07444	55,63115	38,60495	30,13643	42,8813	26,44182	72,0204	60,18084	65,50729	38,97332	88,72575	69,16867	98,85548	88,88574	79,79001	83,37485	95,26809	85,56712	79,54623	67,56467	80,99268	60,81931	88,77543	24,83256	86,69244	79,5814	60,11901	19,10989	42,2773	40,96265	42,99452	70,15308	31,79598	53,09489	86,45826	89,84388	99,28506	78,81879	80,22636	89,63458	98,5253	87,18246	92,86576	76,02061	82,64333	94,2584	72,24587	73,71214	80,07032	96,81255	49,60254	20,30145	62,74964	51,10135	60,47095	29,75022	25,97169	15,82753	61,21746	79,55958	62,4837	44,53228	75,48084	64,20024	73,25382	87,47514	81,84966	80,18043	73,9347	74,24837	66,34415	32,29609	55,98455	57,67649	33,19918	14,67624	25,64338	45,15639	47,5976	44,54147	28,03009	24,73993	36,47021	47,9995	72,43956	40,80888	67,18763	39,57573	60,5953	45,68696	76,07054	45,90731	57,58366	40,79168	32,75158	37,25174	30,33965	74,63466	23,63644	11,06598	25,47303	25,89661	19,65117	16,80213	26,80938	13,21604	46,1142	18,36973	45,04338	24,90993	39,96809	26,65789	44,77896	31,05265	52,45088	38,35661	41,79625	33,15588	42,55519	31,86512	34,6339	28,60204	14,54721	5,110798	18,20858	21,28633	24,73454	6,978476	9,729982	17,83101	20,28729	14,39054	14,933	16,92653	13,23352	9,392338	11,84247	8,128177	10,48326	9,130401	12,28186	11,38587	9,310829	9,17758	17,22798	7,815678	5,236447	5,324865	9,223724	12,34624	8,035823	2,115868	3,86957	3,869157	5,519659	3,693773	5,536031	4,486281	9,140763	7,25782	7,433826	10,11004	7,164706	5,824561	7,427402	4,204452	5,988754	5,529537	7,338432	7,755652	11,77767	2,932554	9,10353	4,48642
5/28/2020 1:42:00 PM	96	99,66837	96,71626	39,77447	89,97935	71,29897	51,79742	72,00811	50,52208	41,04678	39,8843	68,7393	76,83156	73,06587	41,6684	90,92252	51,03448	52,09253	28,6906	53,48696	57,49503	39,93949	31,63689	44,2258	25,89729	73,70587	61,77678	67,9749	40,18561	90,07336	71,02531	99,41058	90,34546	80,93668	86,71122	95,78747	88,15374	82,94665	69,02735	83,34065	62,51769	91,65513	25,21179	88,04052	80,30767	62,12078	19,39441	43,77335	40,93246	45,0831	72,94505	34,93673	53,13163	87,68167	90,68697	99,35297	80,08324	80,81924	91,92889	98,4165	90,47669	94,55798	80,13152	83,56522	94,30406	74,33846	75,86911	82,10392	97,35495	51,20054	22,9139	63,79207	49,69545	62,17659	30,24694	25,33903	16,6074	62,83247	81,90208	66,94277	46,28116	77,97987	67,80097	75,34786	87,84461	83,68513	79,77654	76,34498	76,42316	68,59334	32,96399	57,97842	58,50375	33,83041	14,66933	25,93557	45,39539	48,66414	44,94198	28,26591	25,03834	38,26958	49,76176	73,59783	42,022	69,25163	41,01521	61,96888	46,23418	77,34438	45,9824	58,67678	42,88552	33,48654	39,38536	30,85296	75,76881	24,84997	11,13533	25,48291	26,00499	20,02031	17,35411	27,04762	13,35889	45,94551	18,36801	46,5071	25,19611	41,33123	26,63675	45,05485	31,34152	51,7316	38,38784	43,31524	34,90765	42,18812	31,63157	34,29971	30,13663	14,48138	5,705681	18,6209	20,9795	23,81238	7,137627	9,860674	18,16417	18,78385	14,27256	14,87028	16,51726	12,79385	9,60903	11,65934	8,083071	8,375955	8,36421	12,4397	10,71784	8,74703	9,139796	17,44695	7,837781	6,976404	5,496311	9,126879	12,06123	8,357924	2,180109	5,187818	4,492015	7,023929	3,458568	4,718515	4,507696	8,760983	7,017297	7,623785	10,16392	9,159966	5,929073	7,304239	4,470464	5,796378	5,719979	7,487013	7,098391	13,51348	3,466927	9,216332	4,61573
5/28/2020 3:42:00 PM	98	99,77647	97,54297	41,30588	92,69328	73,65771	52,52577	74,54907	50,07288	44,45395	41,16981	70,60551	77,38042	74,64357	43,70393	92,08907	53,21618	52,97836	29,44636	55,55917	58,60646	40,74996	30,36369	43,77245	27,03574	75,23506	63,45346	71,8174	41,18935	91,87183	73,06919	99,23837	92,18156	83,66974	89,53271	97,353	89,81136	84,24632	70,59524	83,63941	64,52448	91,53239	27,80152	89,83132	83,46382	62,46996	19,02402	44,6616	40,06963	44,26883	70,7282	34,09068	54,589	89,89384	91,99313	99,56911	80,82201	81,86118	93,62836	98,83759	91,32585	95,48961	82,11462	85,2935	95,90717	77,19345	76,25262	83,8961	98,22482	52,06855	23,96435	65,64096	52,88317	64,0118	31,29912	26,51954	17,04237	64,50694	83,00005	70,10631	46,56437	78,67976	69,56897	76,12836	89,61726	85,46012	82,05439	77,82957	78,55818	69,62237	33,16624	61,05742	59,47827	34,63846	15,58514	27,21493	45,66306	50,15363	45,31382	28,71712	23,92027	38,77694	51,43802	73,53186	42,53102	70,37502	41,70204	62,2192	47,23828	77,90588	47,82169	59,61504	43,80091	34,62133	39,0424	31,94781	76,18514	25,01292	11,6436	25,59365	25,4901	19,72121	17,59871	27,40668	13,85009	47,3345	19,20694	47,31011	25,27962	42,68513	27,98042	46,90015	32,42961	54,07853	39,16466	45,27568	35,99532	42,61502	31,7823	34,35331	30,14091	14,67541	4,958623	18,48371	21,73429	23,12321	8,739777	9,928713	17,70108	19,25653	14,10678	14,94819	15,94538	12,65811	8,70738	11,18251	8,249889	11,83031	8,902246	12,24856	10,48215	9,079286	9,066298	18,07326	7,962948	6,687666	5,014299	8,869571	12,38299	10,05547	1,98863	5,433797	3,493866	8,550578	3,622969	5,296129	4,698967	10,44927	7,45441	7,616946	10,60656	8,38072	5,434074	7,043822	4,526967	6,356791	5,596334	7,10378	8,094883	13,32477	3,410215	9,628854	4,76901
5/28/2020 5:42:00 PM	100	99,87808	97,98567	41,31624	93,64846	76,83384	53,00778	75,74554	55,06701	40,74637	42,5094	72,83412	78,17661	75,79562	44,88036	90,91962	53,43487	54,67472	31,55075	54,91518	59,35296	41,83217	30,61443	43,08044	26,23432	76,24136	66,22576	74,94321	42,83067	93,26855	74,54597	99,56331	93,47812	85,8772	90,77711	97,39832	91,27612	87,53199	72,99513	85,9002	66,2431	94,36913	28,25735	91,2424	84,3167	62,8755	19,55253	46,24675	42,41006	46,82333	71,73305	36,31245	55,64669	91,32992	93,21722	99,68682	82,90285	83,18918	94,1876	99,05297	93,17356	96,15412	84,24804	85,55109	97,44965	79,09083	77,00541	84,70511	98,7029	54,12363	24,69897	66,25221	52,99998	64,60931	31,82935	27,06565	18,18364	67,24842	84,32423	71,77829	49,08937	81,36861	70,94247	78,19324	92,05488	86,87618	84,3886	79,30717	80,04912	71,66398	33,93209	61,23764	61,41419	37,0872	15,4023	28,05165	45,67218	50,81868	45,69125	28,34625	25,04952	38,63548	52,57764	74,73248	44,27153	70,46716	42,90175	64,32769	47,68402	78,86163	49,95483	60,57396	45,08427	35,49832	41,32446	33,22419	77,73686	25,84722	11,73885	25,89205	25,96596	19,524	18,37658	28,08798	14,01981	48,59797	19,12826	48,49746	26,21788	44,01953	28,44088	47,61647	32,783	53,38832	40,92438	43,19788	36,55718	42,51043	32,92123	34,85937	30,23051	14,14291	5,114459	19,28762	22,5918	23,17142	6,928879	10,04759	18,69978	18,47425	14,14456	14,61642	16,46165	14,32305	9,283888	11,68663	7,951621	9,308064	8,873992	12,20774	10,66506	9,043505	9,007446	16,64574	7,314532	7,459383	5,414319	8,140058	11,84385	7,36696	2,579092	4,537536	3,649633	7,338086	3,479222	6,829134	4,469013	10,82021	7,288076	8,062418	10,06452	9,217024	5,7005	5,933563	4,552181	5,085378	5,566424	8,373881	7,963984	12,95473	3,056822	8,944103	4,594386
5/28/2020 7:42:00 PM	102	99,8271	98,73757	43,77853	94,2756	78,35419	55,91629	79,679	56,10038	46,68898	44,49015	74,757	81,95768	77,25781	45,86138	93,59183	56,33655	55,78871	31,93793	56,28668	63,23981	40,24107	32,03367	44,83622	26,35424	77,93919	67,24173	78,3553	43,01531	94,2046	75,53748	99,46142	93,70435	87,25043	92,61031	98,97623	93,44109	89,1894	74,15451	88,03113	66,64138	96,0941	29,69945	93,23069	85,30981	64,67714	20,28556	47,83937	42,2974	46,27542	73,39336	35,26104	56,03131	93,03458	93,52723	99,68993	84,6207	86,30664	95,23431	99,331	94,30634	96,6829	86,90511	88,27767	97,25706	80,76315	80,8446	85,47607	98,6325	56,62226	26,00872	66,41441	55,66652	65,22145	32,94091	28,78115	18,41816	69,55418	86,86981	73,70206	49,86199	82,06496	71,81754	80,63177	93,20569	88,21839	86,88551	81,49785	81,25587	72,59657	35,45404	61,2594	63,06311	36,78562	15,58348	28,8494	46,91093	51,09845	46,58516	29,20701	25,75003	39,62603	53,95163	74,86433	44,05104	72,30437	44,57684	65,6536	48,97319	80,20496	51,02744	60,43498	46,05451	36,45385	41,43436	34,19651	78,52779	26,00561	11,98193	26,59925	25,49417	20,42164	17,81644	27,85305	14,46666	48,84899	20,38897	48,62407	25,85032	45,56042	29,7659	48,91737	34,071	55,31292	40,26166	43,89858	37,00431	42,15994	33,69183	36,57549	30,61796	14,12612	5,134491	18,3725	22,98478	23,27172	7,225492	9,888305	18,75601	19,12826	13,37257	15,34552	16,1077	12,51658	9,235536	10,92341	8,22675	10,18616	8,548782	11,4986	10,25779	9,124944	9,334935	17,4819	7,192405	7,348102	5,236517	9,220892	12,11421	7,658184	2,511812	5,008428	3,486751	10,51648	3,551406	4,843681	4,4849	12,01232	7,2076	7,234403	10,07958	7,265971	5,456938	6,448525	4,687777	4,738754	5,400641	7,790602	7,764423	13,62173	3,583941	9,697171	4,645226
5/28/2020 9:42:00 PM	104	99,89838	99,02879	46,20372	95,50771	79,82089	57,0763	81,7832	57,95052	49,29985	45,46647	76,61555	84,33432	77,93663	48,69128	93,48164	56,11683	56,74983	34,5774	57,69106	63,92089	40,30857	31,31811	45,23811	26,70991	80,17255	69,97065	79,48767	44,30634	95,36956	77,17632	99,92401	95,24909	89,11121	93,46148	99,14414	93,98535	91,03484	76,20649	90,11452	68,96262	96,23805	29,59632	94,37639	87,26604	65,15963	22,20684	50,00974	44,02575	47,61101	76,13671	37,64761	59,1572	93,21487	94,67548	99,77523	85,71756	87,44724	96,08643	99,36278	94,58921	97,56728	88,36932	89,96574	97,9014	82,91356	83,19007	89,29142	99,4362	57,11476	26,50537	69,04205	56,82782	66,69292	34,3723	29,40754	18,16182	72,20864	88,2141	75,78484	51,74334	84,65697	74,1179	80,85226	93,13198	90,59744	88,01469	83,55956	83,76617	75,37385	36,2366	63,28836	64,63286	37,62627	16,42165	29,27553	48,30688	50,5743	46,80475	29,87518	24,78483	40,58964	55,04628	75,19563	44,85184	74,65083	45,40016	67,17265	50,02287	80,95402	52,33436	61,77671	46,79854	37,07767	41,25401	34,33031	79,18684	26,76116	11,64954	27,33332	26,07828	19,39614	18,04915	28,77321	14,54507	50,94621	21,20262	49,36982	26,05244	45,67695	30,0324	49,29259	34,6915	56,69872	40,50032	45,49452	36,67841	43,71339	34,3368	38,51646	31,31832	14,30606	5,201426	18,97291	23,40303	23,34798	6,786169	9,510182	18,24913	19,53263	14,13393	15,07371	16,40825	12,52231	9,434406	10,65339	8,368079	8,732317	8,636715	12,49185	10,67321	8,92048	9,103671	16,97523	7,279923	6,119032	5,236794	8,294996	12,63415	7,993825	2,09556	4,06851	3,43971	6,484997	3,725754	4,608685	4,221582	10,72233	7,347965	7,26452	10,15411	8,833652	5,256963	6,544817	4,422386	6,66791	5,592051	7,339191	7,587382	12,18895	3,569228	8,584839	4,760307
5/28/2020 11:42:00 PM	106	99,97734	99,26309	48,42749	96,84765	81,71738	58,58456	83,92891	58,66711	49,68481	47,63656	78,11133	85,32729	80,93025	49,95048	93,6848	58,79759	58,3352	34,74497	59,96478	63,13688	40,93384	31,9217	44,99392	26,96542	82,21507	71,17347	81,82969	46,06053	95,75072	79,48773	99,70774	95,96672	91,5433	94,7438	99,26704	94,90751	92,37359	79,75727	90,53907	71,32501	96,31279	32,02869	95,4751	90,02052	65,61271	22,06724	50,68261	45,58031	47,95335	76,4537	37,41994	60,70064	94,97562	95,73035	99,76653	88,0182	89,05649	96,61341	99,68605	95,51372	97,73644	89,8155	91,4026	98,15256	85,08925	84,50356	90,25295	99,05428	58,25928	27,58849	70,62977	58,44324	68,46396	35,73055	30,40624	18,8322	75,12917	89,39912	78,20893	53,68437	85,62009	75,1729	83,05924	94,03971	92,73762	90,63985	84,30006	85,71404	75,90635	37,85443	65,37729	66,25366	38,97802	17,18446	29,85446	48,4719	51,74444	46,37068	29,0308	25,61927	41,67959	55,14237	75,04524	45,80771	75,35043	46,4957	68,83891	50,3786	81,55435	53,32124	63,51044	47,28055	38,54705	41,28309	37,09929	81,2625	26,85559	12,22356	27,64278	26,35223	19,89252	18,31082	28,0799	14,40387	50,88818	21,9782	50,16986	26,43616	44,85397	31,53881	51,04893	34,90889	58,15713	41,89103	46,47581	37,45559	44,18732	35,60358	38,73038	32,18812	14,87414	5,210268	19,3176	23,4594	23,27213	6,933506	9,5088	17,77568	20,67273	13,68673	14,79685	16,43423	12,23813	9,209424	10,96941	7,880679	9,996823	8,857067	11,41019	10,69332	8,426933	9,528695	17,30887	8,331676	4,921185	4,957726	7,448678	12,42595	8,147037	2,057775	4,768872	3,19608	5,979774	3,39039	5,594468	4,838638	8,648597	7,055979	8,60197	10,18381	9,059184	5,420811	8,030503	4,44456	4,953512	5,144645	7,048105	7,556918	11,68573	3,225367	9,015944	4,789802
5/29/2020 1:42:00 AM	108	99,952	98,85141	52,02856	96,85677	82,89084	61,24213	86,01017	60,66126	54,25219	50,10485	80,02383	85,4436	82,26293	51,29773	95,49556	62,24013	60,85862	35,47324	62,04479	66,98283	41,42041	33,06739	46,61341	27,23192	84,64896	72,16409	84,8729	47,49434	95,74657	80,09229	99,92444	96,35203	92,55457	95,76792	99,65566	95,474	94,17627	80,67792	92,1299	73,64412	96,78755	33,30508	96,54689	89,81447	66,21098	22,78646	51,57742	47,09577	47,77741	74,98577	38,58905	61,26415	95,44762	96,20379	99,9357	89,21536	90,6058	97,46422	99,61795	96,23502	98,53615	92,06061	91,86029	98,66172	87,67041	86,19854	91,5795	99,16653	59,51757	29,06706	71,5071	60,52442	69,89818	36,70411	30,75991	19,42239	76,93295	91,19626	79,43703	55,4836	85,50426	79,22559	84,41535	94,35518	93,92249	92,0175	85,81116	87,18598	78,96952	38,58525	66,85477	67,79634	39,53008	18,33402	30,6489	49,5347	52,35494	46,67599	28,75933	26,71357	42,30445	56,62225	76,47064	47,50028	77,27406	46,99015	69,94846	51,47153	83,01144	55,27085	65,34946	48,22592	39,17654	43,81472	37,19958	82,12347	27,70854	11,89082	27,51658	26,96632	19,60682	19,0864	28,44545	14,82165	52,94741	22,22722	51,33124	28,05385	46,21602	32,35163	52,60886	35,41728	56,36011	42,86155	46,50213	38,22378	44,70339	36,54766	39,84796	32,38409	15,2428	5,146648	19,47599	24,11217	24,25999	7,025449	9,694685	18,42617	19,00199	13,02256	14,7545	16,24931	12,87453	8,890155	11,06591	8,315168	10,47649	7,9807	12,15973	10,32051	9,286446	8,866945	17,85415	7,801655	7,916045	5,238658	8,008883	11,99326	7,62178	1,985107	5,675219	3,348392	6,267407	3,321176	5,754725	4,925881	11,41081	7,480243	6,564019	10,17911	7,570389	5,616849	7,143222	4,475575	4,994543	5,732828	7,224249	7,810221	12,10095	2,878951	8,543255	4,741931
5/29/2020 3:42:00 AM	110	100	99,22434	54,59329	97,89111	84,83519	61,99713	86,46248	65,71796	53,39337	50,88541	82,07214	87,91349	84,02859	52,9407	95,0141	62,45352	62,82673	38,39833	62,77741	66,36529	41,93869	33,13854	47,63332	28,36918	85,09126	73,27558	87,44267	49,81654	97,51327	80,64178	99,94756	97,64651	94,56551	96,60346	99,58321	97,04964	94,77261	83,39543	93,82793	75,86138	97,64769	36,17236	97,20345	91,18141	68,46437	22,38223	52,90956	47,22404	50,58957	76,70743	38,92484	60,78955	96,46503	97,2974	99,92947	90,50121	91,76027	97,20657	99,75471	96,46614	99,19216	93,69585	92,84359	98,82585	88,44212	86,94498	92,40475	99,25114	59,94854	29,79609	73,71333	62,60873	71,96646	37,10391	31,49039	19,58278	78,90937	92,50214	81,67779	56,90691	87,41801	80,82635	86,74438	95,79493	94,42287	93,08721	86,45433	87,52868	80,68861	40,60227	69,58617	69,97596	40,26249	18,42569	30,81165	50,78581	51,3322	45,71874	29,45471	26,47671	43,20126	58,21839	77,79301	49,33894	77,97877	49,96822	72,24738	52,20794	85,56504	54,61745	66,39333	50,42469	40,37391	44,32458	37,85064	83,80354	28,52315	12,38036	28,53144	27,16477	19,78255	19,51412	29,01587	13,9086	54,23685	22,04285	51,75626	29,35738	46,78327	32,86507	53,56454	35,48595	56,43071	43,77383	46,90913	38,97519	44,7717	37,00873	39,99469	33,50658	15,31982	5,037923	18,84505	24,69019	24,18414	6,383938	9,690333	17,458	19,54562	13,24899	14,89977	16,69451	13,89402	9,447323	11,10252	8,271579	8,820942	7,945679	12,43673	10,89101	9,372581	8,209205	18,62919	7,752404	6,535354	4,944877	8,371049	12,01598	8,378025	2,029316	5,269742	3,139368	6,139202	3,489722	9,505691	4,710088	11,06094	7,060332	6,463791	10,44098	7,194477	5,451757	7,069726	4,622361	4,561091	5,390625	7,279371	7,968405	11,88288	3,68196	8,79704	5,128689
5/29/2020 5:42:00 AM	112	100	99,50562	56,94877	98,75608	87,25775	65,22954	88,05807	65,82664	53,51058	52,56887	83,32504	91,01535	85,59013	54,14823	95,62321	62,54843	64,32327	40,06155	64,21703	70,93895	42,9119	32,93822	47,70143	27,95238	85,58121	74,74553	89,64626	52,29616	97,30777	83,46147	99,95952	98,12168	96,19232	97,25341	99,72542	96,85745	96,51243	83,47342	95,10722	76,78983	98,47308	37,58061	98,30135	93,39385	69,2477	23,67595	54,19161	48,16189	50,82719	76,7374	40,63985	62,35806	97,28593	97,53717	99,9283	91,4191	92,33001	98,15739	99,70939	97,28442	99,57084	94,48531	94,17565	99,2995	89,68751	88,28111	94,19077	99,69462	61,9871	31,36453	74,70021	64,89584	72,06399	38,27683	32,57502	20,35636	79,83388	95,13152	82,68388	58,19139	87,39984	82,7676	88,32629	96,04788	96,26803	94,78545	88,79877	88,54865	80,22035	42,46063	70,33972	72,93657	41,55656	18,88152	31,85815	53,03583	52,88441	46,23902	29,25066	26,47857	44,91766	60,59993	79,96077	50,76433	80,31298	51,49156	73,55334	53,3479	86,11392	55,27665	67,16518	51,88516	40,57851	44,95918	39,25902	85,51455	27,38436	13,23752	28,4748	27,01329	19,15099	18,34397	29,24251	14,93175	54,34675	23,45961	52,85643	29,10754	48,18102	33,17847	54,2113	36,46331	58,76927	43,97699	47,57985	38,67526	45,74617	37,02385	40,63032	34,4264	15,89239	4,949575	18,7862	24,31663	24,45948	7,145295	9,510044	18,32125	19,93327	13,53054	14,45126	16,6925	12,86859	8,945485	10,8428	8,067045	8,645971	8,152561	11,70044	10,12565	9,577254	8,7051	17,12436	7,804695	7,278337	5,086207	8,507888	12,24677	8,03755	2,447295	4,101804	3,232068	6,236185	3,570057	4,905159	4,625539	12,06779	7,737898	8,34411	10,28383	7,505042	5,340407	8,084453	4,809489	4,835945	5,737801	8,071259	8,371462	14,50804	3,835102	9,041916	5,00594
5/29/2020 7:42:00 AM	114	100	99,81799	58,85203	99,23748	87,97587	65,62286	88,0654	69,11361	55,447	53,78875	84,53062	91,94373	85,21967	55,906	96,86795	64,00965	66,50752	41,29283	66,3858	72,58269	43,73639	33,57192	46,36515	28,64583	87,88261	77,17038	91,86008	54,44415	98,14172	84,20466	99,82303	98,79781	96,97889	97,97594	99,7965	97,57047	96,7859	86,59262	96,81263	81,65976	98,20569	38,69398	98,7634	95,43732	70,216	23,94355	55,61063	49,74283	51,11212	79,60716	41,93254	61,61037	97,83971	97,73554	99,9654	91,52845	93,64169	98,36386	99,84328	97,65728	99,70871	95,29565	95,86346	99,63121	91,43153	89,38633	95,52477	99,63293	62,7866	31,46946	76,29636	67,71938	74,02548	39,39358	33,34715	20,05312	83,84222	95,23238	85,18816	59,46377	89,94101	84,62712	89,48891	96,34132	96,85469	95,63412	91,89483	90,27417	84,90523	42,80304	72,25249	74,98543	41,99422	18,47984	33,43819	52,85368	53,10586	47,08603	30,21428	26,53984	47,56452	61,1689	81,67323	51,50048	82,35405	51,71799	74,3091	55,48118	87,70232	56,70542	67,94016	52,43024	41,61451	45,40686	39,64861	86,08913	29,63197	13,60273	28,77245	27,16139	19,90917	18,67374	29,38964	14,26075	56,60118	23,83572	54,12115	29,55964	47,52473	34,19685	55,00884	36,34118	60,09036	43,86205	48,14421	39,95469	46,52258	38,24595	40,74865	35,07301	15,48084	5,114873	18,88836	25,15991	24,28472	7,386508	9,25232	17,68036	19,68571	13,82861	14,30599	16,90774	14,1847	8,566119	11,55608	8,472454	9,481447	8,609914	12,22052	10,07156	9,053106	8,373121	17,57937	8,151386	6,578249	4,890998	8,278418	12,95314	7,544209	2,177484	5,246325	3,531167	6,548961	3,078305	5,771441	4,672097	10,06783	6,963072	12,14136	10,19935	10,80377	5,568357	6,587574	4,059323	6,87652	5,217936	7,016193	8,142614	11,74811	3,044596	8,370772	5,243424
5/29/2020 9:42:00 AM	116	100	99,87242	63,16969	99,41631	88,59838	67,98029	91,45288	71,56313	56,10826	57,18259	85,34345	92,61868	86,96349	56,8603	97,70087	65,50979	67,36247	42,88075	66,98545	73,19442	43,88387	34,61207	46,57431	29,12343	88,83807	78,47985	92,60624	56,88778	98,71339	87,02779	99,94889	99,62077	97,40488	98,56501	99,92776	98,38763	98,07243	89,13648	97,81195	81,78237	98,80119	41,23335	98,96477	95,86546	71,20841	24,8041	57,97407	51,24441	52,01971	79,88237	41,15081	63,50686	98,71686	98,40456	99,97865	93,83842	95,24177	98,46735	99,94661	98,56351	99,5861	96,50192	96,34608	99,80486	93,10786	91,53052	96,87177	99,91145	64,50604	32,51029	78,32353	69,95055	75,15556	41,68228	34,21412	20,52353	87,07843	96,08215	86,65831	62,51651	91,26257	86,66522	90,69159	96,84178	97,91529	95,72495	93,09054	92,01046	86,26182	43,87144	75,06287	77,45435	43,64666	19,22455	33,0926	53,7748	52,95914	47,40295	29,72991	26,09928	47,97407	62,31619	81,7499	53,03092	83,85106	54,49368	77,12747	55,7014	88,81928	58,60031	70,08275	54,61476	43,73681	45,61989	41,90125	87,71731	29,66491	13,53766	29,53395	27,58234	18,96027	17,75938	30,36424	14,34074	57,68706	24,48787	53,99114	30,3623	49,18822	34,74594	56,67945	37,47493	61,58377	44,89494	50,15142	39,22021	48,38023	37,8295	42,11221	35,15183	15,2292	5,516551	19,06257	25,85695	22,60458	7,110756	9,342465	17,48335	19,81778	13,01338	14,36236	16,28392	13,20223	8,440196	11,74127	8,329327	8,563357	8,830611	11,88225	10,35042	10,24847	8,840006	15,62493	8,610121	7,716277	4,476473	7,910244	12,1712	7,708126	2,013083	5,17124	3,119128	6,955682	3,187928	5,027147	4,590241	10,7722	7,266248	6,983173	10,46171	8,846015	5,626865	6,12366	4,494225	5,054156	5,332532	8,156499	8,178258	13,44151	3,38072	8,139852	4,694546
5/29/2020 11:42:00 AM	118	100	99,80708	63,04129	99,42516	89,62409	68,23428	93,40862	73,57172	61,52127	58,19166	87,74481	93,32477	89,89287	58,9113	98,23254	67,63042	68,69653	43,97561	69,22511	73,68983	43,62387	35,46737	46,98221	30,24398	90,58203	80,00573	94,51985	59,38668	98,95177	89,46329	100	99,31014	97,87135	98,77446	99,88969	99,04337	98,31586	89,82428	97,85478	84,74857	99,00815	44,03245	99,36085	96,72974	72,86382	25,87651	60,72841	52,49731	52,42312	78,85203	41,71122	66,60106	98,31199	98,94888	99,96698	94,98833	95,88666	99,11804	100	99,13704	99,885	97,81914	96,70839	99,86869	94,15672	92,44881	97,71649	99,97549	65,87263	33,68299	80,37322	71,46372	75,94897	41,96535	36,04726	20,3976	89,45947	97,19682	88,27061	64,76694	92,93228	88,00785	92,40958	97,77707	98,80561	96,39597	94,82462	92,32516	85,44885	45,4948	77,72408	79,27478	43,05965	20,04759	33,61365	54,81515	52,58248	48,39696	29,33321	26,83349	49,81377	63,81341	82,6517	54,68073	84,5296	54,67645	78,15097	56,95292	89,75734	59,04945	71,75764	57,14302	44,52883	46,55856	43,104	88,46893	30,18318	13,10483	29,94053	28,22433	20,21206	18,68673	30,33468	13,95474	59,6102	24,93528	55,66624	31,70515	49,84361	35,78836	57,51892	38,90798	61,10273	46,08553	51,91445	40,63212	48,79622	37,40868	42,15103	35,44423	15,43642	5,426614	19,39206	26,27521	23,21439	8,173285	9,879256	16,9427	19,94702	13,66987	14,01132	16,27066	13,2608	8,194698	11,26561	7,851252	11,02654	8,503399	12,9396	10,44464	9,188771	8,457947	16,03096	9,226695	7,44384	4,891068	8,281044	12,18025	7,413586	1,945665	3,941478	3,125691	7,953968	3,668421	4,750428	4,314559	10,16578	7,431545	13,07423	10,19493	8,079272	5,333707	6,289235	4,360771	6,3083	5,400434	7,35936	8,651498	12,15876	3,525917	8,5474	4,896179
5/29/2020 1:42:00 PM	120	100	99,89964	66,57693	99,5794	91,46027	71,34263	94,46011	76,92764	62,83861	61,51767	88,63617	94,5499	91,57342	60,24515	98,32726	68,74619	71,13354	47,66689	71,02998	77,3986	43,35736	36,62654	49,11769	29,54486	91,85483	81,63773	96,56631	62,88794	99,22925	91,14902	99,97921	99,75941	98,419	98,75849	99,97535	98,85894	98,63438	91,32032	98,72832	85,12876	99,12253	45,53065	99,31885	96,82341	73,83027	26,65147	61,7709	53,1795	54,96795	80,18127	44,61227	67,33595	98,89355	99,14622	100	95,83885	95,9594	99,05905	99,91788	98,63804	99,81812	98,09406	97,80808	99,81688	95,76392	93,75159	97,86694	99,98038	67,48452	35,55489	81,36661	72,96288	77,85277	43,36373	35,51324	21,46814	90,78822	97,2733	89,99731	66,46234	94,19313	89,98115	93,46057	98,12494	99,02728	97,1837	95,35767	94,05566	86,77768	47,72485	80,03564	81,75764	45,53134	19,97264	33,58194	56,84164	51,34241	49,10278	28,20921	28,32145	51,21491	64,84423	82,77589	55,77427	85,37349	56,06673	79,16639	58,13246	89,59778	60,47712	72,11214	57,70702	45,68137	47,25748	45,48595	88,35703	30,17317	13,40441	29,98674	28,64355	20,13228	19,40719	30,71549	13,98065	61,1278	25,13021	57,05357	33,43667	50,75265	35,71252	58,37534	40,09443	63,49483	47,55685	52,79613	41,72621	50,18616	38,80291	43,72134	37,12202	15,77351	5,368589	19,15886	26,39616	22,83571	6,828304	9,786694	17,36233	19,23471	13,4031	14,53477	16,59973	13,383	8,342589	10,88514	7,971651	8,675192	8,615578	11,16538	10,06321	8,856998	8,365178	16,68103	8,565015	8,045978	4,576149	8,840074	12,5726	8,52647	2,001755	3,913918	3,128109	5,192723	3,337271	5,29758	4,731432	9,611793	7,134243	7,065511	10,19051	7,932899	5,588251	7,452821	4,381631	5,579272	5,266081	7,696866	8,123481	11,28716	3,147795	8,299693	4,502031
5/29/2020 3:42:00 PM	122	100	99,90972	66,6885	99,64309	92,58179	74,00813	94,70622	78,19186	66,89351	62,96261	91,53618	95,22505	92,77016	61,78023	98,63106	72,04589	74,14898	47,67021	73,54478	78,63582	42,74259	37,22971	48,18316	29,0518	93,27566	83,22578	96,72829	65,07129	99,66575	90,44112	100	99,6806	98,84858	99,3522	99,90834	98,99163	99,34605	92,24242	99,28824	86,61679	98,95489	47,19572	99,69124	97,4486	74,92782	27,27986	62,13445	53,88387	54,42294	80,7731	45,60718	68,42058	99,09924	99,59204	100	95,8256	97,43051	99,52035	99,98032	98,87903	99,81557	98,65323	98,4634	99,92312	97,13728	94,28065	98,58712	100	69,04226	37,45165	81,36653	73,08749	78,70621	44,54638	35,80577	22,17769	92,30486	97,84498	91,86223	68,89858	95,51482	91,99512	93,02271	98,52909	99,33459	97,68892	97,00418	94,84568	87,87274	48,64749	81,51008	84,66684	46,41122	21,64822	35,23596	58,30653	52,17831	48,69709	30,23327	27,12975	53,38162	66,41012	84,20127	57,00493	86,40079	59,08095	80,86021	57,74592	91,15095	61,60706	73,88622	59,1782	45,07978	47,69328	47,76484	89,26275	31,04865	13,05931	30,43995	28,34646	19,77392	18,40082	30,14672	14,58616	61,48445	27,16491	58,26495	32,32462	52,34914	37,74184	59,35262	41,13989	63,71753	48,20851	52,87399	42,47237	49,6815	38,99522	44,11887	36,23205	16,03676	4,936312	19,34523	27,21852	23,16375	6,999751	9,824686	18,46769	19,05815	13,24623	14,68315	16,99395	14,13538	8,44572	11,06971	7,686782	9,037633	8,535934	12,11007	10,02701	8,645972	8,463541	16,13333	8,707587	6,789829	4,963528	8,860731	12,30051	7,407439	1,920176	4,027755	3,126312	4,846237	3,359099	5,412729	4,947917	8,380651	6,985383	6,618589	10,46861	8,332091	5,225603	5,999531	4,871311	5,642684	5,415562	7,158005	7,931589	13,22191	3,141441	8,847328	4,757129
