# Supplementary material for: Neuroblastoma signalling models unveil combination therapies targeting feedback-mediated resistance
Source: PLoS Comput Biol. 2021 Nov 4;17(11):e1009515. doi: 10.1371/journal.pcbi.1009515 (PMC8604339; doi:10.1371/journal.pcbi.1009515)
Supplement: S2 File — (ZIP) [file pcbi.1009515.s023.zip › drug_sensitivity/RO512_synergy/N206_RO512_AZD_AEW_synergy_rep1.txt]

Label: N206_RO512_AZD_AEW_synergy
Metric: Phase Object Confluence (Percent)
Cell Type: N206
Passage: 1
Notes: 
Analysis Job: N206_RO512_AZD_AEW_rep1

Date Time	Elapsed	A1, Image 1	A1, Image 2	A1, Image 3	A1, Image 4	B1, Image 1	B1, Image 2	B1, Image 3	B1, Image 4	C1, Image 1	C1, Image 2	C1, Image 3	C1, Image 4	D1, Image 1	D1, Image 2	D1, Image 3	D1, Image 4	E1, Image 1	E1, Image 2	E1, Image 3	E1, Image 4	F1, Image 1	F1, Image 2	F1, Image 3	F1, Image 4	A2, Image 1	A2, Image 2	A2, Image 3	A2, Image 4	B2, Image 1	B2, Image 2	B2, Image 3	B2, Image 4	C2, Image 1	C2, Image 2	C2, Image 3	C2, Image 4	D2, Image 1	D2, Image 2	D2, Image 3	D2, Image 4	E2, Image 1	E2, Image 2	E2, Image 3	E2, Image 4	F2, Image 1	F2, Image 2	F2, Image 3	F2, Image 4	A3, Image 1	A3, Image 2	A3, Image 3	A3, Image 4	B3, Image 1	B3, Image 2	B3, Image 3	B3, Image 4	C3, Image 1	C3, Image 2	C3, Image 3	C3, Image 4	D3, Image 1	D3, Image 2	D3, Image 3	D3, Image 4	E3, Image 1	E3, Image 2	E3, Image 3	E3, Image 4	F3, Image 1	F3, Image 2	F3, Image 3	F3, Image 4	A4, Image 1	A4, Image 2	A4, Image 3	A4, Image 4	B4, Image 1	B4, Image 2	B4, Image 3	B4, Image 4	C4, Image 1	C4, Image 2	C4, Image 3	C4, Image 4	D4, Image 1	D4, Image 2	D4, Image 3	D4, Image 4	E4, Image 1	E4, Image 2	E4, Image 3	E4, Image 4	F4, Image 1	F4, Image 2	F4, Image 3	F4, Image 4	A5, Image 1	A5, Image 2	A5, Image 3	A5, Image 4	B5, Image 1	B5, Image 2	B5, Image 3	B5, Image 4	C5, Image 1	C5, Image 2	C5, Image 3	C5, Image 4	D5, Image 1	D5, Image 2	D5, Image 3	D5, Image 4	E5, Image 1	E5, Image 2	E5, Image 3	E5, Image 4	F5, Image 1	F5, Image 2	F5, Image 3	F5, Image 4	A6, Image 1	A6, Image 2	A6, Image 3	A6, Image 4	B6, Image 1	B6, Image 2	B6, Image 3	B6, Image 4	C6, Image 1	C6, Image 2	C6, Image 3	C6, Image 4	D6, Image 1	D6, Image 2	D6, Image 3	D6, Image 4	E6, Image 1	E6, Image 2	E6, Image 3	E6, Image 4	F6, Image 1	F6, Image 2	F6, Image 3	F6, Image 4	A7, Image 1	A7, Image 2	A7, Image 3	A7, Image 4	B7, Image 1	B7, Image 2	B7, Image 3	B7, Image 4	C7, Image 1	C7, Image 2	C7, Image 3	C7, Image 4	D7, Image 1	D7, Image 2	D7, Image 3	D7, Image 4	E7, Image 1	E7, Image 2	E7, Image 3	E7, Image 4	F7, Image 1	F7, Image 2	F7, Image 3	F7, Image 4	A8, Image 1	A8, Image 2	A8, Image 3	A8, Image 4	B8, Image 1	B8, Image 2	B8, Image 3	B8, Image 4	C8, Image 1	C8, Image 2	C8, Image 3	C8, Image 4	D8, Image 1	D8, Image 2	D8, Image 3	D8, Image 4	E8, Image 1	E8, Image 2	E8, Image 3	E8, Image 4	F8, Image 1	F8, Image 2	F8, Image 3	F8, Image 4
5/17/2020 6:10:00 PM	0	10,18948	13,67257	12,21243	5,55696	17,36267	9,254325	14,71831	15,11363	11,89317	8,068288	11,68967	12,49247	13,52102	8,318275	13,01517	18,24188	18,96296	8,038723	13,52198	10,4175	8,853683	8,814862	10,11204	17,70847	15,39215	13,72831	9,775019	12,55381	18,01351	14,15278	14,02478	16,92322	21,88246	18,75698	21,31417	21,8366	24,77674	19,67044	17,10999	28,85292	16,71751	23,54851	17,91819	24,33487	12,48764	11,76407	13,88967	22,02586	12,58082	10,53824	12,48038	13,46423	16,29607	15,48422	19,26662	15,46005	23,83738	19,95842	20,0784	27,84448	25,68904	19,09897	31,7995	26,69098	12,17921	19,91697	18,87959	26,6485	7,837298	12,58255	16,10867	22,41421	8,797039	7,104056	10,12296	15,97909	26,0273	17,17486	15,46274	22,49862	22,97075	17,72988	22,43666	22,0267	27,86866	22,69673	18,73832	21,3646	20,08372	19,33127	21,45205	23,14897	19,65483	12,351	14,42888	16,80517	7,676007	7,147782	9,572489	10,00104	18,689	14,27097	17,83398	17,67248	23,46514	15,38344	20,92175	21,14079	18,25224	17,88026	23,9649	28,36864	9,143941	19,52669	17,92102	19,30019	9,210391	12,34969	13,96607	17,95542	14,1753	11,18472	11,44846	12,60313	16,90781	15,0297	18,16762	18,22723	26,18728	18,5836	21,48631	18,96276	18,46796	23,53614	21,70694	16,81981	21,95527	9,708016	20,43263	23,69798	6,60816	11,09679	19,47447	19,9578	12,24456	10,95878	9,812873	14,6558	17,95411	12,88572	13,38638	13,65067	19,69579	13,84906	18,56889	15,42516	7,056946	15,70313	14,47212	18,75884	18,84705	14,29218	17,54228	17,14391	12,56769	6,513248	12,9883	16,59013	23,14593	7,974276	10,52436	9,032867	11,43195	9,023401	11,58744	12,89677	14,19865	10,41957	11,65147	26,94373	11,29594	11,70217	8,719193	12,31412	9,514604	12,33622	13,05205	16,59607	15,05719	13,7098	10,23887	19,19478
5/17/2020 8:10:00 PM	2	10,08441	14,4974	12,57246	5,007391	18,34328	9,26524	15,1483	15,91201	11,51083	7,92834	11,76441	12,80511	14,65897	8,593888	13,01199	18,96096	19,47454	7,234056	13,96787	10,15943	10,73352	9,427221	10,08365	18,22495	15,92859	14,4936	9,517642	13,46665	19,12239	14,31601	16,26665	17,38727	22,73472	19,11742	21,5424	21,41399	22,56479	22,01668	16,80109	28,62297	17,00949	23,66849	18,5434	24,45907	14,30157	13,55617	13,14835	22,21596	12,12685	11,12159	11,85594	14,09973	17,29933	15,53672	19,43758	16,50751	22,85906	20,61802	17,74646	28,76541	23,62691	17,605	30,09035	27,59159	13,32898	20,02867	20,32618	27,19366	9,348959	13,96303	16,22603	25,18443	8,645488	7,112138	10,91491	15,91788	24,8289	17,68457	15,47524	22,42961	22,54076	17,86542	23,79497	22,12402	27,82611	23,05773	18,93029	21,5549	19,99565	18,74441	21,30816	24,14912	20,40085	12,60728	14,28831	16,92184	6,701964	7,474719	9,711815	10,32604	19,46107	15,35264	18,19698	17,52266	17,34438	16,08809	20,03737	21,59925	21,92673	17,84787	23,98686	27,0334	8,934503	21,28164	18,70551	18,78246	11,50586	13,20768	14,53905	17,49814	14,60993	11,43008	10,34593	12,67089	17,02697	14,88796	17,49295	17,45496	25,28238	20,83927	21,66459	19,59694	21,47532	21,94974	21,83473	17,8735	21,63689	10,54418	20,30511	24,11127	7,796752	11,25021	19,3109	18,95357	11,4707	11,05666	10,03834	14,44387	17,55215	12,71241	13,18171	13,45111	19,45271	13,02733	18,04121	15,0603	6,368535	15,75742	14,45161	19,484	18,55182	14,00621	17,1263	17,20152	11,96777	6,945182	12,91881	16,64229	22,76367	7,63	10,89391	8,920756	11,43575	10,15604	11,57231	13,46941	15,18347	10,57395	11,00153	27,2726	10,62479	11,02205	8,129767	11,86409	10,82401	13,23925	12,66502	16,31638	14,4974	14,95096	10,19251	19,60641
5/17/2020 10:10:00 PM	4	10,44112	14,72715	12,01529	4,870414	19,25509	9,711678	15,70617	15,69926	13,27932	9,014562	11,97502	13,61095	15,14823	8,742056	12,93159	19,58478	20,12807	7,299886	14,90274	11,40397	11,46807	8,681683	10,25379	18,64452	17,14274	15,27727	9,764106	14,53615	19,78614	14,79636	16,99526	18,16223	23,72769	20,35098	22,73956	22,41393	24,07514	21,41474	18,62428	31,24317	18,32635	22,04762	19,83802	25,84922	13,57434	13,57303	13,16223	23,9276	13,26744	11,43326	12,66931	14,19734	18,02774	16,28405	20,38233	17,78259	25,07502	21,93475	18,61475	29,05497	24,04854	18,77162	31,36197	27,79744	14,26897	20,41501	20,53244	29,02423	9,335903	13,39702	16,52326	25,27969	8,832684	7,560995	11,33724	17,16167	26,95078	19,03535	16,00084	22,49026	24,82896	18,52495	24,49588	21,96998	28,44662	23,7987	20,53396	21,21408	21,06584	19,16094	23,26944	24,5673	21,30885	13,58422	16,33697	17,30541	7,570733	7,601265	10,60331	9,622846	18,54305	16,3016	18,98665	18,71256	17,07539	14,75651	20,99884	20,84839	22,71932	18,76417	24,76404	27,38893	9,145806	20,74858	18,96883	19,05836	11,4794	13,0609	14,17496	18,92511	15,06929	11,56651	11,33925	12,63615	18,33817	14,85853	18,84374	19,07383	24,36457	21,65071	22,43665	21,03358	20,69221	23,7951	23,02988	17,68057	22,10185	10,12793	20,17828	23,86833	8,663032	11,0197	19,47682	20,35333	12,77029	10,47303	10,3632	14,31691	18,37063	12,94437	14,2258	14,12798	19,30206	13,25093	18,08142	15,78699	7,141772	18,4145	14,24265	18,95219	20,70789	16,58971	17,50525	18,6001	14,11071	6,755154	13,01911	17,39798	22,61833	7,976279	10,75887	8,955433	11,78575	9,809559	11,38421	13,45947	14,18131	10,9127	11,39347	25,86462	10,53976	11,46738	8,43667	13,34038	9,290452	13,88304	13,66621	16,81097	14,88299	14,65379	10,09919	19,6578
5/18/2020 12:10:00 AM	6	11,01832	15,40016	12,75731	5,683024	19,70442	10,15729	17,09549	17,47527	13,99923	9,376865	12,1587	14,04585	16,9927	9,020226	13,90936	19,90053	21,19239	8,25728	15,60863	11,72642	9,911098	10,58853	11,49156	19,20417	18,19919	16,22707	10,18512	14,4925	20,42537	14,94944	17,84496	19,27919	24,79595	20,14015	23,70621	22,57785	26,7039	23,46561	19,93562	30,24639	19,82745	25,67322	19,58976	27,40406	14,76583	13,60259	13,48944	24,25909	13,1614	12,06786	13,04764	15,01368	18,95356	17,37829	21,43361	16,94373	24,70795	21,85414	19,48614	29,02783	25,52884	20,38517	31,47346	28,90563	16,70182	23,36787	21,71889	29,91538	9,200583	14,45085	17,04292	26,03621	10,10983	7,923228	11,46745	17,14412	27,68955	18,67209	17,34465	23,67982	24,99523	18,68023	26,40687	21,67357	30,00214	25,92976	20,74554	23,64494	22,04154	20,28846	23,43571	25,4436	22,68105	13,20347	16,46448	17,77472	7,396249	7,661086	10,24715	10,2973	19,22856	16,17084	19,89998	21,00678	16,64822	17,54635	21,6858	22,91128	23,19801	19,20735	25,07992	28,80236	9,568137	21,87666	19,27684	18,43266	11,55124	13,37637	14,14912	20,37778	15,68551	12,23033	11,55096	12,81277	17,93905	15,95622	18,8074	19,36423	25,19321	22,01958	22,61508	21,4975	21,38553	23,99377	23,0113	18,44102	22,59422	10,89585	19,73364	25,4778	8,461538	12,03857	18,7326	19,7831	13,16783	11,46317	10,05533	14,43413	18,69798	12,32054	14,56724	14,09289	19,26379	13,8083	18,91419	15,96755	7,37069	18,18966	14,35172	19,36616	18,63706	15,23299	16,84205	18,14883	12,44736	7,867762	14,19243	17,5947	23,65012	8,46741	10,68523	8,016622	11,84702	10,33447	12,7008	14,09891	14,59998	10,3029	11,12912	26,16489	10,12434	11,69526	8,631881	12,44039	9,582365	13,17045	13,83172	16,20027	15,82352	15,36272	10,50225	19,25798
5/18/2020 2:10:00 AM	8	13,35454	15,73345	13,27538	6,458403	20,1671	10,69739	17,65542	17,34865	14,88153	8,88532	12,71455	14,98473	15,6746	9,367746	14,47723	19,84472	21,73547	8,275033	15,39049	11,45944	10,85378	9,812874	11,3742	18,99052	18,05392	17,01605	11,16704	14,20804	21,59358	15,58321	17,44861	20,01271	26,1524	21,60961	24,37666	23,99764	26,71371	23,58677	20,85537	33,42355	20,24902	25,26788	20,7416	27,63767	14,4409	14,00185	13,52619	25,34428	14,07334	12,35011	13,53752	14,94868	17,82175	18,78771	23,45677	17,35674	26,37642	22,41504	21,06281	30,04608	27,05356	20,40845	32,33248	29,77882	16,04982	24,77149	21,97302	30,1657	9,064227	15,14209	17,24186	26,10121	10,62721	8,252031	13,15236	17,90126	30,48278	19,85874	17,65273	25,0449	26,51919	20,69297	26,44286	22,97808	30,58086	27,13611	21,39603	23,99971	22,39935	21,34864	24,3225	25,87485	22,70771	13,45435	16,8015	18,04826	8,560526	7,932417	11,48044	12,28697	19,66132	18,23331	21,15046	21,77822	17,84352	17,93159	22,37518	22,79447	23,17274	19,74269	24,80265	29,43875	10,70934	22,83067	20,02293	19,97838	10,19072	13,8474	14,68432	20,23755	15,8191	12,30963	12,61329	13,80443	19,13648	16,88985	18,99149	20,80612	25,42282	21,22133	23,60059	21,60098	22,05017	25,04324	23,26191	18,8684	22,67843	11,47885	20,01541	25,75783	9,061464	11,72151	19,9866	20,53741	12,65722	10,7099	9,311451	15,81171	19,95164	14,06616	15,80453	14,60758	20,13822	14,89804	20,40133	16,0521	6,058314	18,08576	14,19257	20,09954	18,20838	15,13497	18,22116	17,80849	12,1835	7,521414	13,82156	18,10193	23,88774	8,697227	11,13686	9,486005	12,02234	10,49921	11,50475	14,79533	14,61628	10,51393	11,53231	26,29697	10,69898	12,31833	8,821564	12,68471	10,18388	12,79406	14,05711	16,8949	15,60151	16,14749	10,51006	19,35511
5/18/2020 4:10:00 AM	10	11,90063	16,46835	14,38895	6,468488	21,4785	10,52201	17,46657	17,24062	15,12288	10,39277	13,57061	15,17704	15,54736	10,48512	15,15549	20,31167	21,87224	8,710629	15,72399	11,74714	10,07336	11,02709	11,31921	20,23831	20,37343	18,02387	11,16483	16,43126	22,77803	15,79071	18,90515	20,58563	26,12919	21,72082	24,25667	24,76072	27,57792	25,60718	22,26023	32,49993	20,51745	27,09756	21,9094	28,52965	14,56979	14,71734	14,75313	26,12636	15,16972	12,69797	14,15693	16,13589	18,78806	19,01394	23,81051	17,6559	27,03484	24,34923	22,61232	31,46344	28,24837	22,94554	31,46987	30,10928	17,91135	24,27422	21,77767	31,72926	9,144701	16,35202	17,95438	26,10142	11,15827	8,592645	12,97282	19,45243	31,27369	20,01167	19,08122	27,58683	28,05655	22,08092	27,51603	24,12384	32,68651	28,92324	22,44771	24,79664	23,40918	23,50326	24,80576	25,30138	23,49567	14,16245	17,07429	18,7098	9,670023	8,232552	12,24276	11,617	21,84647	17,49302	21,82029	21,53114	17,99507	18,61468	22,83039	23,67754	22,85436	20,27203	26,86857	30,39988	15,78456	24,44822	20,61201	21,4678	11,55083	15,01168	15,07419	19,9732	16,24827	13,14648	12,53267	14,07929	20,41625	17,76815	19,77522	20,71501	26,68194	22,93649	24,22842	20,9241	21,78907	26,20889	25,09014	18,92988	24,50763	11,14687	20,8953	25,44182	7,912107	10,90206	20,14043	20,6212	13,07478	12,45317	9,928507	15,57595	20,10224	14,02271	15,66099	15,45507	20,68834	15,69124	20,00753	16,92149	7,392587	18,68072	14,73841	19,66706	20,26456	15,87443	18,91288	17,92412	12,2639	8,011025	14,11272	18,66607	25,97756	8,602798	11,1841	9,340736	12,79855	11,25428	12,70854	14,93106	14,65186	10,69021	11,72137	26,88453	11,90277	12,39086	8,942861	12,18985	10,46944	13,19387	13,7348	18,13654	15,86829	16,17754	10,39373	20,1836
5/18/2020 6:10:00 AM	12	12,89456	17,35398	14,80866	6,809378	24,20037	10,5819	18,18054	18,76699	16,56043	10,87727	14,68142	16,80738	19,0386	9,236365	14,22483	21,46814	22,80614	8,929389	16,07814	11,46089	10,60518	12,00072	12,67635	20,16668	21,14182	18,76513	12,27903	16,81442	24,35207	16,15937	19,47025	21,16138	26,31424	23,04066	24,02651	25,66452	28,1038	23,8152	22,56438	34,41693	21,14584	29,12605	22,36779	29,60219	15,25938	14,98515	13,89209	26,22333	15,69767	12,99376	14,39337	16,5413	21,73906	19,58147	25,28466	19,01138	27,77416	24,75927	22,14419	32,28296	28,59286	22,46007	32,82708	30,97197	19,61359	25,33633	21,41143	31,77864	10,68537	17,14923	17,56092	27,03961	12,12153	9,425564	12,86486	18,49041	32,25284	20,78574	19,54893	28,89886	27,68161	22,0088	14,75402	25,61961	32,84179	28,51694	23,97485	25,08234	23,64846	23,49843	24,8689	27,36979	23,13985	14,12038	17,69521	18,54961	8,976985	8,691286	11,9505	12,08775	23,41008	19,05904	22,89719	23,041	19,73171	18,81521	23,43854	23,18143	24,23733	20,14858	27,5525	32,64858	12,7046	23,79856	21,33123	22,34872	11,8567	14,72245	14,8883	22,07519	16,7928	13,20133	12,81153	15,83264	20,38607	17,79344	20,17435	21,90325	27,43991	23,28954	24,61152	22,80463	22,28096	25,36852	25,37619	18,88228	24,98163	11,80385	23,82371	26,62867	9,339911	12,13376	20,19576	20,29405	13,54139	13,64211	10,94544	16,00768	20,61858	14,54783	16,99457	15,79417	21,19854	14,49519	19,88969	17,49164	7,434862	19,59708	14,71292	20,42903	19,83953	16,19778	18,86826	18,85244	12,31018	7,417177	13,6754	19,53705	26,20793	8,910325	10,92921	9,907577	12,41898	11,27708	12,8869	15,24135	15,68668	11,03455	12,17044	27,24118	11,74355	12,45082	8,986793	12,60534	10,57741	13,49911	14,21751	17,67898	15,96582	15,94814	10,75839	19,74615
5/18/2020 8:10:00 AM	14	12,6376	18,92663	16,0025	7,070969	23,13115	10,99946	19,70843	19,06499	16,38581	10,43034	15,07522	16,59911	17,89788	9,97617	15,22899	21,52803	24,67466	9,024302	16,57915	11,8902	11,7039	12,11766	12,27336	19,75768	21,7852	19,64999	12,3193	16,50199	24,8291	16,5147	20,63557	20,8046	28,41305	22,94623	25,44851	25,42461	29,72404	26,26416	23,77542	34,80044	20,81738	29,20687	22,1102	29,53014	15,86062	16,59939	14,41686	27,31405	15,88921	14,05276	15,74084	17,66219	21,08146	19,86876	25,16102	19,63963	30,57631	25,65408	22,68257	31,63904	28,34335	24,31974	34,09607	31,162	19,6578	25,95311	23,07817	31,78872	10,16571	16,89876	18,2854	27,28138	12,91915	9,702352	13,54574	19,34046	33,15152	22,20055	19,84893	28,54678	28,25562	24,68398	28,85451	25,25842	34,55597	29,00503	24,03756	25,38994	24,33128	24,15099	25,85634	28,69488	23,22136	14,39704	17,98726	19,78946	8,947144	8,658062	12,80843	12,0421	23,74275	19,56959	23,18682	24,07065	19,00862	19,06651	23,95108	25,27948	24,79291	20,57105	29,16231	32,93567	13,6602	25,87541	20,95194	22,93407	11,95533	15,81931	15,20606	22,72837	18,09917	14,02057	13,59285	15,84004	21,45522	18,14282	21,08553	22,77182	28,84076	23,90176	25,39042	23,36871	22,47485	27,05639	24,98874	21,05983	26,7881	12,94299	23,91654	27,33062	8,593405	12,74791	20,08648	20,6985	13,17798	13,87247	11,91009	15,7626	21,48141	14,60661	17,12809	15,73711	21,03773	15,54964	20,74105	17,95901	8,942446	20,09816	14,88098	21,20213	19,87766	15,13822	19,56254	19,74691	12,49074	7,432582	14,23574	19,56005	26,99913	8,833168	11,80592	9,916832	13,48834	11,24917	13,69287	15,51932	15,2446	11,4707	12,60506	27,47023	12,64023	13,30184	9,452574	13,19947	10,47283	14,61331	14,39172	17,95666	16,18327	15,91388	11,12649	20,43477
5/18/2020 10:10:00 AM	16	13,59575	19,04343	15,8707	7,270599	24,27532	11,54848	20,68862	19,40001	16,88916	11,14887	15,43083	17,69307	18,64756	9,753535	15,52933	23,14635	25,19569	9,307444	16,72221	12,60831	12,63863	12,865	12,52155	20,72164	22,55209	19,89618	12,19738	18,22488	25,58846	18,19477	21,86036	22,46733	29,5919	23,46914	25,8803	27,51002	30,36506	25,58777	24,40049	35,49397	21,27666	30,78353	22,82639	29,61621	16,52368	16,12794	15,12296	29,13558	16,08553	14,84126	15,69705	18,73729	21,44176	20,54177	25,80239	21,14127	29,60468	27,4634	23,37264	34,30848	29,20624	24,19768	34,40768	32,79288	20,55745	25,75735	23,97236	33,67616	11,03538	17,97393	19,05774	28,26902	13,05606	10,72723	13,74385	19,88402	35,01382	23,19159	20,99774	29,67541	29,91731	27,13853	29,52027	26,82479	34,18538	30,21421	24,77972	26,52962	24,91006	24,65545	26,24192	29,80603	24,07252	14,81736	18,37844	19,69752	9,045368	8,913295	13,38929	12,54759	23,85396	20,64711	24,36139	25,92361	20,96804	19,15016	24,83837	24,13026	25,516	21,99616	28,46202	33,062	11,63745	27,52943	23,09088	24,45602	12,61605	15,91125	15,26663	23,27993	18,19636	14,04723	13,39799	16,72884	22,74232	18,2101	21,40066	23,84767	28,58125	23,3696	26,11143	22,71655	24,31352	26,73167	25,51869	20,57837	26,70639	13,12694	24,5631	28,36076	9,591969	12,63546	20,50757	20,83222	14,56061	13,92821	11,69837	16,47519	21,31141	15,3909	16,64726	16,51877	21,32619	15,30981	21,16711	19,14484	9,181658	20,63661	14,73765	21,38352	19,07038	16,53135	19,37638	19,14442	12,95024	7,791846	14,41513	19,40104	28,67208	9,222203	12,1817	10,14886	13,98762	11,93779	14,24824	15,90883	15,3011	12,21983	12,91128	28,77742	12,61204	13,14856	9,828552	13,50609	10,97687	14,33956	14,14815	17,92005	16,877	16,12905	11,08643	20,2897
5/18/2020 12:10:00 PM	18	14,33065	19,20314	17,60575	7,673865	25,15349	12,47893	20,74547	20,04967	17,64651	12,41165	16,31907	19,21937	19,37749	11,56575	15,33129	22,88897	26,01486	10,62997	18,12459	13,19408	11,9925	12,32738	12,3432	21,15419	22,61377	21,02467	13,40206	18,66179	25,6708	18,49249	22,37712	23,0044	29,80983	25,06003	26,34194	29,12563	30,15176	27,09577	24,53104	36,00154	20,74761	31,40259	23,02235	30,28107	16,90836	18,20796	15,21738	29,60737	16,08629	16,04989	16,45433	19,71997	21,07172	20,91367	26,1287	21,43955	29,64944	28,12811	23,50989	33,0745	30,33454	26,30955	35,04166	33,10966	21,13982	27,33326	24,24977	33,69756	10,89039	18,98638	19,47129	28,26343	13,11588	10,95138	13,74199	19,9073	35,81745	24,36609	21,22921	31,95451	30,80556	30,51731	30,44865	27,0443	35,93556	31,24151	25,7387	27,55278	26,0072	25,41715	27,36882	30,56491	25,16247	15,32687	18,49138	20,24454	9,935484	8,999295	12,76242	13,21432	24,57125	20,75231	24,55231	24,6638	18,49753	19,86413	26,8788	26,41192	25,74568	21,92032	29,46659	33,3631	13,03886	29,08765	23,64024	25,07225	12,47423	15,47345	15,08952	24,39939	18,47135	14,93078	14,36001	17,1589	22,37235	19,38833	21,35127	24,3453	30,08172	24,01871	26,54323	23,76838	24,02444	27,56017	25,41653	21,28517	27,04493	13,77756	25,20854	29,26787	9,510045	13,57275	19,77744	21,84882	14,10229	15,02031	12,48549	16,43236	22,44785	15,77123	17,01467	16,08553	21,82554	16,68255	21,81339	18,59624	12,38996	20,88742	15,45334	22,54469	19,51439	17,78045	19,99088	19,78925	13,03437	7,973447	14,1275	20,40949	27,03022	9,34737	11,69499	10,18354	14,67348	12,05612	14,87753	15,97694	15,57955	12,9557	13,38825	29,2747	12,44467	14,26275	9,583677	14,08226	10,79589	14,46812	14,61746	19,12633	17,19378	17,39998	11,19654	20,32217
5/18/2020 2:10:00 PM	20	15,6556	20,11515	17,91639	8,469415	25,58839	12,95929	21,71136	21,29669	17,65307	12,35149	15,82083	19,42501	19,24493	11,99906	15,67812	23,5905	28,65454	10,07364	17,88676	13,66511	12,58634	12,47589	12,58172	21,82444	22,68678	21,53073	13,47832	21,04464	27,11981	19,91891	23,0122	23,25355	29,99309	25,62942	27,11076	28,55155	31,08622	27,48943	25,52076	38,79048	21,82969	32,19171	24,05891	32,07574	17,37352	18,63326	15,41895	30,10672	16,90746	16,28688	17,99072	20,22733	23,04874	21,16794	28,15071	22,97013	30,86401	28,34847	25,23817	34,73012	31,83273	25,98572	36,4926	33,90134	22,69272	28,88531	24,43841	35,04331	11,41917	18,96676	19,64737	30,05533	12,91287	11,27811	14,20459	20,51711	35,57554	23,90901	23,19429	33,09406	32,22045	30,97425	30,6797	28,12977	37,16802	31,48534	26,57238	27,26341	27,07242	25,40417	28,34832	31,93206	26,19681	15,55896	19,47426	21,31721	10,87057	9,167703	12,66965	13,31075	25,46937	21,85531	26,05527	27,77092	20,85875	20,84784	26,85068	25,96258	26,19384	22,99514	30,88556	35,30745	14,01359	29,16184	23,76872	25,22319	13,11146	15,83734	16,51132	25,2542	18,92967	14,95766	14,04551	18,73861	23,2139	19,31193	22,79751	23,85078	29,38701	24,75575	27,65867	25,56657	24,07901	27,0144	26,54116	21,31811	27,53012	13,52744	25,2343	31,08001	9,813011	13,62863	20,34421	23,26916	15,67853	14,69137	12,82721	16,18086	22,84096	16,0483	17,05273	16,46717	22,34513	16,65257	21,88875	19,16529	12,70529	23,07734	15,17746	22,49371	18,7998	16,89779	20,35643	20,30311	12,63152	8,241462	14,82807	20,17324	28,33423	9,655379	13,14814	10,58583	14,60599	12,72084	15,11922	16,65665	15,81724	11,95154	13,92131	30,02397	11,96673	13,43474	9,602674	13,78537	11,07772	15,05374	15,30359	18,84608	16,65257	16,76469	11,44362	20,99324
5/18/2020 4:10:00 PM	22	16,4995	20,35567	18,76029	9,096969	25,78491	12,98754	22,53841	21,9771	18,34142	12,69956	15,95125	19,09669	19,15154	11,6494	15,78477	25,02853	26,10618	10,21469	18,27006	14,33791	13,29769	13,70261	13,21991	21,76275	22,32634	22,89739	13,88843	21,85898	26,14535	21,07261	24,86972	23,96449	31,62377	27,23565	28,22648	30,0927	32,01163	28,20761	25,58998	39,31214	23,28477	33,09088	24,40187	33,54982	18,35716	18,57655	16,48776	30,46889	17,31225	16,54468	18,80029	21,86111	24,38391	21,45757	28,60163	22,55485	31,34456	29,39144	24,80106	36,2201	32,63553	27,53198	36,84772	35,24426	29,44491	28,77943	26,35334	36,52438	12,16912	19,85763	20,62749	31,15992	13,26136	11,69575	14,94087	20,78712	37,79737	26,35354	22,96675	32,12312	32,83129	33,16437	31,92412	29,41672	38,47183	32,49828	26,74617	28,0314	27,51962	27,1185	28,63872	31,76371	26,84634	16,2672	20,34731	22,347	11,20807	9,506521	14,07369	14,11438	26,11365	22,88372	25,82421	27,63885	22,61066	21,42207	27,36586	26,84026	26,76918	23,86018	31,26382	35,94019	16,9639	30,03806	24,43372	26,63911	12,91218	16,03386	16,46835	26,34947	18,91523	16,2672	15,12537	18,56619	23,29403	19,91393	23,08459	25,65373	30,75189	25,5946	28,36939	26,15847	25,1997	28,11111	26,68884	21,60802	27,42457	14,94405	25,86766	30,83064	10,12275	13,32546	21,69851	23,82964	16,02315	15,68834	13,01579	16,9963	23,0714	16,45675	17,62745	16,70065	22,78964	17,00334	21,9074	19,88057	13,2999	22,83067	15,22249	22,96668	19,82096	13,32677	20,49293	20,88549	13,01317	8,17439	14,97527	20,96029	29,3607	10,13691	12,61708	11,01943	14,75139	12,98056	15,50018	17,25616	16,07869	12,9863	13,32926	30,83023	12,45973	13,81493	9,415546	14,04537	11,3208	15,6813	15,52063	20,08483	17,05246	18,60873	11,1354	20,25296
5/18/2020 6:10:00 PM	24	16,95195	21,39078	18,54401	9,669194	27,49517	13,86473	23,46133	24,24721	20,17103	12,99168	16,98317	19,2803	20,58936	11,93144	17,14405	24,73454	27,63635	10,27188	18,88926	14,9971	13,94327	14,12446	12,99265	22,45897	23,93043	23,44917	14,39068	23,51866	26,9248	21,97979	25,77282	23,66317	32,38955	27,13742	29,81971	31,55138	32,71745	30,6098	25,85903	40,07004	24,78842	33,77058	24,81875	33,35786	18,40034	19,47102	16,82934	31,72048	17,66668	16,89413	19,06872	21,29366	26,18403	22,45717	30,98848	24,38522	33,24015	31,38256	26,60312	38,75484	33,0591	28,09247	35,89633	36,58916	30,35243	28,80802	26,31686	37,07236	11,99174	19,32223	21,02986	32,14619	13,79103	11,27273	15,35809	22,3997	41,20214	26,47699	25,02819	33,75573	34,90095	33,86936	32,46415	29,16369	39,58293	34,45167	28,08293	28,36607	28,10469	27,29347	29,83567	32,77617	27,16747	16,93102	20,84584	23,30618	11,46724	9,741865	14,83518	13,71312	26,94014	23,45477	25,93115	28,90155	23,5023	22,68623	27,67587	26,70196	26,87742	24,50093	32,09922	36,82727	17,71635	31,99761	24,88112	26,01486	13,51342	16,56485	17,15324	26,55076	18,91537	16,99423	15,12289	19,99109	23,74012	20,46641	25,28315	25,76419	31,38359	25,55137	29,54755	26,23715	25,07681	28,99149	26,77512	21,62094	28,20617	14,45237	27,10917	30,74153	10,19286	13,69149	21,49439	23,27565	16,10169	15,51296	12,28041	17,75959	24,06478	16,43126	18,76299	17,93249	23,3562	17,81941	22,07994	20,01319	12,95245	21,24703	15,02715	23,38901	20,8151	18,66062	20,66721	20,69739	11,90401	8,3276	14,03514	20,33813	29,34019	10,26345	13,0801	11,47091	15,12648	13,81445	16,04298	17,50622	16,19958	12,51354	13,90459	30,75017	12,52853	13,74302	9,366229	14,24003	10,83775	16,27984	15,32694	19,16335	16,64719	18,04985	11,16428	20,99062
5/18/2020 8:10:00 PM	26	17,5697	22,62613	19,15458	10,304	29,72832	14,38958	25,02052	24,80756	19,71914	13,80457	17,6595	20,73815	20,83168	12,42367	17,65535	25,68882	29,02389	11,24531	19,43365	15,18464	13,70317	14,30723	13,52198	22,80953	24,54755	24,66346	14,9674	23,90135	28,44806	22,47907	26,64926	24,62996	33,08348	28,46485	31,1832	31,26133	34,12356	30,8754	26,93661	40,62218	26,15681	34,29239	27,1607	34,06927	17,48943	19,63355	17,44951	32,82003	19,6129	18,46272	20,37239	23,60301	26,37268	24,25371	31,32012	23,80126	33,61137	31,99719	28,75262	38,87213	33,78067	27,65791	36,96873	36,52636	30,97467	29,4494	27,42318	37,68941	12,30742	20,42503	21,37261	32,48322	14,83284	11,36315	16,55214	24,43682	41,99581	26,7872	26,22582	38,23925	36,27805	34,93513	34,28651	29,72563	40,38724	35,45866	29,23974	28,19387	29,66975	28,50693	30,54563	32,69376	28,39626	17,15048	21,09762	23,55113	12,11145	10,17615	15,64365	14,57829	27,13569	23,4949	26,81573	29,93873	24,3893	22,29429	28,00184	27,05951	27,43583	24,75996	33,72984	39,41893	17,3193	31,21616	26,36411	28,33292	13,48461	16,51546	17,2067	27,88282	18,98203	17,005	15,48153	18,60867	23,97595	21,24192	25,55323	25,40796	32,24408	26,14922	30,84881	28,44137	25,33661	28,82122	28,19906	21,40618	27,60534	13,91143	27,46249	31,44908	10,63149	13,41436	21,01859	24,4429	15,6898	15,80992	12,63581	18,84636	24,07079	17,12609	18,52108	17,66779	24,04807	18,96123	22,18854	20,04476	13,22633	22,05743	16,77104	23,29935	20,77745	19,76176	21,34028	20,45763	11,984	8,799322	15,71404	21,0503	30,45991	9,716097	13,43757	11,61742	14,80859	14,06043	16,80102	18,5351	16,35824	13,14793	13,41685	30,19348	12,66309	14,17972	9,551144	13,8063	11,32626	16,89441	15,16412	19,75312	17,04714	19,35587	11,20807	21,36149
5/18/2020 10:10:00 PM	28	17,3729	22,66551	19,01663	10,11342	29,83622	14,73889	26,45343	25,55655	20,51434	15,24895	18,7681	21,00872	21,87355	12,09756	18,69854	26,86886	29,79457	11,44604	19,79775	16,12891	14,4009	14,27456	14,21212	23,66103	24,93596	25,07454	15,83037	26,01342	28,69709	23,85265	29,36119	26,16918	35,76985	29,49098	32,10364	31,33213	35,11529	32,75289	28,65157	42,55651	26,63766	36,59435	27,80193	36,26588	18,22647	19,62519	17,87591	32,69162	20,09822	19,31573	20,88141	24,46735	28,5713	24,03515	32,94871	23,70704	35,28342	33,32305	29,97403	40,39035	34,90405	29,36167	39,2189	37,78294	33,5854	31,55538	27,06165	38,38355	13,57365	21,65527	21,64	33,51756	16,18638	12,94195	15,91519	24,57988	44,38094	27,58759	26,34346	39,68107	38,18488	36,46607	35,36521	29,93349	41,45295	36,24475	31,00001	30,8419	30,10348	28,08839	31,15363	34,6824	27,79571	17,70405	21,99208	23,82619	11,77035	9,652341	16,35907	14,0156	28,43218	24,36657	28,37706	30,90504	24,15126	23,90466	29,84872	27,22287	28,26377	25,64345	33,73646	40,05009	19,59024	33,44627	27,1205	28,8905	13,94845	17,17147	17,33657	27,89712	20,03584	17,80131	16,01418	20,43773	24,37396	21,37593	26,23639	25,59088	34,0779	27,6367	31,09313	27,95846	26,01024	29,18152	27,71641	22,37463	28,87806	15,61581	27,2945	34,09593	10,74153	14,49492	20,52594	24,48932	16,39775	16,40673	13,1375	19,44456	24,48911	17,46	18,89465	18,34142	24,18352	18,74047	22,2782	21,21015	14,71962	23,47618	16,10349	24,95704	21,11869	19,1896	21,24468	21,57776	12,27737	8,852579	14,81867	21,36723	31,23529	10,28563	13,5512	11,66639	16,10335	14,44994	16,11952	18,47377	16,92252	13,91647	13,2331	31,82306	12,30403	13,83137	9,494157	14,57318	11,10515	16,91368	15,48899	19,46335	17,97386	20,05747	11,73643	20,58217
5/19/2020 12:10:00 AM	30	16,92598	22,89615	20,30566	10,66272	29,59722	14,69434	26,52195	26,60988	20,65187	15,75293	19,77626	21,85469	22,75137	13,42969	18,62248	27,81941	29,99213	11,4852	20,35408	16,55905	14,01118	14,21951	13,92214	24,56067	26,26817	25,76861	16,20924	26,4642	30,34103	23,88263	29,64246	27,74356	36,20366	31,65285	32,81907	33,23483	38,13923	33,28705	28,69702	44,39372	27,22522	37,28448	29,05739	37,68596	18,76223	21,03054	18,66158	33,67332	21,90919	20,93647	21,74003	26,37683	29,28804	24,02036	35,07979	24,52165	37,11477	34,52662	30,87526	40,60925	35,78271	29,07141	39,24611	38,7978	34,9989	32,52342	29,26399	40,10575	13,08307	21,40376	22,62448	34,01719	17,393	13,22116	17,03761	26,76006	46,9402	29,24245	27,94858	41,4421	37,68879	38,32021	36,9331	32,4386	42,54656	37,14205	31,14473	31,52202	30,16053	30,34683	31,93184	35,69863	28,39149	17,47941	21,28136	23,87351	12,73092	10,22754	17,18446	16,5844	30,12827	25,13808	29,15776	33,30999	24,01739	25,68724	30,11922	28,12251	29,40457	26,01639	35,41142	40,68696	19,7726	35,16225	27,01468	29,29508	14,15382	16,87977	17,76505	29,59604	20,87064	17,57896	16,78679	20,54501	25,10486	22,11877	27,35708	28,34901	34,75782	28,00392	32,85519	29,47385	27,75296	29,93009	28,48717	22,34831	29,73247	16,35493	27,57039	33,52931	10,78926	15,23693	20,41128	24,94467	18,92366	16,43892	13,86757	19,20611	26,01169	18,27731	18,94307	18,55341	24,5461	19,99302	22,98637	21,22009	13,96352	23,60563	15,28038	24,35663	20,87215	19,88506	22,49006	21,87604	12,36365	8,84954	15,4302	21,66556	31,09209	10,54446	13,6984	11,85918	15,86435	14,65262	16,292	19,20977	17,03008	13,52827	14,00468	32,43341	13,06297	13,60467	9,606956	14,78131	11,02564	16,95527	15,91464	20,33702	17,61391	20,56035	11,77249	20,13788
5/19/2020 2:10:00 AM	32	17,50967	24,17903	21,46434	10,44388	32,02476	14,06934	27,62047	27,25582	22,3796	16,66425	20,07343	23,29755	23,35344	13,69239	18,7701	27,83177	30,40472	12,21817	21,04167	17,04044	14,34661	14,29708	14,3721	25,493	28,72603	27,72491	16,84516	27,27612	32,44329	25,81924	30,33225	29,14435	36,93807	32,32704	34,00482	35,4713	38,23159	34,05021	29,23208	47,5601	28,5322	36,86699	29,3616	38,06283	18,69522	21,35493	19,66706	35,47773	22,40157	22,43127	23,46451	27,18729	30,89744	24,90944	38,05869	26,30595	39,05332	36,46773	32,52971	42,20982	37,46761	30,6822	40,65691	40,33646	33,61827	32,36254	29,74311	40,90297	13,00999	21,55089	22,88537	35,15494	17,27094	13,22882	16,58426	27,5706	46,95389	30,36065	29,42452	40,93944	39,93769	38,37823	39,32575	32,29028	44,69061	38,17073	31,64553	31,40349	29,75029	30,67135	32,81879	36,69112	28,72424	17,80953	21,82257	24,96457	14,67962	10,54273	17,84123	14,74221	32,09211	25,2897	31,45371	33,79587	24,1036	26,05217	30,88749	28,02615	30,44098	26,5844	35,50384	41,59573	19,50141	34,74477	27,76518	29,75983	13,8474	18,039	17,95438	31,06439	20,39367	18,28961	16,80054	21,22127	25,98765	22,43397	27,2592	30,52449	35,60884	29,03508	33,91647	29,69475	28,47301	30,25848	29,8758	23,71526	30,93612	16,97806	28,51529	33,2644	11,12525	15,07025	20,8399	25,66755	17,32026	16,57873	14,20238	19,17344	26,88812	18,59983	19,67983	19,11818	25,08469	19,47945	23,72721	21,56429	13,37285	23,3754	15,38558	25,36811	20,55537	19,58209	22,89477	21,54551	13,23863	9,012972	15,1166	22,01211	31,74839	10,72405	14,03432	12,57999	16,28046	15,44989	16,69575	19,8662	16,60567	14,11852	13,81562	32,05252	12,20864	14,38702	9,783447	15,44319	10,97874	17,56272	15,87436	21,27279	17,86672	19,93452	11,74223	20,216
5/19/2020 4:10:00 AM	34	17,79613	25,75493	22,4437	10,948	33,91965	15,76309	28,37423	27,91584	22,47907	16,88681	20,97038	24,20183	22,90092	13,64563	20,08766	28,59955	32,33608	12,50539	21,86761	17,1073	14,59024	14,23084	15,32784	25,77738	28,32933	27,9767	17,30251	28,07106	33,84823	28,1241	32,62827	29,89895	39,28147	32,72609	34,93424	36,53211	38,96283	33,63858	30,99718	48,95723	29,73344	39,81508	30,88051	39,37914	19,04744	20,29703	18,75822	38,85072	23,04556	23,79235	24,22186	28,92062	33,60936	24,87718	38,58284	28,95543	41,10949	36,9896	33,12804	42,43666	38,06519	31,73575	39,97251	41,90345	37,89097	34,78275	29,40297	43,1628	13,99784	22,96115	23,31261	35,61298	18,20796	14,75817	17,03159	29,03432	48,53406	31,72815	31,31128	44,38315	40,73593	41,67364	39,71941	33,26551	45,60904	40,13967	33,53221	33,27724	30,95415	31,98697	32,99486	38,27269	30,10258	17,95894	22,92641	26,29932	15,28466	10,65698	18,45456	16,45384	33,02076	26,51283	32,84635	34,48021	25,56511	26,87279	32,94678	30,21828	30,23825	27,416	36,75826	43,59333	21,35313	34,84189	29,19258	32,43396	14,2392	18,91053	17,56162	31,22866	21,86858	18,75076	17,61135	21,7481	26,92543	23,20465	28,12355	29,27691	35,08358	28,87102	33,4529	29,58844	28,81452	31,01224	29,11597	24,35055	30,61318	17,34431	29,33197	34,96602	10,88424	15,54743	21,31279	26,05009	18,30294	16,42352	14,30406	19,5557	26,44397	18,47639	20,63771	20,83506	25,39919	20,64786	24,41403	22,30569	13,52826	23,62642	16,02923	25,90116	20,48167	20,35975	23,42465	22,9847	13,35695	9,63673	15,89246	20,94366	32,63186	11,59808	14,38833	12,62185	16,42428	16,01549	16,67274	20,71667	16,90671	14,10726	15,17697	32,46906	12,70985	14,36229	9,682252	14,54513	11,33786	17,10509	15,78961	20,62783	18,26295	20,6491	11,62412	21,42974
5/19/2020 6:10:00 AM	36	17,66571	25,99684	23,35917	11,31535	34,44387	15,85924	30,04159	28,82772	23,9086	17,3539	22,19324	25,45591	24,11486	14,42639	21,01231	29,78172	33,91157	12,55222	22,1953	17,06371	15,5218	14,9158	14,89528	25,59765	30,52774	29,65504	18,46534	30,19693	35,17048	29,13993	33,68037	30,35429	40,30484	34,26482	36,82492	37,89167	39,88534	36,2844	31,34173	50,45687	29,59832	40,11584	31,42932	39,08917	19,7409	21,89227	19,15631	38,37333	23,53041	24,13123	26,99637	29,89652	36,58135	25,63253	40,85827	29,26538	42,7428	38,67761	33,27041	45,08745	39,33245	33,53096	40,65899	43,06643	37,73307	36,54178	30,99442	44,67596	14,93569	23,40207	23,15726	36,49205	19,49174	14,82247	17,0041	29,21039	49,76943	31,88018	33,4118	44,74608	43,16238	41,7481	41,61983	34,06685	46,81608	42,28697	34,83367	35,22968	32,93628	33,07927	33,78289	39,39835	30,45252	18,79076	23,44703	26,17229	15,9565	10,9556	18,85762	17,2391	35,15079	28,3504	34,97935	34,63079	26,08622	28,0524	34,79471	31,37751	31,30346	28,02401	38,0598	44,66961	22,25057	36,39858	29,62444	31,79032	14,52151	18,60819	18,70185	30,69753	23,29589	18,95716	17,94547	21,6398	28,38252	23,07264	28,65053	31,51526	37,3367	29,55467	34,02756	29,73696	30,08634	32,41698	30,19321	25,30781	31,71053	17,89602	29,45748	35,84901	11,58502	16,16193	21,85925	25,70492	18,05116	16,21401	14,23588	20,23085	26,2395	18,97961	21,31963	21,04029	25,45583	21,40894	25,50163	22,70792	14,50183	24,21965	15,74215	26,32018	21,27438	20,48934	23,29051	23,54574	13,92283	9,056837	15,91871	21,38436	33,4701	11,50019	14,53698	13,03817	17,57516	16,9074	17,11318	21,14252	17,5956	14,68888	14,30745	33,39847	12,67173	14,81239	9,742969	14,89031	11,6494	17,40923	16,36888	20,81427	18,42548	20,57893	11,27839	21,16725
5/19/2020 8:10:00 AM	38	18,8972	26,34692	24,14311	12,00984	36,07918	16,41972	30,67329	29,95096	25,66216	17,97082	22,71268	25,94399	25,44312	15,82304	21,66991	31,71198	34,37003	12,86527	22,67208	18,04964	15,732	15,37336	15,01313	27,48128	31,16172	30,62486	20,72592	31,53404	36,49833	30,74934	34,7753	31,73768	40,45729	35,31209	38,64597	39,68522	42,16837	38,12631	31,75695	49,64958	31,41108	40,64973	32,48322	41,01093	19,84472	22,75503	20,0373	37,68775	24,98508	25,35526	28,26163	30,44976	36,83549	25,62784	41,60802	31,06481	45,22961	40,27575	34,51556	48,44289	41,43236	35,08689	41,82071	45,82125	38,86757	37,91411	32,61384	47,36883	14,90364	22,80877	24,90612	38,19545	19,9122	15,96817	18,94611	33,94894	51,58578	33,49981	34,2086	48,7241	44,45043	44,60094	43,33693	35,34476	48,74613	44,83836	35,52242	36,39154	33,94445	34,51343	34,73392	39,88969	30,97128	19,42453	24,31677	25,74976	16,28405	11,99464	20,41225	17,83143	36,01535	29,59045	35,51144	39,62733	27,06945	29,28844	36,61645	31,82506	33,33838	28,37561	40,00808	45,61705	22,92806	36,67827	31,01908	34,24749	15,151	18,33223	19,45575	32,33533	23,72866	19,68536	18,1596	24,30648	29,76874	24,30599	30,30863	32,17789	37,40841	30,36603	35,24273	32,1743	30,86138	33,33057	30,04511	25,88769	31,35216	18,56985	29,60882	36,26741	11,44984	16,72655	22,58966	27,13093	18,3944	16,95955	15,00255	20,76295	27,76304	18,81479	21,03193	21,16359	25,89267	21,1774	26,21933	23,26951	14,14643	24,73067	15,44754	26,89123	21,37393	20,11985	23,52668	23,67146	14,01684	9,251838	16,68566	21,55249	32,5161	11,533	15,16751	13,23338	16,87327	16,07247	16,43581	20,74637	17,16112	15,29482	15,24446	32,88572	13,23849	15,29233	9,803895	15,29523	11,54903	17,87646	15,65153	20,85945	17,73997	19,39959	11,74086	21,27162
5/19/2020 10:10:00 AM	40	20,32038	27,848	24,51081	12,30362	37,74633	16,28454	32,5496	31,73858	25,48885	18,07596	22,62538	27,06572	25,53762	15,2073	22,95839	30,51379	36,41758	14,63653	22,32552	19,29066	15,74609	15,18568	15,90607	28,09212	32,06544	32,39949	21,56533	34,71092	38,01186	33,02823	37,10344	33,39862	42,68699	35,9634	40,67155	40,09015	43,03638	37,16298	32,67594	51,48665	31,37627	43,80782	34,2671	41,76309	20,67874	22,79786	20,97522	39,87773	26,55055	26,28578	29,80017	31,16842	37,64305	27,84019	44,23139	35,10963	46,03628	41,31604	35,29116	50,4597	43,54166	36,55912	42,87323	46,29021	40,94116	39,25529	33,28408	45,84474	15,64918	24,0645	25,65609	37,5858	20,31491	16,97495	19,10505	31,71916	54,18877	34,70837	36,40445	48,22661	46,69077	46,3387	44,67562	36,50483	49,29052	45,80377	37,11697	38,08155	34,35462	35,71584	36,11544	40,33785	32,00044	19,19651	25,45839	26,80627	16,71612	11,6485	20,62549	17,70322	37,33014	30,48581	35,6746	40,75024	27,01204	30,08641	36,44728	31,657	34,6254	29,19892	41,44024	48,52226	22,62592	37,49379	32,20753	35,17967	15,03854	19,24341	19,69558	33,8007	24,53816	21,02426	18,99059	24,84133	30,46626	24,40014	31,60188	32,73224	38,62083	30,46509	35,87112	33,60991	31,9429	34,63777	30,57444	26,44065	31,56782	19,66712	30,84087	38,59396	11,4106	17,34699	22,41297	28,10932	17,40157	17,47534	14,79484	21,0789	28,99088	19,85847	22,23689	22,6233	26,25118	21,53452	26,90857	23,52274	15,05208	25,24674	16,5712	27,45641	22,47569	20,03951	24,05428	23,59271	13,46285	9,230424	16,27314	21,76551	34,92422	12,32724	14,99123	13,41561	17,05929	16,95831	17,38009	21,00796	18,00121	14,97907	15,56311	34,15347	12,60734	15,26691	9,912066	14,98971	11,97447	18,05668	15,73808	20,65567	17,41082	20,71943	11,39223	21,69305
5/19/2020 12:10:00 PM	42	21,31286	28,78729	25,07633	13,65979	39,61573	17,35238	34,11486	32,77147	25,74961	19,07376	23,36041	27,30886	26,66107	15,8984	22,62005	32,89035	36,69935	14,64806	23,73632	19,75202	16,24558	15,09498	15,74312	28,06698	32,89214	33,40897	21,17678	35,30034	37,53938	35,01616	38,45656	33,9381	44,80431	37,62143	43,24954	42,86188	44,84216	38,06421	33,34445	55,08469	32,78355	46,11855	34,33846	42,6633	21,00457	23,55873	20,69235	42,30666	27,88102	27,65929	30,42503	31,92011	40,00636	29,52116	45,63032	34,74781	47,6423	42,82223	35,77042	49,70077	44,08122	37,53399	43,899	48,48384	43,58429	40,75189	33,89934	47,10544	16,87078	25,52898	25,67101	39,01056	20,46944	17,11981	19,87235	33,81369	56,00223	36,49142	37,12795	51,0762	49,52732	47,16471	45,66493	37,27855	52,11477	48,33423	37,55733	39,96878	35,49155	37,87032	37,06675	41,78755	33,34653	19,87967	26,68925	28,0982	16,57901	12,19855	21,88481	20,95885	38,77811	32,7924	37,99721	40,81772	28,37209	31,14141	37,93428	34,36464	35,18015	30,36866	41,94028	50,06479	26,06847	38,16403	32,04735	36,48562	14,61497	19,52676	20,02086	33,67844	25,80501	21,36308	19,12246	25,16344	32,68043	25,03185	32,11276	33,25935	40,33675	31,29621	37,29663	33,09647	31,74485	34,24223	30,96651	27,31605	31,65195	19,64073	32,0365	38,42224	11,69209	17,39404	22,99355	29,44843	20,44195	17,26072	15,7874	22,48549	31,1857	20,19017	21,94269	21,55165	26,34761	22,49717	27,17976	24,64578	14,18829	26,10377	16,38829	27,16768	21,48306	20,86822	23,37202	24,99454	14,12529	9,563439	16,83362	22,7122	34,73606	11,86416	15,21006	13,91413	18,16858	16,59842	17,76878	21,93993	18,06684	15,45646	14,92422	33,70227	12,71952	15,95546	9,98736	15,5055	11,80171	18,80727	16,38221	22,01426	17,10329	20,67273	10,95594	21,44507
5/19/2020 2:10:00 PM	44	22,99224	30,00049	26,01431	14,35511	39,77489	17,79917	34,56752	35,64428	26,69616	20,18637	23,96434	29,75278	27,3977	15,85945	23,41968	32,94478	37,26784	15,00152	24,20259	19,38467	16,60636	16,35562	16,04063	29,05304	33,54429	34,26145	22,9338	37,02075	41,54585	35,90503	40,44838	36,98532	46,4162	39,77861	43,18517	43,36021	46,69616	39,87449	35,62237	57,92648	33,54008	46,56527	34,49084	45,53907	21,56637	23,79559	21,50959	42,35571	28,06214	28,1775	32,35763	34,75706	41,40777	31,17733	47,98381	36,10584	47,88551	43,25867	38,05475	53,10745	46,57162	39,52593	45,73655	49,17219	43,02332	41,59649	34,63231	49,47371	16,86927	26,54579	26,09879	40,03689	21,58115	18,8628	20,95622	36,03365	58,54326	39,22476	38,31537	54,32278	50,18244	48,47266	47,30962	39,28838	54,75817	50,39532	39,43316	39,95821	38,15429	38,52819	37,23502	44,0337	34,08799	20,04428	27,38534	27,30514	17,0622	12,40019	22,3624	19,52655	40,61374	34,70795	39,5079	42,50324	28,46354	31,81228	38,97223	36,44887	36,99098	31,75439	42,56307	54,27138	25,7369	39,9093	33,10863	37,74757	14,13766	19,84457	19,72266	35,42593	26,46324	21,94428	19,7009	25,41004	32,8469	26,10259	33,19801	34,05739	41,94449	32,91652	38,65392	34,94239	32,54794	36,02551	32,25561	28,69757	32,72829	20,23783	33,37899	38,64376	11,33061	16,8761	23,23352	29,27007	19,63666	18,15836	16,21249	22,15711	30,51282	21,28744	23,28235	23,3104	27,08002	22,03947	28,50451	25,06334	14,89148	26,15965	17,0595	26,95713	21,99291	20,75707	23,90473	24,43876	14,13842	9,506934	17,21306	22,24311	35,42178	12,51907	15,13048	13,4145	18,28021	16,83694	18,61199	22,3079	17,68575	15,5294	15,39422	33,10808	12,75012	16,37088	10,28383	15,97224	11,97627	19,13766	16,26499	21,03738	16,8415	20,55931	11,35403	21,82257
5/19/2020 4:10:00 PM	46	23,16879	30,92741	26,81843	14,31939	41,59331	18,29783	36,18673	35,84404	27,77354	20,40417	24,5872	29,25812	28,943	15,96907	24,49899	33,22931	38,18172	15,14181	24,6855	20,39684	16,70707	16,31445	16,71931	29,96498	34,69144	36,15709	23,54298	38,93947	43,02173	36,86174	41,5549	37,74446	47,77555	40,85413	44,7351	45,09111	48,96338	41,77761	36,8062	58,88649	34,54126	47,7428	35,35726	46,06778	22,49157	24,08495	21,30091	44,02872	28,9745	29,7438	34,05511	36,07413	43,4556	31,10577	49,86965	40,29779	49,4516	44,91055	38,81231	55,06541	46,00071	40,86276	46,47022	50,26615	44,84465	43,05151	35,98689	53,21356	17,2755	27,07629	26,41668	41,0032	22,27702	19,16232	22,05729	37,55119	60,71908	39,67189	40,14175	57,34369	52,71897	49,17467	49,41762	41,44272	56,02557	52,17589	40,96534	40,77393	38,81161	39,77157	38,25977	45,45583	34,78966	20,41266	27,42485	28,50277	18,23966	12,88793	23,11347	21,14963	41,31617	35,56449	42,86486	46,99015	31,69334	32,47216	40,06623	38,56861	38,58318	32,81616	44,57395	55,03827	27,10434	42,30105	34,69123	39,13544	14,54513	20,34041	20,00152	36,19349	25,99967	22,76215	19,83042	27,84835	33,34322	27,43355	34,64612	34,80513	44,74387	33,28263	40,4881	34,09842	33,46133	36,36577	32,70999	29,48905	32,73002	20,92783	33,22157	40,40085	11,0398	17,04679	23,45546	30,10907	19,57974	18,45629	16,34768	24,22898	31,32695	21,86409	24,49802	24,12799	28,02829	22,96157	28,01503	25,99877	14,20839	26,02357	16,56216	27,77009	22,34893	20,65519	23,7902	23,80899	14,21191	9,213984	17,36813	22,88165	37,17168	12,75026	15,64497	13,39882	18,50996	17,53495	18,87558	22,52252	18,2195	15,42799	15,56684	33,49891	13,31123	15,8372	9,971126	16,09672	11,19377	19,28431	15,85634	21,89234	17,96993	20,58341	10,68959	21,32578
5/19/2020 6:10:00 PM	48	23,43874	31,71729	28,35295	14,57145	43,43322	18,83372	38,236	37,38464	29,58554	20,52954	25,63377	31,45039	29,61621	16,70266	26,28529	35,52601	38,88712	16,55338	26,18901	21,22817	16,89165	17,53192	17,59236	30,4892	36,66908	37,15628	23,73508	38,42507	43,30902	37,85464	43,17591	40,18692	49,95193	43,37498	45,58708	47,86701	50,451	42,49123	37,68146	59,91241	35,96907	48,02954	36,35623	47,98063	22,13569	25,13567	21,9983	44,73365	31,05334	30,99401	34,84513	36,60574	44,21302	33,19014	51,60139	39,71257	51,036	46,08747	40,93854	57,00727	47,50732	42,94589	47,03291	52,63725	46,30194	44,13427	36,34616	53,75207	17,48038	27,34921	26,37047	43,05827	23,40718	19,63687	22,16761	41,39831	65,80177	42,33581	42,07498	56,92411	55,87602	52,37069	50,9297	42,72816	56,84571	53,82094	43,55535	42,24035	39,28472	40,33694	39,50452	46,50026	35,13718	19,84064	28,34805	28,59734	18,75511	14,23043	24,38336	22,00093	42,20753	36,81283	43,97602	49,54259	32,49883	34,28713	41,10357	37,97967	39,87097	33,02539	47,02572	57,02718	26,58412	42,68623	36,32302	40,21621	14,27705	21,92612	21,08049	36,31376	28,67755	22,32648	21,2107	27,21479	36,9056	28,80126	37,33076	35,61712	44,26469	35,63585	42,04935	35,11301	35,43262	38,26749	34,16867	29,33335	32,80593	20,86028	34,331	41,61734	12,67808	16,71343	23,82875	30,00228	20,59274	19,1438	16,12946	24,19713	32,12955	22,17265	25,31748	23,02422	28,39827	23,17867	28,51625	25,95028	13,82198	26,18791	17,33953	28,03596	22,52701	21,21139	24,03777	24,22842	14,34198	10,00601	16,98123	24,09759	37,58179	13,03244	15,79686	14,41202	17,6081	17,46332	19,21129	23,27407	17,94671	16,14348	15,43256	33,89126	13,33713	16,02011	10,46992	15,67356	12,54255	19,69814	16,61382	22,22452	17,61183	20,00718	11,01811	21,57328
5/19/2020 8:10:00 PM	50	24,97603	33,27635	28,93423	15,93861	45,63723	18,44282	38,92683	38,20582	29,70145	21,14818	26,92604	31,98946	31,69851	16,55076	27,54262	36,42083	39,62478	16,57908	25,88479	22,15006	17,00424	18,13702	18,16327	32,14612	37,34292	39,78379	24,95696	44,17785	46,86954	39,60606	46,26699	43,55527	51,04195	45,83444	47,38589	50,31022	53,40566	44,44518	38,26191	60,76046	38,69508	50,23196	38,40558	48,97982	22,57232	25,38255	22,13494	45,83271	31,79487	31,82354	36,92681	38,39426	47,80269	34,19588	55,13657	42,31764	52,67855	48,59057	42,72837	59,06174	50,04524	43,09578	48,21259	53,92794	46,76566	45,47663	38,42341	55,55944	17,9959	27,38063	27,5802	42,59864	24,49692	20,10216	21,88667	40,51275	66,30186	44,67002	43,77846	58,84884	57,75607	54,81039	54,13546	44,0929	59,47924	56,20841	45,22477	43,4424	41,31824	41,71226	41,78748	48,16734	35,30546	20,95104	28,57524	29,30944	19,09048	14,47647	24,19291	23,09841	44,29101	38,46008	45,35796	50,2553	33,56529	35,87505	42,8326	40,99049	41,59766	34,53553	48,32256	61,27978	28,34321	42,93124	37,48743	42,46519	14,27145	22,2076	20,7186	38,30743	29,04689	23,10069	20,47773	29,66284	37,96074	29,6082	36,75267	37,48646	46,39893	35,191	44,00338	35,87948	35,26545	38,14987	34,87111	30,51033	34,35752	21,57894	35,14942	41,94166	12,17306	17,46228	23,68383	29,78048	22,23061	19,74193	16,36978	25,21863	32,24055	22,23067	25,63529	23,36042	28,51341	23,6477	28,59541	26,47581	14,36153	26,33863	17,5782	28,73128	23,36276	21,53943	23,77825	25,35105	14,57684	9,790562	17,23095	23,49366	37,90818	13,29424	15,82332	14,50383	18,93533	18,17577	19,60102	23,65854	17,84483	16,19453	15,52608	33,82736	14,10982	16,45709	10,5064	15,71604	11,49826	19,56607	16,38629	22,19213	17,86286	20,14091	11,32426	21,6744
5/19/2020 10:10:00 PM	52	25,66493	35,38703	29,85673	16,29421	46,79205	19,74442	40,42716	39,32962	31,552	22,64692	27,77858	32,73023	32,67794	17,76118	28,9687	36,4039	40,4903	17,22135	25,74125	22,43376	17,19959	18,58014	18,6381	32,27868	39,36996	40,17926	26,72241	44,46017	49,50017	42,83723	50,33855	43,40179	51,65824	47,17458	48,69005	53,43647	55,41785	45,6078	38,81838	64,30122	39,56316	51,02045	39,85301	50,16661	23,1891	25,37819	22,62551	47,41911	33,5456	33,66697	38,36214	42,27951	48,49863	34,84824	56,33896	45,94158	56,11633	49,37535	44,02278	62,10813	51,52237	43,97892	49,31808	57,17576	47,86776	46,54544	39,29149	60,28494	16,96114	28,31537	28,84021	44,14622	25,18125	20,56235	23,6028	40,87831	68,99867	47,28477	45,92168	63,36835	61,51366	55,86297	56,41909	45,13408	61,25519	58,13343	46,21974	45,5886	41,53984	43,14573	44,12571	50,24833	36,3657	21,48742	28,61199	29,14691	21,00533	14,99537	25,17131	23,79815	45,74519	41,76806	48,67809	50,91871	35,33971	36,29981	43,95211	41,41288	42,53799	35,72363	50,45142	61,53666	30,11294	45,75259	37,81872	44,26759	14,62451	22,73438	20,84204	38,33167	30,21952	24,32209	22,00141	31,19619	38,83869	30,56055	37,34748	37,04672	49,00655	36,22686	44,47861	36,70066	35,73711	38,92393	35,33875	31,11074	36,00251	22,38961	35,27845	41,89931	12,95894	18,1643	24,04316	30,5209	21,83003	18,91247	16,54371	25,40493	33,30854	23,39626	26,7269	24,62139	28,7337	24,34627	29,16805	27,63194	14,94046	27,06109	17,02731	29,42598	23,52779	21,23397	24,29597	25,27596	14,74387	9,817017	17,51237	24,20915	38,41595	12,79447	16,05659	14,55909	18,77577	18,33976	20,45238	24,03087	19,16853	16,70749	15,30221	34,81639	13,65454	17,0671	10,17766	16,30326	12,0727	20,6967	16,45633	22,97994	17,42028	20,32915	11,21843	21,52347
5/20/2020 12:10:00 AM	54	26,39147	35,84314	31,18432	16,50994	48,83786	21,1812	40,86836	41,36418	32,27612	23,55534	28,9678	34,84051	33,79959	18,25286	29,26414	36,74929	42,38361	18,42299	26,97765	24,22386	17,80822	18,27794	18,60425	33,0676	40,34083	41,07959	27,31578	46,2585	50,27541	44,8919	51,10196	46,27812	53,57426	50,11991	50,45155	54,76218	56,22084	46,99326	41,35347	65,70361	40,37357	53,30461	42,46035	50,41431	23,19449	26,23266	23,72389	48,55776	35,13891	35,16965	40,22105	43,68625	52,52907	36,92411	60,26526	48,26992	58,38024	51,70542	44,72197	64,52338	53,90508	44,93362	51,72427	60,39857	49,45934	47,64858	40,54391	60,68053	18,53607	28,65813	28,71194	45,76536	26,79936	21,17146	23,82999	45,00725	72,14149	49,71029	49,80085	67,34652	62,77438	57,62212	58,39419	47,37911	63,10077	60,48788	47,87177	46,54764	43,10407	45,98696	45,13498	51,9331	36,75916	22,30797	28,88615	32,02504	21,5873	15,56366	26,22016	23,35268	46,85607	42,96917	50,19272	55,55821	35,97902	38,30087	45,72371	42,56693	44,90364	36,91637	51,28074	62,69562	30,67024	47,72885	37,94837	44,74863	15,44292	22,69921	21,12428	39,69551	30,61091	24,17558	22,75082	30,99179	40,61713	31,66694	39,59398	39,02679	49,45388	39,01788	45,31961	37,81927	37,21099	40,71093	36,49577	31,41184	36,27273	22,75558	35,66397	42,60023	13,211	18,25859	24,92236	31,07862	21,73657	19,62686	17,54283	26,71011	34,54534	24,43993	27,0079	24,76576	29,35579	25,26208	29,70387	28,02028	15,08883	28,16921	16,97689	29,72715	23,78654	22,96149	24,65732	25,91125	14,83664	9,722729	18,05192	24,77481	38,95081	13,31219	16,58502	15,16392	19,99993	18,31572	20,65311	23,77052	18,53041	16,98587	15,45487	35,82463	13,8751	17,18467	10,12385	16,83535	12,36551	20,22256	16,71177	23,12203	17,40268	19,92768	11,14873	21,23999
5/20/2020 2:10:00 AM	56	26,62833	38,12838	33,0046	17,8286	51,47132	23,0265	43,34798	42,6443	33,00964	23,28249	30,94185	36,02536	35,70823	19,24859	30,2522	40,80653	42,88005	18,69488	27,98705	24,61421	18,3019	18,74724	19,02402	34,44056	41,68525	42,85968	29,32465	47,91716	51,62004	47,38837	55,76384	46,32681	57,9798	51,67122	53,0093	59,82725	59,29237	47,19192	42,80366	68,53842	41,90429	54,38074	42,94555	53,86349	23,23594	26,40819	24,36339	49,31752	37,22038	36,24275	43,63942	46,3101	56,27114	38,91371	64,05159	50,47262	59,72992	55,33309	48,75698	67,55623	57,62897	46,78493	52,07083	62,12968	51,49743	49,27194	41,53874	61,20173	19,564	30,09581	29,23153	45,57395	27,20456	21,89434	25,59398	45,002	75,5667	51,49522	52,16415	68,19353	64,73923	60,53727	61,05217	49,2937	64,9417	63,53676	50,11259	49,20155	45,27576	47,39549	46,99761	52,93932	38,10462	23,30169	29,54707	32,89146	22,18515	15,42655	28,13135	25,59067	50,17096	47,16036	54,27242	57,19572	38,6084	40,10403	45,91995	45,16019	46,36073	39,2117	52,71656	65,98855	30,96893	49,05932	40,00968	45,92749	15,58798	22,63387	21,43395	41,05066	32,44164	24,26061	22,59221	30,51904	41,60781	33,06422	40,84708	40,27347	50,84135	40,16171	46,92999	39,30822	38,88525	41,16248	36,62978	32,52335	37,26183	23,67747	36,11509	44,21703	13,01572	17,90748	24,48117	30,96927	22,91992	20,09229	17,68948	26,65782	34,44815	24,69724	27,2067	24,93293	29,7621	25,65899	30,1387	28,30778	15,08337	27,62303	17,81692	29,12805	24,3634	22,35729	24,58216	25,34703	14,94495	10,01989	18,12369	25,24391	40,27127	13,37298	16,67958	15,89799	19,88699	18,64722	20,86407	25,20661	18,46237	16,92916	15,49313	35,85966	14,50617	16,82409	9,93569	17,08029	12,36116	20,367	17,01088	23,36587	18,00992	19,91062	11,5491	21,80503
5/20/2020 4:10:00 AM	58	27,52431	36,97351	34,59466	17,82604	53,39743	22,12146	44,14277	44,59563	34,23347	25,67881	32,6624	36,32701	36,74514	19,46094	30,51421	39,88714	44,77695	18,9028	28,87572	25,66506	19,18304	18,95509	19,9531	35,76108	43,05924	45,50929	30,67681	48,8061	54,92353	49,67375	55,33025	49,10913	59,74228	54,33058	54,67147	59,93299	59,93893	49,72232	44,16564	71,21187	43,59893	56,67605	44,39054	53,81963	23,45567	26,76013	24,98529	49,35738	38,19781	37,44108	43,91122	48,595	58,74662	40,33736	64,74615	52,54028	62,31979	56,01618	49,91	66,82782	58,26481	50,29862	53,062	62,65964	54,60482	51,65665	45,02631	62,91805	20,08648	30,69332	30,56932	44,59943	27,73921	22,62889	26,68863	45,4624	76,74334	52,80338	54,06568	70,78879	67,12077	62,65874	62,36192	52,46194	66,62577	65,8037	52,13417	51,07828	45,98475	49,64529	49,62692	55,85551	38,05164	22,90195	28,82958	32,43466	23,37803	16,18493	29,33915	26,52748	52,97455	47,4884	55,85566	57,59601	39,20515	41,39416	47,57895	45,71901	48,36172	39,71983	56,05024	67,37269	33,49014	50,70963	41,29269	48,0171	15,15625	23,66884	21,75944	42,25505	33,54166	24,40463	23,19207	33,29534	45,5334	32,9845	42,09805	42,04086	51,17678	41,86015	49,94577	40,84812	40,12655	42,54745	37,64616	32,92924	38,33878	25,30864	36,2913	44,24299	12,9932	19,10996	24,86482	30,92977	22,9034	20,0699	18,33582	28,10331	36,27272	24,8939	27,57033	26,12573	30,35415	26,10315	30,27078	28,97318	15,41031	27,66123	17,97083	30,23769	24,34461	22,5344	25,04649	25,75929	14,88658	9,936587	17,27612	26,06709	41,19349	14,04157	17,19013	15,53983	19,98094	19,4112	21,03524	24,79353	19,10443	17,11469	15,29026	36,09775	14,15333	17,06938	10,19866	15,9096	12,45427	20,62714	17,03443	23,95053	17,26175	19,81799	11,64912	22,27205
5/20/2020 6:10:00 AM	60	29,04793	38,60004	34,70332	18,96013	55,91381	24,24742	46,10273	45,85337	36,43975	26,47464	32,44682	38,33499	37,07766	19,36637	32,27958	41,0664	45,61526	19,65034	29,85238	26,3313	20,08545	19,43965	20,27016	37,16996	44,46535	47,35024	32,19282	49,96103	56,10971	51,31563	58,47259	50,72744	62,02317	55,96997	57,03429	62,31094	61,63048	52,13459	46,12788	72,36496	44,10561	58,00392	45,23796	55,90151	23,99508	27,38174	26,21719	51,30029	40,6031	38,80533	48,39226	49,78394	61,18236	42,88579	68,53656	54,24424	65,2281	58,68956	52,35908	68,7549	60,73559	50,90773	55,5111	65,54481	55,50557	54,36402	47,09556	64,94363	20,69497	30,97577	31,14252	44,9522	30,10472	23,54408	28,50823	46,83666	78,52785	54,88548	56,43049	74,15929	69,97817	66,5759	64,50942	53,88802	69,20169	69,46404	53,28857	54,15057	48,00882	50,78698	50,02149	57,92993	39,74048	23,63326	30,62431	33,06961	24,50231	17,31605	31,2406	25,39677	54,34841	49,34806	56,16621	60,94904	42,39487	42,85685	49,09048	45,33779	49,97341	41,30208	57,41503	70,71619	32,73093	52,03595	42,27425	49,82545	16,03952	24,34799	23,2387	42,95404	34,84008	25,47621	22,01895	32,87812	45,77324	34,76894	43,47059	44,21626	53,65115	42,05647	52,22024	42,30065	40,88017	44,08419	38,8494	33,84367	40,10016	25,16813	38,06491	45,11798	13,1956	19,29329	25,17539	32,44253	23,29313	21,11323	19,17724	28,24906	37,34927	25,39733	28,0687	26,70286	29,61111	27,28261	30,79541	28,92587	15,44271	28,83489	18,51604	30,12447	25,76501	23,00516	25,60766	26,76579	14,84092	10,10203	17,43569	24,37196	40,6201	13,86011	17,15593	15,78768	20,5189	19,51833	21,47574	25,26304	18,427	16,73975	15,8515	36,37392	14,59977	17,19427	10,36189	16,30208	12,29623	19,81461	17,24815	23,85085	17,85567	19,75374	11,60602	21,97005
5/20/2020 8:10:00 AM	62	29,675	40,13332	36,74224	20,40568	58,25714	26,65106	47,98298	47,60272	37,97054	26,71688	33,87172	39,35573	37,78065	19,98204	32,95072	42,26901	48,20064	20,40278	30,54404	27,4542	19,23719	19,73786	21,02475	37,7649	45,08345	49,06409	33,95308	53,98444	59,1646	54,2575	61,68145	52,80111	65,12357	57,86432	58,67831	64,15112	63,08548	55,78236	47,50981	73,25266	44,52752	60,09422	47,13086	58,44765	25,05989	27,00825	26,1638	52,95155	42,90686	40,54459	48,37333	51,67599	63,07927	45,72723	70,08767	57,53226	67,58068	60,91885	53,87785	71,66376	62,76864	53,31647	57,65957	68,69025	57,17265	56,87527	48,99909	67,63841	20,06583	31,55235	31,59282	46,92923	31,81394	24,65828	29,67272	51,2319	79,7583	57,02517	59,08061	78,29782	72,69721	68,49442	68,70551	55,43385	72,25685	70,50916	54,75424	56,07953	48,36794	52,44073	51,88461	59,46431	40,34525	24,34198	30,25172	33,84595	25,66706	16,75446	33,38638	26,93883	58,28215	50,68544	56,72338	65,38945	42,80601	44,39365	49,47324	48,27835	52,32787	42,85581	59,19629	71,55904	34,48324	52,58814	42,47548	51,48251	16,84219	24,55833	23,42113	44,61774	34,76728	27,51796	23,60356	32,88109	48,03603	35,80695	44,998	45,41156	54,93633	43,56964	53,1333	42,90603	41,57107	45,99857	39,87193	35,08172	39,90986	25,51255	38,86757	46,84171	13,63976	19,19381	25,5189	32,7037	24,55626	21,53971	19,20052	28,13405	38,41602	25,84073	28,33126	27,40468	30,73649	27,05426	31,53065	29,55847	15,61768	29,07079	18,67077	30,90842	25,77649	22,58269	26,64194	25,98406	14,67368	10,09374	17,72395	24,73247	41,66936	14,43171	16,96929	15,96444	20,75065	19,98646	22,0631	25,58487	18,85755	17,2974	16,10805	36,75529	14,46093	17,36205	10,40686	16,68366	12,59284	20,5801	17,61591	24,19541	17,12706	19,6989	11,49273	22,3575
5/20/2020 10:10:00 AM	64	30,68896	42,03077	39,32209	20,93253	59,80106	27,63111	50,32818	47,43513	39,03128	28,55313	35,72344	41,02281	40,73207	20,89895	34,17606	41,80454	49,44553	21,48797	30,85702	27,9367	20,18754	19,50949	20,96057	37,72353	47,31681	51,60782	35,43214	56,57812	61,16179	55,21207	64,28403	55,69587	67,36592	59,22663	61,69236	66,29594	66,17796	57,24276	49,93106	77,44191	46,95409	61,73043	47,8623	59,49603	25,66762	27,67283	26,35424	54,08427	45,04525	42,16298	50,81157	54,34206	66,20551	47,50401	73,24354	61,06902	70,58681	64,46481	54,15499	74,67999	64,57139	55,77462	61,18334	70,03827	58,01151	58,03734	50,53507	67,54007	20,97335	31,82513	32,46567	47,39183	32,63622	26,45398	30,86973	52,51299	80,66044	60,4097	62,41289	81,48444	74,28922	71,01127	70,33046	57,08209	74,41824	71,49591	58,21922	57,27799	49,40221	53,84912	52,2724	60,77379	41,20351	24,68329	31,43202	34,92871	25,93432	18,75442	34,59121	28,75429	59,96332	51,8091	57,82832	66,6438	42,77921	46,24027	52,2163	50,0125	54,68771	44,93625	61,41095	73,22295	35,55378	54,27299	43,88353	52,49067	16,70673	25,3565	23,8387	44,83014	36,48106	29,22137	24,61034	34,37527	50,87319	36,79556	46,52388	46,60243	55,23582	44,04088	52,98872	42,65943	43,34315	46,3418	40,5084	35,60055	40,66977	25,87851	38,99902	48,14586	13,36835	19,53505	25,86677	33,00972	24,41755	22,00984	19,95254	29,43585	38,84926	26,16739	28,81155	27,8141	31,53667	27,95888	32,79509	30,77302	15,24398	29,76811	19,17268	31,28246	26,94975	24,36871	26,94643	26,72041	14,94619	10,09968	18,0656	25,03606	42,07711	14,79623	17,25112	16,1897	21,74894	20,0956	21,93869	25,64255	19,75084	17,21064	16,23777	36,98607	14,21696	17,34817	10,90621	16,03096	12,51402	20,63516	17,04368	24,2488	17,5708	19,7469	11,3695	22,03692
5/20/2020 12:10:00 PM	66	32,83239	41,76061	39,26869	21,54806	60,69553	29,86454	51,9427	50,18803	39,88934	29,4333	37,26763	41,43927	42,67249	21,70203	36,1182	45,19259	50,86296	21,34684	31,5328	29,1849	20,13345	19,62098	21,16773	39,64944	50,94945	54,25232	37,68858	56,52679	62,23494	57,02496	65,92769	57,27923	70,97424	61,85055	64,15775	67,62331	69,85114	58,64245	52,45897	79,96725	48,55341	62,29761	50,12683	60,63722	25,40078	28,80568	26,97509	53,83739	46,46033	43,7547	51,7097	55,58783	68,55589	52,96039	76,34734	64,23153	72,64471	66,83707	58,63299	76,91444	67,2925	58,14475	64,14844	70,62707	59,82476	60,33226	51,38062	69,45264	21,70024	31,11738	32,64927	50,04027	34,29142	27,43175	31,85773	55,67971	84,742	62,58151	64,99516	81,0637	76,57729	71,68981	71,70812	59,30503	76,74542	74,60655	60,26559	58,90156	52,55243	57,06276	53,48025	63,43018	44,23795	25,8383	32,98457	35,73034	27,88248	19,37092	35,62286	31,19619	62,89677	54,80651	60,72903	68,62898	46,10515	47,70266	53,5829	52,45345	56,65728	46,43416	64,19277	75,45679	36,05368	57,75344	46,31659	55,22049	16,66155	25,66797	23,84394	46,16746	37,76284	29,05504	24,89908	36,42358	52,59692	38,91571	47,18136	47,93794	57,08023	45,19107	54,63121	44,27111	43,90618	47,82769	42,73423	36,18168	41,19551	25,83451	40,00773	48,34964	13,67015	19,5805	27,04424	34,57919	23,30419	21,86609	18,98548	30,49376	39,13765	27,09107	30,37626	28,14109	32,52763	29,08205	33,04295	31,38857	14,79712	29,32485	19,34799	31,68284	26,42013	24,35586	27,45959	27,44371	14,53595	10,35346	17,95342	24,69317	40,72945	15,17504	17,90161	16,69851	21,76351	20,26967	21,61914	26,86595	19,96892	17,47382	15,5381	38,14178	14,73924	17,8353	10,60297	16,41261	14,05338	21,06143	17,03539	25,03322	17,10661	19,77654	11,33158	21,48348
5/20/2020 2:10:00 PM	68	34,65317	45,00069	39,99544	21,88598	63,28767	30,38876	54,32257	52,92806	42,16319	29,77896	38,79649	44,02921	44,55557	22,42388	37,19137	46,41205	52,50518	23,14842	32,19641	29,44055	20,48015	19,60123	23,14234	39,03418	52,22591	55,81772	37,89677	59,4025	65,11136	60,96693	68,99951	61,01307	72,83364	63,8286	65,3344	69,35414	72,65584	59,52503	55,41039	82,04534	50,3983	65,69166	50,97446	63,32927	26,4555	29,25053	27,72243	56,79328	48,66883	44,70532	54,0799	56,63966	70,4883	55,497	79,21674	67,35881	75,70638	66,3818	59,50728	82,08984	71,37463	59,11127	66,09701	73,83392	60,96354	61,7825	53,77943	72,55561	22,46844	32,37339	34,91835	48,25217	34,82724	27,90389	34,04551	56,23515	86,31431	66,70486	68,3457	84,67722	78,93913	74,09697	75,79382	61,89862	78,05558	78,04301	62,38969	62,17963	55,83914	58,50202	55,24673	63,83276	44,09814	25,98993	33,39571	35,63944	28,97809	19,96215	36,27343	33,00978	65,25882	58,26301	65,41708	71,74258	50,88514	50,46861	56,52871	54,90461	58,43577	47,21327	64,93721	77,3548	40,23064	57,24967	47,5326	57,57412	16,71247	25,84618	24,85011	46,4879	39,90779	30,87429	25,38379	37,16623	54,34081	39,97043	50,21933	48,4364	59,75119	46,611	56,52673	46,39955	45,21669	49,5756	42,12838	37,1656	42,0182	27,37753	41,00229	50,39083	14,06436	19,67348	26,529	34,55495	25,06618	22,56521	19,55397	30,64434	41,89289	27,91908	31,91064	28,54512	33,46478	29,10747	33,55257	31,90526	15,32348	30,66147	19,89749	33,39198	26,74003	23,87157	28,02705	26,99416	14,64564	9,743382	17,56286	25,8955	42,5449	14,37728	17,74046	16,44852	24,44794	20,83789	22,58324	26,51906	20,13428	17,34686	16,72884	38,85976	16,15626	18,01911	10,31029	15,96188	13,09454	20,61098	16,95686	25,16847	17,14315	19,78021	11,66501	21,29248
5/20/2020 4:10:00 PM	70	34,46066	45,95	42,16616	23,17853	66,10474	31,49384	57,53289	53,80996	45,05402	32,4301	39,81605	45,01154	46,11496	21,74679	39,66774	46,36045	54,18877	24,19388	33,77646	30,16475	20,80494	20,32998	23,37381	40,60442	53,87164	58,07278	40,68171	61,35168	68,11886	64,80154	69,8376	61,57314	74,21972	66,03276	67,67843	72,4028	73,40324	62,15656	57,07698	82,72981	53,01041	65,925	51,6851	63,60357	26,08049	30,02971	27,98063	56,82788	50,52014	47,6175	59,25288	58,70448	75,66886	60,25565	83,12182	70,72351	76,77725	69,03501	61,78244	83,39861	73,51452	63,5836	68,83939	75,68723	61,37717	63,102	56,62985	73,47673	22,25934	33,00398	34,83719	50,11425	36,92425	28,37823	36,64657	57,95444	88,20306	66,93842	70,09325	85,95229	82,11835	74,62478	77,12029	64,07693	79,54044	80,17843	66,2645	64,4894	55,66576	60,1613	57,64367	67,55485	43,92179	26,71399	32,20628	36,75211	29,52435	23,05427	38,80748	34,69358	68,17226	61,56548	65,69988	72,33698	52,66558	50,68579	58,77059	56,09064	61,00022	49,64288	67,33525	79,46314	39,6913	59,31973	47,42816	60,17207	16,95748	26,52582	25,0076	47,29243	40,63709	30,88631	26,81421	38,20561	56,64973	39,22545	52,04389	50,57126	61,99858	48,62172	58,63568	48,70118	47,31729	51,27169	43,48282	37,62378	43,01296	28,86895	41,75784	51,53481	14,53063	20,71362	26,46503	35,35043	25,92271	23,56722	20,29143	31,47712	42,8717	28,29368	31,20137	29,27884	34,72273	29,39061	34,63949	31,88253	15,55806	31,05659	20,38371	32,34602	27,09176	25,15563	27,83709	28,03444	14,57546	9,863988	17,73389	24,82945	42,06509	15,26546	17,84897	16,33572	23,51438	20,66057	21,69927	26,80261	21,07517	17,94941	16,11586	38,78757	15,60351	18,45739	11,00395	16,42518	13,45746	21,54247	17,21541	25,59129	17,30914	18,79166	11,18417	21,33973
5/20/2020 6:10:00 PM	72	36,44735	48,83801	43,68549	23,81348	69,13191	31,30036	58,86647	56,898	45,34365	32,85878	42,57357	46,37475	48,30163	22,05743	40,02384	47,75544	54,79699	25,92783	34,16259	31,41979	21,46047	20,40962	24,3397	41,42732	56,46876	59,81475	40,67598	64,38205	70,68268	67,88898	74,09849	63,85458	76,05679	68,35157	70,74995	75,55787	75,23079	64,57484	59,52269	84,43267	54,62519	68,81059	53,88422	68,73681	26,31403	30,6011	26,99976	57,9952	52,41359	49,60578	61,18645	62,07553	78,17812	62,47859	87,25581	70,646	79,43668	71,45958	62,89187	84,79478	74,06056	64,74614	70,30304	78,76492	62,6218	66,01715	57,77948	75,67937	24,09932	33,13205	36,15205	49,40664	37,66109	29,78697	37,45116	58,926	89,34039	69,23657	74,77164	87,7877	84,59452	78,23035	77,21175	64,42349	81,18867	81,5938	68,32698	67,17564	58,76458	61,92329	59,42653	68,19594	45,46385	27,22494	33,77895	38,0294	30,30255	21,97226	40,80833	33,91674	70,26125	64,22429	69,45699	76,28178	55,69877	52,85913	60,7235	57,06096	64,45816	52,10626	70,56575	82,4198	40,59295	61,28793	50,59943	61,98926	18,1527	26,36011	26,04422	47,65079	42,38146	32,96785	28,276	39,84851	60,82926	41,11765	52,83654	52,60908	64,20577	51,58426	60,49023	50,48167	48,40068	52,13396	44,38957	39,81717	45,26533	29,4277	43,52406	53,3926	14,24735	20,5877	27,07352	35,24425	27,80304	25,1883	21,10605	33,12314	46,15827	29,6768	32,39652	29,08592	33,99929	29,90281	35,77365	33,80739	16,84268	32,46153	20,13097	33,15022	27,4551	25,71204	28,52005	27,92889	14,84181	9,678037	18,19891	25,77766	44,37037	14,84706	18,01745	16,96107	24,02858	20,97045	23,20423	26,69906	20,84003	18,07409	16,72089	38,27145	15,31754	17,82562	11,07565	16,58446	12,71545	21,30353	16,85103	25,96527	17,66247	19,17309	11,50385	21,48845
5/20/2020 8:10:00 PM	74	38,70641	48,7212	45,09153	24,18373	69,86745	31,54848	59,2939	58,66967	45,33059	33,41305	43,86128	47,86451	51,10894	24,08329	41,54005	48,70662	56,37904	26,77504	35,10637	31,61831	22,26189	19,97341	24,27913	42,32911	57,21465	63,14696	44,68529	66,16441	74,81302	72,01875	77,94727	67,21209	79,57822	70,30906	74,12232	79,05132	78,08259	66,71937	61,14404	87,4817	56,16413	70,1291	55,1845	69,56194	26,83673	29,35379	28,73806	58,09579	55,06425	52,13824	61,81809	64,80515	80,21124	64,47054	88,5528	72,94769	82,00059	73,51818	67,42442	86,53543	77,67987	68,27187	71,55171	79,89646	63,53642	67,95113	59,07922	79,22489	26,51898	32,65777	36,91825	52,44336	37,70406	32,03395	38,71532	62,0709	90,21683	72,56418	78,12134	91,14728	86,75833	80,2676	80,92472	66,81262	83,74165	84,54811	70,8808	69,13565	61,07994	62,35853	61,10936	69,34261	45,29364	27,91618	34,96139	37,48045	31,23771	21,70045	42,83198	35,28736	72,50138	66,4662	71,71557	77,74149	58,53731	56,54716	62,82548	59,59155	66,59628	54,71548	72,66626	83,64618	42,58427	63,02872	52,11843	62,08686	18,17598	25,57858	26,14797	48,27221	42,53613	34,00649	29,22738	41,28157	60,98661	42,25084	53,56274	55,20129	65,83368	54,36229	62,17563	51,21713	48,16258	54,48228	45,1023	39,66843	46,28689	29,73792	44,16805	54,78959	15,09008	20,42406	27,8994	36,60312	28,70994	25,3	22,66399	33,96579	45,83727	30,78533	32,61784	31,29075	34,55287	30,31436	36,14991	33,42693	16,45143	32,42001	20,42634	34,36581	27,85975	26,48272	27,98732	28,61565	15,16772	10,35774	17,85657	25,64095	43,25873	15,84515	17,50809	17,99327	23,89927	21,51518	23,469	27,38036	21,14811	18,11264	16,92805	38,8237	15,8305	17,95494	10,68406	16,35057	12,47962	21,47747	17,13058	25,85834	17,59774	19,43966	11,1068	21,0492
5/20/2020 10:10:00 PM	76	39,18788	51,8929	46,60678	25,09892	70,31471	30,99027	60,76447	60,14769	48,46181	35,06852	45,54992	49,81481	52,43996	24,27042	43,66677	49,45251	57,29671	27,61819	36,71268	32,01833	23,14579	20,16129	24,45941	43,75829	59,44076	66,16206	45,82042	69,19556	77,35384	75,17877	81,42504	70,04477	82,71027	73,85555	76,16822	79,50349	81,43333	68,8838	63,37106	89,28527	57,97621	71,81055	56,42746	71,46758	27,93843	29,87186	30,27389	58,83366	57,73465	53,96041	66,41509	66,4097	83,04198	68,35703	90,6078	74,92741	85,27879	76,51186	68,73846	87,93684	81,41896	71,48755	73,01966	84,11348	66,55297	70,25822	60,9547	81,30568	27,63919	34,828	37,77251	52,94382	39,94916	33,53138	39,94543	62,62593	91,14722	74,74042	81,15952	92,03222	89,58119	81,84267	83,38522	69,31001	85,78554	86,55276	73,89561	71,53342	62,5936	66,05811	63,30259	71,27396	46,18272	27,84089	36,009	39,44629	33,05531	22,89249	43,55769	36,76607	73,93864	69,40201	74,04157	81,83875	61,00292	57,22895	64,71355	61,03835	68,17411	57,18965	75,16792	84,58962	43,73335	63,36538	54,00489	64,31891	17,4484	26,55649	26,53908	49,37762	44,63743	34,5959	31,00043	42,89242	63,53082	45,45162	56,60132	55,62846	66,59551	55,19487	63,88927	54,01041	51,764	55,65927	47,34333	42,8889	47,04659	31,74003	44,5088	56,43112	15,58245	20,91906	27,63049	36,85545	28,0171	25,20668	22,31833	34,57117	47,37594	30,39464	33,48026	32,52997	35,21407	30,79811	38,04992	34,79746	17,71814	33,85423	20,86421	34,8939	27,92399	26,50157	28,40103	28,99812	14,81315	10,50315	18,02553	25,63025	44,94384	14,69158	18,10082	18,50043	24,79671	21,86588	24,14318	27,32385	20,88093	18,36635	17,30424	38,66359	15,88949	17,77188	10,84073	16,6543	12,20007	21,60926	17,31909	25,54142	18,1018	19,17192	11,51643	21,14929
5/21/2020 12:10:00 AM	78	43,60944	55,47103	47,81009	25,40009	73,20423	34,1476	61,7423	62,23006	50,08248	35,69828	48,65413	51,76517	53,71989	26,64726	44,27346	51,38884	58,95345	27,74701	38,43246	32,3358	23,82536	21,24371	25,15998	43,76168	62,07069	68,52924	47,92489	71,65989	78,03976	77,6711	83,58332	71,45695	86,07247	75,43407	79,02354	81,85732	84,16792	71,70272	65,76737	89,7552	61,53487	74,28619	58,67491	71,83494	27,95798	33,08604	29,48366	59,26656	61,29566	57,63739	67,2735	70,19141	85,38468	70,50433	93,7603	79,12937	89,0194	79,5086	71,79591	89,58319	84,27767	73,17446	75,90739	86,35645	67,57619	74,44912	63,65474	82,64665	26,07966	34,98363	39,00856	53,47349	41,81214	35,61961	42,92876	67,39363	93,05344	78,33941	84,52814	93,88228	91,76946	84,224	86,30278	71,39147	88,75153	87,95742	77,59671	75,07916	66,54143	67,54642	66,39597	75,12406	47,3175	27,91626	37,4091	39,88768	35,52132	23,65516	45,23707	38,01365	77,3633	71,07068	76,06178	84,25316	64,46301	60,48664	67,79897	64,99351	70,12289	60,36148	78,30729	86,61921	45,3114	65,31167	56,19964	66,66722	17,66855	27,26935	26,83908	49,56966	46,8969	36,14964	31,68704	41,41088	65,83051	46,43547	57,7703	56,70425	67,88226	57,69928	65,46095	55,65388	51,36901	57,62379	48,71394	43,30356	48,47142	32,76525	45,67128	57,29478	15,3679	21,39043	28,08894	36,5111	28,72057	25,21027	22,18059	35,5495	48,73991	31,52962	34,62554	32,92254	36,21478	31,33697	38,55527	35,46301	18,07547	33,99688	21,1019	34,89134	28,73045	27,21361	28,93582	29,50831	14,79291	10,77227	17,52715	26,28137	46,56892	15,2886	18,18544	18,98113	24,88755	21,83867	24,49589	27,12458	21,55849	18,6975	17,78267	38,5847	16,39741	18,10573	10,34006	16,52036	13,02795	21,62184	17,48259	26,44431	18,17329	19,17365	11,60878	21,49336
5/21/2020 2:10:00 AM	80	45,91063	57,4618	49,08847	26,55373	74,97997	36,71599	65,086	63,53365	51,82148	38,91716	50,27547	53,68962	55,51503	26,76545	45,39042	51,66404	61,55788	28,92393	39,4197	33,07146	23,84208	22,04534	25,59564	45,15287	65,19736	70,66985	51,59573	71,56347	79,48013	80,95429	83,92028	75,46144	87,52293	80,49514	81,3197	83,79435	85,40271	72,66156	68,84795	92,11283	61,85876	76,39478	60,1072	74,13171	28,61399	31,2996	31,7823	61,64719	62,50807	59,42011	69,2667	71,69194	87,93484	72,2813	93,32056	82,29084	90,14015	80,56463	76,98021	90,43981	87,06261	76,23508	78,30958	87,33311	68,67734	74,08723	65,36313	84,28873	27,38872	35,95836	38,74869	55,68551	44,12584	36,6076	44,38267	67,99245	94,41686	81,29601	86,92474	95,50598	94,25419	84,35083	88,13875	73,20203	90,43636	91,37585	79,88914	76,93157	65,33709	70,72916	68,49365	78,45442	48,19436	28,90211	38,02007	40,90097	36,65859	25,58853	46,75481	38,7107	79,83968	74,80176	79,06042	85,91195	66,39278	62,00293	70,58031	65,14243	73,05013	63,188	80,93502	90,06487	47,1129	67,46256	58,6066	68,8262	18,13654	27,44274	27,60417	50,54163	48,76811	37,21251	31,37095	43,35606	67,27345	48,49262	59,42072	60,28756	69,87663	58,58089	66,77463	56,50102	52,29112	60,06356	49,8615	44,48649	48,68189	33,22274	46,52016	57,64658	15,75935	21,40673	28,37381	37,83005	28,00736	26,45515	22,30576	36,50047	50,14804	31,17312	34,34799	33,34045	35,84155	31,82181	38,75691	36,24966	16,56478	34,459	21,21512	34,74849	28,85327	28,14814	30,02148	29,64599	15,08393	10,3976	18,30943	25,31623	46,57376	16,2748	18,65896	18,94645	24,86931	22,13908	24,29854	29,12909	21,27273	18,45981	17,79316	39,58043	16,15937	19,53616	10,6299	16,42456	13,0227	22,05964	17,96916	27,03678	18,54678	19,63417	11,35734	20,93122
5/21/2020 4:10:00 AM	82	46,52105	58,74476	51,62984	25,48519	76,68469	36,60491	66,67448	65,38834	53,97139	38,54001	51,29642	56,74825	56,9447	27,48702	45,97666	55,52581	63,17542	30,64828	40,30684	34,00835	24,53588	22,79606	26,55988	44,63168	67,71607	74,61857	51,31003	75,68876	82,95445	83,45132	87,30487	79,29295	88,7002	81,87328	83,64632	85,19542	87,11705	75,42523	70,95705	92,58545	64,39082	78,9765	63,65503	76,05984	29,16501	31,6161	31,41716	61,68277	65,45369	61,03828	71,45412	73,66449	89,77364	76,29276	93,69854	82,13031	92,48149	80,63204	78,79014	91,85069	89,51011	77,69204	80,21095	88,04632	71,01073	76,5873	68,28989	86,73409	28,30563	36,98683	39,84603	54,79319	46,42317	38,71028	46,24717	70,03848	94,91691	84,04295	89,31795	96,60436	95,04822	87,8699	92,03996	77,21707	92,40323	92,85789	82,94244	80,61133	66,85027	73,04211	70,51019	77,83543	47,54	29,30586	37,50669	40,09539	37,22646	26,70376	47,93587	38,99681	82,97462	77,64941	81,36384	89,38916	68,43508	63,93105	72,84884	68,40966	76,89241	66,02129	84,06949	92,11172	48,77058	71,26526	59,29204	69,82669	18,07754	26,90305	27,99762	50,72364	51,25739	38,87634	32,18709	44,55688	71,00354	50,09159	61,88818	62,31536	72,22494	61,22285	69,74545	59,39696	56,37144	60,83728	50,31174	46,3253	50,08414	33,81396	48,34273	58,74813	15,43552	21,43954	27,97041	37,01115	30,59088	25,89005	23,58291	37,37815	53,57393	32,18909	34,81695	33,65461	36,02253	32,52087	39,61504	37,74432	17,22183	35,46288	21,6753	36,57272	28,51279	29,05815	29,88312	30,19507	14,62485	10,37467	18,12514	25,7119	46,14439	16,69734	19,18242	19,99171	25,93529	22,37877	25,21572	27,73327	21,20407	19,49789	18,35772	40,21918	16,72449	19,00765	10,83983	16,56962	12,91432	21,45039	17,25941	27,83025	17,84407	19,23554	11,32923	20,6958
5/21/2020 6:10:00 AM	84	46,73443	62,59491	54,6415	27,8154	76,42123	38,34079	69,45251	67,63864	55,50667	37,92813	52,97345	59,19576	59,91821	28,23669	48,85589	57,68982	63,20713	29,99696	40,28749	36,37551	26,09161	23,37906	26,30734	44,36395	72,39384	76,81394	51,56036	78,21577	83,65392	85,85889	88,63028	81,48921	91,65395	84,01788	87,03312	87,15966	87,71248	78,04522	72,89422	94,39731	66,82728	79,5901	65,16336	78,21985	28,96317	33,00101	32,49329	62,21119	68,97837	64,18864	76,18887	78,78467	92,04009	78,82723	95,68095	83,96151	94,13448	84,24445	81,36502	93,43674	91,19204	81,30824	83,36732	90,26325	72,37007	77,70509	70,79134	88,57876	28,04791	36,32115	40,91623	55,80765	48,65496	40,13186	49,88298	72,95184	95,67273	84,97127	91,75902	96,64131	96,26147	88,42403	93,94079	80,65581	93,50022	94,46992	86,47837	82,36427	68,64113	74,06209	72,39052	80,0183	47,70474	29,43668	38,14635	39,71223	38,82605	28,8572	49,828	42,32711	84,14139	78,63126	83,89561	89,32444	69,76141	66,63801	75,73476	70,70243	77,22093	70,20005	83,97009	93,60143	49,05539	73,50734	60,6029	72,95059	18,42196	28,58816	29,25591	52,095	54,11265	41,32219	33,24347	44,10022	72,60991	53,1661	63,02187	61,54309	74,68384	63,7433	71,40363	61,615	57,33622	63,29383	51,47643	47,77603	52,18245	35,90517	50,28431	60,32355	15,5361	21,56803	27,40786	37,62496	30,54639	27,40108	22,89553	37,76056	53,44683	32,06351	36,05776	34,7947	37,51195	33,07962	40,78974	37,50753	18,52157	35,13553	23,22889	37,06206	29,68073	28,99908	31,12829	30,95284	14,56441	10,59454	18,47301	27,15269	49,20687	17,00003	19,4829	20,58646	25,17289	22,561	25,68931	28,33783	22,63843	19,88637	18,47791	40,84058	16,61514	19,1063	10,91844	16,28378	13,15284	22,07954	17,72595	27,29442	18,31413	18,70462	10,75459	20,92865
5/21/2020 8:10:00 AM	86	50,81199	64,39095	55,94613	28,13363	79,43261	40,91236	70,22797	69,89245	59,57629	39,4418	55,25434	59,97375	62,31798	29,86496	45,69325	57,96791	65,76868	33,32581	41,36529	37,44425	25,37198	23,27365	26,82168	45,91015	73,45263	78,90895	53,81797	79,26006	85,46046	88,35406	90,80128	83,73135	93,19346	84,74187	87,36102	86,7066	91,39873	79,51012	75,54874	95,24709	68,36726	81,38512	67,2436	80,87388	29,39634	31,56817	32,95653	64,82461	70,57015	66,39285	78,06699	80,29178	93,60294	83,24119	96,28088	86,98573	95,19134	86,91307	84,65303	94,01049	93,04764	82,89408	85,48505	91,66563	73,80997	80,18941	74,09262	89,94288	28,61441	37,5295	41,89593	56,96004	52,68698	40,49051	50,65401	73,67257	97,11994	85,78864	93,24485	98,58463	97,42554	89,61767	94,68274	81,99285	93,92664	95,79575	88,35288	85,06804	71,18935	75,81061	75,56829	81,72297	48,99218	30,45168	38,91371	40,76246	40,23078	28,81513	51,96113	44,22061	87,58434	82,73154	86,08167	92,56611	72,61771	69,57262	77,95176	72,81712	78,91068	73,38078	84,90075	95,04186	50,98751	74,75353	62,94968	73,16382	18,53075	28,49981	28,71125	52,04445	55,35332	42,27633	34,05697	46,18763	73,72659	53,78295	65,59965	64,36056	76,4957	65,80791	73,85957	63,14019	59,64011	65,08213	52,40336	48,64128	53,51418	36,04374	51,6876	62,66717	14,84175	22,12803	27,61522	38,49849	32,22224	27,36592	23,40808	37,96957	55,01728	33,50671	37,28704	35,31078	38,82212	34,43413	41,18562	38,01959	18,20568	35,2189	23,67547	37,01606	29,79892	29,6578	32,2288	32,10986	15,14499	10,7568	18,22019	26,68186	49,03018	17,1444	19,66298	20,47877	25,94337	22,85636	25,60165	29,23118	24,49132	20,1796	17,90085	40,04704	17,58372	19,71112	10,76005	16,11558	13,81742	21,93634	17,39535	27,42436	17,45227	18,85555	11,24206	20,33163
5/21/2020 10:10:00 AM	88	52,89421	64,02811	57,24221	30,12434	82,99583	41,45101	72,7236	72,11379	60,25765	40,7952	57,20829	62,46692	64,15949	31,09416	49,05207	57,37057	67,44792	35,38717	42,51817	37,01481	27,30769	24,05836	27,81858	47,23703	74,35931	81,97925	56,42344	82,89394	88,17647	90,31243	92,10751	86,23764	94,16674	85,753	89,40263	89,52808	93,2099	81,79474	78,59064	96,51256	71,3465	82,7227	70,88418	83,25141	29,20231	31,88509	32,9863	64,10699	72,39542	68,79242	80,02508	82,25257	94,12357	85,58611	97,33112	90,02625	96,71005	88,55251	86,90215	95,65119	93,30763	83,46168	87,46595	93,64481	75,46426	82,22079	76,30837	91,46324	29,58161	37,65846	42,94478	55,25931	54,55805	43,55997	54,10976	75,97356	98,06698	88,42706	93,53165	99,23595	97,95259	90,93639	96,26382	85,34248	95,61085	96,7428	90,83894	87,61701	72,3792	78,66269	78,58968	83,64424	47,90908	29,98681	39,39587	41,43036	44,2805	30,5667	52,68941	46,97765	90,11411	85,07081	87,00666	93,72417	75,43013	73,27054	80,25587	75,37204	82,19738	75,84867	87,27357	96,45571	51,91776	77,70239	64,88486	74,8356	18,69674	28,08542	29,50797	52,18881	55,77462	42,5152	35,11087	47,15683	76,34394	56,24427	67,34686	68,75366	76,87798	68,98244	75,73691	64,28148	62,09619	65,05616	54,53346	50,17179	55,11826	37,50049	52,08215	62,80587	15,19327	22,37967	28,34439	38,46057	31,4946	28,2139	24,06886	39,00109	58,35074	34,57325	38,20983	36,44563	38,19884	34,50583	41,91825	38,0946	18,55037	36,45639	24,39103	38,50237	30,5763	29,95593	32,10516	31,0941	15,34918	10,83955	17,52659	27,11525	48,72499	17,55678	19,80472	20,40948	26,31293	22,33539	24,91621	29,45313	21,86057	20,87147	18,32097	40,17125	16,9945	19,79298	10,9451	16,46848	13,97608	22,87197	17,54228	27,30631	17,96751	19,02147	11,2625	20,5017
5/21/2020 2:10:00 PM	92	57,62627	69,98846	62,61182	31,982	86,47208	45,01209	77,51256	77,51845	64,29888	41,14314	61,03967	68,67899	70,86725	33,06442	51,6373	61,63517	70,52201	38,36366	44,30896	40,06791	30,49003	25,64621	26,99478	47,83005	79,52255	83,67408	58,74357	85,57907	94,16736	93,07132	95,75251	90,55102	97,73962	89,75271	92,37215	93,19408	95,83472	86,00845	83,41656	97,10765	76,62868	87,39894	75,80343	87,39363	29,34025	34,37624	35,53955	67,995	79,76791	70,69677	85,93315	84,01056	97,5382	90,0322	98,61752	93,20831	99,07052	92,28773	90,56104	98,40214	97,37242	86,69229	91,0195	95,53175	81,01445	86,6177	81,51849	95,54639	33,66131	38,83372	46,88792	57,88337	60,28729	46,54171	58,32097	78,0946	98,1927	90,80308	96,4287	99,4128	99,29806	95,20964	98,52958	90,43574	97,80317	98,17391	93,72106	92,83717	78,72755	82,59498	82,23288	87,3432	50,52837	32,24953	39,00724	41,70321	47,8612	31,81629	56,15571	49,26158	95,49514	89,85363	91,77325	96,28931	81,59117	77,6347	84,8834	81,60796	88,40842	81,63434	91,18921	97,40337	59,20085	82,23095	71,04396	79,81308	20,40037	29,47294	31,0514	50,90407	65,28329	46,61023	37,9465	50,28059	84,70822	61,05811	72,81678	68,82711	84,85322	76,07953	80,71584	70,11363	66,20925	71,28958	58,96152	53,54809	58,02782	43,06891	57,99486	68,37408	15,62935	24,50928	29,29715	36,90084	37,40198	29,91261	26,76572	41,04595	63,41375	38,42438	43,46997	38,78109	41,18141	38,39868	44,07259	43,38604	23,11409	38,64812	25,00284	39,81709	33,26163	28,91972	33,67443	33,78848	16,31935	12,01654	19,11673	27,78149	55,64835	18,94763	20,98723	20,21849	30,27969	24,10201	28,34411	30,28991	25,3505	22,04887	19,62955	42,01937	17,88075	22,0023	11,35279	17,40371	15,33046	22,97386	17,68761	27,66572	17,82238	18,42603	11,87707	20,27064
5/21/2020 4:10:00 PM	94	58,77956	70,33129	63,82094	33,10083	87,19102	45,5781	80,33143	79,06154	66,2746	41,50378	62,7131	70,56794	72,94002	33,58056	55,22802	64,6424	71,61016	37,75033	44,6504	41,86588	31,7231	25,24785	27,45206	49,62112	82,52528	85,61623	59,05056	86,84089	94,03426	95,26815	96,04291	91,67475	97,56203	90,71687	93,60461	94,80679	97,18605	87,66281	84,12128	97,11642	79,18504	88,44261	79,08212	89,0681	29,6444	34,94273	34,78959	69,79975	81,19895	72,42782	86,9762	86,02254	98,36947	92,05439	99,41666	93,27724	98,99053	93,40221	92,24172	99,10831	97,76553	88,57772	92,29423	96,99631	82,35086	88,56122	83,46396	96,36964	32,86853	39,55177	49,01477	57,733	60,42297	48,2778	60,21489	78,78606	98,63354	92,79067	96,79177	99,51012	99,89375	96,36018	98,76202	93,89251	97,82301	98,18945	95,13049	94,31435	80,067	83,64114	84,97631	88,29438	51,28109	32,863	39,42446	42,87626	48,69771	33,62304	58,63216	51,54786	94,91013	92,29278	92,0571	96,56769	83,29935	80,64186	87,72008	83,893	90,61173	83,04266	92,92406	97,23848	60,64932	82,5813	73,56136	81,28074	19,99876	29,38488	31,81822	51,9503	67,07207	47,13901	39,37535	51,50386	86,27895	61,89075	74,13186	72,40482	84,9332	78,71809	81,62715	72,48384	69,72555	72,41386	61,00077	54,68018	58,12017	43,92235	59,45464	67,42077	17,01985	24,11783	29,16653	37,40392	38,13805	30,39139	26,78286	42,64167	65,48615	38,72079	45,04939	38,70869	41,57722	40,14071	44,96008	44,1675	22,75703	38,43224	26,1593	40,7072	33,05703	30,4052	34,19665	33,51659	16,37012	12,44225	19,64951	28,20278	52,26086	19,4869	22,54124	20,16281	30,12524	23,59976	26,68601	30,87333	24,54555	21,98856	20,84397	41,51332	19,22642	22,57882	11,43733	16,92328	15,87333	22,34604	17,88662	28,60535	17,95106	18,37015	11,82858	19,95648
5/21/2020 6:10:00 PM	96	61,37082	74,2765	67,52645	33,67533	87,53053	46,86699	82,39445	80,27285	67,39349	44,59218	65,14928	72,37498	76,17636	35,44015	57,28042	63,49152	74,42667	38,46589	46,28952	42,42616	31,99519	25,94731	28,0055	49,86924	86,27349	87,79234	60,79748	88,60604	95,49735	94,79375	96,21844	93,71961	97,57468	92,0586	94,77343	95,20557	97,5116	89,28381	87,53538	98,55024	79,522	90,449	81,20863	89,94239	30,9833	36,2013	36,31244	69,14187	82,07125	75,07308	88,57876	90,06562	97,79821	93,02933	99,62657	94,37231	99,37217	95,31381	94,73841	99,33549	98,21867	91,2212	93,79842	97,22218	82,42865	90,29143	86,78085	96,43091	34,23892	39,87	47,76816	57,01163	63,84644	50,52221	63,13198	81,66985	98,9828	94,09946	97,80614	99,70097	99,91766	96,86678	99,06609	95,12849	98,48467	98,68957	96,0452	94,69448	82,26584	84,55508	86,23384	91,39906	51,24689	33,98106	39,86958	44,11168	51,92495	35,16613	61,41647	53,9115	97,0383	93,13868	93,58263	96,94705	83,62305	82,65812	88,2244	85,90524	92,03084	84,22966	93,85341	97,44668	61,3878	84,43214	75,8888	83,90079	21,332	29,22835	32,19731	52,05784	69,15437	48,75525	39,92865	51,78997	86,96521	65,00242	76,92577	73,20693	86,76296	81,43071	84,30794	75,862	69,78365	74,72003	62,60217	55,91637	60,10556	43,98542	61,04339	70,12171	15,63612	24,02983	29,37991	38,91378	39,82234	30,61871	27,75911	43,78827	67,04362	40,22235	46,70597	38,80962	42,4227	39,63797	45,95207	45,48664	23,04943	40,157	25,82933	40,85696	33,9984	31,33344	33,36593	33,93333	17,41946	12,03374	20,1079	28,46244	55,81068	19,60109	21,71316	20,63881	32,01688	24,64806	29,42377	32,68236	25,39505	22,61398	20,28259	41,68918	18,16693	22,35798	11,18721	17,20297	16,27183	23,34749	17,96668	29,33535	18,62767	18,97636	12,11393	19,61905
5/21/2020 8:10:00 PM	98	61,65363	76,74893	68,77556	35,58107	89,04531	48,96393	83,92641	82,44308	70,06418	45,34897	68,09924	75,76295	77,42104	36,25415	57,22128	65,22913	76,01403	39,38826	48,78833	44,55619	32,46512	26,30319	28,11768	50,38192	86,7535	90,55254	60,61512	89,7074	96,46677	96,49225	97,24947	94,77246	98,32732	92,44419	96,36819	96,17574	97,2737	90,52395	89,60219	99,11189	80,07219	91,34284	82,71891	91,51394	31,53508	36,67468	36,31728	68,83131	84,23478	77,07926	90,53651	91,5947	98,50589	94,5519	99,02264	95,63157	99,52283	95,69373	95,83485	99,50508	98,91676	92,20698	95,81337	98,26509	84,15713	90,7713	88,77094	97,78694	35,00173	39,53339	48,98832	57,82929	65,72765	52,16982	65,41087	83,81791	99,03909	95,27431	98,11347	99,91621	99,85708	97,62621	99,04156	95,23707	98,29224	98,81991	96,62598	96,51166	83,2561	85,04787	87,649	91,87742	53,08466	34,30509	40,38476	43,09917	54,11279	35,15632	63,14808	54,7804	97,80028	93,91185	95,83417	98,16341	85,61796	84,76867	90,91208	86,73222	93,4134	86,93143	95,79369	98,72113	63,64259	86,32439	77,88676	83,90196	19,70318	29,96117	33,24464	53,06236	72,47134	50,86712	41,7191	54,07266	90,14989	67,44315	79,79671	75,04221	87,71752	84,57304	85,64787	78,56259	73,42037	76,7908	63,72355	59,13468	61,50422	46,19129	61,61894	68,94638	16,23557	23,95688	29,3004	37,46408	42,32068	30,9288	28,71173	44,85937	69,14989	40,74119	48,0446	40,08628	42,54677	39,94584	47,11165	46,73138	23,09177	42,46857	25,80757	42,24884	36,11765	31,93841	33,74848	35,97058	16,86381	12,19434	19,69717	27,64602	53,25652	19,28196	22,87246	21,24523	31,60532	24,01988	28,31455	32,98484	25,58991	22,14219	21,61086	41,77035	18,02229	22,58752	11,51698	16,44093	16,05431	22,91612	17,87847	28,6982	18,38632	18,08763	11,90809	19,58022
5/21/2020 10:10:00 PM	100	61,90125	78,57634	70,20875	36,95423	91,28475	50,02418	85,9114	83,97926	70,43746	47,49012	70,9518	76,57155	79,19547	37,14384	59,84409	69,19601	77,30555	41,13084	48,47688	45,19576	33,3861	25,68896	30,51911	51,29256	88,4232	91,53563	63,05952	90,87112	97,48425	97,82555	98,42403	95,89778	99,1534	93,71022	97,10612	96,86491	98,00178	91,96577	92,01157	99,19637	82,47141	92,27026	85,1729	92,37572	31,80862	36,82595	36,45288	68,91163	86,45053	79,13468	92,44495	92,80968	98,79401	96,45557	98,98666	97,33913	99,3558	96,37862	95,80516	99,48325	99,00047	93,72734	97,01903	98,40055	84,01151	91,9427	89,952	97,02586	36,72393	39,06167	49,87159	60,23956	69,11423	53,85733	66,41039	85,0154	99,34951	95,76958	97,82707	99,95427	99,85142	98,12168	99,2986	97,16602	99,28472	99,42778	97,77043	97,38375	85,66941	85,24122	89,34641	92,52501	53,95922	35,39318	41,50869	45,19396	55,42206	36,62308	65,27472	57,08783	98,1442	95,65795	96,37959	98,60114	86,8652	87,29326	91,9706	87,9577	94,96028	89,22346	96,71793	98,99585	65,39754	87,35957	78,24906	86,35562	19,65987	30,47738	32,40011	52,72084	73,32339	52,15656	43,78005	55,6853	91,20233	69,57194	81,59614	78,06609	89,30324	86,99098	87,44661	80,32901	75,35401	78,08824	66,78093	59,97674	62,46166	48,24789	65,13795	70,59992	16,40438	24,49782	28,81197	38,19456	40,30925	32,22059	29,35324	46,46814	68,72639	41,5051	50,30713	40,59792	44,44622	41,93744	48,85126	47,53564	24,26911	41,29573	27,69936	41,48672	36,63572	31,89331	35,38406	36,88349	16,17547	12,76435	19,93783	29,42923	56,54855	20,18388	21,89089	21,80295	32,6604	23,96649	29,9272	33,0848	26,84115	22,42346	21,05155	41,58958	19,02582	21,92446	11,12787	16,35928	15,50743	23,11816	17,98588	29,4074	17,05723	18,82371	12,24932	18,534
5/22/2020 12:10:00 AM	102	63,06794	79,83015	71,57487	36,72566	92,54449	51,90263	86,87659	84,46362	72,8958	47,90797	72,72849	78,89548	82,0984	37,32095	61,67599	68,84373	78,44289	42,30534	49,34675	45,73981	34,35097	26,09492	30,72641	50,56947	89,53491	92,55637	63,73198	92,63014	97,03056	98,3504	98,51493	96,44114	99,21288	94,72839	98,35586	97,84724	98,5099	93,40634	92,90554	99,7393	84,39662	93,09696	85,14872	92,37263	31,46718	37,4475	35,49645	70,08068	87,85201	82,34071	93,08943	93,5979	99,68102	96,70659	99,60281	96,97875	99,83292	96,93924	96,89304	99,90697	98,97057	95,22402	97,4408	98,3933	84,96125	92,45434	91,65921	97,61004	35,43021	39,39814	49,23305	59,27837	71,77484	54,93983	67,21375	86,09901	99,38329	97,43176	98,58049	99,93589	99,93562	98,26509	99,46909	96,75329	99,49677	99,66631	98,20436	98,14289	87,80007	86,73988	89,83843	92,95998	54,57975	35,25931	42,77216	45,40499	57,5695	37,22812	67,28317	58,94286	98,67664	96,29939	97,27985	98,89755	86,81152	88,99004	92,97241	91,77843	96,9438	91,92991	96,93213	99,36845	67,21196	89,12868	81,00423	88,90148	19,60792	30,93094	32,59283	53,83074	76,84122	54,20653	45,12233	57,45103	93,88318	72,12209	82,91536	79,17585	89,87297	88,7989	89,43862	81,60547	77,1589	80,01044	69,9118	63,96047	65,68806	49,59052	66,1151	73,42106	17,04776	23,79268	28,7366	38,0866	39,81149	32,48411	29,42452	47,53295	70,28011	43,58325	49,92808	40,67114	45,17532	43,44696	49,50266	49,06346	24,78745	43,07113	27,84193	41,70667	38,05385	34,16453	35,70133	36,61203	16,81207	12,43832	19,66892	28,84257	54,56247	20,27492	23,02042	22,0488	33,77148	25,06479	29,35414	33,41111	27,52045	21,86768	22,29685	43,11077	19,61	22,75378	11,38249	17,21789	16,22831	22,88572	17,50083	29,30792	16,4421	17,9959	12,70274	20,45217
5/22/2020 2:10:00 AM	104	64,85943	79,94868	72,7113	40,799	93,19656	54,04045	87,02413	88,01759	74,14311	49,11845	73,67526	80,30594	83,90459	38,46582	63,22786	71,30189	79,87386	42,06344	51,77028	46,26623	33,93147	26,00582	31,166	51,15384	91,22776	93,6229	66,95851	95,21413	97,67318	98,42237	98,72935	96,21539	99,49809	95,558	97,60355	98,73972	98,576	94,22096	93,56384	99,74496	85,5928	94,94164	88,87186	94,22027	33,08887	38,82322	37,04997	72,58635	89,35337	83,21804	93,44828	94,46369	98,92131	96,47892	99,52898	97,40557	99,53215	97,71407	96,90395	99,9113	99,5622	95,84943	97,43465	98,27869	87,05426	92,73783	92,88565	98,36959	34,4029	39,68847	51,10335	61,0333	72,81195	56,22673	69,38294	87,87917	99,70235	97,1732	99,39663	100	99,92388	98,60986	99,9073	97,92862	99,67183	99,7802	98,83083	98,37527	88,52157	88,81728	90,6773	94,9417	55,23915	35,8676	43,51963	46,54758	60,56221	39,65739	69,43972	62,72299	98,8282	97,27882	98,04584	98,67222	87,82735	89,86407	94,85025	91,95949	97,19608	94,11893	97,16464	99,36961	70,06424	88,61613	83,98804	88,5666	20,21786	30,97121	32,18026	54,99738	77,57841	55,34607	47,08002	58,4114	94,73876	73,38997	84,44188	81,67226	91,13948	90,05229	90,53389	83,09156	79,38854	81,03766	71,61617	65,19086	67,76015	51,45861	68,92656	75,23859	16,38877	24,52669	28,92083	38,80685	42,51948	32,43797	30,1747	50,13504	71,38531	44,89114	49,952	39,25371	46,6934	43,30474	50,89979	48,7232	23,85196	44,03369	28,25134	42,06517	37,62979	35,62009	36,20559	37,45656	16,61244	12,86389	19,82655	26,55179	55,76046	21,1564	23,12383	22,75807	32,94244	24,97168	28,92097	32,09549	26,2031	21,83797	22,41586	44,26393	20,44043	23,19711	10,86069	17,56438	16,15143	23,74655	18,48993	29,3685	16,98062	17,60949	11,2996	19,81605
5/22/2020 4:10:00 AM	106	67,17893	81,23592	73,88967	42,24857	93,93284	55,62175	89,52856	87,92039	76,00831	52,74481	74,96519	80,75307	85,59488	41,31383	64,98337	70,69429	82,00327	44,57497	51,63013	48,64403	34,94094	26,3608	32,06973	53,39516	91,23259	93,75891	70,4957	95,43704	97,79972	98,35123	98,60744	96,9874	99,53969	96,00596	98,89078	98,30045	99,06609	94,99648	94,12377	99,7999	86,32999	95,64068	90,19389	94,89341	34,00704	39,07853	35,68061	71,90519	90,48022	84,74311	93,95764	94,65925	99,47384	96,62156	99,64606	98,33797	99,62581	98,11167	97,02746	100	99,68018	96,84371	98,79331	99,16708	86,73326	93,76887	93,5999	98,86391	34,22884	42,1712	50,77282	62,61066	74,7679	57,17799	71,4752	90,33163	99,75948	97,972	99,60779	99,96035	99,8658	98,20444	99,85058	98,78862	99,70588	99,64523	98,83352	98,27297	89,96815	89,89038	93,10007	95,70748	55,48505	35,85482	43,72409	47,40639	62,06054	42,96557	70,48325	64,13635	99,15748	97,27571	98,06622	98,76727	90,31693	92,29278	95,4903	93,08176	97,44682	95,14803	97,6912	99,51585	69,92831	89,65738	84,1387	90,8531	19,1744	31,80869	31,83839	57,41525	77,26957	56,99601	48,76588	60,41847	95,66458	74,0172	88,25555	85,26566	91,97205	89,78932	91,73299	85,25205	81,69016	84,27905	74,62762	66,65784	68,74758	52,52984	69,37881	76,5549	16,52603	25,65622	28,706	38,28429	41,05078	34,72612	29,2928	49,44663	72,94637	44,87856	50,66314	42,194	46,6916	44,77599	51,19902	50,84204	25,67653	44,11231	28,83904	41,87072	39,6404	35,19687	37,26031	36,62951	16,21787	12,39556	19,85598	28,90273	55,26435	20,9011	23,83331	23,03748	32,97987	24,80244	29,35594	34,15831	26,9286	21,98898	21,50634	42,90652	20,08711	22,79074	11,62784	17,67919	16,10556	24,77323	18,51604	29,48034	17,12699	18,10469	12,04237	21,45488
5/22/2020 6:10:00 AM	108	66,87743	81,70742	75,08068	42,56998	94,71113	56,47926	89,88982	89,49437	75,46073	54,34108	77,07096	81,99195	86,19093	43,69592	65,12206	73,4451	83,33755	45,12316	53,52716	49,97381	35,75589	25,97929	32,24414	52,64389	92,75034	94,58942	71,49633	95,35961	97,99438	98,87772	98,599	97,4772	99,5707	95,63371	98,84264	98,56861	99,22628	96,16531	94,56966	99,80445	89,02368	95,88279	91,03822	96,58855	33,83365	38,45277	36,86291	72,62593	91,86727	86,70908	94,91068	95,4231	99,48615	96,69464	99,89148	98,57724	99,81246	99,00101	97,89857	99,91643	99,88292	97,47797	98,38984	99,48787	87,66296	94,81004	94,09373	99,04592	34,00793	43,07008	51,49737	63,27061	75,75376	59,31752	73,17059	91,75799	99,82048	98,71658	99,31526	100	100	98,88567	99,82675	98,78765	99,65772	99,79353	99,1751	98,64756	91,45564	91,01203	93,87461	96,8279	56,74174	35,91858	45,25918	48,46037	63,84595	42,96371	73,34383	65,74478	99,42072	97,67559	98,69861	98,64377	91,35527	94,12232	96,52134	94,99482	98,3718	97,44833	97,73853	99,75029	71,48887	91,84571	85,01313	92,52315	19,57366	32,20132	31,92301	58,46706	79,75776	59,11403	49,80873	60,75418	96,09451	77,04839	88,41512	86,45198	94,17744	91,75729	93,46893	88,57496	82,86963	84,82946	75,52816	70,72737	71,29601	53,65585	71,56403	79,15783	17,46422	24,43917	29,55688	39,58582	43,4596	35,69732	30,70292	49,7802	73,98686	46,21844	52,85671	43,21701	46,43105	46,1133	52,38644	50,28024	25,30649	46,55545	29,15575	42,42284	39,29522	36,64643	38,60356	37,14467	15,59516	11,98725	19,83822	28,0055	57,78231	20,97266	22,85139	23,5628	34,16439	24,67237	29,89051	34,49892	27,16954	22,75109	21,53425	43,93009	20,2598	22,45821	11,77567	17,30825	16,90871	23,96082	20,21904	29,76217	16,86339	18,06312	12,05701	18,53939
5/22/2020 8:10:00 AM	110	69,46748	83,18075	77,51382	43,44614	94,90889	56,66218	90,01106	92,05605	79,31877	54,95428	80,37556	84,48199	86,55028	45,11557	66,1218	74,8633	84,19534	46,41164	54,87725	55,42109	35,99911	26,95561	32,73009	52,3573	91,96597	95,34683	72,48764	95,92286	97,56687	98,99245	98,5081	97,81506	99,61324	96,48079	99,32472	99,044	99,24583	97,21106	95,51399	99,4838	89,33404	96,60146	92,62206	96,62453	32,86203	38,21611	37,0948	74,32735	92,41898	86,86382	94,73793	95,93916	99,84885	97,00894	99,83802	98,51756	99,91083	99,21378	98,62629	99,96077	99,90385	97,74094	99,17123	99,51123	89,67182	95,24136	94,98515	99,13869	35,39436	43,15091	52,54505	62,51499	79,65627	60,6413	74,3969	91,8301	99,56676	98,56301	99,0625	99,9625	99,956	99,39358	99,9129	99,23001	100	99,91592	99,22953	98,88759	91,63033	92,94997	95,1461	97,62365	56,00078	36,84537	44,57394	47,11739	66,271	43,31862	74,51999	65,16565	99,44968	98,86888	99,14117	99,26379	92,2838	94,41582	96,73913	95,96534	98,35323	97,84206	98,4015	99,96083	71,9769	92,3202	87,39722	93,98804	19,6846	31,77622	33,26965	57,83751	83,88449	61,12172	50,36783	62,94623	98,04058	81,23799	91,4861	87,24263	94,90517	93,32713	94,76784	89,33342	83,15927	84,90116	78,75208	72,95459	73,01959	54,56973	71,95146	80,47096	15,86248	23,80948	29,82545	38,62587	43,62794	36,13603	31,12815	50,9672	75,37751	47,78798	54,3151	44,76576	47,74751	47,08665	53,33817	52,07801	26,50496	46,33904	29,79339	42,23551	40,02431	35,63758	37,85685	38,66317	16,8455	12,47596	19,6473	28,48047	59,19195	21,62598	23,72196	24,21633	34,95586	24,91338	29,58499	33,8608	27,52549	23,61199	22,15628	44,19575	20,17517	23,98258	10,99283	17,27799	16,20455	23,69695	19,13123	29,75403	16,71239	17,40675	11,53438	20,08524
5/22/2020 10:10:00 AM	112	68,83918	86,14217	78,27235	43,13294	95,50453	57,07007	91,78527	92,00639	79,65787	57,43866	82,51065	86,25283	88,66933	44,83829	69,12723	75,81516	84,65593	47,79586	57,64451	53,57074	35,58073	27,65163	32,65121	53,14883	92,26894	95,91753	71,92929	96,51062	98,7214	98,64957	98,85632	97,62489	99,74297	97,10205	99,25965	99,20874	99,03936	97,82825	95,87506	99,79022	91,79473	96,92785	93,3649	97,27357	34,28955	39,84168	38,62069	72,92109	93,46713	88,51632	96,50711	97,08347	99,63189	97,55595	99,90109	98,38045	99,83236	99,3625	98,5099	99,95538	100	98,44973	99,21004	99,60751	90,69	95,70099	95,83112	98,96275	35,68571	42,70012	53,28774	64,89314	80,11067	61,56196	76,46055	91,92398	99,31476	99,16702	99,18049	99,90309	100	99,77467	100	99,50445	99,86828	99,908	99,84817	99,44112	92,75462	94,85294	95,84058	97,82093	56,55166	36,94981	44,55529	48,75311	67,90499	45,39574	78,59513	68,13094	99,66277	98,71851	99,24942	99,1467	93,1183	95,88728	97,15034	96,26202	98,37473	98,45712	98,73847	99,62761	73,9343	93,55071	88,91275	94,33784	21,51574	31,86484	34,16985	60,06252	84,95387	61,30843	51,85843	64,69179	98,58823	82,56514	92,92433	89,74655	96,41558	93,25024	95,75639	91,15723	85,16689	87,61142	79,23636	73,73777	73,24152	56,37613	72,77554	82,50822	16,42352	25,4644	29,07507	38,58705	44,21399	38,47363	32,71345	52,4971	78,09267	49,26511	54,7733	45,61409	49,27594	48,65875	54,41251	53,79807	26,58405	47,62089	29,28941	43,39578	40,27326	37,34043	38,0182	38,93609	16,13927	12,70764	20,35022	26,97965	58,74723	21,59697	23,74213	24,25944	37,08921	24,32706	31,28737	34,15789	28,28471	23,97367	23,4232	44,86979	20,11094	23,91586	11,29559	17,26031	17,04962	22,77665	19,48738	29,46598	15,73801	17,89187	11,85083	20,9701
5/22/2020 12:10:00 PM	114	70,23528	87,00472	81,04623	44,68867	95,87789	59,23271	92,01185	92,94326	80,47559	58,83725	83,80608	87,16713	90,22823	47,3555	70,28583	77,06863	86,41026	48,22378	58,05061	54,72895	36,33316	27,78501	33,99495	54,08177	93,02292	95,5687	75,12324	97,95749	98,6151	99,26289	99,28783	98,31696	99,85135	97,89146	99,56331	99,46688	99,41927	98,23277	96,93434	99,79402	91,89725	97,21272	95,00616	97,85803	35,63778	39,74525	38,91668	75,54715	94,82863	89,07134	96,52603	95,98648	99,61277	98,1007	100	98,87067	100	99,35615	99,08101	100	99,84534	99,10906	99,80507	99,78297	90,67204	94,94778	96,87113	99,20605	36,64746	42,82141	53,64272	63,74316	80,00464	61,63779	77,20235	93,37851	99,94067	98,92387	98,94148	100	99,956	99,54886	100	99,37701	99,81606	99,91505	99,44553	99,38792	92,70703	94,70201	96,8949	98,6517	56,72041	36,84157	45,08144	49,67231	70,08974	48,58622	78,73094	70,90656	99,83145	99,07286	98,79815	99,30123	93,65005	96,79197	98,00025	97,22025	98,84346	98,92075	98,33989	99,70795	75,58508	94,35629	90,21352	95,4903	20,08718	33,02657	34,74629	61,4325	85,30497	63,03541	53,377	66,17153	98,61794	84,2374	93,75139	89,25253	97,69486	94,33439	97,10385	91,60492	87,65142	88,19678	80,47193	75,54198	75,2169	56,06881	75,90138	83,61039	17,29208	24,54451	29,94226	39,39675	44,57318	39,06409	33,39564	53,71739	77,57558	50,39815	57,50338	46,76683	51,06301	50,27493	54,62257	53,33154	26,50213	47,89304	30,39083	44,15762	40,83651	36,95533	38,7614	39,04495	16,05445	12,64803	18,98306	28,35184	60,02135	22,04451	25,05754	24,614	35,71066	24,01954	31,19661	34,7869	28,9948	24,03183	22,69791	44,32154	20,51669	23,93436	11,76061	18,36421	17,24214	23,82053	19,7255	30,04317	15,67073	17,06717	11,6255	18,97153
5/22/2020 2:10:00 PM	116	71,17361	87,33857	81,0626	47,02394	95,90773	60,98819	92,99334	93,39067	82,25623	58,48006	85,01575	89,10499	91,71944	50,45017	70,65242	78,68389	88,1784	50,29862	60,17408	56,21201	37,14633	28,03154	34,08909	54,9768	92,74011	95,93005	76,65927	98,41112	98,74545	99,65697	99,48118	98,93029	99,9596	98,64106	99,56516	99,52524	99,80991	98,49608	97,23447	99,59653	92,35101	97,58813	94,99088	98,42335	33,97865	40,92921	39,22918	74,23617	95,65484	89,58838	96,57466	96,47878	100	98,11244	99,87774	99,12868	100	99,62202	99,17717	100	99,96063	98,68666	99,6759	99,40034	91,66446	96,4305	97,73734	99,32202	36,9583	42,04796	54,89383	62,94175	81,87313	63,12699	79,54251	94,56489	99,8213	99,30738	99,39124	99,89066	99,89674	99,83994	99,95261	99,81509	99,79885	100	99,68986	99,37666	93,64224	95,97909	97,36752	98,71768	56,71779	36,53514	45,90863	49,62119	70,41219	48,64874	79,98397	71,85551	99,94847	98,81065	98,83662	99,35739	94,371	96,73097	98,18206	98,49075	99,02609	98,8722	98,59161	99,94958	76,34912	94,18104	91,40763	96,04761	20,07225	33,24215	34,68563	60,9538	88,08155	65,57464	54,81218	67,43238	99,13358	85,08586	94,12328	89,91262	98,09296	95,93523	98,28649	94,3929	89,07438	90,24191	83,0033	79,19472	76,95403	60,34732	77,14751	83,67968	16,66888	24,71603	29,91344	39,14615	48,05441	39,35338	33,26163	55,26837	81,7115	51,74535	58,42501	48,6258	52,05148	51,93496	53,82917	55,91353	27,8487	48,7777	29,65662	44,30455	41,66467	37,49523	38,96069	39,19679	15,74367	13,05219	19,28561	27,58518	62,01556	22,80891	24,96332	24,11749	37,30769	25,0038	32,16837	34,22428	28,78482	24,68211	22,71331	44,79871	20,51116	24,19664	11,98753	17,91908	16,86519	23,28934	20,05741	29,18857	15,14112	17,82542	12,25036	18,49511
5/22/2020 4:10:00 PM	118	0	85,28597	47,10612	100	59,19264	99,46909	38,67796	100	47,33836	100	32,63892	99,95703	50,48796	100	43,0989	99,78814	47,50573	100	22,33657	98,95177	0	100	28,40849	70,59171	0	100	96,59047	100	18,06401	100	100	100	20,95131	100	0	100	37,83723	99,94377	43,91751	100	22,36689	100	85,90339	100	24,54182	74,87215	85,32735	98,89175	100	100	15,51414	99,8981	30,37384	100	100	100	92,79164	100	100	100	32,54828	100	100	100	44,73606	100	99,88721	99,8843	0	0	8,006811	98,99702	100	100	99,34808	99,95772	28,91765	100	100	100	91,23888	100	100	100	46,14459	100	99,87946	100	41,16318	99,49368	82,06366	100	43,36172	51,89497	99,00862	99,36243	99,72929	100	83,55125	99,26573	25,29772	100	100	98,69736	50,9583	100	63,37525	100	59,52814	99,94579	0	100	49,04509	96,445	77,75166	100	50,26864	45,74091	99,27174	94,37976	100	100	17,82245	79,68889	32,92972	100	0,06071784	99,75506	41,08788	99,44939	0	99,88837	47,35798	100	25,13905	98,10628	51,60982	94,39372	71,41937	99,18739	44,83905	36,30181	96,86084	92,35191	93,66814	100	72,00585	81,31424	20,56145	100	41,34422	95,81655	29,57739	99,33728	87,98416	97,29519	31,94235	99,45409	45,99683	87,37338	27,38444	92,93297	46,20303	98,34501	46,11212	43,03161	78,02347	31,67516	72,7408	99,90453	32,60093	69,49174	63,01221	71,92142	44,33031	57,45213	36,32253	66,71564	28,75056	70,32666	37,02896	65,41363	26,26886	45,37839	21,3771	77,15877	0	18,73343	33,87227	23,17729	56,91872	18,90003
5/22/2020 6:10:00 PM	120	71,22099	90,79217	81,61617	46,51505	96,71745	61,96418	93,72016	93,79304	85,40465	59,25674	84,39897	92,00521	94,54417	54,82579	74,10796	80,80349	91,44873	52,46843	63,38686	58,46797	37,78936	28,55023	33,94473	55,9614	91,87175	95,80391	73,91427	98,36711	99,20334	99,37086	99,72259	98,67215	99,75533	98,78751	99,56787	99,72453	99,76521	98,31628	98,20596	99,83582	93,26308	97,88931	96,40562	99,23423	33,09523	39,57588	40,14091	73,69604	95,99974	91,59711	96,31935	97,45683	99,92975	98,87138	100	99,04379	99,92374	99,81419	99,25039	99,95897	99,96008	98,72694	99,86365	99,63259	94,11279	97,21899	98,8061	99,35345	36,38208	42,00839	56,28474	63,01421	86,36128	66,28262	79,26331	93,09392	99,58913	99,77647	99,36008	99,92236	99,94951	100	100	99,76349	99,88402	99,90551	99,79561	99,76881	93,9184	96,05956	98,11319	99,15051	55,79631	37,46152	44,22952	49,38275	75,90829	48,81804	81,90221	75,98593	99,91732	99,48698	99,22069	99,66905	96,27356	97,08237	98,67664	98,94342	99,02092	98,84671	99,52455	99,87712	79,56419	95,87769	92,79745	96,98	20,37826	32,64008	36,32039	61,81312	91,77953	67,61109	57,79605	71,83521	99,23153	89,11244	94,69738	93,39385	97,78923	97,65756	98,4706	96,16925	91,28799	92,56168	86,77947	84,72708	78,75326	64,9321	79,6424	87,0135	15,85074	22,9175	31,74245	38,65895	51,27211	40,67799	35,46557	55,81095	81,5489	53,23082	60,33135	51,75896	50,518	52,42237	56,61382	59,49967	27,99168	47,01136	33,42756	46,23259	39,74096	36,54067	40,11149	41,46697	14,81142	11,4104	20,17732	27,3356	62,56203	23,15256	24,64225	25,86449	37,85042	24,46183	32,79468	33,02159	28,13378	24,35552	22,74805	44,82952	20,36921	23,93568	10,96299	18,23483	16,26091	22,31239	18,28401	29,72515	13,93961	16,73098	12,41711	20,34883
5/22/2020 8:10:00 PM	122	73,08845	91,01653	82,8621	47,20298	97,1913	61,4452	94,58306	93,93036	85,19762	60,92706	86,36411	93,35275	95,31485	54,26855	75,81165	80,64033	91,96535	54,07265	64,40423	60,61657	38,11278	28,46914	34,1637	56,03262	92,09003	96,60574	74,34006	97,75883	99,41293	99,58092	99,80659	98,55161	99,82475	98,64528	99,91669	99,81661	99,91159	98,64321	98,20699	99,79955	94,41866	98,7069	96,85304	99,1514	31,69188	41,53909	40,20108	74,14988	96,97462	92,43182	95,55979	97,38569	99,76797	98,61903	100	99,41424	99,9513	99,83416	99,30323	100	99,95504	98,26226	99,78725	99,77102	94,88899	97,07836	99,24438	99,68888	36,82161	42,68568	57,31681	62,94631	87,06648	66,03594	80,32708	93,47929	99,52269	99,67957	99,73088	99,90792	100	99,95054	100	99,64875	99,90668	100	100	99,54569	94,503	95,67632	98,51437	99,39399	56,15675	37,38679	45,67522	50,36541	77,0827	51,47982	83,56979	75,69291	99,72135	99,39648	99,45652	99,87131	96,6487	98,24105	99,15549	99,51688	98,51218	99,49969	99,51254	99,87118	80,34594	95,85751	94,22814	97,56341	20,50867	33,11367	36,41571	60,2654	93,26419	69,16618	58,76044	73,08928	99,52842	90,43697	95,41522	94,6683	98,6372	98,77701	99,07915	97,48501	92,53254	93,25037	88,20858	85,92368	80,77786	64,92851	82,51099	88,44614	14,90633	23,08943	30,86581	38,83089	53,13253	42,13176	35,91021	57,16028	83,35903	54,78656	61,19177	51,4106	51,80593	55,04552	56,96424	60,96679	30,54826	48,78751	35,48436	46,70839	40,49652	37,97497	39,38322	42,04072	14,97665	11,56892	20,38469	26,66991	63,64514	23,94169	24,56468	25,70789	38,82606	24,78594	34,47848	33,62145	30,32555	25,08676	23,49746	44,88305	20,8095	24,2622	11,46338	18,91882	16,06702	22,25485	18,66235	28,87876	13,08735	16,31051	11,90691	20,45238
5/22/2020 10:10:00 PM	124	74,98199	90,7128	83,78336	48,47315	96,90581	63,7978	94,29977	93,94812	86,22631	63,87212	88,3236	94,05663	96,33725	53,26399	77,01882	81,61494	91,85234	54,9837	64,06181	62,53751	37,86098	28,17736	35,13401	56,577	93,13384	96,97868	77,70945	97,20332	99,40118	99,71609	99,784	99,04488	99,95952	98,70511	100	99,7811	99,95435	98,59292	98,43514	99,91959	94,89791	98,86929	96,57466	99,57478	33,80277	40,19873	40,71232	74,2899	97,53917	92,43148	96,61893	97,85084	99,91505	98,75152	100	99,40767	99,8586	99,72391	99,56944	100	100	98,7243	99,94136	99,95731	95,43884	96,78948	99,15611	99,5754	36,97557	43,54823	55,76447	64,74442	86,72089	67,12582	80,96368	95,47483	99,61816	99,59673	99,91877	99,82669	99,95883	99,90177	100	99,54555	100	99,9187	99,94661	99,67583	95,79362	95,41059	98,73972	99,44103	58,35275	37,95701	46,99119	50,29737	78,10593	52,72733	84,26006	75,6927	99,87187	99,41955	99,59212	99,93673	97,83826	98,20859	99,49519	99,4342	98,78309	99,21856	99,50307	99,8595	81,45924	96,32426	93,97546	97,75109	19,16846	32,9617	35,97073	61,77664	94,06976	71,31583	61,25608	74,20349	99,56883	91,45626	96,52783	95,39077	98,89575	99,29432	98,65053	98,17992	92,80905	94,35442	89,53278	87,17258	81,58868	65,70305	84,30585	88,51237	15,63481	23,42058	30,78146	38,98486	52,81347	42,56424	37,93111	56,44391	84,70312	56,44493	63,38798	53,50526	52,42802	56,62025	58,60018	60,18505	29,27823	47,48142	35,53492	47,82382	41,10633	39,178	39,74104	42,68519	14,81004	11,67095	20,23528	26,81442	64,91856	24,02403	25,92548	27,08022	39,289	25,15197	34,05587	35,42226	28,59264	25,29855	23,98769	44,58617	20,82332	24,76907	11,54192	19,32754	16,46061	23,47487	18,84808	30,76723	13,24091	16,71668	12,87964	19,78856
5/23/2020 12:10:00 AM	126	75,23804	91,27322	83,34785	46,82824	96,77215	63,21361	94,73738	94,58286	87,17735	65,53285	87,83101	95,22775	96,92384	55,837	78,18295	83,8505	92,21479	57,06179	65,82587	62,0604	39,69027	27,628	36,4508	56,24157	94,40823	96,29401	75,87665	98,01932	99,43282	99,36872	99,63639	98,94978	99,91505	98,84124	99,82034	99,80825	99,80327	99,03191	98,87372	99,78545	95,44727	98,8313	97,08555	99,40208	33,15415	40,91623	41,20248	73,6901	97,55396	92,57923	97,25402	98,16058	99,91415	99,05435	100	99,48856	99,8756	99,66339	99,84624	99,95627	99,81398	99,0071	99,96132	99,8441	96,02177	97,31481	99,6062	99,60772	36,48665	42,87716	57,79752	64,94281	88,42721	68,5387	80,37074	94,5345	99,57816	99,33652	99,68088	99,82525	100	99,85425	100	99,81639	99,95814	100	99,92168	99,7793	96,82029	96,61548	98,7815	99,49671	57,0689	38,30149	46,74797	49,3062	78,60556	53,77155	85,18408	77,71158	99,78538	99,46867	99,90551	99,95676	97,9396	99,245	99,3471	99,36983	98,81583	99,40305	99,37383	99,95593	83,3015	96,69299	95,69146	98,38329	19,44953	34,32893	36,34339	60,51571	95,54597	73,32332	61,68904	76,11724	99,45741	92,30595	96,89987	95,32086	99,73254	99,6377	99,13683	98,71595	94,15672	94,47634	91,14771	89,59729	81,79634	67,38851	86,92481	89,24852	15,49907	22,70364	31,05969	38,26806	53,4018	42,34043	38,815	57,8009	85,35498	57,85056	65,92057	54,74035	53,48323	58,43521	60,85718	62,48543	32,18771	49,12488	36,92577	49,54141	41,68884	39,4903	39,84258	43,8351	14,54727	11,14977	20,10265	27,07926	64,56461	23,72796	26,12746	27,7714	40,92224	25,24909	34,61228	34,05843	28,61876	24,68308	24,31462	45,67916	20,77946	24,00538	11,36978	18,65758	16,00623	22,55077	18,51245	28,90874	12,68243	15,84162	12,21167	20,37259
5/23/2020 2:10:00 AM	128	76,98124	91,18362	83,82019	48,35959	97,19841	64,38867	95,20972	94,81944	88,01102	67,65943	90,03571	96,37855	97,23185	55,78567	78,57234	84,43572	93,29479	60,23831	67,61349	63,19318	39,36498	28,81411	36,32571	55,14389	94,98778	96,43962	75,99843	97,82597	99,52379	99,70829	99,70677	99,32761	99,79926	99,22407	99,68993	99,70422	99,75713	98,71686	99,12177	99,96043	96,03794	99,08101	96,24572	99,33576	33,16673	42,84186	38,90349	75,51283	98,39204	93,29838	97,59747	98,95619	99,71119	98,86902	100	99,50279	99,90647	99,73142	99,5747	100	99,5247	99,15942	99,76314	99,61414	96,33835	98,0826	99,54016	99,52061	38,88787	42,07125	58,36331	64,8959	89,5452	68,64542	81,21339	94,65856	99,57173	99,62465	99,78282	99,93292	99,95979	100	100	99,6388	99,94515	100	99,91075	99,96063	96,68311	97,07788	98,73922	99,62263	56,9972	37,52556	47,27046	49,05381	78,98659	54,01464	84,66257	79,44332	99,7411	99,71161	99,78462	99,89508	98,62768	99,33999	99,55024	99,66132	99,35648	99,75043	99,73944	99,96001	82,94257	97,41891	95,69366	98,41235	20,55489	33,15767	35,86621	61,63482	96,25346	75,99857	64,29633	77,326	99,71686	93,42942	97,47673	96,61617	99,70753	99,17088	98,95675	98,73335	94,83153	96,14466	91,77422	91,24773	84,65048	70,4941	87,51125	89,69061	15,37985	23,1489	30,84777	36,99969	54,98474	42,36544	40,46552	59,159	86,84717	59,23285	66,93827	55,70671	55,13864	59,28735	61,79563	63,30944	31,58937	50,25303	36,99078	50,18354	42,341	40,23141	42,02545	43,80603	14,86475	11,26727	20,6125	25,43939	66,38	23,83255	27,20076	28,29562	41,02661	25,317	35,05015	34,02258	29,76825	25,17518	24,05214	44,6254	21,48997	25,32784	11,02965	18,16258	17,01205	23,39937	18,48178	28,62483	12,54649	15,71652	10,93122	19,31124
5/23/2020 4:10:00 AM	130	25,27921	42,47499	29,49664	87,53786	28,80519	29,82234	32,08513	66,37475	27,84255	27,53599	46,40321	28,38625	30,11985	56,40757	18,67561	18,32677	25,01567	75,12599	29,27726	20,56649	15,9192	15,76446	22,38043	24,76307	0	100	0	31,76641	0	19,53933	0	29,12391	0	37,08734	0	42,45289	0	45,26429	0	52,76712	0	58,727	0	88,77508	0	82,59361	0	100	0	0	0	0	0	0	0	0	0	0	0	0	0	0	0	0	0	0	0	0	0	0	0	0	0	0	0	0	0	0	0	0	0	0	0	0	0	0	0	0	0	0	0	0	0	0	0	0	0	0	0	0	0	0	0	0	0	0	0	0	0	0	0	0	0	0	0	0	0	0	0	0	0	0	0	0	0	0	0	0	0	0	0	0	0	0	0	0	0	0	0	0	0	0	0	0	0	0	0	0	0	0	0	0	0	0	0	0	0	0	0	0	0	0	0	0	0	0	0	0	0	0	0	0	0	0	0	0	0	0	0	0	0	0	0	0	0	0	0	0	0	0	0	0
5/23/2020 6:10:00 AM	132	78,78088	91,04119	83,49132	48,72982	97,38036	66,66018	94,7326	95,0467	89,96815	72,10875	91,94042	95,31347	97,21679	59,30336	81,15239	85,75935	94,32873	61,46131	68,29057	65,06149	39,18905	26,89366	36,8102	59,10575	95,56422	96,19136	79,69579	99,0127	99,50922	99,81634	99,82862	99,47033	99,83049	99,47697	100	99,6692	99,87097	98,38017	99,2305	99,95047	96,38353	99,32769	96,8252	99,13476	35,6451	41,659	37,13279	79,55592	98,6723	93,53704	98,07119	98,20486	99,41216	99,3522	99,9136	99,41307	99,92256	99,8937	99,72943	100	99,7	99,80825	100	99,90427	96,17126	98,36103	99,03453	99,84445	37,88316	45,96541	58,15229	66,35202	88,85451	68,5099	84,63797	95,55966	99,64627	99,7619	100	100	100	99,95793	100	99,76135	99,90102	100	99,94364	99,8937	97,22729	96,39581	98,358	99,33922	58,76368	39,03929	47,09812	50,43331	80,969	55,72219	86,01639	81,27949	99,95074	99,58693	99,73399	99,78773	98,84008	99,44311	99,64716	99,87884	99,63639	99,765	99,60786	99,95635	83,93264	97,72505	94,9196	98,13301	18,43225	33,89962	33,3821	62,80835	96,52271	78,60902	69,49817	78,71789	99,87981	94,20963	97,36455	95,78194	99,29294	99,89936	99,66643	99,27367	95,64752	97,40482	95,51441	94,11887	88,11181	75,14299	88,21024	93,19055	14,17703	23,05675	28,86391	37,60431	54,09821	44,08218	41,1354	61,70113	89,43261	63,52121	65,94835	55,84059	59,14968	62,90554	61,05783	64,05704	33,12624	53,98853	37,06053	51,84497	44,15161	44,38957	41,75198	46,18176	14,50127	11,46096	18,75808	25,14713	64,73379	24,33252	26,43692	28,25376	38,57952	27,14875	32,33263	36,39209	30,60759	26,41979	23,02097	46,05326	20,90932	26,23673	11,38352	18,16072	16,43948	22,91791	19,24907	30,12047	12,82673	13,8027	10,15825	18,8264
5/23/2020 8:10:00 AM	134	77,59339	90,85226	84,71264	50,99332	97,79489	66,562	95,44934	95,01879	91,92896	74,26138	91,52451	95,57181	98,41367	59,25522	83,30868	87,50684	93,97401	62,92765	69,11527	63,53006	40,46599	27,84165	36,90242	58,98597	95,3009	97,34637	80,83865	98,77783	99,31408	99,82807	99,90219	99,06652	100	99,10028	99,94558	99,76914	99,74429	98,98908	99,64253	99,95192	97,17576	99,32755	97,54083	99,09863	38,14344	44,57774	38,58518	80,4016	99,06873	93,89133	98,64508	97,63242	99,59681	99,29397	99,95352	98,79028	99,84183	99,6453	99,85806	100	99,64357	99,60917	99,95807	99,84513	96,42097	98,57109	99,53008	99,43578	37,41918	46,21602	59,29404	66,08278	91,50448	69,43703	83,35987	95,35457	99,65248	99,84084	99,95164	100	99,88954	100	100	99,92062	99,85584	99,89162	99,96118	100	96,23508	96,66695	98,9566	99,14084	57,88385	38,64473	46,23018	51,3291	81,50289	58,08881	86,40999	80,74339	99,92056	99,81716	99,70878	99,95772	98,88953	99,69855	99,54465	99,78808	99,64398	99,8318	99,96146	99,94778	83,7605	97,26217	96,11716	98,66981	18,52868	33,15187	34,64619	62,43362	97,91708	79,01248	70,3699	79,285	99,7563	94,92409	98,28188	96,57279	99,60999	99,71085	99,38164	99,64778	96,40356	98,21944	96,11433	95,27341	87,08285	75,93163	88,89866	93,49035	13,947	23,29168	29,06582	36,59	56,84358	46,44769	42,81657	62,04603	91,53495	65,87679	67,86438	59,31297	60,90689	64,56358	62,92171	66,32185	33,96614	54,89094	38,29459	50,97473	44,07901	43,94486	40,63536	46,46863	14,49333	10,81607	18,82032	25,45355	65,34827	24,84126	26,72076	28,72665	40,06245	28,36062	33,18502	38,48302	30,06099	26,05368	24,31815	46,53702	21,39092	26,50447	11,29849	18,36242	16,51587	24,34267	19,18193	30,03689	12,46864	14,31953	10,28784	19,50327
5/23/2020 10:10:00 AM	136	78,96373	90,7711	84,69276	52,7935	98,0848	65,65235	95,277	95,18596	92,69017	72,82433	90,92921	95,97985	98,0973	56,80842	82,24303	88,20403	95,21822	62,11546	69,50735	69,38578	39,36105	26,93178	36,36314	58,68721	95,74354	97,48328	79,74387	99,14761	99,01739	99,88797	99,90406	98,72057	99,71533	99,3942	99,96194	99,34862	99,958	99,10464	99,40077	99,93693	97,73617	99,14552	97,2498	98,97734	37,79433	43,5128	39,19548	78,29887	99,07543	95,26595	98,13445	98,60224	99,49872	99,45133	99,9547	98,84629	99,89127	99,62851	99,93818	100	99,47427	99,76597	99,81322	99,84866	97,29539	98,67892	99,64765	99,60648	38,16458	46,08774	58,41084	66,64388	91,40266	71,02343	83,71076	95,82671	99,59681	99,7762	99,81647	99,90662	99,96008	99,94579	100	99,94025	99,95406	100	100	99,84134	97,17182	96,86506	99,40015	99,4972	59,14926	38,89976	46,63033	52,43652	82,81209	57,70295	86,21401	82,18122	99,95268	99,74664	99,81647	99,71741	98,77528	99,65352	99,24804	99,69855	99,9484	99,89597	99,79436	99,8928	85,60883	97,8351	96,76835	98,8965	18,59838	33,26177	34,87608	61,80545	98,14233	81,00188	72,47928	79,07936	99,80051	95,82	98,9314	96,79343	99,70387	99,68654	99,69151	99,91718	96,96197	98,55575	96,73989	96,42132	88,25121	77,2889	90,68427	93,25211	14,67942	23,05579	29,25543	36,17941	56,96405	49,57235	44,30109	64,72038	92,59029	68,0667	70,05747	59,85688	62,19055	66,44189	62,75779	66,72469	33,75911	56,30381	38,69184	51,76006	44,64861	44,3281	41,02316	45,62389	14,23422	10,195	18,56716	25,10202	64,73994	25,1892	27,55188	29,09918	39,50521	28,53835	34,26834	39,62071	30,6116	26,67903	23,82149	47,33753	21,00146	26,73098	10,87671	18,56294	16,22811	24,06837	18,79566	29,86427	12,30797	14,06948	9,978725	20,77939
