# Supplementary material for: Neuroblastoma signalling models unveil combination therapies targeting feedback-mediated resistance
Source: PLoS Comput Biol. 2021 Nov 4;17(11):e1009515. doi: 10.1371/journal.pcbi.1009515 (PMC8604339; doi:10.1371/journal.pcbi.1009515)
Supplement: S2 File — (ZIP) [file pcbi.1009515.s023.zip › drug_sensitivity/RO512_synergy/N206_RO512_AZD_AEW_synergy_rep2.txt]

Label: N206_RO512_AZD_AEW_synergy_rep2
Metric: Phase Object Confluence (Percent)
Cell Type: N206
Passage: 1
Notes: 
Analysis Job: N206_RO512_AZD_AEW_synergy_rep2

Date Time	Elapsed	A1, Image 1	A1, Image 2	A1, Image 3	A1, Image 4	B1, Image 1	B1, Image 2	B1, Image 3	B1, Image 4	C1, Image 1	C1, Image 2	C1, Image 3	C1, Image 4	D1, Image 1	D1, Image 2	D1, Image 3	D1, Image 4	E1, Image 1	E1, Image 2	E1, Image 3	E1, Image 4	F1, Image 1	F1, Image 2	F1, Image 3	F1, Image 4	A2, Image 1	A2, Image 2	A2, Image 3	A2, Image 4	B2, Image 1	B2, Image 2	B2, Image 3	B2, Image 4	C2, Image 1	C2, Image 2	C2, Image 3	C2, Image 4	D2, Image 1	D2, Image 2	D2, Image 3	D2, Image 4	E2, Image 1	E2, Image 2	E2, Image 3	E2, Image 4	F2, Image 1	F2, Image 2	F2, Image 3	F2, Image 4	A3, Image 1	A3, Image 2	A3, Image 3	A3, Image 4	B3, Image 1	B3, Image 2	B3, Image 3	B3, Image 4	C3, Image 1	C3, Image 2	C3, Image 3	C3, Image 4	D3, Image 1	D3, Image 2	D3, Image 3	D3, Image 4	E3, Image 1	E3, Image 2	E3, Image 3	E3, Image 4	F3, Image 1	F3, Image 2	F3, Image 3	F3, Image 4	A4, Image 1	A4, Image 2	A4, Image 3	A4, Image 4	B4, Image 1	B4, Image 2	B4, Image 3	B4, Image 4	C4, Image 1	C4, Image 2	C4, Image 3	C4, Image 4	D4, Image 1	D4, Image 2	D4, Image 3	D4, Image 4	E4, Image 1	E4, Image 2	E4, Image 3	E4, Image 4	F4, Image 1	F4, Image 2	F4, Image 3	F4, Image 4	A5, Image 1	A5, Image 2	A5, Image 3	A5, Image 4	B5, Image 1	B5, Image 2	B5, Image 3	B5, Image 4	C5, Image 1	C5, Image 2	C5, Image 3	C5, Image 4	D5, Image 1	D5, Image 2	D5, Image 3	D5, Image 4	E5, Image 1	E5, Image 2	E5, Image 3	E5, Image 4	F5, Image 1	F5, Image 2	F5, Image 3	F5, Image 4	A6, Image 1	A6, Image 2	A6, Image 3	A6, Image 4	B6, Image 1	B6, Image 2	B6, Image 3	B6, Image 4	C6, Image 1	C6, Image 2	C6, Image 3	C6, Image 4	D6, Image 1	D6, Image 2	D6, Image 3	D6, Image 4	E6, Image 1	E6, Image 2	E6, Image 3	E6, Image 4	F6, Image 1	F6, Image 2	F6, Image 3	F6, Image 4	A7, Image 1	A7, Image 2	A7, Image 3	A7, Image 4	B7, Image 1	B7, Image 2	B7, Image 3	B7, Image 4	C7, Image 1	C7, Image 2	C7, Image 3	C7, Image 4	D7, Image 1	D7, Image 2	D7, Image 3	D7, Image 4	E7, Image 1	E7, Image 2	E7, Image 3	E7, Image 4	F7, Image 1	F7, Image 2	F7, Image 3	F7, Image 4	A8, Image 1	A8, Image 2	A8, Image 3	A8, Image 4	B8, Image 1	B8, Image 2	B8, Image 3	B8, Image 4	C8, Image 1	C8, Image 2	C8, Image 3	C8, Image 4	D8, Image 1	D8, Image 2	D8, Image 3	D8, Image 4	E8, Image 1	E8, Image 2	E8, Image 3	E8, Image 4	F8, Image 1	F8, Image 2	F8, Image 3	F8, Image 4
5/24/2020 1:59:00 PM	0	1,723585	5,670728	3,730452	0,07094111	6,217189	4,291004	5,278584	2,789636	16,08056	8,211966	11,97295	10,23866	22,08893	5,772685	11,96286	12,20138	12,87108	7,363299	17,17465	12,82314	7,509877	5,275683	15,29482	10,26629	16,61721	17,99935	7,360881	10,47897	13,00419	12,93621	17,67732	10,86718	20,96416	12,3604	18,39764	15,26864	19,66747	15,82415	15,70264	18,52122	22,96226	12,09245	19,6549	18,69902	8,197392	7,832118	15,88576	20,18609	15,19314	12,03139	8,524813	6,224028	24,17841	14,63113	14,0292	13,6211	24,7391	22,35681	20,37439	21,32723	25,4986	21,31327	22,12747	19,35828	20,93128	16,63517	20,15245	27,27405	12,98719	8,975533	16,4363	12,93725	14,00496	16,49128	12,05633	8,566327	15,72696	23,83655	19,09483	11,21719	24,26586	20,05416	23,28311	21,95361	23,26336	19,00323	22,24904	20,97735	19,05422	16,9398	19,23339	24,30585	10,03005	10,24052	15,05568	23,2204	9,901913	24,61048	16,9905	7,795509	21,07766	16,01853	15,94897	9,605715	27,76615	18,47529	22,41359	17,46339	26,45419	17,96184	23,39978	20,15024	14,07555	9,600601	18,38977	21,70625	19,58693	12,43486	10,28528	30,5743	13,76119	12,98008	20,59599	5,498936	16,4316	11,36992	21,54931	13,15678	16,38435	16,5835	25,98904	11,12704	19,78828	15,56049	20,7235	15,71694	15,94676	16,82451	22,91073	22,06717	9,016357	4,533254	15,73193	21,73851	22,18929	10,18733	15,64876	8,301836	18,76368	9,383359	11,07399	11,47305	17,28994	13,53835	15,03578	17,29402	18,6524	17,87363	18,14234	16,95043	15,32639	8,863078	14,32133	19,01166	6,793076	7,21368	17,11172	9,832284	17,8967	4,971679	9,699657	3,759118	7,707091	11,40045	27,82355	4,523582	9,93493	5,938605	15,24356	11,77014	11,69789	11,51228	16,86899	14,16998	11,55538	10,62597	9,808798	12,26936	7,002861	7,32952	11,90222	7,089481
5/24/2020 3:59:00 PM	2	2,052595	6,530173	4,367955	0,4806311	6,705418	4,098212	5,761218	3,586152	16,2565	7,124918	0	0,06085599	21,77616	5,259519	11,59863	12,11214	12,42547	7,592079	17,70081	13,15408	7,968543	5,219594	15,48132	10,60359	16,29711	16,94622	7,344442	10,52104	14,46639	13,42603	18,13108	10,62659	20,46226	12,26687	18,45498	16,10363	19,94833	15,93943	15,92652	18,87696	23,14296	12,66855	19,20977	18,82329	8,831026	7,653211	15,98724	20,55634	14,87	11,8761	8,643141	6,202752	23,58035	13,75304	14,38619	13,81991	23,62856	21,78416	18,77024	22,33899	25,95553	20,82878	20,58245	19,51875	20,59772	16,4269	20,35063	26,85877	13,2034	8,668559	18,5885	13,00011	14,98971	16,47063	11,72808	8,131287	16,05797	22,28794	18,62691	11,15737	23,17529	19,73081	22,8688	20,32584	22,60196	18,96911	22,08057	19,90875	17,83868	17,2181	19,15617	23,29223	9,822405	9,972648	14,61317	23,31206	9,959038	22,9568	15,12289	7,887794	20,37101	15,20074	15,59454	9,198097	25,29171	17,62966	21,12152	16,95886	26,61818	16,50842	21,53003	19,2459	13,752	8,585322	16,38705	20,93888	19,07652	12,39894	10,12482	29,99399	13,23476	11,50979	18,65102	5,210129	15,21593	11,16835	20,64061	12,17196	15,51178	15,44001	24,53954	10,94613	18,70351	15,10638	18,49152	15,36003	14,90088	16,21753	21,13803	21,08712	7,718419	3,697226	15,27927	20,06666	20,7454	10,06977	14,80928	7,953968	17,89954	8,068635	10,80771	10,84611	15,86974	13,41111	13,53904	15,97349	16,90933	16,65465	16,43243	16,48278	14,41513	8,777699	12,07021	17,11511	6,121795	6,722067	15,13608	9,733782	16,19826	4,750843	8,849194	3,363519	7,277852	10,95221	24,9455	4,554391	9,16183	5,586248	12,87108	11,33372	10,90883	9,715682	15,74616	13,05862	10,11218	9,324022	9,07459	11,42953	6,19467	6,890957	11,26927	6,900835
5/24/2020 5:59:00 PM	4	3,311436	6,889437	5,295646	0,6836456	6,99906	4,264824	5,818275	3,815139	17,66702	8,506094	11,50006	9,830902	23,32097	6,169664	12,51644	12,28068	13,90031	7,993894	18,35129	13,69391	7,010043	5,412385	16,02419	10,83416	17,10986	18,23967	8,078718	11,33545	13,88118	13,76665	18,20658	12,40544	21,2882	12,7388	18,8655	15,78056	18,93174	15,71777	16,25801	18,69813	24,00385	13,40144	20,72385	19,67562	9,393029	8,183438	16,3932	20,92334	15,14603	11,5299	9,098489	6,062736	24,81992	14,9151	15,01223	13,49711	23,61447	22,62717	19,32879	22,66841	26,04996	21,10536	21,83618	19,72819	21,6811	16,86429	20,08517	28,4404	13,27835	9,03121	18,96055	12,78508	14,70014	16,86768	11,7767	8,414983	15,12406	24,81543	18,92966	11,09216	23,39868	18,71139	22,83917	22,19082	22,58041	19,29038	22,07677	20,43601	17,53392	17,07573	18,28753	24,26344	9,993438	10,04345	15,72143	23,11823	9,689987	23,34887	15,94683	7,733201	20,42247	15,30242	15,69815	9,041224	25,51081	18,2577	21,54399	17,40378	25,46191	17,23848	21,81842	19,5508	14,32147	8,767547	17,03885	20,90296	19,717	12,40281	10,67059	30,80004	13,641	12,13562	18,92069	5,167647	16,1506	10,89032	20,86138	13,12389	15,99387	15,89378	24,505	10,93122	17,96281	14,0212	19,2021	15,32196	14,68453	16,27514	21,36633	20,37294	7,667786	3,821563	15,88238	21,67634	22,11007	10,1061	14,84299	7,993755	18,69357	8,633329	10,87174	11,44079	15,93474	12,89449	13,37298	15,95228	17,6146	17,17334	16,10432	15,67736	13,63665	8,061313	12,97545	18,65322	6,167178	7,233298	15,70727	9,307512	15,91989	4,652962	8,25362	3,595891	6,544127	10,86711	24,76687	5,22201	8,797524	5,361752	13,1958	10,33688	10,28135	9,264201	15,23859	11,73664	9,075142	8,028778	7,453996	11,2033	6,990564	6,416473	10,25241	5,592535
5/24/2020 7:59:00 PM	6	3,916681	6,672747	5,653183	0,870289	8,175218	4,763208	6,655062	4,06775	16,95914	8,10628	12,42768	9,830211	23,50547	5,944753	13,20382	12,26314	14,29066	7,807872	17,72836	13,60494	7,412687	5,499834	16,08187	11,06964	17,78211	18,59569	8,302042	12,67684	14,20424	14,34896	18,59168	12,98063	22,22625	12,74419	20,48256	17,35425	19,25964	17,11359	16,66957	19,49347	23,73025	13,68527	21,77719	20,6795	9,697862	8,360204	17,75924	21,20351	16,2969	12,39687	10,01271	7,024204	25,80515	15,79935	15,40983	14,45133	24,7476	23,87199	21,14079	22,55706	25,72357	22,55008	21,66294	20,1394	21,35707	17,4877	20,79141	29,31629	13,54837	8,992182	19,70809	13,32532	15,73932	17,50414	12,24214	8,882486	16,22672	24,44104	19,9895	11,82078	23,77915	19,62851	22,1348	22,43307	23,25072	19,9455	22,44702	20,87043	18,33057	16,48617	18,60522	25,65187	10,66797	10,43753	16,1716	23,55044	9,733643	23,18006	15,25972	7,708817	20,54163	15,54031	15,92154	9,479168	25,08131	18,33699	22,0682	17,59857	25,67902	17,44218	21,59718	20,18368	14,19547	8,755182	17,17928	21,11102	19,6645	12,46885	11,58882	30,33005	13,99349	11,68476	19,67776	5,278929	17,15075	11,19529	20,7271	13,2693	16,18286	15,48637	24,79526	10,96997	18,07423	14,08012	19,55404	15,47614	14,64778	16,17692	21,09112	20,21842	7,368756	3,673395	15,50253	22,00238	20,67411	9,78027	15,06348	8,129076	17,9923	9,208181	11,05293	11,4861	16,04229	12,95894	13,36939	15,5886	16,5453	16,32743	16,1946	15,84307	12,89857	8,366076	13,25113	18,42472	6,621215	6,809654	15,24059	9,630375	16,66605	4,221789	7,459107	3,177153	6,283087	9,730674	23,50154	4,572281	7,992996	5,254614	12,7915	9,153612	9,341568	8,843944	13,41885	11,82181	7,652245	7,831703	6,9677	10,62058	6,000566	5,618093	9,147188	5,184502
5/24/2020 9:59:00 PM	8	4,251353	7,626547	4,746422	0,9748702	8,028848	4,837741	7,157798	3,821356	17,45103	8,610466	13,07126	10,08186	24,42777	5,992623	13,44234	12,99362	14,62181	7,893734	18,57987	14,15651	7,687403	6,090572	16,08387	12,02566	18,29597	19,03708	9,08875	12,76967	15,64565	13,85603	19,23492	12,49724	21,75391	13,67664	21,2833	17,06309	20,19569	16,61431	16,96701	20,02894	24,8986	13,85513	21,75729	21,27452	9,962838	8,85617	18,42396	21,54855	17,15317	12,35107	10,1327	6,83466	27,42961	15,5256	15,83057	13,94348	25,88825	23,91261	22,14495	23,02753	26,01853	22,62897	21,98248	20,20612	22,73361	17,87087	20,81206	30,37715	13,73093	9,682665	19,80935	12,96385	16,67081	18,64901	12,70626	8,866324	17,59222	24,92878	20,13484	11,86588	24,09227	20,32998	23,74302	22,93152	23,25196	20,63329	23,59955	21,42456	18,77556	17,02034	18,64328	26,83943	10,77973	10,48409	16,59207	24,28948	10,38724	23,82335	15,81841	8,21176	20,77828	16,21021	15,86297	9,721623	27,03588	17,9655	22,22148	17,97379	25,91871	17,78328	21,73422	20,86587	14,45644	8,625871	17,71883	21,48375	20,06327	12,92648	11,88295	30,62804	14,05097	11,56202	20,49859	5,441672	17,57177	11,09976	20,53382	13,88587	15,59509	16,42476	24,26621	11,16614	17,96765	15,0125	18,96296	15,73593	14,45692	16,53784	21,40584	20,53423	7,16878	3,035961	15,44112	22,19254	21,62115	8,929391	15,21324	8,729485	18,02463	8,244709	11,07379	11,43222	15,99967	12,4951	13,18641	16,10052	16,42863	15,7434	16,11924	16,02751	12,76871	8,341553	12,9644	18,03106	6,082628	6,792109	15,73836	9,655242	15,35622	4,036873	7,111723	3,382792	6,633718	9,492085	21,60872	4,588238	7,262102	5,19818	11,84046	9,03791	9,606681	8,884008	13,36318	11,62108	8,491379	8,210585	6,958445	10,43166	6,52292	5,553299	9,684736	5,296958
5/24/2020 11:59:00 PM	10	3,998398	7,840685	4,930786	0,7995552	7,233573	6,002707	7,31612	4,196853	18,39156	9,04019	13,09122	10,44831	24,45465	5,89944	13,92808	10,58708	15,76847	8,298864	19,55556	14,50936	7,745152	6,233283	16,82851	12,28642	19,76107	19,39303	9,472881	13,87247	15,87229	14,39897	20,50847	14,12605	23,00433	14,1228	21,97447	18,17646	21,65168	17,67352	17,89532	21,69271	26,70694	13,91198	23,32194	20,60227	9,987221	9,39814	19,51599	22,06682	17,65694	13,1212	10,32963	7,493645	28,81452	16,28426	17,07898	14,44518	27,16719	25,57292	21,74935	24,34378	27,59996	23,93346	22,86272	21,65886	23,77493	18,21093	20,73911	31,66059	14,47882	9,356074	21,40065	14,8309	17,5467	19,08246	12,93318	9,268415	17,81181	25,06818	21,26637	11,87742	26,33724	21,43367	23,99418	24,14795	24,33901	21,34733	23,02878	21,57155	18,90362	18,1784	18,77314	26,75142	11,62253	10,79534	17,45075	24,84202	10,39836	23,78709	17,55906	8,463888	21,00941	16,1859	15,81972	10,2417	27,06842	17,84275	23,20651	18,16023	26,18224	18,76319	23,16845	20,88279	15,83983	9,735855	18,08356	22,15973	20,36962	12,9177	12,87681	31,53342	14,54285	11,75412	21,12034	5,348558	18,20216	11,69015	20,94012	13,83116	16,09479	16,37758	23,97187	11,9045	18,64763	15,12144	19,80714	15,78049	15,56981	16,72456	21,44632	20,31285	7,738726	3,307153	15,47904	22,95059	20,14768	10,01091	15,43318	8,336234	17,23254	9,58582	11,34077	11,70397	15,85634	12,51216	13,78599	16,46144	16,04809	16,82388	17,25934	15,34794	12,63587	7,777961	13,08908	17,60845	6,239915	6,885846	15,76612	9,169707	16,11786	4,240371	7,089481	2,927235	6,655131	9,84603	21,95955	5,217382	7,729195	5,004836	13,11719	9,318979	9,64343	9,630651	14,04136	12,30631	8,433494	8,757737	7,001686	10,51911	6,388083	6,099	9,933619	5,874572
5/25/2020 1:59:00 AM	12	3,840282	7,808562	4,670507	1,071577	8,041626	5,916847	8,241463	4,391441	19,95144	8,725341	13,76596	11,38525	26,35576	6,781402	13,98893	12,9378	14,30365	8,324284	19,55971	15,31727	8,059102	6,303189	16,11274	12,21534	20,13629	19,5289	10,32093	15,54335	16,94794	16,15599	21,24482	15,16744	23,61344	14,47633	23,10028	19,06844	21,88674	17,90865	18,3361	22,67483	26,70646	14,73917	24,37086	21,36087	10,34676	9,91262	20,41916	24,14664	17,67932	13,74288	10,85406	7,401774	30,17317	16,99609	17,70461	15,38538	26,31079	26,63517	22,31073	25,66237	28,28968	23,97443	23,54622	21,75896	23,84194	18,73853	21,21042	31,24253	14,51108	10,20391	23,54636	14,71396	17,65853	20,82795	13,92718	9,207076	18,88497	26,16372	21,89151	11,47339	25,42959	21,64719	26,03469	25,55357	25,01582	21,3445	24,63838	21,87058	20,34863	18,82274	19,43324	27,40129	12,19241	10,69221	17,62551	24,85522	11,0454	25,04159	16,80468	8,504229	21,53984	17,05204	17,28359	10,90462	27,10385	19,23857	23,55071	17,9521	26,78279	18,86273	24,24631	20,94482	16,01777	10,04635	18,10621	23,91661	20,11266	13,15595	13,1547	32,20754	14,07113	11,49356	21,36708	6,202062	18,77438	11,3112	21,66528	14,3835	16,63869	15,97017	23,87682	12,08914	20,34849	16,29117	20,17822	16,77228	15,5006	16,09603	22,80725	20,61305	7,637806	3,454769	15,8772	23,11754	20,35353	9,58741	15,15811	9,074174	17,91459	9,332932	11,73657	11,79349	15,52242	12,68885	13,52536	16,78824	16,44369	16,919	17,39742	16,16898	12,50566	8,300591	13,06691	18,66849	5,898611	6,80102	15,48326	9,115136	16,65983	4,889202	7,03878	3,091498	6,898278	10,05733	21,58682	5,271123	7,952241	4,860743	12,75358	9,499199	9,998825	10,16164	15,14762	12,43804	8,79331	7,98519	7,395972	11,04927	7,422912	6,229278	10,37985	5,808052
5/25/2020 3:59:00 AM	14	4,118106	8,108767	5,2303	0,387033	8,416432	5,61602	8,187513	4,253841	19,97099	8,507888	14,88472	12,44011	27,30244	6,92052	14,86959	14,74684	15,45563	9,019673	20,79769	15,72081	8,627459	6,904772	16,58509	12,77658	20,8171	21,10777	11,12283	15,90193	17,83232	15,78947	20,85419	15,48271	25,96873	15,41315	24,58679	19,53546	23,04915	19,86565	19,09013	23,40462	26,96984	14,63832	24,29432	22,28552	10,66824	10,00021	21,08636	24,89542	18,12583	15,30981	11,70514	7,701978	31,05541	17,63373	18,55673	16,46449	28,52951	26,72545	23,23131	26,68677	29,39124	25,67411	25,88873	21,87189	25,40658	19,30406	21,83887	33,70496	14,93921	10,70257	22,29008	14,71285	19,91932	21,53508	14,50569	9,316908	19,44746	27,97324	21,15509	11,73678	27,66482	22,26721	25,388	26,25463	25,22008	21,61334	25,22326	22,16415	20,76986	18,5253	19,73855	28,99515	12,74854	11,17899	17,97918	25,67135	10,94206	25,52014	17,78984	8,63858	21,89034	17,56984	17,76595	10,70257	27,85166	18,34894	24,92201	18,41912	27,2286	19,0165	24,9578	21,75757	16,40577	9,95296	19,10629	23,88055	20,05713	13,60197	13,60832	32,39563	14,37355	12,26908	22,21299	5,932803	19,18898	12,31591	21,88743	14,83795	16,46462	16,49681	25,54805	12,16788	20,16868	16,79639	20,34752	16,38325	15,41812	16,59358	23,10407	20,50847	7,521897	3,27973	16,17692	24,12985	20,94683	10,25572	15,65484	8,945623	18,67132	9,754988	12,08002	11,85697	15,734	12,66171	13,89465	16,54399	16,72041	17,33981	17,18957	15,75072	12,90921	8,442887	13,4337	18,54409	5,66244	6,977785	15,58031	8,96607	16,89793	4,790561	6,869129	3,089564	7,278612	10,04428	21,93765	5,156596	8,246644	5,060235	12,76698	9,754711	10,35153	10,01582	14,58416	11,9936	8,760777	8,721817	7,621987	10,80536	6,962173	6,143831	10,47967	6,213874
5/25/2020 5:59:00 AM	16	4,020916	8,060966	5,487124	0,4032659	7,83716	5,671418	8,30225	4,643775	20,69788	9,253149	15,13822	12,99963	28,35627	7,377597	14,90115	15,2082	14,35469	9,486282	20,20986	15,52898	9,025544	7,362815	17,22377	13,04052	20,69041	21,31645	10,81993	17,43908	17,48273	16,68421	22,36454	16,09071	26,79246	15,82373	25,73103	20,40278	23,44268	19,70567	19,60247	23,83268	26,08961	15,57741	24,42446	22,91929	11,659	9,976307	22,74128	25,44865	19,03149	15,79645	12,64658	8,310054	32,32669	19,53919	19,01836	17,09888	29,00358	27,01806	25,88155	26,70038	30,62991	26,65602	26,16055	22,68968	25,90725	20,32957	21,91182	34,89141	15,98039	10,62555	23,12873	15,98786	20,07557	21,34118	14,59459	9,775503	20,37135	28,39281	22,3997	13,04225	27,60299	22,78832	25,68917	27,06274	26,15046	22,24988	25,38738	23,3716	21,42635	18,88263	20,40941	28,9546	13,13357	11,47139	18,80022	25,98523	11,79335	26,74707	19,41548	9,101873	22,99203	18,18883	17,3441	11,09168	30,31492	18,67264	25,6748	19,05041	28,09579	19,36512	24,91697	21,93296	16,94145	10,37619	19,20279	24,64225	20,08469	14,21903	14,23671	33,86218	15,05436	12,66005	23,32912	6,063357	20,16944	12,8248	21,5491	15,10272	17,05805	16,85124	26,25352	12,57384	20,19058	16,50254	20,94033	16,93295	15,83679	16,89047	23,28311	21,0894	8,044664	3,492001	16,57597	23,8063	21,38933	10,28791	16,08394	8,903695	18,0723	9,953164	11,55076	12,27467	15,46315	12,94264	13,87903	16,69934	16,99174	17,87439	18,14559	15,78035	12,99092	8,208305	13,45408	17,71918	5,698152	7,116489	15,55572	9,148707	16,5167	4,453815	6,827753	3,055648	7,037122	10,27686	21,7258	5,163157	8,511549	5,203015	13,03624	9,530422	10,19956	10,2667	14,75976	12,18619	9,089923	8,373881	8,116226	10,76018	6,385113	6,077725	10,32963	5,850049
5/25/2020 7:59:00 AM	18	4,753536	8,602385	5,224774	0,5999945	8,153736	6,063356	9,069545	4,729222	22,4551	9,162108	15,50363	13,97187	28,99163	7,536818	16,08788	15,44644	15,26974	10,03578	21,37986	15,18609	9,10222	7,727813	17,77513	13,06352	21,12145	21,8348	11,19308	18,07202	19,11459	17,65252	23,58871	16,72372	27,49047	16,23391	26,99637	21,1028	25,06086	20,20764	19,81094	24,51053	26,54924	16,63482	25,98489	24,01878	11,39368	10,3107	22,46097	25,43504	19,63155	16,03856	13,00598	9,019466	32,85422	19,81653	19,60047	16,84025	30,26242	27,81167	26,78956	28,03631	31,12304	26,32882	27,27681	23,66545	26,93303	21,05438	23,04038	34,65434	16,45743	10,96264	23,42963	16,62156	21,32902	21,98014	15,56608	9,405117	20,84045	28,76575	23,62007	13,8226	28,42217	23,32346	26,55891	27,27888	26,47678	21,26437	26,00202	23,97671	22,37469	19,84437	21,28371	29,53754	13,69868	11,6132	19,2832	25,20468	12,35162	27,34541	18,2559	9,187805	24,7936	18,45657	19,62754	10,72482	30,89585	19,00807	26,36646	19,99074	28,81175	18,82301	25,84674	21,38753	16,93738	10,34752	19,71941	25,56435	20,8678	14,10747	14,74407	34,16148	14,70021	13,4739	23,44531	6,563398	19,68211	12,93857	22,6825	15,61436	17,44626	18,27697	26,42269	12,60382	20,69546	16,5319	21,51829	16,5692	16,12097	17,21741	23,96103	21,58502	7,623025	3,187168	16,98131	24,10319	21,17146	10,47877	15,63958	9,02147	17,77582	9,457476	12,1111	12,50656	16,00229	13,50229	13,8235	17,28337	17,49364	18,10103	18,16292	16,45322	12,38616	8,267434	13,9975	18,02622	5,664236	7,009699	16,43064	9,437306	17,05107	4,654344	6,925012	3,217078	7,102192	10,04145	21,56948	5,060303	8,343765	5,170619	13,37457	9,555495	9,896177	9,488008	15,41701	12,23026	8,990936	7,893941	7,94554	10,89592	6,643734	6,677857	9,688261	5,873881
5/25/2020 9:59:00 AM	20	4,2756	8,434045	5,255098	0,3021386	8,566877	6,922525	9,853353	4,823856	23,61088	9,728326	16,0867	14,07466	28,92856	9,138828	16,29449	17,91736	15,79382	10,09097	23,20119	15,20232	9,806243	7,564379	18,11015	14,39621	22,06634	22,63967	10,89716	18,70835	18,86708	17,63311	25,04186	17,00673	28,34294	17,32178	27,52114	21,17201	26,03579	20,54915	20,67205	25,40796	27,01067	16,39734	26,62329	25,32203	12,45738	10,7206	22,65066	26,46876	19,43026	16,88094	13,50409	9,076799	34,04046	20,84646	20,57015	17,47113	30,99055	30,28086	27,60762	30,45617	31,78576	28,63574	27,86783	24,31912	27,28649	21,66411	22,42415	36,27058	16,9764	11,00492	23,69336	17,10572	21,41026	22,17721	16,07054	9,262337	21,88743	29,26634	22,94264	14,19568	29,30917	22,93242	26,73532	28,4071	26,82437	22,69293	26,62681	24,68238	22,30044	19,6886	21,32958	30,01948	13,69191	12,26936	19,13904	25,74464	12,54683	27,04251	18,98645	9,444008	24,72439	18,90998	19,15036	10,79569	31,25235	19,20037	25,53541	20,30235	29,89431	19,87822	25,49341	21,29828	18,00799	10,13643	19,82904	25,45486	20,81862	14,77854	14,52289	34,33397	15,04193	13,37077	23,92511	6,658861	19,93362	13,14324	23,37216	15,69795	17,16761	18,21155	27,22239	12,82286	20,26131	16,74804	21,61866	17,08548	16,24966	17,19123	24,69883	21,5815	8,201468	3,565706	17,08057	24,11258	20,56062	9,938799	16,06225	10,33336	18,27365	9,213292	12,1875	13,30184	16,27197	13,24519	14,62001	16,88612	17,69383	17,49247	17,83081	16,60491	12,40426	8,84277	13,51652	18,17301	5,484499	7,042994	15,41535	10,10002	16,69243	4,566893	7,021372	3,24464	6,8406	9,656001	22,42975	5,038406	8,320762	5,165645	12,80974	9,329409	10,12496	9,537812	14,57166	11,77422	8,911845	8,979264	7,64285	10,39995	6,198745	6,315208	10,06963	5,279413
5/25/2020 11:59:00 AM	22	4,739238	8,562319	5,687031	0,5119916	8,809752	6,622389	9,407882	5,095256	23,13157	9,534152	16,25097	14,77081	30,19528	8,302456	17,05211	18,07845	17,02925	10,49341	23,65689	15,27237	10,05512	7,435897	18,79379	14,47102	22,46581	25,18098	12,00638	18,42679	20,40161	18,4938	24,89611	16,97302	28,49559	18,15801	27,84117	21,23584	26,51145	21,13941	22,52632	25,84239	29,36788	17,75247	27,58766	26,5004	13,18855	10,47365	22,73341	25,89067	20,26131	16,77733	14,50182	9,129781	36,13913	22,13846	21,29587	18,82018	31,04422	30,56877	28,26716	30,37619	32,21534	29,17855	28,02664	25,33184	28,86543	21,98041	23,50706	36,16151	17,88482	11,24958	26,11641	17,15579	22,33912	23,15401	16,29304	9,890239	23,29486	30,11653	23,56791	14,21702	29,63314	23,52087	26,55512	28,78716	26,65879	24,37106	26,62584	24,74366	22,86086	19,79526	22,21555	30,77255	13,51894	12,1348	19,0701	25,46143	12,43279	27,64361	19,53553	9,377971	24,97361	18,44026	20,22146	10,62763	30,73919	19,94757	26,48341	20,48844	29,12605	20,34607	25,48346	21,8082	17,84773	10,40285	20,60414	26,54731	21,22168	14,80859	15,06224	34,79726	15,41577	13,61433	24,19968	6,817667	20,11667	13,0332	23,91094	16,21415	17,53281	17,42505	27,1741	12,72843	20,90013	16,84171	22,32607	17,74197	16,32951	17,44087	24,16998	20,94551	7,664401	3,600105	16,87155	23,34397	21,50627	9,913794	16,59932	10,25703	18,52005	9,2173	12,40122	13,23725	15,82221	13,57275	15,10686	17,37083	17,57564	17,56244	17,56217	16,39706	12,56286	8,371808	14,096	18,46037	5,802249	6,967354	14,98211	9,911031	16,85455	4,275254	6,855729	3,063108	6,949049	9,837256	21,86388	5,165369	8,177635	4,914622	13,60231	9,261232	9,948747	9,613105	14,66035	11,96936	8,788475	8,111324	7,590283	10,72233	6,319698	6,494805	9,720725	5,307941
5/25/2020 1:59:00 PM	24	4,734817	8,427002	5,406374	0,3460019	9,034731	6,957753	9,859223	5,356018	24,15699	9,481308	16,6753	15,28895	30,94137	7,963155	17,26984	17,90486	16,53148	10,46972	24,16328	16,2605	9,930993	7,443426	19,3033	14,59777	23,17397	25,90615	13,36518	19,06589	20,59461	19,6656	25,04559	18,01365	30,71218	18,08646	28,93084	21,554	26,94339	21,89766	22,8413	26,49343	30,41017	18,70641	29,46156	27,69694	12,84441	10,46585	23,13937	25,36506	20,38192	17,66813	14,77205	9,577531	36,58572	22,62966	21,45661	19,67527	31,97958	32,12229	30,35788	29,14228	34,14436	28,98051	28,68286	26,03483	29,4333	22,62199	23,46334	36,92004	17,51838	11,11143	27,59318	17,11974	21,43492	23,33485	16,62329	10,37854	23,9191	31,36307	25,2962	14,29978	30,19777	23,67084	26,78983	29,94958	28,1038	24,53643	26,43589	24,52545	23,5552	20,58708	22,29858	31,27826	14,06899	12,23371	19,4429	26,1973	12,54821	28,86128	20,16792	9,576979	26,0637	19,35814	20,38531	10,48512	31,03531	19,80748	26,77519	20,54978	29,71658	20,6031	26,10604	22,13286	18,31178	10,82325	21,10853	26,98062	20,99055	15,6384	15,57243	34,70491	15,42958	13,75221	25,02204	6,7651	20,80411	13,75007	24,58589	17,07332	17,77582	17,65874	27,70744	12,93228	20,71722	16,98214	22,6816	17,63656	16,84606	17,4361	24,26579	20,70837	7,536956	3,583112	16,56354	23,70144	21,25512	10,2254	16,894	9,941354	18,89817	9,359666	12,62897	13,18565	16,11972	13,97664	14,56959	17,28738	17,03616	18,33188	17,8382	16,27853	12,91757	8,470448	14,63694	18,18468	5,689724	7,350105	14,88527	9,844648	16,39085	4,390887	7,024826	3,299072	7,021579	10,33937	21,42946	5,251575	8,235106	4,820058	13,03665	8,900103	10,174	9,771359	14,32485	11,80088	9,004822	7,76021	7,387821	10,0916	5,892394	6,038282	9,75706	5,105203
5/25/2020 3:59:00 PM	26	5,420052	8,938923	6,5558	0,3075956	9,343225	6,865745	9,035146	5,26318	24,50425	10,17801	15,82408	15,66113	31,26976	8,747929	17,45144	19,01657	17,01958	10,92838	24,38025	16,46587	9,717618	7,723806	19,38004	14,54348	23,40296	26,44494	13,60791	20,69573	22,06019	20,19949	26,69513	18,75193	31,72545	18,92262	29,32237	21,81373	26,50248	23,24899	23,52951	28,83925	29,97478	18,59665	30,29309	27,59809	13,41671	10,85938	23,71312	25,52871	21,25331	18,73211	14,65545	10,31285	37,23896	22,9139	23,86702	20,24909	33,21273	32,66343	31,33186	30,50115	33,8159	29,22856	29,04806	25,8247	30,52208	22,6385	23,94058	36,76807	18,1545	11,10245	27,56949	16,81414	21,91348	24,41783	17,30265	10,23376	25,10306	32,05198	25,58044	15,01624	31,20828	25,11004	27,64789	29,67431	28,21231	25,17518	26,8044	25,18084	23,94762	20,30532	21,99961	30,91678	14,01194	12,2985	19,91677	26,60332	13,37754	28,86612	19,28285	10,14382	27,52183	19,79746	20,28522	11,27238	31,83943	20,67522	26,19219	20,40057	30,08365	21,29027	26,73747	22,48377	17,75227	10,63377	21,97806	27,57218	21,45032	16,05307	15,7302	35,19078	16,00367	13,96054	25,31837	6,823538	21,30029	13,43771	24,81094	16,71965	17,94851	18,3124	28,03272	13,60259	21,55463	16,77802	21,42048	17,61211	16,35921	17,58448	24,77178	20,58708	7,419803	3,494903	16,64912	22,96371	21,46448	10,67598	17,12761	9,809281	19,64239	9,359804	12,4837	13,24395	16,66763	14,37569	14,93458	16,91244	16,62419	18,511	17,25416	15,93425	13,03976	8,262946	14,5327	18,81756	5,806394	6,984348	15,13442	9,722729	16,72877	4,081289	7,16733	3,118231	6,926047	10,0449	22,3548	5,551088	8,345699	4,700625	13,46734	9,237056	10,14147	10,22913	14,10111	11,54537	8,894577	7,256576	6,978683	10,29268	6,315278	5,997804	9,485868	4,913656
5/25/2020 5:59:00 PM	28	5,846458	9,145945	6,628675	0,2472232	9,983974	7,717865	10,29095	5,552747	24,26773	10,23445	17,02565	16,08988	31,93095	8,207753	18,21397	18,54429	17,83591	10,92534	25,32797	16,89793	10,88846	7,719247	19,9015	14,97755	24,70967	26,60885	13,17784	20,76674	24,34419	21,4928	27,06752	19,94957	32,9483	19,05165	30,23216	23,2253	29,01442	24,2566	24,18843	29,2995	31,99554	18,59969	30,86601	27,17479	13,20996	11,15136	24,33031	26,57024	23,18102	19,70967	15,01637	10,32922	39,27159	24,19333	26,5241	20,43221	33,6057	33,08092	31,27935	32,19089	33,91482	31,17036	29,58769	25,89785	31,47574	23,49836	25,86235	37,87957	18,25383	10,71577	27,92164	17,64534	23,02657	25,06949	18,11319	10,34856	25,20267	32,19068	26,14293	15,00097	31,54627	25,31519	28,58767	29,09552	28,12307	24,52124	26,76151	25,45279	23,924	20,92085	22,36966	31,78907	14,85156	11,70742	20,58777	27,3729	13,45166	29,3187	19,38378	10,9259	26,65478	20,04884	19,18359	11,97171	32,41517	20,75866	26,36142	20,90835	31,04091	21,71032	26,3492	22,91087	18,05019	10,69981	21,39361	26,97944	21,24447	15,98972	15,38351	34,19637	15,69594	13,857	25,65014	7,037744	21,50206	13,49442	25,12689	16,20842	17,53896	18,86757	26,94304	12,95783	21,96881	16,56851	20,44022	17,57294	16,81435	17,33781	24,89722	20,7387	7,318054	3,678921	16,15716	22,78321	20,90282	11,28799	17,04997	9,603436	18,65695	10,08828	12,3539	13,34867	16,60781	14,3301	14,36678	17,83157	17,17832	18,88159	17,33242	15,62217	13,82481	8,781361	13,70579	16,64767	6,295315	7,372139	13,96725	9,66581	16,14342	4,399729	7,025378	3,29921	6,88847	10,26518	22,01025	6,086981	9,184419	4,942115	13,08805	9,712436	9,758924	10,49652	13,96158	11,3141	8,944863	7,080571	7,610176	10,11605	5,369626	6,159511	9,966568	5,296129
5/25/2020 7:59:00 PM	30	5,672317	8,914609	6,993535	0,307941	9,862885	7,334011	10,13276	5,798589	25,69207	9,896801	16,73167	16,22175	32,91315	8,966001	18,43868	18,88677	19,64841	11,03877	26,4077	17,82438	9,759892	8,558176	20,38621	16,0121	25,71224	27,47596	14,1112	22,19979	24,26386	23,15719	27,31288	20,33689	33,67402	19,83311	31,62646	25,02418	29,4742	24,65856	24,23657	30,32203	31,62723	18,65426	31,05604	28,65019	14,28389	11,49584	25,43124	27,29996	24,4427	20,20122	16,50869	11,17277	42,05349	25,62465	26,0753	20,95898	35,09836	35,57506	32,42029	32,62143	34,76093	30,644	29,68432	27,13182	31,7162	23,89451	26,39996	39,18035	18,43854	11,67385	29,23333	17,20063	22,78853	26,04416	18,51742	10,47808	25,40209	33,13287	26,6847	14,42598	31,88833	25,31423	29,0395	31,15205	29,18635	24,54748	27,78901	24,96539	24,94508	20,56255	22,51375	32,96723	14,46058	12,1397	21,02689	27,58234	14,37459	30,28632	20,36051	10,17801	27,33339	20,49341	20,08414	11,40287	32,58054	20,87899	25,99214	20,62293	30,91111	20,86249	26,14141	22,85429	17,35639	10,17221	21,678	27,22487	21,43029	16,21912	15,69795	33,73673	15,20308	14,717	25,39339	6,879214	21,9217	13,23103	25,8198	16,05997	18,3401	19,19478	27,68126	13,17971	20,8026	16,88094	20,78539	16,83556	16,84689	18,14137	25,05595	20,99711	7,26224	3,211691	16,4106	22,70543	21,22569	9,243688	17,0068	11,31997	19,68494	10,01416	12,80021	12,81008	16,03214	13,39426	14,94453	16,7488	17,09384	18,54484	16,58184	16,26437	13,37284	8,586427	14,70125	18,28478	5,680952	6,922939	14,94999	9,661388	16,46697	4,126464	6,743479	3,066009	6,71578	9,885402	20,96395	4,803824	8,923519	4,464246	13,19117	8,761536	10,28528	9,558466	13,8818	11,40936	8,435979	8,057097	7,430717	9,9799	6,249585	5,656084	8,989625	4,770461
5/25/2020 9:59:00 PM	32	5,904552	9,651927	7,137212	0,2656665	9,977481	7,062818	10,34517	6,008442	25,5611	10,66741	17,37939	16,2471	33,66987	8,9048	19,41064	19,42508	19,81612	11,62944	27,1053	17,98816	9,90288	8,559902	21,17008	16,56008	25,38683	28,85182	14,69316	22,66585	24,6837	23,87938	29,0435	21,24392	34,98957	20,25261	32,44861	24,93666	30,77006	24,98598	23,38638	30,67694	31,55152	19,59763	32,8668	29,06741	14,37245	11,28405	25,71584	27,36489	24,55329	20,9938	17,25671	11,17284	43,22088	25,9339	27,65135	21,22969	36,76434	35,72765	32,26833	33,92815	34,99489	32,03435	30,6002	29,03314	32,91287	24,3502	26,92086	39,88381	18,73149	11,69499	30,04511	17,24615	22,99907	25,3192	19,16577	10,20778	24,61304	33,56198	26,46745	15,07957	32,83537	26,31452	29,21578	32,28137	28,58961	25,06556	28,17584	26,08401	24,97396	21,27881	22,52445	33,12244	14,56206	11,94318	20,94386	28,0341	13,72278	31,63372	19,28948	10,76073	28,38914	21,44258	21,1477	11,87307	33,04819	21,1191	26,17657	20,0688	30,04959	21,37993	26,43091	23,46665	17,82908	10,71798	21,81387	27,03221	21,48679	15,929	15,84936	34,00462	15,76267	15,09408	26,0284	6,550136	21,70956	13,61288	26,23336	16,36356	17,91038	18,84843	28,24153	13,23662	21,69071	16,88308	21,09852	17,49088	17,14612	17,39998	24,58838	21,06115	7,667233	3,321383	16,29835	23,14026	21,00257	10,08938	16,56651	10,17041	19,74587	10,43939	12,6481	13,54367	16,48493	13,85624	14,92899	16,73429	16,24075	18,59195	16,99775	15,94697	12,55554	8,541943	14,4724	17,19759	5,8104	7,696452	14,63314	9,375484	16,68014	4,137517	6,735329	3,002114	6,898417	9,870551	21,28129	4,354553	9,101321	4,679833	12,92371	8,699713	10,38655	9,7907	13,95156	11,46393	8,665728	8,86812	7,006245	10,04704	6,1506	6,080833	8,814241	4,989501
5/25/2020 11:59:00 PM	34	6,085945	10,09615	7,395419	0,377915	10,43504	7,385472	10,82995	5,749199	25,75714	10,61498	18,07437	16,8759	34,6596	9,721692	20,30477	20,62631	19,99496	11,98034	27,47645	18,90321	10,28425	8,892435	21,03172	16,70694	26,50068	29,9475	14,71949	24,08108	26,09879	24,75299	30,18022	22,26376	36,15108	21,4381	35,16682	26,7325	31,44631	25,21303	24,62727	31,4084	32,76048	19,92768	35,19341	29,81149	13,9497	11,2069	26,33172	27,39266	26,44825	21,24516	17,3861	11,8683	44,92436	26,72497	28,05433	23,66131	38,15864	35,72426	32,95833	35,37743	36,03339	32,40143	31,73844	29,15824	33,22261	24,65752	28,15526	41,24696	19,32976	12,32634	30,9719	17,62441	24,19409	26,26043	18,95163	10,89516	26,21726	35,25033	26,65989	15,87388	33,52695	26,76724	30,38254	32,88641	29,13883	24,88976	29,01919	26,57617	26,45502	21,28502	22,85491	34,53761	14,85031	12,19835	21,43754	26,80986	14,57111	32,99603	20,61278	11,07455	29,87663	21,50482	20,91926	12,16084	33,64805	20,89695	27,14274	21,02315	31,52672	21,56533	26,7805	23,42797	17,70343	11,19895	21,85138	27,9052	21,69962	16,17464	16,71585	35,13124	15,94296	15,04877	25,79617	7,037536	22,94291	14,24763	26,07123	16,6974	19,10277	19,37396	28,21459	13,2119	21,51187	16,67185	20,43069	17,34023	16,82071	17,51934	24,52469	20,75016	8,491725	3,532618	17,49848	23,06732	21,61175	10,24812	16,72338	9,859431	19,85577	10,27644	12,42574	13,70158	16,07199	13,93623	14,9781	16,28848	16,56637	18,49373	16,78665	15,02259	12,91321	8,121822	14,38702	17,23468	5,722466	7,339882	14,84962	8,847672	16,21346	4,646262	6,214427	2,998591	6,723033	9,704839	20,46543	5,16523	8,532341	4,812253	12,61764	9,070306	10,95353	9,84313	12,86983	11,32771	8,419056	6,884188	6,999407	9,860535	6,584466	5,608905	8,826744	4,572281
5/26/2020 1:59:00 AM	36	5,8314	10,48816	7,059847	0,4618424	10,44195	7,798479	11,54033	5,948277	27,08665	10,86697	18,42521	17,61211	34,78455	10,09339	20,62452	20,44285	19,57442	12,14226	28,89078	19,85998	10,74243	8,832685	21,44935	17,26452	27,84545	31,88081	15,80391	25,66286	27,52929	24,64551	31,24675	22,46187	37,59623	21,66923	35,07143	26,80689	31,88128	25,13567	25,55233	32,71642	33,27365	19,91642	36,31555	29,97651	14,57408	11,82886	26,63862	27,86804	26,19053	20,97611	18,13425	11,87666	46,77332	28,77272	29,12971	24,49464	39,46639	36,09694	34,20321	36,40156	37,39708	33,75021	32,65887	30,38351	33,61475	25,47235	28,66027	42,30086	19,47412	12,9693	29,8729	18,07298	25,65574	26,78382	19,20204	11,34311	27,19565	35,57561	28,06795	15,77144	35,36383	27,53716	30,85793	34,35772	31,56182	26,29227	28,89023	25,87679	25,73152	21,35361	23,10103	34,04281	15,31167	12,52929	21,9179	27,2713	14,19278	34,10305	21,40832	11,03504	29,40719	21,89752	20,88328	12,30023	34,14815	20,63591	27,68491	21,05735	31,65264	21,61251	26,39257	23,16569	19,07148	11,28765	22,59588	27,86217	21,59358	16,05583	15,80888	35,38793	16,48438	14,97126	25,56339	7,430993	23,26799	14,34198	27,09307	17,05812	18,79207	19,43517	27,85947	13,84968	21,33635	16,9324	19,55163	17,95597	16,38325	17,934	25,41715	21,18265	8,335889	3,202434	16,43312	22,46705	22,77996	8,728655	16,92204	11,49011	20,57527	9,783379	13,09696	13,16541	16,37959	13,16299	15,04918	16,78113	16,37365	17,24428	16,61175	15,51496	13,58145	8,314407	14,49063	18,17563	6,293933	7,146331	14,64896	9,709053	15,98654	4,407121	6,151359	3,062901	6,815871	9,943291	20,44803	4,639215	8,425481	4,569035	13,4031	8,524536	10,99808	9,532839	12,5764	11,15336	8,599346	7,925716	6,793836	9,905988	6,528515	5,619197	8,914954	4,701661
5/26/2020 3:59:00 AM	38	5,417082	10,83693	7,34375	0,4552802	11,5261	8,254657	11,69526	5,972315	26,73132	11,3923	19,47061	18,89016	35,91443	9,782273	22,35176	21,95768	20,26138	12,95521	29,40463	19,68419	11,13955	9,102357	21,833	16,7001	28,43204	33,077	16,52913	25,32666	27,77099	25,67778	33,17639	24,5249	39,31932	22,25727	36,52686	28,49	34,10822	27,38202	26,82741	33,11719	34,50514	20,20391	36,35244	31,94594	14,79153	12,15144	27,45959	29,027	27,61474	22,29263	17,8717	12,40108	48,46161	28,95211	31,46752	24,5995	40,79196	37,24546	35,3038	39,22276	39,30075	36,44168	34,67376	30,75528	33,51223	25,24432	30,86677	44,28133	20,06314	13,37664	31,27114	18,37319	25,66893	27,94416	20,41459	11,02239	29,10195	35,42807	28,87026	15,95608	35,34711	28,79759	31,50627	33,18212	30,49603	26,79528	30,04463	27,06918	27,05716	21,29932	24,06582	34,54438	15,56767	12,08299	21,67951	27,23516	15,18782	34,00897	20,4061	10,82643	29,9502	22,86499	20,709	11,99526	33,99923	21,37945	27,20691	21,57065	32,65294	22,5172	26,65376	22,913	17,88662	11,12705	20,88556	27,65383	21,90767	16,23252	15,11709	35,43111	16,50233	14,39814	26,31956	7,708817	22,04527	15,01485	25,76474	17,1149	19,08101	19,66692	28,12693	13,60853	21,97481	18,20091	19,68004	18,69495	16,82893	16,36743	23,87165	21,54295	8,311022	3,34252	15,28011	22,32897	20,23783	11,0876	16,69298	10,53306	20,36514	10,40568	12,56306	13,83496	16,09092	13,72126	14,89556	16,44238	16,27038	18,76423	16,92916	15,52215	12,94381	8,208098	13,27503	16,79957	5,901857	7,436934	13,61219	9,061187	15,58597	4,287481	6,446176	2,962602	6,606225	9,509562	20,51489	4,523306	8,623591	4,572488	11,95223	8,712422	10,41418	9,283059	12,67069	10,90856	8,609292	7,781554	6,872582	9,42729	6,275904	5,637572	9,188772	5,017476
5/26/2020 5:59:00 AM	40	5,990343	11,08477	7,89325	0,5255996	11,88384	8,372361	11,76931	6,248273	28,28608	12,26728	18,10925	18,54236	36,61658	10,89184	22,96827	22,4656	21,40825	12,63525	30,37115	19,63459	10,686	9,942184	22,48059	17,35245	28,9651	33,65226	16,66294	26,85614	29,19927	27,31729	34,3223	25,38987	41,11599	22,53053	38,10255	28,23428	33,8876	26,68525	28,21355	33,76402	35,20916	21,49694	38,90197	33,75041	15,79403	12,8909	27,93594	28,41105	28,55369	23,32511	19,4563	12,87225	49,61325	29,29342	31,5757	25,33543	41,03482	38,6935	37,028	39,62547	39,38508	35,53182	35,32666	33,09682	35,02604	26,16365	29,35407	44,63722	19,66263	13,51825	31,70431	18,99812	26,35686	28,51694	22,12492	11,22859	29,54383	36,55194	29,21198	16,89137	36,67565	28,75125	32,04493	35,36596	32,42353	27,39604	30,28245	27,09901	26,88294	21,24965	24,98888	36,08049	15,21807	12,49061	21,91389	27,78342	15,19141	33,57317	22,58171	11,40273	31,06211	21,70853	21,73892	13,02588	35,17553	22,21154	28,19518	21,86602	32,1837	22,10765	27,51223	23,17619	18,31924	11,59365	21,78824	29,41147	21,8138	16,59766	15,74927	34,54541	16,69181	15,26684	26,42318	7,582753	23,26288	15,17607	26,35527	17,36758	19,32064	20,12192	29,16211	13,72133	22,06731	17,38927	20,61837	17,74792	16,84916	17,65722	24,84078	21,75391	7,509257	3,092465	16,0025	21,71702	20,63688	10,22001	16,79114	10,11128	20,45514	10,4128	12,61252	14,16404	16,41986	13,48834	15,37674	16,64857	16,01984	19,44546	16,57977	15,43256	13,14358	8,384311	13,75117	17,71199	5,660298	7,229636	14,20245	8,871229	15,93874	4,465006	6,59462	2,87833	6,398445	9,711954	21,59586	5,07329	8,957573	4,356833	13,48434	8,78896	10,22436	9,665879	13,60439	11,30906	8,613644	7,108962	6,47353	9,940318	6,549168	5,274232	8,439228	4,445803
5/26/2020 7:59:00 AM	42	6,232524	11,18631	8,273168	0,5573055	11,76641	8,635611	11,25366	6,223337	28,37561	12,44529	19,81218	19,59211	37,25837	10,68309	23,99135	23,55894	21,51076	14,0453	31,01273	19,99931	11,03821	9,669195	22,65943	17,62095	31,01259	34,46086	16,72655	27,39804	30,47165	28,70994	36,33027	26,50648	40,59516	23,18143	39,3357	29,88769	35,17262	28,25776	30,34739	34,53533	36,17022	21,91948	40,5725	34,90758	14,89901	12,69487	28,55369	28,57766	30,23624	23,492	19,05145	12,83136	51,96632	29,12218	34,11686	25,73317	42,50856	38,78572	37,40682	40,56048	40,64379	36,03497	36,88785	33,20596	36,22603	28,39005	30,72536	46,82278	19,94778	13,9086	30,88611	18,52288	25,59102	29,75616	22,69839	11,36377	30,61215	37,8824	28,96877	17,1989	37,02918	29,16446	33,40324	35,29723	32,56549	27,92122	31,66611	28,31165	27,73078	20,88162	26,04257	35,63985	16,43381	11,93441	21,91168	28,38818	15,79521	34,57726	21,0646	11,11876	31,89994	22,97137	21,28095	12,49993	36,01749	22,88717	27,85057	22,26348	32,32537	22,56887	27,91446	22,94244	18,74675	10,92672	21,3836	29,21095	21,87183	16,04077	15,3652	35,63744	16,68428	15,8754	26,42234	7,472853	22,20794	15,03184	25,77683	16,77512	19,62381	21,17471	27,95203	13,58042	22,1283	16,20959	19,74836	18,23	15,89619	19,03577	24,61691	20,81524	7,805178	3,339619	15,26035	21,99913	21,82382	10,35933	16,95216	11,49909	21,64201	9,497265	12,51913	13,28906	16,36294	13,73591	15,51206	16,1774	16,57652	18,51217	16,11516	16,21146	13,27068	9,063674	13,37948	16,88157	6,058452	7,183356	13,35779	9,254946	16,11945	4,250939	6,410464	3,111116	6,504684	9,490219	20,11522	4,553493	9,055524	4,524204	12,31957	8,569504	9,95745	9,51633	12,88959	11,00298	8,583666	7,402604	6,683798	9,217991	6,070265	5,626935	9,348544	5,04642
5/26/2020 9:59:00 AM	44	4,651304	11,40977	8,273723	0,5711898	12,25768	8,460225	12,19593	6,25442	28,91357	12,8784	19,61712	20,59903	38,97602	11,08967	24,56614	23,65143	22,46069	13,77321	31,28737	20,2971	11,48783	9,569241	22,47575	19,14456	31,26651	35,88065	18,39143	29,04696	31,07469	28,82944	36,78748	28,17854	42,40661	24,64005	40,2276	31,07282	36,2127	28,35088	30,5361	35,85288	36,33372	22,4111	41,03206	35,38289	15,2196	13,61282	28,91426	29,00979	29,92844	24,83774	20,21842	13,27131	51,81407	30,80812	35,15432	26,55684	42,98753	39,04039	38,79041	41,23584	41,77118	36,57901	37,56659	33,81107	38,04225	28,93754	30,17808	47,77409	20,34822	14,11334	31,90304	19,26013	25,86877	29,62982	23,72175	11,48251	30,79396	37,61612	30,72461	17,68284	37,20263	28,8329	33,68099	36,8053	32,7553	28,66366	31,16649	28,67505	27,73583	20,73725	25,81102	36,37151	16,69934	12,1962	22,8297	28,12355	15,87236	34,88983	22,64858	11,17277	32,41524	22,88462	22,2907	12,57426	34,99523	22,02123	29,01629	21,96535	31,37144	23,2291	28,13384	23,52074	18,39543	11,07745	22,53157	30,31678	21,81463	16,60988	16,25145	35,20536	17,15013	15,74513	26,73201	7,31308	23,44565	15,45811	26,78148	17,59602	19,40111	20,18464	29,03639	13,56536	21,53881	16,47256	20,61802	17,63739	16,88274	19,00524	24,05407	21,07765	7,658185	2,927581	15,69187	21,40314	21,20586	9,835875	17,32268	10,44651	20,05471	10,48747	12,37704	13,93063	17,06075	14,01042	15,5964	15,84273	15,87844	18,35765	17,38133	15,44478	13,69011	8,423893	13,50381	17,37476	5,536237	7,034705	13,91164	8,899274	16,32467	4,223862	6,320804	2,909207	6,464896	9,532976	21,75046	4,591415	9,0558	4,484831	13,0819	8,438052	10,15342	9,296806	13,12811	10,57485	8,439572	7,167537	6,406319	9,471223	6,956925	5,183673	8,810303	4,452227
5/26/2020 11:59:00 AM	46	4,599636	11,58875	8,348736	0,8046668	12,49931	8,998882	12,05073	5,97936	29,82834	13,50596	20,06383	21,50579	40,27195	11,38953	24,61407	24,51246	23,64224	13,9718	31,82285	20,81765	11,45785	9,677692	23,35786	18,65392	32,38464	37,12505	18,71298	29,53367	33,22579	29,9743	38,37893	28,68673	42,96827	25,88355	41,76752	32,4893	37,02441	29,5182	31,64823	35,80895	37,5078	23,46119	42,50531	35,51475	17,14212	13,60708	29,41776	28,95156	31,78541	25,44292	19,20114	13,52219	55,49189	32,10261	36,53978	26,12504	44,53353	41,37192	39,5365	42,36745	42,46733	37,12665	38,79842	34,6951	38,88912	29,01187	31,45571	49,2097	20,92955	14,19243	32,38223	21,02005	24,62153	29,61041	24,01021	11,37496	31,43313	37,97082	31,98448	18,16051	38,01275	30,15923	34,2658	36,57016	32,99196	29,37707	31,12926	29,89757	28,24098	22,20056	25,91899	36,69437	16,40722	12,1138	22,8326	28,17246	15,19051	36,24282	21,66943	11,55663	33,31683	23,70096	21,55877	12,98547	36,16843	22,26362	28,85099	22,34949	31,95099	23,02899	28,23628	24,53532	18,41823	11,24841	22,82307	30,08856	22,23309	17,04251	16,43498	36,28254	17,27757	16,00678	27,42947	7,942709	23,03396	15,45563	26,63689	18,00488	19,88914	20,56497	29,20867	14,2048	21,57051	17,23806	20,72537	17,83246	17,25519	18,84692	23,88601	21,61438	7,489985	2,879504	16,17222	21,80413	22,26383	9,356142	17,69832	11,28951	20,49763	10,16143	12,55084	13,4536	16,82071	13,23027	15,48968	16,27874	15,91678	17,35536	16,49481	15,14133	12,98498	8,815207	13,68258	17,73852	5,673146	7,139078	14,08502	9,337146	16,08442	4,325472	5,828429	3,01358	6,634754	9,485385	20,09491	4,717824	8,949631	4,376658	13,03755	8,365523	10,42765	9,389576	12,76463	10,69712	8,202503	7,248494	6,649536	9,349925	6,989735	5,470685	8,495385	4,285892
5/26/2020 1:59:00 PM	48	5,671695	11,84385	9,086194	0,4611516	12,01143	8,864322	13,12155	6,355341	30,49984	13,9372	20,72295	21,50828	41,43395	12,12616	25,01216	25,58438	24,24638	14,45319	32,51499	20,99635	11,7517	9,835531	24,09607	19,31849	33,7777	39,36485	18,5693	30,22567	35,24626	32,48501	39,31263	29,46452	43,99329	27,03153	43,38666	34,63915	38,59499	29,22884	32,48093	37,2907	38,71021	24,63839	45,21607	37,09252	16,16525	14,28859	29,76224	29,8202	31,82472	26,34139	19,93334	14,19188	57,00051	33,01938	36,81339	29,46515	45,61629	42,387	41,34602	43,88829	43,2407	38,49021	39,97272	36,8189	39,57608	30,11204	32,48964	50,80128	21,66031	14,44891	32,31702	19,70684	26,92709	29,7505	23,68479	11,87396	32,25927	40,50301	31,88978	18,49041	39,19996	32,2103	35,81959	36,7908	34,34674	28,77466	31,9668	30,22014	28,3591	22,89968	25,89219	38,10946	16,68269	12,02324	22,52508	28,42162	15,78284	36,10611	20,55945	11,84122	33,7844	24,03135	22,30769	13,39833	36,65092	23,13564	28,66179	22,05695	33,69502	22,9997	29,38798	25,00311	18,69488	11,41385	22,47403	30,15411	22,9244	17,02607	16,38021	35,89039	17,57011	16,20275	28,12176	7,831565	23,13142	15,52166	26,65872	18,74247	20,21531	20,80909	28,87434	13,88615	21,97772	17,16146	21,61755	17,68533	17,11732	19,57173	24,02513	21,28703	7,512779	2,687749	16,06674	21,41668	21,92232	10,54943	17,39418	9,600465	20,40831	10,7255	12,34762	13,61371	17,15786	13,75283	14,76093	16,2413	15,47739	18,1994	16,69596	14,29922	13,30419	8,446203	13,30646	17,15849	5,417357	7,370828	13,43315	8,690387	16,54198	4,219648	6,417785	3,204644	6,49743	9,440554	21,87314	4,871173	9,273251	4,190913	12,3729	8,184613	10,02383	9,156788	13,23186	10,82767	8,0562	7,365302	6,33213	9,13662	6,550827	5,515929	8,271718	4,213777
5/26/2020 3:59:00 PM	50	6,044292	11,88453	9,292868	0,4494087	13,06235	9,140625	13,89748	6,649812	31,31189	14,06022	21,64649	21,77201	42,34513	12,8239	26,48617	25,96824	25,34994	15,22374	34,14484	20,43601	12,52998	10,35609	23,72375	19,83221	34,08903	41,9324	19,32458	30,54721	34,6379	33,8666	41,67517	30,93232	44,84064	27,82534	44,75879	35,32583	39,85639	31,02426	33,02974	38,67581	39,71001	25,87595	46,2909	38,18399	16,94214	14,75547	29,40974	30,35063	33,78109	26,55973	20,92583	14,59887	58,66967	33,1029	38,56142	29,92602	46,3666	43,97463	42,60058	46,25621	44,59901	40,13622	40,38544	37,50539	40,70928	31,46158	33,65543	52,17879	21,92515	14,15244	32,82038	19,52041	26,65734	30,10956	25,06569	12,2237	32,0401	42,93911	32,42181	18,52088	39,43551	31,38864	36,16835	38,35765	35,42281	29,34785	32,86071	30,91837	30,37439	23,06608	26,75135	39,33183	16,96494	12,19731	22,25188	28,22564	15,85585	36,90408	21,71917	11,78644	34,24258	25,43911	23,09019	13,89029	37,88704	23,3084	28,82094	23,0439	33,60453	22,50926	28,99522	25,61105	19,18601	11,4573	22,62026	30,38483	23,07057	17,16685	16,91168	35,38793	17,73445	16,25339	28,17632	8,159815	23,68873	15,66382	26,40605	19,09345	20,74927	20,2618	29,1905	13,82405	21,42484	17,73196	21,74562	17,79993	17,7924	18,81755	24,71713	21,44162	8,164858	3,04722	16,44169	21,29752	22,41372	9,791666	16,58322	10,9279	20,79672	10,38641	12,19662	13,75642	15,92831	13,45719	14,75734	16,07703	15,75998	17,39721	16,54861	15,10762	12,50622	8,470381	12,93456	17,06993	5,281623	7,027866	13,8264	8,868879	16,36038	4,230078	6,312997	2,961083	6,492249	9,543615	20,84439	4,865647	8,91219	4,264823	11,86927	8,133288	10,1615	9,214398	12,96322	11,38111	8,28111	7,094937	6,202338	9,258054	6,818358	5,478697	8,115537	4,106986
5/26/2020 5:59:00 PM	52	6,444104	12,95404	9,324782	0,6697613	13,15823	9,531456	13,82999	6,847232	32,52923	13,68811	21,38311	22,76815	43,55127	13,36221	26,91037	26,06944	24,76424	15,0286	34,03867	21,4057	12,42084	10,64835	24,15955	19,81688	35,80681	43,44607	19,73185	32,72015	36,37855	35,83389	43,11539	32,19627	47,61902	29,22524	45,98516	36,36507	41,5741	32,48957	34,25881	39,34019	41,12967	26,93911	48,06898	38,5856	17,10102	14,52172	29,77067	30,38186	34,2977	28,82446	22,63518	15,5629	60,45605	33,60971	39,64909	31,22631	48,26413	46,17333	44,12929	47,72416	45,73338	41,03317	40,97038	38,75111	42,75241	32,18902	34,5633	54,07397	22,35736	14,88147	30,99214	18,70766	28,84332	30,55889	25,13587	12,4694	33,31959	42,1176	33,60004	20,06224	41,21125	33,13087	35,63764	40,21753	37,17444	30,47318	33,87088	31,2279	29,84755	24,23312	26,31763	39,53325	18,10221	12,38637	23,15671	28,45325	16,73346	37,39742	22,44702	12,19758	34,11341	25,23127	23,192	13,92573	37,89635	23,64563	30,12751	23,00509	33,6459	23,50299	29,17129	25,01844	19,44532	11,75564	23,38017	30,05174	22,49323	17,93891	16,91216	35,31754	18,1096	16,334	28,08397	7,40426	24,93645	15,46357	27,30299	19,63148	20,6451	20,98544	29,36367	14,21364	21,19391	18,02159	21,27901	17,5536	16,75218	19,13082	24,70242	21,18459	8,68044	3,045079	16,03662	21,60298	21,921	10,91443	16,77394	9,898528	19,82572	11,63358	12,37884	14,36485	16,30326	14,06368	15,10914	15,97363	15,88638	17,96406	15,92921	14,34903	12,44847	8,420854	13,31344	17,04044	5,543076	7,011839	13,39764	8,503953	16,29552	4,151677	6,148252	2,990233	6,431394	9,407949	20,36016	4,59259	8,82405	4,41092	12,08015	8,432596	9,976376	9,305993	12,62247	10,9672	8,378992	7,314255	6,307057	9,461346	6,304985	5,394424	8,238975	4,291073
5/26/2020 7:59:00 PM	54	6,190112	12,90713	9,341084	0,7392519	13,95364	9,830073	14,21516	6,956648	31,80544	14,34965	22,36109	22,67905	45,27278	14,205	28,2778	26,04768	25,53927	15,52429	34,73558	21,67433	13,01524	10,72917	24,95345	19,51792	36,20731	43,96753	20,7224	33,9173	38,23393	36,53086	45,63999	33,15401	49,75727	29,55619	47,88144	37,8516	42,55146	32,89132	34,82848	41,51587	41,72545	26,60263	48,6468	39,09096	18,0629	15,71957	30,59163	31,20047	36,45923	29,74221	22,25471	15,66659	63,36691	34,77253	40,76895	33,25804	51,39714	47,4254	44,8586	48,73612	47,06509	42,0584	42,9528	39,84969	43,3008	32,44184	35,27402	54,57159	22,01923	14,98625	33,62981	19,17316	28,92124	31,35562	26,12304	12,38817	33,62007	43,4386	34,39109	20,36942	42,64983	33,45394	37,46602	41,91389	37,53827	31,19881	34,54472	31,86934	29,89949	23,91081	26,72704	39,7239	16,61535	12,09231	23,10904	28,25832	17,26659	38,9133	23,51245	11,91375	33,97477	25,37308	23,07423	13,8675	39,48642	23,6142	30,36155	23,18357	33,31655	24,05905	28,61509	25,18063	19,19029	12,18833	23,23746	30,32853	22,44633	18,00605	16,41551	34,69006	18,59237	16,22431	28,121	7,35418	25,42717	15,87609	26,58198	19,28907	20,98309	21,44279	28,47045	14,57746	21,75729	17,93442	21,62819	17,58551	17,07352	18,58263	25,13766	21,01832	8,432804	2,767739	15,22643	21,76241	21,95202	10,17773	16,90933	10,60317	20,78415	11,07469	12,16118	14,21067	16,37054	13,65302	15,35989	15,11978	16,51132	17,56051	15,82539	14,60012	12,54994	8,302112	13,3392	17,21755	5,348903	6,833278	12,46104	9,005236	16,10791	4,363464	6,169113	3,042039	6,495358	9,673685	20,1843	4,800301	8,705169	4,201964	12,0108	8,336442	10,22733	9,327546	12,71144	10,82622	8,579245	6,823608	6,293656	9,183106	6,241158	5,247569	8,155738	4,179238
5/26/2020 9:59:00 PM	56	5,428133	13,03327	9,479719	0,6826785	13,86045	9,85425	15,40195	7,454687	33,19601	15,20025	23,2693	23,54664	47,2563	14,25467	28,91447	27,32393	26,64069	15,11798	37,07788	22,37214	13,20554	10,69795	26,58081	20,67501	36,27314	45,92203	20,96202	34,10602	40,66037	38,71622	45,6431	34,56966	52,13134	31,20662	50,432	39,73765	43,24395	34,92243	37,25526	42,7028	43,27234	27,29291	49,74891	39,65476	17,84186	16,23563	31,92224	31,22693	36,27349	29,71167	22,3481	16,26969	67,2112	36,57439	41,68338	33,78751	52,06171	48,51265	45,13284	51,20193	48,06055	42,88095	45,45797	41,20959	44,01685	32,52728	37,46953	54,78711	21,5357	15,94164	35,26097	21,48956	30,54522	32,08244	27,10986	12,3365	36,51677	46,34153	35,14147	21,42607	43,25445	33,04508	38,33574	39,87601	38,52668	31,42552	34,72556	33,27869	31,12788	24,62609	27,11373	40,16198	16,66086	12,33622	23,02139	29,0719	16,77947	39,75568	23,71318	12,15144	35,77089	25,90151	24,72936	14,39047	39,18594	24,05	30,54466	23,33451	33,71284	23,92842	30,00359	24,94681	19,70691	11,915	23,79414	30,7273	22,72491	17,92765	16,57314	34,58305	18,4967	16,11924	29,1733	7,798409	24,82724	15,48015	27,21147	20,29703	22,12105	21,61838	29,18608	15,2323	21,19032	18,57565	22,52604	18,13874	17,6682	18,51424	24,57518	21,01611	8,340448	3,254725	16,06612	20,84577	20,92382	10,30483	16,30402	9,969331	20,00166	11,06149	12,05646	14,34979	16,51048	13,8025	14,36395	15,46474	14,89286	17,92855	16,17823	14,63051	12,70812	8,185994	12,91501	16,4823	5,300066	6,927014	12,98526	8,668421	16,16469	4,066852	5,736557	3,252307	6,829134	9,44	19,72391	4,464592	8,910049	4,273804	12,26404	8,244709	10,24398	9,356073	12,05094	10,91961	8,525364	7,042371	6,327504	8,950874	6,421586	5,390832	7,986573	4,260887
5/26/2020 11:59:00 PM	58	5,778625	13,51977	10,22781	0,6154675	14,20155	10,516	16,34256	7,363575	33,63913	15,61657	24,5126	23,44938	47,82639	14,79436	29,79215	27,23357	27,55506	15,75618	37,76767	22,60092	13,65302	10,68323	26,62246	20,30684	38,98569	48,04598	21,22334	36,30132	43,29334	40,87029	45,85751	35,87671	53,53594	31,65652	52,08395	39,62291	43,51957	35,07405	38,52178	44,19022	43,7547	28,73384	51,8073	40,75659	17,52639	15,88576	32,52666	31,67524	38,46395	30,195	22,59726	16,66142	69,00965	38,01151	42,72111	34,08322	53,76008	50,40168	47,14688	53,62628	49,60744	44,285	47,85443	44,39856	45,25254	33,38431	38,00619	57,80172	22,27509	16,60471	34,23174	20,45673	31,27107	33,23491	27,70509	12,17679	36,12076	47,66032	35,48215	21,57196	45,75107	33,81141	39,48732	42,29506	39,73198	32,89449	35,19438	34,24804	31,59212	24,78248	27,99776	40,52511	17,03298	12,19841	23,19636	28,89147	17,84469	39,6607	23,61793	12,53481	36,898	26,44984	24,87967	14,47274	39,74705	24,03756	30,90918	22,98671	33,81417	23,61116	29,99827	24,23415	19,79574	12,08327	24,4313	30,84943	21,99961	17,92599	16,8388	34,74524	19,10229	16,02861	29,05545	8,043077	25,15984	16,19025	27,89954	20,17311	21,82119	21,08291	29,75423	15,32963	20,52325	17,87266	21,5902	18,05109	17,8594	18,62877	24,77958	21,34719	8,514588	3,132322	16,0436	20,84314	20,72329	9,67182	16,96528	10,80577	21,02723	10,80791	12,53765	14,13489	16,05037	13,27766	14,13911	14,57788	15,13705	17,17141	15,61043	14,41493	12,23523	8,576689	13,33858	16,75702	5,43062	6,774218	12,68132	8,67678	16,08277	4,218197	6,20144	3,010748	6,520985	9,769285	20,23963	4,966084	8,500635	4,195471	11,85193	8,290783	10,27603	9,257156	12,67338	10,87229	8,269853	6,597039	6,325432	9,074796	6,055344	5,231888	8,019867	4,092687
5/27/2020 1:59:00 AM	60	5,59212	14,8041	10,32272	0,6413019	14,65365	10,8848	16,71778	7,833015	35,2627	16,06923	24,98515	25,27506	48,75726	15,0621	30,59606	28,50824	27,02116	17,04251	38,1764	23,33776	13,64335	11,07876	26,59938	20,85772	40,54246	49,31013	22,99451	39,04578	44,31573	42,81174	47,47002	36,85732	55,34096	33,15982	53,70199	41,85192	45,78664	36,24648	40,27451	45,16502	44,94115	30,33564	52,5183	42,21452	18,52433	16,14687	32,81326	32,39894	38,90307	31,86893	23,16921	17,46857	71,20696	39,64481	44,72522	34,81743	56,21119	52,58759	48,83766	55,21415	50,44423	46,68808	48,99667	44,29398	46,50053	35,39975	40,30587	57,54242	22,98388	16,6235	33,88635	21,0197	32,15207	34,00925	28,38839	12,65093	37,82652	48,19304	35,75473	22,28338	46,78603	34,30343	39,87172	42,60072	40,7818	33,63623	35,77835	35,93847	32,56963	25,0467	29,07286	40,6069	17,25133	12,7627	23,65709	29,29853	17,18729	40,05423	23,16721	12,57294	37,17113	26,91403	25,70831	14,27415	40,11819	24,5881	30,85821	23,34674	34,18145	24,92402	29,50535	25,10832	20,26926	12,45793	24,53429	30,97294	22,64837	18,02173	16,96715	34,97168	18,48454	16,97661	29,01249	7,823553	25,56263	16,16711	28,2988	19,96553	22,87992	21,31514	30,20585	15,37936	20,95353	17,90879	22,57129	17,65832	17,84759	18,93582	24,81633	21,22278	8,601901	2,924058	16,49246	21,06785	20,08939	9,775711	16,59476	11,40618	20,88279	10,86083	12,56037	14,47889	15,46005	13,0696	14,44042	14,61697	14,9082	17,08962	15,53403	15,06507	12,76698	8,536209	12,6204	16,35783	5,064379	6,872306	12,47624	8,965447	16,23045	4,031623	5,86497	3,011094	6,517739	9,545411	19,91469	4,59031	8,63927	4,264547	12,08085	8,276691	10,18443	9,466319	12,20829	10,79286	8,254172	6,810137	6,06985	9,057803	6,3188	5,401677	8,1938	4,202586
5/27/2020 3:59:00 AM	62	5,793545	15,54114	10,5332	0,5798934	14,32713	11,55435	16,85918	8,474248	36,34836	17,54925	26,02744	24,8805	51,08284	16,04436	31,80026	30,00442	29,66782	17,10316	39,21654	24,11769	13,91129	11,11876	26,61162	21,78934	41,62502	50,06521	24,30198	39,15437	46,25228	44,14843	49,68391	40,21545	57,07318	33,59064	56,51538	44,09628	46,40847	36,90691	42,28621	45,75735	45,79914	31,32481	55,51145	43,82708	18,10179	16,05921	34,22579	32,67131	40,32217	32,3481	23,94991	17,42457	72,48557	41,68062	45,54771	35,82539	57,96875	54,00448	50,54687	57,27288	52,76691	48,77383	50,15563	45,25737	48,4804	35,87341	41,54661	59,73669	22,91404	16,63475	33,33734	21,63669	32,98968	34,49595	30,05602	12,53364	38,2941	48,7596	37,19033	22,50587	48,52413	34,53263	39,77412	44,78456	41,75889	34,82434	36,82513	36,60567	32,85001	25,33585	29,63977	41,01666	17,45946	12,67518	24,2144	29,81598	18,13875	40,96078	23,69446	13,15595	38,26778	28,17156	25,21006	15,35015	41,87106	24,81598	30,6938	23,32539	33,65682	25,42869	30,17967	25,50896	20,46136	12,20719	24,43461	31,19052	22,12809	18,16355	17,34582	34,14373	18,95854	16,5768	29,40063	8,098682	26,38615	17,07636	28,44198	19,84803	23,10897	21,57618	30,38848	15,86677	20,88099	17,9807	22,95411	18,42196	17,47728	18,60791	25,27451	21,91141	8,51604	2,872044	16,29421	20,85537	20,95214	9,930165	17,10585	11,31617	21,06073	10,76405	12,82183	15,12213	15,61499	12,75544	14,12045	14,5356	15,59336	16,66936	15,00836	14,9551	12,01018	8,378785	12,56908	16,36867	5,713071	7,039747	12,56645	8,894023	15,72302	4,139589	6,396579	3,204713	6,591444	9,733229	20,51496	4,865647	9,091789	4,153543	12,27682	8,274411	10,09608	9,544513	12,45372	10,5542	8,063039	6,542192	6,048436	8,839107	6,618452	5,339094	8,042663	4,216954
5/27/2020 7:59:00 AM	66	5,115772	15,59516	11,12262	0,7862926	15,82829	11,85255	17,9606	8,822392	40,69767	17,79067	27,06013	26,38359	53,51149	17,03415	33,17646	32,35535	30,03557	18,22944	41,26229	25,94966	15,46495	11,83293	27,13466	22,46836	44,77115	54,5807	26,97571	42,6097	48,46168	45,63433	54,99281	44,02367	60,01893	36,96915	59,25585	45,60545	49,99289	39,90702	45,71922	48,57331	48,63195	33,19857	56,93288	47,55961	18,97201	17,74156	35,04994	33,11354	43,04812	34,40297	25,37536	18,08404	76,37276	45,4912	49,02023	37,87867	61,08214	56,49902	53,66241	62,67422	56,46856	52,8929	52,65723	48,1918	50,82726	36,73782	42,44446	62,33485	23,95081	17,58565	34,64598	23,55873	35,30774	36,38898	31,69837	13,66041	41,2576	49,03666	40,35319	23,18779	51,46483	35,93135	43,45761	46,71094	41,58474	36,69561	38,30149	37,85526	33,27917	25,35208	31,70632	43,30708	18,52398	12,5717	24,16052	29,40367	18,67795	44,05304	25,14844	13,24298	38,51501	28,61683	25,40278	16,54965	42,61149	24,63929	32,51333	23,42749	34,24852	25,75169	30,7338	25,98398	20,50135	12,37435	25,46109	30,9949	22,16864	18,74696	16,8368	33,69964	19,00821	17,5601	29,54161	8,005774	27,05612	17,68423	29,17779	19,7925	23,36152	22,00921	29,5354	15,96023	21,43216	18,55659	22,60196	18,0495	17,74108	20,08324	26,03434	21,83839	9,484694	2,807389	15,48719	20,88086	20,67494	9,844026	16,42815	11,35251	20,98433	11,08	13,50409	14,55384	16,51118	13,00667	14,16985	15,06714	15,67301	16,5118	14,8615	14,29826	12,16919	7,99037	12,7294	16,05375	6,037108	7,419802	11,7803	9,466181	16,07199	4,170742	6,123452	3,24989	6,686285	9,279054	19,83477	4,562541	8,943413	3,930566	12,37345	8,177775	10,19694	8,907216	12,53025	10,44077	8,203954	6,453015	6,074616	8,825155	5,801973	5,455487	8,278625	4,535603
5/27/2020 9:59:00 AM	68	5,823179	15,54681	11,60553	0,8291888	16,01687	11,67689	16,38643	8,379752	39,2935	18,38936	27,6461	28,65267	55,54853	16,87908	34,89355	34,71983	32,97055	18,86584	43,07789	26,41764	16,13091	12,0164	27,37919	23,94404	45,71065	56,35707	27,08837	44,05663	51,36308	48,40013	56,76765	45,86988	62,38685	39,72059	61,02703	46,98801	51,43029	41,65085	47,04548	50,28025	49,99413	33,75173	57,95887	46,98456	19,81011	18,38196	34,94163	33,5159	42,65846	35,86366	26,03787	18,7042	78,75843	47,98056	51,30781	39,67072	62,93519	57,6816	55,50653	63,21626	57,69078	53,36007	53,49041	50,96313	52,51285	37,7182	44,4916	65,25793	24,36789	17,29809	36,48195	23,02387	35,69539	36,361	32,19952	14,25661	41,74493	51,82243	40,99228	23,92559	51,32087	36,92405	42,97746	47,86223	44,14857	37,17189	38,95916	36,53266	33,59644	25,89626	31,69133	44,77032	19,01097	12,9894	24,16991	29,83622	17,99092	43,76354	25,59999	13,41408	38,42361	28,18289	26,18839	16,47816	42,37484	26,3235	32,82487	23,54996	34,782	26,36419	31,32081	26,33634	21,12249	12,79454	24,70581	32,26874	22,5766	18,91689	17,11953	33,87054	19,43185	17,73334	30,06639	7,961773	25,75866	17,67158	29,39261	20,16751	22,56804	21,90256	30,81496	15,34593	21,55587	17,96129	22,82418	18,10283	17,40709	20,3576	25,50225	21,43146	9,458513	2,92544	15,55731	20,43518	20,43712	10,23389	16,22693	11,69485	21,03455	10,43207	12,99403	14,39496	16,02688	12,6023	14,37839	14,94943	15,15487	16,7213	14,89024	13,60073	11,72041	7,860716	12,79323	15,52767	6,577697	7,062818	11,89538	9,090269	16,91085	3,961165	5,496449	3,469621	6,867263	9,201412	19,46667	4,451398	8,220257	3,837036	11,96915	8,180882	11,22382	9,059185	11,48189	10,63191	8,70075	6,876243	6,6141	8,906249	6,581841	5,228987	7,849663	4,173919
5/27/2020 11:59:00 AM	70	6,000429	16,35893	11,7774	0,8175149	15,63391	12,16595	18,27358	8,312819	40,91588	18,56937	28,40144	28,62691	57,09916	17,91895	36,17719	35,0114	33,74378	19,49657	42,8543	26,76966	14,22352	12,2507	27,95134	23,92856	46,52872	56,47823	28,32339	44,20307	53,02995	50,42006	58,75594	48,20092	64,91061	40,4673	62,16595	48,75166	52,18171	41,84772	48,04467	51,76413	51,91838	34,54029	59,48856	47,45621	20,89578	18,98223	35,76274	33,88435	46,11503	36,5031	26,99057	19,64467	81,99014	48,68929	54,2117	40,63937	64,02327	60,71267	57,52417	65,39021	59,96388	54,00434	55,18133	50,36832	53,66525	38,26177	44,45134	67,45427	23,88946	18,1098	37,22377	23,24277	38,09516	37,58953	33,36877	13,95246	41,87383	51,82582	41,85932	25,16972	51,76392	38,24491	44,68653	49,61905	45,01996	38,66048	40,53728	38,61717	34,81363	26,9063	32,08824	45,45909	19,21391	13,18662	23,90839	30,02266	19,80217	45,07391	25,83872	13,72009	39,19326	29,60565	26,07627	16,65106	43,73944	25,57285	32,75607	23,64867	35,96002	26,11607	32,08092	26,8788	20,77752	12,52563	25,37833	31,78665	22,63318	18,71601	17,40889	34,83076	20,18291	17,70405	30,85537	7,917288	26,04381	18,43598	29,08758	20,90614	22,7741	22,19904	31,65534	16,40756	21,5976	18,73729	22,56652	18,60114	17,68139	21,65223	25,41155	21,70977	9,248315	2,752404	15,67425	21,1658	20,05022	9,692336	15,67024	11,50593	20,79652	10,83347	12,6854	14,55411	16,22748	12,7446	13,6506	14,81522	14,65946	16,67868	16,05175	13,80872	11,91928	7,88662	12,44329	16,44099	7,467051	6,492111	11,7287	9,253495	15,60144	3,83448	5,661127	3,377404	6,576178	9,220201	18,85196	3,779772	8,217838	4,040534	11,72062	8,072641	11,45101	8,541598	10,49769	10,45756	8,79559	7,834329	6,49301	8,553342	7,326411	5,265736	7,151027	3,92276
5/27/2020 1:59:00 PM	72	6,284539	16,96971	12,02579	0,7606654	15,27106	12,6568	18,69301	8,022285	42,59843	18,58084	28,81051	29,96359	58,91966	17,83398	37,08644	36,52734	34,13137	20,51185	45,28584	27,80601	15,29924	11,9429	28,09184	24,54361	49,01532	59,76079	30,43304	44,81439	56,076	52,19558	60,51248	49,14388	66,77823	42,49461	64,03867	52,23764	54,99703	44,39656	50,22222	53,83904	52,71207	35,93971	60,91167	47,81948	20,69497	19,4027	36,36784	35,70513	48,75256	36,97537	28,28864	21,00209	84,42267	49,89777	56,08484	42,25457	66,0463	63,44765	59,86013	67,06027	61,30706	56,77546	57,10482	52,88758	55,01513	39,79823	45,77752	69,58582	25,15978	17,77002	38,63209	23,79228	38,53642	38,25838	32,73597	13,82356	44,25357	53,0383	43,92434	25,88914	53,02726	39,61477	45,541	50,04953	45,3898	38,62215	41,4026	38,52177	35,70036	26,57963	32,43824	46,71985	19,08502	13,35419	24,6062	29,73848	20,1653	45,94489	26,09154	14,27001	40,52021	29,78966	27,20525	17,14875	43,4882	26,66101	33,50595	24,69538	35,20668	27,66723	32,02192	26,89641	20,83161	12,36578	24,82717	31,53086	22,40391	19,04219	17,16719	34,46825	20,49092	17,50939	31,11627	8,024909	26,29193	18,70869	29,79243	21,37634	22,45551	22,65003	31,40763	16,83294	22,04278	18,18972	23,10324	18,49808	18,38017	20,65063	25,94544	21,06674	8,530753	2,972618	14,96671	20,45141	20,00884	10,14333	15,39553	11,70873	20,39166	10,59136	12,85533	14,23104	16,30036	12,33691	13,34577	14,71202	14,42197	15,99525	15,30504	14,16936	12,15939	8,183025	12,41925	15,97943	6,603807	6,479747	11,77795	9,323885	15,62735	3,951564	5,938951	3,120096	6,58419	9,300053	19,68805	3,831026	8,991006	4,013041	12,62151	8,114777	10,86	8,781844	12,0758	10,46295	8,406485	8,075196	6,123108	8,584217	6,562639	5,016095	8,024632	3,798975
5/27/2020 3:59:00 PM	74	6,064255	18,16727	12,59926	0,6301116	16,49011	12,71766	19,16542	8,551683	42,50663	19,76839	28,95778	30,02984	60,929	19,82158	38,86529	35,79969	35,26884	20,71155	45,37764	28,30639	15,69394	12,28455	28,47024	24,55039	51,15675	61,74887	31,97523	46,16829	60,10313	54,33093	63,31303	50,97343	68,72017	42,81499	66,00872	51,64174	55,8783	45,17518	51,91624	54,78952	55,07053	36,43133	63,71774	50,63696	20,91084	19,62575	37,09363	35,72143	50,19556	37,30714	29,86482	21,86795	85,757	51,77436	58,73715	43,63857	66,8951	64,35746	62,60783	69,7373	63,18095	57,44805	58,41138	54,19796	56,75011	41,18299	47,1683	71,50399	24,51046	17,31384	37,80373	24,24216	39,41023	38,85009	35,2857	14,03162	43,71933	54,79256	44,67562	26,90118	54,07963	40,19763	48,0446	52,67055	46,70024	39,82061	41,84965	41,00305	36,22216	27,24311	32,92958	47,2686	19,42107	13,45594	23,78019	29,81412	20,28715	45,98295	27,48363	14,9895	41,28792	30,23735	27,04658	16,91389	45,45065	27,10592	33,64839	25,76391	35,47739	27,44564	31,27881	27,02392	20,95201	12,8125	25,7168	32,97808	22,52494	18,38479	17,19482	34,36678	20,37598	17,02821	30,90883	8,13785	27,80732	19,73406	29,48794	22,14115	22,3711	21,78444	31,63441	16,94014	21,5576	17,4444	22,67159	18,45781	17,97393	20,24667	26,52699	21,09582	8,126451	2,70709	14,76431	20,06659	20,73345	9,804998	15,71245	11,17581	20,63992	10,58832	12,75979	14,52649	15,62555	12,56348	13,83144	14,47164	15,046	16,00934	14,43234	14,4152	12,14965	8,32228	12,34057	15,82815	6,848613	6,361074	12,07069	8,92345	15,93564	3,82702	5,909594	2,969717	6,591235	9,434268	20,24867	3,955502	9,519438	3,891122	12,74688	7,867898	10,40852	8,458776	12,33318	10,58563	8,592853	7,820858	5,778625	8,388317	6,056933	4,943012	7,905407	4,16494
5/27/2020 5:59:00 PM	76	6,160616	17,51216	13,058	0,7768983	16,7019	13,96621	19,90751	8,657853	43,71014	20,48623	29,95103	30,66409	62,53288	19,41341	40,03295	37,21706	36,2643	21,54779	47,1283	29,61995	15,62521	12,36696	29,21461	25,36451	52,783	63,84637	31,19156	47,79434	62,00948	55,74056	65,67571	52,55305	70,58445	44,27829	68,4203	53,03492	58,18337	46,13367	54,3107	58,13377	55,61001	38,73439	63,59508	52,54441	21,87024	19,95317	36,77408	36,6161	51,05769	39,07936	31,46372	22,32814	87,55652	53,84933	60,50364	44,88506	69,24174	66,42359	63,89079	70,40555	63,45395	58,93326	58,2997	54,67492	57,24035	41,92487	48,24602	72,71497	24,71879	17,62385	38,32898	23,59672	40,48319	39,59045	35,31512	14,44877	45,75197	56,10722	44,95738	28,35151	55,89744	40,97501	48,63312	52,94733	48,62739	41,70051	42,60741	41,59849	37,15621	28,05931	33,40158	48,13903	19,43669	13,15581	23,73287	29,76341	20,3766	46,38084	27,32483	14,98584	41,35479	30,88024	27,91245	17,54324	44,25294	28,54208	34,18607	25,8008	37,32966	28,15726	31,20959	27,36067	21,03704	13,01897	25,82774	33,50969	23,1098	18,90611	17,50442	33,95606	20,52671	17,09818	31,17091	8,935676	26,83183	19,83125	29,22891	22,93325	22,42609	22,37794	31,33642	16,98138	21,48458	18,59983	22,74101	19,76556	18,01144	19,92119	25,41349	21,55891	8,095298	2,739763	14,78289	19,64661	19,68971	10,20813	16,06121	10,94938	20,01748	10,95304	12,08423	14,6129	15,4901	12,78024	13,45131	14,43537	14,15541	16,76786	15,09229	13,66724	11,60346	7,824451	12,16781	15,31596	7,798478	6,363215	11,32502	8,523846	15,82663	3,931324	5,955736	3,33285	6,613271	9,093101	19,98446	4,16791	9,291903	3,884077	11,99657	8,228062	10,5113	8,350949	12,07428	9,984321	8,229304	7,110618	5,786224	8,572405	6,427526	4,615592	7,860647	3,659165
5/27/2020 7:59:00 PM	78	0	0	0	0	0	0	0	0	0	0	0	0	0	0	0	0	0	0	0	0	0	0	0	0	97,30389	24,61842	64,20984	28,93119	33,13716	26,3628	36,22147	26,33241	32,81775	19,32996	24,59963	15,61637	16,43457	20,39076	31,86651	19,72894	32,49703	31,28688	28,17992	5,262351	2,307001	8,366766	27,10406	31,72946	37,52673	87,78514	33,46368	28,0705	77,44978	67,91024	83,48281	71,09209	81,22195	55,55682	70,92459	76,97544	80,9212	77,32801	75,94344	61,24289	41,25781	59,57104	71,43023	52,17376	21,55939	16,86125	30,72364	43,8331	67,36896	66,60976	30,61975	16,03158	88,41816	67,04024	69,96368	85,16095	92,79731	96,77671	90,07116	81,29869	79,65441	95,7883	85,82408	69,45569	61,42649	48,34487	73,47578	74,18884	16,93019	12,64416	37,05798	50,64966	44,20584	37,73859	39,86558	12,95908	60,84771	90,3393	82,73693	44,02216	81,09354	75,57243	80,79604	81,83459	77,50484	74,73247	73,14206	57,11124	42,61626	39,79899	73,39467	56,37544	14,48538	5,831813	19,51564	28,14572	38,76389	52,64153	29,26393	7,418075	78,42866	66,05024	82,50195	38,52647	63,56301	67,10481	69,89252	60,51165	76,79909	59,7534	74,4994	69,74007	65,30338	40,75452	65,23983	26,88288	19,67286	5,622375	29,97016	15,35788	26,0637	31,21422	18,55721	14,4114	46,69665	77,11193	66,52644	52,20871	65,35001	53,36615	49,24514	63,33962	58,81797	32,33671	53,03824	75,03925	29,99641	28,35302	34,34205	44,60233	9,680662	4,625746	9,671474	7,227702	7,739487	14,08682	3,283184	1,594275	15,53631	16,34346	14,25432	17,95086	14,29521	14,58934	13,33831	10,35754	11,03718	9,584509	7,101294	11,18852	9,547414	8,554515	7,651	12,44467	4,387572	2,997072	2,267766	1,898072
5/27/2020 9:59:00 PM	80	7,387959	20,09512	13,47625	0,6097342	18,16513	15,50488	21,3628	8,887323	44,13255	21,78506	32,94644	32,93276	64,20425	21,37503	43,71146	39,84327	39,37459	22,24642	48,96137	30,56863	16,88398	13,86377	31,17491	26,98138	55,78713	69,82296	34,60744	52,29229	68,07361	59,66277	70,53278	56,91797	74,56004	47,45558	73,53884	57,63546	62,38153	49,56034	58,49504	62,78818	57,92585	40,29903	67,08844	54,76693	22,11117	20,36383	38,86018	39,17869	53,24216	40,96154	32,98671	24,20998	89,31871	60,32501	64,2124	48,23718	72,71656	70,12634	67,44466	73,44827	66,08511	61,78638	63,29306	58,4969	59,60274	43,99094	51,82395	75,73428	25,34704	17,85995	40,51801	25,25323	42,38188	41,48997	37,24677	15,66707	47,63711	59,79789	46,93336	29,54265	58,55009	42,7312	51,44265	52,71587	49,31698	42,30224	45,03633	43,11098	38,52909	28,84077	34,68999	49,80389	19,71237	13,37402	23,46637	29,805	19,82185	46,69623	27,29318	15,68157	41,74976	31,65458	30,18443	17,62779	45,58369	29,41976	35,16378	26,20814	39,26102	27,63139	32,36205	28,8094	22,02856	13,80637	26,03096	33,83345	23,81535	18,42099	16,27086	34,30938	21,66812	17,41234	31,489	8,279799	27,30673	20,00718	30,25821	22,67628	21,80876	23,45615	32,27322	17,10143	22,4989	17,8784	23,15298	19,62685	18,43812	20,53271	25,27548	21,54033	7,731474	2,749986	13,93678	19,75188	19,68059	9,659662	16,37309	11,15543	20,49818	11,59587	12,73576	14,80762	15,67528	12,94602	13,87855	14,84196	15,19887	16,88315	14,58202	13,71035	11,79121	7,815608	12,34776	15,24508	7,195583	6,351196	11,508	8,791446	15,53769	4,067405	5,654841	2,945748	6,801503	9,481861	18,87005	4,364431	8,850989	3,831441	11,62605	7,932417	11,15544	8,694049	11,73346	10,22063	8,121962	6,868299	6,320251	8,329741	6,358243	4,539815	8,048671	4,009588
5/27/2020 11:59:00 PM	82	6,807029	20,81482	13,42451	0,6506272	19,21164	15,34759	23,10911	9,945429	46,10798	22,8326	33,71774	32,7859	64,86115	21,59393	43,44468	40,887	39,79325	23,85949	50,67563	30,64531	17,20822	13,13046	31,60864	27,59905	58,89209	71,63538	37,62772	54,30558	70,94296	62,45303	73,04723	59,13979	76,65292	50,01859	75,16502	60,10838	63,77859	50,40258	60,58321	64,78642	60,11398	43,08736	68,78799	55,73393	22,47423	20,43967	38,72596	38,89796	55,37474	41,94345	35,14471	24,96402	90,87305	63,41492	65,5687	50,51476	74,71741	72,77927	69,59245	77,3595	68,14345	62,53495	65,66837	59,93169	62,48267	46,03884	55,13201	77,80007	25,92942	18,52094	40,11743	24,8432	41,40494	42,29539	39,45388	15,55827	48,6669	62,49958	48,90963	30,50971	59,83966	43,87033	53,1641	54,08792	50,40768	40,73918	46,07033	45,02618	39,36831	29,35573	34,94688	50,73193	20,39048	13,28547	23,71608	29,11825	20,81558	48,20872	27,84441	16,15191	41,95762	33,47735	29,97479	17,06137	47,23046	28,84249	35,63052	26,14134	39,46888	28,93305	32,28041	29,46424	21,68165	12,88434	26,33807	33,37471	23,7011	18,15187	14,60854	36,22216	22,04472	18,51928	32,20456	8,309019	27,28075	20,28591	30,05906	22,28013	22,71241	23,67727	33,20554	16,94014	20,98178	18,39633	23,42983	20,29882	19,17896	20,08165	26,68981	22,34465	7,875774	2,708748	14,39255	19,69952	19,17351	9,231047	15,92285	10,46772	20,45411	10,69794	12,65431	14,20811	15,52595	13,52032	13,55776	14,23243	15,00104	16,67517	15,44796	13,59133	11,98746	7,537785	11,83867	15,62928	6,588679	6,703485	11,52112	8,839178	16,0052	4,058218	6,016178	2,895046	6,417233	9,260887	20,85799	4,376451	9,223864	3,830405	12,33892	8,15857	10,15487	8,334715	12,55257	10,15314	8,534346	6,909193	6,143002	8,480328	5,625898	4,498231	8,0734	3,610536
5/28/2020 1:59:00 AM	84	7,081262	20,57796	13,78626	0,7395972	18,69336	15,61996	25,25185	10,39221	49,97645	24,25184	35,42496	33,16576	65,94275	21,88681	44,40263	41,98145	41,37165	24,62893	52,05398	30,98102	17,22439	13,03071	31,64657	27,43397	61,01065	74,04496	38,72223	56,5482	73,79871	63,68113	73,90107	63,19988	77,22846	50,98731	77,4256	61,65215	65,34158	51,99326	62,97607	66,58405	62,1779	44,53387	70,96381	56,83376	23,21853	21,20399	38,44704	39,14857	57,19883	44,56345	35,87374	26,21166	92,67697	64,78055	67,6461	52,41083	76,05265	76,04202	70,8243	79,72225	69,66319	64,46873	67,55167	62,05267	63,8233	46,26997	58,15242	79,66216	25,99331	18,20603	40,99131	25,22664	43,59562	43,37947	39,96325	16,32771	50,684	65,10307	48,81721	30,50059	60,04683	45,22077	55,51986	56,34415	50,35635	42,31826	47,44467	46,64602	40,06245	29,44028	35,32556	51,92646	20,71127	13,0955	24,07673	29,7002	20,7644	49,12957	27,53827	16,1832	42,2628	33,20299	30,76315	19,01961	48,11098	31,0483	36,41667	26,28827	39,08178	28,82571	33,05462	29,26434	22,5487	13,04984	26,59994	34,70297	23,165	18,45567	14,696	35,41177	21,69665	18,16942	32,10116	8,972632	27,18791	20,74485	30,60808	22,79807	23,72769	24,26096	32,88572	17,47672	21,41792	17,6396	24,05932	19,94398	19,65255	20,14928	25,85613	21,598	7,907755	3,029122	14,57138	19,58665	19,08336	8,619861	15,51614	10,93778	20,63204	10,85447	13,19601	13,74019	15,2247	13,65191	13,92622	14,39987	14,65034	16,38387	15,09546	13,90687	11,55021	7,811809	11,4573	14,86979	7,708056	6,584812	11,81331	8,747375	15,87347	3,810718	6,467313	2,807457	6,551723	9,042468	20,27596	3,876202	9,252807	3,97208	12,1902	7,935663	10,22319	8,655435	12,35936	9,763483	8,245952	7,325998	6,271552	8,377474	5,554197	4,499198	7,654454	3,831095
5/28/2020 3:59:00 AM	86	7,977868	20,53734	14,27698	0,5267048	19,48552	16,44093	25,26691	9,960489	50,68502	25,7284	35,85088	34,76107	67,49654	22,28358	46,31093	42,03926	41,15882	24,614	53,20996	30,87629	17,2668	13,76098	31,9208	27,43555	62,8096	77,17989	40,82407	59,92706	76,58054	66,06053	77,82514	64,38909	79,3978	52,51506	78,3991	63,63086	67,61668	53,4355	64,92278	67,66171	63,5329	44,70001	72,08857	58,56654	23,36946	20,63211	39,39283	39,60724	59,52938	46,23915	36,92128	27,75669	92,68458	67,90071	69,81839	54,78435	78,34653	77,6014	73,01454	82,02579	71,73609	67,18522	69,97272	62,95805	65,65208	46,90684	59,24431	80,38911	26,336	18,07831	40,78836	25,18319	44,27498	43,20534	41,49846	15,81862	51,01818	63,16209	50,69995	31,42884	60,16827	46,25338	56,29346	58,06545	50,52608	43,78751	47,97144	47,12831	39,98121	29,81226	35,85696	51,17975	20,28508	12,85726	24,12121	29,32084	21,04153	50,60297	27,47645	16,03269	42,38692	35,03343	31,84537	18,68887	48,38542	30,537	37,36607	26,57756	39,37078	29,07466	33,05234	29,5597	22,04942	13,54415	26,30671	35,31001	22,7131	18,39267	15,14175	35,03965	22,06641	19,12419	32,90893	8,988104	28,00197	20,85599	30,85054	22,93249	23,56909	24,79996	32,49676	17,28089	21,62322	18,07713	25,01865	19,66049	19,97458	20,60442	25,64165	21,91216	7,507253	2,705847	14,68612	18,70496	19,15706	8,781291	15,52802	10,98634	20,70119	10,73345	12,82334	13,88201	15,50951	13,35558	14,0147	14,60924	14,91821	16,07641	15,65401	13,32104	12,08071	8,120028	11,39465	14,88526	9,446286	6,395681	11,46483	8,45242	15,61243	3,942101	5,968998	2,907272	6,444933	9,289762	19,67866	3,830681	9,084259	4,014976	11,61721	7,960392	10,08897	8,361102	12,47935	9,9035	8,083969	7,013429	5,94351	8,480742	5,420052	4,115827	7,66758	3,761122
5/28/2020 5:59:00 AM	88	7,525005	21,5864	14,93562	0,7710267	20,28093	17,10723	25,6268	10,01188	51,79164	26,09783	37,33891	35,63696	69,25322	23,48433	48,11637	44,43047	43,44289	25,22229	56,55434	31,53763	17,60279	13,56757	31,8654	27,13079	64,12025	77,85201	42,18404	62,57668	79,4119	67,97096	79,44939	66,95892	81,86429	54,66464	80,85889	65,43526	69,92526	56,45924	66,09141	69,02291	65,02045	44,45699	73,43343	59,69324	23,02145	21,07448	39,75644	39,86731	60,98364	46,47698	37,11587	27,82569	95,0744	68,91702	72,14191	53,65142	79,51861	79,18007	75,04421	83,90176	73,57317	70,25531	73,37747	65,564	66,05638	48,54595	61,5893	81,60409	26,60174	18,28981	42,06973	26,05638	47,46567	45,015	40,68759	16,4124	55,10071	65,21324	52,15041	32,11442	62,39797	46,92971	56,8444	58,88864	53,46272	44,28886	48,71437	48,74835	40,24384	32,51292	36,15565	51,53715	20,49942	13,26813	24,05566	29,1628	21,19432	49,50625	28,01496	16,56996	42,41711	35,30967	32,74965	19,75416	48,54954	31,21201	38,46527	27,18834	40,25972	29,70684	32,72574	29,47033	21,9467	13,77528	26,11302	35,68869	23,31206	17,68747	15,09091	34,87497	22,53848	19,41893	32,81664	9,30634	28,59949	21,69996	32,37622	23,39854	23,48952	24,24797	31,82174	17,88696	21,99478	19,0531	24,31712	20,40389	19,01595	20,33875	25,69256	22,45924	7,707228	2,523072	14,86413	18,88546	19,08191	8,50996	15,63716	10,86842	21,14169	10,93101	12,99382	14,41465	15,60628	14,22345	13,94832	14,07687	14,54092	16,04671	15,1948	14,02976	11,71537	8,250512	11,43678	15,1979	9,481792	5,807914	11,59317	8,473004	15,76447	4,064434	5,984264	2,880332	6,645668	9,240301	19,72964	4,303024	9,675689	3,963445	12,13839	7,832118	10,21683	8,505747	12,68043	10,17753	8,617513	6,892476	6,011619	8,288226	6,227274	4,172607	7,404882	3,536486
5/28/2020 7:59:00 AM	90	7,765254	21,84523	15,24619	0,5818965	19,72846	17,51699	26,39457	9,529454	52,9157	26,28495	39,51087	36,57997	71,22569	24,94391	49,64613	45,18243	43,11692	26,17353	57,72354	32,74094	18,2769	13,855	32,1464	26,41758	67,66461	82,59021	44,87608	65,01092	81,61575	71,49847	82,34458	70,22747	84,26276	54,89543	83,28712	66,26437	71,12049	58,09335	68,82128	71,03407	65,90546	46,11074	75,75666	60,95449	23,1498	22,25823	39,92582	38,89306	63,12562	48,51279	39,89501	28,93623	96,16525	72,00362	74,15693	55,91159	80,04523	81,16918	76,69872	86,43264	74,81661	70,1311	73,66553	68,37685	66,66487	49,23401	62,0649	81,70135	26,90602	18,51715	43,4594	25,67025	48,06898	45,91277	42,29747	17,14626	54,56524	68,16376	53,77846	33,5358	64,95654	49,21972	58,77114	60,35291	52,02026	45,32611	49,98563	50,50115	39,98922	30,97018	37,47555	52,81548	21,38056	13,8608	24,05566	29,86786	21,45343	51,0521	29,20196	16,66356	43,95951	37,0488	34,2899	19,88112	50,05277	30,83112	38,83013	27,59449	39,43586	30,51932	33,6792	30,12143	22,1922	13,55424	27,23046	35,37958	23,15892	18,18323	14,92996	34,46328	22,42146	19,73993	33,73391	9,573525	29,09441	21,9199	31,72206	23,06704	24,12177	25,01098	33,12017	18,16527	21,29559	18,81687	25,04055	20,66113	19,42301	20,31948	25,65408	22,84179	7,203664	2,807112	15,23251	18,27179	19,54907	8,553686	15,47372	10,70216	21,05513	10,33495	13,16486	14,73026	15,84978	14,05884	14,23339	14,28555	14,92505	16,74348	14,27505	14,2765	11,44134	8,234415	11,21457	14,74393	8,448759	5,742153	12,11235	8,811754	15,72447	3,871436	5,877404	2,847936	6,591719	9,499889	20,01775	4,254324	9,500235	3,831924	12,26003	8,07112	10,39802	8,427899	12,16208	10,03896	8,296723	6,718266	6,26796	8,236697	5,70423	3,932844	7,494613	3,520598
5/28/2020 9:59:00 AM	92	8,426794	21,54807	15,51482	0,7518927	20,86428	19,05	26,3007	10,61181	53,48351	26,55062	40,40396	37,69313	72,37677	25,55081	51,61113	48,22454	44,59887	27,29146	59,32761	33,50989	18,81065	14,11535	32,351	27,70993	68,45236	86,74065	46,84585	67,48557	84,88168	72,07443	84,99372	73,1755	85,90704	57,19131	85,36893	68,13515	72,98817	61,19786	70,72717	74,06899	68,69827	46,45523	77,34222	62,51084	23,3982	23,07243	40,4492	39,43012	63,93927	49,81039	40,04587	32,22943	96,67752	75,62742	77,38948	57,74426	83,07314	82,59782	79,67423	87,68333	78,11594	72,12132	76,0074	69,39475	67,39342	51,09064	64,52248	82,69617	26,87866	18,21197	43,9841	25,93128	49,38349	47,01661	43,30577	17,19123	57,29547	67,80034	54,86958	34,67106	65,80184	49,82109	61,17187	60,96339	53,27067	46,57866	51,58998	51,95362	42,30431	30,83783	38,76955	53,00882	20,76778	13,61848	23,7205	29,74697	21,2033	52,60479	28,11036	17,44184	44,71195	38,39716	33,85292	20,60373	50,17041	31,63047	38,21198	28,39025	39,87815	30,8399	34,73462	30,2544	22,49344	14,60482	26,40549	35,80563	22,7562	18,99031	14,71727	33,59354	22,58034	19,85156	34,2879	9,88181	28,53414	22,41069	33,09882	23,96137	24,21025	24,55045	32,7455	17,62758	21,46096	19,02941	24,47212	20,2531	19,26344	21,28992	25,60089	22,34969	7,075114	2,72802	14,37783	18,75014	19,39089	8,743025	15,05512	10,70388	20,57886	10,18001	12,76601	14,38633	16,41067	13,71125	13,89893	14,75561	15,09892	16,89717	14,41783	13,39833	10,96126	7,576397	11,09624	14,54348	8,338653	5,288945	11,21698	8,668973	15,88003	3,898859	5,973144	2,799307	6,67765	9,22393	20,16351	4,30703	9,290452	3,594855	11,9246	8,02629	10,42344	8,357304	12,46643	9,885404	8,299278	7,098945	6,207449	8,056616	6,003123	3,934987	7,61971	3,620897
5/28/2020 11:59:00 AM	94	8,751797	22,57094	16,14694	0,5979913	21,84316	18,59354	27,06434	11,06191	53,92732	27,91881	41,74113	38,68037	73,66773	25,6623	52,6088	47,95031	45,90503	27,15752	60,85054	34,79885	18,71415	14,48159	33,17045	27,74446	70,20882	88,47597	50,26297	69,79472	87,16837	74,56986	86,6956	76,59848	87,44218	60,91555	88,08833	70,27955	75,35456	62,29879	74,10063	72,96405	71,4479	48,27171	78,57876	65,13531	23,82916	23,06173	41,04526	39,10837	65,42385	51,84302	41,86105	33,33423	98,51204	78,01351	80,08469	60,43814	84,10969	85,40128	82,84221	89,04034	81,29607	73,97829	77,36517	70,81123	66,62019	52,03443	66,69236	84,40788	26,5493	19,21965	43,95316	26,38823	51,61079	47,02269	43,46603	17,05446	58,39937	69,78683	56,13147	36,39127	67,57917	50,70272	60,35975	61,52686	58,39723	49,87849	52,46429	53,34107	43,83524	31,22963	39,63631	54,1302	20,55661	13,61516	24,10505	29,56448	22,41932	54,78379	30,04919	18,30149	45,08642	39,09973	34,77979	20,8783	50,0344	31,68069	39,16998	28,22502	42,01888	30,8819	35,19431	30,7043	22,74329	14,53353	27,8632	36,15343	21,96549	18,50616	14,60026	33,88269	22,72028	19,62499	34,46473	8,829853	29,1179	22,7895	32,11255	23,5023	24,88913	24,63597	34,16756	17,72125	21,95665	18,99791	24,47254	20,58653	19,9169	20,77891	25,41294	22,0432	7,392311	2,633524	13,92946	17,72595	19,396	8,65136	14,37977	10,50674	20,5953	10,61802	12,94547	14,71168	16,0121	13,7138	14,12426	14,83276	15,37426	17,11013	15,00553	12,94077	11,8013	7,742389	11,16925	14,46259	8,263015	5,544872	10,84687	8,296792	15,47442	3,925798	5,652906	2,730645	6,405904	9,482413	19,08681	4,439793	9,021539	3,800357	11,62743	7,809461	10,26035	8,643069	12,06171	9,922151	8,333611	6,225063	5,98979	8,245675	5,515653	4,558121	7,795439	3,424859
5/28/2020 1:59:00 PM	96	7,861752	23,28001	16,20455	1,00706	21,35161	19,222	28,24664	11,21519	57,45525	28,45574	42,1656	39,53354	75,11453	26,90567	53,3466	49,70139	47,45987	28,79725	61,33096	36,59566	19,08951	15,39587	33,07457	28,74164	73,28636	90,32536	51,11586	72,33581	90,05512	77,3352	89,19769	78,48116	89,88492	62,56846	89,34634	72,66191	77,50891	64,96373	75,78671	77,8353	74,23795	50,19859	80,40015	66,79294	23,77183	23,13523	41,27971	39,09123	67,50704	54,94702	43,20327	34,45976	98,03652	79,25632	81,71046	64,06873	85,09201	87,65162	84,12791	90,40886	82,58931	75,47822	79,4733	73,47134	68,69163	53,09247	65,08607	85,08221	27,01826	19,01242	42,85643	27,06683	53,24636	48,1822	46,68677	17,63877	60,56263	72,5134	58,0346	38,37305	70,212	52,65183	62,77858	62,75586	60,48077	50,08179	52,5009	54,86897	44,09607	32,27695	39,39835	54,22919	20,73967	14,06595	23,70807	30,12897	24,16584	53,65571	30,73704	18,41996	46,14936	39,12598	35,30103	21,49715	52,65922	32,92765	39,86648	29,10554	43,19995	31,16649	34,72149	30,85648	23,71229	14,7992	28,92801	37,1913	22,42609	17,94112	14,05946	34,19762	23,23393	19,47095	34,49188	9,311035	29,90433	23,57973	32,24684	23,51825	24,44995	24,80914	33,30232	17,68353	20,38475	18,82571	24,75112	19,91014	18,96745	19,94439	25,97093	22,6901	7,534054	2,801379	14,15679	17,73168	19,42854	9,301366	14,64087	10,38786	20,91077	10,77697	13,11146	14,84513	15,26864	13,48157	14,1943	14,97817	14,5298	17,40115	13,94797	12,70308	11,06646	7,665575	11,36363	14,57366	8,722714	5,585488	11,10059	8,630569	15,5256	3,963514	5,564765	2,726293	6,316658	9,178824	18,94825	4,15223	9,065747	3,923104	11,47643	8,018485	10,47697	8,368701	11,46268	9,8385	8,308467	6,627846	6,100036	8,267642	5,688205	4,274079	7,746671	3,561837
5/28/2020 3:59:00 PM	98	7,84773	22,54932	16,05072	0,8088114	21,68801	19,3969	30,19079	11,39679	57,88372	28,04364	43,97519	41,16455	75,98137	28,37623	53,79373	48,68064	47,66011	28,34003	63,96172	37,02006	18,83296	14,47751	33,18751	28,11084	76,24006	90,97322	53,47722	73,90481	92,58144	79,94059	91,294	81,1162	91,09223	65,57016	91,05058	75,25151	79,52296	67,02186	78,80375	77,99797	76,06073	52,97517	81,7421	69,26213	23,99246	23,26364	42,0731	39,93086	69,62299	56,87175	44,8506	35,3632	99,00751	80,95284	84,9493	65,32818	87,6184	89,52635	86,8902	92,72823	83,90528	77,40668	80,68054	74,54742	70,97714	54,35669	67,86293	87,36489	27,78259	19,45803	44,08377	28,05889	54,77924	49,39289	47,62993	18,63547	61,4287	72,73009	60,55206	39,7266	71,35272	54,39482	63,98237	65,94571	60,92037	51,80281	52,64368	56,06385	45,26553	32,25215	40,9183	55,63591	21,35196	13,00571	23,37202	29,4934	22,29671	54,1487	29,49713	18,76244	47,80828	40,36182	36,16677	21,71274	52,82804	32,99017	41,39223	29,19167	42,28186	32,58683	36,28191	32,04645	23,37499	14,83056	27,28469	37,01254	22,62827	18,20865	13,78109	34,34475	23,04024	20,34007	35,47221	9,129089	29,36347	24,35545	33,11056	23,52937	24,2517	24,56952	33,8713	17,66026	21,01521	18,71339	25,26954	20,74015	20,11391	20,32735	25,9404	22,46857	7,522518	2,573497	13,91889	18,09067	19,49602	8,879588	14,88305	10,66824	20,46592	9,962009	12,74149	14,99268	15,56822	12,98402	14,17295	14,33135	14,47081	16,29649	14,04558	13,63299	11,06398	8,080653	10,59502	14,39241	8,703581	5,31478	10,9317	8,885942	15,79465	3,852923	5,638332	2,704189	6,257737	9,305233	19,79678	4,21281	9,18055	3,640307	11,44735	7,619226	10,37584	8,199463	12,52086	10,30117	8,446688	6,528654	5,851639	8,01814	5,501216	4,0969	7,664125	3,311022
5/28/2020 5:59:00 PM	100	8,182679	24,51764	16,90008	0,9497265	23,15857	20,37308	30,06983	11,7117	58,88787	30,04773	46,13623	41,05355	77,50104	28,31662	53,89644	50,37846	50,9375	29,2499	66,53363	38,40276	18,67623	14,94495	35,16143	27,89021	77,63317	93,36684	55,55192	74,75562	94,71956	83,63548	93,03265	82,8614	93,13245	67,32296	92,25825	78,21748	81,00229	68,73916	79,84976	79,73012	78,16168	53,2653	83,16472	70,33205	23,87655	23,40151	42,25713	39,93549	72,68692	57,47955	46,47291	36,11565	99,33646	83,32498	86,40535	68,65454	89,15942	90,87174	87,32289	94,08295	85,83617	80,2931	82,24283	77,12049	73,1601	55,68558	68,78951	88,62849	26,93468	19,87608	44,37535	26,66294	56,28281	51,22258	49,90226	18,61592	65,17629	74,78752	61,76807	41,51622	75,09539	55,90573	65,99747	66,58656	62,22115	52,22784	53,33078	56,34975	45,74603	33,08833	42,21616	56,26596	21,30043	13,15104	23,02318	29,18435	24,05932	55,40071	29,02782	18,42762	48,16037	39,81646	36,51207	22,089	53,02781	33,50775	42,59374	29,60364	42,41753	32,58538	36,19446	32,45905	23,21238	14,6875	27,96709	37,0432	21,95831	17,70543	13,56571	33,9287	23,257	20,6299	35,46384	8,817903	30,26988	24,16079	33,54484	23,54844	24,09704	25,38662	34,18338	17,67476	20,65622	18,49145	24,27953	20,06811	19,94923	20,93812	26,11053	22,9463	7,577572	2,661914	13,65447	17,37186	18,75967	9,175854	14,35407	10,2665	20,25827	10,09995	12,65438	14,24196	16,05845	13,18295	14,04357	14,28065	15,07426	16,60954	13,61123	12,92323	11,13133	7,851114	11,14245	14,40878	6,867472	5,490164	10,667	8,533379	15,50667	4,048202	5,60331	2,763732	6,36363	9,437929	19,45644	4,40118	8,93464	3,787854	12,24055	7,986434	9,860397	8,695292	12,60354	9,743244	8,496629	6,397201	5,881618	8,379131	5,727993	3,957366	7,620953	3,569159
5/28/2020 7:59:00 PM	102	8,956054	24,19934	18,11989	0,7330349	24,34012	20,55275	28,7748	12,1406	59,29957	30,35346	47,38548	43,39108	78,72299	29,30171	55,64102	51,90436	52,27295	29,8499	66,34809	38,35344	18,93236	14,64308	34,2986	29,03349	79,02837	94,3654	57,96011	75,74444	95,75681	85,74596	94,00296	84,8754	93,54712	70,59924	93,73342	79,94108	82,75932	70,25214	81,04762	81,85407	79,40015	55,17111	84,55108	71,43733	24,47551	23,73688	43,08134	42,14702	73,27358	59,76094	47,56059	37,98844	99,70339	85,8513	89,4715	71,16006	90,34351	92,88786	89,25018	95,12883	89,20473	82,19724	83,1601	81,1888	74,53449	57,31827	70,51738	89,82462	27,01364	19,03107	44,48055	27,05799	57,1187	51,64373	50,97943	19,23139	65,06272	75,554	63,72251	42,30473	76,22078	57,53827	68,32622	67,16644	62,41898	53,59306	54,75285	57,6816	46,12926	33,02788	42,59733	56,23301	21,60084	13,06476	23,05005	28,67705	24,82924	55,97425	29,77819	19,10754	48,72175	41,00368	37,91763	23,62532	53,68286	34,40049	42,80228	31,11744	42,46823	31,75903	36,33697	33,14994	23,34584	15,191	28,42887	37,86535	21,72227	17,88524	13,20299	33,51764	23,99135	19,88768	36,55421	9,456994	31,14107	25,59833	33,49214	25,06943	25,50598	24,74594	35,38537	18,73439	21,30851	19,02389	24,83615	20,83782	20,29047	21,18604	25,91996	23,52025	7,283171	2,859679	14,3138	18,10973	18,75373	9,023196	14,23878	10,30014	19,2461	10,31299	12,99659	14,94709	15,84231	13,31082	14,12107	13,89845	14,30468	16,41585	14,9504	12,83274	10,76509	7,514921	10,71722	14,4322	7,039539	5,347107	11,07033	8,453525	16,19191	4,12605	5,69822	2,87529	6,437334	9,370302	19,59722	4,578498	9,212672	3,555965	11,48893	7,955834	9,814808	8,473488	12,85346	9,620082	8,163821	6,354167	5,772961	8,43743	5,321479	4,153404	7,376009	3,595477
5/28/2020 9:59:00 PM	104	8,800426	27,60513	18,38093	0,7125193	24,33293	22,78929	30,93833	12,85547	59,90999	31,25166	47,36406	45,27499	81,18148	29,80444	56,86643	53,67361	53,07436	31,11959	68,16134	38,97388	19,09731	14,2508	34,9705	30,30994	79,93045	95,27728	58,40428	78,87137	96,9074	87,58344	95,54771	87,09792	95,25567	71,55621	94,95794	83,01614	85,4892	72,84566	82,93449	82,82874	81,4468	56,59117	86,15488	72,28848	24,02872	23,54795	43,853	43,39433	76,315	61,71205	50,95159	39,32976	99,70547	87,44936	90,23176	72,66399	91,87645	94,03431	91,34727	96,74963	89,94447	84,38433	83,87642	82,54642	76,17263	57,55789	72,59664	91,52955	27,36337	18,98631	45,12689	28,28145	58,95468	53,69633	52,95701	20,10997	66,06992	78,13046	65,77766	43,41519	77,62683	59,39427	70,36971	68,58491	66,11786	54,36084	56,24909	57,75483	46,43312	34,82924	43,24271	57,96944	21,3246	13,58974	23,08673	29,0156	25,22229	57,41351	29,38558	19,12647	49,79457	42,05363	39,10409	24,2977	54,08123	34,51875	43,2184	30,84619	41,99671	32,3222	37,29291	34,63887	23,41899	15,21565	29,64488	38,37133	21,1879	17,14799	13,35565	33,54429	24,11355	20,58991	36,81946	9,633898	31,05023	25,31492	33,58208	24,27539	24,59777	25,65774	34,23367	18,9622	21,77249	19,24521	24,1496	20,65022	19,67514	21,45405	25,56283	23,32215	7,682361	3,092603	13,69578	17,28469	19,32796	8,972977	14,21758	10,55116	19,66678	10,45217	12,49724	14,41921	15,46067	13,50444	14,28513	14,5718	14,36422	16,51263	14,49989	13,24139	11,53528	7,448401	11,13602	14,24769	6,409566	5,597991	11,03476	8,527299	15,30746	3,81431	5,634257	2,738105	6,393402	9,216332	19,78856	3,897684	9,117278	3,77694	11,57459	7,825695	9,712159	8,213625	12,57205	9,677278	8,540629	6,899384	5,949795	8,219358	5,198248	4,16867	7,503869	3,716084
5/28/2020 11:59:00 PM	106	9,145185	27,05895	18,09599	0,9077973	23,55735	21,28695	33,43432	12,97117	64,38737	32,19461	48,69509	44,12557	81,92632	31,28053	59,08233	56,06799	53,04328	33,24996	68,23173	41,16739	19,05497	15,21413	33,47211	29,0337	82,85981	97,11504	62,14695	81,07317	97,36979	88,46451	96,82859	88,74786	96,33732	73,52833	95,57264	83,76347	86,73119	72,91529	84,37991	87,13605	83,00039	58,61026	88,06027	75,59758	24,10526	25,30877	43,69212	41,2221	77,36164	63,6048	51,92736	41,12366	99,85529	89,62685	90,9755	73,41843	93,31564	93,82323	91,88419	97,86162	90,57319	86,05597	86,58109	84,23485	76,40839	59,07251	74,40347	91,94159	26,83756	18,98963	44,46328	27,33837	59,43655	54,19657	55,55316	21,12235	65,97528	79,25923	67,60155	44,53568	79,45195	61,59622	71,934	71,48818	65,76191	55,60194	56,93682	59,48111	46,32634	34,61546	44,56296	58,15029	21,31687	13,73985	22,96675	28,7576	25,41819	57,8172	31,20648	19,94287	49,75913	42,56245	39,86876	24,36899	55,38433	35,66783	43,54215	31,95561	43,94321	32,98333	37,54214	34,19928	23,49981	15,0478	31,4039	38,42728	21,71716	16,92114	12,88572	33,26647	23,69806	19,87573	37,11283	9,881328	31,77533	25,74554	32,67118	25,83831	24,11886	24,53429	34,30716	19,50791	22,94837	20,05444	23,62	21,0043	19,40091	19,95876	26,60982	24,42626	7,309558	3,000594	13,15152	17,10454	19,50403	9,133304	15,05498	10,34766	19,02568	10,46716	12,82183	14,02769	15,06245	12,40399	13,50692	14,13738	14,01484	16,42946	14,41721	13,42555	11,16048	7,723115	11,00312	14,06077	7,063993	5,48001	10,55392	8,380582	15,80377	3,844496	5,321204	2,726431	6,506341	9,308756	18,74351	4,152505	8,388248	3,950666	11,46579	7,952795	10,53002	8,23642	11,36929	9,556739	8,576137	6,479747	5,757488	8,321728	5,548532	3,845878	7,520653	3,481294
5/29/2020 1:59:00 AM	108	8,450832	26,81311	18,37803	0,7211538	25,49465	20,33232	35,18464	12,73728	65,46516	31,44762	51,32398	45,79279	82,71345	32,22155	59,48221	56,30679	53,85679	31,2462	69,89432	41,95845	19,24721	14,54472	33,76347	28,7911	83,496	96,93634	62,97345	80,99642	97,44045	88,80754	97,05495	89,61269	95,97563	76,48176	96,97606	85,59544	89,01242	75,17503	85,81228	87,96958	84,60143	60,3317	89,06416	76,40356	23,95557	25,3804	43,41339	41,53798	78,92062	66,56886	52,92247	42,60265	99,82986	91,60484	92,47901	75,41087	94,25771	95,642	92,67593	97,89967	92,67131	87,39605	86,65887	86,28606	78,62878	60,98544	75,39809	92,26556	26,44058	18,39854	45,8267	28,92027	59,73302	55,08068	56,02212	22,0289	69,81612	81,53716	68,95494	45,5859	81,33966	63,48571	73,61654	72,51603	66,67074	57,98353	57,92198	59,85509	47,007	34,94447	45,14672	59,75788	21,78603	13,81417	22,71151	29,01104	23,96966	58,89755	30,13933	20,13684	50,83008	43,985	40,35139	24,95842	56,54116	35,55122	45,32943	31,2127	43,1889	33,3944	37,98982	35,16502	23,37982	14,85086	29,70802	37,91287	21,44577	17,02766	13,38121	33,02167	24,07556	20,08759	36,68559	9,466387	30,44858	25,62963	33,43792	26,34719	24,58499	25,27748	35,44899	19,71347	23,48413	19,55909	24,55197	20,74616	19,55806	20,40423	26,13112	24,34329	6,862704	2,800619	13,15967	17,02897	19,61366	9,398555	14,04792	9,921805	19,81108	10,21393	12,81181	14,2709	14,94433	12,31591	13,57835	14,00973	13,95805	16,75101	13,93471	12,98036	10,90649	7,38409	11,35472	14,32527	5,686546	5,792095	10,89592	8,12956	15,00891	3,670839	5,284247	2,881922	6,430289	9,25688	18,32698	4,743452	8,703925	3,913434	11,39333	7,726155	10,43691	8,55486	11,33248	9,540368	8,710213	5,957117	5,867457	8,403446	5,526428	4,047925	7,248839	3,576066
5/29/2020 3:59:00 AM	110	9,154647	28,04695	19,07065	0,6361903	24,94053	22,55657	36,82769	12,611	68,32801	34,31705	51,9726	46,11717	84,11307	32,79316	60,99276	59,16321	56,68463	34,24887	72,66371	43,81003	20,2944	15,65829	33,76851	28,17591	85,40099	97,76305	66,37233	83,76811	98,94252	89,85011	98,13529	91,55276	97,54629	77,01412	97,78314	88,02781	91,55014	76,31493	88,70206	88,62856	84,77992	62,08312	89,39518	79,06168	24,8164	24,98162	42,58103	41,09783	82,46381	70,93861	54,83326	44,38247	99,74028	92,22349	93,2912	77,81202	95,73718	97,51471	93,36304	98,90114	95,14824	89,18829	88,14752	89,22269	80,7454	61,85635	77,47658	93,73667	27,26645	18,58422	45,04608	29,14761	62,44405	57,84055	56,42505	22,88814	71,56284	83,66988	72,01011	45,7447	83,70338	64,96684	74,33798	75,78339	67,80876	58,49262	58,25597	62,61848	48,05434	34,99261	45,53002	60,80653	22,24511	12,92427	22,97787	29,1686	24,88976	59,17067	32,67559	21,30637	50,99331	43,78986	41,28192	25,88452	57,62654	36,26023	46,13609	32,42851	44,17344	33,28048	38,6216	35,18029	23,97664	14,97803	30,79064	36,64981	20,69864	17,80076	13,16016	34,09642	24,6828	20,16599	38,09039	9,667951	30,15646	25,39326	33,58505	27,06793	25,19127	26,21941	35,44844	19,52317	23,09053	18,99107	24,02409	21,20794	19,86834	20,92935	25,87001	23,61696	6,987871	3,214177	13,62905	17,10012	19,51432	10,03012	14,50507	10,10831	19,38412	10,72813	13,0238	13,9573	15,07585	12,04548	13,33844	13,85562	14,20058	15,98095	14,0301	12,74004	11,12048	7,677388	11,78686	14,24141	6,249033	5,236102	11,12836	8,329602	15,16212	3,761605	5,257516	2,752059	6,46683	9,436824	18,57447	4,573525	9,17385	3,733698	11,76033	8,131562	10,50322	8,561629	11,50869	9,244861	8,701509	5,945513	5,966789	8,125346	5,581068	3,835862	7,521691	3,556864
5/29/2020 5:59:00 AM	112	9,053036	29,43047	20,28273	0,6394369	27,56735	23,40331	36,92142	13,00094	69,52697	35,67356	54,55986	46,77373	86,00989	33,52578	62,3506	61,00057	58,10572	33,78827	74,21116	43,94307	19,58741	14,8003	33,15781	28,01676	87,91032	98,33375	68,36981	86,62536	99,43786	90,04503	98,66137	92,10723	98,25812	79,75969	98,45732	88,73978	93,83739	78,72098	89,98219	90,68579	86,80275	63,42065	90,40776	80,28176	25,76778	24,01594	42,64312	42,27109	83,61952	72,19123	55,59032	44,17136	99,91061	94,80865	95,2886	80,79693	97,7303	97,12326	94,55253	99,18552	95,34856	90,14291	90,21013	91,50089	81,88647	63,379	78,57166	94,62042	26,62771	19,41976	44,07079	28,73958	64,15984	59,66228	57,87557	25,22222	72,66938	83,80727	73,16541	47,90541	83,65633	66,88432	76,38526	76,68801	69,28072	60,46151	61,00631	64,88327	49,15306	35,51365	46,26471	60,44513	21,82423	13,727	23,16396	29,08032	25,08669	60,14299	31,31507	21,50074	51,73581	44,87615	42,02013	26,19073	58,90128	36,27832	45,95892	33,1382	45,08074	33,43619	39,62664	35,3679	24,54306	15,33965	29,96236	37,86825	20,54411	17,36095	12,49378	33,2233	25,3496	20,52526	38,46126	9,832146	29,03349	26,27003	34,80424	25,66451	24,50217	25,8524	35,83188	19,27892	22,86534	18,78695	24,07694	21,52534	19,79153	21,57852	26,37758	23,95219	6,75246	2,807595	12,74211	16,28779	19,24397	9,632586	14,33328	10,82339	19,8059	10,60331	13,08535	14,37597	15,14237	12,31999	13,72306	13,88663	13,74006	16,03939	14,04109	12,6501	10,63481	7,646718	11,57528	14,66975	6,421447	5,218074	10,73628	8,171488	15,33474	4,158654	5,189683	2,668131	6,305261	9,194713	18,32269	4,179377	8,259491	3,610604	10,12945	7,805524	10,85495	8,297	10,94786	9,400489	8,849055	6,230105	6,279979	8,053782	5,359057	3,876962	7,182112	3,394604
5/29/2020 7:59:00 AM	114	9,57311	29,03984	20,4559	0,721292	26,97647	23,53587	38,33949	13,63761	69,50976	36,74956	55,75714	49,36229	88,64307	34,13089	63,33921	62,94161	57,98912	36,69409	76,04872	44,64288	20,64261	14,46584	32,73521	28,34252	88,09785	98,59326	68,48226	87,58138	99,69392	91,11399	98,81258	93,93831	98,92387	81,48051	99,08965	90,76025	95,29585	81,28336	90,3632	92,28214	87,08465	65,77863	90,72571	82,31812	24,65821	23,53075	41,98994	42,53799	85,75962	74,03404	56,77518	47,01391	99,8249	94,40243	96,72504	82,90099	97,9032	97,43824	95,8104	99,38696	96,05016	92,47796	92,24028	92,68367	82,53116	64,52732	81,16144	95,73366	26,07116	19,06416	44,06699	28,32435	67,3003	59,95491	59,44739	25,89509	75,08041	84,94938	75,28149	49,45285	85,344	68,73025	78,8094	79,36927	72,56921	59,62893	62,1625	65,51256	49,92808	36,83576	46,83833	60,70147	22,77188	12,66088	23,1907	29,16625	27,33352	60,07958	31,62536	21,38007	54,03066	47,01688	43,00288	26,21229	58,99342	36,13084	45,66645	33,41181	45,64034	33,6256	39,90233	36,00776	24,48794	14,79485	29,4188	38,68121	21,0197	17,70108	11,65651	32,92807	25,16813	21,09568	38,68701	10,24239	29,29294	25,52968	33,82972	25,19707	26,49902	26,01217	34,98322	20,15605	23,89555	19,32762	23,30522	21,10121	18,39868	21,76704	25,50004	23,18627	6,968667	3,179916	12,98927	16,29068	18,65316	10,53624	14,84285	10,52387	18,90155	11,00229	13,01814	14,03515	15,27002	12,80994	13,44254	14,30861	13,77811	16,09741	13,44289	11,32433	10,70665	7,747844	11,17409	14,10284	6,079313	5,842037	9,781304	8,025599	15,46426	4,268209	5,730755	2,789981	6,308854	9,297635	19,58023	5,138774	9,165768	4,182278	10,36645	8,334507	9,93189	8,698124	11,71219	8,912397	8,443232	5,518001	5,947241	8,534068	5,007874	4,596735	7,716278	3,86736
5/29/2020 9:59:00 AM	116	9,519368	30,57015	20,71224	0,7949271	26,6925	24,83608	39,56828	13,92248	70,77006	36,51899	57,20387	50,90822	90,4184	35,79638	64,85252	63,37851	60,41237	35,14119	76,73809	47,15532	19,73765	14,76936	32,6222	28,97471	88,50982	99,18283	74,10622	90,65643	99,79153	92,26363	99,3319	94,07501	99,20792	85,50121	99,24521	90,61195	97,46504	81,99251	91,48893	94,24811	88,76616	66,1209	93,13074	84,14671	26,16801	23,75525	42,04769	42,62931	87,87681	76,73299	59,33583	49,62685	100	96,20966	97,29368	83,47018	98,74939	98,0674	96,40576	99,55896	97,61522	93,78343	93,3093	93,2579	84,42232	65,81248	82,15772	95,65664	26,3532	18,77266	45,12351	28,87033	66,9436	59,7981	61,18867	26,47892	77,94375	85,9299	77,36883	50,36971	86,00886	70,09269	80,73131	80,28929	72,68111	60,95913	63,2644	67,10094	51,20449	37,57522	48,75754	62,14357	20,6947	13,04777	22,3186	28,10815	26,96349	61,68172	33,67574	22,37145	53,96448	46,86216	43,51535	26,48361	59,44828	37,36821	47,12602	33,56978	44,87014	34,96415	40,70831	35,32155	24,77205	14,93113	30,78208	39,08405	20,48236	17,1167	12,11165	32,49357	25,09146	21,4881	38,44241	9,631272	29,9551	26,81345	35,75887	26,30768	25,68834	25,5839	36,42448	19,95206	24,32133	19,49934	24,07617	21,84965	19,00496	21,77995	25,79956	23,37499	6,428699	3,051641	13,34535	15,64379	19,0328	10,22305	14,49271	10,3145	19,55888	10,62106	13,11574	13,838	14,58616	12,12692	12,64893	13,52675	13,4739	15,44747	13,66096	11,78479	10,73428	7,874876	11,2241	14,55322	6,324188	5,671972	10,95311	8,237181	15,4845	3,98479	5,168476	2,714136	6,568924	9,052969	18,46921	3,531512	8,865841	3,623453	11,31631	7,519066	10,84487	7,997072	11,58115	9,32195	8,305359	7,709578	5,951591	7,777686	5,438149	4,149881	7,064062	3,806504
5/29/2020 11:59:00 AM	118	10,26415	29,93424	21,38152	0,7378012	27,50594	24,35683	38,84194	14,47157	70,71604	38,29417	58,35924	51,98877	90,63757	37,52141	65,79687	64,28749	62,32828	37,38009	77,35501	47,80166	19,3779	15,01444	32,9434	28,39053	89,24908	98,42044	72,31619	92,44198	99,87394	94,27422	99,18	94,86627	99,0078	87,06579	99,39393	92,29118	97,05308	83,25204	92,87992	94,46066	90,87375	66,93869	93,70103	86,18327	25,56407	24,1284	42,83654	44,00614	90,26823	78,37603	61,06495	50,83022	100	97,27985	97,54579	85,57672	99,04295	98,01192	97,8621	99,41438	98,03652	95,49168	94,58161	95,15079	84,29778	67,31377	83,82646	95,45452	26,97675	18,55431	45,08241	29,38226	66,84854	59,66967	62,67138	26,89558	80,23659	87,91273	80,0909	52,37566	86,77705	70,2028	82,03905	81,37275	74,25889	62,93788	63,87973	67,76112	52,10101	38,20817	49,50846	61,52542	20,28121	12,79634	22,70868	28,61344	27,88552	63,14124	32,61059	22,79496	55,07689	48,48972	45,22823	26,43429	59,52034	38,77189	48,15477	34,79885	46,09355	34,1981	41,24668	36,14605	24,8262	14,48504	29,60157	38,90328	20,3585	16,54413	11,84274	32,43589	25,50819	21,18783	38,48986	10,67218	29,53104	27,31121	35,63827	26,75419	25,2761	25,92258	35,82193	20,42288	25,39264	19,08239	25,03475	21,96204	19,28161	22,44219	25,55931	22,86334	6,412881	3,170867	12,59581	15,81399	19,28624	10,00111	14,41762	10,27893	19,13655	10,07937	12,63511	14,24908	14,88741	11,44155	13,14276	13,80388	13,38183	16,02219	13,53103	12,2612	10,63087	7,543517	11,4555	14,333	5,869322	5,820278	10,2819	8,215695	15,64842	3,824948	5,275337	2,548561	6,227827	9,109748	18,61047	3,859969	8,87344	3,669181	10,08572	7,668615	10,35761	7,971513	11,34691	9,481859	8,405864	6,647602	5,916708	7,5822	5,313398	4,013802	7,39459	3,429763
5/29/2020 1:59:00 PM	120	9,580433	30,44817	20,22056	0,9679626	27,77299	26,5942	40,4624	14,65966	73,18414	38,38915	59,50591	53,67519	91,37669	38,39654	67,4922	67,14697	62,60693	36,74106	77,57398	48,93719	19,62803	14,48725	32,22253	27,71179	92,23675	99,32375	76,18748	93,43073	99,88589	94,33964	99,8202	96,28571	99,19894	87,68098	99,51412	94,24936	98,05965	83,46065	94,55238	95,73967	91,10784	68,6466	94,73557	87,86087	26,55753	23,03458	42,55961	43,13785	91,35015	79,53311	63,47079	53,82598	100	97,49855	98,31641	87,96613	99,31056	98,84705	98,32497	99,61961	98,83891	96,33497	96,29338	94,79845	85,14686	68,59659	85,96223	96,20545	26,91334	18,46851	44,58354	29,30558	68,00847	61,3764	63,45553	27,87481	82,12105	89,78241	83,53773	53,77396	89,65587	71,94719	82,84724	81,92309	75,29591	64,51233	66,3505	68,93285	53,27143	39,2267	51,03876	63,1344	21,1399	13,14683	22,28282	28,11926	26,50212	63,36477	32,92295	23,4089	55,85289	49,44311	45,72054	26,7316	61,85089	38,75553	48,21445	34,40706	45,96776	35,43208	41,49128	37,01979	25,36728	14,28237	29,88409	39,40905	20,30608	16,49978	11,47864	31,49722	25,94261	21,00762	39,93632	10,40271	30,8765	27,14273	36,68007	27,16539	25,57824	26,45916	35,1394	20,9232	23,99197	19,38585	25,25786	22,2123	20,04152	22,82542	26,50648	23,16555	6,507377	3,102274	12,0211	16,84986	19,8356	9,620358	14,78103	10,85703	18,61088	10,12406	13,55624	14,50763	14,52234	11,45308	13,36338	13,48599	14,1496	15,50032	14,08253	12,70999	11,47484	7,737967	11,41751	14,28161	5,584729	5,501976	10,50633	8,381273	15,56007	3,748135	5,585074	2,721941	6,216637	9,156857	19,39061	4,458928	9,154164	3,748342	10,4807	7,829009	9,876977	8,343004	11,89904	9,432196	8,497527	5,899439	5,785394	7,9224	5,74457	4,014907	7,380844	3,351086
5/29/2020 3:59:00 PM	122	 	 	 	 	 	 	 	 	 	 	 	 	91,74721	40,13353	68,416	68,75505	63,13543	38,47985	79,05677	50,92272	18,79462	15,21876	30,7367	27,99397	 	 	 	 	 	 	99,78414	96,64097	99,55723	89,12833	99,81308	93,97657	98,07526	83,76692	96,22217	96,50661	92,49703	70,11702	96,02544	90,1883	26,965	23,16575	44,00578	42,71511	 	 	 	 	 	 	 	 	99,72749	99,02547	99,16301	99,868	99,02769	96,78196	97,27081	95,51013	86,46808	69,84963	87,92358	95,776	25,5582	18,77563	43,54671	29,88057	 	 	 	 	 	 	 	 	90,85455	74,75623	85,33427	84,12218	75,74506	67,01012	67,97372	71,60098	54,49651	37,91224	51,63771	63,8275	18,94486	13,10842	22,06697	29,02472	 	 	 	 	 	 	 	 	 	 	 	 	 	 	 	 	 	 	 	 	20,32839	16,33807	11,73388	30,84445	 	 	 	 	 	 	 	 	 	 	 	 	 	 	 	 	 	 	 	 	 	 	 	 	 	 	 	 	 	 	 	 	 	 	 	 	 	 	 	 	 	 	 	 	 	 	 	 	 	 	 	 	 	 	 	 	 	 	 	 	 	 	 	 	 	 	 	 	 	 	 	 
