# Supplementary material for: Neuroblastoma signalling models unveil combination therapies targeting feedback-mediated resistance
Source: PLoS Comput Biol. 2021 Nov 4;17(11):e1009515. doi: 10.1371/journal.pcbi.1009515 (PMC8604339; doi:10.1371/journal.pcbi.1009515)
Supplement: S2 File — (ZIP) [file pcbi.1009515.s023.zip › drug_sensitivity/RO512_test/AZD_RO_synergy_IC50.txt]

AZD6244 -0.136288789932261 1.61765884323651 0.141167940639226
RO512 -0.210210935577492 0.51272352465212 0.0320649131717862
