# Supplementary material for: Neuroblastoma signalling models unveil combination therapies targeting feedback-mediated resistance
Source: PLoS Comput Biol. 2021 Nov 4;17(11):e1009515. doi: 10.1371/journal.pcbi.1009515 (PMC8604339; doi:10.1371/journal.pcbi.1009515)
Supplement: S2 File — (ZIP) [file pcbi.1009515.s023.zip › drug_sensitivity/RO512_test/AZD_RO_synergy_IMR32.txt]

Label: AZD_RO_synergy_IMR32
Metric: Phase Object Confluence (Percent)
Cell Type: IMR32
Passage: 1
Notes: 
Analysis Job: AZD_RO_synergy_IMR32

Date Time	Elapsed	A1, Image 1	A1, Image 2	A1, Image 3	A1, Image 4	B1, Image 1	B1, Image 2	B1, Image 3	B1, Image 4	C1, Image 1	C1, Image 2	C1, Image 3	C1, Image 4	D1, Image 1	D1, Image 2	D1, Image 3	D1, Image 4	E1, Image 1	E1, Image 2	E1, Image 3	E1, Image 4	F1, Image 1	F1, Image 2	F1, Image 3	F1, Image 4	A2, Image 1	A2, Image 2	A2, Image 3	A2, Image 4	B2, Image 1	B2, Image 2	B2, Image 3	B2, Image 4	C2, Image 1	C2, Image 2	C2, Image 3	C2, Image 4	D2, Image 1	D2, Image 2	D2, Image 3	D2, Image 4	E2, Image 1	E2, Image 2	E2, Image 3	E2, Image 4	F2, Image 1	F2, Image 2	F2, Image 3	F2, Image 4	A3, Image 1	A3, Image 2	A3, Image 3	A3, Image 4	B3, Image 1	B3, Image 2	B3, Image 3	B3, Image 4	C3, Image 1	C3, Image 2	C3, Image 3	C3, Image 4	D3, Image 1	D3, Image 2	D3, Image 3	D3, Image 4	E3, Image 1	E3, Image 2	E3, Image 3	E3, Image 4	F3, Image 1	F3, Image 2	F3, Image 3	F3, Image 4	A4, Image 1	A4, Image 2	A4, Image 3	A4, Image 4	B4, Image 1	B4, Image 2	B4, Image 3	B4, Image 4	C4, Image 1	C4, Image 2	C4, Image 3	C4, Image 4	D4, Image 1	D4, Image 2	D4, Image 3	D4, Image 4	E4, Image 1	E4, Image 2	E4, Image 3	E4, Image 4	F4, Image 1	F4, Image 2	F4, Image 3	F4, Image 4	A5, Image 1	A5, Image 2	A5, Image 3	A5, Image 4	B5, Image 1	B5, Image 2	B5, Image 3	B5, Image 4	C5, Image 1	C5, Image 2	C5, Image 3	C5, Image 4	D5, Image 1	D5, Image 2	D5, Image 3	D5, Image 4	E5, Image 1	E5, Image 2	E5, Image 3	E5, Image 4	F5, Image 1	F5, Image 2	F5, Image 3	F5, Image 4	A6, Image 1	A6, Image 2	A6, Image 3	A6, Image 4	B6, Image 1	B6, Image 2	B6, Image 3	B6, Image 4	C6, Image 1	C6, Image 2	C6, Image 3	C6, Image 4	D6, Image 1	D6, Image 2	D6, Image 3	D6, Image 4	E6, Image 1	E6, Image 2	E6, Image 3	E6, Image 4	F6, Image 1	F6, Image 2	F6, Image 3	F6, Image 4	A7, Image 1	A7, Image 2	A7, Image 3	A7, Image 4	B7, Image 1	B7, Image 2	B7, Image 3	B7, Image 4	C7, Image 1	C7, Image 2	C7, Image 3	C7, Image 4	D7, Image 1	D7, Image 2	D7, Image 3	D7, Image 4	E7, Image 1	E7, Image 2	E7, Image 3	E7, Image 4	F7, Image 1	F7, Image 2	F7, Image 3	F7, Image 4	A8, Image 1	A8, Image 2	A8, Image 3	A8, Image 4	B8, Image 1	B8, Image 2	B8, Image 3	B8, Image 4	C8, Image 1	C8, Image 2	C8, Image 3	C8, Image 4	D8, Image 1	D8, Image 2	D8, Image 3	D8, Image 4	E8, Image 1	E8, Image 2	E8, Image 3	E8, Image 4	F8, Image 1	F8, Image 2	F8, Image 3	F8, Image 4
6/12/2020 6:17:00 PM	0	19,16411	18,10469	14,05096	10,0085	10,20267	12,91273	11,70963	14,32167	13,09343	9,523169	11,57715	17,12257	31,4164	11,93517	11,64055	15,08773	18,76616	11,57542	13,38901	18,1183	13,94383	10,76405	16,43761	21,49584	24,12965	17,81112	14,02029	9,552113	20,49355	19,78483	17,32862	19,4362	28,28042	24,78759	30,63219	17,34817	18,57731	19,33825	19,28382	21,29898	19,47101	16,4307	15,38772	18,517	15,58231	16,84399	14,60641	16,35645	18,53884	12,89235	16,43492	7,645682	21,73754	19,49464	19,50141	20,95173	37,91888	28,0209	20,44492	20,78547	19,85743	23,75559	19,95164	20,43995	18,3113	16,49563	20,96624	19,56717	13,21549	9,379975	15,28335	16,80958	11,51145	11,18079	11,77967	6,735191	20,3974	17,99362	13,48503	17,31059	16,45405	20,11032	21,54931	25,96796	28,96939	22,78073	21,93165	25,69014	18,88325	13,77528	16,96487	21,73381	14,97278	10,64552	16,81491	11,37586	15,85351	9,855147	7,682084	9,31069	15,65104	18,729	18,54063	18,74247	17,5708	19,34364	25,68033	25,08918	48,24844	19,69655	21,08747	18,78185	17,97704	32,35923	19,3359	16,77111	10,16357	24,26738	11,14728	13,55534	14,51999	13,11498	12,00424	11,84115	15,20972	27,64258	19,4277	19,85984	21,09216	47,71559	25,80487	21,43581	19,25813	23,75152	25,14644	20,35381	16,48596	29,68045	18,54636	14,75658	14,05905	20,43525	15,66244	11,67074	26,20766	9,18145	13,75939	8,818316	14,57574	14,92947	16,40432	15,15252	47,07552	17,1826	18,45	17,9101	18,78737	15,84528	22,02946	18,44013	26,90629	16,92895	22,16505	18,07139	15,4338	7,565415	19,99834	10,95636	23,96441	7,417316	14,26503	8,342451	12,04949	10,66845	17,26438	9,574767	12,40985	13,1337	17,94554	11,24565	8,484126	13,79241	15,90621	10,89536	32,57474	13,04024	16,77712	11,22265	7,894492	9,611239	22,29049	9,455197
6/12/2020 8:17:00 PM	2	23,53476	25,59592	19,5374	12,34002	11,9009	17,13037	18,44635	17,79399	14,95848	13,90459	12,12816	23,35834	44,30246	14,48601	14,0223	19,40829	23,35468	16,83224	17,48149	21,17781	18,09647	11,78638	19,52932	23,66262	24,47627	19,55584	16,74777	12,08119	26,82375	26,94553	24,72342	26,06591	38,78101	27,73776	30,34621	23,56129	22,74128	23,66359	22,71469	24,87228	23,92669	24,75388	19,65752	22,05716	17,28483	17,30106	18,92497	21,7077	19,48117	13,8809	22,05446	10,19072	28,28795	25,0127	22,43659	29,62775	46,21533	39,92374	27,16844	27,46111	26,1917	29,2238	26,50309	26,58274	24,65413	20,45535	26,95271	23,72803	15,73393	12,22073	18,36083	19,92885	9,674167	14,9426	14,4762	9,69952	25,38841	22,53199	16,70528	20,62583	20,18768	29,39324	27,63463	32,57799	34,71016	28,50831	29,09393	30,26926	21,74604	17,21513	22,46822	27,0401	16,46372	13,37934	22,89221	15,47655	19,30731	12,95784	10,07737	13,19263	23,08321	23,61897	24,03231	26,43353	24,35124	24,87518	34,52552	29,43164	47,14799	25,6239	28,87896	24,68425	22,28393	36,34829	25,69939	25,15673	14,0203	27,03636	15,75162	16,5241	17,04403	15,01417	15,65014	15,365	21,28716	32,68754	24,74131	22,62807	26,35403	51,17561	33,11657	25,19161	23,35371	29,63854	32,36662	23,40586	21,35223	32,70979	26,08553	18,18862	17,69307	25,4671	20,91498	13,30874	33,39371	10,85212	17,41421	13,29686	20,27361	19,05083	21,03069	19,56234	47,44702	22,43085	21,68566	18,70448	24,31014	22,51879	29,59591	22,45773	30,56227	20,69774	29,72825	22,71648	17,11973	11,02979	25,37854	15,26643	25,78464	10,63246	17,44785	10,41736	14,84327	14,113	20,38137	12,69721	15,14755	16,86858	17,47507	13,51169	11,2527	15,09512	17,05363	15,28901	38,99294	17,69928	21,46172	14,00614	9,097867	12,62358	26,08968	12,88496
6/12/2020 10:17:00 PM	4	24,81204	27,63491	20,49618	13,01075	12,62993	19,28458	19,52765	19,53491	17,31716	13,54339	13,48551	24,55419	40,32355	16,22562	16,62025	21,48355	27,6146	16,74376	18,24996	22,51927	18,81369	12,57771	19,44691	25,80598	27,00335	20,55793	17,12285	13,51618	25,73463	30,95588	24,3187	27,26555	43,06733	29,80921	35,50253	24,46549	24,23982	26,00886	24,22586	25,59557	24,07487	22,23827	20,68952	24,46867	16,40259	21,141	21,3007	21,74258	22,86963	16,02598	21,53922	10,66942	28,32863	25,36817	24,98985	31,31673	46,46047	36,41495	27,03526	30,34517	28,70779	32,60659	28,16906	30,28508	24,78634	23,26081	29,43911	25,65415	16,27653	12,78701	20,3699	22,53523	10,23313	14,5633	16,25317	11,30312	25,44893	25,16281	18,82142	23,46458	22,7111	31,17395	28,48834	33,64148	32,48169	28,94942	28,32511	31,62861	22,202	19,23609	24,55626	30,8189	16,30167	14,73551	24,61587	18,31309	20,55717	15,75397	11,05604	13,57842	24,84893	26,5808	25,98641	28,5463	25,43629	25,38675	35,83927	29,15644	52,09031	27,12761	29,78711	25,65498	23,13253	35,19624	27,89878	25,74899	15,83119	27,64196	16,39761	17,95155	19,54009	15,53637	17,05909	16,75723	23,00211	33,99087	27,73016	24,08053	28,59672	52,89311	35,18256	26,18707	26,31272	32,37891	34,12778	26,94573	23,40483	33,58131	27,8918	18,75414	21,39009	26,08691	21,2779	13,23752	31,63393	12,66254	18,96946	13,37478	22,01875	21,99913	23,35723	18,94818	45,8187	22,95051	23,90266	22,94174	26,79239	23,69205	29,1244	23,76285	33,07741	23,55514	29,50742	22,42644	18,28125	10,03779	26,64277	15,51227	27,33788	12,02192	18,71187	10,69304	16,21153	14,46826	21,24517	13,31841	14,36685	18,01503	20,40043	14,7382	12,1359	16,65451	17,9347	16,01542	45,69277	18,65357	23,88774	15,23928	10,66154	12,25057	28,12769	13,18945
6/13/2020 12:17:00 AM	6	25,06314	26,48196	23,89078	12,83792	13,78578	21,56754	18,36518	21,06909	16,92929	13,9852	12,79178	26,14556	40,60664	17,26383	15,83727	21,53577	26,08001	16,26153	19,73053	22,7178	20,08027	15,67045	20,91257	26,10176	27,32275	21,45972	16,08222	13,49691	31,73098	31,53638	25,93875	28,57013	36,04961	31,20662	32,06268	26,60188	25,84003	26,86305	27,65653	28,29741	25,96334	23,54533	21,65603	24,593	19,4695	20,25779	22,35418	24,77426	22,96205	16,20911	23,91586	11,84723	29,442	32,10786	28,23373	35,83077	46,8839	40,80391	30,19874	29,182	28,53911	33,67215	28,67284	31,17229	28,13827	22,83405	30,23348	28,43052	17,867	13,29783	20,81199	22,5259	11,53646	15,07101	16,86975	11,33324	27,19303	26,00838	18,26212	24,0929	20,47496	33,46555	31,87638	35,41122	37,85899	31,00768	32,43811	38,02401	22,03408	22,05052	25,54895	33,06898	17,98118	14,09835	24,4264	17,47368	22,26563	15,03737	12,42395	15,40707	26,94318	27,62883	27,86631	29,70007	27,86196	28,86998	37,95327	31,82333	50,74182	29,4505	32,45724	28,20948	21,30567	40,88507	28,84664	26,19778	17,22355	27,00313	18,49241	18,03831	20,64116	15,20025	17,98139	16,74507	22,1951	37,42022	29,22434	22,49026	30,56159	55,92632	38,27034	27,65556	28,89547	34,98881	35,79721	26,21968	24,78904	31,77242	29,07327	21,15841	21,91037	26,44714	22,7944	15,59896	33,83642	14,1103	19,48089	13,38417	25,18989	22,54331	23,69867	21,5281	49,37003	23,55845	26,26099	23,53006	27,37671	25,02777	31,07966	24,5148	33,73156	24,47834	32,53495	25,21158	18,51929	11,65734	27,23634	15,43345	28,5838	12,82252	21,78237	11,44604	16,18894	17,19876	23,72458	14,64087	16,39244	18,90611	24,16287	16,50102	13,14559	17,86272	18,91461	17,6235	45,97632	22,29443	24,71603	14,97431	10,47842	12,98478	28,07706	14,15451
6/13/2020 2:17:00 AM	8	25,72606	27,73106	23,91102	13,34404	16,10017	23,53289	21,53998	22,57426	18,31399	15,22726	14,49561	30,03758	44,15396	18,49408	15,77973	23,65032	26,80019	17,16049	21,82637	25,04311	20,862	20,69346	21,40142	29,34688	28,90038	24,68702	19,18608	14,71416	32,39894	33,81459	29,20156	30,00926	46,31591	33,26564	35,43483	28,0734	27,89228	28,77431	28,58464	29,57849	28,05109	25,88638	22,88883	27,8478	20,1338	24,4476	23,94348	24,79271	26,3103	18,0236	26,50482	11,67454	32,31321	30,50274	28,0446	36,95851	56,3595	41,88108	32,00839	30,19231	31,38401	34,58237	31,5661	32,37891	30,61188	23,46858	31,06226	31,00071	17,68015	14,83374	20,54004	24,85805	12,79564	16,41254	17,53164	13,75601	32,38264	27,97504	21,79169	25,58072	23,7292	35,29198	32,11324	35,42738	32,64071	31,82423	34,03971	39,10415	25,0699	22,07871	26,3322	35,66645	18,90418	15,44071	26,17934	18,96973	24,84216	17,29028	14,99185	15,9949	30,86111	31,50689	28,36013	30,73718	28,51978	30,63896	41,19854	33,90625	54,96222	31,59918	36,39659	28,71581	22,09936	41,55359	32,40557	27,17873	16,29663	29,43517	19,03155	19,16832	22,91253	16,32163	20,37273	18,20306	24,22931	39,24079	30,7894	24,96284	31,87009	52,26702	40,78008	29,78484	29,88678	38,11754	39,79408	26,83915	27,48156	35,17669	31,45495	21,27673	21,19688	30,97453	25,38849	15,10762	38,26053	14,31794	21,46524	15,99815	23,47757	25,90593	26,78258	23,75898	52,52499	24,9618	27,57502	23,17308	31,25104	27,81892	34,08405	27,01757	35,99304	26,33351	35,75169	27,99638	18,16596	9,742761	28,90978	15,9873	29,8919	13,9421	18,94839	12,80242	17,60783	17,24511	24,01974	15,12641	17,10489	21,27397	24,70394	17,31509	14,289	18,99771	20,56297	20,22042	49,09014	21,73215	27,4102	16,34484	11,06944	14,17261	30,94393	15,66493
6/13/2020 4:17:00 AM	10	30,24342	30,65139	26,23812	15,67114	15,91719	24,17406	21,16656	23,64418	19,96249	16,01707	15,53437	32,3126	44,59688	19,97478	17,8927	24,04323	28,90349	18,14103	23,74392	26,66466	21,12898	14,79388	23,80028	31,01266	34,50328	24,40505	18,57213	15,87775	32,1386	39,62229	30,91125	30,81516	45,2683	34,18953	36,14791	30,36286	28,88594	30,95284	29,85446	31,53467	31,65548	27,17742	26,90498	30,99159	20,62838	21,50068	23,62933	26,68256	25,50101	21,99423	26,8768	11,54648	31,43285	30,22104	28,21051	40,20357	46,74009	44,16605	38,30888	34,62181	35,67156	36,79204	32,74211	35,7003	33,06981	24,79119	34,93763	33,0218	17,03809	14,5528	22,33111	25,55654	11,61859	17,37027	22,38451	13,93133	29,58582	29,20756	23,26364	27,17321	21,57238	35,78048	34,08923	38,59369	37,46961	36,22126	39,8097	44,41375	27,48936	22,31405	30,87125	37,45496	19,15886	15,80162	26,10543	19,14042	26,92785	19,9359	13,5693	17,86051	30,94144	32,53392	30,22782	31,4678	34,12682	32,93165	42,14343	34,16936	57,88144	33,50423	37,52708	30,20778	26,0921	39,73136	35,91381	29,30406	18,68542	30,36452	21,13188	21,11737	24,31518	17,4665	20,36776	19,47972	23,17729	39,19008	33,95296	26,85697	38,20616	57,03484	39,85929	29,74173	30,6786	38,87675	39,40699	31,30837	28,67913	35,33142	33,84484	24,63638	23,58021	29,34074	26,0101	15,19991	36,38401	13,90887	22,51513	16,52113	27,20194	26,10142	28,82564	25,80038	58,87572	27,78398	29,76743	24,25881	32,30591	28,10601	35,45597	28,23864	38,23144	28,46955	35,22139	27,18024	20,70976	12,15842	34,42715	17,56058	31,79722	13,9544	21,09935	12,34603	20,31865	18,25327	26,49785	17,73728	16,83432	21,16731	25,44223	19,74386	15,35422	21,07862	20,95415	20,31443	53,87897	24,53021	29,08363	16,92556	11,37855	15,55012	34,1456	16,13719
6/13/2020 6:17:00 AM	12	31,80074	33,0841	29,00151	16,12891	18,0046	25,55219	22,98277	25,69995	22,46726	16,62716	14,69206	34,27222	48,35323	20,29938	21,05693	24,77523	30,53873	20,45196	23,98783	29,26082	21,08284	17,4989	24,83747	31,04201	34,3493	23,65564	19,00157	17,82155	38,06435	36,8138	33,85334	34,54817	51,2355	35,38861	40,70513	29,90516	29,41845	33,93568	33,28505	33,44406	31,64526	29,26504	27,73762	30,4443	20,45176	23,54105	27,18253	27,92364	24,98971	18,59375	29,71368	13,68514	34,73495	33,39081	30,33599	45,25669	48,86729	48,47929	39,28555	39,01373	37,53191	42,40999	37,42333	35,82718	33,80174	27,22922	35,18789	35,01306	20,21731	14,62153	24,07769	28,67285	12,22383	19,08067	20,60407	14,81564	32,56189	30,71922	25,09567	29,18401	26,85897	38,73439	36,23873	40,57762	37,72912	36,88756	41,1658	42,32476	29,19223	25,9712	30,98371	39,68598	20,55171	16,53384	28,77832	20,31284	29,06713	21,48652	15,7827	18,56785	35,66817	35,19286	32,21686	33,86577	34,96864	36,76821	46,08381	42,09238	56,79515	36,75874	40,44278	34,01982	27,48079	40,214	38,67519	30,65926	19,23443	31,97039	23,21245	22,04548	25,49915	17,06116	22,04873	20,39221	26,42055	39,80742	33,52896	28,41291	35,98931	55,692	44,67901	30,81724	34,03053	38,73059	43,36318	32,53661	28,5892	38,12424	37,67828	23,88477	25,40914	27,95667	27,92675	19,74089	38,68701	15,9183	21,05451	17,79005	29,39807	28,85617	29,96235	29,02665	60,03323	29,82399	31,08297	29,18988	33,90425	31,84116	36,79066	31,97502	38,62236	31,12014	38,96006	29,37085	22,32227	12,14011	31,65658	17,91888	32,34154	14,50548	22,69548	15,24646	22,29933	19,31663	27,74805	19,79388	20,35457	23,36089	27,56237	19,49602	16,45916	23,12389	20,94759	20,80694	52,15109	26,43429	28,96193	18,90646	12,50726	16,11288	34,93272	15,96299
6/13/2020 8:17:00 AM	14	32,97476	34,2249	30,09705	16,7633	18,13757	27,79648	23,41084	27,08175	22,76277	18,36946	17,43438	34,78808	48,42465	21,76773	22,05453	25,96243	33,50616	21,59849	26,67054	29,12356	21,95554	17,324	27,0995	34,11679	35,75866	27,12305	23,1011	18,55258	36,49909	41,41309	32,95508	36,21415	43,65018	36,40881	41,38097	33,67188	31,65292	35,90206	35,05098	37,46801	32,84123	32,12194	29,35939	34,47993	24,22545	27,46767	26,94594	29,29018	26,99989	19,0473	33,29824	13,91481	36,18998	35,39201	34,50473	42,96938	53,22225	49,46349	38,39357	40,08372	40,56449	43,62373	38,272	39,99538	37,83371	27,09093	38,96483	40,50501	16,5826	15,51931	25,37073	27,81796	12,38264	21,54088	23,37008	15,1224	29,99089	33,81873	27,30362	29,49437	26,88433	43,16092	37,69508	46,01376	39,11444	40,98717	41,7794	45,95553	28,42072	27,73749	33,86832	40,96603	22,17403	17,29471	32,33456	21,61493	28,08604	21,1095	15,57595	19,26241	35,78008	38,081	35,38268	34,62726	37,479	36,67662	47,3441	40,60808	58,54272	37,68161	41,51953	33,1911	28,89665	38,26563	41,12166	35,40893	20,49748	35,4579	24,92049	21,39816	27,88758	18,93505	23,49787	21,73989	28,22074	42,81444	37,65598	30,45016	40,18975	61,85738	47,83986	37,61294	34,17337	41,47464	46,39651	33,18102	29,60903	42,04942	38,61364	25,87727	25,93536	29,13482	31,24461	17,46746	41,82492	16,04906	24,591	18,06601	29,11141	29,75665	31,2529	29,42377	55,40666	31,12822	35,56684	29,35372	37,97683	33,92974	40,17152	32,7549	39,54805	30,24805	41,62218	31,04671	23,17039	12,28352	39,34309	19,45872	38,56474	15,85558	24,86171	14,30772	23,49967	18,95819	29,94536	19,69365	21,35576	23,65468	31,81021	21,35782	18,00522	23,89299	22,44067	23,0629	51,61928	28,37961	31,10072	19,5642	13,2961	17,45075	36,0255	19,3348
6/13/2020 10:17:00 AM	16	32,64451	38,05413	33,04425	21,04139	17,88151	28,36539	26,39499	28,8548	23,2865	18,75269	16,36377	34,40001	46,20661	22,43217	23,15215	28,57226	32,45883	24,54914	28,31703	30,39553	21,52879	16,95036	27,10517	37,93946	36,63275	29,07403	18,94113	21,19205	41,29966	43,53773	34,84693	38,57096	43,42672	39,15119	40,84259	36,26658	32,60209	35,39898	37,31135	36,19564	35,42013	32,75372	30,79969	35,80391	21,20752	24,6042	28,91378	28,07285	27,93573	20,61699	30,86407	14,82648	37,78729	34,68999	34,88782	44,1659	57,62489	53,89982	41,32737	42,69638	45,51738	44,04834	40,25136	39,26041	36,64774	26,95409	38,54214	38,88733	21,14791	16,1897	27,15772	29,49029	13,86529	21,42345	23,46458	16,40079	34,24458	34,26959	28,96745	31,24129	27,28814	45,77145	41,11565	49,19651	42,278	39,27256	43,19131	49,54672	30,71853	28,22688	36,44251	45,54321	20,95456	20,40417	31,33213	19,44242	31,42953	22,99804	15,70305	19,62222	37,6148	39,23222	37,23399	36,44411	36,68836	40,9911	49,52379	43,72721	58,90949	39,28527	45,09215	37,40558	29,07245	42,20809	41,13112	39,74235	21,59973	31,68104	25,38075	21,85462	28,26646	20,40713	25,1023	21,56437	32,23379	43,84451	37,95949	29,55529	40,89502	65,01624	51,70845	39,64079	39,74166	46,47795	45,3871	37,74557	32,68347	46,87494	41,0284	26,48948	28,63782	31,31832	32,62793	19,38412	45,8363	18,23	25,13297	17,71386	32,67815	32,09307	34,8195	34,05186	56,4399	33,21673	36,32529	31,30864	39,33204	35,22554	42,30397	37,16394	41,59897	31,24426	47,9204	33,23359	24,43282	12,52501	39,95683	20,69408	37,42346	15,3889	23,425	15,37702	23,04017	19,2736	31,80213	21,90256	20,88438	25,17822	32,46015	21,96017	19,05629	25,48512	24,4657	24,92809	54,6254	28,5302	31,1631	24,22069	13,74634	18,54492	39,29887	19,7391
6/13/2020 12:17:00 PM	18	35,29883	39,89051	36,06564	22,07898	20,79776	31,86015	28,24029	30,9891	24,87428	20,88417	16,44652	34,39841	47,51099	22,45068	23,5092	29,18055	39,47758	24,5251	29,42874	29,72701	22,42733	20,56815	29,23823	39,67044	37,61446	28,87054	21,89779	20,34628	41,62846	45,03489	36,56437	39,12474	51,23772	40,65843	43,73494	36,74776	33,3745	37,8344	40,43635	39,15327	37,85741	36,84267	30,03841	36,32025	20,98046	25,41356	29,247	28,37561	26,3992	23,51742	34,24728	15,96202	38,14068	33,70455	34,90495	48,66711	51,55097	53,0899	40,61222	45,84639	41,11019	48,31869	44,77999	42,70066	38,6169	28,64701	39,80942	42,30859	21,84371	17,15607	31,32599	29,24652	13,32014	21,27929	24,52524	16,93931	35,77137	35,81358	27,42947	33,88504	30,4434	45,33281	41,0273	51,30754	40,54473	41,50848	44,41348	55,30158	31,32965	29,47323	39,80832	44,94709	20,47545	17,77755	32,91211	19,33148	32,09563	22,80739	17,38402	21,81808	41,67979	40,17089	39,67024	38,61793	40,25054	40,96389	55,9884	46,0224	62,18294	41,04443	48,07679	38,37471	30,82676	48,02277	41,77304	34,68225	22,14764	33,59348	26,32088	22,69756	29,28271	21,11924	27,14053	21,99692	32,3269	43,85396	40,52726	31,79535	42,82929	61,13258	50,18603	40,77213	37,15427	47,84006	49,61056	36,9974	30,72495	45,2991	40,50681	27,94492	28,77798	32,15904	33,5054	20,68241	49,18407	18,08756	26,66363	19,07715	34,68799	33,17398	37,75399	33,71899	55,60261	36,95348	37,82127	32,70647	40,21006	35,76765	44,08143	34,89714	39,57373	35,98965	48,91972	34,58893	24,78019	12,21154	44,36969	21,53902	40,42109	15,79928	21,8328	14,83622	23,1976	19,94992	30,61609	22,61322	22,90333	25,73227	31,23557	24,15727	20,585	26,52693	28,15733	24,04641	51,11523	29,91158	30,69712	23,66483	13,27904	18,49048	40,65505	20,70713
6/13/2020 2:17:00 PM	20	35,63695	42,10205	37,00306	21,9112	21,04264	33,24402	31,99346	32,02918	24,94067	21,1057	17,9492	38,59845	44,3788	24,008	25,64192	29,33431	41,22915	24,78808	32,99376	33,46872	22,58185	19,90391	31,37171	38,26979	39,26772	30,93363	21,48058	21,67599	43,23573	46,75882	37,23965	41,01342	44,36499	46,34028	43,75207	38,36372	35,04642	39,34737	38,33651	40,43442	39,09655	37,12278	31,73139	36,78506	25,79472	25,41176	28,39668	32,18356	27,8795	22,72091	35,54639	16,79791	40,06812	35,32196	36,49274	46,65209	56,94587	55,76895	43,8208	47,59995	43,62829	46,55262	43,81942	45,75749	39,60281	29,07127	40,47435	40,98095	20,19659	19,57491	28,9526	29,42543	12,0622	21,31776	23,4949	17,63387	37,12271	38,92428	28,67326	34,44587	30,22167	46,58764	43,84878	53,74109	42,71607	44,77447	49,41832	51,14044	31,99416	30,6967	39,35808	47,35135	19,05656	18,42375	37,44943	21,48804	33,46734	23,39633	17,15876	21,32011	39,87166	40,35277	41,76344	40,27051	40,7664	44,77951	54,18103	47,22984	60,50322	43,00026	47,46636	40,1872	33,08798	42,15158	44,25343	43,2961	23,67471	34,25902	27,36427	23,68507	29,79919	23,31027	31,359	22,68982	32,88289	46,54585	43,03154	36,01873	45,27078	62,00528	53,44925	45,33564	38,67271	49,79374	51,9717	41,07676	32,39459	47,29422	43,41754	27,66903	30,54301	29,68259	34,24839	19,84175	53,01773	18,15222	31,3101	18,48496	32,95335	34,36015	36,75183	34,78849	54,4197	37,26984	38,6486	33,81424	40,12192	39,5144	46,42373	37,56583	45,38242	37,51506	47,2123	37,08437	24,37493	13,57883	44,62664	23,40276	40,42868	16,45219	24,98508	17,38347	23,08542	23,13053	30,93246	23,38618	23,16935	26,32094	33,22475	25,25027	21,49046	28,88767	28,9086	24,36761	53,31198	33,02601	33,46278	21,67081	14,17724	18,73384	42,51727	21,59455
6/13/2020 4:17:00 PM	22	36,0463	42,70419	38,47908	22,74709	22,15973	32,60092	32,21976	33,40261	25,86552	22,3785	17,28421	38,28395	55,31665	25,34096	27,51548	31,45281	36,57355	25,0992	30,49307	33,04501	23,58477	21,10743	32,38036	39,8642	40,52767	32,34313	20,64358	23,14987	44,48773	48,50866	42,02234	41,45578	47,43687	44,85929	49,34544	39,75969	35,31533	40,56152	41,46524	42,25596	40,82794	37,93933	32,61225	38,9135	21,30823	29,33411	29,51578	33,25521	27,20808	23,16112	32,84552	16,7146	39,01193	35,45093	37,74259	49,72667	56,71178	55,01277	41,45951	45,77186	44,64999	48,20617	46,6369	41,5607	40,5676	30,06935	42,46968	44,98225	20,09754	18,34307	27,86251	33,88781	13,18157	22,47175	23,12625	16,04478	36,25097	37,22073	29,04634	36,96494	31,7966	50,17166	49,39089	54,02928	43,70206	46,22942	49,45886	55,23064	32,62213	29,41562	41,78002	48,31268	17,84241	18,93153	33,61724	22,69176	34,74725	24,12847	18,557	20,95836	37,95148	40,48692	44,85142	42,15849	39,97231	43,7558	56,39402	48,20513	58,85044	46,46621	48,94659	38,43916	31,83044	51,22741	47,695	42,84933	24,98184	34,10436	27,58234	25,31112	31,42517	22,54856	33,34694	22,39376	33,86757	43,65903	43,32995	33,89133	47,94852	62,07249	54,92582	43,23925	39,41955	47,78031	54,5941	41,49605	33,3048	43,85561	44,64676	28,76851	32,7066	30,01927	35,13263	21,13927	50,70527	19,61656	30,49873	18,37194	37,74874	35,45134	37,3758	34,93962	63,1802	37,71006	42,96841	34,84334	41,73671	37,64838	48,84256	38,79849	41,67006	37,98125	52,13818	36,64457	26,81795	14,19644	44,60509	22,99825	40,25786	15,84224	25,96416	17,47396	22,75144	22,2192	34,35884	22,20615	26,08139	25,6757	34,70242	24,94847	21,65326	27,84359	30,58756	26,84025	53,19463	33,97028	32,31004	24,21398	13,94279	19,04945	42,27662	23,94977
6/13/2020 6:17:00 PM	24	36,65037	46,17381	39,2079	22,30071	25,98212	35,81773	33,79379	34,66671	29,88672	25,05161	18,13854	41,90561	46,11171	25,94904	28,47217	33,51107	38,76078	23,64135	30,34725	34,13365	23,87558	19,49858	32,72007	38,46168	38,19062	31,85379	22,9474	24,41617	42,94493	53,49988	37,68941	45,63329	53,09744	45,69035	48,25348	40,54777	35,22477	43,37886	43,64024	44,01483	40,13255	37,75034	32,32102	42,2639	27,59739	26,57494	29,31787	35,09049	26,69547	22,24324	33,45511	17,52749	45,95042	38,3781	40,15452	51,79115	63,45152	55,084	47,1692	45,7112	43,84905	49,82241	47,45461	47,50995	41,46379	32,40772	42,07843	43,6859	21,3523	16,40383	31,58599	33,12072	15,62106	23,38576	25,20909	18,90024	37,06385	41,12526	31,54849	37,61004	32,74411	51,45385	48,64894	57,63222	42,75254	47,11518	50,29164	55,64455	34,6933	32,35294	44,23477	48,78917	20,40755	17,3224	35,27893	22,3642	35,39263	25,04007	20,66686	24,00765	42,6921	44,03508	44,28326	41,45011	39,07293	44,49423	58,81915	48,23794	57,05764	45,1548	51,82285	40,01588	33,0475	47,47168	48,95246	42,64603	23,66614	32,32551	29,05469	26,88874	32,25665	23,36849	30,47199	24,89072	36,89642	46,63089	48,81777	36,08332	49,38363	61,22382	56,21318	46,49294	42,59408	52,26667	58,24347	42,14294	35,57589	50,89363	46,77007	30,9967	32,48411	31,16075	35,34441	21,99333	50,81593	20,65298	28,35489	18,43633	38,27808	35,85254	41,75212	35,64869	65,71812	40,76792	42,29615	35,33612	44,29308	38,8905	48,16479	38,00591	41,72566	39,46052	53,07693	37,10537	28,61185	14,01387	45,30235	22,02497	42,91439	17,06517	24,51012	17,86617	24,89024	24,59522	36,7669	22,98443	24,08619	24,94329	36,74755	26,69969	22,13894	30,75176	29,51826	24,81509	56,78734	34,08481	34,3024	23,32533	13,95944	20,91947	41,77767	23,57973
6/13/2020 8:17:00 PM	26	39,10395	45,33018	39,68356	22,94126	27,63774	38,64611	36,37454	35,92327	30,05962	23,93485	18,9477	43,39764	44,53111	27,48867	30,47953	34,32478	41,12953	26,04795	34,3627	34,06478	24,49457	20,95256	35,37046	38,99011	42,51768	35,59302	24,95358	23,32166	47,60679	54,80604	44,20998	48,39557	54,56261	45,59523	52,04134	42,4551	38,14048	43,89941	43,04978	48,97934	40,79913	37,7305	35,49183	42,96199	21,79432	30,73097	30,62783	36,67793	28,3725	25,109	36,46594	18,02311	43,19235	40,85123	38,84871	51,74846	59,11548	59,98508	47,79647	49,6703	51,13002	54,6806	51,19481	48,60708	45,56056	32,39743	44,1809	43,74738	22,28365	17,6588	32,25879	36,48769	14,67203	25,59461	27,74936	18,08197	39,58512	42,68954	31,35265	39,78891	25,15563	54,67293	51,77221	60,6813	45,10796	49,63908	53,06152	56,63689	36,88184	35,05906	43,33845	54,20459	18,78965	19,92761	34,91193	24,67251	35,96823	27,07442	22,23088	22,00707	41,62426	47,6072	45,67487	41,68829	44,93065	47,51334	58,5885	50,95063	56,11696	47,04486	53,50962	44,22021	33,55465	47,39576	51,59407	42,14536	25,27395	34,37914	29,83055	25,78298	32,24911	24,07756	31,68007	24,61552	36,77319	46,83798	48,87862	38,26315	49,9026	59,89494	60,9125	45,42993	47,03975	53,82487	57,59374	46,09106	35,92997	48,64134	47,98285	30,87934	33,54941	32,54677	35,64428	24,16818	51,51291	20,14796	32,89504	19,76645	41,0425	39,49927	44,75077	34,79567	61,14128	42,48743	46,9074	41,76572	47,93995	38,10973	53,74862	40,76867	46,00561	42,21202	54,11335	41,20766	29,03916	16,13015	48,01441	23,72037	44,39034	19,09207	25,49299	16,4888	27,21237	29,81943	35,85412	24,0377	24,68757	27,18439	36,41696	25,67287	21,4584	32,26507	30,76495	25,8381	53,08189	35,99415	37,00638	27,86763	14,69786	20,97832	44,72639	23,99198
6/13/2020 10:17:00 PM	28	40,08635	50,22622	42,89263	25,37882	28,50084	41,32861	35,7644	36,24337	29,78614	26,28419	20,15604	44,72881	49,57891	28,37015	30,48215	36,84191	42,71096	27,04037	35,61713	36,93538	24,70139	24,67776	34,48579	43,57462	44,22089	35,1148	25,57865	26,64262	52,36938	57,4828	46,68594	51,15489	60,33792	49,97029	53,49069	45,0078	43,03687	44,62174	46,59227	50,62956	44,45893	41,40818	36,01521	43,76202	23,40407	32,65701	33,68486	36,5759	27,98042	26,39016	39,68066	18,12403	48,66987	44,99399	43,55128	56,0885	64,48544	62,59049	50,4651	50,81566	53,56115	55,43663	52,85221	51,73312	46,43361	37,96902	46,94139	48,85493	22,2869	17,96316	31,96998	38,19939	15,3259	25,12005	28,08065	19,96608	36,68006	44,41756	34,75402	42,74031	28,02546	56,48706	56,56403	63,27732	44,1362	51,1781	56,86858	59,64986	38,79718	35,98399	43,89154	54,19582	18,42355	21,42096	36,0045	25,27831	37,37021	28,50561	20,54984	25,37149	44,86572	52,14039	49,67458	47,18922	47,97462	50,83499	60,78049	52,3984	56,26699	49,60772	54,56219	44,91435	32,59789	50,50972	52,75468	43,39806	27,21119	31,62239	31,09485	27,88738	33,92684	24,08923	33,56191	26,6331	38,42562	48,28381	52,72402	39,9357	50,78485	61,0528	63,46852	50,94896	46,62164	56,09742	64,32527	48,23021	38,61848	50,79949	49,47849	34,52027	33,68134	33,46313	37,13321	22,69804	53,29556	22,72823	36,05631	19,30316	40,3842	40,37937	47,71013	39,94467	57,83109	42,41228	46,66439	38,8769	48,68099	42,00079	55,83693	43,35648	43,31227	44,32761	59,87263	40,63488	28,97091	15,41881	50,84412	23,80354	44,20134	20,35346	22,95784	17,16726	26,7861	27,65881	35,57755	25,97404	27,18059	30,74519	38,65025	24,9455	22,6327	30,94765	32,82266	26,27155	57,07117	36,63462	37,87557	26,79349	15,92244	21,70728	46,51857	24,3904
6/14/2020 12:17:00 AM	30	45,01782	53,04598	45,11488	27,51547	27,32296	42,60983	38,51134	39,95738	29,98432	28,14821	21,62087	46,86899	52,39914	30,98399	32,98927	36,93171	43,52081	28,24271	36,91085	38,14939	25,36969	18,58553	37,06621	44,64869	45,83748	36,00996	30,07233	27,34658	55,42123	60,63157	47,95238	53,88953	56,24883	53,99445	54,10622	49,847	42,40329	49,92326	48,40504	52,54311	45,31347	41,43457	38,04287	47,32697	23,72576	30,87644	35,1215	39,58229	32,56231	28,13848	42,49841	19,72618	46,64843	45,39995	44,16611	57,73976	68,47508	66,41951	55,90676	55,79907	53,85672	63,24424	54,0165	57,5056	49,10471	40,14672	46,61106	50,89509	25,23285	17,2536	33,89852	38,52392	17,66143	25,11384	33,02953	19,9636	39,10732	47,7616	34,79105	44,04793	30,8897	57,82508	59,62222	65,28963	48,67726	54,41188	56,07924	61,77879	39,23795	33,42914	47,33381	54,76431	18,27952	20,75252	38,72292	27,56431	40,68703	28,79676	24,25308	25,24177	46,51732	53,53268	53,18454	48,9957	49,80693	54,34896	65,83112	55,73698	50,24239	53,72009	61,88591	50,84653	36,4057	45,60566	57,54622	44,2126	28,0046	31,56837	33,29583	26,27487	37,11545	26,2482	35,35795	26,09941	42,14397	51,73063	56,1086	42,15213	55,0181	44,99033	63,97651	53,72858	47,15987	60,26746	61,07628	50,14975	41,75834	54,57235	54,31525	36,58392	35,23431	36,45903	37,65639	25,31071	56,31087	22,85643	36,2127	20,23707	41,80834	40,65864	47,06234	45,04131	58,01276	43,15567	49,50452	41,23045	50,48748	43,51853	59,36919	43,25618	49,1521	48,93851	59,53836	43,45947	29,60861	14,52821	52,66199	24,5012	47,66551	20,04566	29,0089	20,02217	29,13973	28,40635	39,99876	27,83551	27,16457	32,34528	40,73131	27,69901	22,77513	33,60929	31,46635	29,64605	57,19407	37,92605	38,81231	28,80844	16,55857	22,69106	47,73638	25,31395
6/14/2020 2:17:00 AM	32	47,53343	56,01355	46,60083	29,61228	30,66941	47,55305	39,75354	43,71926	33,40372	29,4047	21,62246	48,25016	52,67056	31,83805	32,28738	40,1061	45,94054	30,03938	41,74617	39,58665	26,82783	21,26299	37,9472	49,99792	49,09179	41,5484	29,71112	27,96322	55,22637	62,72388	50,16654	56,12766	58,93375	55,17781	56,10065	53,48475	45,71867	54,06962	49,34053	52,0316	47,83323	44,34295	41,9887	49,73178	24,91635	33,44476	35,11045	37,47202	29,1407	29,87324	42,83364	22,22293	50,30338	46,38359	49,50535	64,01822	67,85021	69,28375	56,06273	57,61349	58,33023	60,386	57,43113	58,89237	52,9032	38,90225	50,59205	53,69771	25,79977	19,71478	35,47255	37,4493	17,09563	29,14249	33,11229	21,4182	38,37975	48,40663	38,57607	47,22466	33,33334	60,68338	62,23351	68,83477	50,3433	52,89767	58,25742	62,82639	40,74913	36,98338	50,66465	60,5276	20,03329	23,58988	42,19331	28,11705	43,03811	30,98931	24,60979	24,76659	47,63802	55,63467	53,68652	51,73014	52,41774	55,63549	66,68069	58,28299	52,73893	55,94323	62,67621	51,90277	39,40478	43,74315	60,3431	46,85324	30,45535	28,68956	34,62126	28,61489	36,83341	30,2263	37,37443	30,06528	40,98952	49,73593	57,63414	43,95757	57,08921	47,71752	67,13556	53,7357	53,63561	62,90458	64,95683	52,32537	46,44769	56,05776	56,67502	38,9151	37,69017	33,00419	40,09319	26,39195	58,12355	25,23148	37,57826	21,02198	47,12194	44,79816	48,13833	44,9178	53,87564	44,04869	56,83281	46,90464	53,51424	47,78183	62,35902	48,88125	48,86274	47,88109	57,49393	44,67162	29,26468	16,50303	57,01585	26,39409	46,80682	20,32134	26,2071	20,57851	31,99519	29,32747	42,96737	32,94948	30,84183	32,1703	40,10769	30,35381	24,81018	35,96023	33,66137	29,06996	52,57723	39,80659	43,59734	34,63659	17,10136	22,66274	52,76214	23,68714
6/14/2020 4:17:00 AM	34	48,88567	58,01399	52,90271	31,5031	31,50842	48,3725	43,72956	44,75513	36,04699	32,58054	23,48109	52,43859	50,85448	34,18518	32,70247	40,05001	49,16004	31,62067	42,54131	40,00373	28,37837	22,16692	40,41384	50,19044	49,41278	45,95532	30,09574	28,14317	58,21605	68,63313	52,87577	59,71513	62,49759	58,20547	61,09748	56,76538	47,62786	55,42309	53,11795	57,63146	53,57276	46,68545	43,91233	53,74074	26,71882	37,18425	39,54852	40,90041	30,30456	33,93388	44,32831	22,58061	52,4133	47,412	52,83661	66,55035	68,36608	75,53852	61,63586	59,39489	64,15714	65,29469	62,05598	58,75546	57,6599	41,28647	51,73511	56,38954	25,14064	19,43931	36,84454	39,07397	18,70434	29,95503	33,93222	22,78121	39,81522	51,58136	41,48652	50,13042	34,33894	64,94702	58,78412	72,38348	54,16853	58,90549	64,2843	67,46249	41,88985	40,69815	54,01678	62,67345	22,0356	23,73709	42,87922	32,26756	43,62504	31,85442	28,51266	27,31682	51,64726	58,22482	58,75995	49,88982	55,66286	58,60293	72,36917	58,94777	57,17589	60,46496	67,08804	57,21713	40,9344	46,75756	66,07642	50,84901	31,10764	25,13463	34,72079	29,42971	39,87877	29,39717	41,25401	31,61583	43,35799	55,45866	60,73725	43,48973	61,51538	48,49511	71,21035	59,95434	57,92772	68,80367	70,04863	51,37565	46,65541	60,48581	58,67858	41,37323	38,46264	38,39833	42,84517	29,22725	63,63596	24,64571	37,58434	20,62603	49,60959	47,78549	48,94134	51,35376	42,37939	46,36453	56,39037	49,36527	55,73082	50,81116	65,09257	52,06593	55,39413	50,87388	63,3926	48,47066	32,79454	17,54165	59,1581	26,93143	50,51083	21,47588	28,18958	20,78229	32,34838	30,12904	44,48905	35,0793	32,4024	33,20844	41,77104	33,47729	25,47628	38,16272	36,20745	33,30716	28,82978	41,20497	45,71887	32,62309	17,69521	24,67079	53,40995	26,45177
6/14/2020 6:17:00 AM	36	49,56889	58,52551	53,89913	34,03196	32,61625	52,08112	51,0999	48,362	35,21545	33,56039	24,09441	55,43449	48,42597	35,57008	36,58509	41,40425	53,02822	31,04436	46,55242	44,92263	28,46347	22,51803	40,82256	55,26795	53,60488	47,75102	31,75453	31,95913	63,6955	70,17524	55,17546	62,35778	67,15675	59,60454	62,89878	60,51344	50,47221	62,08734	58,42555	59,15319	57,24691	45,49258	45,69608	56,05162	27,20027	40,38372	39,35835	41,26906	30,50633	36,41676	47,27944	23,34873	57,29733	50,55841	55,27072	69,37749	71,56285	75,30566	63,61164	64,69337	65,70851	65,60752	65,69373	64,42999	55,41549	44,42377	56,03061	59,05849	23,16686	19,99475	38,01662	42,83039	22,37801	33,5188	37,99638	24,62333	44,3482	56,21526	42,60072	55,21794	33,98382	64,80893	67,16056	74,1295	55,19701	60,56083	66,08546	69,78815	43,80857	42,95466	55,95477	61,29614	21,81953	24,96933	43,24409	32,19116	49,51523	32,42111	28,46541	29,66381	57,62461	60,82346	61,59082	56,0742	60,20184	62,87943	76,22886	63,07326	59,04068	61,50945	66,98331	59,33377	43,18979	46,95651	63,21508	55,33544	32,30265	27,41988	38,40884	31,60657	44,3605	31,23701	42,6079	32,62164	47,56694	51,65444	64,94785	49,10332	62,85754	51,08698	75,22208	62,86272	61,17595	70,13097	71,78168	53,8409	49,98439	56,06516	67,1013	43,56163	38,683	34,11887	44,55246	29,48221	65,89861	25,6668	41,00333	23,28678	52,10599	53,38342	53,24968	53,41001	41,94912	49,78324	55,89668	51,83742	59,59473	53,99964	66,54164	57,1875	56,7354	56,34609	62,53129	46,7537	34,07231	18,29797	61,50323	28,5396	54,6388	23,63333	28,60238	22,75448	34,47758	33,57123	49,04019	36,9704	32,93974	36,27073	45,36258	35,66161	27,39908	39,27249	40,00304	35,37046	30,42965	47,20746	47,84987	35,0181	18,40365	26,45917	56,55628	28,4804
6/14/2020 8:17:00 AM	38	57,02973	65,17649	57,07298	33,1201	34,7485	52,52314	52,75682	51,38739	38,73632	36,01335	25,8953	55,61864	53,45725	40,5294	39,31559	42,15124	54,85039	34,0051	45,14058	48,67112	31,51221	23,6756	44,36361	56,9724	54,36035	49,48705	33,46223	33,56736	67,82094	70,67122	57,76947	67,10599	71,17084	64,13192	63,42824	60,96672	54,16583	60,7003	58,8474	64,40581	55,45487	49,81011	46,36377	59,8912	32,34327	39,15699	43,88636	46,55352	33,28968	37,21547	49,61871	24,64696	56,66321	53,44607	57,44087	72,22481	74,57933	81,37323	64,49539	67,4663	68,10137	67,33118	67,46497	66,31853	60,20923	47,33816	57,94043	61,9856	28,27103	21,294	41,34954	44,20224	21,29055	34,85528	36,70127	27,29609	46,57687	56,13879	46,05693	58,69211	37,81154	68,56184	69,51758	76,38573	55,82946	65,12468	67,79378	74,59605	47,68147	44,8108	59,7887	64,89445	20,81565	24,87484	44,96249	31,66246	49,04641	36,43581	29,16494	33,21293	58,15001	63,78378	60,4253	58,99536	61,49308	64,81964	79,02796	67,52971	59,7556	64,84285	72,80193	62,76346	46,51725	50,56898	70,55413	57,83481	34,93769	27,62012	42,22148	32,30534	44,2535	34,13095	48,02449	34,26255	49,5117	54,42868	62,77617	56,94366	66,72365	53,48523	74,76141	65,74561	62,62351	73,39122	73,57241	56,59807	51,02675	59,15789	67,2983	44,83263	41,21504	39,4762	47,3298	32,34334	67,86694	26,77297	43,72299	25,01326	55,19017	57,13556	56,80703	51,85006	45,63246	50,62321	60,09615	54,77433	62,98429	55,00864	67,98678	58,77156	54,51371	57,97731	66,22154	50,29647	36,48452	19,02133	64,37777	30,09159	56,76952	25,33481	30,98716	24,57629	37,196	36,14023	49,11811	35,7349	32,43376	40,44796	48,95467	35,62465	29,62872	41,11544	40,70527	37,17728	31,74092	49,11555	50,93405	37,72076	19,72273	27,93698	62,18715	28,91336
6/14/2020 10:17:00 AM	40	56,23743	66,17001	63,01268	36,41869	35,92984	56,87479	54,9053	55,37771	38,68162	37,15014	28,15464	59,4324	54,75139	39,19748	41,35762	47,74335	58,69447	36,30781	47,60893	50,58369	34,05863	26,80441	44,04558	60,09678	58,47211	52,70722	36,87072	34,48601	69,83173	75,00719	61,38719	68,95101	74,38115	66,15702	68,06732	65,38773	56,83549	65,28728	60,52145	65,24252	60,47069	54,30041	49,33231	61,91832	33,65281	41,80019	45,7501	46,08339	34,82462	42,48908	51,29697	24,19346	60,2886	55,79169	57,62835	73,50851	74,30399	86,6179	70,55621	71,64781	72,08009	69,71935	67,70564	68,94991	61,24364	51,90415	57,25299	65,58757	28,40338	24,0786	42,66302	45,57361	21,35548	36,21457	38,00385	27,54069	49,46273	59,4302	46,42593	61,4975	39,84755	71,17734	71,71502	78,20065	60,38282	66,15924	71,25326	75,8457	48,28436	46,07662	61,71419	68,63609	23,31676	25,66624	44,38985	31,44777	49,78469	36,18259	30,56235	32,73473	60,85088	65,37674	66,91521	60,99649	62,91577	66,73657	81,78154	70,8638	62,85652	68,09985	74,53947	65,23604	47,4044	46,83831	69,65435	59,47302	36,75626	29,68342	41,31286	34,01698	46,88087	33,43792	50,24342	36,91997	52,50063	59,16301	67,89442	55,91042	69,69317	58,43219	78,467	65,94054	65,60358	77,30804	75,03661	62,64348	52,0347	62,35465	70,60946	46,80392	42,52024	37,3385	47,68602	33,24968	70,795	26,66923	43,13322	26,87666	52,39251	60,86988	63,65026	53,2494	48,23137	55,03564	61,59255	56,60934	64,00013	60,03289	69,94668	63,83773	54,64627	61,01777	69,15872	54,94812	35,92265	19,77931	64,75623	31,54144	58,71836	26,1861	35,96666	26,89552	36,88716	40,45163	51,6065	38,06353	35,82007	42,13238	55,53257	38,31226	32,34016	43,74406	42,66599	37,85741	32,18059	48,18033	54,04565	41,20268	20,46081	28,8818	62,69977	30,0822
6/14/2020 12:17:00 PM	42	60,06232	70,43587	64,13329	37,90873	37,00894	58,19538	59,90536	55,63971	41,73532	39,67341	29,90454	61,95505	57,80214	40,69566	45,58507	49,8959	60,71832	36,49722	49,89763	52,38299	33,20154	27,24732	44,6654	60,21089	61,79287	55,07426	36,59988	38,6609	73,71947	78,90923	66,14044	67,71069	77,93262	70,25648	71,25243	66,40405	59,57635	63,52543	65,55586	68,85272	62,87336	59,93231	52,67173	62,20022	29,08772	43,60963	46,19619	47,92406	37,33954	42,15918	53,02677	25,71058	62,49144	59,55702	62,16595	78,51708	76,63046	84,81205	73,52529	71,38622	74,96912	72,28034	71,92557	70,98365	66,29055	51,36377	62,29098	65,96113	32,83032	25,39767	46,14957	46,93192	24,26655	40,31478	39,23643	28,65889	54,65207	58,93533	50,73925	63,27864	41,8348	75,59178	75,83547	81,93793	62,75986	67,35258	72,03001	80,46661	49,35767	47,47037	66,03822	70,37308	22,86976	26,60381	46,41481	35,03537	51,4421	37,5288	33,0455	33,65191	63,32132	68,87116	66,39541	66,00941	67,24919	70,54501	82,98969	73,52592	62,9776	73,67118	77,13176	67,27156	49,06167	52,17347	72,8974	59,45243	37,78998	30,18008	42,52252	34,80106	47,07961	37,36786	54,25046	37,37021	56,2279	58,62691	73,74959	58,03486	73,15733	57,68561	82,5313	70,37577	69,02195	78,97892	78,99308	63,50105	54,64404	64,08197	72,37	49,27691	45,82871	40,89032	48,0006	36,86153	72,17155	28,61309	43,08811	28,38839	57,69756	62,08693	62,37394	58,54105	50,65152	58,75249	65,54446	57,624	63,74607	59,48553	73,72535	64,73944	58,43225	64,04198	74,7784	58,73065	37,56956	20,22104	67,58752	32,31197	62,69797	30,9335	36,1754	27,35777	37,37062	40,89301	54,7925	41,16635	36,25021	42,53868	54,85591	40,91367	35,22408	42,88393	45,63005	42,12333	33,93541	47,66426	57,85595	41,15723	22,64389	29,07217	63,24996	33,04322
6/14/2020 2:17:00 PM	44	62,2011	73,91675	62,76214	38,51963	41,03435	61,30236	61,0914	58,29272	46,23108	39,5979	34,17855	63,12817	61,05389	43,54747	45,61844	51,95534	61,14715	38,00356	55,16066	52,32537	35,02667	27,73451	49,93418	59,34647	57,7933	58,05648	38,36048	37,65894	72,20229	80,15791	69,29191	71,04982	83,39689	73,21964	73,80712	69,05925	61,58232	69,34523	66,26603	71,72635	63,33886	62,14212	56,93192	68,68915	32,06793	45,06845	48,65826	49,94785	38,87572	41,8187	57,97421	29,77909	63,40531	58,79131	63,4049	81,64111	79,58395	86,32957	77,85622	72,58869	78,66863	76,51249	72,74729	77,07042	69,0969	51,2884	63,2932	67,66067	34,43538	26,70825	47,33311	51,61943	25,16999	39,93382	42,84165	31,22485	54,22297	64,13827	52,57364	67,26183	45,70671	79,16101	77,13004	82,63657	67,69908	67,81665	74,23422	81,87301	51,57874	51,23273	67,08913	76,42435	24,04357	25,86145	50,41328	38,20976	56,18341	39,784	34,34923	36,26907	66,78354	71,95465	67,55057	69,89839	70,21752	73,75118	86,11399	75,0181	67,01281	75,78229	81,42953	72,49061	49,17862	53,92228	76,3912	61,552	40,23541	30,2571	45,16412	35,52802	48,25396	34,71603	53,73819	39,78193	58,91925	61,10301	74,56199	61,87776	73,81998	59,77046	84,61711	71,06895	70,58038	82,70426	78,32906	65,72592	55,89771	66,83418	77,26542	51,34284	47,70537	40,51054	48,10152	36,89393	79,18504	32,78052	47,95694	27,14343	61,4602	65,44796	67,62137	58,60805	54,15569	60,50419	69,60171	62,85754	68,29375	59,15844	74,31995	63,71622	59,42024	65,94884	77,55119	57,76836	35,47683	22,2029	68,46278	32,28082	63,90715	29,13379	33,0486	27,48335	41,63192	41,10328	55,13346	42,00327	39,0346	44,43966	57,58165	41,53259	35,30442	46,20027	47,73956	43,90038	36,17747	52,18964	54,96699	42,02718	21,1524	28,99771	67,13667	32,51416
6/14/2020 4:17:00 PM	46	64,55238	79,34641	68,16908	40,73828	44,65794	63,52018	60,48188	62,17313	47,39873	41,52154	36,50482	66,72118	61,7367	42,94492	47,3135	54,09993	62,92979	40,49161	55,19673	54,22911	35,69691	29,1074	53,28077	64,6815	60,85289	60,99269	37,4062	41,45095	75,41182	82,86797	70,44147	75,61049	81,6753	75,44125	75,65326	69,62637	65,89185	67,86721	69,50314	74,60551	64,70547	60,80957	59,58638	69,73185	33,03721	45,14417	47,00023	53,36629	40,49907	43,92531	59,87684	29,82172	68,93085	64,23969	64,99046	81,94691	83,29251	87,69832	76,95374	78,24464	77,86893	77,92213	73,89168	77,89698	72,45863	56,29027	66,75875	70,74332	36,53798	29,09538	49,53884	52,10716	26,24302	42,62945	43,64155	30,86815	59,17475	64,93887	56,57293	70,82063	45,81883	83,91986	79,56213	86,61555	68,46486	72,13936	77,95473	84,56959	55,99041	48,25003	68,5684	76,84357	23,85403	29,20141	53,01441	39,19844	57,56003	43,04887	37,12119	35,71929	68,25949	73,10635	69,65711	70,98365	71,26762	75,4807	87,06089	76,0905	67,51209	79,24431	83,20513	72,35722	53,97022	56,75178	77,70876	65,75251	41,08539	30,86863	45,12855	40,95428	54,05	37,48108	56,03683	41,84868	58,55204	64,77157	77,2755	61,28931	74,8345	63,44331	88,90466	76,42138	75,83334	86,54226	83,58324	67,96571	57,37062	68,9269	77,83923	55,82326	50,37211	42,36972	50,54425	38,30861	77,77471	29,11576	50,10161	32,38768	63,49318	65,63017	66,93641	59,89204	56,07958	62,72658	67,35744	65,51358	74,71541	60,02059	77,1748	67,50008	63,19629	69,21578	80,83887	60,14721	39,49892	22,93829	73,97146	36,52983	66,29166	28,91523	35,64862	28,82688	43,43295	44,1235	58,76209	43,09198	38,70835	47,91639	57,58801	43,11954	35,76674	48,50105	48,96607	41,39319	41,34263	53,69392	59,75823	44,87891	20,92203	31,29351	71,07965	34,1304
6/14/2020 6:17:00 PM	48	68,4315	82,39964	69,45956	42,76539	44,9015	69,87456	64,82683	63,72692	50,24011	43,91426	36,65355	72,77243	61,84814	47,54628	51,16117	57,52376	66,3896	41,91589	58,32891	54,96291	39,00731	29,37701	55,44547	66,19032	64,21985	63,96324	39,96097	44,43323	76,75778	83,44199	72,52017	77,97103	83,2396	77,88413	78,6832	73,87572	68,88242	71,19958	71,85932	76,75101	66,02433	64,20729	63,70772	70,66949	34,08488	48,09081	50,43172	53,95827	45,88114	47,70294	61,70549	31,23819	67,76049	67,5016	70,4845	85,53403	86,33725	89,26358	80,78636	78,98293	81,17395	82,30162	73,90626	82,8956	70,70112	58,81922	70,70049	74,1284	35,31223	26,15447	52,29568	52,89083	28,31793	42,22653	44,32553	34,99523	58,90743	68,13412	59,29604	70,92086	48,1018	82,3135	83,9781	89,96216	70,28287	77,00431	80,08648	86,39299	57,83986	53,8961	70,34925	79,70912	24,7467	31,63206	54,40374	41,2234	59,80521	45,44976	38,98687	37,39058	72,83212	76,90588	70,94489	73,86757	75,22726	75,22326	88,06739	81,88212	72,22266	82,44812	84,60371	75,36016	57,07822	50,40521	77,61205	68,86466	42,65474	35,93501	48,3401	39,68716	53,61827	39,25453	57,57792	45,35539	65,14416	67,02055	82,70992	62,58684	81,28862	66,80917	88,15995	77,54483	77,1299	84,71492	86,83301	72,48695	60,16199	69,43102	79,46072	56,8721	51,39742	43,2378	53,40442	40,10009	80,7021	33,79835	52,10392	31,43319	67,72181	66,61839	73,1824	62,57377	57,03408	67,31923	71,9514	69,92104	76,89172	66,75743	80,28825	72,08209	66,48438	71,21139	80,22063	64,78199	40,74243	23,11775	75,21006	37,36441	67,6693	29,40443	35,7081	30,41266	44,6263	43,84989	60,76951	44,78836	39,41161	52,90079	62,03125	43,43999	39,28983	50,24142	53,24961	45,83195	44,63956	56,88805	65,76254	45,08704	21,9878	32,3423	69,8521	36,23301
6/14/2020 8:17:00 PM	50	70,51807	81,04975	74,46383	47,23441	45,39657	73,11941	66,75005	66,36619	50,72557	46,36667	39,42004	73,93159	62,5467	48,33279	50,91077	62,16747	67,8277	43,06269	62,74508	59,17613	38,42037	29,57919	57,86369	69,74	68,00868	65,50088	42,22342	45,17352	81,91382	85,99339	77,3709	80,93619	85,31961	79,67721	79,38674	77,81568	73,8204	73,16797	75,13726	81,36743	72,47659	64,36671	67,11823	73,897	35,0449	49,7391	53,30846	58,29285	49,75147	48,23531	66,73684	31,40818	73,21729	70,06976	70,8341	86,71059	85,97729	92,09412	81,25912	81,19771	83,72514	83,70738	77,73721	84,08993	74,30205	62,23344	70,58474	78,6352	37,65881	30,76495	52,71296	53,70041	29,75513	44,75312	47,25582	36,79418	61,93247	72,54103	63,67506	73,28844	49,90039	86,33262	84,95413	90,38324	75,27541	76,17008	81,91611	89,63798	61,91396	56,40059	72,15186	83,0131	24,41361	30,42593	58,58532	41,69153	61,41793	44,85038	38,97988	42,67241	72,57639	78,21342	74,26076	76,55926	77,8936	79,0605	91,65064	82,07505	72,92661	81,5719	86,80441	78,61993	59,03681	54,63203	80,97556	70,60725	46,00879	36,63842	49,81501	41,39837	58,34549	41,22776	59,2613	47,9079	68,91944	71,67979	82,09936	64,52801	82,26141	68,87697	92,7683	82,17859	80,79126	87,03989	89,03286	74,4398	65,64199	72,15201	82,3977	58,08217	54,83125	43,65081	57,12154	41,10688	82,10799	37,41579	53,27642	32,19711	69,26268	69,35939	74,51702	69,8356	60,1443	69,79961	75,07876	72,36398	80,11516	69,0616	84,88375	73,6133	69,03066	72,98244	84,95365	65,64207	40,31679	25,20164	80,41985	38,42479	68,87792	31,37123	37,30762	31,46096	49,29273	44,70159	61,91161	44,47889	43,67085	52,82106	64,15368	45,44188	42,15317	51,78431	56,13416	46,41807	44,98149	58,10435	66,30099	50,20294	22,5936	33,88131	73,79206	38,10621
6/14/2020 10:17:00 PM	52	73,39682	87,6329	77,48218	47,5143	47,09362	74,15015	70,39822	70,27465	50,76288	50,02086	44,38688	73,93546	62,9805	52,12265	56,69415	62,24884	72,58627	46,39036	67,17873	59,26296	41,77705	29,86178	59,53098	71,1716	68,18171	67,3698	45,21448	47,38112	83,53828	91,72394	78,58601	82,52238	87,43307	81,36446	85,42869	80,66084	75,09382	74,81018	78,23828	81,98649	71,9054	69,01015	69,39145	75,5243	36,19163	50,92977	56,75219	60,58998	51,41329	51,87244	65,83727	33,45	77,09666	73,7538	74,74684	88,73798	91,32916	92,59367	82,85906	86,64886	86,8551	86,73492	80,67542	85,34732	77,80028	65,45308	74,73143	78,97685	38,93153	32,89346	55,51993	55,28887	31,90726	45,81254	49,58636	35,76805	65,39187	77,43245	66,80717	75,76405	52,63567	87,2838	86,76165	93,94479	76,18327	81,52223	88,69439	89,32754	64,31373	59,46411	74,75492	83,32138	26,09182	34,84741	59,67604	41,29711	63,53289	48,17501	43,29279	41,74831	75,60027	82,41856	76,73769	80,71107	81,05085	81,6469	92,98761	85,474	77,9043	83,05551	88,84277	82,53157	59,77481	56,24944	85,88618	75,45197	48,30647	37,04617	49,40684	41,64415	58,76651	43,9611	60,14589	48,90329	68,25591	72,57495	83,21308	69,1905	86,15398	69,25156	94,11922	84,26655	82,6749	90,35146	90,14382	77,7991	67,06165	75,15536	86,68304	63,29756	56,76185	47,24387	58,50769	42,63988	82,40986	39,32306	54,19754	32,03712	72,18708	73,35593	76,2433	72,48273	61,30941	71,73049	74,87856	75,32424	79,6433	70,7615	84,27822	77,06089	70,46668	75,9672	86,5462	68,57572	41,69624	25,57347	80,44444	37,79662	73,82288	31,678	35,82436	32,42878	52,61329	44,97292	66,50392	48,3323	47,07014	56,99789	62,88696	46,8205	42,86044	56,9208	58,88235	50,27575	45,70665	61,41654	68,62014	49,52206	23,02201	34,398	77,63007	41,77491
6/15/2020 12:17:00 AM	54	74,89777	90,3259	80,33661	51,06294	50,428	78,62297	71,10328	73,36276	56,18742	52,20953	46,52071	80,89736	68,7212	51,6427	59,27899	67,63573	72,31294	50,26788	67,11145	63,30536	45,29641	32,15676	61,83591	72,87681	73,3383	71,72497	48,38638	51,67537	87,82866	92,70434	83,78246	85,35802	88,77349	83,08293	84,54852	83,24139	79,0565	77,56596	80,08172	85,53271	73,99882	69,23906	74,11362	81,85255	38,45194	54,00655	62,71116	65,17622	51,50027	55,52021	68,48869	35,78084	80,00083	75,85661	81,00167	90,62266	91,39375	95,62839	87,13501	88,15768	88,62352	88,42645	83,51584	89,50486	80,01775	70,19721	77,97103	82,72415	42,13935	31,35762	57,58448	55,18126	34,59508	51,9474	51,94242	39,22822	65,70576	76,28889	68,853	79,22304	56,06626	89,27691	88,39558	94,10471	79,36071	84,74705	87,83681	91,55677	64,14602	61,55242	75,66499	84,22566	27,14515	36,24157	63,87579	46,76144	69,05801	52,18314	39,78227	45,07971	79,85342	82,48259	78,09268	82,66101	81,46864	84,19361	94,89086	86,68816	79,42101	84,09608	92,25769	84,79844	65,27029	57,844	87,43265	77,55202	49,00572	40,5162	50,62314	46,72925	63,03327	46,71447	62,56106	50,96091	73,59057	75,38504	85,27334	69,82773	86,83224	72,53254	93,83497	85,88203	86,06501	89,56655	92,15787	78,33907	69,34088	77,83411	87,86665	67,1862	57,64548	45,7999	63,83627	44,34654	84,2944	39,35559	55,71611	36,01431	77,10966	73,26708	82,07435	77,24235	62,40971	73,26164	78,83434	76,89558	81,07462	75,89385	88,16582	80,67577	72,30872	77,90603	87,74039	68,38315	45,38469	28,92732	83,59997	40,88265	78,63437	32,67932	41,93122	31,98221	53,03486	48,27925	69,38785	51,40218	48,69274	56,30858	68,73778	51,13734	44,13275	58,75766	65,21117	52,85221	44,81985	65,31306	72,28973	54,2939	22,86818	35,74022	75,43774	41,45882
6/15/2020 2:17:00 AM	56	79,73489	90,79286	82,86998	55,61505	53,87551	78,83089	72,91342	79,86254	60,55772	55,7724	45,40506	83,27164	72,16325	52,63877	59,07273	69,83954	73,53304	51,31845	69,35165	66,13445	42,91245	33,18952	60,61726	77,32648	76,12677	75,13358	49,96139	53,12078	89,52345	93,77985	88,04929	89,21073	92,89671	86,36363	88,74799	87,02461	81,39886	80,40175	84,19665	87,25312	78,30777	72,02711	74,29053	84,04903	41,74673	57,31888	62,76905	65,79887	53,92974	57,03215	74,16846	37,43922	80,93225	77,81264	81,31273	91,81947	93,90294	97,33795	88,35171	91,04858	91,99982	93,33216	86,82285	91,23972	82,31729	72,9796	80,72461	86,18459	42,57695	32,23392	62,79544	59,97485	35,77565	53,76672	58,25776	41,24689	71,49287	78,56267	70,65381	83,50581	58,8112	90,91388	91,78893	95,02273	82,53792	83,99467	91,00237	93,60667	71,15144	66,25359	80,78194	85,45908	29,01138	38,6812	69,63424	44,77067	72,44198	51,37296	42,71746	48,02933	84,39331	88,96864	80,10334	84,33197	86,07677	86,96735	96,94878	88,71533	81,39816	87,3968	93,7301	89,4543	67,28849	63,26792	90,47282	79,53629	49,67148	40,26221	53,61005	46,25643	64,46873	50,22906	68,26322	53,75911	72,19675	77,5954	86,66376	74,39262	89,86558	77,97946	96,17499	87,68347	88,83884	93,14973	93,97968	80,23555	73,28062	81,07199	90,84991	69,49098	61,55007	50,64815	65,35996	44,43227	87,6615	44,04599	58,92262	37,96199	79,33708	77,42726	80,7195	76,56022	65,13346	75,81628	80,94296	78,2168	85,59047	78,19932	89,75513	83,28139	75,23445	82,14779	88,44449	75,57741	49,04979	29,24044	84,19872	43,66124	81,5272	35,65166	45,91084	35,65795	55,10659	48,72548	71,93565	54,12716	49,11223	61,52526	70,51531	55,65884	45,85296	62,30936	64,14828	54,89653	47,71131	67,27294	73,7004	58,64563	25,35111	41,20924	81,04852	42,89692
6/15/2020 4:17:00 AM	58	79,06588	91,98076	86,11848	59,17171	53,77549	80,73676	77,25548	83,00281	62,47693	58,77453	48,84988	84,79237	74,04945	56,49625	62,64161	74,77184	79,33398	54,47177	74,77453	69,75927	44,63866	36,86519	64,91171	79,45603	80,41647	79,0536	54,10962	58,24996	90,18837	95,75397	87,63409	93,02856	92,28655	88,63299	92,24947	89,88499	85,57872	81,53459	84,77191	89,17026	78,97132	76,52872	76,70445	83,75573	43,32346	62,23848	67,45966	70,31561	55,40153	58,26882	73,54851	40,74429	83,75989	80,70513	81,35859	94,02741	94,89301	97,82619	92,43769	92,19358	92,53488	94,72715	89,48586	91,00217	85,35188	78,07327	83,90701	85,85593	42,26383	34,0377	67,4752	63,49932	36,45012	57,01592	57,45641	43,8244	72,20663	81,20779	73,69895	86,16434	60,22802	92,97953	93,97326	95,2111	84,22697	87,48818	91,23439	93,55038	69,56213	66,26603	83,86405	91,03932	27,90983	41,51539	70,98952	47,2639	73,46817	52,74384	46,78437	49,18103	86,66584	88,895	81,72822	84,18636	87,97256	89,82088	97,27219	90,89454	81,35596	90,46737	95,80916	90,08537	71,7881	66,59849	91,21705	81,40846	50,09022	41,92273	55,56179	48,96518	68,70365	49,06734	70,2142	54,84333	77,08886	83,54747	90,89494	76,4249	92,79572	80,98447	96,66674	89,75575	91,13188	93,43639	95,02397	84,5164	75,88977	83,50541	92,43673	73,8054	64,06699	55,64151	70,65768	46,85221	90,16281	44,78538	62,18059	40,15025	83,80389	79,41735	86,78638	80,52933	69,95323	78,62995	82,19296	77,71745	86,82755	82,41359	89,98556	84,53954	79,48635	85,23286	91,26555	75,82422	50,55688	32,45752	86,70369	47,31107	81,1461	39,61946	49,22745	36,19972	56,9036	51,47174	78,16023	53,80091	52,18211	63,40118	74,56856	57,76132	46,27591	69,3924	64,17419	58,146	50,3554	70,07482	77,96357	57,06959	25,32424	41,8996	83,13743	44,48925
6/15/2020 6:17:00 AM	60	82,91397	93,32705	89,33224	60,42109	61,44521	83,29258	83,6582	82,87529	66,46283	62,03028	53,90528	87,4006	76,9248	61,99553	68,13322	76,40189	79,14464	54,8812	73,53842	74,08163	45,84321	38,1822	69,01484	80,26684	83,90535	81,88364	61,46482	58,79918	91,94035	98,10242	91,21042	93,23207	94,19264	91,36688	92,44881	91,9266	89,42764	87,19634	91,36376	91,23909	84,23885	79,63396	83,32519	87,08016	40,80453	57,8525	68,62435	72,54849	65,80563	59,75001	76,58123	42,49572	88,76368	86,6952	85,54771	94,6578	97,07201	98,23587	95,10728	93,94942	93,06421	93,76305	92,97276	94,78248	90,41273	81,27355	84,11445	89,85653	43,83704	36,67903	68,40379	63,95709	44,10125	63,89589	62,83585	48,91993	81,24751	89,27864	77,31598	88,43812	68,34286	95,52809	96,03545	97,90678	90,96831	90,79237	94,74394	95,50578	74,67983	71,87417	89,52663	90,6934	30,00815	43,7319	73,45153	47,95328	85,04387	62,83067	57,18777	51,84315	90,06175	92,60445	86,29186	88,26929	91,19543	92,58331	98,1679	93,45885	85,62956	94,02457	96,208	91,57314	79,9129	70,73248	93,71346	83,71214	57,10959	44,09925	61,84405	50,23741	78,80368	56,31742	79,28292	62,80905	83,09743	86,67413	94,13152	80,75714	94,12959	83,74509	98,14994	93,3658	94,96305	96,55531	97,89097	87,84552	80,20212	85,558	94,87132	75,60345	64,82199	54,12322	71,25539	51,25235	90,15079	51,71952	69,57884	42,13839	85,14513	85,83693	89,66298	84,41631	75,2093	81,9659	89,10574	81,51616	90,82276	84,95614	95,64724	89,39822	85,15377	87,83142	92,05791	81,35645	56,56002	33,14124	90,52898	51,77851	87,37262	38,63161	59,25011	39,86399	63,92842	53,59846	78,43225	59,21764	55,28528	66,62557	79,72784	60,84549	51,27072	69,00475	74,12101	59,73952	53,20105	72,75406	77,79731	60,74395	29,28216	43,22979	85,05264	46,83335
6/15/2020 8:17:00 AM	62	84,90351	94,84858	91,18479	64,65524	63,93624	84,45907	86,15785	87,24311	69,64218	64,40098	57,60493	89,42764	79,31484	70,74789	71,9478	78,61123	83,86032	56,37897	78,2597	77,19566	45,47414	40,80488	68,81734	82,02587	87,00997	80,38171	62,28269	63,12279	94,41307	98,78433	93,78386	93,80381	94,85729	91,71392	94,4094	92,72726	91,0512	89,14899	91,64471	92,47147	87,87301	81,06488	85,00353	87,28925	44,4121	60,85765	67,77458	73,47729	72,47914	63,9591	78,07907	43,46009	89,46094	86,87867	89,58714	95,77711	98,01738	99,13041	94,73849	95,34545	96,27943	95,89979	95,26186	95,60828	92,08258	85,24176	88,79622	90,33315	47,1931	38,251	74,63252	66,31902	44,37383	66,76283	63,29306	52,49213	87,43196	89,27485	81,89613	92,80117	70,84834	96,097	97,15525	98,2403	92,76912	92,61826	96,02951	97,39024	76,65072	74,51108	91,19488	92,89456	29,30524	44,41693	73,04031	51,75454	85,96306	63,91779	56,96431	55,63288	91,63531	93,41685	89,78185	91,78485	93,49014	95,01264	98,94611	94,27788	87,60217	93,82204	98,17612	93,20264	80,69677	74,32733	93,49456	86,64042	60,69387	49,36077	62,1111	53,69841	75,16296	54,82255	80,18982	63,87152	83,50699	88,00108	95,60538	85,18173	96,24248	87,03822	98,85113	93,96047	96,12829	97,35674	97,55637	88,93085	82,93864	87,26245	96,34705	78,27759	68,61282	53,41692	74,72673	51,50378	91,62308	50,50135	75,81813	42,50428	90,59053	84,76086	92,81672	86,26299	78,1384	85,81938	91,48279	85,83623	93,86605	87,64576	95,45791	90,49265	87,05245	89,68052	94,17654	81,30837	55,42005	34,42336	88,61869	52,99003	92,10938	41,9485	58,83137	41,62978	67,07954	54,94107	81,5138	61,20716	61,35147	70,18402	84,90655	61,95022	54,33666	72,15752	77,11718	62,34555	56,29787	73,62649	81,33441	61,01618	29,22732	45,43401	87,17044	50,17235
6/15/2020 10:17:00 AM	64	88,12528	96,40536	91,94484	65,58384	65,4807	86,04657	90,6353	88,20686	75,2962	65,78008	60,56608	92,11621	79,96588	71,8797	75,90939	81,51477	84,16501	58,22419	77,98008	78,9472	47,02925	45,74982	74,32685	84,1112	86,03476	84,90605	63,00094	64,22372	96,4448	98,19636	94,7038	95,20094	96,52686	94,07335	94,7994	95,00643	94,25198	90,96458	94,79098	93,97829	86,83667	82,75807	86,72719	90,80059	45,22858	63,00979	71,03268	75,10058	74,029	66,27805	82,42278	47,22604	90,61893	89,20224	92,76443	97,87763	98,61171	99,33639	96,19053	95,35126	97,7122	97,57343	95,92596	97,0814	94,59674	87,57267	91,19143	92,38637	43,69577	40,18975	76,32275	67,26563	48,42237	66,94656	68,72411	53,15968	86,05113	89,08654	84,65145	94,25218	74,55729	97,58675	97,43121	98,23932	94,36201	94,48643	97,78184	97,60382	77,75019	78,61544	90,69539	93,11057	32,02068	45,58708	77,65742	52,28013	87,61584	66,67316	61,09526	58,03347	93,04612	95,1289	89,41859	92,77189	95,37717	94,15459	99,34191	94,93065	90,69324	94,68266	97,8147	95,72199	81,65085	76,67972	96,14839	87,44232	60,02881	50,15673	64,90177	51,89172	80,34884	55,93419	86,29366	64,31663	85,84383	89,97686	95,36658	85,81738	96,79301	88,08315	98,94798	95,42662	95,64621	97,8773	98,15436	92,73029	85,15301	89,74379	96,39754	80,84184	68,94589	56,36198	78,71091	52,06987	94,33618	48,60155	77,78018	48,2378	90,38552	85,23209	96,75108	86,87536	78,49684	85,7874	91,25118	86,87831	93,89146	90,05389	94,69138	91,06232	88,79256	90,07986	95,77883	82,737	60,33136	34,99033	91,7169	58,33714	90,97272	44,13841	56,49972	43,71532	68,46362	56,4039	84,2832	66,61894	63,5809	71,08884	89,09843	63,00585	56,50489	74,41949	80,37708	63,12252	57,91784	77,21044	83,89899	65,53203	29,39144	48,13958	91,14853	50,82
6/15/2020 12:17:00 PM	66	89,13435	97,83454	94,2689	69,35289	67,05247	88,59438	91,4631	90,52435	78,70551	66,87244	65,36777	90,84232	84,76714	72,60086	78,86329	82,91763	85,62514	61,3945	83,71974	80,90774	50,88618	44,54224	77,70053	86,65838	87,96033	85,34621	69,12212	66,93489	97,5123	98,10255	96,47802	95,75859	98,16679	96,58792	95,66188	96,0648	93,6508	93,1058	96,11703	95,68723	90,0793	86,55553	90,69173	93,18301	48,05876	65,19411	73,20236	77,76767	71,29877	67,75407	85,96575	48,647	94,02092	92,58794	90,39843	97,9463	99,4762	99,09386	96,99374	97,16961	98,24091	97,80345	96,00789	96,65921	95,60732	86,12215	91,35907	93,83503	47,9249	39,95448	77,6345	70,10085	47,76594	70,82539	70,63377	55,1204	89,22283	92,5362	86,84089	93,49871	76,79246	97,86244	98,54588	99,39525	94,30178	95,14693	97,82107	98,39171	80,64192	79,63701	93,4663	93,80837	34,2021	45,19458	80,99864	54,74517	86,37711	69,57139	60,30492	59,18795	94,42522	95,44173	93,20886	94,15852	95,97522	96,74556	99,78593	97,0582	93,94148	96,57949	98,84767	95,83485	84,66263	76,11682	95,87471	89,05891	64,249	51,13575	66,48914	55,73939	83,18344	59,08482	83,76112	64,07935	90,24052	90,6239	96,31693	88,33942	97,47659	90,41266	98,81356	97,12472	96,25552	99,03059	99,59695	91,92501	86,44003	89,78304	97,7158	83,89265	68,87697	57,05336	78,16444	56,86492	94,63694	53,75912	74,70097	51,4852	93,06414	87,37594	96,09776	89,00869	79,85294	89,47405	94,0759	90,28577	95,2663	90,53865	96,21325	92,72574	90,46275	92,11629	96,86463	85,46412	60,33918	37,52287	93,35586	57,05591	94,00586	45,37902	62,70294	47,1607	71,66695	60,43041	87,72823	69,20452	67,00625	76,29912	89,56379	63,48149	57,25651	75,22449	78,50671	64,16639	62,435	78,86488	83,2693	65,79839	31,54931	50,13642	92,16637	49,1476
6/15/2020 2:17:00 PM	68	90,80895	98,2798	94,4695	72,34631	76,35065	91,98366	90,84487	91,89718	78,8818	71,77843	63,65226	93,25874	84,66277	75,52816	82,01543	83,63403	88,57821	63,9428	83,67706	80,59496	51,3094	46,24006	78,53013	89,1943	89,66996	87,60665	71,02357	69,92146	98,1871	98,76506	96,21657	96,95983	98,59921	96,3092	96,91348	96,26085	93,98175	94,02858	97,27869	96,04906	91,57342	87,66931	91,23812	94,61407	52,97158	68,5519	75,06804	79,93748	74,90246	68,93845	85,96133	50,89792	94,18235	94,49284	93,08211	98,19255	99,05	99,2825	97,6975	97,86162	98,05309	98,74324	97,066	97,71317	96,38401	90,69505	93,37319	95,79445	52,5027	40,18561	80,60918	72,24953	49,46846	73,59803	72,84663	57,71435	89,53739	93,47163	88,3205	96,07504	76,13719	97,87095	98,88125	99,67438	95,65961	96,53736	97,68733	98,80173	84,80265	83,12507	94,29169	95,57402	36,0454	46,41572	83,70468	55,59454	89,06734	73,10643	65,69961	62,63926	95,02093	97,61322	93,4824	93,88982	96,28937	96,88779	99,61511	98,73501	93,60362	98,00999	99,46556	97,00246	85,67322	79,93831	96,71745	90,38275	66,20717	51,61804	69,96636	57,61543	82,17735	61,17643	83,04073	65,69767	90,82608	92,65701	97,90624	92,05287	98,08728	92,59712	99,39614	97,82901	97,39004	98,59927	99,33155	95,90614	88,44621	91,40576	98,18669	84,57795	72,96446	59,55827	79,43751	57,66696	94,82718	58,49429	81,02806	52,47409	90,82449	88,34183	95,42841	91,9199	82,08064	90,61402	95,48298	92,75607	96,8623	92,4674	98,16735	94,27547	91,225	93,43198	97,28014	89,67244	62,75344	38,9296	95,58529	61,50524	95,277	46,74113	63,40042	48,63803	75,67702	65,39705	84,94682	70,48001	66,8806	76,31203	88,13087	70,13788	60,32356	78,8072	83,13585	66,67841	65,96825	83,46465	86,29269	69,13254	32,04672	52,94388	93,20817	54,40388
6/15/2020 4:17:00 PM	70	89,91503	98,60343	95,69469	75,66769	75,31484	93,44939	93,56343	92,74205	82,779	72,17204	68,15096	94,56704	85,82187	76,31168	82,4207	85,32404	90,12178	65,97336	84,36305	82,55105	53,22565	48,27379	78,84837	90,96471	91,14708	88,76962	73,52744	71,23674	98,63229	99,08261	97,31329	97,09798	99,02174	96,99084	98,07299	97,74033	96,67509	95,20731	97,65612	97,03809	92,674	88,31088	92,53723	94,8633	50,02356	70,06887	76,71599	80,40175	76,90409	71,16061	87,16457	51,74756	96,23653	95,12089	94,91227	98,92525	99,41078	99,76334	98,51984	98,18344	99,15783	98,83006	97,83025	98,53787	96,31417	93,65771	95,95484	96,38981	53,83891	44,68854	80,35692	75,06348	49,09884	74,65987	74,48788	58,81092	92,43741	95,38544	89,74186	95,72295	81,70162	98,69813	98,94328	99,37825	97,66289	97,53544	98,92456	98,55603	85,5993	86,30057	95,28902	97,08548	37,77209	46,89075	84,45229	55,65664	90,66431	80,68641	64,31207	62,59415	96,74701	97,3758	94,34695	95,36831	97,65791	97,29368	99,73509	98,37402	97,20975	98,08984	99,18533	97,74625	87,8476	80,73525	98,44455	90,81635	67,43984	52,94513	70,85171	57,40434	86,98794	63,97939	87,98795	71,41606	91,59946	93,89079	98,68555	92,92593	98,84353	93,70352	99,51412	97,82343	98,28366	99,14857	99,36595	96,21152	90,18458	93,77722	98,47314	86,75066	75,83079	59,54195	80,20454	58,47446	95,90945	61,4671	79,56945	53,67243	92,31384	90,23141	97,24628	92,36219	83,26005	91,56023	96,10357	94,46889	96,60394	94,01656	98,60362	93,99964	92,96703	94,40982	97,51037	89,57263	63,63623	41,49516	95,67909	61,3552	94,74587	46,52927	64,38488	50,43021	74,51267	64,42825	87,12595	71,89628	67,97725	79,96249	92,46201	71,08083	65,02985	82,1252	84,20418	67,08002	66,7097	82,03368	89,10222	73,51003	31,54033	53,17944	93,02588	57,43244
6/15/2020 6:17:00 PM	72	92,09805	99,0243	95,63204	75,20826	76,70175	94,78352	92,72588	94,92879	88,58844	77,63097	71,24869	96,34187	87,94299	78,79517	83,27034	89,07832	92,25382	70,07163	87,29063	84,95068	57,09563	53,12369	83,85624	90,70334	92,69853	90,90807	75,09035	73,99626	98,45911	99,21648	98,54726	98,3553	99,40898	98,42929	98,99764	98,29507	95,62486	96,7164	98,18253	97,96876	94,18871	90,27486	94,30524	95,00352	55,319	73,12624	77,7008	85,80529	81,86658	73,60736	90,55171	54,10326	97,15166	96,92377	95,69111	99,37003	99,68998	99,72826	98,34723	98,69805	98,77977	99,57235	98,14918	98,08059	96,65127	92,9939	97,32655	97,10654	56,47139	48,06138	82,18978	76,44632	51,85462	74,83892	79,22379	60,755	91,0454	96,40694	92,61446	96,57729	82,37408	98,77313	99,05111	99,67168	97,02835	98,18303	99,33363	98,82026	86,28792	85,75162	96,11275	96,9981	38,24803	48,79076	87,70253	61,14659	92,75938	80,19749	67,28532	66,06128	96,54247	98,70496	95,02079	97,28242	99,20052	98,36289	99,92719	98,72444	95,92886	98,92899	99,2571	97,75387	88,60515	82,65874	98,46519	94,49071	68,90431	56,61258	75,44333	61,79598	89,87297	66,60159	88,46382	74,43828	92,95183	95,30849	99,53823	93,36104	99,28596	94,8289	99,69089	98,3278	98,99384	99,49547	99,70069	97,85727	91,57577	94,74158	99,19132	88,16908	75,96148	58,44862	80,7369	62,84877	97,34928	61,92881	86,56354	56,39624	94,01726	92,79559	96,70549	94,93832	85,52898	92,60886	96,46254	94,46783	97,66177	95,14071	99,00731	96,1785	94,75761	96,80372	98,48357	91,7019	67,53406	42,97766	97,98035	65,49969	95,89654	49,70761	66,27556	51,80475	77,48688	69,79864	90,44824	74,97796	70,98959	81,54206	91,72952	73,576	64,85735	81,68111	83,36097	69,9951	69,66781	84,31995	89,92824	74,50314	35,43242	54,54879	94,26151	58,95986
6/15/2020 8:17:00 PM	74	92,98955	99,32678	97,14544	77,5087	79,90537	96,30899	94,80341	95,79976	87,74694	77,18073	73,74924	95,82871	88,41133	79,61256	84,88872	88,86722	92,56161	71,0646	88,15546	86,91044	56,54164	53,57365	84,6609	92,38686	94,67431	92,54911	75,36182	77,97262	98,89666	99,11203	98,83841	99,25369	99,83871	98,63534	98,9249	98,69557	97,20332	96,54889	98,74876	98,30827	96,07386	92,07243	96,63544	96,9418	61,15205	76,36543	78,60674	86,43139	84,85646	77,8927	92,61591	56,24497	98,58463	97,40018	96,98166	99,56738	99,8186	99,83325	99,39089	99,30288	99,28777	99,81681	98,4967	99,03584	97,39804	94,79125	97,35225	98,19422	58,35944	50,65215	85,64214	77,94263	52,97172	73,83752	81,7334	61,81436	91,34104	97,47963	95,04118	97,69466	84,55756	99,40823	99,2772	99,53056	98,06781	98,15926	99,33321	98,82267	88,58021	87,28531	97,71352	97,87565	38,9727	51,04229	85,94828	64,64881	90,98807	80,52773	68,57323	68,13591	98,38004	99,12405	96,49453	98,12582	98,90557	99,18678	99,83131	98,74813	97,17424	99,07618	99,51385	99,20888	90,03509	88,52965	98,77301	95,01354	67,66586	59,13918	77,53019	61,58668	88,19311	67,21465	89,76169	75,49265	94,70505	95,44457	99,68612	94,71278	99,56434	95,91734	99,94067	98,98631	99,07162	99,72328	99,95517	97,56949	93,4232	95,97495	98,66344	90,49107	77,38285	60,46288	82,67234	64,13779	96,55704	68,35275	85,66741	59,46473	94,54189	93,59224	97,88828	96,63621	87,32946	94,03259	96,31134	95,81848	98,17978	95,06107	98,79	97,5154	96,30554	95,70132	98,01026	94,71769	67,00266	40,50917	98,23579	65,89696	96,72781	53,22785	73,03865	53,89478	80,71259	69,32299	92,27509	76,65631	72,01585	84,35822	89,85729	80,32852	68,48026	84,90273	86,04664	73,60073	70,83569	86,62895	91,99388	77,47562	35,6076	56,83838	95,6594	59,31926
6/15/2020 10:17:00 PM	76	93,06256	99,43212	97,87577	80,92818	81,27031	97,44592	96,45516	96,64346	88,96199	80,70189	71,28806	95,98386	90,54556	81,21803	85,47408	92,1377	95,05008	74,79906	89,65615	89,24127	59,54977	56,71634	86,60622	93,21004	95,38109	94,41776	79,68239	79,91669	99,4878	99,73876	98,80188	99,38529	99,71451	99,28548	98,93511	99,38917	97,47921	97,96191	98,97789	99,20942	97,16284	92,85706	96,53432	97,40813	59,60881	75,63114	82,65398	89,47572	87,84863	79,54189	91,03179	59,19388	98,48502	98,21223	97,20139	99,5874	99,68729	99,90855	99,43005	99,392	99,81192	99,77972	98,7538	99,52117	97,30659	94,86227	97,90023	98,53828	62,27902	52,20111	85,64206	77,97421	61,38435	79,32105	85,89896	66,9657	92,86652	98,5311	94,97154	98,67525	86,23618	99,49747	99,25163	99,82773	97,97669	98,92146	99,29784	99,51495	89,27774	86,80891	97,66095	98,32803	37,64671	53,37761	89,52359	67,0906	92,50125	84,24431	70,46598	71,46331	98,64978	99,27146	96,33006	98,0973	99,11569	98,87896	99,93728	99,35435	97,84601	99,02029	99,70539	99,17621	92,43444	89,93625	99,54735	95,70486	70,66665	61,531	77,7779	64,93403	92,38326	69,12169	89,92706	78,13882	94,61829	94,76894	98,92552	94,71057	99,54182	97,49937	99,92616	99,38495	98,939	99,89363	99,92506	98,22067	94,40781	97,11227	99,32678	92,42699	77,3691	63,21494	82,82169	66,98434	97,47196	68,58283	87,41324	61,44894	96,00575	93,69605	97,97109	96,16206	89,47951	94,07279	97,83958	96,62259	98,50154	95,91718	99,42004	98,13391	96,46483	96,60077	98,43114	95,28217	70,711	46,78624	98,9211	71,38898	98,33451	53,56218	70,58376	53,22585	81,24281	74,52503	96,21291	81,1591	73,73737	86,34022	92,89345	80,00857	68,8177	87,45406	89,04958	75,38358	71,7343	88,03651	93,95475	81,30637	39,35096	57,88213	96,72932	59,77108
6/16/2020 12:17:00 AM	78	94,81329	99,41666	99,22945	82,1721	85,56097	96,99326	97,55043	97,30431	91,18901	81,59801	82,05944	97,02518	91,40895	81,29256	88,28409	94,17586	96,78942	77,25147	90,62099	90,15031	59,84044	58,80981	88,52282	93,4357	95,58978	95,72171	80,94814	80,89655	99,67992	99,95718	99,19043	99,38661	99,93929	99,2249	99,76701	99,59357	98,10918	97,35874	99,14097	98,62242	97,55209	95,03578	97,63291	97,88792	62,38789	80,24203	84,15921	89,3703	91,78189	82,85346	94,21951	61,86001	98,26413	98,00793	98,42784	99,85315	99,80507	99,9332	99,66084	99,80175	99,58984	99,90247	99,11349	99,40236	98,94182	96,39119	98,91385	98,6861	61,67249	47,99023	88,96282	81,65582	60,19348	80,37218	88,73488	69,17109	94,88161	98,61814	96,08519	99,26318	87,75179	99,765	99,76597	99,77923	99,03371	98,85134	99,66119	99,673	91,54939	89,39159	98,08115	99,19644	38,89727	54,10844	91,18188	67,75378	94,84127	85,2904	72,63699	74,45762	98,72044	99,56821	97,2914	99,32015	99,27492	99,499	99,90792	99,71521	98,119	99,19872	99,76411	99,07156	93,88905	90,40486	99,4201	97,13217	73,42645	61,75447	80,75645	66,96852	93,49028	71,84875	93,70628	83,20195	96,31535	95,98592	99,25253	96,4035	99,55178	99,28493	99,92471	99,37528	99,4715	99,76811	99,88374	98,83303	95,85744	97,10779	99,65856	93,33879	80,28943	65,19397	85,18236	67,13183	97,58317	72,49523	89,40359	65,12185	97,06683	94,97679	98,20153	97,21078	90,94372	95,03205	98,17985	97,71324	98,71712	97,3278	99,59875	98,71775	98,09019	97,6664	98,98991	95,15425	71,81311	45,40754	98,91661	71,37275	98,44973	57,68056	75,57305	55,97743	81,055	73,71249	95,98876	84,06471	75,48672	88,7078	93,48523	86,14617	70,49203	90,10202	91,64996	77,11055	74,33888	88,92891	95,28314	82,60342	41,02813	62,7569	97,01433	63,51715
6/16/2020 2:17:00 AM	80	96,43209	99,78566	99,24776	85,22222	86,49709	98,52537	98,47784	97,56631	92,28856	83,01061	84,29239	97,81091	91,91272	86,46262	90,07689	94,07121	97,07491	79,51102	91,65893	92,3271	64,24472	59,5671	88,73267	96,00022	97,9394	97,14564	83,91889	83,98734	99,81073	99,93265	99,6953	99,67361	99,88465	99,51834	99,63224	99,74821	98,50796	97,44806	99,51474	99,47992	98,07664	95,52208	97,70855	98,74489	63,28982	78,02726	87,45972	91,05928	91,78562	86,0405	96,06274	64,30801	99,01622	98,42223	99,01698	99,97727	99,84361	100	99,69178	99,75359	99,51841	99,89024	99,23091	99,7793	98,74724	96,90954	99,15099	99,41451	65,37978	52,29568	89,82034	83,18336	64,55025	85,06293	88,16589	72,84145	95,10204	98,20188	96,4383	99,3089	90,9138	99,77945	99,90309	100	98,91531	99,23609	99,8001	99,90295	91,79936	90,05893	98,7315	99,42128	42,418	57,96696	92,51382	69,40305	95,8685	86,61266	78,80146	76,3284	99,51102	99,90633	97,8286	98,98162	99,21206	99,78794	100	99,84721	98,84602	99,73158	99,86227	99,54549	96,80268	92,51043	99,76591	99,23982	75,50771	67,03519	83,02871	66,26506	94,98177	74,24666	92,5527	83,66746	95,80115	97,45863	99,74076	96,88474	99,76286	99,0969	99,95655	99,80721	99,44621	99,80389	99,91988	98,46057	96,4669	97,39777	99,54114	94,62153	81,45232	68,1764	86,56409	66,53716	97,99735	73,37057	91,2616	67,86852	97,87916	95,61133	98,47832	98,38791	92,91308	96,6617	99,01194	98,18635	99,27036	98,13274	99,72211	99,41602	97,8	98,19961	99,43066	96,35106	74,67645	48,51908	98,63734	71,58163	98,5474	57,3709	78,52992	55,91263	86,57832	76,30112	96,06847	83,89866	78,38245	89,80231	95,31617	85,56401	72,4817	89,49374	90,96382	81,1419	76,50579	89,9875	96,84385	84,01857	42,59153	64,99442	97,78273	65,32355
6/16/2020 4:17:00 AM	82	97,62254	99,88465	99,41921	88,39916	88,76037	98,58954	98,46645	98,71775	92,37939	88,36159	82,58034	98,40497	93,79428	89,27201	91,81091	95,02355	97,93573	80,71722	93,30653	93,57462	64,23331	64,52821	89,12494	96,0032	97,65957	97,45283	87,92136	86,99624	99,93224	100	99,95565	99,69213	100	99,53706	99,74773	99,73338	98,88125	98,62505	99,62077	99,56102	98,51369	97,03152	97,90285	98,97913	68,55417	82,65121	88,78979	92,5257	94,0703	86,94691	95,78822	67,50105	98,80968	99,07162	99,29377	99,97921	99,75146	100	99,90219	99,87429	99,49989	99,89375	99,61063	99,70339	99,23354	98,11319	98,40788	99,38176	65,66486	51,75191	90,73483	86,66301	65,01168	86,44742	92,22839	74,12335	96,91866	98,96034	98,28671	99,1952	92,07594	99,97755	99,93154	99,94067	99,04302	99,44449	99,95214	99,9046	92,51527	93,63644	99,06664	99,06091	41,79294	59,89936	92,94015	70,16379	95,95035	91,14445	79,46722	78,56246	99,58775	99,79919	98,6285	99,21966	99,87684	99,77122	99,97134	99,97058	98,86314	99,70034	99,92783	99,62554	96,32758	93,46361	99,87429	99,35373	77,81416	70,62542	84,25419	69,09041	94,7771	74,83705	93,84402	86,72808	97,08057	97,94277	99,8269	97,48286	99,73067	98,81252	99,93044	99,76756	99,62015	99,80521	100	99,51453	97,53281	97,92806	99,90088	94,61904	83,08508	71,83901	88,39909	68,53587	98,74806	73,99646	93,11816	68,87627	98,75374	96,28116	98,8197	98,02907	93,38335	97,35404	99,21101	99,35725	99,32458	98,22308	99,79913	99,34275	98,42217	98,83662	99,45824	97,63374	74,10754	48,10656	98,99542	75,48242	98,85673	61,54323	82,62987	58,67118	85,94772	78,95903	96,37074	85,80778	80,36431	92,10309	96,6637	86,81684	75,59316	92,04817	93,3533	84,16038	79,28728	91,89442	97,59299	86,33544	43,34238	69,68605	98,16064	69,34502
6/16/2020 6:17:00 AM	84	98,22475	99,97258	99,41962	90,63633	88,35323	99,40512	99,14166	99,50438	93,60978	87,49531	88,77929	99,05705	94,31519	91,02406	93,60356	97,1366	97,78197	85,09505	94,69013	94,29749	66,4066	65,2873	91,88018	96,6322	98,35094	98,41982	89,99268	88,78301	99,74835	99,84845	99,97783	99,73103	99,9547	99,7427	99,92638	99,77087	99,45051	99,34766	99,65731	99,67003	97,94582	98,48254	98,62897	99,47399	68,78564	86,68912	90,06052	93,95074	92,8744	89,00821	97,21872	68,43494	99,002	99,5707	99,48235	99,96788	99,97554	100	99,8546	99,68923	99,81239	99,94295	99,57947	99,89756	99,26138	98,71988	99,2115	99,28002	69,49851	52,12084	90,93743	87,8324	68,10435	90,04504	89,1034	77,91177	96,56403	98,95412	98,35786	99,69012	94,63238	99,8191	99,92727	99,97044	98,8521	99,57257	99,95841	99,91635	94,06084	93,98811	99,48594	99,12308	45,01617	62,32448	95,04987	71,10178	97,64624	89,49886	78,96898	81,82672	99,8126	99,86869	98,91703	99,44781	99,84209	99,70174	100	99,69794	99,37887	99,8546	99,92754	100	97,10109	95,73055	99,91531	99,6625	78,90743	73,16071	83,60937	70,07784	96,16663	76,48685	95,55178	88,27614	98,09247	99,20984	99,979	98,08957	99,76308	99,17634	99,89909	99,77571	99,73275	99,87995	100	99,64722	98,0187	98,80141	99,87138	96,33289	84,70905	75,23369	90,39449	72,32952	99,10602	78,22654	91,92632	71,99583	99,30414	98,04833	99,1963	98,57773	95,42696	97,6088	99,66547	99,26897	99,36076	99,16647	99,74843	99,53671	98,66628	99,27788	99,65856	97,81754	77,46133	51,12822	99,33438	77,00252	98,63499	64,7905	82,99817	61,21498	87,92039	82,0173	97,90652	87,25312	81,98932	93,44551	98,13654	88,97665	78,16638	92,58496	94,05151	84,26365	81,2214	93,8036	97,30286	88,63989	45,48567	71,4772	97,77569	67,96695
6/16/2020 8:17:00 AM	86	98,69971	100	99,68668	92,58628	91,03144	99,18787	99,35262	99,38737	94,59218	88,68515	87,40405	98,8476	96,07103	92,11636	95,8647	97,37885	98,11174	85,63219	95,79928	94,80921	69,00973	67,91205	93,8306	97,80808	99,09587	99,06009	91,06729	90,34614	99,95123	99,94736	99,81543	99,83616	99,94453	99,87518	99,85736	99,90289	99,69849	99,2841	99,6625	99,79132	99,03798	98,82977	98,95177	99,36581	69,34019	88,92028	91,50731	94,57635	94,33597	90,43146	96,52879	71,51643	99,51509	99,46556	98,87924	100	99,97984	100	99,77778	99,92512	99,90516	100	99,66961	99,88512	99,79084	98,80457	99,46329	99,85577	71,00457	53,91364	93,08052	87,54429	73,01773	90,28785	91,1533	79,30634	97,80995	99,27539	99,65712	99,64675	94,45734	99,91656	99,92719	100	98,80505	99,76853	99,82911	99,9511	95,90836	95,39712	99,50224	99,17468	48,63658	61,25884	95,75446	71,88985	96,70355	91,59766	80,51717	82,52197	99,93494	99,80625	99,02444	99,47786	99,86813	99,78068	100	100	99,02589	99,95027	100	99,93784	97,26265	96,63766	100	99,46991	80,9775	74,763	84,60668	73,24084	95,27168	78,72534	96,29552	88,96103	98,90908	99,46107	99,91035	98,56798	99,981	99,14948	99,9638	99,92913	100	99,89653	100	99,61028	98,22697	98,94591	99,97749	97,71088	84,54382	74,98273	91,63255	73,83594	99,40905	79,16135	93,66788	74,60793	99,56482	98,10766	99,61587	98,48537	96,23273	98,34805	99,62672	99,48	99,64965	99,13496	99,80887	99,57684	98,83994	99,15783	99,47095	98,6437	78,68259	56,66729	99,38232	79,82952	99,00765	66,98415	81,55766	63,62194	90,40029	82,91107	98,23862	89,32907	84,99545	93,40836	97,92751	90,69953	79,99538	93,20907	96,18742	86,51159	82,31488	94,91428	97,93898	89,25467	46,79702	76,49115	98,88214	70,2551
6/16/2020 10:17:00 AM	88	98,79145	99,87276	99,88381	94,37777	92,3584	99,05939	99,6294	99,78248	95,41342	91,69002	93,80533	99,65836	96,77795	93,43356	96,19432	98,0589	98,74828	88,24333	96,62149	95,97294	69,85791	69,73275	93,89561	98,34695	99,32955	99,05773	93,13274	91,2728	99,89203	100	99,97721	99,77889	100	99,90447	99,86585	99,97623	99,70477	99,80943	99,8937	99,95435	99,26006	99,00669	99,40478	99,60426	71,84074	89,1349	93,1297	96,42255	94,46922	92,93939	98,31792	74,37734	99,50826	99,76411	99,62519	99,90807	99,95863	100	99,84763	99,95054	99,93237	100	99,49567	99,95759	99,84293	99,47468	99,92429	99,92969	71,55891	53,51466	93,68645	89,75713	77,33518	92,83951	94,07867	78,61606	97,97643	99,80549	99,78987	99,76936	95,28384	99,97652	99,94751	100	99,14373	99,78828	99,8671	99,93037	95,97252	95,75327	99,78006	99,64343	48,86957	62,66475	96,04705	75,59046	97,39369	92,68858	81,54758	84,22117	99,91566	100	99,14836	99,83533	99,89383	99,85874	100	100	99,21316	99,88892	99,97237	99,85011	98,4078	97,15891	99,96602	99,45762	80,38745	71,89558	85,20129	74,8452	97,50512	81,23737	96,40025	89,44449	98,59465	99,3971	100	98,9256	99,93327	99,76211	100	99,96262	99,97734	99,95027	100	99,67693	98,84588	99,80499	99,79685	97,18046	84,81571	77,15221	91,23833	75,1488	99,77364	80,58301	95,47166	77,12514	99,49519	98,99529	99,56199	99,41472	96,84924	99,0422	99,70768	99,57616	99,6761	99,61166	99,90481	99,84644	98,60259	99,15714	99,79091	98,71567	81,10625	59,35897	99,43814	80,79651	99,711	71,63551	85,44547	65,18741	90,17131	85,32397	98,89976	93,59148	88,70524	93,95544	98,67236	91,49025	79,57027	96,32543	95,65215	87,51672	85,88093	95,50108	97,96682	91,83597	47,92544	76,71357	99,20874	74,48669
6/16/2020 12:17:00 PM	90	99,34895	99,97749	99,95897	94,60903	95,02087	99,59418	99,53595	99,80514	97,18176	93,2347	92,65583	99,45583	97,84995	94,04295	96,84081	98,85293	98,49649	89,11831	97,22694	96,6311	72,75323	72,28435	93,82668	98,67989	99,33405	99,37811	92,75848	93,54091	99,90778	100	99,922	99,9674	99,85681	99,80881	99,9136	99,63542	99,56731	99,76576	100	99,91497	99,3366	99,40574	99,70982	99,5812	77,89331	88,49995	94,66526	97,02614	95,77055	94,67527	98,05766	75,03136	99,61816	99,78629	99,72556	100	100	100	99,81647	100	99,84084	100	99,58672	99,95283	99,88327	99,36464	99,81985	99,92947	71,78465	59,95932	95,96051	91,69237	76,03732	93,73322	93,63506	84,28472	98,20431	99,5546	99,42266	100	96,38436	99,95095	100	99,97949	99,56488	99,93154	99,89612	100	97,47265	96,36584	99,75133	99,74773	47,76905	66,88164	95,92361	77,74461	97,8596	94,30833	86,81429	86,3856	99,80355	99,9395	99,4865	99,40195	99,95248	99,86407	100	99,92071	99,3982	99,952	99,97182	99,95179	97,90984	98,48137	99,92913	99,81834	83,61302	74,39863	88,32498	79,31954	97,73203	82,47362	96,9552	90,71535	98,89444	99,60966	100	99,25039	99,93245	99,80998	100	99,94101	100	99,94923	100	99,85439	98,89831	99,72936	99,97347	97,77872	88,33354	78,71664	93,11892	75,79583	99,63211	86,73154	95,02127	81,64284	99,78428	99,10091	99,73766	99,524	97,8478	99,20377	99,67748	99,67133	99,88947	99,70512	99,9464	99,89735	98,84629	99,56717	99,95095	98,84595	82,65176	60,9194	99,63617	82,6423	99,73509	74,81612	88,01731	68,82896	92,02711	88,65585	98,71574	94,10478	89,38108	95,59164	99,00903	94,48151	82,61343	96,85421	96,8596	89,40968	87,3204	95,5106	98,83033	92,74287	49,9082	79,94045	99,07141	74,9495
6/16/2020 2:17:00 PM	92	99,13641	100	99,88797	95,70617	95,53162	99,89964	99,84583	99,81522	97,83219	93,74103	93,11285	99,45686	98,17992	93,79289	97,18398	98,89348	99,0368	89,78082	98,25066	98,37672	75,62279	73,47343	94,87904	99,02969	99,84749	99,05684	93,97456	94,94398	99,95248	100	99,94564	99,97977	100	100	99,92512	99,8843	99,93652	99,66885	100	99,78304	99,60661	99,4762	99,80534	99,86358	75,43421	89,57684	94,45367	97,80048	97,06454	95,72095	98,82067	77,70702	99,60123	99,81026	99,95186	99,97576	99,97258	100	99,93486	99,96829	99,96961	100	99,91048	99,97872	99,8749	99,31801	99,87967	99,91035	75,62099	59,27173	96,20566	93,12079	81,09077	94,77695	94,83858	84,51882	98,60267	99,38108	99,77164	99,92789	96,33241	100	100	100	99,89127	100	99,97217	99,93929	96,98691	96,79619	99,77032	99,88969	49,50928	65,07198	96,86105	80,16904	97,86314	95,69623	89,20638	88,43039	99,80534	99,97665	99,59439	99,81834	99,97252	99,88236	100	100	99,64999	99,90591	99,94101	99,94798	98,87772	98,16922	100	99,61484	84,96256	75,42268	88,72299	80,71418	98,60674	83,89769	97,77693	91,08891	99,38812	99,54452	99,9808	99,46563	99,97058	99,97493	100	99,92747	99,87581	99,96574	100	99,83685	99,15361	99,68329	99,9634	98,20721	89,01684	79,36063	94,27664	79,59411	99,85806	86,11198	96,93538	81,93392	99,52138	98,96718	99,86248	99,48829	98,50037	99,31305	99,78836	99,75968	99,85266	99,81606	99,82034	99,8336	99,15057	99,59811	99,94315	99,24915	86,68242	61,85166	99,74815	85,97515	99,73338	74,17966	89,44987	70,28114	93,30418	89,30834	99,4018	94,01961	89,48787	96,2395	99,26538	94,64737	84,40505	98,48248	98,19905	90,46406	88,43771	97,35322	99,04655	94,24784	53,00605	84,49678	99,52068	76,62868
6/16/2020 4:17:00 PM	94	99,28893	99,89237	99,85204	96,78873	96,88467	99,97803	99,85846	99,89515	98,00288	96,10625	94,53188	99,80231	97,95383	95,13173	97,89983	99,22912	99,30185	90,82559	98,39059	98,81715	78,131	72,93194	96,76213	99,30552	99,38661	99,7894	95,08945	96,23757	100	100	100	100	100	99,69849	99,97465	99,9591	99,88512	99,71963	99,96629	99,84798	99,75823	99,51965	99,78269	99,89783	79,56994	90,37329	94,22497	97,68616	97,2056	96,21947	99,29176	81,33593	99,85065	99,88506	99,80301	100	100	100	99,85065	100	99,95283	100	99,97942	99,97507	99,80107	99,499	99,88589	99,91068	76,83128	61,99194	97,21057	93,43874	84,14014	95,69684	96,29539	85,24743	98,98141	99,82537	99,77281	99,95807	97,03933	99,95738	99,9547	100	99,81425	99,81979	99,85087	99,93721	98,31731	96,46677	99,95524	99,89431	51,98117	65,62894	97,53855	82,37338	98,55175	95,68896	91,11786	91,40847	99,92078	99,98017	99,65027	99,97141	99,96644	99,90598	100	100	99,73834	99,97859	100	99,96111	99,23112	98,81376	100	99,77331	87,7314	77,46754	90,30283	82,33768	98,70206	87,44853	97,70123	92,18646	99,68004	99,93259	100	99,48718	100	99,86192	100	100	100	99,97727	100	99,97838	99,18891	99,97596	100	98,80885	90,63102	81,83736	94,61477	82,13396	99,88381	86,0825	97,8945	83,69301	99,87125	98,8885	99,81509	99,81944	98,29285	99,49236	99,82448	99,63501	99,95103	99,55399	99,97417	99,87532	99,37009	99,63245	99,93383	99,76058	87,03671	64,16018	99,9151	85,80667	99,90874	77,62054	93,92483	75,02598	94,11839	91,15682	99,58569	96,38705	91,08208	97,15448	99,32361	94,74394	87,06744	98,6086	98,97305	92,6718	89,84811	97,38955	99,06768	94,3924	52,86845	84,18774	99,59245	79,4344
