# Supplementary material for: Neuroblastoma signalling models unveil combination therapies targeting feedback-mediated resistance
Source: PLoS Comput Biol. 2021 Nov 4;17(11):e1009515. doi: 10.1371/journal.pcbi.1009515 (PMC8604339; doi:10.1371/journal.pcbi.1009515)
Supplement: S2 File — (ZIP) [file pcbi.1009515.s023.zip › drug_sensitivity/RO512_test/AZD_RO_synergy_KELLY.txt]

Label: AZD_RO_synergy_KELLY
Metric: Phase Object Confluence (Percent)
Cell Type: KELLY
Passage: 1
Notes: 
Analysis Job: AZD_RO_synergy_KELLY

Date Time	Elapsed	A1, Image 1	A1, Image 2	A1, Image 3	A1, Image 4	B1, Image 1	B1, Image 2	B1, Image 3	B1, Image 4	C1, Image 1	C1, Image 2	C1, Image 3	C1, Image 4	D1, Image 1	D1, Image 2	D1, Image 3	D1, Image 4	E1, Image 1	E1, Image 2	E1, Image 3	E1, Image 4	F1, Image 1	F1, Image 2	F1, Image 3	F1, Image 4	A2, Image 1	A2, Image 2	A2, Image 3	A2, Image 4	B2, Image 1	B2, Image 2	B2, Image 3	B2, Image 4	C2, Image 1	C2, Image 2	C2, Image 3	C2, Image 4	D2, Image 1	D2, Image 2	D2, Image 3	D2, Image 4	E2, Image 1	E2, Image 2	E2, Image 3	E2, Image 4	F2, Image 1	F2, Image 2	F2, Image 3	F2, Image 4	A3, Image 1	A3, Image 2	A3, Image 3	A3, Image 4	B3, Image 1	B3, Image 2	B3, Image 3	B3, Image 4	C3, Image 1	C3, Image 2	C3, Image 3	C3, Image 4	D3, Image 1	D3, Image 2	D3, Image 3	D3, Image 4	E3, Image 1	E3, Image 2	E3, Image 3	E3, Image 4	F3, Image 1	F3, Image 2	F3, Image 3	F3, Image 4	A4, Image 1	A4, Image 2	A4, Image 3	A4, Image 4	B4, Image 1	B4, Image 2	B4, Image 3	B4, Image 4	C4, Image 1	C4, Image 2	C4, Image 3	C4, Image 4	D4, Image 1	D4, Image 2	D4, Image 3	D4, Image 4	E4, Image 1	E4, Image 2	E4, Image 3	E4, Image 4	F4, Image 1	F4, Image 2	F4, Image 3	F4, Image 4	A5, Image 1	A5, Image 2	A5, Image 3	A5, Image 4	B5, Image 1	B5, Image 2	B5, Image 3	B5, Image 4	C5, Image 1	C5, Image 2	C5, Image 3	C5, Image 4	D5, Image 1	D5, Image 2	D5, Image 3	D5, Image 4	E5, Image 1	E5, Image 2	E5, Image 3	E5, Image 4	F5, Image 1	F5, Image 2	F5, Image 3	F5, Image 4	A6, Image 1	A6, Image 2	A6, Image 3	A6, Image 4	B6, Image 1	B6, Image 2	B6, Image 3	B6, Image 4	C6, Image 1	C6, Image 2	C6, Image 3	C6, Image 4	D6, Image 1	D6, Image 2	D6, Image 3	D6, Image 4	E6, Image 1	E6, Image 2	E6, Image 3	E6, Image 4	F6, Image 1	F6, Image 2	F6, Image 3	F6, Image 4	A7, Image 1	A7, Image 2	A7, Image 3	A7, Image 4	B7, Image 1	B7, Image 2	B7, Image 3	B7, Image 4	C7, Image 1	C7, Image 2	C7, Image 3	C7, Image 4	D7, Image 1	D7, Image 2	D7, Image 3	D7, Image 4	E7, Image 1	E7, Image 2	E7, Image 3	E7, Image 4	F7, Image 1	F7, Image 2	F7, Image 3	F7, Image 4	A8, Image 1	A8, Image 2	A8, Image 3	A8, Image 4	B8, Image 1	B8, Image 2	B8, Image 3	B8, Image 4	C8, Image 1	C8, Image 2	C8, Image 3	C8, Image 4	D8, Image 1	D8, Image 2	D8, Image 3	D8, Image 4	E8, Image 1	E8, Image 2	E8, Image 3	E8, Image 4	F8, Image 1	F8, Image 2	F8, Image 3	F8, Image 4
6/12/2020 5:43:00 PM	0	10,48111	16,02467	13,05296	13,02062	7,975659	12,953	11,38898	15,91008	9,82731	11,96708	15,38123	12,6644	12,07242	12,57875	14,16632	14,64156	10,50363	12,06779	21,9943	12,91563	9,905778	10,68289	44,57822	17,84123	12,23772	9,376105	16,16552	9,737304	12,5851	14,58706	21,59794	16,55241	11,4278	16,00147	25,5875	20,26152	7,238132	15,85841	28,34128	16,21767	14,39814	16,49439	28,97574	18,9736	7,770572	8,801323	33,80505	15,25987	9,233877	14,68163	14,71927	9,069823	12,01647	14,51012	21,19785	14,50058	17,01564	21,26575	31,89759	17,32545	17,89504	14,52469	26,8835	20,37467	14,59217	13,13177	32,91592	19,53243	7,742664	8,399163	33,64107	18,66683	9,063398	13,84754	25,68019	6,003468	14,51274	11,91375	33,20769	14,18463	16,62198	20,8859	34,66539	17,10309	14,25612	18,16203	36,4696	17,5277	14,29446	15,6737	36,70438	24,45029	4,602053	10,52732	27,57977	21,96066	8,436671	10,48499	28,33955	9,281955	11,1162	15,56477	37,77499	13,77811	15,31927	17,26425	39,87027	17,65839	18,34169	17,22943	37,54519	22,06731	13,23594	16,46552	35,42524	17,18039	7,516163	6,201715	35,18975	27,9957	8,686449	10,86994	36,65873	12,06316	14,04924	14,5729	42,33602	16,48472	18,53524	16,92964	49,50562	18,76824	13,26025	16,73595	49,38681	17,82189	11,68622	11,48893	43,2961	15,90358	6,502197	8,040381	39,23346	20,61133	8,802291	10,58604	41,23564	8,538007	12,53709	11,83749	44,53747	17,02117	13,96697	13,80692	48,72389	15,17691	13,34155	16,95381	48,39592	17,33601	16,83017	10,2254	46,39996	14,97444	7,569629	6,840186	27,78784	17,60569	15,99932	8,423201	36,75301	6,36073	7,460765	8,481984	35,92403	9,277187	9,479444	8,861695	38,61158	12,10061	9,09255	11,33303	34,48407	9,486903	8,666211	12,31287	28,7136	10,52774	6,950363	7,807664	32,60278	12,74038
6/12/2020 7:43:00 PM	2	10,06065	16,78804	14,16356	12,61798	7,615495	11,26361	11,78451	15,77137	9,265307	12,66551	16,01287	13,76617	12,70212	12,92323	14,79139	14,89148	11,23833	12,58393	22,06013	13,33541	9,969331	10,00255	48,23172	17,25734	11,47843	8,994115	16,69996	9,911098	11,48969	15,28079	22,27958	16,34954	11,98228	16,48092	25,83568	20,28391	6,192528	15,49894	29,65496	16,53473	15,45079	16,73864	30,66285	19,21316	7,521001	8,831717	37,67842	15,29737	8,457878	13,43232	14,33632	8,783503	12,72595	15,50529	21,85172	14,19153	17,87446	21,71861	32,87128	17,88379	16,5759	15,19943	28,53172	21,19453	14,71423	13,318	34,34143	20,36541	7,985467	7,381396	37,34625	19,41327	9,375622	13,85265	26,28613	6,282466	14,1351	12,15006	34,45396	14,38073	17,72063	21,34947	37,14591	17,33747	13,9278	17,32938	37,89485	20,00484	13,1583	16,73692	38,87358	25,1233	5,671557	7,812846	30,02598	23,43515	8,521083	10,38641	28,98997	9,866269	11,63828	15,70596	40,39802	14,84617	15,33709	19,22455	42,90113	17,78176	20,0927	17,66489	38,81052	23,67968	13,25189	15,15584	37,98257	19,12426	6,73519	5,083721	37,16926	28,94327	8,844013	11,98317	37,94374	12,03277	14,27802	15,14077	43,20789	16,96017	18,30433	18,23234	52,37664	19,52434	15,11411	17,33539	52,65618	18,43107	12,49669	11,92328	44,14608	17,1205	6,456399	8,10331	44,2028	24,04972	9,323538	9,804722	41,93144	7,5	13,55293	12,368	45,62368	18,93222	14,89203	14,35511	49,54383	16,59745	13,48641	17,4437	49,96629	18,31689	17,07338	10,89833	48,01607	16,08007	7,429956	5,789885	30,79175	17,92496	16,37426	8,354609	37,24836	6,802677	7,88586	8,604871	37,61606	8,810785	9,683149	9,112719	41,31445	12,18239	8,632019	11,7823	36,07482	9,959798	9,428189	13,11478	29,95171	11,97108	7,601058	8,379753	34,45437	13,58594
6/12/2020 9:43:00 PM	4	10,21655	18,46907	15,65284	13,69025	8,517835	12,20566	12,89049	16,80779	10,20557	13,79497	16,35493	14,54679	13,58505	13,54049	15,41978	16,40439	12,03263	12,8614	22,82528	14,76044	11,01825	8,459052	49,94999	18,66386	12,284	10,25026	18,49069	10,9509	11,61375	15,99248	23,54768	17,22736	12,80359	17,72429	28,35661	21,06805	7,085682	17,32413	30,8542	17,0651	16,51394	17,23137	32,17983	20,76011	8,001285	10,56691	39,92043	17,13466	9,542785	14,06886	15,3058	8,919581	13,167	15,9013	23,68341	14,73302	18,70828	22,82293	34,54051	18,92966	17,49634	16,38746	28,78185	22,74881	15,29309	14,45478	37,76263	21,59987	8,828886	8,082245	39,68121	20,7892	9,789181	15,50578	28,22551	6,616863	15,63826	12,57937	36,19557	15,16046	18,59775	22,19565	40,07791	18,04322	16,07524	18,06849	38,99874	21,34712	14,58147	17,03139	42,15041	26,21215	5,709619	8,559834	32,44723	26,63165	9,351584	11,31493	30,6538	9,800508	12,65998	16,59476	42,97228	15,70278	16,76282	20,22125	46,04678	19,4304	20,66603	18,0419	41,72565	24,87545	14,67797	16,03352	41,2491	19,75243	6,714053	5,554611	40,75377	30,98157	9,396622	12,24235	40,56545	12,68174	15,65201	15,83914	46,19419	17,90762	19,97942	18,9249	56,72737	19,851	15,98067	18,70282	55,91208	20,01679	13,4614	12,61867	46,91237	18,21901	7,097701	8,577586	46,71695	24,97969	10,87513	10,22705	43,81569	8,338861	13,54422	12,77541	49,59383	19,84624	15,88563	15,476	53,10081	18,26046	14,7074	18,8474	53,5802	19,33942	19,39178	12,13555	51,59525	16,92328	8,7051	6,295591	34,375	19,25612	17,81734	8,650046	40,80397	7,649965	8,737638	9,602673	38,71207	9,954133	10,74471	9,908889	43,20298	13,18219	9,139452	11,92128	37,79364	10,98654	9,999792	13,68244	31,74556	13,19705	8,096194	9,104085	35,34538	13,88871
6/12/2020 11:43:00 PM	6	10,65519	18,93374	16,55324	14,35165	9,629821	12,68353	13,60853	17,26265	10,65719	14,41831	17,561	14,5662	13,97512	14,49291	16,89379	17,30085	11,68946	13,89845	24,31325	15,01147	11,55601	8,306255	52,95107	20,16723	12,7743	10,38911	19,16584	11,2022	12,44219	16,4191	24,70235	18,68396	13,20244	17,76491	29,13117	21,42027	6,593307	17,67	32,83578	17,93788	16,67571	17,1674	33,62677	21,73892	8,416777	10,49901	40,52491	18,38472	9,845202	14,52621	15,38855	9,553906	13,51701	16,88847	24,74276	16,64608	18,66013	23,2845	36,16961	20,22353	17,76324	17,45938	30,70934	24,45375	15,57078	15,90193	38,87067	23,39378	9,769425	8,586982	41,35997	22,00659	10,31064	15,58749	28,16451	7,0881	16,57348	13,34238	38,59893	15,76433	20,05864	23,31703	41,21539	19,29957	15,7664	18,90225	41,16352	22,08188	14,5709	17,70889	43,67719	26,85311	6,24482	8,166238	34,69233	27,0432	9,559849	11,84315	32,41331	10,00456	12,99714	16,98393	44,18048	16,75018	18,07913	21,62122	48,50409	21,00333	21,58067	19,85197	43,44476	26,21657	14,45644	17,30003	43,39115	20,96154	7,45441	5,736627	42,78935	33,27103	9,444216	13,15401	41,64478	13,3754	16,28841	15,99207	47,67739	18,97733	20,64566	20,4423	58,54492	21,32598	16,65106	19,48006	57,28	20,48857	13,4384	13,28263	47,96033	19,47875	7,377804	8,622692	49,40753	26,73118	10,74022	10,62452	46,66197	8,520597	14,42245	13,51148	51,16517	21,11917	16,20897	16,12857	54,53539	18,92607	15,34773	19,78165	54,62036	20,27389	19,20224	12,90838	54,14388	17,74695	8,719953	6,138304	37,08009	19,77674	18,7576	9,198234	41,59436	7,841788	8,999502	10,36237	42,21085	10,16737	11,31604	10,5714	45,2504	13,99191	9,404426	12,73486	40,62389	11,30789	10,81178	14,4018	34,004	13,89748	8,570887	9,648059	37,59733	14,57145
6/13/2020 1:43:00 AM	8	11,9791	20,48989	16,60194	15,56794	8,915988	13,17198	13,73998	18,54126	10,62562	14,94018	19,29308	16,2844	14,5316	14,9982	17,22176	17,75447	13,06559	13,7902	25,75403	16,0197	12,27854	8,874408	53,74248	19,68218	13,60045	11,08684	19,12501	12,61985	12,84193	16,99899	25,92299	17,85636	14,37624	18,20008	30,9681	22,7857	7,282825	18,10131	34,07964	19,01408	18,12431	18,3151	35,58618	23,02145	9,396759	10,49742	43,21211	19,45796	9,899491	15,73504	15,74229	9,845891	14,2977	17,42498	25,83603	16,52562	19,51895	24,58416	37,42913	20,68814	18,86667	17,69873	31,1908	24,92264	16,17574	15,69484	40,07399	23,1672	10,12959	9,076937	42,7944	23,21701	10,61947	16,72635	31,13002	7,363989	16,84675	13,7587	40,49852	17,04651	20,80211	24,08585	42,59967	20,29102	16,39237	19,49485	42,10537	22,80801	14,84078	18,30349	45,20198	28,09523	6,330956	9,006133	36,35182	28,13107	10,44741	12,50739	33,20022	10,39947	13,60812	17,64437	47,29043	17,15379	19,24659	23,31171	49,96933	22,31702	22,739	21,05314	46,68386	27,35093	15,1662	17,8525	46,13042	21,8203	7,9807	6,023154	43,18434	34,99191	10,26981	13,91751	43,44255	13,62035	16,65423	17,12001	50,48582	20,3288	20,9614	20,86173	60,76592	22,38319	18,12486	20,65056	59,5459	21,50337	14,3846	13,72969	49,75934	21,18694	7,911347	9,135584	51,15218	26,93938	11,76662	11,36439	47,99894	8,360549	14,69655	14,14415	54,58893	21,42282	16,51415	16,90995	57,90215	19,63804	16,17056	20,11936	57,83094	21,75246	19,92008	13,23711	57,12547	18,14752	9,176477	6,541915	37,55188	20,44741	19,74891	9,394273	43,41443	8,122236	9,669956	10,96202	43,22668	11,86519	11,62377	11,26188	46,6579	14,3482	10,11529	13,34031	42,50462	11,65361	10,98648	14,91331	35,19038	13,71525	9,354692	10,36058	38,89775	15,93916
6/13/2020 3:43:00 AM	10	12,64527	21,66432	18,02539	15,4139	9,880362	14,11893	14,45458	19,32043	11,34318	15,84611	20,55033	16,50973	15,26836	15,19832	18,18648	18,64708	13,50133	14,47046	26,89005	17,11801	12,79792	8,884628	56,58902	20,99587	13,71305	11,3025	20,71204	12,75565	13,6716	18,02125	26,65644	18,96772	14,76418	19,30806	32,08291	23,36221	6,798117	19,40636	35,61237	20,03081	19,15437	19,07639	37,01557	24,07155	9,27104	11,5491	45,94303	20,07689	10,39891	16,057	16,56264	11,21539	14,74269	18,93271	26,87334	17,68575	20,15328	26,45143	39,24101	21,8531	19,36471	19,14118	33,09108	26,19315	17,14419	16,79971	42,93124	24,52711	10,65401	9,486973	44,96201	23,44116	10,97073	17,67628	32,02876	7,507115	17,88683	15,01368	42,02158	17,48688	22,17251	25,36431	44,66277	20,80943	17,4129	20,93094	45,58093	22,93104	15,82104	19,25329	46,78397	29,32527	7,186118	9,4858	38,03202	29,77847	10,81247	13,02146	34,78476	11,0005	14,64951	18,2014	48,89064	17,83668	20,70562	23,87972	54,07342	22,96426	24,08827	21,88971	48,71173	28,34819	16,09078	19,10291	47,11531	22,99887	7,852495	6,41744	44,84395	36,10521	10,13	14,13606	45,26145	14,09047	16,94421	17,44135	51,99899	20,50073	21,06411	21,41785	61,88764	24,02223	20,31374	21,24365	61,98829	22,70191	15,12579	14,07569	52,02441	22,43604	7,839785	9,502169	53,68445	29,26081	12,10399	11,6914	51,64264	9,503965	16,10453	14,37625	55,33205	21,87375	17,32172	17,82783	58,67809	20,52076	16,68746	21,03545	60,37578	22,26859	20,39711	12,97552	58,51812	19,87159	9,990192	7,478517	39,78005	22,17216	20,56055	9,667192	45,29212	7,982567	9,638662	11,83777	46,95486	11,71709	12,68216	11,76275	48,55604	15,35802	10,4032	14,14208	45,64186	12,33746	11,45039	15,99359	37,83944	14,02409	9,429364	10,83478	41,41412	16,25615
6/13/2020 5:43:00 AM	12	12,86949	22,61419	18,85776	16,1993	10,21801	14,37009	15,25061	21,03386	12,84531	16,40514	21,0186	17,15158	15,98496	15,50833	20,13442	20,08089	14,18414	15,28584	27,8525	17,98927	13,82322	9,388884	58,33747	21,39865	14,80424	11,73222	22,04942	13,62449	14,35144	19,21695	29,29321	19,53643	15,05906	20,43193	33,26149	23,65972	6,997334	20,87788	36,96128	19,73986	19,47688	19,93155	38,0964	25,5073	9,557085	11,9992	47,47639	21,71177	11,19619	16,62515	17,79157	10,74423	14,39586	19,24998	28,16203	17,30645	21,70335	26,72946	40,55558	23,15332	20,72661	20,2274	34,17185	27,00846	17,67794	17,10495	44,18767	25,12013	11,57314	9,934239	47,17085	24,80853	11,18293	18,39826	32,49516	7,850561	19,16446	15,00435	43,56998	17,86216	23,43805	26,0885	45,14878	21,86208	17,33601	21,83729	46,92094	24,78359	15,81931	20,26518	50,26892	30,16039	7,143154	9,703042	38,79753	30,68054	11,17871	12,98291	37,10911	11,30409	15,58673	19,60288	50,42289	18,15291	21,45267	24,60032	54,94964	25,27078	24,86109	22,72588	50,59951	30,61271	16,63869	19,57277	48,59624	23,9182	8,467409	6,461994	46,15413	38,31606	10,37439	14,94964	46,86057	14,41714	16,85787	17,5116	55,01976	20,81344	22,5431	22,23158	63,69894	24,14602	19,71285	21,22354	64,3042	23,87427	16,20261	13,62159	53,16811	21,92604	8,93982	9,717065	55,01071	30,76032	12,77244	12,05564	52,29948	9,896593	16,29697	15,06735	56,21511	23,93567	18,09254	19,16487	60,68551	21,57977	17,78017	22,32938	62,23924	23,37022	22,49979	14,14643	61,00506	20,06728	10,495	6,844262	42,73416	22,67988	21,70341	10,38648	46,89186	8,52198	10,43732	11,60519	48,00356	12,41138	13,68265	11,98276	50,36728	16,04733	11,23757	15,38296	46,87721	12,45545	11,9677	16,52893	39,7681	15,53824	10,06818	11,09016	44,56089	17,17265
6/13/2020 7:43:00 AM	14	13,50195	24,12736	20,55703	17,07477	10,6632	15,52594	16,28965	21,85959	13,57883	16,65948	21,51	18,47045	16,8998	16,10702	19,48524	20,19272	15,32936	15,70741	28,42002	18,72679	14,15361	10,02901	58,82985	22,62109	15,18982	12,58559	22,78556	14,29314	14,719	19,95158	29,18884	21,08436	15,62286	20,97259	33,91267	24,94073	7,699283	20,99801	38,13012	22,1913	19,44346	20,50474	40,83493	26,58446	10,34193	12,26535	48,64286	22,27544	11,30333	16,85994	18,92539	11,2786	15,67356	19,98087	28,93022	18,02767	22,36813	28,47156	41,76033	23,71118	22,94036	20,81061	35,92305	28,20789	18,9238	18,16665	44,34295	25,92942	11,63013	10,08344	47,1473	25,99289	12,22584	18,70047	33,32732	8,104898	19,94301	16,3666	44,44705	17,9912	23,46195	27,09715	47,66233	22,6575	18,16693	22,0852	47,73417	25,46502	15,72488	20,28722	51,85221	30,90586	7,167122	10,04587	40,32528	31,75571	11,49398	13,68286	38,55099	11,55297	16,07641	19,46818	49,98011	18,60867	21,68366	25,52691	55,64372	24,10609	25,48042	23,79027	52,59913	31,39596	16,5109	20,36548	51,07974	24,80514	8,533723	6,80019	47,24359	39,09124	10,29081	14,91918	47,47575	14,7239	17,44156	18,88677	55,47116	22,12381	23,52875	22,24097	64,65137	24,81474	19,63459	21,11102	64,49139	24,58796	15,71404	14,3893	54,60006	23,30998	8,76568	10,33454	56,76414	31,14838	13,48772	12,56044	51,93751	9,730811	17,83433	16,46662	57,48273	24,24859	19,2374	19,62837	61,7975	22,2277	18,8407	22,55091	62,61611	23,71678	23,93699	14,60751	60,7461	20,80736	11,0713	7,064614	44,27809	23,25355	23,16624	10,57927	48,488	9,354278	10,57685	11,97723	49,43503	12,7933	13,4252	13,13585	51,69789	16,83804	11,39437	15,9174	48,2825	12,84255	12,4799	17,88047	41,63614	16,13312	10,153	11,88902	45,99187	17,07014
6/13/2020 9:43:00 AM	16	14,4056	24,65033	21,2297	17,9016	10,4816	15,25972	16,66908	21,53729	16,83873	17,98989	22,70171	19,20197	17,7111	16,25346	20,35394	21,12035	15,73919	16,51532	30,74348	19,33985	14,91283	10,30387	60,81131	23,03078	16,52741	13,06318	23,81438	15,05512	16,2766	20,53879	30,32859	22,09901	15,93004	21,97343	35,31359	25,52373	8,132321	20,88832	38,92588	22,87992	20,56622	22,27115	42,57785	26,80226	10,66797	13,14683	48,51155	22,52977	11,55877	17,79122	19,37147	11,31991	16,49888	20,81945	30,39117	18,91074	23,72189	29,18794	43,18869	24,74401	22,87888	21,3762	36,56284	29,96042	19,46445	18,70579	46,67516	27,26058	12,24352	10,2656	50,40258	26,12118	13,37665	18,91157	36,47091	8,500705	20,61119	16,31611	45,98412	19,53229	24,33846	27,72028	49,28203	23,50451	19,5901	24,16653	50,83603	26,23626	17,17562	21,21477	52,23834	32,7475	7,964606	10,15328	41,70258	32,88372	12,07926	13,99605	39,25018	12,16098	16,76213	20,40858	51,47533	18,85258	22,87267	26,84399	55,16785	25,5752	26,44024	23,00626	53,95591	31,42712	16,29573	20,35236	51,96342	25,89384	9,363604	7,464841	48,67242	39,1161	10,91664	16,07572	49,00378	15,8055	18,52122	19,47689	58,66898	22,36973	23,96662	24,71817	65,75715	26,54917	20,90773	21,80462	65,07937	25,59116	16,38566	15,11018	55,95263	24,38654	9,143458	10,92555	57,31447	32,18612	13,0781	12,40288	54,59715	10,7787	17,2516	16,75225	58,55376	24,54769	20,24708	20,68151	64,27306	23,1701	18,21376	23,58076	63,39717	24,34164	23,66856	14,68025	63,91951	21,10867	10,9614	7,868591	44,33404	24,06734	23,89699	10,79935	50,80508	9,465143	11,18673	12,83605	50,13808	13,30902	13,86812	13,23587	53,91143	16,39568	11,87058	16,82893	49,21592	13,72693	12,80704	17,67068	42,37829	16,77104	10,83306	12,09515	46,92971	17,93822
6/13/2020 11:43:00 AM	18	15,43525	25,19072	22,65701	17,94519	11,3217	16,30789	17,16029	22,46312	16,52713	18,24208	23,33119	19,82089	18,37485	16,936	20,90186	23,00619	15,82138	17,08838	32,12691	20,0266	16,13367	9,952822	62,2668	24,35338	17,09549	14,24507	24,25529	15,91464	17,21409	21,61707	31,2042	23,86363	16,36999	23,03292	37,27627	27,13763	8,492278	21,68932	40,2669	23,25825	21,20662	22,24414	43,83117	28,48585	10,33751	13,74634	50,68082	24,11106	11,95299	18,2407	19,63093	11,87321	16,71004	22,03381	32,01529	19,86302	24,16149	30,516	45,93391	26,6467	23,34176	22,27785	39,42363	30,58335	19,88299	19,14864	47,97262	29,16515	12,79786	10,94068	50,89674	26,55787	13,03921	20,46315	37,83992	8,792688	20,26221	16,5424	46,01459	19,68073	24,78904	28,65295	50,58826	24,75354	19,8452	25,34524	50,76861	27,47237	17,37656	22,35549	52,95631	33,01262	7,888484	10,52747	43,77335	34,47337	11,43153	14,80963	39,10277	12,68091	17,17278	20,07854	54,12584	19,63652	23,80084	27,96074	56,72115	25,76315	26,90871	24,28071	53,54559	32,52349	17,34741	22,19648	53,65586	26,74244	9,47371	7,577434	50,71273	41,18556	11,59655	16,22362	49,96394	16,54219	18,72548	19,99862	59,01892	23,00426	24,78137	26,58916	66,10467	26,6036	22,09211	22,3624	65,83823	26,04242	17,00756	16,38629	55,59101	24,53588	9,441451	11,06198	57,86258	32,51216	13,72175	13,51404	55,40928	10,48864	18,46188	17,42989	60,07467	24,76735	19,69441	20,57547	65,32583	23,32878	19,46038	24,13165	63,66034	25,344	24,84527	15,41169	64,21357	20,97922	11,31652	7,751922	45,68682	25,93266	23,80968	10,98185	50,04518	9,458306	11,42221	13,6401	50,75217	13,00819	14,62865	13,90736	55,07855	17,03332	11,91444	17,07615	52,00984	14,53319	12,99203	18,0859	44,08398	17,04852	11,00271	12,54863	47,86417	18,95654
6/13/2020 1:43:00 PM	20	16,85359	27,32123	23,53027	18,79456	11,69899	18,12238	18,46078	24,05994	16,69209	18,86708	24,55329	21,17471	18,69806	17,85423	21,89455	23,91067	15,87077	17,74225	32,67925	20,48747	16,12297	10,67625	64,08876	25,63046	18,0245	14,60599	24,76935	16,34173	18,16637	22,30672	33,95453	25,2674	17,34057	23,58774	38,98072	28,63886	8,937264	24,14429	41,36957	24,30109	22,22812	24,10643	46,4171	28,78972	10,59916	14,21115	52,53497	24,16356	12,10972	19,65268	21,23653	12,42029	17,65066	23,09958	32,89789	21,31997	25,65042	31,97537	49,12239	26,97509	23,92352	22,59982	40,99836	31,9737	20,65008	19,7715	50,38503	29,60012	13,48385	11,26002	53,11852	28,27531	13,70261	21,42186	38,57165	9,360701	20,70209	16,89601	47,67641	20,80384	26,53888	29,5213	52,83053	24,89542	20,62238	25,407	53,318	29,46639	19,25412	23,11077	54,2566	35,38288	8,381274	10,88942	44,30268	34,44711	12,27654	15,47448	42,21188	12,7312	18,61972	20,15376	55,65752	20,5763	25,14002	28,43923	59,72777	26,78728	28,73183	25,27202	55,33224	33,39233	19,13565	22,64631	56,24661	28,7223	9,25923	7,764492	50,86449	42,5288	11,4019	16,44811	51,27563	16,52527	19,65317	20,10085	58,95985	23,62573	26,17969	27,04845	67,777	26,96203	22,6559	22,33933	65,48741	27,60569	18,02774	16,4602	59,16418	25,7251	10,0266	11,09499	60,02362	33,65896	14,10478	14,11403	57,78107	10,86145	18,96683	17,11712	60,9938	26,52658	19,79692	20,91906	67,21817	23,75518	19,75416	24,53933	65,75368	26,21891	25,80418	16,39064	65,69581	22,73258	11,63786	8,175494	46,27197	26,42076	24,93287	11,49598	52,42955	9,792911	11,87459	13,67803	51,10639	13,76644	14,7315	14,30496	56,40212	17,08471	12,41193	17,4006	52,36082	15,04635	14,17102	18,08128	45,19313	17,78653	11,33268	13,28449	48,96006	20,61388
6/13/2020 3:43:00 PM	22	17,1656	28,61578	24,56344	20,30435	13,00875	18,96344	19,16674	24,89632	16,78942	19,46991	26,27625	22,76608	20,11708	18,32636	23,14842	24,86821	17,36198	18,40061	35,10907	21,76628	17,32427	11,40204	65,55385	27,42844	19,933	14,84638	27,18246	17,38429	19,82745	23,28782	34,82732	26,74969	18,71222	25,03067	41,13983	30,08814	10,31264	25,44761	44,10167	24,78697	23,09419	24,62658	47,78867	31,05874	11,0847	14,33065	53,77052	26,09043	13,36946	21,66066	22,74943	14,59445	19,00496	24,78386	32,47858	22,44619	27,35176	33,87441	50,67687	28,58511	25,04649	24,11134	41,00851	34,22821	21,52092	20,52539	52,61901	31,57114	13,85285	11,45654	55,27008	29,32002	15,18112	21,66384	37,88476	9,409469	22,06945	17,42747	49,35462	22,42567	28,257	30,24881	54,88002	26,4354	21,7106	26,25885	55,62721	30,78857	19,42764	24,56552	56,54779	37,8047	8,226611	11,72884	45,57589	36,49128	12,51727	16,13209	41,18106	13,18268	18,80664	22,00321	56,80987	22,37822	25,66403	29,45879	62,07803	27,74377	29,23436	27,76	56,61238	34,66601	19,91746	23,64065	59,44346	28,97408	9,917247	7,406471	52,9749	44,58126	12,12658	16,33607	52,40667	17,2172	21,32564	21,99243	61,2321	24,72398	27,98947	28,49124	69,58459	28,02594	23,60757	23,63575	67,30657	27,59851	17,80656	16,44127	59,15285	26,36052	10,00698	11,96915	62,14198	34,6636	14,92685	14,31594	59,07362	11,17498	19,09869	16,95105	63,40097	26,35562	20,54211	21,959	68,9416	25,70506	20,85903	25,42461	68,52197	27,19261	26,77443	16,70632	66,65873	23,6439	12,1703	8,782121	47,13929	25,98434	25,76046	11,90823	53,49911	10,17822	12,36841	14,64599	52,35653	14,47247	15,89716	14,60558	57,43418	17,57364	13,26813	18,01586	53,20057	15,72184	13,61585	19,34834	45,99297	17,54635	11,27549	13,32076	51,19473	21,04636
6/13/2020 5:43:00 PM	24	18,21155	30,46799	26,94829	21,16179	13,38618	19,19775	19,82828	25,45459	16,67205	21,06391	27,26272	24,19982	21,20503	19,37894	24,65144	24,83346	17,68761	19,82779	35,35962	22,9137	17,97725	12,08969	67,68838	27,09805	20,11335	15,91692	28,58298	18,26861	20,96133	24,97762	37,24145	28,31351	19,80928	26,89061	42,39072	30,12047	12,58116	27,37276	46,27266	27,17175	24,3962	24,53692	49,40912	33,16928	12,00334	14,83712	55,96229	27,62758	13,8407	21,29683	23,74088	14,39068	20,21082	26,19101	35,83291	22,91363	29,39863	34,58893	52,82245	30,06231	26,83659	24,11659	41,94187	34,64585	22,43051	21,68856	53,66116	33,14109	13,75242	12,24981	55,90718	30,23113	15,13207	22,05778	41,30415	10,20377	22,88372	17,73969	51,90298	23,23711	28,33713	31,97689	56,71709	28,3296	22,72961	27,21043	59,36643	31,28827	20,68945	24,04054	59,3618	39,77026	8,534691	12,21665	47,76822	37,56631	13,36607	16,08111	42,98153	13,27061	20,19631	22,34603	59,11681	22,78812	26,74306	30,14451	62,13652	28,67022	29,56441	26,64318	58,48606	36,21511	20,30759	25,15238	59,59257	30,25331	9,983768	8,026842	53,53525	44,67065	12,74446	17,05522	52,21783	17,41608	21,81988	21,96901	61,02246	25,79189	28,23456	27,33518	69,93451	28,85313	24,46148	24,79416	69,16196	27,85788	18,39156	17,09895	62,09983	28,30964	10,881	12,53889	62,67069	36,38338	17,23509	14,50666	60,03571	11,33144	20,1117	17,94229	64,72832	26,26817	20,75141	22,89422	70,55959	26,47097	20,95463	25,09105	69,57836	26,6945	28,28077	17,02117	67,94747	24,47081	12,39404	9,306477	48,59748	27,91598	26,08007	12,458	54,75692	10,17939	13,25742	15,0621	54,55597	14,62119	15,68724	15,36037	58,18627	18,29859	13,89506	18,77971	54,77274	15,65553	14,62119	19,98066	47,04023	18,62407	11,35127	14,10277	52,00058	21,38622
6/13/2020 7:43:00 PM	26	19,37528	31,70252	27,7399	21,61168	13,87516	20,80322	19,73074	27,82258	17,38775	22,41856	30,27147	25,32059	22,347	20,54964	26,06654	25,66154	17,8047	20,29136	36,92107	24,10457	18,60142	11,9141	69,26074	27,52956	21,66418	16,22431	30,03191	19,54099	22,40896	25,63191	38,37872	31,24081	21,27804	27,7207	44,36755	31,5279	17,02262	27,42492	49,41528	28,05289	25,57672	26,69934	51,31832	34,35718	12,19386	15,54086	56,26306	27,64382	14,16411	22,68271	24,7543	15,13981	20,36527	27,2083	37,41946	24,70055	30,94496	36,39865	55,13843	29,81481	28,66138	25,2667	45,25573	36,84813	23,66808	21,84806	56,21975	34,30109	13,66704	11,58536	57,18391	30,96396	15,40396	24,11155	40,80384	10,33364	22,6968	18,5617	53,15451	24,48193	30,48375	32,16029	58,83117	29,06962	23,68341	28,68756	59,29749	32,16671	21,39513	25,61782	61,39596	41,40045	8,700819	12,63622	48,77266	39,80368	13,81673	16,58909	45,10071	14,20521	21,50247	22,81968	61,88585	22,81561	27,52066	30,7959	63,46514	29,48504	30,15728	28,80713	59,38329	36,65044	21,20497	25,50661	61,77976	30,50163	10,61644	8,283669	55,60545	47,73935	13,16859	16,98566	52,8027	18,34681	21,82734	23,16638	63,04349	26,75916	27,83267	29,28445	71,22858	29,75568	24,82006	25,05526	70,54183	27,73127	19,75533	16,64781	64,04737	28,60895	10,99849	12,66226	63,56171	35,53333	16,98103	14,6004	59,83533	11,54385	20,60393	18,46762	64,21316	27,72202	20,94842	22,76104	70,22781	26,92011	22,20166	26,31466	71,00237	28,25507	29,33577	16,89455	68,61039	24,1313	12,69984	9,285616	50,22919	27,90058	27,67912	12,93932	54,39834	10,59233	12,88703	14,74856	54,98846	14,6665	16,06115	15,79368	60,25351	18,97671	14,03397	19,65172	54,48158	16,02647	14,27477	21,06522	47,55858	18,80409	12,06759	14,26268	52,3403	21,9532
6/13/2020 9:43:00 PM	28	20,58963	32,89145	29,30061	22,10012	14,79346	21,30022	21,45895	28,60777	17,20981	23,23248	30,57492	25,46247	23,23559	21,44465	27,61722	26,8024	18,76886	20,64109	37,83247	24,82738	19,17668	12,45303	68,62304	27,96281	22,98042	18,35254	31,12041	19,93507	23,03755	28,28416	41,0043	31,62287	22,48494	28,46409	47,19662	32,89332	15,94109	29,72771	51,6916	30,08448	27,31005	27,22273	55,8209	35,5435	13,14551	15,29848	56,3735	27,8239	14,59563	22,9769	25,21856	16,83425	21,73705	27,30963	39,08812	25,26629	30,62652	38,37208	57,05972	31,70542	28,5731	25,92479	46,02695	37,24656	23,71526	22,88275	58,44822	35,18561	14,68253	12,46194	58,88615	31,92163	15,82207	24,20804	42,21327	10,31581	24,24175	19,9502	52,83322	25,36756	31,79031	33,35667	59,5718	29,32948	24,27277	30,05692	60,84943	32,34188	23,56446	27,10689	61,8169	42,43307	9,563302	11,91852	49,76708	40,16026	13,82985	16,89925	45,30704	14,0444	21,52714	23,1929	62,58959	22,93732	28,80222	32,48716	64,25294	28,81231	30,89751	28,71284	59,65026	37,93911	21,57037	27,03691	62,67615	31,81346	11,24717	8,637267	56,39451	47,85899	13,58152	17,01267	51,87929	18,15539	22,52446	23,28747	62,62075	27,64091	28,83945	29,01559	71,6813	30,37025	27,03519	25,1233	71,83755	28,74737	19,67962	17,31557	64,43814	29,58548	11,24675	12,8353	64,34863	36,06315	15,26069	15,43166	60,67791	11,27328	21,18541	18,78136	65,94496	27,32828	20,74416	23,1308	71,16946	28,20879	22,9043	27,8583	70,66791	28,67422	29,2919	18,15208	69,05013	25,50418	12,91563	9,641082	50,72696	29,00455	27,60389	13,46009	55,74533	10,58618	13,43902	14,88575	55,28618	14,83145	16,31783	15,84777	60,81115	18,85423	14,54845	19,72404	55,63908	16,56554	15,32003	21,33586	49,26482	18,88698	12,16602	14,02817	53,30308	22,06192
6/13/2020 11:43:00 PM	30	21,19211	34,84217	30,01071	24,61034	15,49231	23,8387	22,68188	30,72474	18,72665	24,64619	30,87651	27,00652	23,87344	22,42091	29,05676	27,54732	19,16853	20,71183	39,68509	25,86918	18,64003	12,32876	69,5738	28,01945	23,71795	19,01242	33,63533	22,01011	23,35067	30,06203	41,69664	33,89444	23,55244	29,0473	48,76865	33,27869	17,16933	30,1157	54,2412	30,27238	28,56046	27,42126	56,47726	36,2415	13,28519	15,08849	57,52259	29,41009	14,82855	23,85672	26,3454	16,86713	22,46429	28,80195	40,5562	26,84405	32,22853	40,9029	59,11223	34,37673	30,12447	27,418	48,74089	38,08176	25,12945	23,63257	59,75478	37,29975	14,73192	12,63083	59,60061	32,82632	16,04125	25,07163	44,62789	11,21726	24,52455	20,13193	55,04987	26,44521	32,04251	34,29122	61,28364	31,18058	24,83207	31,10646	62,38659	34,43661	23,27731	28,4853	63,81796	43,27421	9,399729	13,18247	50,99607	42,70171	13,9401	17,57916	47,70314	14,14007	22,437	24,40463	62,90127	23,84043	28,84201	32,70488	66,96327	30,17531	31,79265	29,27954	60,43953	38,32574	22,11573	28,44131	63,83994	32,93526	11,80434	8,404758	56,69381	48,7049	13,28505	17,60527	53,85699	19,04005	22,36592	23,58864	64,03446	27,6338	29,36119	29,97714	70,71819	31,3838	27,34368	26,57701	72,35984	29,77081	19,87863	18,12673	65,60559	29,22703	11,73899	12,64741	64,6935	36,52714	15,6842	16,04346	61,55526	11,40798	20,38413	19,14297	63,83841	28,08501	20,91484	23,88815	70,3867	27,81878	22,86693	28,45975	70,96078	29,2966	29,74249	18,11091	70,27312	25,28121	13,41056	9,942322	52,25499	29,53118	27,3798	13,36027	56,02516	11,05154	13,09329	15,1577	55,76508	14,90357	17,16104	16,29642	61,9197	19,30441	14,02582	20,33046	55,00166	16,92301	15,16848	21,2078	50,07765	20,01879	13,01455	14,22973	53,30695	21,77166
6/14/2020 1:43:00 AM	32	21,82685	35,94061	32,71055	24,83539	16,11972	23,9553	24,60544	32,20325	19,70214	25,60773	32,85381	27,73583	24,12888	23,186	30,84211	28,63589	19,66719	22,04417	41,93758	26,49805	19,84195	12,45621	71,75433	29,6359	25,00677	20,20668	34,84818	21,2518	24,70291	31,10576	43,52254	34,13034	24,719	30,92147	50,40879	36,20095	24,04419	31,30319	54,62049	31,22119	28,66297	28,60777	55,72923	38,87454	13,45664	15,57983	58,50913	29,62036	15,85917	25,31968	26,66812	17,3919	22,9416	30,90062	42,09341	26,76683	34,76037	41,88398	60,19672	35,147	31,6963	27,83537	50,73877	38,88263	26,01321	24,2841	61,9002	37,95114	16,15433	12,97538	63,79662	34,01476	16,36481	25,50992	45,35063	11,65631	24,59874	21,24171	56,42836	27,77644	33,5539	35,69974	62,39667	32,37367	25,28252	31,43885	64,92056	36,01522	24,04336	28,77632	65,88832	44,21633	9,335281	12,82058	52,58939	44,08592	13,92186	17,99859	47,84822	14,26842	23,21791	25,36679	64,68184	24,41686	29,4449	32,41663	66,9284	32,154	31,50806	30,46295	60,60746	40,36804	23,37816	28,50858	64,65152	33,90591	11,74396	8,787991	58,37431	49,40532	13,35792	17,65853	54,60275	19,23077	22,59097	24,45547	64,02382	28,23587	30,05678	30,76737	71,50876	32,35708	28,33091	27,39065	72,61598	29,97886	20,73973	18,92836	66,11205	29,99316	11,09783	13,6046	65,2495	37,27108	15,94669	15,90938	59,85183	11,24779	21,09437	19,94226	65,94199	28,3962	21,00948	24,57836	72,13348	27,15904	23,40697	28,83137	70,03219	30,86698	30,3346	19,04924	69,88921	25,08462	13,5702	9,914346	52,86853	30,11253	29,7188	13,64321	56,08237	10,64925	12,95963	15,17435	56,08525	15,55848	17,28338	17,12899	61,77761	20,42958	14,77495	19,83884	56,91803	18,0761	15,12613	22,60465	49,83469	19,29432	12,651	14,46535	54,61773	21,76324
6/14/2020 3:43:00 AM	34	22,80428	37,05922	33,30853	25,46343	16,49232	23,57005	24,49326	32,69466	20,66085	25,47262	34,94646	28,76347	24,38039	23,5914	32,27578	30,1847	19,33466	22,63794	42,40364	26,43506	20,3849	12,81077	71,9945	30,20412	25,85592	19,81778	36,25048	23,13916	25,50032	31,24572	44,9513	35,06535	25,83257	31,86153	50,82103	36,38	24,98135	31,86948	55,93246	32,456	29,05622	29,72066	57,41061	39,76777	14,11251	15,99477	60,47249	30,87651	16,9105	25,86186	28,66421	18,17777	24,14014	32,57868	43,16119	29,83111	35,53859	43,85092	61,21926	37,13348	34,20472	30,12599	52,66275	42,28352	26,74776	24,81536	62,5512	38,49373	16,86575	13,12127	64,71581	34,83891	16,82313	26,58433	47,61135	11,6858	26,37302	21,45757	58,06477	28,13798	35,09705	36,88206	64,48325	33,32974	26,20931	32,62434	66,90643	36,99644	24,81584	30,02328	68,11643	45,76481	9,97078	13,12113	53,04895	44,07528	14,48145	19,09925	49,47219	14,34696	24,1972	25,37218	64,79276	25,22636	29,73841	35,70976	66,93868	33,03486	32,73611	30,14754	61,46794	40,36106	23,60218	30,65989	65,47427	35,18954	12,38243	9,48711	59,23893	52,15559	13,49421	18,06463	56,58895	19,37548	23,26757	24,10008	63,73391	28,40863	31,65009	32,05301	72,64769	33,35358	28,24091	27,97504	74,65006	30,06549	21,90602	18,7299	65,88784	32,07428	12,38112	14,00178	65,52277	37,24	16,1008	16,45205	60,05505	11,64829	21,81677	20,26048	66,56948	29,08246	21,51242	24,54762	74,47115	28,94769	24,45568	29,05317	71,02807	31,24289	30,28729	19,42259	70,55566	26,12531	14,04696	10,03564	54,27353	31,16656	30,0411	13,94245	56,51995	10,44485	13,59389	15,3746	56,63835	15,76709	17,1884	17,05909	61,40328	20,27119	15,27057	20,33281	56,86464	19,01242	15,36438	22,6863	52,33298	20,54404	12,63615	14,58727	54,50348	21,86968
6/14/2020 5:43:00 AM	36	23,794	38,32801	35,13678	26,14604	16,90988	24,35835	26,27121	34,43102	20,93308	26,78568	35,40016	29,51177	25,46012	23,68949	33,42147	30,99664	19,9408	23,81604	43,84684	28,14925	20,90027	12,92799	72,71648	31,81331	27,59242	20,16544	37,2391	24,27781	26,4852	32,67828	47,07533	37,29326	26,86305	32,64016	53,96365	38,45132	26,20475	34,03197	57,16677	33,41208	30,63411	30,76447	60,61394	41,94387	14,94909	16,4957	61,47865	31,37468	17,51416	26,85801	28,77542	18,28063	24,20846	33,5045	45,32887	30,61014	37,20139	44,47633	63,37209	39,37473	34,61663	32,04665	53,4261	42,62717	27,89159	26,47167	64,63804	39,61228	16,97703	13,45546	65,84681	36,85628	16,8263	27,11601	48,52233	12,06061	28,54609	22,47444	59,97803	29,71658	36,34394	38,05288	65,84972	34,60496	27,58427	33,19539	69,53982	37,22314	25,51137	32,0537	70,52747	46,92764	9,776954	13,36345	54,76681	46,71848	15,79403	19,49858	48,86854	15,16716	24,53892	26,22783	66,90879	26,38546	30,02549	37,01246	67,14439	32,431	33,10172	31,02847	62,60445	41,66425	22,77071	31,75039	65,78836	36,40798	12,1024	9,540367	60,426	53,10302	13,8485	18,51266	57,3298	18,99715	24,20556	25,3257	65,99255	29,0109	32,10185	31,74134	73,30647	33,00266	31,14467	27,68554	74,59334	31,07677	22,26811	18,69184	66,85048	32,77782	12,35114	13,94707	67,01516	38,2662	16,47374	16,1095	59,53623	11,13402	22,25665	21,02343	66,90588	28,63312	22,20988	24,40387	75,0789	29,42681	24,65566	29,95075	71,46249	32,39286	31,28281	19,15036	72,79648	26,74459	14,69241	10,08165	55,11749	32,16982	29,17813	14,24079	56,15302	10,37266	13,66607	16,01023	56,28322	16,71564	17,00638	18,52419	63,81583	20,83002	15,20308	20,31602	58,60156	19,25661	16,89544	23,92808	52,54193	20,37149	13,06732	14,824	55,7197	21,71219
6/14/2020 7:43:00 AM	38	25,34497	41,43513	36,42863	28,9861	17,16581	25,18968	27,18771	37,38367	22,3175	27,30134	38,30046	30,08579	26,45177	24,11382	34,72777	32,43466	21,00609	24,48656	45,75831	28,44392	21,58689	13,04155	73,78654	31,83217	28,9325	21,1182	38,23939	25,7369	27,87094	34,28873	48,88595	38,29721	27,47679	33,78709	55,44057	39,79318	26,6695	34,27132	59,53808	33,47066	31,54461	32,02925	62,5078	41,57245	15,24522	17,35929	62,53288	32,3481	18,09661	27,84138	30,134	20,1454	25,36486	35,67604	47,23357	30,43891	37,95776	45,89758	64,50356	40,1979	36,49556	32,28407	55,68026	46,01411	28,03969	27,39936	67,41241	40,19349	17,89968	14,02361	68,49297	37,34568	18,12956	29,308	50,80149	12,06344	28,52938	23,31765	62,23973	30,39318	38,03914	39,77391	67,35349	35,37329	28,28767	34,3949	69,20908	37,48508	26,44217	33,3055	70,75915	50,08117	9,902188	14,68149	56,87783	46,22107	15,71224	20,0992	51,53135	15,77041	25,03136	27,42339	67,39832	26,83853	30,74188	36,75494	68,2159	34,09566	34,12115	31,1448	65,3145	41,86422	24,851	32,02869	66,73257	37,06834	12,69825	9,600187	60,99359	52,84732	14,2307	19,09724	57,80872	19,42625	24,03494	25,61782	67,0262	30,84363	33,69508	31,96404	74,03695	33,05495	32,07545	27,66999	75,58618	31,31493	22,9662	19,28085	66,79556	34,1561	12,85367	13,96455	68,17708	40,38607	16,68069	16,90049	61,49556	10,52374	21,76206	21,57528	68,63561	30,18222	22,99431	25,37453	74,77171	31,17713	24,17931	31,12745	73,30847	31,57881	30,73967	19,46301	72,73417	27,21389	14,82089	10,43311	55,13738	32,49904	29,87794	14,13855	56,54971	10,41273	14,35704	15,86704	57,94167	16,67033	16,74928	18,79787	64,9196	20,82774	15,50826	20,62652	58,60971	19,04275	17,38997	23,85209	52,97565	20,75935	13,18738	15,55751	57,22702	22,79565
6/14/2020 9:43:00 AM	40	25,73767	41,53225	36,07807	29,71845	18,59009	26,05548	28,89416	37,91944	23,72354	28,28767	38,73729	31,47077	27,37539	24,66478	33,8367	34,57076	22,25077	25,10493	45,74084	29,54196	21,59034	13,86412	74,4105	34,13379	30,38144	21,72753	39,81219	26,17505	29,76666	36,38353	50,2015	40,81206	29,20584	34,91455	58,1527	40,62977	28,35979	34,40553	60,29489	37,69998	32,38111	33,02574	63,13757	43,9944	15,12461	17,53053	64,05525	33,88773	20,20923	28,63478	29,72045	19,84755	27,17762	35,45832	49,60151	31,74072	38,73708	48,01558	65,40499	41,85055	38,35654	34,08564	57,62081	46,85552	28,61592	28,63554	68,06393	40,29772	18,77818	13,72949	67,71082	37,65342	18,74897	29,59086	51,48901	12,58269	30,46723	23,85265	64,85826	31,30671	39,45547	40,59695	69,71327	36,77643	28,88643	35,64268	70,46654	41,29165	27,47238	33,35503	70,81702	50,325	10,72247	15,06915	56,55842	46,51878	16,39989	19,83982	50,5676	16,0235	25,0536	28,07154	69,33447	26,49916	31,29324	37,9693	70,50356	34,37424	35,01762	31,83894	66,89186	42,48314	25,06148	33,48986	68,82426	39,06347	12,6043	10,15729	62,50374	54,55874	14,74249	19,11438	59,77951	20,26332	25,12213	26,29304	68,7013	30,57347	35,05596	33,62318	74,87594	32,8621	33,47695	29,81198	77,0575	32,2342	22,98671	19,89998	68,7536	34,64399	12,63967	14,354	68,7183	40,06196	17,47431	16,43782	60,19742	11,75723	22,44764	21,68904	69,44492	30,76198	22,62634	26,39195	76,4053	31,6179	25,58729	31,70708	73,13931	32,35784	31,15993	19,09331	72,32116	28,20962	16,04125	11,12746	54,75305	33,09101	31,54475	14,33135	57,79317	10,74733	14,29439	16,37178	58,81002	16,99326	17,38955	18,83448	65,50018	21,00105	15,59136	21,03366	59,24749	19,34986	17,63857	24,7456	53,29023	20,83444	13,54436	15,96209	57,96758	21,85739
6/14/2020 11:43:00 AM	42	27,03885	43,15008	37,37324	29,98611	18,89382	28,25514	29,74359	39,82483	22,86818	29,95945	39,78738	32,71372	29,13393	25,35795	34,81266	35,31686	22,83467	25,31347	47,31115	30,35353	21,92328	14,09124	76,94366	34,92222	32,28463	23,74164	39,93065	29,0433	30,8086	36,8435	51,24123	41,82077	30,02314	36,43112	60,19542	41,91866	29,17143	36,57411	62,70944	37,94969	33,2007	34,07162	66,09673	45,87596	16,06177	18,1308	65,65588	34,39662	20,34075	29,94432	30,02411	21,02391	27,86852	36,91784	51,64962	32,79137	40,82263	49,22379	66,83327	43,51639	39,43033	35,1262	59,3415	48,52785	32,01211	29,65531	69,90696	42,95922	19,26572	14,78822	69,0746	39,28106	18,95529	31,25794	52,58773	12,70509	31,23073	25,67391	66,62266	30,74851	40,49804	42,44185	70,5044	38,8617	31,17118	38,12693	72,52991	41,61437	28,88228	34,49961	72,45359	52,05992	11,75253	15,92085	58,61419	48,17018	16,32958	20,88542	52,49179	15,91954	26,50248	28,34763	69,73772	27,1435	31,52644	39,19754	69,82697	35,44354	36,84626	32,61791	68,47929	44,34391	26,2739	34,13372	71,10045	39,53442	13,06035	10,96465	63,07969	55,25434	15,08234	19,83056	59,28485	21,21104	25,48878	26,44763	69,14816	31,2024	35,70499	33,56412	76,33152	34,88879	33,47169	30,12668	77,49537	32,72961	24,30813	20,11715	69,3866	36,35686	12,91853	14,36208	69,01402	42,51285	17,74218	17,27806	60,00587	11,89483	25,70105	21,99692	70,62859	31,29027	23,39688	26,47173	77,30859	32,76042	26,08726	32,00182	74,3511	32,35604	32,15891	19,71907	72,4712	28,00868	16,12318	10,88894	55,52325	34,64316	31,60747	14,56696	58,48185	10,96803	14,70118	17,27315	59,82531	16,96929	18,20313	19,28886	67,19704	22,49192	16,43354	22,21596	59,94571	19,78925	18,00591	25,48588	55,2283	21,56485	13,72092	16,0159	59,30165	22,14198
6/14/2020 1:43:00 PM	44	27,72816	46,56637	39,52793	31,89869	20,73207	29,50659	30,41688	42,1176	24,04951	31,83826	41,86595	35,3802	30,26836	26,35617	36,18818	34,86627	23,7031	27,20623	48,78516	30,79645	22,88358	14,19236	76,8665	34,25267	31,91934	24,29225	42,4931	31,51132	31,91417	39,78359	53,36601	45,05022	31,98586	38,43943	61,95617	43,91627	29,64108	38,26854	64,28223	38,8503	35,96451	36,27079	67,25561	47,23896	16,19584	18,96946	67,77346	35,25684	21,26706	31,20883	32,68975	21,96314	29,16211	38,06456	54,27919	33,98217	42,48169	51,23051	69,68584	44,72763	40,70326	36,85746	60,89199	52,18066	31,63827	30,21732	70,85184	46,36238	19,83118	14,82869	69,86178	38,52585	20,94475	32,16857	54,0855	13,51894	32,11311	27,03132	67,80512	32,8067	41,2844	44,71817	72,60631	40,8781	32,25602	38,36249	74,09082	43,03445	29,70622	36,08643	73,76203	54,02099	11,71101	16,23328	60,57231	49,21273	16,56872	21,30609	54,08965	15,95829	28,12044	29,63721	71,67026	28,63616	33,01497	40,95532	72,64169	36,2596	37,51741	33,89099	71,22417	45,35941	27,888	34,95005	72,99182	42,18722	14,14553	11,12891	62,84718	55,13063	15,59198	20,43815	60,72524	21,37745	25,93115	27,36282	69,70692	31,99941	35,50474	32,89477	78,70531	34,10021	34,12384	30,4157	78,1431	33,91544	24,73627	20,75335	70,92479	37,53005	13,55141	14,17765	70,64759	42,51983	17,66116	17,94975	61,92197	11,66149	24,6044	21,77035	71,06619	31,94946	24,07729	27,01005	77,82121	33,29797	26,79439	32,30976	76,07198	33,83586	31,15986	21,00202	73,41437	29,33708	16,00706	10,84473	55,39637	34,39987	31,53197	14,43475	60,46668	11,62674	14,53319	17,46968	60,35706	17,28124	18,2396	19,59577	68,29058	22,21016	16,11122	21,78776	60,46392	19,38619	17,51098	25,95781	56,03662	23,17964	14,28133	16,19377	59,34129	22,81022
6/14/2020 3:43:00 PM	46	29,34516	47,20498	40,89508	31,5319	20,57285	31,10584	31,98663	43,29879	25,44168	32,40681	43,60715	35,3996	32,02096	27,45641	37,6548	37,65383	24,4945	27,76643	51,75191	32,41669	23,68465	15,7434	77,61868	36,87279	33,86156	25,56932	42,88939	31,43167	34,06588	41,21808	56,39623	47,11138	32,82196	41,31963	64,09367	46,00692	31,17574	39,10443	64,46465	42,00804	37,71254	37,50166	67,89603	48,34991	16,8797	19,32699	68,89285	36,1687	21,4325	32,32317	34,93058	22,81402	30,71805	39,82199	56,9076	35,86642	44,1552	53,73426	72,11076	45,64034	43,01696	38,49905	62,9579	53,85879	34,24424	32,07277	73,79987	47,04375	19,79926	14,33314	71,95457	39,2814	21,42815	32,39908	55,2667	14,2689	32,88738	28,70406	70,17503	32,90858	43,41512	45,61098	74,05815	42,6119	33,55957	41,08428	76,62267	43,91309	30,38593	36,66079	74,61076	55,77524	12,12105	16,31576	61,1064	50,41577	17,40737	21,96148	55,01741	16,78064	28,23904	29,4762	74,27843	29,72059	34,40913	40,8801	73,81425	37,19697	38,94784	36,07745	71,51312	47,35384	28,65993	36,81076	74,13994	42,96149	14,23443	10,92451	64,32216	56,17692	15,83478	21,39762	61,0065	22,32081	27,498	27,86783	71,81967	32,07829	37,66605	35,15826	79,87643	35,39802	34,65041	32,0671	79,84907	34,77282	25,80487	20,60814	72,75068	38,50099	13,91274	14,92284	72,3177	42,32835	18,71125	18,04915	60,91699	12,51692	27,09957	23,32159	71,51726	32,70184	25,14851	27,07614	78,46091	33,21556	28,3077	33,81085	76,84978	34,64779	32,54269	20,9739	74,44669	30,90261	16,3914	11,35811	58,21321	36,56638	32,55402	14,41299	59,8416	11,66073	14,75547	17,05467	61,7546	18,73556	18,99729	20,47911	68,9955	22,50587	16,81387	22,69376	61,44561	20,62853	17,821	25,50543	56,51933	22,83046	13,91744	16,10639	60,84764	22,83875
6/14/2020 5:43:00 PM	48	30,26733	50,94814	42,26625	32,30686	22,88157	32,54863	33,56937	44,94964	26,11344	33,64493	46,01155	37,39701	33,12548	29,15188	38,33077	37,72774	25,1767	28,72665	51,95817	33,79456	23,22074	15,90289	78,42839	37,49689	36,02101	26,37911	46,00037	32,94837	34,71879	42,10592	58,70441	47,86514	35,19279	42,65418	65,51241	46,55628	31,9534	40,71522	66,2795	42,96779	39,094	39,0357	70,25199	51,76006	18,01213	19,80707	70,54246	36,13858	22,60548	33,57317	35,49195	24,572	30,73338	40,98931	57,48853	38,28526	45,95808	55,94241	75,18437	46,54696	44,12495	40,45161	64,78751	54,3348	33,83248	32,4895	75,63502	48,86722	20,23051	14,89783	71,89806	40,9833	22,63477	33,22654	57,37856	15,08828	33,1118	29,16826	71,3722	34,67003	45,18277	46,58184	76,12815	44,39524	34,35007	42,05025	77,60825	44,91	32,55616	36,92059	77,56383	57,7254	12,76808	16,44839	62,80816	50,79037	17,56631	21,35665	58,20078	17,61467	28,82336	30,08006	75,22844	30,6268	36,89973	42,94838	74,08323	38,06871	39,89328	36,81034	72,33118	49,17702	29,8175	36,96335	75,95746	45,33502	14,37362	11,17208	65,69428	57,78852	15,96264	21,13471	62,39079	22,99072	28,02974	27,61584	72,67331	33,67754	38,4833	34,34309	79,70159	36,62288	36,85435	32,9827	80,80536	35,49541	25,66285	22,46767	73,3846	40,45452	14,38488	16,38387	73,72161	42,30811	18,49725	18,28222	63,5018	12,68789	26,08145	23,78233	72,56265	33,71173	25,6051	29,23519	79,61912	33,22806	29,39013	34,47896	78,93768	35,74416	33,93512	22,54995	77,0213	32,60223	16,80793	12,0736	57,71055	35,89854	32,70557	14,74318	60,77787	12,26694	15,63446	17,70218	61,60685	19,21951	19,8173	21,08816	69,81957	23,80174	17,12637	23,78696	62,64845	20,59364	18,72348	27,08133	56,11669	23,37513	14,42197	16,69126	59,99281	23,17826
6/14/2020 7:43:00 PM	50	30,82774	52,58938	43,38245	34,8231	23,86252	33,96283	34,0042	45,29012	25,85917	34,8604	48,43253	36,62805	33,49767	30,8267	39,86841	39,08585	24,95717	29,52552	53,66559	35,2486	24,01215	16,98207	78,76389	38,39087	37,06483	27,7457	46,84516	33,92421	37,19848	45,98517	62,09818	50,28493	35,87064	44,17572	68,74323	49,32809	32,63456	41,39374	68,07686	45,50294	39,92119	40,88984	71,80931	52,45019	17,8594	20,00408	71,79433	36,17339	22,57481	36,55933	37,16035	24,86841	32,90327	41,74079	61,25677	39,66526	48,40891	58,20347	77,13348	47,09364	46,44597	41,86485	66,87783	57,69396	35,96637	34,31787	77,60271	51,01846	21,15143	16,20697	71,70589	43,10131	22,41227	33,81258	59,95344	15,46053	34,49091	30,20716	71,6349	36,93241	46,34008	48,13544	76,88813	45,22001	35,52401	44,09331	78,82454	46,72456	33,77721	39,17758	77,92012	59,91006	12,93021	17,41621	63,84974	52,44239	18,31227	22,17735	58,9066	17,97421	30,58556	30,87692	75,53583	31,68704	37,18398	45,02645	75,43726	39,08695	41,1461	38,16161	72,86244	51,08146	31,59759	37,89885	78,26454	48,04963	14,79104	11,71136	66,01341	58,55037	16,50199	21,72345	61,92224	22,73216	28,78709	29,59245	73,67906	34,58223	39,28534	35,53568	81,83334	36,88971	37,02124	33,52288	80,20481	35,64178	27,34009	23,45491	73,24471	43,1031	14,31145	16,26167	74,87726	42,36717	18,84284	17,74425	62,98478	12,21893	27,43762	23,27621	73,31925	33,08327	26,79902	28,93229	80,63509	33,8751	30,69774	35,00911	78,99287	36,44473	34,72508	22,12775	77,58731	33,39218	17,34852	11,98075	58,58022	35,87437	33,34107	14,62029	61,17062	11,95824	16,46503	17,22135	65,00007	19,22248	21,31369	21,77712	71,58703	24,74089	17,83191	24,26987	64,09399	21,04111	19,03356	26,82188	57,6396	23,77756	14,41389	16,7336	62,37034	23,34508
6/14/2020 9:43:00 PM	52	32,17776	55,63308	45,4691	35,05616	24,7601	35,88114	36,14777	48,11526	27,81243	36,2482	49,15872	37,458	35,05022	32,78267	41,03103	41,5062	25,38088	30,667	55,30655	36,1352	24,96014	16,93323	80,00954	38,92339	38,79815	29,57097	50,36693	34,24438	37,55574	47,19323	64,63396	51,90808	37,68147	45,46999	70,61823	52,35135	32,97248	43,74766	70,01894	45,02576	40,153	42,2132	73,12238	54,68641	17,85139	20,40637	72,84836	36,95306	22,89076	37,27412	38,88677	24,86585	33,95129	43,70386	62,43376	41,04609	50,1108	61,03539	79,14774	49,26641	48,39315	43,84008	69,77004	59,02507	37,67014	34,78669	78,59507	52,99348	20,37916	16,1247	72,38195	45,12944	23,11125	34,21848	60,14796	15,98433	36,10743	31,35285	76,07137	38,23856	47,01364	50,67625	78,75801	47,83426	36,50565	46,66377	80,3842	48,58822	34,33576	40,89854	79,63072	61,39748	13,23573	17,35936	65,49293	52,50912	19,35718	22,67856	58,65992	18,88939	31,20559	32,90485	76,29926	33,17501	37,05149	46,57556	77,04472	41,43512	41,30319	39,1925	74,19334	52,77748	31,66308	38,63388	79,52731	49,17641	14,01608	12,02393	66,67123	59,45638	16,47415	22,06081	62,94444	23,5885	29,80548	30,87616	75,4791	35,18851	40,51061	36,29193	82,80698	37,47886	38,60895	35,57188	81,77505	36,33068	27,72057	23,80547	74,90578	43,46222	15,08241	16,20462	75,47877	42,72622	19,50155	18,37492	64,05807	13,26108	27,84262	23,78647	74,47495	33,79324	27,16816	30,07777	81,60857	33,4529	30,42351	36,2089	79,9607	38,12935	35,47248	22,90085	78,11215	34,86102	17,74411	12,94271	58,06242	35,82912	35,28529	14,97023	60,54176	11,91741	17,18087	17,25353	62,93539	20,23576	20,75445	21,94642	71,51967	25,50771	18,45159	24,86779	64,00337	20,90414	18,89838	26,78092	58,03666	23,51611	15,55344	16,58005	61,28986	23,74074
6/14/2020 11:43:00 PM	54	33,67609	58,36324	46,08084	37,42367	25,95546	38,00198	37,76097	48,06781	28,53296	37,40509	51,33144	39,58057	37,91149	33,73273	43,44475	42,23386	25,27126	31,07932	56,08988	38,38445	25,66638	17,13921	80,34469	40,88548	41,04796	30,36535	51,53715	35,73248	38,47543	48,72962	67,23151	54,62913	37,79902	47,27357	71,91037	53,40324	34,19692	44,40747	71,80523	46,60864	41,9981	44,27215	75,77821	56,62882	18,78488	21,2996	73,7181	38,04253	23,16106	38,61938	38,82343	25,89847	36,62287	44,48698	64,44967	42,20249	50,79499	62,49739	80,90393	50,18395	49,20839	45,30124	68,88726	59,0891	38,387	36,14134	80,28004	54,03114	19,74172	15,97708	74,30047	44,55412	23,33341	35,80702	61,05899	16,71032	37,45324	32,42727	76,17056	39,37217	47,25361	52,69707	78,87751	48,38017	37,60078	46,88855	81,90097	50,58162	36,93931	40,96265	81,23778	64,17274	13,51873	17,40772	66,56374	54,37867	20,23016	23,32822	59,10242	18,79304	32,02504	33,77812	78,73536	33,57938	39,16059	46,29428	78,89582	40,33004	43,65571	40,6451	76,39368	53,77308	33,12728	40,25517	80,27962	50,56574	15,11107	11,8319	68,11416	61,37531	16,659	22,18073	62,98767	23,38183	30,74036	31,42131	77,04016	35,73449	41,33559	36,54136	83,7328	37,37	40,00787	34,95545	83,12686	37,17653	29,07293	24,69476	76,22824	45,02715	15,36037	16,20048	76,94518	44,05622	18,94991	19,35531	67,17646	14,14249	27,92896	25,07868	74,08813	34,97084	27,45904	31,77312	82,2916	35,56387	31,19599	35,70272	80,85198	38,21011	33,46783	23,92967	78,57407	35,77987	17,97918	13,38404	57,27578	35,75576	36,31907	14,9493	60,77496	12,632	17,65763	17,95825	67,23198	20,99028	21,6465	22,69983	73,02173	26,01334	18,71553	25,19721	66,33449	21,74024	19,92878	28,56771	60,18671	25,29433	15,76315	17,32178	63,67864	24,86378
6/15/2020 1:43:00 AM	56	36,03158	58,55022	46,82154	38,00328	27,13003	39,33521	38,68597	51,90905	29,70601	38,54333	52,92785	42,94457	38,44102	34,36602	44,54224	42,43258	26,69478	32,11138	57,62281	37,41856	26,94891	17,32696	81,80524	41,5551	41,35334	31,82796	53,02871	36,51643	41,16172	51,67426	70,41376	56,15447	39,71907	49,41901	71,80241	55,98412	35,51938	47,99479	73,7721	48,29155	43,42154	45,38365	77,31232	58,75229	18,75684	21,28882	75,03544	39,71651	24,58644	39,0536	40,59211	26,92501	37,56666	47,5735	66,94511	43,87606	53,76451	64,90385	81,96702	52,94631	52,64361	47,55043	72,00368	61,26547	39,9207	37,58883	80,45107	55,92714	20,15652	16,8176	75,78809	46,70562	23,56591	35,56753	63,22136	17,48018	39,5088	32,83488	77,71006	41,64367	49,85377	54,31732	80,60201	49,38488	38,27206	48,08991	83,09647	53,00937	38,2713	42,25001	81,47588	65,89662	13,21411	18,00661	68,13101	56,35886	21,31811	23,95702	59,45168	18,76672	32,82873	34,41002	79,69413	35,27969	42,33063	47,90154	80,25385	42,15517	44,79726	41,32053	76,75564	55,15322	33,16706	40,71225	81,90221	51,55663	15,52491	12,32248	68,16589	60,08469	17,52777	22,46981	63,89465	23,13371	30,7101	31,53909	77,2695	36,62205	41,21525	36,97916	84,06409	38,79532	40,91153	36,05362	83,97388	38,61061	28,09571	25,07702	77,67366	44,87539	16,16324	16,15868	77,1482	43,84284	19,97506	19,63901	64,06969	14,64191	30,13553	26,75661	75,99912	36,55788	28,28374	31,84564	81,93454	35,75293	32,90065	36,82533	80,7356	39,24002	37,15124	24,07486	78,75346	35,43	17,67317	13,47846	61,37946	37,02013	36,33773	15,0563	63,53972	12,6798	18,2472	18,27552	69,31256	21,72428	21,77394	22,68858	74,93044	26,6398	19,13966	26,35175	66,77325	21,75253	20,41895	29,19036	61,9141	25,53948	15,52512	17,62337	65,18036	26,01224
6/15/2020 3:43:00 AM	58	37,30624	60,04704	48,80713	39,89645	28,31185	39,67624	40,04904	53,15837	31,41558	40,25282	55,41288	42,67822	38,85701	35,68378	47,82742	43,73701	28,04184	33,27434	59,82303	39,094	27,0432	18,13177	82,02317	41,95824	42,79917	32,3037	55,45265	37,653	44,10595	54,99593	72,38016	58,33637	41,6963	49,90944	72,58103	56,60623	36,66708	48,89388	77,68092	50,21192	43,0015	47,46664	78,6245	61,75985	20,22678	22,22004	75,96397	39,60005	26,31093	39,7858	43,32457	26,76579	41,01756	49,67639	69,96595	45,21103	54,95987	66,96412	83,50996	54,97645	55,03239	49,44407	74,52428	62,61108	41,23978	39,09684	83,11976	56,99009	21,7086	18,63112	78,39828	47,56901	23,89527	37,31384	64,82082	18,42845	41,87024	33,12818	80,79237	42,20035	50,47338	56,99679	81,94877	51,2998	39,35759	49,84727	84,99759	55,46965	39,42874	42,87487	83,52378	68,62753	13,54312	17,90817	69,25108	57,46428	20,47193	24,75802	60,33703	18,67623	33,882	36,54773	80,03571	35,4197	41,60104	48,56715	82,0432	42,31805	46,76938	43,41063	78,44082	56,27032	34,47834	42,80995	81,80427	53,22433	15,6985	11,55394	69,97209	62,42464	17,86631	22,90265	66,0749	23,71857	32,18813	31,67282	79,21301	37,8661	43,65661	38,20209	84,93784	40,47897	41,98338	38,08632	84,9417	39,46501	29,49574	26,47167	78,4098	47,54408	16,41502	16,67496	78,84795	45,77061	19,80721	20,22174	65,18119	12,85726	30,60318	25,94206	76,26651	36,42269	28,45463	31,62916	82,49861	36,67979	33,51839	37,59242	82,32158	39,07818	37,57101	26,07026	79,63113	35,18969	18,5492	13,84857	61,31384	39,48214	37,14743	17,77969	63,83129	12,38368	18,94701	18,83034	67,2351	23,0055	21,55324	23,21542	72,9566	26,04858	19,87076	27,43714	67,19683	23,29072	21,40204	31,80627	63,34577	25,39525	14,80465	18,25252	65,34448	24,68992
6/15/2020 5:43:00 AM	60	37,71863	63,45131	50,7463	42,20008	31,30443	41,73865	43,13136	56,00755	36,4459	43,76968	59,13855	44,12211	40,87672	38,44392	49,71058	45,65732	30,84936	34,72072	62,96619	41,8877	28,23697	18,43405	83,40414	43,4299	43,1594	34,77094	57,66357	39,199	47,133	56,09008	75,90724	61,6561	45,0308	51,44826	76,48591	59,7925	39,87684	50,43657	78,73854	53,84207	47,17486	48,51417	80,4894	64,05994	20,75673	23,34674	76,7562	41,27114	29,2899	41,05342	44,94791	28,45947	42,35604	51,81953	71,86596	48,5693	60,40486	71,21484	85,16626	57,15546	58,90873	53,63457	77,48087	65,58052	43,61848	41,04409	84,76619	58,52924	23,08321	18,68438	81,06094	49,63031	25,19763	38,47432	66,68704	18,40628	44,37231	35,67474	83,18586	45,34393	54,01588	60,4108	85,80481	53,2999	44,18407	52,24553	87,47596	55,69305	43,40358	46,41019	86,53556	71,11108	15,67853	19,33355	70,92893	58,79747	21,85455	26,73132	61,60112	19,75236	35,78091	37,10696	82,03574	36,2165	45,43961	51,16206	84,50169	45,16744	49,26849	45,85979	81,75122	59,13774	37,37311	43,18917	85,33854	56,19225	16,74244	13,24402	72,5773	63,86066	19,10381	24,10526	66,72208	24,88568	33,78654	34,81094	81,28738	39,94958	44,76514	40,87885	86,76358	42,07097	44,58727	39,67458	87,06586	39,75181	32,11725	27,79219	80,71502	49,07003	17,43424	17,48404	81,39445	47,19931	21,49011	21,16628	67,03352	15,04138	33,62249	27,65956	80,83603	39,03073	30,75611	33,80713	84,22235	37,86369	36,32723	39,70705	85,34794	42,03077	41,1218	27,99963	84,15804	37,55519	20,71169	15,34801	65,74049	40,50446	39,44235	18,74724	66,26472	13,27987	20,15238	19,62043	70,45542	23,66704	24,62803	24,17627	77,95417	28,38341	20,69809	29,18332	71,64678	24,24472	22,84849	33,82384	66,79853	26,90339	15,91802	19,52193	68,98644	24,97728
6/15/2020 7:43:00 AM	62	39,50721	67,00093	51,22272	43,52219	31,83583	43,60777	46,1792	58,24927	37,21769	43,92573	60,32611	45,77806	42,21527	40,80895	52,46028	47,79854	32,19669	34,98922	64,9721	43,09744	30,05982	18,68535	84,37859	44,80922	43,90411	33,99398	60,91726	40,78457	49,31187	58,23455	79,09365	64,63956	47,90403	54,22055	77,50946	61,93317	40,4081	51,38497	81,14334	53,06415	47,71428	51,05859	82,66675	64,98225	21,61997	24,15057	78,57759	41,61914	29,6826	42,26079	46,24178	29,89659	44,4445	53,14214	72,91846	48,62365	62,62973	71,99236	85,23493	57,33546	59,52579	56,162	79,60564	68,01614	42,5373	43,80257	86,42615	61,19191	24,13648	18,47376	81,49632	49,74712	26,59869	39,77378	69,01649	18,90452	45,36458	37,98132	82,58069	46,79909	56,98075	62,23668	86,56402	55,97017	44,26876	53,08328	88,47881	58,30295	43,99501	49,31518	87,34126	75,05678	15,75632	20,06915	71,16842	60,03309	22,44509	28,29161	62,69915	20,4836	36,8091	37,1815	83,07961	37,93214	46,44148	52,15752	85,18298	47,25568	50,81565	48,01448	82,51728	59,63321	39,56558	44,62015	85,5263	57,30086	17,89774	13,35468	72,88979	63,58208	19,46238	24,48186	66,95403	24,35704	34,23499	34,81833	81,66059	40,46115	46,26064	41,27618	88,67969	42,25257	44,58893	40,20295	85,87913	40,90718	32,78564	28,9937	81,81077	49,82814	17,50415	17,79806	81,62984	47,00638	21,82803	21,63006	65,85308	15,07432	35,49673	27,96088	81,06419	40,00857	31,85594	33,61116	84,38322	40,09801	36,63386	40,25773	87,15027	41,86967	42,8402	28,94928	84,06002	38,81949	21,92605	16,27501	65,74776	41,98199	40,20467	18,7634	66,95471	13,2597	20,87374	20,35125	72,93221	23,34667	24,15762	25,31437	79,61767	29,15058	21,04671	29,67617	73,72244	24,25129	24,20328	34,5108	68,55831	27,7944	16,13119	19,77847	69,79575	26,06674
6/15/2020 9:43:00 AM	64	42,7158	67,66834	52,9369	45,82787	32,73513	44,51267	48,04792	60,61774	39,6482	46,11897	61,43361	46,08298	43,2434	40,91477	54,83533	49,22539	32,93594	36,09292	67,04906	44,3455	29,53601	18,78288	84,49989	45,3219	47,39238	37,0309	62,63007	43,0352	52,44958	60,71577	78,855	66,70501	48,74717	56,0798	80,9641	62,98076	40,78919	53,49746	82,57336	55,38393	49,72647	53,3991	83,47756	66,46497	22,46829	24,48877	78,4817	41,93296	30,42799	44,08749	47,44944	30,01623	47,05066	55,23679	74,2131	49,32845	64,22201	75,67197	87,48115	62,03844	62,05011	58,60667	80,37675	69,3665	44,35566	45,39905	87,26225	63,31855	25,97846	19,15555	82,30624	50,66272	27,04231	41,06675	70,47849	19,53284	47,42685	38,12445	85,36597	47,39873	58,29535	63,19843	87,81851	57,19704	46,62827	55,08219	90,37985	59,75845	45,77089	50,85544	88,19899	74,9837	16,15274	20,17276	72,63692	62,71323	22,15455	28,56681	63,99826	20,7809	37,6557	37,50332	83,79227	38,47052	46,81732	54,75678	85,94552	50,3567	52,5	48,84035	84,47248	60,78697	40,88631	46,66936	87,13501	60,01554	18,41974	13,4395	72,84648	66,45177	19,44774	25,04773	68,82895	24,95538	35,55855	36,5232	83,58588	42,43673	46,91272	41,76821	89,0922	43,94955	45,27914	42,13853	86,59815	42,6443	33,84215	30,2283	84,10105	51,58924	18,40144	18,50554	81,79881	48,59755	21,85089	22,52024	66,35161	15,16979	37,09183	28,64301	81,83708	40,0373	32,67835	35,11805	85,72247	41,90664	39,2611	40,31713	87,46512	42,86265	42,98837	28,97719	84,52116	38,55513	23,60881	16,63075	67,01736	42,35971	40,41701	19,19374	68,26937	13,50892	21,52651	19,62112	74,21938	24,32064	26,45606	26,15261	80,25061	31,27908	21,28412	31,14659	73,88394	26,1171	24,66471	33,85458	68,50471	28,68846	15,76743	20,11425	69,76695	26,58295
6/15/2020 11:43:00 AM	66	45,14119	69,19837	53,84761	46,42152	34,31587	48,30122	51,04354	61,58944	41,37883	46,95679	63,31289	48,97347	46,57576	42,92883	56,98325	51,61817	33,82592	37,80449	70,08081	46,20082	30,16503	19,52593	85,05879	46,17374	49,73689	38,0314	65,12358	44,09586	56,12173	63,32076	81,62701	68,86647	51,12317	58,26695	82,06006	66,50207	41,6811	56,61762	85,5379	56,74361	50,78084	54,61573	84,82704	67,67904	22,66164	24,54003	77,94997	43,68327	31,54972	44,66602	48,95813	30,54756	49,31345	55,9978	77,94935	51,26693	65,36672	77,03691	88,58636	63,47115	64,23871	60,30539	83,50443	73,78191	46,37143	47,15683	89,76328	63,70772	25,71708	20,33799	83,09413	51,04969	27,1683	42,99127	71,85649	20,78422	49,78988	39,4429	85,71833	49,53726	60,58003	65,34621	87,58689	59,00124	48,79221	58,23346	92,23088	60,23824	45,25979	51,45833	90,16129	77,57888	16,17409	20,71162	72,49724	63,30619	22,71662	28,72534	65,30358	20,80584	39,11009	39,24134	84,49292	39,29888	48,8599	56,25187	86,8482	51,64802	53,71788	49,78248	85,08365	62,98678	41,62992	47,89698	88,06746	61,31224	18,99474	13,81956	74,48607	67,08927	20,1338	25,686	70,31023	24,94501	36,05907	37,47189	82,52128	42,25292	48,69895	44,00413	91,43513	44,88692	46,54302	42,15842	87,09798	44,7581	35,52712	31,25339	84,18138	53,67029	17,97773	19,07763	82,85575	49,61096	23,11429	22,71206	65,80444	15,27423	37,97123	30,46648	81,33746	41,04291	34,75879	36,62778	86,32571	41,79998	38,20617	41,77512	88,63458	44,23809	41,8348	30,26138	85,84888	39,4876	23,62138	16,57086	67,47375	43,80332	41,69043	19,50714	69,39338	13,6877	22,14005	20,48643	74,86081	24,90309	27,89111	27,1214	81,75094	31,80122	21,60305	32,5592	76,05936	26,8969	25,39905	36,24772	70,52567	29,55342	16,87645	20,51096	71,51105	28,53662
6/15/2020 1:43:00 PM	68	46,68504	70,93978	56,46172	47,03498	35,66009	48,25093	53,62235	62,27448	42,03954	48,89286	66,55325	49,35461	48,06055	43,71305	60,05844	52,86983	34,17786	39,38149	70,91174	46,63897	30,28743	19,97272	86,32454	47,9758	51,36964	39,22538	66,8962	44,41907	60,08594	64,61386	83,19671	70,86186	52,11545	60,28169	83,93381	69,63037	43,20554	59,28989	86,59454	60,42827	51,58613	55,47241	87,26881	70,97232	23,61275	24,9598	79,16467	44,2546	32,09687	46,82872	51,52693	32,06662	49,7295	58,61966	78,87675	54,5517	67,00708	79,22206	89,677	66,03075	66,19806	61,71682	83,93443	74,11307	48,78606	48,36393	90,97142	65,48035	26,66757	22,80815	83,2749	51,66425	28,21556	43,87316	73,9086	21,32467	52,37546	42,18419	85,88155	49,90564	62,267	67,93118	89,2747	61,46967	49,80693	60,1387	92,80077	62,84559	47,52432	54,1764	90,66189	78,68721	17,06959	21,96653	74,87401	64,75043	23,15995	31,07635	65,64062	21,92846	40,4148	39,81612	85,31022	40,56594	50,07046	57,63034	89,52842	51,06737	55,09713	53,03334	86,75391	63,85955	43,87751	51,2223	89,55917	63,98258	19,95849	14,16826	76,28288	68,85583	19,65662	25,70851	70,51723	26,31638	36,23122	37,56438	82,45275	44,03943	50,4052	45,71508	92,50484	46,80433	49,81039	44,85177	88,4212	47,05335	36,14017	33,24417	84,01697	55,84389	18,56384	19,10471	83,94003	51,26085	22,29021	22,74778	68,45856	15,35008	39,56192	31,13975	83,20658	42,32061	35,28536	38,6403	86,79479	43,51666	39,61193	43,91807	89,91013	45,00055	45,71846	30,98054	86,0923	41,10128	23,20119	17,65874	67,42582	44,59688	41,37766	18,38928	70,56525	13,62214	22,89581	21,6485	76,15523	25,46046	28,69163	28,55086	83,04701	32,93622	22,53122	33,29195	77,3222	28,23511	25,29191	36,78465	71,01846	29,58257	16,23245	21,37455	71,47982	28,07354
6/15/2020 3:43:00 PM	70	48,68645	73,11595	58,29901	50,60214	37,75268	50,99739	55,7959	64,62064	43,09157	51,28958	68,49587	51,95458	47,76843	44,91006	62,25181	54,12971	35,59813	40,54818	73,67872	48,09364	30,38745	21,25498	84,70539	47,03547	53,71892	40,24564	69,80534	46,44473	61,46973	66,68324	85,81799	73,91648	55,22159	62,31999	86,19957	70,8285	44,08813	60,13332	89,63252	61,45702	53,26377	58,3278	88,97546	71,61106	23,88933	25,09616	79,83533	43,96918	34,03639	47,73486	54,14933	34,98031	51,45502	60,47766	81,54585	56,40798	70,34863	80,514	90,59544	66,72787	69,35532	65,18789	85,15432	74,89094	51,02964	48,84083	91,83632	67,66123	28,86632	21,16766	85,4894	52,71027	29,30468	46,11765	73,94936	22,21596	52,35501	44,65503	87,68774	53,13391	63,39481	69,73447	91,0751	63,23048	51,47125	61,84702	93,57268	64,80065	50,01182	56,16337	92,05778	80,76087	17,27605	22,14454	75,76343	67,47639	23,92062	31,18707	68,81715	22,27923	40,85101	41,22417	86,28205	41,07206	51,78286	59,17503	89,6406	53,50879	55,83216	54,23865	87,98954	65,70292	44,2707	52,83758	90,11591	65,51213	19,58306	14,23726	77,73472	69,8586	19,9388	25,40969	72,48647	26,02488	38,06808	41,2156	85,43208	46,51774	50,09919	47,47071	93,06083	48,8916	51,70542	45,89315	90,16448	49,32651	36,61134	35,18955	85,51434	57,74163	19,05387	19,16439	85,19514	51,05473	23,00101	24,0435	68,77495	16,1497	41,35189	31,0215	84,08945	42,96828	36,08131	39,66879	88,42307	45,11771	40,16267	44,94999	91,42518	47,93296	45,793	31,22928	87,47396	41,77158	23,56895	17,78597	69,30924	44,09586	43,07816	18,96586	69,81964	14,31559	23,17135	22,11642	77,46574	26,40079	29,98701	30,20088	85,55199	34,11037	23,58194	33,876	78,50735	29,66505	26,04996	37,87329	72,40938	32,09612	16,63482	21,36176	73,15277	29,63293
6/15/2020 5:43:00 PM	72	50,72482	75,34814	59,66228	52,28379	39,31829	50,29288	57,30756	68,72942	45,51552	53,78737	70,14348	53,19222	49,52123	46,26188	62,76932	56,01018	36,575	41,79425	75,11433	50,58244	32,47078	20,14983	84,62741	47,48101	56,30305	41,84419	72,54684	47,9474	64,76604	69,40622	88,72928	75,28819	57,30997	64,5557	87,67358	75,01575	45,14761	61,88647	89,9194	65,86511	54,60419	60,88465	90,4157	72,82336	24,56109	26,5681	81,60491	45,35491	34,63107	50,4606	55,81739	35,88204	54,12605	61,9027	83,59058	57,45849	74,32396	81,83203	90,67558	67,78459	70,38448	67,37911	87,65804	76,66591	52,05252	50,72343	92,28193	69,26241	29,78069	21,86278	86,64497	53,66255	30,39905	48,74303	76,69747	23,78509	54,72971	46,01963	88,90887	54,0895	65,92072	72,07664	92,33823	64,42191	53,79614	64,28348	93,34777	67,69175	51,44065	57,84097	92,98381	83,58001	18,09668	22,17396	76,67524	68,79242	24,36754	32,01923	68,58961	22,49054	41,8817	41,77851	87,59056	42,93871	53,6171	60,56456	90,72074	56,34546	56,11357	55,44837	89,35891	68,92083	46,71329	53,49718	91,54993	67,44764	20,35899	14,45084	78,94183	71,16256	20,63419	27,08265	71,89918	27,39783	38,92386	40,88314	86,78403	47,27716	52,93207	49,71727	92,47016	49,37902	51,05598	46,56575	91,44763	50,53251	37,40102	35,6918	87,01495	60,41328	20,0402	19,75105	84,89466	51,40397	23,76271	24,5481	69,89142	15,31568	42,55913	31,66176	83,66919	43,76209	36,77588	38,84857	90,07736	46,47408	41,32923	46,1776	92,11137	47,98906	46,70763	33,68362	88,75111	43,39025	24,51184	17,89988	70,78477	45,01147	44,61684	18,61296	72,80959	14,80279	24,61179	22,54014	79,68502	27,16401	30,43836	29,77398	86,10025	37,23323	25,23203	36,06992	81,65395	29,50452	26,13506	38,46879	75,48678	33,13564	17,2563	21,5806	74,4391	29,74158
6/15/2020 7:43:00 PM	74	54,22248	75,49024	60,44622	52,89706	41,0798	54,01794	57,86694	68,52226	44,75299	54,07251	72,36752	54,59791	51,42477	47,55008	65,23078	57,16525	38,72721	42,76815	76,32709	52,05716	32,77596	21,38429	85,68441	49,38529	58,19062	43,11277	73,99356	48,39709	66,09451	72,86133	89,99295	75,61664	60,09435	67,71407	89,92498	76,65796	46,29345	63,30446	91,03773	67,15815	57,20214	62,04734	91,18652	75,21683	23,65937	28,49242	83,11353	47,41462	35,63481	53,36835	57,70198	37,23903	56,19992	63,88146	85,48975	60,41887	78,48924	83,43529	92,96882	69,91422	72,38824	69,85522	89,5079	78,77791	55,4416	52,13459	94,75575	72,7019	30,52616	22,67614	87,53661	55,69705	31,4164	50,52428	77,11047	24,2479	57,85588	48,83041	90,63433	56,44169	68,14331	73,29445	93,65688	67,9834	56,40749	66,93925	94,55232	69,84541	52,58421	57,07947	94,37936	84,81522	18,51224	21,82872	77,17335	69,17419	26,01653	32,55368	68,77301	23,21259	43,3886	43,33617	88,79173	45,60228	55,6261	61,88737	91,39582	55,78954	58,48281	56,8549	89,22276	70,05872	47,88835	55,25026	92,2849	71,14224	20,8439	14,49512	80,18568	71,78445	21,22479	27,86396	73,7127	26,76876	39,9015	43,31544	87,51734	48,29189	55,24233	50,81399	92,76968	52,58607	52,47031	48,037	92,88496	53,3037	38,88782	37,20526	88,28643	60,84687	20,92085	20,09809	86,56955	53,09835	24,20107	24,54651	71,51443	15,04911	43,06725	32,4493	84,02257	45,94786	38,22081	40,07744	91,89207	49,58305	44,20418	47,60838	92,87488	49,08722	49,34724	35,58279	90,6002	44,12716	26,40342	18,12901	73,2979	46,51159	44,5374	20,06244	74,2667	15,03613	24,2901	24,1409	80,35512	27,50574	31,37337	31,11669	87,96779	38,67505	25,44119	37,80497	82,25844	32,01737	27,53875	40,31844	76,8846	33,74917	17,96958	22,39556	75,06389	29,33052
6/15/2020 9:43:00 PM	76	54,64772	77,86245	62,77927	55,20813	44,24189	57,12803	58,6267	70,59702	47,44888	57,65729	74,34344	55,04656	53,08003	49,05097	67,67345	57,28566	39,66298	44,53457	77,62075	52,32973	32,30804	20,98779	85,17883	49,35366	61,15157	46,20786	76,28724	50,85868	68,12203	76,4848	90,82732	77,85311	62,34002	67,29491	91,89089	79,0578	47,99852	65,11515	91,95175	70,20723	59,45623	63,04591	92,67704	77,1808	24,28782	27,94471	83,94266	49,92167	37,87405	54,23057	58,99287	37,79523	59,82794	65,81103	86,81871	61,97875	79,71133	86,69955	94,64108	72,74502	74,05359	72,89587	91,5346	80,14202	57,79917	53,88021	94,61932	74,61311	31,42697	22,07877	88,63341	56,64595	32,15318	52,23585	78,97823	24,87359	60,41895	51,49495	91,27798	58,43405	70,00214	74,93099	95,04359	70,58784	57,78985	68,75726	95,69366	71,72096	54,47668	58,72617	95,42442	86,20083	18,91537	22,34831	79,80189	68,68542	26,1821	33,17315	71,21851	23,52149	44,68101	45,92389	90,06348	47,76015	57,96088	65,3701	92,6394	57,5652	59,3386	58,8418	90,76233	70,62514	50,98164	56,8243	93,4661	72,75765	21,89179	15,0641	80,37018	72,45959	22,27088	28,21065	74,06989	27,72194	41,50828	44,51226	89,41002	51,04747	57,39293	51,97205	92,79469	53,9776	53,13171	49,56468	92,90099	54,92402	39,42281	37,46477	89,07604	64,86772	21,16165	20,72399	87,22335	54,5825	23,51335	24,63659	72,5257	16,66632	44,69468	33,93512	85,40534	46,87921	38,57841	42,82804	92,4024	49,74636	43,49552	49,61608	93,03575	51,51754	48,86881	37,12299	91,08788	45,02839	27,5056	18,81721	72,10586	47,07387	46,02557	21,57936	74,83214	15,16606	25,57333	24,88347	82,17576	29,04206	31,21007	32,13956	88,09917	41,54406	25,63156	37,86652	83,45057	32,61964	27,77935	41,48962	76,95941	34,22593	18,36842	23,49497	76,31976	30,06355
6/15/2020 11:43:00 PM	78	56,04726	80,75997	65,45245	56,18721	45,70202	59,53512	60,13491	71,89697	48,56115	58,79517	76,6974	55,96444	54,67264	50,31513	69,65311	60,83347	39,17654	45,99553	78,84844	53,83364	33,07035	20,99635	86,08498	49,7735	62,78811	49,74221	77,56059	52,70744	69,70249	78,07616	91,8451	80,81261	65,36957	70,64558	93,71028	82,57302	48,83116	68,13087	92,1636	70,55461	59,40747	63,96614	93,3196	79,13868	25,94192	28,90998	84,2555	51,5051	39,51751	55,30987	59,87677	39,31781	60,8993	66,31417	87,9233	64,32872	82,34113	88,57469	95,49009	75,619	76,10328	74,28458	92,47707	81,63841	59,43074	55,2781	95,86898	76,25525	32,53537	22,6959	88,56349	56,85	32,28759	53,4833	80,06149	26,48963	60,42068	53,36076	91,29904	59,87283	71,63599	77,98318	94,81246	71,94905	60,97585	70,59164	96,45606	73,8588	57,0499	61,25753	96,31107	88,36704	19,84776	22,02773	79,92809	70,49805	26,17208	34,36878	73,01006	23,62947	47,93442	47,66143	91,11226	48,88677	58,65717	65,87975	93,65163	58,59162	61,54758	61,28135	92,03497	73,2914	51,13706	58,97077	94,02603	75,23167	22,0164	15,40327	81,1073	73,2843	22,15766	28,58138	73,92048	28,32428	43,95481	45,77351	90,58984	52,53433	58,41809	53,47411	94,42046	55,44353	55,61789	49,60813	93,58774	55,14368	41,68428	38,7645	89,97279	67,2733	21,70742	21,69147	88,06463	54,53167	23,7355	25,78719	72,71075	16,63227	48,15049	36,0905	88,10207	47,36516	39,81239	44,79409	92,39888	50,93481	45,88728	51,30935	94,35034	52,52273	51,0188	37,76836	91,34443	46,75115	27,03021	18,97381	73,96828	48,4404	47,44771	20,32494	75,06583	16,41026	27,1444	25,99836	83,38417	30,61257	34,36049	32,9463	89,29715	41,68566	26,71578	38,93547	84,82565	32,2641	29,10505	42,74625	77,65038	36,71218	18,10186	23,93547	75,79493	31,54999
6/16/2020 1:43:00 AM	80	57,76443	81,82941	68,32491	58,39695	47,83978	60,11598	61,43843	74,31324	50,09167	59,52048	78,4654	57,67725	57,01668	51,8933	73,23829	62,61135	40,31022	44,82703	79,66817	54,41991	33,26688	20,8687	86,21152	52,22819	66,21056	51,1017	79,87663	54,2653	73,38397	80,2187	93,2711	82,59636	68,21694	73,7576	94,51654	84,22746	50,25469	71,3624	93,60128	72,48688	61,97785	64,15928	93,19166	79,60986	25,71245	30,55109	85,09256	50,95505	40,82491	57,54091	61,49867	40,13276	62,41663	69,57449	89,2776	66,49922	83,66201	89,23505	97,08423	79,43869	78,04259	78,31869	93,69682	84,73924	61,29877	58,59459	96,54427	79,12329	32,56486	23,80685	88,91399	57,34161	34,22007	54,23755	81,79031	26,58142	63,3732	55,52035	93,35669	63,08944	74,22221	80,32777	95,57748	73,74184	63,3182	70,56462	97,01129	75,19956	58,84235	64,41817	96,96501	89,3587	19,50307	23,89603	80,73518	71,39202	27,96523	34,9361	73,98962	23,92953	50,76385	48,76382	91,02861	52,13058	61,50593	66,60754	94,45782	60,74208	63,01842	62,27502	93,57268	76,05217	53,39565	60,12344	94,97569	77,01917	21,66314	15,8848	81,85953	74,33825	22,75027	29,54928	73,27186	29,17565	46,82257	47,77762	90,95733	54,50617	61,14604	57,06116	95,64206	56,97454	56,38925	51,7593	95,1454	56,51421	43,57123	40,04193	91,41171	68,35952	22,13583	22,18667	87,80449	54,9857	23,6533	26,08353	72,89934	17,2181	49,39261	36,56616	87,91909	48,8637	41,0941	45,45176	93,96345	52,72436	48,31186	53,81811	95,25206	56,15792	52,13936	39,04372	92,40654	47,77265	28,53227	20,2991	74,57974	49,70719	47,68395	21,23052	76,16254	16,56298	28,13502	26,99741	83,75456	31,28005	36,48334	33,80161	90,65423	43,33016	27,93248	40,48761	86,74424	34,24258	28,59741	44,28071	79,8814	37,94182	19,80569	24,40767	78,68148	31,90029
6/16/2020 3:43:00 AM	82	58,43385	81,44873	70,21082	59,24286	51,02751	62,12679	63,6133	76,60955	50,73166	60,60152	78,94949	59,56973	58,85458	52,35854	74,38902	63,84568	40,17484	47,00535	81,31569	56,6246	33,59769	21,50669	85,86249	51,4725	66,70887	53,1143	81,40633	56,24731	76,68082	81,80564	94,78593	84,21778	71,64366	75,20108	95,18305	88,30252	50,73634	71,87914	94,35497	74,65573	64,19775	68,3544	94,60455	83,30398	26,9016	30,08793	85,51517	51,58793	41,99049	59,78172	63,8695	42,14453	65,60123	72,84925	90,20895	69,49491	84,99855	90,98323	97,25396	80,04386	80,50674	78,34308	94,40471	87,43825	64,55521	60,78595	97,7562	82,36122	33,84761	24,31221	90,12144	58,68727	34,4161	55,20537	82,05688	28,05067	66,30775	57,41615	93,72742	64,1465	76,21436	82,4361	96,98759	76,25725	64,57236	73,38908	96,85773	77,60133	59,77972	65,35823	97,76477	90,55068	19,55557	24,51378	82,23392	73,63693	28,95757	35,83085	72,83805	24,77157	53,83655	50,03412	91,62363	54,56586	65,56255	68,12147	94,77052	63,75374	64,52013	63,43599	94,74062	75,08926	53,68003	60,97701	96,05396	77,65493	22,15158	16,46234	83,64771	74,1869	22,7781	30,862	74,08012	29,94398	48,09668	48,84375	92,03692	55,60193	63,02768	58,37659	96,71973	58,93921	58,21943	51,78265	94,65849	57,65191	44,10125	42,112	92,89097	69,85225	22,59636	22,41649	89,30862	58,05842	25,1979	26,17989	73,66206	16,35133	52,98533	38,85783	89,80521	51,63468	41,67261	48,29126	94,33597	54,7646	49,73013	54,79063	96,08961	56,91969	54,37397	41,52423	93,60052	50,93384	30,45183	20,45258	76,39209	50,60455	47,79606	22,22798	76,56299	16,99367	28,2329	28,52488	85,83389	33,05288	37,34541	34,54797	91,15205	44,84016	28,65136	42,89456	88,00033	34,95137	30,42026	45,41916	81,39935	39,32209	20,39829	25,55717	78,41354	32,73776
6/16/2020 5:43:00 AM	84	60,96085	83,97519	72,13404	61,4602	53,0285	65,62458	65,64815	75,40492	51,29842	61,45282	81,48603	62,08416	60,9143	54,93893	76,03442	65,53823	42,2315	48,2722	82,08596	58,04079	33,54319	21,61797	86,59642	51,68435	68,78351	55,67445	83,32705	58,81921	78,4297	84,96021	95,91	86,57487	72,80235	76,99782	96,21567	88,87026	52,11848	74,32016	95,22436	77,50408	67,15704	69,35767	95,92976	83,55389	27,21507	31,28261	85,58923	51,68076	45,18899	62,0671	66,02135	41,95375	66,93372	75,77835	91,61162	70,68787	85,95864	92,41366	97,28014	80,44278	82,25458	81,1575	95,29254	90,05146	65,24474	61,79708	97,55043	83,9734	34,64737	24,67638	90,30165	59,64067	35,70638	57,53688	85,16717	28,91771	67,88683	60,31361	94,64834	65,63087	78,09772	85,51559	98,09254	77,88068	66,37302	76,80917	97,5362	80,02625	63,16776	67,50346	98,5912	91,91031	20,90683	25,06417	83,36436	72,41498	29,07562	37,41034	74,21419	26,18444	55,51337	51,78775	92,00294	54,23477	67,38892	70,72198	95,15529	65,45418	67,3568	66,10549	95,96348	78,19186	56,22362	63,42603	96,94298	79,62085	22,74135	17,0126	84,45734	75,84895	23,40579	32,11863	74,51765	29,73903	49,80673	51,11074	92,23945	58,04763	65,6306	61,23756	96,9905	59,74434	59,41506	53,5722	95,15439	58,6146	46,53501	43,55059	93,14103	72,45766	23,66483	23,4442	89,39531	59,75789	25,89074	26,95022	74,44	17,12208	52,98409	40,99643	90,31223	52,50055	42,88469	49,42709	95,33302	56,72925	50,82476	56,95921	96,48238	58,76526	56,96486	41,80675	93,69999	51,52347	31,82458	20,91685	76,56291	51,98952	48,07409	21,96681	77,29691	16,90546	29,88161	28,3687	87,51685	34,20501	38,30861	35,86517	92,08983	47,76187	29,3712	43,597	88,75125	36,34484	31,89165	47,36903	83,98403	38,78848	21,23605	25,98972	79,54106	33,27518
6/16/2020 7:43:00 AM	86	64,31947	86,26824	72,80443	63,17804	54,22988	66,33531	68,15215	79,03066	53,87999	62,81401	83,82475	63,27566	62,72982	57,22384	78,30315	66,71088	43,54609	48,94231	85,24985	57,54967	34,04848	21,74783	86,60975	51,20006	70,46695	58,29285	86,1459	61,20103	80,77303	88,12224	96,68891	86,79204	75,50337	79,38177	97,37331	89,6406	53,55521	76,69099	95,97964	79,95628	70,46558	71,28365	96,73692	86,73505	28,16271	31,22285	86,79481	53,59866	47,15082	63,66697	67,69016	45,50446	69,83229	77,90112	92,68581	74,71051	89,65366	93,51956	98,04481	83,17184	85,31174	84,93874	96,83687	91,38643	67,87308	65,35892	97,60735	86,15019	35,12123	24,05255	91,46629	60,9761	37,59864	58,43542	84,01449	29,88886	70,85648	62,03899	96,5958	67,43645	78,83918	86,36916	97,97282	79,82897	70,25552	77,60209	98,03485	82,72042	64,25674	71,22527	98,68258	93,54795	21,39278	26,57397	82,72298	72,4482	29,69876	38,23345	73,94853	26,15474	56,29698	52,87785	93,72176	57,05557	69,28375	72,37636	95,8926	67,34168	69,14761	67,29353	96,84626	80,86615	58,17577	64,70829	96,95105	80,87885	24,24023	17,86265	85,02335	77,54359	24,5249	32,91397	74,97459	30,52864	51,48825	51,7338	93,8876	61,33814	68,12521	62,71676	97,79172	60,80667	60,88093	55,51061	96,09679	61,7506	49,27325	45,01139	94,72943	74,22449	24,75333	23,80429	89,3712	59,77302	26,05223	27,85629	74,12004	17,55899	54,75851	41,22852	91,2337	55,36155	44,42909	52,01722	96,26479	58,71568	53,4489	58,13979	96,77561	61,57439	59,76466	43,08881	95,03619	53,2336	34,01131	21,72621	77,25616	53,48593	50,52304	22,54131	78,10179	17,69908	30,27195	29,92064	88,63574	34,62782	39,36644	38,30466	93,39391	48,30522	31,26776	45,1606	90,7137	38,06808	33,74254	49,60323	85,58736	40,28576	22,02676	26,94387	80,02238	33,73454
6/16/2020 9:43:00 AM	88	68,75352	87,4397	75,57845	64,69946	56,02475	69,47184	72,29506	81,98358	56,39907	65,45956	85,00104	66,56893	65,93736	58,36843	79,18138	67,0575	46,20178	51,32225	86,65549	60,01858	33,14123	22,76961	86,85593	52,27185	73,31828	62,85809	85,86013	63,38023	84,98418	90,72025	97,75661	88,91703	76,71999	81,06867	98,22461	91,14715	55,46647	79,06146	97,10835	81,65459	73,45097	73,87717	96,15717	87,82645	30,57368	32,45055	88,34453	54,80148	48,46092	66,57259	70,27914	46,61845	72,4678	79,58079	93,80008	77,00984	90,24052	94,12889	98,39613	83,52868	87,82604	86,37157	97,53108	92,29291	69,28374	65,35442	98,22966	87,14412	36,08829	25,62023	91,82955	62,73535	40,53637	59,90109	86,66114	31,66625	72,29395	64,65574	96,34339	70,64323	82,3959	88,67422	98,71243	81,93061	70,70403	81,28191	98,65841	83,44448	66,81297	72,22501	99,02589	93,09019	21,16393	26,65257	83,32919	72,16629	29,68764	39,91883	75,44782	26,89786	58,85569	54,54839	94,78649	57,69148	70,54909	72,50083	96,36253	69,92112	69,98791	70,74057	97,1571	82,34312	58,99598	66,56049	97,51402	83,60515	24,70008	18,41795	85,4941	77,7837	24,85833	34,68418	75,0842	30,79196	52,39314	54,99849	94,01594	62,65501	69,11424	65,41584	98,29589	65,05368	63,25292	57,01101	96,97275	62,44902	52,57661	46,46601	95,81151	75,28667	24,96767	23,69778	90,71951	60,14624	26,62342	28,16825	76,38815	18,37043	54,83657	43,77328	91,53942	57,00666	47,28366	54,8794	97,31985	60,38365	56,91887	60,05983	97,43839	62,19952	60,64932	44,75499	95,72026	56,20627	34,67292	23,07264	79,744	54,50928	51,42966	23,32428	78,79047	17,44958	31,3159	31,42967	89,89922	36,07655	42,19793	38,97443	93,50685	49,68591	30,7054	46,22555	91,52852	39,16895	35,25337	51,9965	87,16284	40,91927	21,11689	27,67401	81,49702	35,81441
6/16/2020 11:43:00 AM	90	70,43905	89,1333	76,55406	66,37227	56,50255	72,34568	74,60275	82,55851	57,5744	68,28719	85,52871	67,93408	68,43875	61,16518	79,79644	68,84235	48,03465	53,35966	89,03073	61,078	33,32249	22,78287	87,41683	53,16838	76,85904	63,71152	86,95236	65,28909	87,34402	91,9409	98,22842	91,65327	79,69662	84,09553	98,78468	93,5358	57,13625	81,34077	97,15635	84,06596	74,3844	75,6199	97,57806	88,39336	30,774	33,17446	87,80973	54,50901	50,36541	68,18593	71,61224	48,26978	77,16574	82,83888	95,52374	78,12604	92,24559	95,26193	98,45119	86,40923	90,16482	87,35128	98,91095	94,40754	71,91651	68,30225	98,59499	90,91712	36,35603	27,45255	92,37276	63,98783	41,22942	63,14538	86,5453	32,28904	74,98819	65,90034	97,08485	71,98518	84,36237	89,38537	98,78848	83,20016	74,66312	82,46042	98,89072	85,32604	69,56296	76,02261	99,31947	94,40504	22,92378	26,96991	83,98721	74,2912	30,20108	39,87332	76,30492	27,5802	61,11842	56,13575	95,03986	58,54705	72,46173	75,33018	97,09196	73,6457	73,37926	73,97	97,49545	85,58688	62,68623	69,21433	98,05116	86,40964	25,97294	18,38404	86,2652	78,22025	25,29012	35,0114	77,6302	30,39056	53,44544	56,27798	94,45838	64,44057	73,18371	67,51706	98,86668	65,48512	65,01374	59,42204	97,63394	65,74374	54,3636	48,12127	96,97357	77,71621	24,05608	24,67334	91,16959	62,2266	27,22584	29,43958	79,13454	18,38383	59,80175	45,6411	92,64631	60,80425	48,87848	55,99062	97,52784	62,3052	58,29168	62,39266	97,91225	63,48406	61,69326	47,2525	97,29788	59,25011	36,02247	23,968	80,62555	56,64717	52,83751	23,00032	79,75092	17,55056	32,74563	31,52555	91,33268	36,75978	41,89973	39,82475	95,00781	50,6136	32,89386	47,56825	91,60043	40,83658	36,52029	54,57435	88,95682	42,49952	22,39231	28,32649	83,03271	36,27749
6/16/2020 1:43:00 PM	92	73,4672	90,56933	79,58639	69,07252	58,75518	72,5009	74,99295	84,95275	58,96863	71,07076	86,79481	68,20153	69,38101	61,72421	81,55241	72,41656	50,11702	54,42385	90,12454	63,78764	33,39005	22,81112	87,92406	55,51302	79,52995	66,23936	89,16404	68,41201	89,27166	93,78109	98,98797	91,83391	83,59701	85,61781	99,20853	94,72977	59,84963	84,75396	98,04937	87,5947	77,12844	78,88492	98,5061	90,68351	31,36625	33,67008	88,70034	56,55801	53,01165	70,48617	76,9773	50,30581	79,56538	84,41714	96,9304	82,38264	94,31442	96,29498	99,00842	88,71996	92,37698	88,05986	98,9204	95,52345	72,28158	70,13531	99,11211	90,0659	37,29988	26,87258	92,57212	64,78738	41,97972	62,62282	88,19788	32,67366	77,23537	68,19415	97,95293	73,37892	86,41039	90,97929	99,23458	85,78926	76,13734	85,23583	99,63376	87,07816	70,94414	77,28593	99,55992	94,98523	23,67643	27,86666	84,92347	74,08026	30,62652	42,12423	77,97407	28,42838	63,56067	58,62711	95,64276	59,20286	75,64973	77,78728	97,79364	76,14555	74,99344	76,75205	98,14953	87,05715	65,40926	71,55698	98,23698	86,464	26,78969	19,57553	87,01109	81,09375	25,70803	35,46308	78,15822	31,34574	55,8238	59,44614	93,91917	66,34118	75,50571	69,51053	99,19051	68,7598	67,91687	62,04769	97,90479	68,94424	57,70419	50,76965	97,83322	78,7411	25,52608	26,10764	92,19254	62,86486	27,17638	29,94025	79,68045	19,49132	60,89751	45,96188	93,58366	60,66237	51,34829	60,35056	98,05302	64,93956	60,35602	65,34179	98,33064	66,11212	63,74482	50,56325	97,90874	61,91921	37,81699	25,1137	81,48064	57,47354	54,40892	24,37493	80,31713	18,24112	33,78481	33,87841	91,59332	37,12831	44,32581	43,12693	96,4982	53,41008	34,62609	49,07818	93,03921	43,64894	37,05674	55,31824	89,49603	45,51207	23,42963	28,83075	84,58707	36,97047
6/16/2020 3:43:00 PM	94	73,95177	90,75024	79,70347	71,10674	60,97322	74,92126	77,43099	86,20213	61,2681	71,75419	87,69369	69,94598	72,16235	61,60616	82,02898	73,3044	51,28094	55,56423	91,43001	65,12503	34,79899	22,75523	87,95646	52,85389	82,17472	69,43371	90,77518	70,64938	91,30534	95,36555	98,88076	93,33611	84,11473	88,41726	99,45782	95,46316	62,8496	86,60603	98,08922	89,09013	79,32879	80,23846	98,49933	91,20068	32,07719	33,87254	90,31588	56,33497	54,35649	71,52679	77,81084	52,12374	81,29974	87,41552	97,67325	82,83958	94,58147	96,94201	99,3308	90,4231	93,2043	91,20896	99,52262	96,03076	76,11171	72,30175	99,11977	91,23653	38,46907	27,22659	93,20168	66,2815	43,32843	65,09402	90,20102	33,9468	79,8289	69,28237	98,73868	77,03181	88,06332	93,27454	99,15044	87,31405	78,96518	86,74908	99,68114	88,32719	73,56114	80,70251	99,51743	94,51018	22,24124	27,71006	85,89536	74,92928	31,88653	43,03645	78,36691	29,14007	65,9777	60,56269	95,85419	61,77304	76,64035	80,20274	98,6256	79,56324	78,7851	78,94984	98,77915	88,16113	67,69128	74,68639	98,66767	87,59857	27,08831	19,70187	87,36434	81,28737	26,74293	36,2929	79,05083	31,6762	58,39537	59,74027	94,61201	66,91493	77,59028	69,84457	99,17896	71,52168	70,27714	66,62148	97,95653	70,05838	59,17095	51,58543	98,05219	81,47208	25,83478	26,72159	92,73168	65,19673	27,81975	29,94405	79,64488	19,76514	64,74642	48,29755	94,52324	64,80038	53,50092	61,00941	98,83055	68,43695	62,04977	67,81609	98,72755	67,24718	66,02164	52,39134	98,19021	63,89644	39,49844	26,22686	83,00281	59,32983	55,67314	24,51073	81,40652	18,55666	35,3058	36,41295	92,59126	38,04045	45,54936	43,81189	96,64636	53,95467	36,09969	50,48119	94,08364	45,06396	39,56344	57,97738	90,49445	45,42012	25,20163	29,35559	85,85648	38,07769
