# Supplementary material for: Neuroblastoma signalling models unveil combination therapies targeting feedback-mediated resistance
Source: PLoS Comput Biol. 2021 Nov 4;17(11):e1009515. doi: 10.1371/journal.pcbi.1009515 (PMC8604339; doi:10.1371/journal.pcbi.1009515)
Supplement: S2 File — (ZIP) [file pcbi.1009515.s023.zip › drug_sensitivity/RO512_test/AZD_RO_synergy_N206.txt]

Label: AZD_RO_synergy_N206
Metric: Phase Object Confluence (Percent)
Cell Type: N206
Passage: 1
Notes: 
Analysis Job: AZD_RO_synergy_N206

Date Time	Elapsed	A1, Image 1	A1, Image 2	A1, Image 3	A1, Image 4	B1, Image 1	B1, Image 2	B1, Image 3	B1, Image 4	C1, Image 1	C1, Image 2	C1, Image 3	C1, Image 4	D1, Image 1	D1, Image 2	D1, Image 3	D1, Image 4	E1, Image 1	E1, Image 2	E1, Image 3	E1, Image 4	F1, Image 1	F1, Image 2	F1, Image 3	F1, Image 4	A2, Image 1	A2, Image 2	A2, Image 3	A2, Image 4	B2, Image 1	B2, Image 2	B2, Image 3	B2, Image 4	C2, Image 1	C2, Image 2	C2, Image 3	C2, Image 4	D2, Image 1	D2, Image 2	D2, Image 3	D2, Image 4	E2, Image 1	E2, Image 2	E2, Image 3	E2, Image 4	F2, Image 1	F2, Image 2	F2, Image 3	F2, Image 4	A3, Image 1	A3, Image 2	A3, Image 3	A3, Image 4	B3, Image 1	B3, Image 2	B3, Image 3	B3, Image 4	C3, Image 1	C3, Image 2	C3, Image 3	C3, Image 4	D3, Image 1	D3, Image 2	D3, Image 3	D3, Image 4	E3, Image 1	E3, Image 2	E3, Image 3	E3, Image 4	F3, Image 1	F3, Image 2	F3, Image 3	F3, Image 4	A4, Image 1	A4, Image 2	A4, Image 3	A4, Image 4	B4, Image 1	B4, Image 2	B4, Image 3	B4, Image 4	C4, Image 1	C4, Image 2	C4, Image 3	C4, Image 4	D4, Image 1	D4, Image 2	D4, Image 3	D4, Image 4	E4, Image 1	E4, Image 2	E4, Image 3	E4, Image 4	F4, Image 1	F4, Image 2	F4, Image 3	F4, Image 4	A5, Image 1	A5, Image 2	A5, Image 3	A5, Image 4	B5, Image 1	B5, Image 2	B5, Image 3	B5, Image 4	C5, Image 1	C5, Image 2	C5, Image 3	C5, Image 4	D5, Image 1	D5, Image 2	D5, Image 3	D5, Image 4	E5, Image 1	E5, Image 2	E5, Image 3	E5, Image 4	F5, Image 1	F5, Image 2	F5, Image 3	F5, Image 4	A6, Image 1	A6, Image 2	A6, Image 3	A6, Image 4	B6, Image 1	B6, Image 2	B6, Image 3	B6, Image 4	C6, Image 1	C6, Image 2	C6, Image 3	C6, Image 4	D6, Image 1	D6, Image 2	D6, Image 3	D6, Image 4	E6, Image 1	E6, Image 2	E6, Image 3	E6, Image 4	F6, Image 1	F6, Image 2	F6, Image 3	F6, Image 4	A7, Image 1	A7, Image 2	A7, Image 3	A7, Image 4	B7, Image 1	B7, Image 2	B7, Image 3	B7, Image 4	C7, Image 1	C7, Image 2	C7, Image 3	C7, Image 4	D7, Image 1	D7, Image 2	D7, Image 3	D7, Image 4	E7, Image 1	E7, Image 2	E7, Image 3	E7, Image 4	F7, Image 1	F7, Image 2	F7, Image 3	F7, Image 4	A8, Image 1	A8, Image 2	A8, Image 3	A8, Image 4	B8, Image 1	B8, Image 2	B8, Image 3	B8, Image 4	C8, Image 1	C8, Image 2	C8, Image 3	C8, Image 4	D8, Image 1	D8, Image 2	D8, Image 3	D8, Image 4	E8, Image 1	E8, Image 2	E8, Image 3	E8, Image 4	F8, Image 1	F8, Image 2	F8, Image 3	F8, Image 4
6/12/2020 6:00:00 PM	0	33,04958	25,77151	37,14336	21,63399	22,13762	28,78647	40,29841	24,86191	18,15685	23,52992	39,77281	26,97515	19,25405	21,15391	49,95503	37,42125	23,71802	21,38145	56,09002	33,59748	29,85204	23,7109	84,57456	39,74227	22,90721	37,5527	62,67394	23,74703	23,24077	39,05111	45,64627	29,74691	28,3171	36,69077	56,48133	39,37078	29,83242	29,45541	54,12115	37,00853	37,56182	26,78638	51,32447	50,54853	11,78617	21,29566	60,34595	49,1813	21,57438	34,13331	63,39674	17,68036	18,5579	29,21267	54,48704	24,21605	32,39998	26,65907	58,29424	27,90119	31,46234	34,5499	57,5945	32,95867	25,06645	25,29918	66,09134	59,57712	19,20031	19,40532	56,75178	59,36092	16,65485	30,23348	82,55174	20,38261	27,21692	29,06782	61,30374	28,82737	32,86382	29,26959	70,60683	28,26592	33,8014	24,38737	65,96541	40,91263	24,79194	24,58644	49,20308	58,33796	19,74034	18,03079	46,60264	72,63684	17,21838	21,02378	68,72141	17,30977	29,49305	29,37949	66,93344	30,50308	30,39221	27,31184	73,96856	31,65127	31,44335	27,24269	58,88194	30,01464	29,6924	24,49243	52,86562	33,2282	14,86219	14,80244	47,75295	68,30432	20,0639	23,95806	71,68594	19,22234	27,36606	30,24833	73,59072	35,15403	33,53939	28,55977	68,73314	30,15653	34,1744	28,25825	67,09231	26,4372	34,19347	31,11703	62,68774	28,83531	23,40227	16,93178	36,47678	41,51056	22,51292	18,53296	71,07275	21,02516	29,95136	24,41714	46,64125	23,83738	30,29088	21,66038	57,16465	30,1262	27,53205	24,31455	59,45583	25,89958	27,88441	19,31069	42,33015	26,46634	22,26107	18,10207	32,63498	30,15611	28,38141	15,71763	27,23337	18,9068	23,03051	16,58032	36,49578	19,38122	17,49938	22,95839	39,82821	29,21979	18,75725	22,72339	40,35429	21,69354	25,11846	19,76818	26,58032	18,876	23,6707	14,6913	37,79848	21,31859
6/12/2020 8:00:00 PM	2	35,36562	27,77886	39,15665	23,00115	23,60832	30,24011	42,79317	25,15452	20,6386	25,04567	40,325	27,38623	18,14621	22,3519	54,3301	39,23055	24,93231	21,91693	60,02487	35,90773	30,99649	24,6006	86,93165	41,84958	24,30171	39,59377	62,87184	24,82621	24,21819	39,99917	48,31364	31,89172	29,37265	38,16686	57,49826	39,33804	28,14759	31,51953	57,38803	37,5601	37,70018	29,05677	55,90717	54,14007	11,61769	22,72408	64,37106	50,57211	22,91453	35,68268	65,40659	18,93872	18,70475	30,39484	55,90422	26,39976	34,03536	27,67822	60,97225	28,44413	33,86765	35,91705	59,54513	34,11106	26,0836	25,44084	70,25876	62,03657	21,17008	21,13084	60,81593	62,34299	17,64319	31,31232	84,26026	21,41295	28,57034	28,59513	62,60146	29,58873	34,17061	31,65596	72,39107	28,57814	35,21524	27,16899	68,23869	43,13833	24,14104	26,22838	53,71752	60,88452	20,61913	20,65636	48,87987	76,60332	18,42182	21,79715	72,74529	17,79295	30,86317	30,82919	70,05187	32,62102	33,15284	28,20341	77,01578	33,91841	31,8109	29,01256	60,69754	31,63932	31,14687	25,25565	55,83431	36,09866	15,78166	16,0494	51,08097	72,16782	21,4535	26,56865	71,48078	19,34903	28,79939	31,67205	77,57703	37,20311	35,42544	32,14744	72,43071	31,94891	34,91724	29,56316	67,7765	27,18377	35,72807	32,4368	65,78651	29,52897	23,80132	18,20272	39,20425	44,33549	25,40762	19,7985	72,21755	21,79611	30,37647	25,37425	49,00109	26,48362	30,52228	22,69901	58,53228	31,70252	29,99896	25,21891	59,94772	26,01238	29,16597	20,25178	43,28423	28,33286	22,97283	18,76043	34,1045	31,83245	30,3719	16,32343	27,97138	19,42239	24,24017	16,77394	37,76643	20,66866	18,5085	23,41346	41,7946	29,33051	21,31258	24,19112	42,43797	22,7104	26,36515	22,02814	27,33098	21,19467	24,60592	16,03545	39,38129	22,69776
6/12/2020 10:00:00 PM	4	38,00185	30,85191	43,21335	24,73454	25,68433	33,55673	46,65202	28,08977	20,94883	25,82532	43,57862	28,50271	19,0692	24,53733	57,2454	43,00902	27,40675	24,32671	60,50073	37,80593	33,9944	26,22362	89,23388	46,43443	26,45951	43,53117	67,39597	26,6027	26,04485	41,51518	53,38667	35,85067	31,34201	39,53898	61,6706	43,07319	32,37511	33,29604	59,90467	41,75923	41,20081	31,02675	57,96978	56,10543	12,1694	23,74116	66,85883	52,81133	24,2441	38,94176	68,51576	20,6775	19,46805	32,15766	58,49891	28,77203	36,21733	30,44796	63,61594	30,29074	35,65443	38,01924	60,77684	35,71246	28,69342	28,12486	70,83713	65,19673	23,26163	22,98664	62,7913	66,72318	18,21079	33,05067	85,09222	22,20367	30,95464	30,63226	65,09491	31,55786	34,6513	33,77176	75,57692	30,33273	35,51373	28,20934	70,00941	45,71528	26,18673	28,17543	55,55468	62,28074	21,73712	21,82803	51,34588	80,49321	19,54334	23,37353	76,16042	18,88187	33,63741	31,96826	73,19505	34,88768	34,5776	30,30165	80,21876	35,07516	34,54229	30,93619	64,85882	34,01049	33,34937	27,17182	58,86184	37,8266	16,34837	16,81048	52,75477	75,53506	22,0814	26,9659	75,6355	20,26968	30,7376	32,96537	80,55143	38,78979	36,82347	30,82263	75,99261	33,46775	36,26423	32,50663	71,36446	28,69301	37,98215	33,55867	67,23743	30,69208	25,5122	18,857	41,45156	46,28785	26,13181	20,6415	77,05494	23,06	32,55153	27,39735	53,24305	28,54367	32,59519	25,14382	62,2297	32,87308	31,54385	26,50938	63,32118	27,78044	31,20628	21,6974	47,31156	29,85694	24,93604	20,29288	36,3398	35,17249	31,48949	16,91092	28,38928	21,00885	26,61575	18,30204	39,05407	23,38024	19,47481	25,33371	42,7611	32,52073	23,39391	26,28254	42,06144	24,74891	27,52929	23,78371	26,51207	21,69333	27,39625	17,18232	40,97197	24,1695
6/13/2020 12:00:00 AM	6	41,2348	32,75538	46,54412	25,7157	27,0841	34,76355	49,39171	30,18381	22,95183	26,85925	46,19674	30,38234	20,25462	25,95691	60,46978	47,14827	27,59616	25,28204	61,56105	39,57967	35,51682	26,95002	91,81754	48,31565	29,05794	46,12843	70,55392	28,46361	29,49098	44,27871	56,90707	35,77337	33,07465	40,59274	63,09592	46,15502	35,31215	35,6795	61,78217	41,83293	42,9039	32,7506	61,69326	59,61194	13,53683	25,13186	69,33169	56,13534	24,94785	41,08864	71,29165	21,8388	21,5913	33,05262	60,75804	31,19301	38,04031	32,7035	66,58109	30,99607	36,099	39,61497	63,09053	39,25253	30,44375	29,72045	71,98471	66,11053	23,98023	23,35074	65,57887	69,11997	19,0062	34,34109	87,63249	24,3138	31,80572	30,80128	67,58842	32,55955	37,96716	35,47759	78,03687	31,59683	36,10162	29,76956	74,11625	46,86457	27,22356	27,29464	57,04308	65,13338	23,93278	23,65848	53,80106	83,14221	20,07543	24,49989	73,88269	21,15336	34,34377	32,85209	73,53159	36,83377	36,17387	30,86532	82,89657	36,70342	37,22459	30,11673	66,70384	35,43711	35,48139	28,68258	61,38318	38,90384	17,3329	18,53669	53,62373	76,80592	23,21839	28,41782	76,76538	22,89608	31,99008	33,85465	82,20388	39,11328	38,03687	32,40101	77,33166	34,88084	39,52179	32,86002	72,68734	29,85086	38,66733	34,56469	68,95757	34,27981	26,64733	19,18325	43,87302	49,53566	26,16532	21,23335	80,063	24,81046	34,20446	29,29998	55,29095	29,17482	33,4576	25,55917	64,7603	33,66726	33,11658	26,85331	65,6907	26,99305	32,14454	23,06573	50,56608	31,90629	26,52016	21,68988	38,28677	36,43699	35,3974	18,3218	30,96119	22,34921	27,08948	19,47109	42,7752	24,12419	19,6446	27,41124	46,76255	35,33993	24,55771	27,16968	46,34512	26,13022	29,01387	24,61269	30,58453	22,41365	27,01875	18,4116	45,03827	24,57422
6/13/2020 2:00:00 AM	8	45,0514	36,13547	49,27594	27,00831	29,88713	37,03616	51,69554	30,80336	24,3998	27,82604	48,38086	32,17417	22,48246	26,63068	61,17002	48,77445	29,00986	26,90008	63,37691	41,95375	37,17403	27,59298	93,04045	51,32586	31,81746	49,31697	73,67622	29,87228	31,5864	45,53175	59,95586	37,84435	35,54874	43,22178	64,52374	48,10482	36,07614	37,22564	62,63485	44,62823	43,76996	34,20411	63,60998	60,85711	15,66299	26,94325	69,91193	58,035	25,63598	44,06871	72,81802	22,33781	22,28952	34,64681	63,78405	31,47878	39,18642	34,07681	67,9934	32,13107	37,50553	41,54364	65,01154	39,19291	31,79065	30,76418	73,54623	68,60964	24,70885	25,06749	67,35376	70,80425	19,02665	36,43506	89,96504	26,04125	33,16237	31,28551	69,00413	32,88178	38,39861	37,32786	78,97221	33,89658	39,00606	30,76875	74,47412	48,79733	28,07236	29,38225	59,42604	67,25146	25,26836	23,83587	56,1028	84,81626	21,21166	25,57015	78,15415	21,93655	36,91472	33,60259	76,8252	37,27433	37,69832	31,97012	82,94152	37,7734	37,86161	31,62094	68,51176	37,06199	36,51891	30,37205	61,2422	40,3777	17,43044	18,66752	54,15576	79,95835	23,59824	29,21992	78,04963	23,66283	33,7156	35,20716	85,08061	40,37992	39,8948	33,63941	80,02431	37,391	40,48547	35,93508	74,35207	30,66499	41,25698	36,62737	70,40147	34,76466	27,66965	20,03019	44,01946	50,33675	28,63223	23,14276	81,29076	26,19709	36,19481	30,61015	56,69222	30,42675	35,23769	26,21235	66,86962	34,85528	34,61082	28,12162	68,82689	28,95764	35,61589	23,96109	52,50014	33,88525	27,31841	22,89525	40,06037	37,21257	36,45053	19,63113	32,18605	24,40878	28,94997	20,09816	44,25854	25,01147	21,48244	28,10303	48,25826	36,01873	25,75404	28,09136	47,78252	28,42237	30,81386	26,17312	30,50419	23,46347	27,30534	18,80471	46,07062	25,27279
6/13/2020 4:00:00 AM	10	47,21948	37,96095	53,84588	28,0124	31,69747	38,87855	53,38079	32,33298	25,80266	28,78018	51,26084	34,57104	23,70551	28,01205	63,48786	50,73138	29,7876	27,75109	65,5066	44,74939	38,34715	29,58997	93,06532	51,80344	32,65619	51,91768	76,06405	31,81994	33,87579	47,95921	64,1157	40,9478	38,13536	43,98306	66,36765	51,72622	37,96462	40,63487	65,81364	45,57527	46,7633	35,62521	65,9949	64,45333	14,17129	28,54126	72,45553	60,00235	26,1667	44,4219	75,58964	23,18061	24,11134	36,08739	66,32674	33,41519	41,68946	34,92312	71,10039	32,66316	41,31147	42,26485	66,50365	40,40271	33,58899	31,56126	74,56152	69,71776	25,13878	25,57424	68,57511	72,94279	19,06284	36,43347	89,38059	25,85751	35,57969	32,3709	70,95249	32,99755	39,85155	37,80573	80,19114	34,65648	39,68916	32,65376	75,10194	49,97948	29,88962	31,01009	61,90622	69,09573	26,25545	24,67983	56,45888	86,55739	22,23737	26,68428	76,84178	22,6079	37,4379	35,73705	77,75614	38,21446	38,63803	33,33561	85,09587	38,54802	40,18499	32,32324	69,08372	37,40316	37,35888	31,83549	63,6667	41,92522	17,98927	19,26524	55,95132	81,57915	24,73419	30,98585	79,90384	24,91242	34,2689	35,85489	86,45371	40,62445	41,58557	35,15818	81,19115	39,15989	40,91864	37,50428	76,92591	31,3963	43,82833	36,8922	72,28365	36,07862	27,92205	20,85053	44,66885	52,0459	27,95197	23,26785	83,8255	27,47368	35,908	31,87251	60,49306	31,77443	36,33856	27,73465	69,89514	34,99399	34,79208	29,19872	72,10426	31,15274	37,59871	23,99923	56,07737	33,77031	27,97296	24,79236	41,84343	38,92539	37,51168	19,93914	33,27476	25,06168	29,40159	20,29109	46,29434	26,66232	21,8435	29,16259	51,99699	38,26487	26,24164	29,07949	50,31837	28,68555	31,34713	27,11269	33,41733	24,80106	28,06463	19,41983	48,50547	26,67979
6/13/2020 6:00:00 AM	12	49,268	39,91994	55,14278	31,54171	33,60032	40,34151	56,64401	33,75968	26,05217	30,4644	52,97897	35,1079	26,86512	29,51136	65,16992	52,17182	30,89937	27,91929	66,87783	46,18929	39,18283	29,24887	92,99348	54,08433	34,92339	53,859	78,80837	33,66684	34,78711	49,70062	66,8942	43,83448	41,76918	45,46593	68,04508	53,24352	38,93781	40,54315	67,28925	46,67088	49,51129	37,5172	68,20361	66,21277	13,53814	29,06084	74,23228	63,75476	27,87737	47,00763	77,44232	24,5039	28,24492	36,77582	66,40404	33,44337	41,89247	36,54213	72,48108	36,15302	43,78336	44,41686	66,77036	41,47829	35,70699	32,99625	75,34131	71,93773	26,31189	27,60072	69,12227	75,50979	19,36043	38,45678	90,82131	27,12001	37,23689	32,56915	71,34132	34,92374	41,15978	40,25675	83,12618	36,33241	41,17629	33,32339	76,7477	52,21547	30,78028	32,87446	62,88324	70,77669	27,18467	25,25848	59,54499	88,87614	22,72229	27,01246	81,19108	23,69584	39,52276	36,43893	79,65592	39,70166	40,46778	35,26297	84,42999	40,19721	43,02684	33,59506	69,48311	38,09239	39,01594	34,15008	63,2512	41,89413	18,80001	20,11895	58,9649	82,11774	26,31078	31,26948	82,95943	26,69665	35,40707	37,11449	88,08604	42,39355	42,05011	34,60033	82,32766	40,05457	41,48542	37,61454	78,54339	33,68514	46,01494	38,59776	73,13246	39,20942	30,28757	22,62897	46,48804	53,57898	30,0822	24,69869	83,58546	28,28533	37,7772	33,76382	59,8452	31,8511	38,1402	28,6772	71,37849	37,22909	35,63591	30,48581	72,20291	31,64263	38,32221	24,65213	55,12372	34,02499	28,42741	25,68129	40,84486	38,31855	39,25529	20,22222	33,55976	26,35354	29,94232	20,61084	47,81063	27,93781	22,61018	30,11909	51,50081	40,34946	27,51568	30,97398	51,4157	30,43995	32,04555	27,10889	33,01979	26,64346	29,06319	19,85488	49,43752	27,80145
6/13/2020 8:00:00 AM	14	50,28073	42,58863	56,83016	32,026	34,71686	41,40045	58,56135	36,35796	26,51387	32,46401	54,69137	36,5777	27,48653	31,23577	70,38426	53,03914	31,95734	29,29024	68,17059	47,45635	40,22726	30,81682	93,71035	56,34546	36,75191	55,54841	80,11371	36,02536	36,86906	51,3751	68,82641	45,00808	44,48407	47,53495	69,2479	55,61975	41,86802	41,86375	70,01507	48,95019	50,65718	38,01704	70,52173	66,28979	15,21428	30,78353	76,16911	65,49002	28,07229	47,4417	79,60386	25,44983	29,13254	37,45392	69,20791	34,29197	44,95628	37,56714	73,82565	38,00667	43,69287	46,06219	69,02188	43,03513	36,91085	33,79498	76,34657	72,61149	27,63532	27,95294	69,75954	77,37954	20,30801	39,04738	93,10525	27,53088	38,47612	33,74234	75,06687	35,2444	42,44758	40,17933	84,73165	36,71682	43,36842	35,58811	77,4828	52,34341	32,10344	33,88615	65,29565	72,6251	29,11106	25,63143	60,30684	90,00449	22,96364	27,58054	81,20531	24,42722	40,95112	37,47051	79,15672	40,62797	41,26844	35,82864	87,48957	41,22672	43,59272	33,39309	73,0042	39,42114	39,42093	34,75298	64,18925	43,87433	20,27444	20,97978	59,71231	84,36768	27,47686	31,41046	82,12402	26,84385	35,88349	38,13425	89,77087	44,34896	42,61212	37,27488	82,65659	41,02778	43,73819	38,79138	80,34621	33,31939	46,7048	40,79306	74,72625	40,04904	30,95111	23,18945	49,12183	53,57613	31,06992	25,01692	83,68058	29,76251	39,73192	34,33217	59,68771	33,44026	37,53101	27,24746	70,49735	39,22843	37,50014	31,66708	73,08894	33,51224	37,81056	25,54245	56,53473	34,37458	28,6638	26,18729	42,1692	39,61897	40,36465	20,29606	33,39287	26,71391	32,00811	21,32861	49,87352	27,99079	23,35357	31,00327	52,04195	41,1419	28,05034	30,71591	50,98309	30,3592	33,80429	28,48233	34,52814	27,29967	29,65773	21,60139	50,75452	28,75359
6/13/2020 10:00:00 AM	16	53,28415	43,92373	56,81097	32,70992	36,75792	44,22083	60,82415	37,96432	28,36228	32,51167	55,9056	36,92846	32,39784	31,92501	69,6245	56,01265	35,25171	30,15791	68,46471	48,89954	42,10081	31,73305	93,89817	58,98921	38,65019	56,80385	81,58992	37,12672	39,59474	53,89085	73,253	47,69313	44,24942	47,76891	70,00375	56,85966	44,4034	42,89865	71,02081	50,05215	54,78517	39,03619	70,74236	68,62469	15,52277	31,98683	76,9199	66,40866	28,91026	49,44559	80,93881	26,41357	32,25036	39,61987	71,06529	37,08209	46,21104	39,19616	76,18239	38,574	45,44009	46,08878	71,84641	44,83139	38,55382	34,85259	77,94078	74,77937	29,43475	28,11754	71,32653	78,3149	19,7313	40,32272	92,28559	28,56508	39,35836	34,68287	75,74381	37,03774	42,77417	41,33912	85,92224	38,58518	45,44997	38,0944	78,80015	53,79545	32,49289	36,26741	67,08611	75,49672	29,98052	27,76201	61,98704	88,64646	23,34107	27,85464	81,34726	25,13077	41,31189	38,42915	81,31051	42,5259	41,85863	37,06683	87,67435	42,90395	45,32956	34,41699	73,58919	40,01865	40,33316	34,85343	64,84036	44,95255	20,1807	21,17809	61,62805	86,20158	28,16617	33,15132	83,42293	28,25521	36,56478	38,69675	91,00774	46,71592	43,83372	36,31777	84,20155	42,10226	44,48974	39,87525	80,87705	33,50119	47,46463	40,98426	76,3764	41,9101	31,30865	24,38702	51,16448	56,4792	31,87818	25,26339	84,66063	28,6086	40,6507	35,80923	59,89473	34,74463	39,04552	28,42085	73,45967	39,71797	38,96026	31,95575	75,0315	33,26765	39,10954	26,51435	57,67276	35,31788	30,47338	26,48237	44,17952	42,03934	41,99899	21,05548	34,99586	27,5744	32,46788	22,48943	50,12199	29,39482	23,44696	31,59905	54,78469	42,12167	28,58643	31,21007	53,41161	31,18376	35,29179	29,48711	35,40396	27,81713	30,67923	22,38478	51,86526	30,72427
6/13/2020 12:00:00 PM	18	53,27662	45,88694	61,32211	34,56586	39,4152	43,83041	62,97491	40,01616	27,68402	33,00232	59,39117	37,86126	34,8635	32,39715	69,68639	56,05465	34,94536	31,22272	70,17145	49,54134	42,90741	33,16824	93,99612	58,43896	40,35312	57,96501	82,4037	37,67428	40,20571	54,62437	75,03668	49,10878	46,86063	49,34902	71,41779	58,2023	43,90985	44,77226	72,82693	50,27334	54,85833	39,31139	74,08584	68,92947	15,72502	31,91237	75,69727	67,38873	29,635	51,96618	82,57363	26,36943	31,71074	40,3822	71,1263	37,66495	47,72028	39,12156	76,63897	40,41529	47,91666	46,61838	72,96944	45,1709	38,38873	35,49169	79,10181	74,96311	30,64531	28,21045	72,07608	80,20785	21,02937	41,12255	95,62197	29,07459	41,04381	36,39333	78,66338	39,00779	44,65131	41,94601	87,93324	39,47876	49,41381	38,27786	80,45155	55,76322	33,2206	37,12561	68,27131	75,86607	30,99926	28,65046	63,23981	88,49898	24,2747	29,81024	81,77236	24,56165	43,62815	38,46161	81,37413	43,00798	41,87909	37,04782	88,71623	44,15126	46,63489	35,3302	73,20547	41,23114	41,92605	35,24681	66,0425	46,83867	21,34567	21,92031	62,87674	86,12221	28,75988	33,54256	83,68756	29,3319	38,65668	39,00821	91,01044	46,64553	45,01064	37,28379	84,05676	44,3647	47,16892	40,37916	81,78879	34,61187	48,55735	42,77431	77,56425	42,03146	31,58109	24,96381	52,65383	57,47568	33,22247	25,67854	85,95539	30,5495	41,87286	36,35596	63,51308	35,63612	40,20052	29,68474	75,64331	40,05326	38,67526	33,51659	77,4991	34,31297	40,97384	26,64346	58,96304	36,14245	30,87029	27,42015	44,90937	42,71849	42,00141	21,72338	36,43464	27,72118	33,09129	23,0533	50,3299	28,86964	24,27512	32,93808	55,28834	43,22523	29,4476	32,26639	53,35019	31,8846	36,6771	29,70539	35,9212	27,91265	30,48733	22,45814	52,49863	31,59289
6/13/2020 2:00:00 PM	20	54,75492	48,04363	61,75668	36,44472	40,48049	45,47794	63,59016	41,67875	29,57056	33,89727	59,89044	39,60358	34,28631	32,89774	72,10205	57,95238	37,24082	31,60277	70,10555	50,76936	43,49345	35,00339	93,83649	59,33024	40,93889	61,65153	83,55943	39,93211	41,93924	56,71938	77,16573	49,61359	47,88973	51,24744	72,2963	59,16433	44,78517	45,69214	74,93728	52,8116	58,14248	38,96545	74,95573	72,96198	15,64033	32,99728	74,65704	69,37955	31,27031	53,42763	83,06483	28,15084	31,94863	42,1359	72,76311	38,4451	48,18005	39,30261	78,90411	40,5473	48,34439	48,06235	75,04877	46,26015	38,60529	37,04527	80,21268	75,71826	30,67494	29,60578	73,65482	81,25504	22,09874	43,72306	93,88635	31,13202	41,88591	37,88897	77,82756	42,4017	45,69512	44,04897	86,03144	40,47248	50,79292	38,24194	79,37631	55,59074	33,60549	37,45848	69,81398	77,10129	31,56803	29,80023	65,32342	91,27549	24,37162	29,61111	84,68529	26,12069	45,17926	40,14077	83,63651	45,94476	43,91115	36,69872	88,56881	45,00069	46,97717	37,2036	74,08958	42,18191	42,10302	37,00225	67,49124	46,93158	21,2768	22,22087	62,4799	88,295	30,31948	34,77108	84,97955	29,26993	39,58603	39,86752	92,62137	47,14633	45,81088	37,39369	86,65575	44,29791	47,1685	41,12207	81,65279	35,86324	49,39599	43,34383	79,42184	43,92131	32,53702	25,43145	54,2171	57,75206	33,60418	26,9152	86,44397	30,73925	43,42997	37,04078	63,48835	35,29523	41,86871	30,26346	76,28101	41,39824	40,41356	34,07093	77,14038	35,32004	41,65865	28,21418	61,57825	37,65916	31,61362	28,56618	45,85841	42,77534	43,44669	21,67945	36,86851	29,10809	34,17578	22,55837	51,31542	30,41881	25,04863	33,14117	56,12815	42,71939	30,98813	32,8239	55,56027	33,46486	36,11627	29,87242	36,83377	28,73411	31,1298	23,43805	53,67913	31,9456
6/13/2020 4:00:00 PM	22	58,44157	49,50734	63,37313	37,76159	42,48639	48,91599	64,53167	43,22336	30,79341	35,62624	61,41917	41,98829	36,84157	35,72979	72,94174	59,04454	37,00569	33,18703	72,98767	52,58233	45,17877	35,81827	93,96248	60,39947	42,62358	63,34838	84,22124	41,65451	44,85363	59,90592	78,70773	52,17956	50,51896	52,65611	73,29839	60,14091	47,10994	48,1402	77,48446	54,26061	58,0924	41,79169	75,4054	74,83478	17,42906	34,65089	76,18239	69,47834	31,34698	57,17252	84,31801	28,34639	34,53657	43,81217	73,58408	41,10405	50,22629	40,02687	80,01974	43,5023	49,50881	49,5276	75,75881	46,7499	39,88243	38,77322	81,94843	78,23656	31,49239	30,89288	73,79167	82,52467	22,46387	44,04219	94,63914	32,00155	42,68236	38,77308	78,26771	41,67786	46,80163	43,54713	86,89773	41,1363	51,86243	40,65057	80,32335	56,86415	34,37016	37,9711	72,20781	77,59387	31,36853	30,20122	66,49446	91,58888	24,90012	30,78471	84,43316	27,48522	46,31742	39,86164	84,50708	45,64165	45,38062	37,88227	90,01727	46,34602	48,23905	36,81953	76,08028	43,38943	42,79931	38,08743	69,52835	49,69835	22,84814	23,00516	64,5635	89,03107	30,7595	34,71651	84,92311	30,02991	40,57036	40,93922	93,85431	48,78378	46,50877	38,43847	86,96459	44,39738	49,27968	43,67499	81,46931	36,76855	51,3548	45,46336	78,98479	44,79146	32,86355	26,28392	55,07584	58,18945	35,24515	27,91287	86,92964	31,23183	43,29348	36,97661	65,52077	37,36143	42,71663	31,58834	78,46803	42,80918	42,65253	34,69352	78,56736	36,80682	43,72624	29,43648	62,96718	37,9597	32,86314	29,58057	48,23069	44,84051	44,59031	22,17051	36,12138	30,83942	34,7983	24,44705	51,63158	29,81405	25,03848	33,46526	57,519	42,64982	31,93842	32,73327	55,08455	33,2845	37,54621	30,79251	36,40072	29,0616	32,59422	23,49905	55,61526	31,95126
6/13/2020 6:00:00 PM	24	58,75035	51,08898	66,71365	39,32223	44,4418	50,79548	68,44633	45,62714	31,70065	36,93516	63,16969	43,63285	37,66536	35,67204	74,26904	60,73862	39,69172	34,172	74,01781	53,74821	45,52339	37,70971	95,33053	60,2873	43,66069	67,05813	86,75909	43,10835	46,27486	62,56376	80,82029	52,74957	50,7646	54,71603	75,11799	60,9757	48,75636	51,50095	79,27927	58,24714	59,19382	41,54572	76,87073	75,66286	18,43847	35,00815	77,88164	71,64601	32,96384	58,5275	85,94074	30,3375	35,30008	45,74781	76,8837	40,474	52,24781	43,11933	81,76621	44,82103	51,57066	50,93253	75,97459	48,55602	41,80413	39,57283	81,7162	78,32795	33,41539	32,27025	75,26249	82,53979	24,16708	43,98983	95,06369	33,32892	44,79968	40,91533	80,0065	43,10214	49,84071	44,72487	88,40172	42,3968	52,2896	40,08469	81,32536	57,71006	35,68448	39,22186	72,04169	77,5954	32,41296	30,08476	70,12669	92,23434	25,1262	31,97074	84,80023	27,45358	48,11754	41,6905	85,68454	46,26928	46,66328	38,42389	90,15901	47,98056	50,90054	37,6452	75,46304	44,3223	44,3446	38,729	69,68253	49,97797	23,39612	23,70911	65,57948	89,42466	31,8683	35,20833	85,61844	31,08312	42,62447	41,70196	94,20121	51,15765	48,77535	39,55405	87,97511	45,9956	50,08241	43,40269	81,27763	37,74909	51,76787	45,55295	78,80132	45,76143	32,41891	25,84681	56,60209	59,13068	35,26318	29,78317	88,33105	31,39983	44,65918	38,53159	68,20292	37,87577	43,58463	31,80883	79,5097	44,76093	42,92537	35,49915	80,18127	36,98186	44,31511	30,47269	64,57698	38,43509	33,88795	30,56214	49,98985	46,92736	47,22121	23,24368	36,94159	30,15011	35,91858	25,31602	52,42899	30,1778	25,69324	35,11412	58,07907	44,03273	32,23426	34,02672	56,19012	34,18815	38,66083	32,60175	37,45261	29,73102	33,07409	23,68797	55,67266	33,44373
6/13/2020 8:00:00 PM	26	61,04561	52,9121	69,26026	41,53867	46,7296	52,37276	71,15191	43,67463	33,75242	39,5843	63,56018	45,1682	41,15979	36,13202	74,30599	62,37096	41,04789	35,76032	75,38953	54,6895	47,00114	37,38789	93,89195	61,30416	45,63412	67,94838	85,8361	46,34139	47,26162	64,89252	82,76386	54,96857	50,78754	56,63027	75,08387	63,01012	48,3685	50,13823	78,63989	56,47283	60,20149	43,06436	77,77119	76,26616	18,97885	35,0487	77,56839	71,88136	33,70372	59,85936	85,66928	31,66688	36,97337	48,16133	76,08049	41,66412	51,95279	45,35643	82,26155	46,05113	53,32524	51,24731	76,24911	49,76873	41,9762	40,28582	81,18686	79,68108	32,96717	31,33469	76,85172	84,32001	25,77593	44,96284	96,61286	34,15617	45,81689	41,43264	80,87098	45,72088	49,54921	46,00153	89,49603	44,15064	54,3089	41,21815	81,79771	55,75417	37,84525	39,54914	73,58298	77,47713	32,74135	28,90356	71,12373	93,35537	24,90482	33,19077	85,57644	27,73631	48,01455	43,29382	86,33393	48,13729	47,88752	40,66927	90,7262	49,41617	53,34784	37,83509	76,22782	44,94204	45,9949	39,17951	69,77405	50,67046	25,00497	24,57221	66,73672	89,29273	33,31517	37,9195	86,45059	31,92805	44,32368	43,04804	96,05313	52,53855	50,03744	39,8595	88,82364	45,91713	52,33863	45,18927	82,57937	38,18552	52,56632	47,50049	79,5117	46,51732	33,0839	26,80434	57,23786	59,47993	36,51842	30,6444	88,20603	32,46318	44,76404	39,49498	66,89538	38,12756	45,37121	33,48233	79,95352	45,85786	43,96056	36,87569	79,83947	38,58657	44,26151	31,84571	63,98294	39,27671	33,84595	31,30927	49,92892	45,96016	46,8194	23,98901	36,23771	31,44742	36,78224	26,05479	53,32823	31,58191	26,39547	34,93679	57,85326	46,94063	33,68438	34,62941	56,94981	34,8939	38,46638	33,9477	36,80848	30,20467	33,73626	24,89266	55,83824	33,59084
6/13/2020 10:00:00 PM	28	63,59763	56,09872	71,4034	43,73584	47,07975	52,70184	72,47666	46,42035	34,70208	40,61858	65,43848	47,7122	40,57906	36,54123	76,99215	63,18668	41,23667	36,05079	78,4386	55,92873	47,76836	39,14014	95,89426	63,82302	47,38153	68,81708	87,30983	45,41556	49,60123	66,27059	83,99003	56,57086	53,01027	59,50335	77,1263	66,65741	49,30268	53,32415	80,12461	60,41294	62,41055	45,84888	80,1349	79,0393	18,39032	35,98344	80,69159	71,7877	35,49528	60,25495	88,05531	33,47149	37,22647	50,39124	78,47557	43,62338	56,76932	46,77595	85,30442	47,24732	56,20263	53,58672	79,60469	51,1727	44,59812	40,49466	83,10483	81,2891	35,15798	32,98927	78,30729	85,35596	24,02216	47,37857	95,30905	35,31782	46,40134	42,861	82,27937	45,86325	50,26774	47,48018	90,1155	43,81128	54,40981	42,74336	83,44876	59,90406	38,91634	41,08512	74,53622	80,32845	33,89237	30,57679	70,97674	94,44553	26,48058	33,80208	86,68138	28,06297	49,54065	44,48836	87,08119	46,96052	49,55466	41,45786	92,2827	49,74691	52,69577	38,83669	78,90101	46,99616	45,81392	40,02376	71,33711	53,15077	25,55627	24,67624	67,30838	90,3838	34,20473	38,23545	87,53474	33,63907	45,54017	44,8166	95,47953	52,85699	51,04395	40,05623	89,4438	48,9776	52,97912	46,76076	84,71576	39,98928	53,494	47,60569	82,31972	47,31246	33,4145	26,785	58,85928	60,77469	37,52142	32,19503	89,18821	33,12175	46,79744	40,285	69,02514	37,9796	44,78911	33,66911	79,92181	46,573	44,80162	39,05436	81,58834	39,40781	45,40527	32,40323	66,2221	40,16254	35,07661	31,26375	51,65513	47,93684	50,43069	24,1791	39,74483	31,68981	37,35481	26,5292	56,52685	32,85892	26,96287	35,6643	62,08934	47,51154	32,86928	36,01873	60,08324	35,0103	39,82109	34,67845	42,0845	31,49495	35,06522	24,72881	58,40304	33,91868
6/14/2020 12:00:00 AM	30	65,52595	56,19909	73,18716	45,94158	48,84485	57,02731	75,14465	49,78579	34,68544	41,50469	65,68504	46,40701	42,47424	38,61668	78,57745	64,28838	41,91762	36,6579	79,59445	59,11659	49,05075	39,08944	96,01762	65,08069	49,52537	71,47982	89,31546	48,6218	51,30402	66,40507	86,65029	59,50487	55,74844	58,46431	78,4266	67,62489	52,5822	54,22041	80,65961	62,11338	63,26385	45,62057	81,33289	80,50163	20,19272	37,99596	81,01044	74,37162	36,43216	61,9742	89,97396	34,13489	38,65847	50,48223	80,51546	44,75795	57,07857	48,63201	85,78739	48,07664	58,19801	55,37003	80,4052	52,11179	46,91099	43,08576	85,02991	83,7663	36,07448	34,34018	81,09424	86,19046	25,9058	50,31016	96,02094	36,1888	49,43869	43,41242	83,66967	46,24703	51,3704	49,17883	91,01099	45,79258	57,4236	43,91157	84,8289	61,15847	39,30717	42,3242	77,13673	81,05824	34,45319	31,59255	72,45986	94,71044	28,44316	34,54672	86,26444	29,47074	50,36873	44,93154	87,77679	49,59681	49,85839	43,27103	92,19407	51,42878	54,02099	40,20999	78,4022	48,60957	46,0675	41,38553	72,01757	54,39469	26,18942	26,22002	68,90341	92,02787	35,62507	38,48965	87,40868	34,78386	46,36494	46,01922	95,88107	55,13629	53,9363	41,57017	90,76205	48,51334	54,69649	47,50256	86,03262	39,94764	56,35707	48,51307	82,89069	49,4744	33,95108	28,20139	60,62203	61,39471	38,53663	31,98843	88,86681	33,00565	47,97158	41,12995	71,36343	37,98588	45,2944	34,40104	81,88813	47,88573	45,97674	38,9488	82,31066	39,74974	46,02419	33,29161	67,17845	41,68325	35,43525	31,85027	53,44317	48,06083	50,67094	24,937	38,67436	33,21003	39,82497	26,88529	55,61042	33,07057	27,66557	36,66777	60,03199	47,79406	34,95116	37,07711	59,33943	36,59041	40,36914	35,35492	40,28177	32,16408	35,84452	24,84347	56,53659	35,18844
6/14/2020 2:00:00 AM	32	68,04922	57,98021	75,29876	45,70604	50,66203	59,12467	77,32642	50,65416	36,66688	42,12423	67,92715	48,33057	41,8359	39,25066	79,91517	66,72739	43,24658	39,34122	80,91534	61,28897	50,00677	39,84962	96,74832	70,0351	51,56458	72,92517	92,69964	50,70795	54,14422	71,36694	88,4929	63,29065	55,74609	61,00665	80,80536	69,59695	54,46404	55,01444	83,26267	62,34506	64,97112	46,592	83,38708	81,83356	20,30912	38,68168	81,58916	75,41521	38,19511	64,6757	89,91215	35,06756	40,15797	52,70903	82,1799	47,0966	58,31462	48,85507	87,03456	51,0157	59,64847	56,84702	81,28717	53,73302	49,17399	44,54921	86,1122	84,35988	37,92288	34,59418	81,39085	87,34982	25,91139	51,09735	96,86864	35,65346	49,74725	44,20839	85,39082	47,90112	53,09094	51,50607	92,14039	46,52748	57,90051	46,05445	83,93761	62,17603	40,0467	43,76962	78,05351	82,16995	34,96264	31,58571	73,11008	94,62037	30,37039	35,17531	87,62759	29,4601	50,81746	47,03656	88,9602	50,17843	51,10826	44,51751	92,52501	52,781	54,7507	40,74305	78,57254	51,36806	47,70254	42,84344	73,19277	57,59237	26,42262	26,41613	70,17366	92,1598	35,88646	39,9225	88,01151	35,11784	47,06026	46,39016	96,0894	56,63062	54,52303	41,06094	91,79073	51,20911	57,11573	49,00524	86,20309	41,1334	59,03411	50,29261	84,0882	49,70243	34,96353	27,68222	60,78754	62,04824	39,01421	33,00613	90,1843	33,53192	49,61725	42,80297	71,71067	38,35419	46,1973	34,47364	83,81493	49,55625	47,83985	39,61649	82,56099	40,88521	47,14985	33,67361	69,38253	43,20071	36,46338	31,7488	54,42806	48,35468	53,23	24,02962	40,5564	33,44731	40,14707	27,69845	59,74049	34,84665	28,52468	38,09378	61,317	48,77936	35,20039	37,06219	61,52327	36,88198	40,43898	36,26085	42,39493	33,42278	37,78342	25,56138	59,65193	34,74123
6/14/2020 4:00:00 AM	34	70,67653	59,05718	76,26804	46,99112	53,11374	60,27168	79,23512	52,70384	37,3354	42,03132	69,07832	49,1257	42,86852	41,53895	80,44174	66,93862	42,71704	39,7364	80,60574	61,62543	50,22574	40,34773	97,55347	70,38538	53,73977	74,62257	91,82561	53,74724	55,03157	72,96219	89,44774	65,19493	59,58602	61,46767	82,7908	71,009	55,58583	59,39965	83,59942	65,31658	65,46516	51,57984	85,42854	83,29321	21,59227	39,84375	83,37222	75,92314	39,57131	65,40099	90,98116	36,05873	40,42302	54,48151	84,24126	49,38674	58,69329	51,98124	87,96398	52,0669	61,36142	60,04525	83,4087	55,61319	49,9609	45,76751	86,98476	86,29151	39,31186	35,2649	82,41489	89,13869	25,95414	52,83702	95,72751	36,03552	51,64063	45,86491	86,27983	49,40215	55,02507	53,05116	92,14551	47,25298	60,4883	48,97699	84,61179	64,27498	40,81903	45,33619	81,29282	84,81004	35,85226	33,15713	74,20833	95,79713	30,92279	36,08539	87,35404	30,08801	53,9783	49,05642	88,25093	50,69608	52,49199	46,86194	93,05185	54,54499	56,57528	42,64824	80,97293	52,82563	49,67286	43,6964	74,05781	55,85109	27,01184	27,83744	71,19032	93,86833	37,04534	41,00485	88,61565	36,02971	48,25397	47,16747	96,50378	57,28498	56,62536	42,05149	92,55464	52,58455	57,91045	50,18312	87,06185	42,56749	61,48195	51,49744	84,59287	51,33553	35,57174	28,16997	61,07917	62,33554	40,37516	34,32817	88,73115	34,60482	50,78476	44,87973	70,82622	40,23459	45,40112	35,73283	82,73769	51,3063	49,21087	41,66991	81,61838	41,24378	46,99623	34,30005	67,65992	43,45718	36,78319	32,90347	53,06394	49,61552	52,67469	25,46944	39,64088	34,11327	40,86442	29,21343	58,78447	35,44119	27,67898	39,28223	62,99466	50,28439	36,33814	38,55534	61,35299	37,65397	42,33733	37,6452	42,08664	34,42777	38,96696	25,92845	59,5553	35,81358
6/14/2020 6:00:00 AM	36	71,95112	63,1118	76,9762	49,26489	55,42005	62,01929	82,14882	54,23353	38,23718	44,21115	69,87739	50,98219	44,58824	43,14828	82,12643	66,70908	44,64847	42,1551	81,52921	63,34825	51,73105	42,05502	97,64507	69,85094	54,73165	76,84606	93,02457	55,57913	57,61301	73,68584	91,24448	65,85509	61,01839	62,04533	83,67444	72,75724	57,59029	60,48278	86,16917	67,6548	66,61098	53,14572	84,70055	83,31918	23,45401	41,93931	83,73612	77,88815	41,11351	69,05331	92,66655	36,17235	41,49536	56,56901	84,8354	49,0998	61,0351	52,37656	89,02851	54,0567	62,2123	61,10695	83,91994	56,27335	51,52782	48,36242	87,7127	86,55643	40,85668	36,79943	83,57228	90,63571	26,77539	53,90563	96,60223	37,56776	53,41533	47,6852	87,65653	51,2429	55,85344	54,94342	92,00942	49,28375	61,05162	50,14161	86,18521	65,36687	42,60472	45,35373	81,91894	85,35236	37,57101	33,80374	74,21536	95,70423	32,3032	36,76558	87,81361	30,61567	55,66169	50,50136	89,64909	52,40723	53,55754	46,97765	93,67091	56,11476	57,49717	43,75069	81,90484	53,13688	50,06161	44,59391	74,5928	57,25954	28,85617	27,62572	74,34199	93,92324	37,36343	42,95625	89,01747	36,71281	49,21923	49,48759	97,56866	58,35896	57,36144	44,32071	92,41953	54,99337	59,00876	50,0889	87,48094	43,85458	61,9954	52,22404	84,64204	53,64452	36,81034	29,09655	61,98055	63,66959	41,11841	35,43104	90,15701	34,96898	52,41988	45,77669	72,22709	41,96404	46,29407	36,43533	84,68398	53,43584	50,53791	42,14454	83,21825	42,57238	49,23665	35,48043	70,97341	44,02824	37,10868	33,9287	55,1698	50,7733	55,36797	24,9473	41,82099	34,03142	41,71226	30,79852	60,40451	35,60532	29,15417	39,85833	63,00114	50,91478	36,86789	39,11438	63,56695	38,49531	42,21457	38,1165	43,72044	37,02406	38,97892	26,19342	61,03752	35,88396
6/14/2020 8:00:00 AM	38	74,50984	65,13857	80,65118	49,25605	57,62766	62,53378	84,67652	54,82089	41,49937	45,5973	72,42278	53,81051	46,07151	45,77904	84,41866	69,73765	46,13319	42,76284	83,38107	64,86841	52,69376	43,3097	97,67974	70,04531	56,39734	77,20899	94,2935	56,5929	59,13959	74,49195	91,18479	71,00444	62,60031	65,36127	84,26621	75,21586	58,56288	60,80252	88,66642	66,80288	67,18439	53,65709	85,60622	86,47021	23,66773	42,88828	85,25295	78,80408	42,869	71,08967	92,94043	37,35832	42,91543	59,1503	86,52872	50,36942	62,89594	53,42949	90,48367	56,80531	65,60697	63,78468	86,04126	58,05531	53,71118	49,53975	88,77914	88,33617	42,72076	37,56783	85,3221	91,05984	27,35542	54,87173	98,48081	38,26675	56,92467	49,85141	90,30642	51,37683	59,30115	54,93085	94,15831	50,72178	63,041	51,4001	86,8214	67,8027	44,79865	47,52818	83,32394	86,79425	38,91399	34,92485	76,04402	96,49689	32,6939	37,05066	88,97394	32,24435	56,07413	51,68152	91,60043	54,42591	53,41513	49,18698	94,29391	58,99128	58,06174	44,59397	84,06223	53,21072	53,18972	46,50523	75,77586	59,48808	32,5286	28,16569	75,8196	93,40918	39,25267	43,34666	90,59751	37,72816	50,4155	49,88231	98,15844	60,81365	58,49311	46,6065	93,59997	55,43304	61,13809	52,61225	89,18911	45,22532	62,47562	53,50381	85,43539	54,80003	37,75689	29,44338	63,32941	64,31332	42,44384	36,03579	91,48872	36,68063	54,09551	47,2965	74,99889	43,706	47,91038	37,56665	87,24228	54,67686	50,77248	43,41201	84,39931	43,86018	51,6371	37,22833	72,42982	45,30787	40,28293	34,56482	57,22308	51,54889	55,83921	25,79472	44,25481	35,14403	43,22883	31,68711	64,17828	36,81836	29,85508	40,77814	67,2554	52,14315	37,41663	41,35009	64,34779	39,87317	43,83586	38,06829	45,7501	38,43211	40,34793	27,52052	62,8422	36,92929
6/14/2020 10:00:00 AM	40	75,33033	66,50124	82,55789	52,69148	59,84804	66,48126	87,01453	58,54609	43,49531	48,02311	75,23244	56,01093	47,80553	46,08249	86,46414	72,36025	47,59422	43,03762	84,11513	66,01784	54,70712	45,55592	97,79704	72,5161	57,83599	79,0884	95,48824	58,07616	61,35728	76,58986	93,42879	71,69244	63,26627	66,75025	85,96396	76,24033	59,83886	63,14744	88,49035	69,7619	70,66188	55,58134	87,08492	87,2295	24,40001	43,97457	85,85979	80,4235	43,76098	73,04108	92,80028	38,34066	45,69635	60,79665	87,17307	51,0045	63,69522	54,49479	91,62218	58,06229	67,83675	66,49178	88,06429	59,48919	55,89316	51,32592	89,67383	88,30618	44,33846	38,55714	86,31307	91,87299	28,04274	56,98013	98,49048	40,32404	58,76548	51,53591	90,57686	52,12119	59,41983	57,33905	95,00974	52,68306	64,18635	53,08998	86,40018	68,98673	47,0434	48,80844	85,38786	87,6499	39,62983	36,53245	76,87936	96,55069	33,58892	38,27138	89,62471	33,75346	59,02581	53,26937	92,08692	55,65671	54,81551	51,73277	94,76397	59,21626	60,14637	45,13975	84,5124	55,4733	53,9343	47,949	76,60857	60,53003	32,57273	28,25915	77,30521	93,68625	39,57946	43,84146	91,29926	37,97372	51,72062	51,78534	98,18352	62,29319	60,19706	48,53856	94,78442	58,07803	63,70718	54,17778	89,30959	46,10839	63,50913	56,86028	86,48838	58,0082	38,92704	30,38337	65,65567	66,24137	43,80029	37,40392	92,06918	38,5789	55,99448	48,77963	76,68877	43,68956	51,32045	39,05462	88,10849	55,52829	52,68361	44,87104	87,64616	46,14701	54,46929	37,79144	75,0784	46,69533	40,65726	36,23149	57,89222	53,08467	57,825	27,88247	47,18882	36,38138	43,60094	33,32394	66,43264	38,43522	31,00146	41,22548	69,40263	53,91481	39,09317	42,24863	67,77844	40,02542	44,64633	39,42646	49,58714	39,75754	40,62175	27,86355	65,38448	38,70601
6/14/2020 12:00:00 PM	42	77,33933	69,39157	83,9754	55,87561	62,84138	69,07169	88,36415	62,25774	44,4456	51,27362	78,07677	57,72761	49,08633	48,0752	87,38478	76,23763	47,46007	45,77213	86,00996	68,96786	56,24979	46,94615	98,07243	75,52837	60,1262	82,22073	95,89433	60,45396	65,29316	79,59045	93,92366	73,92484	63,68679	69,48573	86,12975	76,99277	60,76661	65,66314	89,95171	73,99854	73,11969	57,01847	88,86578	88,9649	23,36787	44,71209	87,25278	81,30913	45,79907	74,61642	93,98624	39,40097	46,48507	63,82053	88,77018	53,43964	63,80264	55,13484	91,72083	59,63853	69,04675	67,23862	88,99867	62,03588	57,29132	53,97105	91,10294	88,69958	45,518	39,53083	87,03629	91,61099	29,94715	58,35323	98,92442	41,94498	60,04386	55,0259	91,6266	55,57816	61,90091	60,30573	94,81094	54,40367	67,34148	55,27237	89,13448	69,8646	47,95307	49,9685	85,86517	87,58358	40,70527	37,45979	78,01476	97,10205	34,60696	39,60461	90,6498	33,90901	60,54958	55,35692	94,20204	57,8699	55,81932	53,63154	95,68179	60,27928	61,54206	47,17817	86,02951	58,88305	55,81316	49,39317	77,26266	62,4444	34,16895	28,89789	78,62304	93,76873	41,20454	43,98063	91,48499	39,70456	52,43845	52,79406	98,45338	63,17868	61,98296	49,78973	95,75058	59,42998	65,7876	57,01916	91,02668	47,83399	65,50468	58,55803	87,25002	58,82875	38,70738	31,81816	65,90497	66,49591	45,21718	38,86135	93,19505	38,54402	58,66904	50,32487	78,55576	44,87615	52,08505	41,14383	89,1896	56,71225	54,63756	46,60395	88,70953	48,01911	55,14215	39,11341	75,1863	47,95804	41,98905	35,732	60,39594	54,47281	59,22877	29,91497	48,23269	38,38176	45,86407	33,9602	67,16492	41,62211	32,20905	41,93351	68,35178	56,03518	40,7266	44,35448	68,93092	41,34705	46,57653	39,6607	49,73461	40,29391	42,45869	28,81548	67,34866	39,09731
6/14/2020 2:00:00 PM	44	79,48663	69,85929	85,29433	55,58425	63,11063	70,26961	89,76452	62,67581	46,32412	52,67551	79,58533	61,35666	49,19768	48,76955	88,94376	77,47375	49,7981	46,40404	87,44646	69,69987	58,32063	47,83543	98,37658	77,0984	61,06915	83,64177	97,05765	62,52134	68,89471	82,18626	94,51585	75,61926	65,06071	71,19785	87,81264	78,39819	62,46912	67,91549	90,72737	75,36472	74,15147	59,79735	91,00719	89,6243	23,95094	46,50641	88,40462	80,65546	46,84724	75,47228	93,33306	40,21317	48,41754	67,74529	91,33732	54,81757	67,27225	57,27088	94,15092	63,26772	72,89947	69,96028	89,75968	62,60196	57,77485	55,59958	92,75343	90,88203	45,19638	41,44521	87,87881	92,85208	29,96609	59,69186	99,13034	42,2362	63,03913	57,14475	92,55713	57,91625	63,41871	61,7937	96,28813	56,07896	68,9066	56,45121	89,40055	71,39091	48,8809	51,86229	87,87205	89,86565	41,14894	37,63953	79,63653	97,1732	35,95608	40,10479	91,08195	33,66366	62,79392	57,93393	94,49499	59,41471	58,23442	54,08074	96,02544	60,3556	63,06228	48,0448	87,82845	59,02272	55,82076	51,35998	77,12187	64,32693	34,69448	29,57656	79,60896	94,27105	42,40627	45,46827	91,67441	42,38533	54,19871	53,12148	98,7925	64,052	64,008	51,5098	96,63075	60,9422	67,85912	58,72071	91,7729	48,92339	67,01025	59,69137	88,26736	59,55225	39,23354	33,0055	67,18523	67,50324	46,42152	39,5153	94,30476	39,97886	61,20379	51,07234	80,91837	47,91778	55,99607	41,79011	91,34042	57,85077	55,61961	48,42403	90,6049	48,56709	56,95699	40,1731	77,60693	48,7844	43,08901	36,09265	62,09743	55,49846	62,02048	30,48126	49,7364	39,87925	46,32771	35,39077	68,61462	41,69872	33,60742	43,79421	70,22968	57,59815	42,70232	45,94323	70,90317	42,32973	47,9776	40,57437	50,27949	40,79016	43,82405	29,04861	65,4968	40,41818
6/14/2020 4:00:00 PM	46	82,69466	74,11797	86,73042	57,42368	65,73359	73,87199	91,97102	65,47821	49,23174	54,22662	81,36176	61,87424	52,66219	50,56103	90,07536	78,37022	51,79578	46,65948	88,29542	70,24224	57,21858	47,38727	98,32304	78,9678	64,00317	84,10968	97,76311	65,08131	71,63074	84,12025	94,6922	78,28574	67,13955	74,13289	90,06673	80,39436	64,97803	70,17132	92,59229	77,43714	76,56976	62,60368	92,21963	90,91767	24,04558	46,88667	89,22421	83,08252	48,87827	76,95244	94,88844	42,45441	49,36498	68,35116	92,42809	58,69018	68,9296	60,36493	94,95738	63,31697	74,394	70,94614	91,00395	64,8662	58,603	57,72491	91,71516	92,73017	45,73062	41,9429	89,14671	93,64473	31,46987	61,55601	99,47792	45,35492	65,0174	57,20636	94,02388	60,00553	64,91607	62,21492	96,60153	57,75468	71,40431	58,28297	90,60365	72,22971	50,9456	52,37912	88,79697	90,07757	41,13934	39,15713	80,9565	97,28345	35,98143	41,47153	91,37772	35,85426	63,63437	60,23451	95,67867	62,92926	60,5886	57,01219	95,99145	60,74983	64,16611	49,35291	88,7739	62,69361	57,20919	50,90684	78,29755	66,08884	35,07923	30,43345	80,74188	95,78636	44,53546	47,10862	92,19331	42,90997	55,21759	55,89268	98,7826	64,41954	66,25712	52,31633	97,28835	63,24622	67,99231	59,92437	92,65093	50,46764	66,83306	61,08014	90,22146	61,87542	39,79118	33,20361	67,45309	67,57038	48,43093	40,75438	95,01859	41,49867	62,81629	52,77686	81,95623	47,59995	57,07297	43,09571	92,24739	60,30304	58,45622	50,13525	90,48851	52,03195	58,14157	41,1171	78,62753	49,74974	44,44304	36,93565	62,66232	55,76661	65,56588	31,65236	51,87666	42,02351	47,91666	36,72262	69,81592	42,55271	34,55314	45,51331	72,91087	58,4107	43,86909	46,84537	70,82035	43,55085	49,09152	40,2486	52,84069	41,93607	45,67184	28,97705	66,69112	41,48396
6/14/2020 6:00:00 PM	48	83,77737	75,3639	89,19078	59,91904	67,93331	75,74112	93,94881	65,68227	51,07938	56,00429	82,73624	62,31294	56,86631	52,65114	90,51801	81,13478	51,87418	47,03056	90,04766	70,56013	58,13571	49,47364	98,72334	78,24477	67,17437	86,62453	98,30219	66,8098	74,58852	88,3133	96,45966	81,43375	70,3431	75,09512	90,68737	82,83868	67,11649	71,92564	92,44012	80,11549	78,52336	64,66989	93,97381	92,67429	25,62307	48,89071	89,42432	84,28424	49,94356	79,46896	95,76128	44,3607	52,23247	72,7133	92,82446	60,62244	72,07505	63,39033	96,33158	64,60992	77,38084	73,6506	92,31287	67,24477	61,20413	60,25372	94,2727	94,44511	47,87757	42,42546	89,99696	94,50197	33,12486	63,13557	99,73895	45,6335	66,94663	58,40373	95,0246	63,08293	66,97151	65,43968	96,77968	60,2256	72,85236	60,46585	91,63793	73,62152	52,09232	52,52625	90,20985	91,51015	41,5272	40,18768	80,70547	97,91708	36,53079	42,56314	92,7263	35,79404	67,24863	61,08712	96,54225	63,96938	62,26107	57,8132	96,41986	63,35877	65,83782	52,26686	89,47828	64,48898	58,71795	52,13045	80,20398	68,2291	36,04195	31,41751	80,65954	96,00865	46,33572	47,51638	92,31551	42,92247	57,61715	58,07602	99,24577	65,42896	68,49967	53,45829	97,0776	65,25723	69,7322	59,84859	92,77078	53,07933	67,9184	63,66532	91,28199	64,89536	40,69442	34,02679	68,42892	69,45197	48,97837	41,92722	96,02164	42,76276	65,20039	55,64705	84,36505	49,21744	59,12156	45,83658	93,11202	62,67773	60,69637	52,16713	91,41875	53,77224	60,33743	43,01815	80,06714	50,81364	46,13699	37,11525	63,20576	57,40261	66,20876	33,56418	53,18455	43,80139	49,70063	38,37713	71,14998	44,616	36,02668	47,45732	76,28654	60,58051	45,74817	47,51969	73,66103	45,2102	50,96949	43,32359	53,99121	42,90921	47,86383	29,47088	68,03997	41,44618
6/14/2020 8:00:00 PM	50	85,10956	77,6624	89,96844	62,68823	71,82547	78,16438	94,93438	67,16594	51,77732	57,61225	83,04951	62,96454	57,92157	53,93471	91,24986	83,78198	53,3227	49,8988	90,13594	72,39693	60,95539	50,1575	98,54471	80,41978	70,43649	88,56425	98,3323	66,75238	77,62524	89,65876	96,81042	83,8291	73,17535	77,64181	92,09356	84,80437	70,20813	74,04405	93,18164	82,1185	81,6391	66,11903	93,61171	92,52273	26,86927	49,96685	90,05989	84,99793	51,95078	80,14278	96,40991	45,04705	54,03114	75,6241	93,70386	63,3073	75,52408	66,12167	96,63828	66,57155	81,21878	77,18004	93,76714	68,98859	62,4913	61,01113	93,71133	95,72986	48,99902	44,22566	89,42418	95,16357	34,92546	65,15356	99,95344	46,82996	68,71187	62,04769	95,85419	66,10735	69,39718	67,26777	97,73119	62,3126	74,04655	62,91847	91,70037	75,71611	53,98327	53,89202	90,76198	92,35467	42,80691	40,54467	82,65038	97,99223	38,19097	43,8791	93,15332	36,82803	66,94712	64,33369	96,35023	66,02855	61,91286	60,64192	96,87969	66,97379	68,65475	54,53788	91,27439	66,35328	61,3876	52,81029	81,02695	66,66901	37,63754	31,00389	80,45024	95,85772	45,8122	49,78635	92,93028	44,44415	59,18311	59,70008	99,41977	67,84219	71,32993	53,74944	97,50629	66,76627	70,87263	62,38161	93,82259	54,91311	69,39082	63,33418	92,35101	65,18609	42,40737	33,86763	70,36154	69,29176	50,49666	43,20582	96,59365	44,891	66,26872	57,57743	83,75449	49,45396	61,07157	47,35522	92,55775	64,94778	63,91267	53,99647	91,97357	55,88584	62,28116	43,92518	80,79182	54,57215	46,14652	37,43514	62,73956	57,86016	68,07603	34,29509	52,5811	44,81253	51,27072	39,30323	70,79009	47,40992	37,57882	50,96838	73,71179	62,17237	48,51653	48,94086	74,01519	45,88024	51,06549	44,10781	51,93206	44,51302	48,13895	29,52931	66,58171	42,94243
6/14/2020 10:00:00 PM	52	87,30783	80,02155	91,41772	65,71183	74,40608	81,89525	95,80563	70,6114	53,50168	58,51825	86,00782	65,50563	59,53615	54,88589	93,1786	84,76183	55,96465	51,98476	92,95494	76,44162	61,21091	51,12144	99,19569	82,09328	72,92517	90,72337	98,66006	70,98903	80,92236	91,25684	97,50173	87,29284	74,21481	81,47664	93,47155	86,53169	72,28275	76,12768	95,17435	83,47432	83,85673	67,82349	95,07349	91,75053	26,54848	51,30941	91,30326	86,39022	53,79034	82,18481	97,22971	48,22184	55,87512	75,96555	95,30829	64,94709	78,87032	68,83676	97,67152	71,35727	82,72851	79,6091	95,47829	72,55119	65,1573	64,07003	94,47952	95,62535	52,02655	44,54914	91,27341	95,19929	35,18429	68,0102	99,92216	48,14165	71,06218	64,18435	96,64518	67,82902	70,7253	71,2375	98,25866	64,45189	77,47721	65,6534	92,66116	79,30034	55,7405	56,47435	92,1902	93,7947	44,64011	41,53687	83,87807	98,17826	37,88483	45,12696	93,67719	38,32809	70,11079	65,89012	96,91756	66,98352	66,31819	60,79148	97,70109	68,50375	70,35449	55,85025	92,97173	68,78902	62,70468	54,82414	83,93415	71,28191	38,70766	32,2047	81,78659	96,70873	48,22357	50,82753	93,66242	47,53157	61,29462	61,78058	98,89326	70,6489	74,99918	56,42538	98,06698	69,41714	74,58624	63,11015	95,30629	57,05729	73,64356	64,52027	93,34964	68,14655	42,49006	35,14754	71,39072	71,30202	52,16008	44,68433	97,06766	46,75861	68,90121	59,10892	86,31493	51,1763	61,34097	49,08204	93,13937	68,18917	64,37086	57,546	92,2773	59,06021	65,71052	45,47538	83,81445	55,08614	48,23456	39,51675	66,19847	61,00208	70,14278	33,36905	56,33655	45,52381	53,90349	40,43518	71,7991	49,59196	38,17087	53,28042	76,45143	64,77544	51,12649	50,24673	75,96203	48,90577	53,07396	45,44733	54,50721	45,75458	50,50405	31,27141	68,04653	44,92091
6/15/2020 12:00:00 AM	54	88,95405	82,49283	93,00218	68,48517	76,05251	82,57806	96,62799	72,99887	55,2446	61,67676	88,73611	67,17189	62,23938	57,5257	93,79621	87,19164	58,26418	53,12211	93,01199	78,57386	63,35488	53,90778	98,76064	83,22738	75,11516	92,60735	98,88995	71,75778	84,02251	92,04279	97,43658	88,80927	75,68779	82,32696	94,57387	88,82426	74,97624	77,89788	96,11806	84,79498	85,96672	67,691	96,24129	93,64072	25,84397	51,82077	92,14923	87,81533	55,9536	85,61264	97,76491	48,94011	58,34039	78,19781	96,42677	67,18654	79,13849	71,80005	98,51901	71,37248	83,68665	82,33421	95,78609	74,40092	66,56313	65,50046	95,50826	96,71143	52,29298	44,70995	93,12576	95,93536	37,42581	70,93909	100	49,89106	71,87914	64,84058	96,54917	69,90536	73,36787	73,28215	98,6736	65,72517	78,58179	67,85656	94,07238	80,78366	57,50338	57,08285	94,16488	94,4304	45,5075	42,83461	83,87283	98,38984	40,41971	47,28103	94,79699	38,63527	70,97294	67,62772	97,83854	69,33812	68,11243	62,66627	98,04205	69,76403	73,00984	57,64002	93,855	71,24855	64,43095	57,43431	85,86884	74,14595	39,20017	32,7426	82,63056	96,79833	49,16031	52,71704	93,99087	49,54431	61,42345	63,76949	98,94701	74,33176	77,3774	59,00993	98,30487	72,15234	76,69658	64,87525	96,36923	59,54155	75,12385	67,17133	93,60439	69,8939	43,64618	36,39408	72,81602	73,51984	55,13925	46,7191	97,06255	47,22674	71,8348	61,09554	87,19227	53,42072	61,71896	52,07787	93,90093	69,36105	65,63992	60,90551	92,41062	62,09411	66,48734	48,01434	83,46838	56,97502	48,04978	41,12995	65,18008	62,16313	72,22853	35,29088	58,50119	48,68321	54,83623	42,44667	75,93501	51,40929	40,15922	54,89646	80,20232	63,67492	50,96375	51,49086	78,58477	49,83477	55,20964	47,70875	58,34293	46,68912	50,89951	33,06111	72,52114	45,63999
6/15/2020 2:00:00 AM	56	90,8924	84,9484	94,79844	69,59032	78,8914	84,79318	97,65349	74,72314	59,33397	64,00724	90,47939	70,76993	63,84934	59,34606	94,51343	87,18833	60,79141	55,04172	93,24706	81,23695	63,10358	54,63521	99,18566	84,58208	78,36028	94,04807	99,2626	74,2383	86,54185	93,31821	98,42818	91,17519	76,72745	85,32791	96,09907	90,59426	77,74363	79,46693	96,71246	87,38133	86,95851	72,16077	96,52583	94,22993	28,51445	53,45124	93,8371	89,01041	56,40757	88,3205	98,65081	49,40926	59,61781	80,82781	96,25844	70,62956	82,7868	74,21315	98,91772	75,98911	86,52921	84,62741	96,50593	76,25739	68,69246	66,47692	95,4693	97,33159	53,92256	45,54861	93,32498	96,36018	36,96563	72,76987	99,92541	51,8196	74,45202	68,04196	97,34852	71,81912	74,82082	75,6632	99,3502	68,73246	79,39455	71,28253	94,82247	83,34811	59,42191	59,62824	94,50915	94,74255	47,40952	43,47225	84,4702	98,77045	40,56269	48,64494	95,03275	40,27589	74,13538	69,16853	98,40476	71,61631	70,19224	65,2562	98,33527	72,42097	76,0635	58,65786	94,484	72,31909	66,41971	60,79272	86,40999	74,96021	39,98529	34,37797	83,30212	96,89938	50,77593	55,3545	94,59549	52,13197	65,5495	65,29495	99,22352	76,28613	81,30615	61,25794	98,78522	73,56247	79,33453	66,42049	97,01805	62,36952	76,07904	69,10409	95,18181	71,95886	44,95365	37,17984	72,99701	73,66013	57,06593	48,13136	97,4848	49,25212	73,09634	64,59079	89,12329	56,21636	65,16827	54,16632	94,71534	70,2216	68,6589	62,3452	94,35083	65,72475	68,06567	48,87752	84,37258	59,1418	48,85251	42,25354	68,01634	64,04005	73,69557	35,95684	59,20658	48,95661	58,06643	44,68004	74,58659	51,99782	41,0901	56,76559	81,03925	67,38264	52,81492	53,45919	79,3623	52,43645	57,16712	46,66646	57,06378	47,44308	51,93497	33,3868	72,08479	47,17797
6/15/2020 4:00:00 AM	58	92,22515	85,79203	95,96796	72,13383	82,1875	87,21181	98,65544	76,22155	61,32322	66,89586	91,00443	73,81611	65,40472	61,84068	95,21807	88,42506	63,06968	57,2554	93,13633	79,70505	65,0047	56,49149	99,15278	86,33781	81,23294	95,57485	99,72377	76,33096	88,26661	95,75196	98,7078	93,43391	78,80161	86,99637	96,52057	92,48964	81,12781	81,42428	97,16609	89,46384	88,4592	74,71741	98,06546	95,47137	28,98589	53,69121	93,62539	90,76073	58,98355	89,06043	98,89417	52,65238	62,5058	84,35607	98,03313	71,24462	86,01107	77,51768	99,39117	79,12861	88,85514	86,27715	97,02033	78,76976	71,1669	68,15526	96,16	97,03513	55,68987	46,81068	94,00835	96,40501	38,65675	73,76174	99,75299	53,02622	77,98969	71,29408	98,39799	73,20982	76,86395	79,25681	99,54576	69,89618	82,66357	72,83233	96,16145	85,4072	60,30117	60,50812	96,13561	95,93606	49,35034	45,18741	86,07385	99,05623	43,49083	48,97222	95,66969	41,89178	77,38478	73,24644	98,7413	72,69928	73,71871	67,50684	98,8233	72,83379	77,00196	61,62252	96,07676	74,57442	67,94872	62,91957	87,48273	75,79928	40,29427	34,71506	84,90979	98,12341	52,20422	56,56042	94,95683	54,8363	68,38265	67,59305	99,34661	78,22972	83,58616	62,42374	98,85403	76,60996	81,10915	67,95121	97,39011	64,84832	78,35351	71,50689	95,495	75,70914	45,33461	38,50996	75,62203	75,43111	58,75303	48,4357	97,74667	48,65171	74,81757	67,56079	91,37523	56,89959	66,81877	55,65629	96,42049	70,58472	71,8167	64,62602	94,5023	68,31385	70,56767	50,14175	86,97842	62,36876	51,34091	42,92448	69,56717	65,63184	75,48906	37,16408	63,38507	50,0257	57,93076	45,67308	79,63286	53,62691	41,09147	57,56017	84,64674	70,34387	52,45648	54,65974	81,90194	53,3448	58,79869	47,23096	62,22238	49,47916	51,99355	34,70684	74,51633	49,37611
6/15/2020 6:00:00 AM	60	93,7355	88,20334	96,96743	76,6778	84,10672	89,93479	98,4976	78,28104	64,09476	68,45214	93,63609	75,31802	68,64389	64,36513	96,17989	90,37826	65,39822	61,00271	95,1128	85,10513	69,10816	60,91215	99,51039	89,35973	84,18849	96,61285	99,7724	78,30219	92,561	96,4622	98,9399	94,38177	81,85656	89,3174	97,40157	94,13808	84,94087	84,12889	98,04612	91,70818	91,06018	78,23367	98,85721	97,01094	30,15273	58,33617	97,12009	92,68105	63,76719	91,55014	99,13255	56,0356	65,96064	87,2773	98,2624	74,41956	89,12198	78,42561	99,89645	81,96445	90,8689	88,4223	97,7234	81,34595	74,65089	71,66155	97,56818	98,09799	56,83445	50,58936	95,54425	97,3041	41,99823	76,35611	99,95945	55,51427	83,49159	76,26624	98,58926	76,7278	82,23164	83,28967	99,49789	72,78522	86,06377	75,31541	96,74943	87,6765	64,32768	63,03686	96,87576	97,14301	52,40731	46,64968	87,03734	99,47709	47,54939	52,90236	96,48285	44,18698	80,84356	77,50028	99,12896	76,5212	77,49848	70,54281	99,41983	76,4475	80,60331	64,86572	97,16954	78,58084	71,24268	65,20564	89,50155	79,58355	43,12431	35,07233	84,90281	97,96676	55,44478	59,46639	95,05085	57,55817	71,47035	71,10529	99,34011	80,59109	86,99762	66,13105	99,03397	78,33292	83,44109	71,16669	98,10669	68,74641	79,6855	72,68568	96,88295	76,61659	45,87823	39,95206	75,41115	76,47953	65,20715	52,8911	98,55196	52,10054	77,93159	69,02029	92,11366	61,35065	71,4155	58,63547	96,93303	75,42198	76,19149	69,05346	95,85703	72,96717	73,87041	52,52868	87,70039	63,70937	53,39702	46,00175	70,89404	67,11574	78,22046	39,43717	66,42518	53,7817	63,12714	48,62262	82,61446	55,85198	46,63834	61,16933	85,47491	71,82838	57,08492	57,50608	86,06882	55,7157	62,11311	50,80695	64,99572	51,35957	53,23413	37,19738	76,99686	49,77791
6/15/2020 8:00:00 AM	62	94,4275	90,37019	97,94865	78,45311	86,57349	90,76937	99,34109	80,70672	66,46116	71,19183	94,88216	77,46172	71,14742	66,01783	97,22135	91,82879	67,15179	61,91327	96,2281	85,99525	70,66547	61,2873	99,5689	90,19286	86,89352	98,08066	100	79,90372	94,16115	98,0629	99,35931	96,26319	84,11023	91,24946	98,25805	94,72929	86,20711	86,48756	98,53075	92,77982	92,06517	79,48967	99,26289	97,25175	30,11536	60,31355	97,13908	93,84325	66,68173	92,28912	99,19154	57,84359	67,19697	90,03461	98,87399	77,62413	90,70789	81,64056	99,79913	84,71327	92,49358	89,80031	98,3727	82,87965	77,36406	73,41091	98,28111	98,78053	57,99984	53,90577	95,75349	97,154	46,45626	77,85394	100	57,02193	86,03614	79,0033	99,07825	78,6028	84,02541	84,81129	99,52007	75,54639	88,0935	76,52673	97,7864	88,24658	66,44592	64,61967	97,43639	97,41165	52,9963	48,1976	87,71055	99,45141	48,5347	55,83686	97,63345	46,05742	83,34646	78,19339	99,06201	79,08205	79,98909	73,04709	99,8419	77,39334	82,81464	67,46988	98,03541	79,71596	73,94114	66,50171	90,3661	81,37897	45,78256	36,56492	85,03717	97,83005	59,56904	60,67763	97,02932	61,99858	73,6649	72,89381	99,73489	82,74812	89,68108	69,98825	99,69683	80,67017	85,39595	74,80141	98,44413	69,97002	83,94673	73,99889	97,86037	79,28452	48,38224	40,47408	77,31757	75,27312	67,94472	54,76646	98,73357	54,21902	80,25642	72,02	93,31779	64,38412	73,79379	61,47719	98,51169	77,28932	78,05572	71,50497	96,35575	75,74817	76,30906	54,59397	90,53196	67,01467	53,50595	45,65463	70,92562	69,27919	80,13512	40,58473	67,29789	55,39374	63,51238	48,95895	82,39791	56,92543	46,66557	63,09655	85,84729	74,30904	60,17712	58,61019	86,84316	57,18501	62,93788	53,18571	65,00186	53,32691	54,18684	38,6229	77,7723	50,67646
6/15/2020 10:00:00 AM	64	94,73337	90,69221	98,97368	80,14264	89,03301	92,82397	99,50652	82,75378	70,07068	72,49931	94,94756	79,66298	72,83647	68,10842	97,06358	92,9472	69,53767	63,76078	96,87535	86,73858	71,69009	62,43618	99,83733	90,97887	89,79664	98,10448	100	82,39108	95,68628	98,16251	99,67963	97,10855	86,39713	92,58324	98,84097	95,04939	87,3068	87,81512	99,23782	94,3627	95,2654	82,49841	99,00586	97,18191	30,85551	61,01874	97,84366	94,58762	68,16852	93,99598	99,5124	59,97009	69,44725	93,03196	99,41998	79,95731	93,4659	84,31843	99,9357	86,18866	94,22932	91,29449	99,21281	85,94925	80,19949	76,05231	98,76347	99,00034	59,88002	55,70672	96,60464	98,27407	47,94589	80,55143	99,95268	58,58643	88,43018	80,76302	98,90128	81,43816	84,96139	86,66853	99,48477	78,6774	88,33865	78,68528	97,90949	90,31719	66,77098	65,53452	98,07423	97,81858	54,65338	49,52967	87,41151	99,19092	50,83057	56,76233	97,81713	47,689	85,1595	80,41667	99,61124	81,27874	82,47513	75,72267	99,84666	79,41624	84,88997	68,95288	98,89314	82,99003	78,34342	69,08302	91,55235	82,26487	45,41792	37,05592	86,61562	97,6999	60,93702	62,19185	95,53036	62,29111	76,14957	76,85732	99,77205	85,547	90,61782	73,1831	99,86987	83,5246	86,88827	77,25326	99,14104	72,7636	86,08636	77,42326	98,11133	80,45176	49,2066	41,49176	79,44953	77,78335	69,13171	56,14908	99,19562	55,97611	83,92013	75,41943	94,80383	66,6309	76,0425	64,32858	98,72569	79,9906	80,54882	73,68887	97,43632	77,63312	78,06013	56,50882	92,10343	67,7457	54,25515	46,05707	74,34193	69,88292	80,41785	41,05908	68,96938	56,97889	65,08849	49,7994	83,54858	57,71869	48,84734	66,42649	85,36299	73,62933	59,07363	59,2781	88,30308	58,47591	65,35858	54,36291	67,77058	54,32362	55,61216	39,16812	77,58849	51,39506
6/15/2020 12:00:00 PM	66	95,84162	92,06711	99,16867	83,25492	90,44576	92,11774	99,79305	83,63824	71,45392	74,28265	96,04568	80,55558	74,74476	70,39021	97,64189	94,30213	71,55207	65,85516	97,6501	87,02483	73,66277	63,36601	100	91,43443	91,96417	99,01727	99,94433	83,95744	96,95631	98,56066	99,58672	98,37714	88,83117	93,37015	99,12916	96,8136	89,43344	90,33495	99,36684	95,86414	95,67287	84,13414	99,56565	98,01317	33,00329	60,79458	97,09618	94,55405	71,02005	94,85902	99,28091	61,06239	70,62266	93,13004	99,49043	81,86637	94,91476	87,86478	99,83775	88,18172	94,56089	92,22784	99,38654	88,83724	81,91763	77,3146	99,05981	99,43517	61,44363	55,95595	97,32386	98,20658	48,62076	82,63877	100	61,77485	89,77274	83,80174	99,25412	83,40517	87,28131	88,77598	99,82427	80,19936	90,07323	81,85006	98,58298	92,07746	70,06894	69,28859	98,1	98,66228	54,61663	50,67604	88,39247	99,48172	53,14585	57,81519	97,88724	48,97941	88,23331	82,0546	99,6453	83,93415	86,12187	80,0713	99,96173	82,03513	88,09116	72,3213	99,33494	84,23526	81,51181	70,49224	92,99576	83,66076	47,03664	37,22383	87,74398	97,49717	64,86324	65,59433	97,54317	62,25229	80,13808	78,55639	100	85,85938	91,79861	74,69426	99,78905	87,41759	89,55481	79,27554	99,15762	76,20462	87,6414	79,44249	98,54506	84,84465	49,98971	41,91099	79,39247	78,57219	71,71307	57,8056	99,30406	57,16284	85,07612	78,77252	95,47028	68,85286	79,94862	68,20189	99,11086	81,98954	82,81374	75,64006	97,71088	79,71127	81,61845	59,5584	93,12057	70,25525	55,4521	48,43246	74,3967	70,36714	80,78416	40,83831	68,93534	57,19366	66,03345	50,3154	83,49787	59,57988	49,08142	65,26338	85,18719	74,39497	59,40236	60,10886	87,75932	58,78931	64,88174	55,28141	67,51043	56,33821	57,49752	39,59218	78,6113	51,6972
6/15/2020 2:00:00 PM	68	96,52804	93,34577	99,22829	84,23948	90,21552	94,49251	99,88154	86,94608	75,25414	76,97095	96,19239	82,30445	77,27896	72,40434	98,45041	95,0255	73,36829	67,95708	97,64292	88,60501	75,28053	64,13703	99,94212	93,23132	92,90589	99,63583	99,86178	87,33698	97,27827	99,59902	100	98,80588	90,38786	94,42922	99,45292	97,56701	92,693	91,78195	99,31787	97,27634	96,59731	84,71831	99,83228	98,6238	34,62602	62,582	97,31267	95,68814	73,02249	96,0827	99,56393	62,77327	72,38277	95,09194	99,9627	84,3951	95,04379	89,41921	99,89853	90,88286	96,10266	94,24887	99,3699	89,87125	84,50113	80,23817	99,29971	99,2839	63,13413	56,69271	98,01772	98,61827	51,49957	85,10085	100	63,52537	92,21983	85,60511	99,4496	85,38993	89,3826	89,65206	99,85972	82,40524	92,89526	84,6245	99,12978	93,71567	72,68402	71,3753	98,41409	99,1655	56,0805	51,16048	89,58595	99,23174	55,07391	61,62384	98,68224	48,72575	89,90385	85,52457	99,79091	85,39174	88,12141	83,5588	99,87546	86,88074	89,16542	74,73565	99,17904	86,91624	82,85857	74,27947	93,31951	85,86283	47,66129	38,91247	87,33111	97,95535	67,6387	67,42774	97,77789	65,42924	82,92751	80,99628	99,96035	88,79539	93,83337	76,43409	99,63535	88,99294	89,78014	80,33695	99,68536	77,87336	89,70062	80,87512	98,88787	84,42909	50,59371	43,48095	78,31635	77,8429	73,72389	61,56713	99,12232	59,32687	87,91957	79,60426	96,84606	69,24755	82,99093	71,16836	99,66692	85,22671	85,79769	78,99446	98,56509	81,40314	83,95812	60,61996	94,54003	72,01322	56,83915	49,68211	75,48547	71,13914	81,39305	41,68946	69,02991	58,46887	65,48878	50,45197	84,33791	60,07412	50,00435	65,34151	85,67597	75,01824	61,05707	61,3516	87,08368	59,49305	64,86778	56,17208	68,35309	55,91927	57,44467	40,62265	78,74889	52,32268
6/15/2020 4:00:00 PM	70	97,60307	93,80705	99,70518	85,2468	91,62985	95,46171	99,94944	88,03534	76,96645	77,22715	97,33672	83,66124	78,13094	75,37475	98,01759	96,52203	75,1845	70,9498	98,1994	90,62431	77,5172	65,41958	99,93507	94,51723	94,1655	99,72045	100	87,80048	98,21812	99,74705	99,93542	99,14021	92,01363	96,15115	99,63044	98,30466	93,48261	92,45068	99,7248	97,84594	97,43396	87,58379	99,75417	98,84602	36,60657	63,80934	97,97338	96,40916	77,20139	96,03297	99,84699	65,71852	73,93457	96,27915	99,55322	87,23205	96,14424	90,08144	100	93,11575	97,42823	95,43172	99,78428	91,45364	87,3012	82,48425	99,68301	99,65704	63,42058	58,20486	97,62275	98,94231	53,3243	87,28939	100	65,29131	93,72617	89,87621	99,70291	87,39915	91,1354	91,47173	99,84679	83,52551	94,16433	86,52996	99,31167	94,72577	74,12543	74,04005	98,73246	99,4369	57,49509	52,57784	90,6067	99,65869	56,6867	63,25805	99,11507	49,64675	91,63931	88,08736	99,91545	87,54642	90,80156	85,7434	100	86,73298	91,6161	77,35764	99,10236	88,80603	84,45969	74,99676	93,79483	87,50166	49,76472	40,24156	88,1239	98,02236	70,63171	69,55715	97,56223	68,44883	84,46487	85,12724	100	90,37067	94,96484	79,37424	99,58928	91,67123	91,59635	82,47307	99,57975	79,15112	90,63688	82,31612	99,21365	86,20359	51,87527	44,01788	81,61057	78,86736	76,64457	62,20498	99,47198	62,49813	89,43441	82,81775	97,90589	73,93375	83,48019	73,26357	99,07818	87,7263	88,71035	81,22541	99,15921	82,67014	85,5247	63,94902	94,26076	73,51921	58,01524	51,23605	77,79688	73,16618	79,86903	42,58586	69,34288	58,82198	64,96629	50,19348	82,50352	60,31167	49,09159	65,39796	85,48912	75,62072	60,85316	61,02661	87,48357	58,73177	65,33358	55,86835	67,94562	57,29119	57,58765	41,23763	78,8646	51,84965
6/15/2020 6:00:00 PM	72	98,28195	95,5084	99,91788	88,20257	94,00344	97,19703	99,93604	90,62148	80,66624	80,101	97,31246	87,52694	80,27065	76,73147	98,81224	97,34693	75,65174	72,00942	98,07797	92,06171	78,43964	66,48321	99,78558	94,85515	95,1043	99,72405	99,95019	89,73433	98,20693	99,49947	99,95261	99,43586	92,52218	97,8313	99,85336	98,43888	93,84692	93,78813	99,84901	98,13737	97,85049	88,43053	99,92561	98,74116	36,33482	65,05003	98,67491	97,6441	81,17651	96,71564	99,90322	68,62228	75,60497	97,25506	99,55908	88,36214	96,85414	92,62019	100	94,46894	98,30847	96,55849	99,80251	92,58601	89,81322	84,47633	99,81744	99,60531	66,28495	60,87823	98,18565	99,4666	56,96776	88,91531	100	67,36109	95,77476	91,6322	99,72923	90,20495	93,23006	94,56524	99,77296	86,39568	95,93999	88,56343	99,17516	95,98081	77,39321	74,57325	99,1675	99,45624	58,34279	53,21658	92,18895	99,79284	59,65476	63,63236	99,24921	51,96301	92,90645	88,95053	99,91297	88,87012	93,20659	88,33216	100	88,52343	92,63795	80,6496	99,62133	91,49432	86,57272	78,14214	95,15868	88,43605	51,25124	41,51837	89,64088	98,5825	72,98961	71,73222	98,0236	69,02306	87,09446	87,13687	99,94357	91,77304	95,58791	82,88475	99,80017	93,25756	93,87828	84,72335	99,6464	82,74867	92,16388	85,19666	99,41064	87,55264	52,74143	45,21704	82,27039	80,96527	78,76042	64,24838	99,82572	62,95936	89,30509	84,23788	97,50311	74,93121	85,1461	75,40714	99,63763	89,46722	89,8358	82,87357	98,91917	83,9709	85,57859	66,26416	94,9073	76,52942	59,8861	50,51088	78,2682	75,02176	79,14077	42,31571	70,06922	58,52122	64,60046	49,736	81,70362	59,1286	48,59154	64,80389	84,99937	76,85124	60,15487	62,04942	87,50636	59,61428	65,50156	55,46923	67,5268	59,21626	56,84185	40,93563	78,82556	52,82859
6/15/2020 8:00:00 PM	74	98,65364	96,29131	99,96008	90,06715	95,70651	97,12997	99,90516	90,9069	81,95113	82,49937	97,83192	88,8586	81,52928	79,20225	99,45583	97,75986	78,43018	74,56467	98,42742	93,16853	80,84984	69,12183	99,91421	94,69744	96,84392	99,8892	100	90,3469	99,25121	99,3301	99,88402	99,47551	93,22143	97,73596	99,85681	99,08923	95,2638	95,30421	99,94778	98,7011	98,57877	90,68758	100	99,27442	38,53227	66,80101	98,85251	98,14745	82,50857	97,16885	100	70,38868	77,16242	98,24422	99,69027	91,39879	97,3329	93,63775	100	95,72074	99,04807	96,72214	99,8832	94,53961	90,70361	87,35369	99,80486	99,75265	67,75863	61,86726	98,69275	99,12163	59,43697	91,07027	100	71,34298	96,29891	93,06331	99,95932	91,0751	94,72764	95,50957	99,92871	87,52003	97,11781	89,5553	99,62837	97,33573	80,03855	76,22458	99,44401	99,60689	59,37576	54,58493	92,70619	100	62,10738	65,51442	99,50568	53,21591	93,34585	90,47518	99,8394	90,15908	94,00966	89,92422	99,9035	91,90305	92,80193	82,6175	99,73032	91,27515	87,86742	79,05325	96,46814	90,85522	52,08734	42,00825	90,62107	98,47404	74,5966	75,76177	98,38438	72,29195	87,94617	89,45603	100	93,24734	96,01211	85,3411	99,83761	94,24969	94,35359	86,6628	99,80666	84,6596	92,27212	85,80874	99,42329	90,77898	55,1541	47,04991	82,85768	81,84979	79,10532	67,50677	99,55881	67,23344	89,60516	85,62092	98,05351	77,96329	86,68863	76,63807	99,51598	89,42722	90,37371	84,34585	99,28865	86,06419	86,93987	69,31359	95,53181	76,64885	61,54765	51,03974	79,10201	75,80578	79,28969	42,35832	71,23308	57,22681	63,9481	51,13927	81,51595	59,67286	48,81998	65,12876	85,69104	75,93164	60,46986	61,78825	86,95084	58,67734	64,8673	55,94302	67,45213	57,49095	57,39928	41,80862	79,80811	53,0303
6/15/2020 10:00:00 PM	76	98,57834	96,40528	99,95421	91,96522	96,43008	97,00369	100	92,28525	84,05476	85,37557	98,34314	91,43513	84,31967	80,68143	99,51018	98,3799	80,36376	75,99642	98,70566	92,96219	82,61943	69,16792	99,94053	96,02322	97,20456	99,78649	100	91,30396	99,01636	99,74091	99,9607	99,80991	94,01173	97,81008	100	99,31602	96,51249	96,16351	99,96043	99,19347	99,25439	91,51663	99,95676	99,5899	39,01849	69,05795	99,18961	98,5615	85,85116	98,24271	99,86427	74,09054	80,17635	99,38529	99,85074	93,83324	98,60798	94,85231	100	96,21761	99,33875	97,89401	99,95082	96,44949	92,14391	87,6729	99,77177	99,83484	70,20157	62,41636	98,54366	99,33866	60,2388	92,22902	100	71,91217	97,64437	95,19866	100	92,59547	95,82111	95,5504	100	89,74422	97,46159	92,2139	99,70256	98,1701	81,63703	78,43067	99,72764	99,73628	60,51966	56,38989	94,63493	99,86938	64,42267	67,77333	99,80576	55,5187	94,73399	92,7578	99,67258	92,50324	95,51862	91,57196	99,93652	93,50685	93,90301	84,27055	99,65697	92,47665	88,74772	80,87485	96,5547	92,27405	52,08755	43,60425	90,84273	98,48309	78,36967	77,17327	98,65488	75,09899	91,21222	90,18416	100	94,72038	96,95237	86,7374	100	94,25294	95,45142	87,7455	99,90965	87,50642	93,39267	86,9764	99,58251	92,47701	55,608	46,75308	82,4042	82,0546	80,68752	67,55291	99,74821	66,60837	90,54225	88,68756	98,13219	78,70621	87,90872	78,00259	99,71147	90,24695	90,73034	85,82221	99,02686	85,5218	88,07112	69,86897	95,73484	77,62807	62,72332	51,42607	79,68411	76,63193	76,92412	42,56217	69,22939	55,68033	63,68721	49,57857	80,3279	58,24775	45,16267	64,61117	83,77073	75,13242	59,18505	61,29559	84,81557	59,68695	65,34925	53,36539	66,25207	56,60789	55,98054	41,2138	78,22668	53,91019
6/16/2020 12:00:00 AM	78	98,80292	96,88757	99,86427	91,82092	97,52853	98,01366	100	92,60044	84,61352	86,7356	98,98327	93,79987	85,50778	82,45911	99,67983	98,99778	82,88047	77,09826	99,24113	95,81731	82,4864	71,29353	99,94896	96,44929	97,85381	100	100	91,08559	99,73088	99,72604	100	99,70485	95,19121	98,05669	100	99,784	97,85146	96,56989	99,92278	99,58755	99,32493	93,33058	100	99,62443	37,59069	71,43098	99,35608	98,94453	89,14844	98,69579	99,95897	76,25034	80,83527	99,37037	99,92345	95,27872	98,92636	95,60124	100	98,15166	99,31387	98,11581	99,89052	97,18508	93,33887	90,48098	99,7916	99,78794	73,10103	64,82406	98,91565	99,61787	62,7877	94,33591	100	75,07729	98,4422	97,29733	99,95856	93,09702	96,19025	97,28442	100	90,06632	97,86044	92,80822	99,90862	98,37148	83,97042	80,47697	99,85757	99,79685	61,35307	57,30727	95,28825	99,82441	66,17609	68,78931	99,78006	57,48356	95,35015	93,37361	99,87138	93,90425	95,60767	92,89	99,95261	94,28893	94,50943	83,83981	99,87448	94,65386	89,70982	84,57925	97,59304	93,02608	55,0384	44,0607	91,41406	98,9066	78,84491	79,4579	98,63885	77,62144	90,69421	93,32642	100	96,22457	97,04948	88,5186	100	95,64883	96,74065	90,05699	99,75277	88,71015	93,59417	89,97099	99,48386	93,47108	55,63889	47,51768	83,51514	83,32407	82,34036	69,42606	99,71368	68,69992	90,93378	89,48904	98,35476	81,34927	88,86605	79,38171	99,81039	89,96787	92,25367	85,98573	99,30717	86,57617	89,21336	70,5658	96,76358	78,51315	64,98998	52,85947	80,42489	77,75635	74,31111	40,85143	67,89381	55,19182	61,53445	46,57328	80,45058	57,39286	43,17536	63,03479	82,80339	72,80054	58,59666	58,87434	83,57275	57,38485	65,09817	52,80594	65,17725	56,70707	55,42426	41,63047	77,84496	53,70082
6/16/2020 2:00:00 AM	80	99,30773	97,00791	100	92,79634	97,20007	97,714	100	94,49472	87,1303	89,45451	99,09179	93,96967	87,9823	85,9603	99,67873	99,19761	83,57393	79,45859	99,09863	96,36998	84,63431	72,62821	100	97,08548	97,72077	99,84162	100	92,07387	99,82579	99,94122	100	99,83228	96,55407	98,90308	99,93016	99,69573	98,49173	97,45337	100	99,35131	99,61304	95,57554	100	99,87166	40,23119	72,35287	99,19022	98,76706	90,81317	98,80643	100	78,1632	82,66193	99,76314	99,84804	96,25746	98,59541	97,37186	100	98,72113	99,28583	98,67368	100	98,3647	94,71963	92,21493	99,93176	99,85647	73,03797	66,28163	98,62926	99,90205	65,74139	95,25268	100	78,40697	98,77908	98,05551	100	94,31802	98,05711	97,67574	100	92,25022	98,43059	93,58333	99,9562	98,73197	86,2049	82,15724	100	99,72798	60,05629	58,56841	94,98377	99,9591	68,89623	71,35478	99,76688	60,2169	96,67924	95,56339	100	96,02412	96,00362	94,09925	99,94515	94,70823	95,755	87,68505	99,80659	96,30907	90,90565	85,98219	98,78674	94,47054	55,3831	45,87838	92,35127	99,49161	80,82726	81,4772	99,031	77,64471	92,39155	93,43349	100	96,38788	98,06303	90,16074	99,94453	95,91954	96,11765	90,69394	99,94025	90,02956	95,72537	90,25621	99,90067	93,87648	58,25612	49,42245	84,70954	83,74094	83,86405	69,04041	99,71376	71,70915	91,02785	90,3136	98,22552	81,41592	87,62786	79,18111	99,49582	90,06935	92,29781	86,71143	99,19375	86,85518	89,87891	69,65061	96,56036	81,56893	65,09982	52,92855	80,30684	78,54132	72,47611	40,18478	65,35063	53,95411	59,33059	46,96681	77,54381	57,25291	43,61198	60,35326	81,16669	70,71804	57,17583	57,98111	81,39575	56,39727	62,20319	52,59097	62,47119	55,72613	56,19101	39,93106	76,43472	52,23476
6/16/2020 4:00:00 AM	82	99,33017	98,73211	100	94,63866	97,49952	97,54546	100	95,01692	88,71181	91,04236	99,38164	95,0976	89,56454	87,67552	99,95945	99,49126	85,83286	81,92639	99,56834	96,67537	86,8082	74,04552	100	97,73743	98,55701	99,8923	100	94,65994	99,80037	100	100	99,70221	96,8308	99,55246	100	99,88809	99,16515	98,16174	100	99,78338	99,67023	96,12234	99,96008	99,81157	40,50418	73,14773	99,64681	99,12537	92,50394	98,76658	100	80,95975	84,2343	99,95524	100	96,55387	99,81992	98,14573	100	99,14243	99,54409	99,44008	100	98,60598	96,27493	93,72486	99,82296	99,96159	74,41106	66,71703	98,98735	99,72335	69,3797	96,81518	100	80,58051	99,27637	98,18773	100	95,80599	98,96062	98,84879	100	93,09799	99,13179	94,05346	100	99,23913	86,77277	84,71471	99,95414	99,87836	62,00196	60,19307	96,01991	99,90005	71,88004	72,49509	99,94115	61,5969	97,00652	95,7246	100	95,59834	96,55166	95,15902	99,89798	96,25739	95,88535	88,68037	99,95435	96,87763	92,73182	87,51361	98,67215	95,73366	58,26688	46,65216	93,31233	99,36333	85,24818	83,52578	99,11728	80,31258	93,91482	93,96828	100	95,91167	98,70296	91,43451	100	96,8435	96,71599	91,48817	99,88809	91,12587	95,24246	91,8806	99,90717	95,41535	61,54903	50,03323	86,30057	84,96927	84,45914	69,64992	99,67183	72,17921	91,46172	89,87166	98,00916	80,581	89,44566	81,25795	99,37755	90,01216	93,15795	85,8779	99,30027	85,02348	90,82421	72,10406	97,06703	80,59627	66,19247	54,62175	81,46483	78,77743	71,3233	38,6428	62,70992	53,29929	59,31795	45,97895	76,61251	54,23539	43,89057	57,55919	77,75551	68,42714	56,32924	55,61209	78,85431	54,49118	63,07464	52,19918	60,40403	54,19762	54,98198	38,67263	74,70504	51,1151
6/16/2020 6:00:00 AM	84	99,5812	98,92849	99,91939	96,00388	97,39632	97,70377	100	96,4104	91,60803	93,35454	99,49539	96,22556	91,9534	88,8838	99,95276	99,59245	89,2517	84,91981	99,52634	98,14275	87,74502	74,74028	100	97,83149	99,15479	99,93327	100	96,73927	99,79961	100	100	99,872	97,52453	99,87062	100	99,85937	99,43952	98,91184	100	99,95966	99,76293	97,22652	100	99,63341	41,85124	75,25005	99,74	99,23782	94,98992	99,18089	100	82,779	85,48415	99,73792	99,9455	97,7218	99,62112	98,44538	100	99,76887	99,4601	99,59299	100	98,90784	97,41483	95,32998	99,8653	100	75,79002	69,2039	99,21163	99,88229	72,86672	97,98126	100	82,31882	99,14587	98,70454	100	97,15379	99,30959	99,39366	100	95,21704	99,4315	96,13313	100	99,50362	86,91748	87,65659	99,95538	99,8092	62,73238	62,30832	96,72173	100	74,75223	73,73011	100	64,12323	97,52584	96,19695	99,88063	96,55891	96,91908	95,33399	100	96,3063	97,42486	90,20626	99,68088	97,0928	92,69749	89,37231	98,49146	96,48749	59,87483	47,22349	93,78509	99,36941	86,77512	84,67065	99,40416	81,48306	94,05656	94,90564	100	96,31335	98,53034	91,77878	100	97,31197	96,98221	91,50772	99,84908	91,82927	95,58688	92,37373	99,76279	95,60242	62,414	51,02834	86,7173	85,57175	84,60564	71,99126	99,70636	72,43134	90,7101	89,21571	97,84456	82,09405	88,22572	82,45911	98,93326	89,51475	92,62717	86,32909	99,12315	86,58965	89,22152	72,96613	96,28669	79,48511	64,48725	55,65974	80,88017	79,42445	69,41161	36,62722	61,67026	51,05983	57,11096	44,60847	73,96427	51,58723	40,13042	55,35968	77,33138	66,0043	52,91577	53,80926	76,9054	51,87777	60,7032	49,81785	57,65459	51,45736	54,18276	38,42002	72,18348	50,40637
6/16/2020 8:00:00 AM	86	99,6761	99,5095	99,95938	96,77761	97,64624	98,31876	100	97,34326	92,26093	93,40766	99,56787	97,54408	92,84884	89,65891	99,81252	99,74629	89,76252	84,97388	99,80887	98,06733	90,28246	75,98322	100	98,08536	98,45208	100	100	96,34325	99,90247	99,95448	100	99,90834	98,71906	99,96014	100	99,95019	99,58431	99,38287	100	100	99,91159	97,83543	100	99,65586	41,94802	76,29676	99,52421	99,06658	93,9745	99,52711	100	83,66028	87,8793	99,9205	100	98,44476	99,65006	98,85894	100	99,65338	99,70615	99,73489	100	99,42356	97,76678	96,39526	100	100	76,73001	70,83244	99,41651	99,76936	75,24563	98,76202	100	85,34967	99,66119	99,08253	100	97,83924	99,43489	99,4123	100	96,11413	99,62899	95,83424	100	99,65787	89,42867	88,56992	99,94896	99,95296	63,6868	63,5787	96,36688	100	75,09402	76,65064	100	66,69603	97,85257	96,85587	100	96,85428	97,81464	96,93081	100	96,78631	97,34499	92,03263	99,94736	97,75434	92,98657	91,14652	99,18491	97,58392	61,1839	49,06803	95,51608	99,38945	88,89071	84,73233	99,283	83,40601	95,75204	95,25683	99,90807	97,22176	98,40573	93,33831	99,86309	98,50719	96,74618	92,90527	99,9442	93,49635	95,86961	92,1252	99,60593	96,118	61,5616	51,56976	87,4194	85,71329	83,853	70,57872	99,33611	73,27586	91,14998	88,84658	98,0768	81,31548	87,90348	81,15371	99,16177	88,28913	92,10358	85,55552	99,033	85,93383	89,37273	72,41608	96,06371	79,0022	66,2659	55,62444	81,40363	79,14996	66,23488	36,06363	59,10983	49,04033	55,73435	41,77753	72,15104	50,063	39,12156	53,62545	74,64364	63,60653	52,03339	51,46206	73,76733	49,94184	58,98294	49,21419	56,27522	50,44458	53,0457	38,1087	71,89317	49,46687
6/16/2020 10:00:00 AM	88	99,73579	99,71471	100	97,3309	98,37437	98,5818	100	98,08273	94,86137	93,91689	99,60634	97,58331	94,58154	91,68483	99,94495	99,78393	91,01826	86,15896	99,92008	98,68376	90,46537	76,70149	100	98,84291	99,04738	100	100	96,21056	99,89127	100	100	99,90606	98,7176	99,86227	100	99,92941	99,6721	99,88844	100	100	99,95324	98,1909	100	99,65787	44,62506	77,6488	99,49181	99,62679	95,7347	99,71182	100	86,18065	89,22614	99,76887	100	98,92725	99,88381	99,03226	99,95276	99,52718	99,81536	99,86938	100	99,56939	97,57059	96,55684	100	100	74,76176	70,85288	99,52926	99,9082	77,21589	99,19803	100	86,73139	99,83015	99,23194	100	98,27283	99,83739	99,52393	100	97,3584	99,7541	96,37952	99,93313	99,45416	91,40417	89,44884	100	100	67,02338	63,90768	97,95058	99,88437	78,6182	80,85006	99,88527	67,15206	98,56564	97,56404	100	97,9709	98,98934	97,80483	100	97,52362	97,99535	93,50568	100	98,45766	94,62132	91,16808	99,16122	96,87037	61,5321	49,40975	95,20724	99,37009	88,06698	85,33765	99,4449	85,52304	95,36099	94,6341	99,94571	97,92406	97,89843	93,83739	100	97,79393	97,30479	93,51632	99,75616	94,34516	96,10915	92,03084	99,26932	96,164	62,83149	53,68665	87,8554	86,63005	83,70033	70,01997	99,48726	71,49302	89,30103	88,39281	98,09745	81,36674	86,84723	79,93873	98,81092	87,83157	91,46109	85,02576	98,23595	85,61298	88,17556	73,43743	94,60925	79,21779	63,94777	54,77985	80,98931	77,94892	65,33515	34,73544	58,06635	48,41243	53,24879	41,13582	70,84618	48,61372	38,97097	52,38968	71,58095	61,11558	48,88291	49,47411	71,19565	48,43715	57,87667	46,32605	54,44021	47,97525	51,24427	36,82402	70,72723	47,368
6/16/2020 12:00:00 PM	90	99,76147	99,45264	99,82462	97,17707	98,79491	98,61171	99,9607	98,29071	95,42702	94,33356	99,48014	98,31137	96,04768	92,98291	100	99,76266	92,1433	89,22539	99,82067	98,93645	91,86679	79,40195	100	98,97754	99,38543	100	100	96,74583	99,9435	100	100	99,94109	98,73784	99,90488	100	100	99,5899	99,85053	100	100	100	98,44503	100	99,7559	46,10978	78,897	99,65787	99,71755	96,32349	99,79132	100	87,83109	89,79256	99,96021	100	99,33473	99,68777	99,52	100	99,64392	99,76141	99,79056	100	99,46315	99,18346	97,90092	100	100	79,95448	72,15614	99,64903	100	82,08286	98,68417	100	88,30301	99,68066	99,67465	100	98,33775	99,6473	99,76543	100	96,94312	99,51067	97,81216	99,96105	99,42439	93,32898	91,1765	99,92345	100	66,0528	65,0766	97,47265	100	80,71632	81,86375	99,8564	69,6616	99,0777	98,72645	100	98,61309	98,79704	98,16064	100	98,9651	98,47128	93,10075	100	98,39868	93,86715	93,28345	99,41528	96,51622	63,40587	50,01085	96,16877	99,31235	89,35614	85,91367	99,44456	85,31637	95,45963	95,38413	100	97,84987	98,76168	94,37424	99,94183	97,10993	97,12665	93,30495	99,76141	94,90695	96,15054	91,94878	99,66222	95,9688	63,16983	52,91426	88,57317	87,11125	83,51025	69,45105	99,46742	70,10072	88,65095	87,74792	97,92682	81,41676	85,59966	80,39877	98,95274	88,24022	90,15971	84,90371	98,42182	84,46426	85,77559	71,20545	94,1121	75,65546	64,19388	54,36796	80,4072	77,40171	62,47486	34,08923	55,85674	46,23833	52,71199	39,74594	68,96014	46,26645	35,87837	50,14098	70,88128	59,998	46,8732	46,9103	68,52903	45,92942	55,04373	44,4047	52,76167	46,27439	48,97125	35,41142	68,58836	46,47802
6/16/2020 2:00:00 PM	92	99,38723	99,49802	100	98,36849	99,11285	98,78165	100	98,41091	96,04643	95,74629	99,83664	98,68417	96,77048	93,94859	100	99,79589	91,76233	90,05824	99,85965	99,32272	92,11297	81,06059	100	99,04185	99,3891	100	100	97,23682	99,95731	100	100	100	99,60075	100	100	99,89749	99,90834	100	100	100	100	99,40574	100	100	47,94333	80,86234	99,94778	99,66167	97,58158	99,86821	100	89,06388	91,03186	100	100	99,38087	99,95524	99,70139	99,96201	99,96132	99,94364	99,83878	100	99,79237	98,80561	97,80925	100	100	81,21173	73,86225	99,76073	99,95627	84,36685	99,0531	100	90,44222	99,82303	99,87214	100	99,01518	99,71851	99,60481	100	97,50774	99,76052	98,2434	100	99,8269	93,41222	90,52678	100	100	67,03194	65,54591	97,46927	99,93577	81,8848	84,66699	99,86966	71,22258	98,36256	98,62138	100	98,31841	99,14622	98,01814	100	98,79262	98,74427	94,00552	100	98,04743	94,30192	93,61089	99,27174	97,11276	65,11356	50,3373	96,63848	99,60661	90,52139	86,1812	99,505	87,7455	95,22733	96,06461	99,93465	98,18924	98,47225	94,30364	99,95731	97,15974	97,3381	94,17759	99,89092	94,05248	96,50635	92,74191	99,77253	96,31748	62,12111	54,07727	89,08046	87,25948	82,99493	69,80776	99,40505	72,04562	87,78024	86,86436	97,63615	79,15472	84,36781	79,42626	98,6104	85,94503	89,31608	83,87759	98,21487	81,87369	84,95289	71,95174	94,01201	74,78442	62,60582	54,38143	78,85754	75,63446	61,18659	32,86714	53,61959	45,76253	50,59855	38,59962	66,29635	44,67396	36,12345	48,30673	68,07195	57,42436	46,96812	46,03124	68,2952	42,92019	52,93435	43,30702	51,0528	44,73744	47,78971	34,08274	67,62496	44,71838
6/16/2020 4:00:00 PM	94	99,68516	99,65856	99,94909	97,95839	99,2823	99,32444	100	98,39599	97,11152	96,06377	99,9558	99,14505	97,51968	94,01691	100	99,83575	93,15733	91,95464	99,85972	99,19865	93,85777	81,78424	100	99,34122	99,63396	100	100	97,20491	99,94543	99,95753	100	100	99,63777	100	100	99,89604	99,78075	99,95276	100	100	100	99,71609	100	100	50,25352	82,27744	100	99,76914	97,88959	99,9044	100	90,83154	92,83109	100	100	99,61532	99,95427	99,75161	100	99,85501	99,9562	99,8448	100	99,82034	99,16211	98,49725	100	100	82,61654	75,22049	99,79526	100	87,20843	99,48206	100	91,69693	99,67908	99,89045	100	99,13123	99,94198	99,49768	100	98,44331	99,87471	99,02216	100	99,92298	94,04372	91,62991	100	99,95891	69,69662	67,36143	97,73569	99,95938	82,37408	86,9188	100	73,45657	98,77825	98,53615	100	98,35668	99,04117	98,28436	100	98,24409	98,69923	95,32121	100	98,68514	95,1126	93,98741	99,2984	97,34596	65,86877	52,17058	96,71025	99,68722	90,05747	86,94477	99,53387	87,85056	95,72626	96,12608	99,9627	97,89214	98,46989	93,59196	100	97,08817	96,827	94,52835	99,78137	94,06202	96,29843	93,31779	99,78187	95,47345	63,24671	54,35255	88,4002	86,95535	80,96775	68,74137	99,16964	70,2904	86,90884	85,20205	96,49986	79,48856	83,44241	76,99512	98,31773	84,59163	88,25211	81,33559	97,61965	80,57209	83,47369	71,01674	93,82468	74,04095	60,30449	53,27393	77,08437	74,33687	60,48339	30,73165	52,02233	43,51562	48,3716	37,99058	64,35911	44,3176	34,31525	46,50482	66,60298	54,72315	42,54083	45,5629	65,80108	43,06628	51,3961	40,56297	48,90135	43,35654	44,66816	32,67891	66,34602	43,42893
6/16/2020 6:00:00 PM	96	99,73724	99,82407	99,96056	97,89906	99,30288	98,8233	100	99,57249	97,90949	96,85103	99,9377	99,72148	98,32864	95,40527	100	99,84293	93,72451	91,91437	100	99,9511	93,63367	82,74218	100	99,42315	99,50253	100	100	97,11249	100	100	100	99,92188	99,58347	100	100	99,89342	99,84943	99,95635	100	99,96111	100	99,6406	100	100	47,00811	85,18513	100	99,74152	97,15697	99,86835	100	92,87716	92,86459	100	100	99,89301	99,8814	99,88409	100	99,94461	99,65421	99,73495	100	100	98,71892	98,07734	100	100	84,56738	77,90589	100	100	88,06587	99,85404	100	93,32001	99,74641	99,90785	100	99,06133	99,94329	99,8019	100	98,96365	99,69379	99,39836	100	100	94,66057	93,68957	100	100	71,78707	68,4587	99,37376	100	84,37354	87,50298	99,86461	76,71336	98,62394	98,73985	100	98,07658	99,1454	98,6814	100	97,9025	98,15753	95,75175	100	99,31408	95,40009	94,48787	99,66975	98,62933	70,20544	51,72076	98,48482	99,9111	91,04547	87,27184	99,91027	86,28516	96,67876	96,29393	99,89556	97,6606	98,78358	94,82724	99,94392	96,68194	97,11649	94,29115	99,88362	94,23002	95,31188	93,16265	99,96256	95,63177	64,35504	57,06607	92,3517	90,86767	80,4901	66,70853	99,08517	67,37269	85,61499	84,38205	96,51953	80,7235	79,30524	76,14619	98,56197	81,34091	85,61243	79,32223	97,28283	79,51612	84,15513	70,2821	93,79629	73,62677	61,65395	53,32028	77,75124	76,52154	59,56296	30,07923	52,58606	41,22783	45,42192	34,93044	65,80667	40,25116	33,75878	45,24239	67,79123	52,36399	43,82592	42,93013	66,72876	41,0512	47,50774	40,56372	52,15317	42,41248	44,07859	33,09516	66,70072	40,21773
