# Supplementary material for: Neuroblastoma signalling models unveil combination therapies targeting feedback-mediated resistance
Source: PLoS Comput Biol. 2021 Nov 4;17(11):e1009515. doi: 10.1371/journal.pcbi.1009515 (PMC8604339; doi:10.1371/journal.pcbi.1009515)
Supplement: S2 File — (ZIP) [file pcbi.1009515.s023.zip › drug_sensitivity/RO512_test/IMR32_RO512.txt]

Label: IMR32_RO512
Metric: Phase Object Confluence (Percent)
Cell Type: IMR32
Passage: 1
Notes: 
Analysis Job: IMR32_RO512

Date Time	Elapsed	B2, Image 1	B2, Image 2	B2, Image 3	B2, Image 4	C2, Image 1	C2, Image 2	C2, Image 3	C2, Image 4	D2, Image 1	D2, Image 2	D2, Image 3	D2, Image 4	E2, Image 1	E2, Image 2	E2, Image 3	E2, Image 4	F2, Image 1	F2, Image 2	F2, Image 3	F2, Image 4	B3, Image 1	B3, Image 2	B3, Image 3	B3, Image 4	C3, Image 1	C3, Image 2	C3, Image 3	C3, Image 4	D3, Image 1	D3, Image 2	D3, Image 3	D3, Image 4	E3, Image 1	E3, Image 2	E3, Image 3	E3, Image 4	F3, Image 1	F3, Image 2	F3, Image 3	F3, Image 4	B4, Image 1	B4, Image 2	B4, Image 3	B4, Image 4	C4, Image 1	C4, Image 2	C4, Image 3	C4, Image 4	D4, Image 1	D4, Image 2	D4, Image 3	D4, Image 4	E4, Image 1	E4, Image 2	E4, Image 3	E4, Image 4	F4, Image 1	F4, Image 2	F4, Image 3	F4, Image 4	B5, Image 1	B5, Image 2	B5, Image 3	B5, Image 4	C5, Image 1	C5, Image 2	C5, Image 3	C5, Image 4	D5, Image 1	D5, Image 2	D5, Image 3	D5, Image 4	E5, Image 1	E5, Image 2	E5, Image 3	E5, Image 4	F5, Image 1	F5, Image 2	F5, Image 3	F5, Image 4	B6, Image 1	B6, Image 2	B6, Image 3	B6, Image 4	C6, Image 1	C6, Image 2	C6, Image 3	C6, Image 4	D6, Image 1	D6, Image 2	D6, Image 3	D6, Image 4	E6, Image 1	E6, Image 2	E6, Image 3	E6, Image 4	F6, Image 1	F6, Image 2	F6, Image 3	F6, Image 4	B7, Image 1	B7, Image 2	B7, Image 3	B7, Image 4	C7, Image 1	C7, Image 2	C7, Image 3	C7, Image 4	D7, Image 1	D7, Image 2	D7, Image 3	D7, Image 4	E7, Image 1	E7, Image 2	E7, Image 3	E7, Image 4	F7, Image 1	F7, Image 2	F7, Image 3	F7, Image 4
5/13/2020 6:45:00 PM	0	19,59446	26,34084	20,57001	17,26804	11,87659	16,30692	32,14709	14,52365	11,88205	14,68101	51,70659	13,92801	12,19807	14,12156	50,10016	16,32723	2,370621	10,46419	60,28797	9,902259	16,11427	36,84903	31,72152	21,75695	11,36957	16,9869	50,33046	13,64645	13,25017	23,61738	51,94435	12,58752	7,806353	18,50071	64,26581	10,54964	3,465476	10,94959	54,31664	12,25672	16,5252	34,00897	43,36691	15,3288	14,09718	27,09294	47,57018	13,62325	12,03263	19,34344	59,92512	13,31226	8,759533	23,47135	47,63954	9,757059	0	13,7433	38,97015	13,92345	13,53434	27,84545	35,95947	16,68214	13,89492	36,58384	36,35906	18,84553	12,14246	19,80894	38,92345	15,77856	8,743852	15,54708	29,98176	11,11641	4,184765	9,714439	22,45904	0	15,04034	34,55957	24,20003	8,313855	13,2396	28,23786	29,32858	14,61007	12,50746	19,38709	27,57343	17,50988	13,10884	14,15044	22,08596	11,14811	3,713321	7,544554	23,71774	13,96566	17,78273	12,97759	20,4329	15,89039	12,46374	20,85495	26,04712	10,55434	14,90302	14,98107	25,56269	14,84057	12,78079	12,77458	23,3812	14,45748	6,511868	7,431201	13,27379	14,29722
5/13/2020 8:45:00 PM	2	20,18768	29,5108	20,75341	21,3083	11,91071	18,79676	38,23787	18,06242	12,04817	15,86125	55,0898	16,11378	14,94419	16,55242	53,19402	16,73015	3,433701	12,17555	68,34356	11,19875	14,2939	36,64463	36,80668	22,52535	12,27164	21,85925	56,51856	17,29588	17,05301	26,44259	58,4174	13,88076	9,499614	20,2694	69,18166	12,38658	5,803906	14,14014	61,3467	14,71824	17,91003	35,78416	46,73961	18,13122	16,46869	27,86693	52,16216	15,49133	14,28762	19,75181	62,77797	15,04497	9,903501	21,12415	51,10231	11,01445	2,287522	15,09104	45,88997	16,89904	15,58259	29,36975	43,0904	17,39645	15,57561	41,91914	42,40827	19,2059	13,76319	25,89654	44,93611	18,04481	9,590173	17,8978	37,22818	13,52709	5,823801	11,33234	25,02356	18,32946	14,37652	41,93233	28,65164	10,29198	15,46357	29,50777	30,18277	16,19819	13,71415	21,34636	31,70328	17,7542	14,69241	13,26094	20,52954	12,90706	4,217299	8,12956	24,59411	16,84544	16,18659	13,33416	21,01024	18,14296	13,41588	23,27345	28,13163	14,01221	16,16525	16,78092	28,51258	15,52311	14,50749	12,21907	27,87128	17,70288	6,568233	8,44061	14,66623	17,18806
5/13/2020 10:45:00 PM	4	19,64046	31,23936	21,01783	20,61899	11,57797	21,89828	37,51195	16,67109	13,63002	18,00522	53,79483	14,81854	15,97549	16,4162	55,46426	16,26361	2,887931	12,54269	69,3538	12,00058	16,71115	38,6374	38,85215	24,20052	13,71249	21,13492	59,14954	17,50636	15,71224	27,5422	62,04604	14,37783	10,38917	22,33533	72,27655	13,87717	5,12116	16,15143	64,88084	14,90744	16,0215	39,2689	50,6498	17,16339	15,65297	30,73324	54,30199	16,6141	13,99964	24,34032	61,39872	16,80337	12,46691	22,67725	51,85201	12,01854	2,327241	16,91127	43,60225	18,39067	18,89084	31,42152	41,90587	17,00901	14,86157	43,28028	45,31899	22,02296	14,76072	26,69353	45,22181	17,34803	10,94634	18,80499	35,97785	14,30261	5,678119	13,31903	28,44172	18,72499	15,74802	39,61864	29,60357	9,140489	15,66513	34,25149	31,581	16,03421	13,57151	19,45769	34,17772	19,53035	15,81724	13,11042	24,82662	13,88691	4,559087	8,671186	24,78842	16,3693	16,69976	13,76803	21,3675	19,67645	14,36872	23,19594	29,16073	14,84741	18,61848	18,46299	29,41195	19,66947	15,97439	13,14179	27,10123	18,12078	7,347205	9,428673	15,386	19,61152
5/14/2020 12:45:00 AM	6	20,18291	27,89359	20,97611	21,50261	11,50178	21,16676	40,38924	22,60742	13,05606	21,21712	57,25381	16,92681	17,10938	18,33713	58,75001	16,76593	2,621505	13,73618	72,62655	12,18363	16,51338	41,43105	40,43635	25,85613	12,94817	22,71614	59,37832	17,68381	15,56732	30,51979	64,03957	16,2051	11,61976	22,85077	74,35303	15,26187	5,555371	17,13839	66,74183	16,32412	18,36863	36,65389	49,25585	20,14465	17,52114	31,0052	56,24164	17,92385	13,81134	24,92582	68,91592	16,6818	10,9775	24,24742	52,55775	11,97012	2,902299	17,3327	48,93602	17,02842	17,94727	33,04508	42,27357	17,9758	17,45455	45,32183	47,7475	20,96272	15,53921	28,15816	47,87204	20,05602	10,60276	21,03849	38,59127	15,95062	5,76709	12,9405	28,89361	21,0695	17,12609	41,6411	30,83534	9,61345	15,52712	33,80375	32,4446	16,7642	15,30656	19,43689	33,57054	21,00886	16,04298	15,47814	27,2199	14,4322	5,306422	9,945155	24,04205	16,7872	17,36516	13,4509	22,06282	19,77923	15,34227	25,99849	31,20006	14,61172	17,19185	18,66939	31,2482	19,15789	17,16995	13,5885	27,50338	19,64909	7,634215	9,201343	15,52222	21,49129
5/14/2020 2:45:00 AM	8	20,32272	33,7214	22,86279	22,61404	13,24174	22,44536	41,57459	19,29667	14,36132	21,33835	59,84465	16,16828	19,84278	21,35776	61,95997	16,79301	3,08763	13,63409	75,19666	13,62311	16,40169	41,73285	43,69405	28,62629	14,17896	23,87613	63,76879	19,22621	17,29484	30,31879	67,19952	17,76042	11,40024	23,06028	76,70161	16,23971	6,005056	17,03767	69,28687	17,15483	19,78172	40,55793	54,39767	21,33938	18,03002	34,57028	56,49702	20,29116	13,84084	26,41648	67,12395	19,13102	13,53372	26,34622	53,18135	14,40498	3,073953	18,05669	49,21689	20,61188	17,7332	35,41342	50,31367	20,00539	17,93988	46,56133	48,72866	26,04796	17,05453	29,82504	49,65697	20,96575	12,49289	22,96164	39,62506	18,74717	5,700707	14,69917	30,76695	21,16752	18,77563	44,27732	32,73237	9,246382	15,66935	34,22386	35,17449	18,83773	16,7747	21,10909	33,94286	21,45246	15,94289	16,39478	26,87444	14,10374	4,734747	10,72937	26,24627	19,01173	19,49036	14,17136	25,10776	22,17693	16,38049	26,93613	33,90363	16,59538	18,06456	19,04792	32,95528	21,32709	16,99651	15,12489	29,63397	21,62557	8,307361	9,864611	15,8316	21,32454
5/14/2020 4:45:00 AM	10	33,86398	35,37668	25,67778	26,6782	14,17019	25,11245	43,09391	20,53568	17,11124	25,31174	62,71013	18,84484	19,54244	22,58628	64,97237	19,89259	3,424375	15,60345	77,41338	13,95909	19,04309	43,8675	45,22083	28,78523	14,28734	26,44259	66,62453	21,25352	18,62324	34,08646	69,72197	17,72346	11,21194	27,36931	79,46563	14,45796	5,090766	17,49972	70,17441	17,48577	21,46289	45,80915	58,90929	23,26654	20,17746	37,33504	61,45544	18,92822	17,71137	28,3647	73,23967	18,06898	14,45036	31,0454	59,60613	15,4586	3,486475	18,58677	51,95346	20,53016	19,67776	40,18306	44,4295	21,44666	19,54935	49,4389	54,71334	24,5539	16,06999	29,38751	52,9197	22,06185	12,80124	24,64012	42,88628	19,16169	6,43312	14,17731	31,15316	21,91631	20,46094	46,81228	38,58118	10,96188	17,87785	35,08296	38,66324	22,26715	18,01924	23,21749	38,41111	25,49002	17,95604	16,39333	31,35618	14,80196	4,994405	9,34122	25,49217	19,34157	19,35386	15,32362	23,47266	24,37859	17,67193	27,29913	36,73734	17,96419	19,89687	21,67606	36,36211	23,46078	18,10421	16,75239	32,88799	21,17533	8,653502	10,87291	17,31564	21,99519
5/14/2020 6:45:00 AM	12	22,00928	37,51175	27,0756	29,99495	15,3317	26,73443	46,6773	24,07735	17,90817	24,43385	67,0825	19,35345	20,60718	23,0542	68,24953	20,63875	3,354609	16,41882	79,80956	15,01748	19,63355	51,36155	49,13061	30,53831	16,2509	27,43748	68,99978	22,07318	20,00974	32,52977	73,1858	17,79164	10,74222	28,45504	82,31992	16,28944	5,546185	18,11837	74,67651	19,73116	21,04367	44,09732	58,73495	24,37175	20,25482	39,97748	64,14201	20,57713	16,38277	28,59444	74,01408	19,14712	15,65263	27,32468	57,83094	16,41986	3,932361	18,8476	50,43713	21,49356	20,36741	40,75729	45,22208	19,21074	19,94888	53,02732	55,69393	25,01278	17,37608	33,27006	55,62389	24,37928	12,37995	25,35878	46,10128	20,80508	5,720325	14,17544	32,6758	21,83141	20,33094	51,26735	41,09569	11,31597	20,58949	38,47749	42,64789	22,00859	18,98921	24,42453	42,01288	25,18934	18,40565	17,0537	33,3229	17,09259	6,013968	10,58625	23,86536	20,00193	21,0577	16,06121	23,71222	26,2612	18,85969	29,90047	39,8881	19,76542	19,95137	21,50316	36,6706	24,27325	17,22072	18,52585	36,78071	22,61267	8,741987	11,34429	16,81608	24,84396
5/14/2020 8:45:00 AM	14	23,62207	38,09039	27,32544	29,53291	15,74892	29,6864	50,85012	25,31637	18,66455	25,53831	65,94897	21,85966	22,26653	25,03026	69,60848	21,70093	5,154937	17,35038	81,9742	14,05808	21,77117	52,88379	48,76824	32,25996	16,89524	31,03856	68,51147	22,78881	22,08589	34,78794	75,27789	20,09325	13,26667	31,63579	81,89413	18,53158	5,217866	18,89188	74,78718	18,98355	25,24985	46,55621	59,22103	25,86407	21,57252	41,81531	67,3099	20,86249	18,27497	31,18279	76,78616	21,90359	16,56961	33,22385	63,01723	17,05335	3,782189	19,34606	51,91693	20,30276	22,2286	44,31823	47,60279	22,78294	21,55055	52,74825	59,86144	26,95658	17,41594	36,20061	56,51484	25,93598	15,19818	26,12353	47,09887	22,47223	5,82463	15,45943	33,72099	21,01376	19,99116	54,68971	43,37347	13,69654	21,69444	38,07775	42,69479	24,57387	19,74753	27,39721	43,11429	28,45159	20,40037	18,95536	35,15003	17,49496	5,546322	10,42717	24,79954	20,56732	22,51734	17,74197	25,79299	25,42171	21,98352	31,75432	40,67371	20,4492	20,55558	23,59154	42,07947	24,34717	19,20507	19,86261	38,01165	21,70818	8,77321	11,0215	17,15766	23,02553
5/14/2020 10:45:00 AM	16	25,59316	40,61258	30,88576	33,31434	15,71563	26,9159	51,91934	27,38195	22,64285	26,6418	71,4325	21,60284	22,73154	24,66215	71,53729	20,95049	4,160036	17,66799	84,1177	14,8289	21,30009	50,15246	49,82212	31,16829	16,19149	31,94684	72,18722	24,68432	22,74191	35,77303	76,66363	20,62327	12,66115	32,20788	83,74883	18,28332	4,760652	17,61633	73,00509	18,43653	24,47661	47,28518	62,85388	26,23923	24,20369	43,70268	72,67428	23,77666	20,59488	28,05724	81,46214	25,39691	15,43684	34,31829	68,13902	18,92884	3,304321	18,75325	54,2008	20,88728	21,82823	48,49615	49,95386	24,22262	23,33623	59,53415	58,2445	30,69629	18,66711	36,64733	58,44378	26,74438	14,333	24,15921	47,4252	22,32828	6,739819	14,67251	29,33328	21,82934	21,05003	54,84002	45,62045	12,0443	20,34227	38,73564	44,36361	23,73342	22,64623	29,53291	47,11525	32,55816	20,93011	20,1664	36,79881	17,13183	5,518071	9,549348	24,23388	20,58341	25,17089	18,89354	27,08831	27,93332	21,89772	34,02285	40,80937	23,60846	24,40884	23,8304	40,52214	25,68468	19,85135	21,74638	36,19875	25,05139	8,16458	10,46005	17,47576	22,31888
5/14/2020 12:45:00 PM	18	28,74944	35,61236	32,10275	36,53515	16,4086	30,80847	52,96295	27,15144	22,36178	25,97888	76,09707	20,67446	23,68721	27,35059	73,45519	25,16661	3,938094	18,85472	81,68442	14,21626	22,72332	53,86329	55,07765	30,23334	19,30026	33,9517	74,31152	24,47793	24,70069	38,20824	80,29578	20,43021	12,59512	31,30292	83,46362	16,22403	4,840918	17,8268	72,83198	18,18116	29,23443	48,08826	60,56421	28,09371	24,26331	44,57028	71,14432	22,22176	19,80866	28,93609	81,39105	23,44102	17,65632	32,46906	70,42378	20,07978	3,973392	18,94514	51,9791	20,34372	27,58192	47,52086	51,75226	24,224	22,85962	59,26337	61,63599	30,20703	21,97813	34,91013	61,70438	27,71213	16,31134	26,88481	48,78854	22,88461	6,076412	14,75671	29,58893	20,5343	22,20608	58,01703	46,99485	14,04979	22,39093	40,80874	45,90731	27,52438	23,39778	29,22192	47,1256	30,34711	21,13775	21,81	37,34272	20,01292	5,439323	9,901499	23,62463	19,61207	24,8001	18,27953	27,97048	25,22553	21,10522	34,65124	42,8286	22,46242	23,04473	26,51532	43,7978	29,43544	18,43135	21,34699	39,96532	25,00629	7,994515	9,948332	15,55026	21,79964
5/14/2020 2:45:00 PM	20	26,60761	41,7495	32,85927	36,19059	16,67993	34,9169	53,73349	30,16813	21,17816	27,13009	78,94535	24,34019	25,95899	27,15427	76,70438	25,26691	3,396883	17,81112	81,96198	13,57924	22,90804	57,89104	56,09567	32,50311	17,11691	34,90288	74,35753	26,67316	23,37685	40,47289	78,88863	19,25778	13,71719	35,22622	82,8308	17,98989	4,094552	17,70067	71,15447	18,08639	26,17734	49,17848	65,48103	25,87879	26,84778	45,55758	70,88542	24,78773	19,93182	31,52693	80,06554	26,31825	20,0239	33,03271	69,69281	20,21766	3,541114	18,32235	46,77816	19,74166	25,40568	42,71144	51,11378	22,92316	23,95225	59,28451	61,90394	30,3583	21,4785	35,29793	64,20744	27,16553	16,82395	26,5929	49,06941	20,15065	6,110259	13,47777	30,08483	20,16537	23,67512	58,14793	48,26923	18,19228	24,19126	35,79624	45,13118	24,02541	20,88556	27,81112	47,48736	33,28339	20,63336	21,50448	39,15395	21,06964	7,455584	8,91067	20,41356	17,72539	25,71418	20,24011	30,50881	28,58932	23,09696	36,99036	42,32455	21,90277	20,67888	25,24391	46,92867	28,37589	18,209	20,2408	38,57061	23,20375	10,89543	9,892796	14,70677	19,44518
5/14/2020 4:45:00 PM	22	25,82525	45,7329	34,47212	34,59079	17,64589	35,77662	57,14979	28,83462	24,2115	27,1015	79,77675	24,54431	27,7341	26,37765	74,98142	26,7001	3,353987	16,15254	80,12613	14,01878	22,25389	59,2765	59,29246	33,19559	19,21481	37,40467	78,70379	27,28248	28,5856	46,2576	83,07492	26,15219	14,91856	36,24993	84,74124	18,50416	4,413545	16,7019	71,38539	15,63039	29,16777	53,09102	69,02519	28,09419	26,54917	46,92232	78,33597	24,9073	22,45303	32,19538	82,56522	27,43963	17,53164	36,63275	71,74686	20,93909	2,611074	16,88826	48,21611	20,11757	26,26561	48,32691	52,73839	25,95401	25,1394	56,72241	66,74963	30,99346	21,62633	37,74516	64,94135	27,94436	15,18008	29,23167	50,16834	21,15689	5,542938	12,64665	27,68768	18,0812	26,69706	57,61349	47,66267	17,7714	26,50213	36,5654	50,09014	26,48279	23,13592	27,83806	50,99953	31,70017	19,87394	21,56409	41,49509	21,13609	8,356751	7,985812	20,59654	16,25443	27,77734	20,80653	29,72687	30,67992	23,55825	36,6695	45,34545	23,8342	24,86875	26,4986	45,62148	30,43518	20,1186	19,99413	38,57662	24,90419	9,113825	8,163821	15,44354	17,20359
5/14/2020 6:45:00 PM	24	28,14648	44,31801	37,47562	38,96013	22,16187	38,08417	60,19825	32,12444	25,93985	33,24443	82,48238	24,84672	25,28066	28,45463	76,81331	27,74687	3,032853	15,85447	77,3117	13,41685	24,65117	67,10399	63,13295	32,79807	21,48237	38,75407	83,3687	30,7539	27,87723	45,78395	87,0553	22,0841	13,58643	36,47381	86,44901	19,29646	4,027547	16,50475	70,53445	14,98522	30,23348	55,81213	69,11928	34,07957	28,32981	51,30519	78,5331	27,20429	23,48965	32,672	82,96364	27,74564	20,5667	39,76356	70,10327	18,94701	2,148196	14,60682	35,70762	15,16392	27,1598	50,56124	55,02486	26,52299	26,10245	61,28109	72,24035	34,12342	23,78254	38,28788	66,01321	31,82319	15,2247	30,81627	52,4631	22,27322	5,158599	10,58307	23,532	15,71121	25,53189	64,83491	50,97038	17,19378	26,28958	38,06069	51,53438	27,43493	25,52504	28,5599	54,45209	34,00641	24,08336	22,47893	43,03976	21,56865	3,367664	5,459495	32,56645	15,85385	26,72131	23,91398	32,61412	28,35634	23,87613	37,23614	47,09625	23,91475	25,23859	28,14648	45,55676	29,71527	18,06953	21,79978	39,61877	25,52884	5,744295	4,547483	13,24305	12,2038
5/14/2020 8:45:00 PM	26	30,73283	55,14293	38,40145	40,62707	21,49149	41,53411	66,56478	33,24091	25,66914	32,00037	83,80381	25,92865	27,54456	30,41369	80,59862	28,75725	2,733408	15,0047	72,88773	11,77684	25,28535	60,87919	64,98446	33,19387	23,36621	42,73707	83,32098	30,6862	30,72786	41,71447	85,71756	26,65513	16,46869	37,7924	87,25111	17,79641	3,171834	13,19228	59,6761	11,6427	36,16041	57,17285	73,65102	36,98476	28,9908	55,06617	81,66024	31,95997	24,37065	35,58244	85,9804	28,66793	18,3772	38,6926	74,65076	18,59293	1,404523	9,470671	27,61591	12,77465	30,36334	56,36992	60,04304	30,08579	26,48748	64,15663	73,90736	36,18292	24,09351	40,39512	69,58783	35,61595	15,94613	32,86624	51,91811	20,39767	4,981694	7,999973	16,97087	10,60732	26,56561	64,51316	57,04478	20,55199	27,34258	38,43833	55,34055	29,23333	26,37103	31,84716	55,40306	32,75164	23,29127	21,1247	43,23655	23,56253	8,710628	5,867733	17,16091	17,59671	30,77835	23,37947	33,75959	30,52678	26,84067	39,85273	49,17289	26,20013	28,01718	30,59855	52,10502	30,34836	21,25587	21,85939	39,86033	27,89311	11,91016	2,915492	18,95315	12,40267
5/14/2020 10:45:00 PM	28	32,62296	56,79231	40,23942	42,90403	23,25797	43,74047	67,75593	40,22284	27,7665	35,21952	85,68758	28,9077	28,13736	35,6069	82,14067	29,01463	2,444877	11,65258	59,04033	8,533101	29,22482	71,27937	68,20167	35,65691	23,90528	46,80061	87,76443	33,17176	30,3208	53,1221	91,27425	25,82007	16,99015	39,62284	89,74429	21,71122	3,290368	9,417481	42,51118	9,333831	35,98896	63,89941	76,59414	34,70242	31,77402	59,17337	83,57572	36,766	27,04334	38,75912	88,0361	31,60637	21,36653	38,31758	72,96938	21,72732	2,404813	8,309019	30,45425	14,53553	32,93104	58,69012	61,99928	32,8355	31,65796	67,54173	75,66106	41,71143	26,25235	46,93724	72,46249	33,12687	18,02422	31,61693	54,84921	23,49117	4,497265	5,730893	13,03403	14,57511	30,32369	70,2122	59,25708	22,50414	29,02389	45,30532	61,28468	33,99715	27,54918	35,13732	59,78214	37,6854	24,97576	23,7737	42,23909	24,34295	24,03376	4,801614	19,83975	25,91671	32,60762	26,72552	35,54563	39,39275	28,51397	44,83201	53,81107	30,26892	27,89574	33,04487	54,48779	32,64436	19,69469	22,34575	41,92474	29,53104	24,90475	4,851417	23,85887	19,79955
5/15/2020 12:45:00 AM	30	33,64196	62,55415	43,5503	46,62011	25,08856	42,05737	70,03883	38,72658	30,62762	37,54959	88,12397	31,44038	29,68957	35,96721	84,58644	30,5037	1,958375	8,520875	48,37394	7,809529	33,54934	77,40371	70,90565	37,91066	26,61658	51,47451	89,44581	38,42424	33,73205	49,98646	90,20309	26,9248	17,13666	39,64895	90,27866	20,19155	2,592631	7,653349	33,00848	7,360743	36,59987	65,20655	79,92471	37,99659	35,06403	60,78913	89,36823	34,30461	28,8646	41,15502	89,92464	31,99015	20,78581	40,93619	74,59632	23,02954	3,359306	9,519646	41,18631	9,627197	38,47308	64,31034	66,5069	34,73509	32,4915	68,71809	78,55659	47,59774	27,64955	47,57322	72,26432	37,05902	16,75101	34,13828	53,17321	22,4933	16,45363	4,255429	14,64046	11,77166	30,34752	74,41499	62,80795	24,59252	32,24794	51,52015	65,9203	37,61716	29,874	37,84987	62,59663	42,14074	26,04602	24,97037	44,8566	24,45091	33,84671	6,2089	23,54526	12,61232	35,92161	30,35574	38,59354	43,82653	30,5102	47,36053	56,85144	33,2159	28,12397	34,098	56,35244	36,16918	20,2111	22,41967	45,65623	27,38257	31,04726	4,371202	22,4455	4,349097
5/15/2020 2:45:00 AM	32	35,69145	65,59896	49,60758	51,76938	24,74269	48,3895	73,53483	42,43306	33,79234	44,20921	89,84271	34,2796	30,35436	37,46028	86,77235	32,01225	1,579631	6,849166	35,5906	8,664484	34,53567	79,7706	69,85791	39,78359	29,89058	53,63002	91,08089	40,23307	37,21202	52,43824	93,232	30,23327	14,96229	39,25896	92,0582	22,88461	2,556988	5,386687	40,23417	7,457449	41,24129	67,33768	81,17651	41,68373	39,88133	66,38255	89,47268	42,88171	28,11975	43,96421	91,54813	39,38695	22,09957	42,28331	74,87063	21,99644	22,52867	7,779828	47,39631	8,400338	40,6853	66,75957	69,26221	37,01937	33,88304	69,9229	86,19468	46,26638	29,90764	50,81918	78,19091	38,13468	17,62344	34,91898	57,80947	27,38968	21,80965	5,068179	35,16489	8,661928	32,61757	77,5677	65,53369	27,14012	34,18787	56,1756	67,2333	39,71133	33,51293	39,59245	65,28183	39,37424	27,14854	24,92305	44,12053	24,35752	10,40306	6,733602	15,58493	7,157314	38,45926	29,99454	41,44148	40,7711	34,06409	51,58046	59,06851	34,06941	32,13259	36,88495	58,05654	37,47168	20,88093	20,65249	43,24691	28,57559	25,50281	5,996422	15,67149	3,508579
5/15/2020 4:45:00 AM	34	41,57265	70,56166	51,78153	51,91148	31,15378	53,64204	78,88622	47,91322	38,4688	45,21511	93,56715	33,5369	31,26616	38,2043	88,21977	34,81633	3,88905	4,108574	45,74257	12,34879	41,485	76,15171	79,354	37,19324	29,98716	60,07978	92,94402	40,74291	39,93183	56,51014	93,80043	32,25533	16,52147	41,73837	94,02575	22,56017	10,64849	3,540631	31,16082	7,592217	44,45782	69,31256	86,88384	46,99976	42,68465	69,01491	93,09889	40,61679	37,15787	45,91491	95,08627	44,55757	20,31678	44,87235	81,92355	22,76968	8,09875	7,288903	35,42606	3,419264	41,04816	71,57956	75,59806	39,1543	37,99017	76,44522	86,83038	52,87681	31,42297	52,27018	79,42135	43,80236	16,94035	36,59221	58,47909	25,10638	13,56267	7,36627	29,6446	7,240343	34,69462	80,73739	70,16875	30,36058	38,62822	56,34077	72,34673	45,19403	33,29057	43,51223	72,08409	47,19773	27,67172	26,85068	49,13386	22,65522	21,16987	6,047261	6,081316	13,99377	42,47016	33,12444	47,95232	46,75543	36,53114	53,35544	64,4744	35,64766	35,38185	38,97637	65,82981	38,40994	21,44646	22,2773	45,73877	28,29976	8,702408	4,932029	9,662633	7,372002
5/15/2020 6:45:00 AM	36	42,52287	72,06454	56,73347	58,1498	30,35705	53,66663	79,11355	49,82545	36,76483	49,97161	94,73759	36,20704	32,50069	40,74229	88,54429	35,37398	4,061463	5,979913	56,79659	16,74161	39,28161	81,33497	80,43594	39,73661	34,85964	61,08249	93,98044	45,27644	44,19209	63,84256	96,20904	34,9482	16,83577	40,89308	95,09719	24,08965	10,38206	1,816354	19,50175	2,818786	42,92205	73,03528	86,93627	48,40794	46,10756	71,71633	94,43413	40,79092	37,41027	50,3268	95,68192	40,61022	22,12651	43,87855	80,54639	23,20278	6,746312	7,161389	16,62958	2,399909	47,35991	72,31916	76,80032	37,73783	41,7336	78,83047	87,57095	55,01347	34,25689	55,38778	85,00864	47,08175	16,72545	36,01701	61,28606	24,98121	4,831109	12,9215	7,319159	9,314422	39,03107	84,52862	71,5978	30,39912	43,3372	58,48729	78,32547	44,17317	36,30568	45,69256	73,15125	46,3246	27,97303	28,59216	47,61239	22,44053	11,92481	6,78831	6,040216	16,86885	46,69071	35,42606	48,13992	48,65585	37,42257	61,86242	68,46907	37,20028	37,7636	43,60715	69,74297	44,59037	20,3221	23,05675	45,26111	28,44206	12,21271	7,357428	5,991518	5,573539
5/15/2020 8:45:00 AM	38	45,60877	76,83066	58,90743	59,69801	36,63607	57,38361	83,13641	54,95538	42,60984	49,56033	95,98676	39,81605	31,49978	43,06435	90,09892	36,87459	4,902949	2,750539	41,14459	19,62222	44,58223	88,43958	81,78327	43,74199	35,30739	62,97697	96,45384	52,22163	50,80398	65,23451	97,47824	36,14694	16,32909	43,83773	95,61803	23,56736	6,539567	4,125014	28,48179	9,933755	45,80495	76,81187	89,41058	50,69407	48,41788	74,78698	94,8539	47,01309	39,51626	53,95813	95,70989	42,22253	20,84887	47,38264	80,60995	23,41042	7,846072	7,042716	21,22886	4,50949	46,55718	75,79265	80,08048	44,84589	45,21545	82,81913	91,88592	57,58172	33,90245	60,90904	86,27162	50,41224	16,76468	35,9681	60,95884	26,19487	4,067128	7,706467	11,63254	7,833776	39,42156	86,23591	74,88375	31,81753	47,12706	60,54245	77,36123	50,22277	39,33342	46,93137	77,1399	49,25397	27,66205	26,70757	47,30693	22,06627	10,02556	6,005955	5,966098	9,938109	47,81491	34,74014	50,15866	51,01382	36,8625	63,17688	69,80161	42,79102	35,60905	48,42479	72,80414	47,13071	20,87526	23,27061	45,53914	29,84313	26,92612	5,215241	3,782949	3,023804
5/15/2020 10:45:00 AM	40	49,01104	77,34029	59,81633	63,8181	39,04883	56,86023	84,4706	57,37698	41,09713	50,78547	97,1567	42,12389	36,18679	40,53182	91,7287	37,93649	5,951523	3,487166	34,72487	4,460033	46,43665	88,92104	86,35134	43,33983	38,10387	68,047	97,63843	47,10129	49,66332	63,10104	97,10662	36,27003	16,96079	44,86848	97,42325	23,34114	3,105659	1,853034	21,38712	0,7739969	51,48161	81,1859	93,09592	56,49184	51,69506	77,92075	96,33891	47,1006	42,68595	55,3742	98,13985	48,51418	20,33025	45,84431	80,13988	24,54845	5,76329	8,248369	16,14459	2,502072	50,05063	80,27872	82,96834	45,20943	46,22589	84,14069	92,14978	57,6474	38,20341	65,66382	88,4286	47,87674	15,55648	36,80855	60,93177	26,56126	1,724276	3,949284	5,678051	3,493452	44,03086	87,47852	75,27375	34,14622	45,47849	63,20099	80,7461	48,02768	41,83009	47,16919	78,85887	48,13833	28,22979	26,22057	51,95022	24,86986	6,496741	3,877446	8,782328	19,70967	51,13319	37,7274	52,62448	53,51728	42,00072	65,99262	73,72935	41,00595	38,95944	47,2849	74,2622	49,84169	21,46994	22,91543	42,08057	28,52524	14,35538	12,28213	8,764643	11,46904
5/15/2020 12:45:00 PM	42	46,57549	84,37804	63,97954	66,36031	40,27713	61,52858	87,66344	57,9988	45,10099	55,76854	97,35722	46,60748	35,79914	40,84611	91,36398	40,24453	1,345877	4,299984	22,45545	4,377072	48,48682	92,79979	88,99653	43,3075	36,31818	71,22362	97,73638	51,81421	50,42289	63,95918	97,43396	42,624	17,07898	48,662	95,8439	29,03287	4,045438	1,836801	28,71194	1,613755	51,99285	84,6712	93,65544	56,00754	55,84598	80,77393	96,4727	52,00154	45,66651	55,03985	97,26363	49,43813	22,59788	43,91378	78,90162	23,36373	14,45471	14,59894	11,90539	15,38559	51,28205	81,72434	84,55653	48,30619	47,14094	85,91071	93,13654	61,76634	40,53824	66,99905	89,14326	49,90564	15,3833	34,88457	60,61934	23,96745	4,055178	3,400544	19,85232	6,155365	45,84487	89,40401	79,6321	35,96092	53,04688	68,95261	84,13848	51,93972	46,2797	48,102	79,53381	52,77284	27,54469	26,38594	48,88649	22,22301	100	100	100	99,92251	53,00653	41,21402	55,32107	56,93351	43,34177	67,77042	75,05249	46,02647	39,06506	50,70133	75,10278	51,01052	19,52752	20,78961	40,99746	28,30936	100	100	99,97535	100
5/15/2020 2:45:00 PM	44	55,56684	83,20672	67,55666	68,3593	44,77115	64,56683	89,89411	61,90891	47,29533	58,10262	98,38549	49,11948	37,84829	43,62504	92,07298	38,63319	0,7737898	1,604222	34,67831	1,25152	46,76102	94,38342	89,93681	49,09752	40,25835	73,4203	98,57621	58,16535	48,90073	69,37093	98,10325	43,15629	17,61142	45,28715	95,5761	25,47366	1,276594	1,891785	25,85081	0,5680813	53,87849	85,17193	97,1663	55,89915	59,69351	83,29224	97,40288	55,92195	45,2189	60,0784	98,41147	54,56779	19,88292	44,53754	77,81195	22,22549	92,94299	100	96,15495	99,26186	52,8527	84,82579	84,67554	50,74928	44,17889	88,87241	96,27148	66,08961	40,91988	68,95592	90,27624	50,28093	14,33743	33,75387	58,11002	23,72174	97,0575	100	99,78006	100	49,8481	90,13546	82,07262	39,02348	51,83942	74,73109	85,68587	57,32772	40,99994	54,07203	81,77705	56,85407	25,03716	25,26118	48,11181	21,32454	100	100	100	99,93894	54,96014	42,48259	57,80132	59,76825	46,24082	74,69696	77,23849	45,41059	40,0362	52,16781	78,93091	49,10954	18,94942	20,03944	38,6803	26,30726	100	100	100	100
5/15/2020 4:45:00 PM	46	55,96175	85,1059	72,18687	74,30316	47,30949	69,39061	92,01392	63,3763	46,93241	59,78988	98,61965	50,65077	34,18525	42,76083	92,63409	41,63904	1,685041	6,910644	37,38436	7,823346	52,93739	95,19128	93,1391	51,56375	42,40889	76,60623	99,33549	58,02954	52,27986	71,97828	99,47026	47,29104	17,26327	45,22886	97,50076	25,35305	16,02364	3,36421	34,81557	26,06053	61,67344	87,73956	95,38573	60,68205	61,76157	88,23165	98,21667	60,21766	45,26332	62,74557	98,6723	54,91428	18,91454	42,8125	77,18985	22,24808	95,0639	100	98,33126	99,70815	56,24849	88,61752	87,63677	53,06932	48,94576	87,85007	97,08237	65,72026	43,52896	70,15404	92,50947	52,0472	14,44497	29,12763	53,78854	21,25822	98,38411	100	99,82925	100	51,19861	92,37435	87,3202	40,61686	55,78692	73,97892	89,13386	61,1649	46,11358	52,71952	85,63046	54,93542	22,99424	23,16092	42,563	20,84224	100	100	100	99,97009	59,3522	45,51572	61,76779	63,4411	47,19206	73,76955	77,93871	47,10516	41,97295	54,17495	80,67564	51,6094	10,2178	11,79964	24,9093	14,58382	100	100	99,98032	100
5/15/2020 6:45:00 PM	48	59,30455	91,03787	73,91191	77,61992	50,1204	73,67236	95,00187	72,80864	49,94598	65,2962	99,10892	52,27226	35,44913	41,95236	92,20021	42,78569	0,4679902	2,33553	32,79448	2,405781	56,36115	95,63696	95,11626	46,44093	44,19513	83,9957	99,38171	60,41903	59,28181	73,54257	99,52096	44,92871	17,481	45,54467	96,83501	27,45455	100	91,48576	100	100	59,85079	90,40569	96,76828	65,94586	63,34459	88,51501	99,07687	66,08242	48,48192	64,60689	99,02271	59,30157	16,54903	38,81756	70,60691	20,89087	95,9002	100	99,12046	99,8213	59,95793	88,86357	89,08364	58,51756	52,31252	92,03125	98,10524	68,255	41,7345	73,11237	93,93637	55,43884	9,197682	22,02448	40,44002	13,00025	97,57101	100	99,868	100	54,20715	95,20467	88,1384	48,08992	58,52536	77,81064	92,31799	61,48244	47,30314	52,62764	88,76969	57,18633	19,69531	19,01878	37,42146	18,66766	100	100	100	99,93259	62,06489	47,21375	63,68969	63,07173	52,47686	79,95601	82,37518	55,98578	44,0902	56,41572	82,57502	56,85318	8,016689	7,784594	18,05185	10,69318	100	100	100	100
5/15/2020 8:45:00 PM	50	62,67607	91,36605	78,14199	79,79202	52,24677	73,97485	95,74416	77,08286	55,6458	67,35991	99,36216	56,54158	36,68981	38,74151	94,01649	41,16912	35,90656	12,30513	32,6338	28,75705	61,60112	98,43785	95,54135	53,82129	49,46135	85,81599	99,58396	66,06432	57,83958	77,60673	99,61678	44,80548	18,27517	44,84617	95,63605	24,00054	100	95,1365	100	100	64,05103	92,71235	97,85982	67,55236	67,28338	89,90862	99,51392	71,35818	49,86469	67,66426	99,5128	62,33139	11,28958	28,93209	61,25401	14,51896	95,82201	100	98,98134	99,83761	65,27858	92,60396	91,87583	57,14046	54,51786	94,50832	98,39682	77,38132	46,09327	74,75036	94,98902	57,88952	5,957186	15,84667	29,20266	9,20238	98,54463	100	99,75983	100	58,80817	96,02889	92,05715	48,52039	62,80704	70,62563	94,60281	67,77886	52,98222	54,20383	89,50584	58,98866	12,42008	11,77228	27,01447	11,1343	100	100	100	99,94756	66,75737	51,31977	67,07124	69,74752	54,40691	78,28181	85,66921	58,76505	45,94475	61,28475	85,15142	58,29244	7,283102	5,124613	15,20322	12,26486	100	100	100	100
5/15/2020 10:45:00 PM	52	62,42789	91,52348	80,02314	83,74641	57,60251	77,78902	97,34148	77,16691	58,10774	69,39344	99,09579	55,91402	35,37073	40,44091	91,68124	39,92878	100	100	100	100	68,07954	98,24181	96,15875	51,76144	53,75194	87,81844	99,89265	70,53452	68,12113	78,72037	99,81094	52,18896	17,40343	42,42706	95,08462	23,20258	100	97,35598	100	100	68,06815	96,61224	97,93794	74,24556	69,10789	92,8194	99,71188	70,14935	54,60349	70,2942	99,71886	65,13699	6,94014	19,59922	42,31654	9,246034	93,7795	100	99,03233	99,74374	70,98054	94,7972	93,24623	63,76154	59,32022	96,52962	98,95206	75,35423	48,91841	76,96024	94,2631	62,07097	4,332932	10,8229	21,32274	8,174527	99,01622	100	99,93176	100	61,20283	97,22957	93,31448	51,96011	65,6632	76,34608	96,01569	71,99733	56,27556	57,9749	91,43126	61,20373	9,427429	9,475299	17,86189	7,65176	100	100	100	99,94688	70,78526	58,17404	71,64864	72,17831	60,31223	83,06097	89,87498	59,72778	47,90112	63,64888	88,02207	59,46101	6,265749	5,768748	18,0104	17,04099	100	100	100	100
5/16/2020 12:45:00 AM	54	71,18121	95,78989	83,04494	87,8219	61,16476	81,21815	98,45394	79,27773	61,65997	75,26698	99,75941	62,24214	33,90604	38,49276	90,42053	37,52757	100	100	100	100	68,98472	99,5548	98,23573	58,20063	56,76566	88,56149	99,90184	75,11564	70,21199	83,45981	99,73738	54,41934	15,06024	40,92921	93,46286	22,19807	100	96,55151	100	100	71,91672	95,285	98,87608	74,79893	76,46994	93,57372	99,72314	75,21331	55,51034	72,02766	99,67847	67,12761	6,401898	16,18445	33,406	11,07234	96,30795	100	99,26227	99,86945	76,53888	95,55813	96,44439	69,6176	64,417	97,95383	99,35304	80,62818	48,23421	78,87164	95,70084	61,76938	5,141605	10,77282	22,76518	7,958251	99,43178	100	99,94308	100	68,52343	97,81152	93,94653	58,99052	67,98851	78,20465	96,77063	70,90407	57,0028	62,35094	91,86699	64,54652	9,949023	9,689711	16,77435	14,59853	100	100	100	99,94156	75,43946	59,86545	74,09628	79,61497	63,90093	88,77322	90,98773	63,18793	50,3719	65,37004	89,39061	66,83051	8,277451	4,248314	17,846	14,63023	100	100	100	100
5/16/2020 2:45:00 AM	56	69,43034	96,72283	84,78759	90,70693	66,64622	81,95148	98,38929	83,7786	64,40933	75,83527	99,89715	62,79302	31,70432	37,03664	89,17717	36,70218	100	100	100	100	76,52341	99,02569	98,68534	60,55295	65,06742	92,33733	99,83878	78,87136	69,42619	85,75908	99,97692	52,99873	12,9358	34,46521	90,98296	20,84722	100	95,27824	100	100	74,84438	97,09156	99,52891	82,27509	76,64449	96,35327	99,79237	82,24547	58,25894	74,82745	99,72391	68,10518	8,007225	16,43112	38,21245	12,38941	96,466	100	99,30606	99,86323	77,59581	96,5587	97,11959	71,47802	68,39122	97,2648	99,7485	85,45148	52,02407	81,40929	96,95002	64,35152	5,849912	8,722786	20,83306	13,21459	96,64125	100	99,94889	100	71,4957	98,38045	95,93591	57,65404	73,87738	81,87424	97,73708	72,71497	61,89566	61,88177	94,84416	66,25961	11,3925	9,380458	14,82482	17,29284	100	100	100	99,94812	78,65903	64,29708	77,46775	74,94592	65,22353	89,43261	92,39714	67,42243	53,60481	66,86138	90,26733	66,57556	13,36794	4,601431	17,43175	17,69929	100	100	100	100
5/16/2020 4:45:00 AM	58	70,7389	97,26839	89,49374	90,87326	72,02648	88,30992	98,97719	84,75271	65,01872	79,11721	99,95565	64,15582	28,97139	36,07254	85,62514	32,67318	100	100	100	100	76,24123	99,49078	99,45575	60,72681	64,2662	95,25406	99,93031	80,39228	69,22372	87,24656	99,96637	58,9984	8,210999	24,43662	78,82191	12,66067	100	97,36302	100	100	76,56306	98,23676	99,51495	79,38578	78,39812	96,74078	99,97417	83,58865	61,05527	75,91595	99,925	69,16611	9,071134	17,37332	36,17139	15,82456	96,40715	100	99,55647	99,84975	80,23997	97,09086	97,94865	77,10979	68,67505	97,99997	99,75761	85,64427	51,41854	82,14924	97,25962	66,39451	16,35665	7,753579	22,38941	11,84233	99,37955	100	99,89108	100	75,91298	98,91289	96,58405	63,57759	76,09424	85,89053	98,51575	82,13832	61,62046	65,84597	95,39539	66,53045	10,1615	9,937695	11,93827	16,18742	100	100	100	99,97023	83,92373	66,46635	78,52233	78,67319	69,86137	92,55443	92,88282	73,20465	54,63486	70,23886	92,0332	70,17988	8,776318	5,924099	17,42851	1,993465	100	100	100	100
5/16/2020 6:45:00 AM	60	79,4639	97,65115	91,52879	93,58939	75,57368	85,66327	99,18421	88,77812	69,73592	71,62218	99,96297	68,67921	23,0678	28,22171	78,71533	25,32369	100	100	100	100	80,51047	99,70512	99,63625	67,25064	65,47919	96,10121	100	80,82035	73,68777	87,47894	100	60,74429	5,910077	16,20551	69,44449	9,570415	100	96,24902	100	100	78,71656	99,04178	99,76073	86,10667	82,17099	98,01317	99,97507	87,14571	62,17881	78,90826	100	74,9882	7,966125	18,13094	39,0225	14,85052	96,82664	100	98,96787	99,84174	81,52382	98,31316	98,408	72,7906	71,40867	98,44807	99,79961	90,82754	52,46581	83,24616	97,67131	64,68632	2,91197	13,92828	17,6787	6,163311	99,29102	100	99,94178	100	78,85279	99,28085	97,05446	64,75064	79,42908	86,62556	98,01649	84,85045	62,42264	68,86135	95,28363	69,66532	10,85979	8,356474	12,75455	9,158171	100	100	100	99,9442	83,4929	73,55009	81,21291	78,07866	71,29808	93,77086	94,96346	73,8351	54,24541	72,73009	92,25402	73,03451	3,878206	5,227399	16,00775	3,816935	100	100	100	100
5/16/2020 8:45:00 AM	62	77,37732	98,39323	92,45973	95,16716	74,95566	91,17775	99,64288	89,11528	71,04104	82,20657	99,96312	67,7294	14,97907	19,06879	65,48389	17,6139	100	100	100	100	82,10655	99,92727	99,76535	71,4812	66,01556	97,15297	100	84,70808	72,69762	89,45699	100	60,96685	4,52006	12,68989	54,13744	9,46625	100	97,42388	100	100	82,29699	98,86791	99,69945	87,54179	85,91961	97,93947	99,93597	85,15321	63,61137	80,5066	99,87222	71,37828	9,249213	16,61859	29,20653	6,539153	96,84716	100	99,18781	99,85453	85,59488	98,67271	98,93484	80,06459	72,57246	99,13704	99,90572	88,96952	51,98441	84,33722	97,40322	68,70511	1,230451	14,27905	13,56605	0,5336124	99,11887	100	99,88133	100	81,25961	99,56261	97,15442	70,19852	81,83073	89,07832	98,82764	84,54501	61,90802	68,98569	95,68683	67,56003	14,41251	9,792081	10,77469	2,733546	100	100	100	99,9437	86,84406	76,50399	84,67514	83,08486	72,04218	94,77675	95,56815	73,9155	54,4697	74,21046	94,03729	70,17939	3,090531	4,625815	13,32808	2,797787	100	100	100	100
5/16/2020 10:45:00 AM	64	83,83772	99,6022	93,92269	95,64089	76,18169	94,21758	99,72909	91,26305	75,22078	86,0948	100	73,53794	12,10219	12,31854	55,90981	13,84305	100	100	100	100	87,63677	99,93479	99,91386	73,6901	70,25082	98,76727	100	86,19765	74,42287	92,01875	99,93176	62,01026	3,868396	13,49829	63,291	8,70669	100	95,97556	100	100	86,85801	99,39207	99,81599	89,26794	87,86715	99,28533	100	90,17497	64,09422	83,00204	99,93265	73,69778	8,122721	18,65205	27,28697	5,027285	96,27957	100	99,68204	99,81882	86,7077	99,62782	99,48206	84,51902	75,11716	99,43855	99,67548	92,4873	54,40091	84,03867	97,9521	68,47169	1,256908	8,689697	14,25212	1,083665	99,04212	100	99,87739	100	82,63042	99,564	98,28899	72,28815	84,71423	92,86639	99,06395	87,39722	62,62766	70,02355	95,50073	71,35023	10,14161	7,111862	12,21216	2,183286	100	100	100	99,97196	90,34821	80,88894	85,72827	85,15218	75,30739	95,39228	96,62709	74,71507	55,05698	74,65828	94,7038	72,83447	3,903625	5,03958	12,18591	2,449574	100	100	100	100
5/16/2020 12:45:00 PM	66	83,28734	99,19534	95,23382	96,56306	80,90724	94,1885	99,79305	93,52475	75,65291	84,31725	100	70,2569	13,15968	13,5693	59,64806	13,88415	100	100	100	100	91,43879	99,9656	99,9513	78,00128	70,96728	98,85997	100	90,13463	77,82887	91,26341	100	65,35091	4,006134	14,08212	64,42542	4,837672	100	96,28302	100	100	87,01986	99,87076	99,97141	92,77473	89,67749	99,23685	99,95414	90,23141	64,09822	84,4829	100	73,45843	5,647519	16,26982	24,7744	5,34911	94,76625	100	99,31056	99,82725	91,02108	99,86524	99,97673	84,19609	78,54035	99,29363	100	92,5105	53,07478	83,89299	98,4145	64,75382	0,3953912	9,088266	14,9712	0,6415092	99,05297	100	99,91635	100	86,13678	99,66767	99,54956	74,70913	87,58911	94,03839	99,51073	90,38717	64,43406	70,03108	96,81767	68,97919	9,191465	6,233421	11,30201	4,157756	100	100	100	99,95041	91,88336	81,27245	87,99445	90,34877	79,35104	96,23763	96,84766	78,08451	55,99061	74,98557	95,76923	71,5806	3,876548	4,131231	10,42924	2,127749	100	100	100	100
5/16/2020 2:45:00 PM	68	87,89449	99,38627	96,02392	97,39383	78,85783	96,77567	99,81412	95,17656	76,32143	85,31948	99,9801	75,85807	12,42353	14,4047	65,32163	16,52354	99,95317	99,78297	94,34966	99,17966	90,92811	100	100	77,8563	74,6357	99,38081	100	91,51691	80,02445	92,44515	100	63,16264	5,471168	12,26183	65,87485	4,433577	99,51218	67,26632	93,85777	98,6151	87,58801	99,87946	100	92,67995	91,1571	99,57395	100	95,35374	65,80074	86,73222	99,9808	77,07533	5,437389	14,57048	29,5939	7,05971	62,95549	90,99657	81,36536	87,16906	92,21279	99,84798	99,97209	88,5425	81,34353	99,59963	100	92,89975	51,44762	83,60266	97,07449	67,27392	0,3825431	9,447598	14,66408	0,7233643	73,69778	88,47888	82,40599	65,11376	86,29408	99,78049	99,08876	78,65523	89,12716	95,33813	99,40775	94,78484	60,99228	67,52963	95,95657	70,27064	9,164042	7,867139	12,76021	4,906816	99,51614	99,97935	100	66,57327	92,85277	83,81065	90,12759	92,85954	80,19743	97,68927	97,40557	80,75459	55,70396	75,4865	93,43349	73,2823	4,179929	4,061049	10,93018	2,488603	96,85442	99,71541	98,18387	97,91922
5/16/2020 4:45:00 PM	70	90,16855	99,81281	96,34892	99,01186	86,53432	96,94387	100	96,39112	79,54008	90,95981	100	77,06953	12,30956	13,63022	64,14263	15,82401	22,75324	6,222024	35,49776	17,58303	91,97565	99,95711	100	83,6124	81,61106	99,43918	100	95,5962	83,6077	93,22717	99,97721	67,54055	8,432666	12,41725	71,80743	4,350616	19,69468	35,57327	41,44783	31,61458	91,03179	99,98093	100	97,81084	92,96641	99,87843	100	95,22629	66,62792	87,65114	99,97589	77,56984	6,503371	16,36736	32,0785	7,516163	38,25611	14,43558	53,48543	61,66605	93,22288	99,92022	99,70774	90,23693	86,16325	99,61269	100	94,67542	50,09685	84,84085	98,13515	66,23114	0,1193634	9,482206	14,64288	0,5854885	37,81802	8,802015	46,9793	8,306326	89,70609	99,95938	99,48332	82,07891	91,51367	95,92328	99,85854	96,17899	62,33131	65,85268	97,85175	71,79115	9,546862	8,961373	13,4243	4,049168	98,18165	99,52926	99,33721	31,89725	94,15112	86,36398	92,61426	94,3426	82,57135	98,43978	98,49926	85,2774	56,25898	77,78246	94,48186	75,95726	20,30525	4,543891	13,01033	2,515059	94,18497	98,76347	49,13594	34,90522
5/16/2020 6:45:00 PM	72	89,02734	99,92629	97,36848	99,38012	85,29406	97,61799	99,96996	97,71282	83,45318	86,00498	99,92112	81,04104	12,01861	13,94086	66,5529	16,78921	9,353655	9,86986	36,86907	13,68327	94,30219	100	99,98032	87,06379	82,86583	99,79837	100	96,21194	85,90234	93,9419	100	67,7187	4,512047	8,53621	71,48113	11,29069	6,798602	15,97404	34,91061	10,36458	92,45827	100	100	96,5176	95,21918	99,93391	100	96,23619	69,6694	90,26186	99,87097	76,74583	6,698235	19,39483	32,3622	8,568746	21,64953	15,27402	31,6936	39,00814	94,8432	99,9801	99,93065	92,98754	88,21909	99,81412	100	95,01547	51,94989	83,65032	98,02048	63,75387	0,2751989	10,11328	14,66077	0,5765086	25,3938	9,682596	28,99681	5,644963	92,24048	99,97997	99,84686	84,49332	93,16058	96,60409	99,77667	96,65804	62,46423	65,54957	97,17915	73,48737	10,93197	9,059943	13,98286	4,316285	93,72755	88,83482	95,7671	21,13278	95,88217	90,43989	95,00877	95,74921	85,42744	98,86226	98,81624	86,05542	56,26892	74,68385	94,69157	77,40331	24,11942	11,47318	24,72287	2,679252	40,75922	96,65279	19,58334	18,12362
5/16/2020 8:45:00 PM	74	91,60706	99,87193	98,27143	99,45547	86,49992	97,98762	100	98,23656	81,47789	91,98076	100	83,70855	12,60962	13,87993	68,87447	14,612	6,180509	7,087755	35,45948	6,69858	96,3856	100	99,95627	89,25481	81,13989	99,77212	100	97,97601	87,61881	94,11901	100	68,07423	5,589565	9,495468	79,55965	8,025254	3,54892	8,790825	28,95398	3,759878	96,31562	99,96732	100	98,90377	96,18314	99,931	100	96,53971	71,97965	89,81447	100	80,816	5,892532	21,07068	33,45049	8,504229	7,312874	19,49118	20,80861	8,88373	96,86146	99,94392	99,97375	93,92049	88,72582	99,89321	100	98,49981	51,79191	84,64951	98,16292	65,57941	0,3381963	10,00111	14,75554	0,4914069	9,408985	3,648044	12,16781	4,606543	95,17932	99,97659	99,75555	84,68143	95,41888	98,19643	99,9547	97,44364	60,50654	65,55482	97,41843	72,60624	11,59821	9,217784	13,643	4,668436	72,47983	17,02565	20,31395	15,10064	97,14391	93,43005	96,49522	97,17086	88,72216	98,97028	99,28617	86,20517	56,69775	77,27384	93,92249	76,30222	29,75146	19,99641	49,18863	2,524591	7,276333	79,05028	10,8888	10,69863
5/16/2020 10:45:00 PM	76	93,53525	99,97687	99,13385	99,73055	89,84976	99,40954	100	99,07902	82,89118	93,59534	100	86,4142	16,7604	13,48772	71,57748	16,11668	1,436782	13,75339	41,82734	5,284731	94,05	100	100	88,94459	80,149	99,981	100	98,00557	88,0218	95,55489	99,97942	70,96471	13,97602	10,45072	64,43904	23,0589	3,059032	13,23995	29,32202	0,9121491	96,33289	99,95655	100	98,24844	96,16663	99,89833	100	97,48074	71,04429	89,63818	99,97949	84,67493	6,065636	22,78708	35,63419	9,243548	8,62297	31,86409	18,78723	7,846901	98,25687	99,9607	99,94868	94,68888	92,99099	99,95827	100	98,39737	52,94188	85,6172	98,52239	64,91338	0,1458195	10,04227	15,08165	0,5393457	12,33442	7,93732	8,266123	4,403804	96,18265	100	99,91442	88,48856	97,49959	98,62283	99,77834	98,01496	63,84789	65,56111	97,60167	71,15482	11,66812	9,833043	13,73653	4,481101	68,02243	50,32673	48,89893	13,73626	98,49463	93,04281	97,21307	98,31165	87,70039	99,40692	99,82967	90,35574	58,16044	78,99639	95,42848	78,42893	26,94974	27,01377	56,96867	6,044844	41,91471	62,75848	11,00582	17,76124
5/17/2020 12:45:00 AM	78	93,74371	99,95497	99,7581	99,78386	92,82617	99,34496	100	99,56944	84,20811	93,2903	100	87,44522	19,52275	13,78785	69,39103	17,24428	4,430468	14,68115	60,14464	7,416003	97,85913	100	100	89,6078	86,98828	99,90752	100	99,03127	88,73667	94,83249	100	73,16521	11,29628	12,79461	55,89059	58,59837	5,390004	19,70684	34,94792	1,768139	96,62723	100	99,98065	98,00219	97,61509	99,93134	100	98,82764	72,45994	89,67632	100	85,59385	5,611185	24,93901	33,54043	9,76825	21,3646	27,58393	24,41347	6,226239	98,58126	100	99,97576	98,00647	92,03056	100	100	98,79897	52,27185	85,41611	98,86605	66,33337	0,2864583	10,44664	14,74553	0,4547276	15,84626	16,20621	11,52561	4,992815	96,45813	100	99,87222	92,44052	97,78736	99,47337	99,97879	98,89023	64,8356	66,98842	98,15222	73,06697	12,75392	8,964412	14,73551	4,817639	58,60177	47,22618	27,93711	18,7949	98,52254	96,38519	98,56136	98,36289	89,71493	99,33583	99,85453	92,40267	59,20908	76,89586	96,59061	78,6305	28,8302	25,48844	51,67917	6,579631	41,7682	35,57064	11,87224	12,81133
5/17/2020 2:45:00 AM	80	94,27408	100	99,73703	99,70878	92,99804	99,64599	100	99,79243	86,7307	93,85831	100	89,55964	17,83986	12,73424	59,05842	17,39272	5,572847	9,454576	73,02907	9,870829	96,00395	100	100	93,59575	86,14066	99,96361	100	98,96545	90,23824	95,45756	100	75,26443	8,459052	10,53638	24,15092	16,07247	7,005829	27,16899	35,39125	3,896372	97,98672	100	100	99,1342	98,64812	99,94847	100	99,01844	77,2418	89,24168	100	85,19099	5,015473	24,98163	33,85887	10,1519	16,56719	29,18406	40,21573	4,767974	99,23533	100	100	97,24477	94,34005	99,94653	100	99,04842	53,14532	85,04967	99,23209	67,5697	0,7890556	10,83451	14,80238	0,5042551	21,2051	21,44328	16,78769	9,564198	97,93871	100	99,96996	94,95939	98,92262	99,69578	100	99,094	64,65228	67,17673	97,52791	73,32567	12,3968	9,153197	13,9068	4,706496	8,445098	9,497541	5,929971	26,09223	98,85728	97,07194	98,64467	99,37534	93,02208	99,85246	99,78075	94,18062	59,54472	79,47861	96,9275	77,70958	31,13423	27,74419	65,31457	11,11005	41,91237	33,07685	13,27331	12,73734
5/17/2020 4:45:00 AM	82	97,33726	99,93617	99,67451	99,94405	95,89993	99,81999	100	99,59204	87,47031	94,73565	100	90,48284	17,63062	12,00079	47,29429	17,86797	7,181558	10,77966	74,72101	14,35255	98,66006	100	99,97783	94,6044	88,7623	99,92699	100	98,66082	92,59637	96,49149	100	73,50001	2,401567	10,51344	9,379698	9,133095	7,890143	21,63683	41,25331	5,192721	98,69018	100	100	99,88575	99,39725	99,97126	100	98,74848	75,18886	91,77809	100	85,03054	4,98128	26,05216	33,62552	9,979554	22,5324	31,88619	54,5461	6,185898	99,55045	100	100	97,42699	95,32701	99,96843	100	99,65974	53,86861	85,01064	99,03777	68,72721	0,7797994	11,04056	15,0755	0,2428713	26,6005	18,95108	12,76132	10,59164	98,93782	100	99,97942	95,96499	99,12522	99,53878	99,88189	99,50134	64,10152	71,00948	98,12825	73,19001	12,60589	9,1208	14,16687	5,179184	46,81932	23,34736	13,22281	30,52277	99,48214	97,74267	99,35194	99,36057	95,67481	99,88306	99,87028	91,87141	61,58971	80,81738	96,94823	79,65234	31,2288	29,72923	64,85902	10,28901	46,8951	28,86804	21,44321	17,4973
5/17/2020 6:45:00 AM	84	97,52466	100	99,97942	99,97099	96,97758	99,96553	100	99,786	90,2877	96,49868	100	90,54225	9,088058	10,39629	34,3167	18,57987	8,573442	13,19263	73,39088	12,11663	98,05267	100	100	97,78204	96,68477	100	100	99,75935	97,40302	98,60619	100	83,29017	6,248895	9,744003	0,5312638	6,479402	9,234362	22,72394	47,3966	5,782908	99,44166	100	100	99,90897	99,95835	100	100	99,10291	90,36977	96,73036	100	89,01352	5,201218	26,86015	35,19466	9,205626	31,46041	38,30377	55,12585	6,295797	99,97755	100	100	99,71617	98,62768	99,981	100	99,6665	72,53045	88,85956	99,73483	77,22308	0,4992816	11,29082	15,81241	0,3947695	25,9127	25,73449	16,78728	11,31383	100	100	100	98,85126	99,96118	99,96208	100	99,90675	75,87789	75,29758	99,12985	74,61414	11,68483	9,861157	14,50742	4,464178	6,798465	5,836718	8,919098	31,8205	99,97168	99,5316	99,9513	99,4925	99,70871	99,95973	100	98,30204	85,18368	89,85784	99,07079	88,27386	40,42026	37,23323	76,98987	13,68016	46,14273	18,1471	19,50438	19,72432
5/17/2020 8:45:00 AM	86	98,33513	100	100	99,97258	98,08384	99,9332	100	99,80361	90,63923	96,81539	100	91,83107	10,07667	11,52168	34,22379	21,06598	6,87507	17,83067	79,18739	16,70942	98,85928	100	100	98,33694	97,21416	100	100	99,7411	95,46011	98,19794	100	81,07877	18,7824	13,44655	1,404109	2,952241	13,33934	26,26015	49,47612	6,668255	99,27064	100	100	100	99,89971	100	100	99,8336	92,25091	95,79618	100	90,61381	4,839122	28,05779	36,04568	8,837865	38,1163	34,31138	60,68165	7,516856	100	100	100	99,89259	99,12185	100	100	99,79816	68,97526	89,42743	99,60994	75,0489	0,3993977	11,16676	15,54397	0,2751989	24,7965	31,83445	17,70046	12,6146	100	100	100	99,36449	99,95482	100	100	99,96422	77,66427	74,77799	98,84132	80,1758	12,02641	8,988659	14,48393	4,634519	35,75983	26,43036	7,53516	29,33453	100	99,97811	99,87988	99,50536	99,12923	99,97437	100	98,9399	84,66782	91,70687	99,39738	88,31641	40,6641	41,78714	80,29855	13,80547	46,19391	17,18266	29,52566	14,79989
5/17/2020 10:45:00 AM	88	99,0938	100	100	100	98,788	100	100	99,92712	91,17754	97,22253	100	93,38044	14,44456	12,44571	33,72457	17,95728	9,733644	20,97798	73,63886	15,51973	98,99122	100	100	98,85465	98,04881	100	100	99,79837	96,11813	99,01678	100	83,68252	17,08002	12,61287	0,557789	1,562845	9,618011	23,2914	49,42501	6,816977	99,19907	100	100	99,93645	99,95019	100	100	99,89003	88,59278	95,65947	100	90,62189	4,599843	27,64112	34,51377	9,39144	32,58144	41,26658	61,36564	8,642448	100	100	100	99,96408	99,4369	100	100	99,92368	70,35326	90,29993	99,67894	73,72548	1,232109	11,97986	15,33074	0,06037245	25,65947	33,81646	21,90001	12,4265	100	100	100	99,55785	100	100	100	99,95635	79,13641	74,79837	99,50349	76,90926	12,45434	9,184972	14,66464	4,702006	8,728378	8,166309	8,456635	28,49573	100	99,93162	99,94377	99,92638	99,79844	99,92623	100	99,07935	84,07825	91,27272	99,6585	86,93703	39,83007	44,43233	83,72437	22,67732	47,48909	21,43347	25,41328	23,43715
5/17/2020 12:45:00 PM	90	99,00062	100	99,97617	99,98045	98,91661	100	100	100	91,96742	97,9394	100	95,06715	13,59085	12,29326	16,51781	15,3058	12,09494	16,14687	79,21944	13,37665	99,44663	100	100	99,16142	98,58802	100	100	99,8861	97,05598	98,90356	100	86,53031	12,65273	11,13078	0,803907	1,803783	13,03133	27,89297	54,27256	7,705157	99,33688	100	100	100	99,92947	100	100	99,98122	87,11034	96,875	100	91,18901	4,681767	27,5945	34,64371	9,507902	37,38568	35,80646	65,04289	7,686022	99,97623	100	100	100	99,7746	100	100	100	64,80312	88,95184	99,43275	73,27599	1,024191	11,73754	15,78256	0,4223309	30,7472	28,86681	17,6012	12,25361	100	100	100	99,73689	99,97721	100	100	100	66,76752	75,1977	98,89603	74,83201	12,57854	9,154095	14,69793	4,587824	15,07315	18,9164	8,321246	33,52868	100	99,82303	100	99,9482	99,89466	100	99,97879	99,41272	84,95338	91,67475	99,41943	88,71643	38,17108	42,23579	85,38635	18,69571	46,10687	15,4749	26,46745	23,76091
5/17/2020 2:45:00 PM	92	99,72246	100	100	100	99,30165	100	100	100	93,18082	98,43972	100	94,7313	14,46466	11,57576	7,497513	17,85402	15,22837	22,41711	77,00673	17,14578	99,94025	100	100	99,55564	99,08826	100	100	99,89666	97,57191	98,79663	100	86,93392	8,60508	11,29234	0,4932029	0,7360052	10,95124	30,02867	52,86956	9,882641	99,58624	100	100	100	99,95966	100	100	100	91,28026	96,5225	100	93,18005	4,164042	27,36205	36,09271	9,063675	37,67187	40,6326	67,94416	9,255289	99,94653	100	100	99,98038	99,2825	100	100	99,97659	66,03505	90,11245	99,61739	71,28178	2,033668	12,62302	16,00657	0,4268899	25,52766	32,18397	23,26805	15,83175	99,9808	100	100	99,91877	100	100	100	99,97058	69,83477	74,1161	99,23388	74,16232	12,32434	9,562542	15,65339	4,428534	32,75379	21,62798	7,630278	28,05115	100	100	100	99,97832	99,85888	100	100	99,19174	83,14862	91,40991	99,73814	86,17858	36,71032	39,8068	84,23872	13,67858	44,76569	15,53133	23,05578	25,75783
