# Supplementary material for: Neuroblastoma signalling models unveil combination therapies targeting feedback-mediated resistance
Source: PLoS Comput Biol. 2021 Nov 4;17(11):e1009515. doi: 10.1371/journal.pcbi.1009515 (PMC8604339; doi:10.1371/journal.pcbi.1009515)
Supplement: S2 File — (ZIP) [file pcbi.1009515.s023.zip › drug_sensitivity/RO512_test/KELLY_RO512.txt]

Label: KELLY_RO512
Metric: Phase Object Confluence (Percent)
Cell Type: KELLY
Passage: 1
Notes: 
Analysis Job: KELLY_RO512

Date Time	Elapsed	B2, Image 1	B2, Image 2	B2, Image 3	B2, Image 4	C2, Image 1	C2, Image 2	C2, Image 3	C2, Image 4	D2, Image 1	D2, Image 2	D2, Image 3	D2, Image 4	E2, Image 1	E2, Image 2	E2, Image 3	E2, Image 4	F2, Image 1	F2, Image 2	F2, Image 3	F2, Image 4	B3, Image 1	B3, Image 2	B3, Image 3	B3, Image 4	C3, Image 1	C3, Image 2	C3, Image 3	C3, Image 4	D3, Image 1	D3, Image 2	D3, Image 3	D3, Image 4	E3, Image 1	E3, Image 2	E3, Image 3	E3, Image 4	F3, Image 1	F3, Image 2	F3, Image 3	F3, Image 4	B4, Image 1	B4, Image 2	B4, Image 3	B4, Image 4	C4, Image 1	C4, Image 2	C4, Image 3	C4, Image 4	D4, Image 1	D4, Image 2	D4, Image 3	D4, Image 4	E4, Image 1	E4, Image 2	E4, Image 3	E4, Image 4	F4, Image 1	F4, Image 2	F4, Image 3	F4, Image 4	B5, Image 1	B5, Image 2	B5, Image 3	B5, Image 4	C5, Image 1	C5, Image 2	C5, Image 3	C5, Image 4	D5, Image 1	D5, Image 2	D5, Image 3	D5, Image 4	E5, Image 1	E5, Image 2	E5, Image 3	E5, Image 4	F5, Image 1	F5, Image 2	F5, Image 3	F5, Image 4	B6, Image 1	B6, Image 2	B6, Image 3	B6, Image 4	C6, Image 1	C6, Image 2	C6, Image 3	C6, Image 4	D6, Image 1	D6, Image 2	D6, Image 3	D6, Image 4	E6, Image 1	E6, Image 2	E6, Image 3	E6, Image 4	F6, Image 1	F6, Image 2	F6, Image 3	F6, Image 4	B7, Image 1	B7, Image 2	B7, Image 3	B7, Image 4	C7, Image 1	C7, Image 2	C7, Image 3	C7, Image 4	D7, Image 1	D7, Image 2	D7, Image 3	D7, Image 4	E7, Image 1	E7, Image 2	E7, Image 3	E7, Image 4	F7, Image 1	F7, Image 2	F7, Image 3	F7, Image 4
5/13/2020 6:45:00 PM	0	9,768803	13,19138	13,82578	8,696879	9,045785	7,786044	17,84324	25,67218	10,77572	8,474801	19,71879	14,41216	9,262684	11,50731	25,51496	13,72479	6,016109	7,357773	38,64721	9,660353	11,8406	17,68243	19,69786	11,51746	11,51014	13,20319	24,96201	8,191382	12,30651	11,69913	33,36015	12,65425	9,570623	12,22998	41,03974	15,50971	5,45756	8,109529	32,18439	11,52609	12,06489	14,97147	22,20429	12,00113	12,13259	16,41516	26,16891	12,42754	11,00222	11,12421	40,57643	21,26844	8,98175	9,423422	32,91391	14,85764	5,497072	7,243797	27,06516	15,57761	10,63827	17,17749	27,97994	12,30106	12,154	10,32873	35,54024	13,97491	10,11998	11,37157	40,85405	17,39335	10,33916	7,777273	33,65888	24,61967	8,310882	6,424348	22,38064	20,65436	10,79182	7,924474	33,63733	12,90596	13,46624	13,35261	35,36411	19,90074	12,44108	12,87632	28,97815	16,0684	10,54425	10,35954	27,13079	23,51142	6,628398	3,903833	15,66272	21,5882	12,0624	9,704077	31,98207	9,146084	12,08319	10,23562	35,23956	15,99594	10,48823	11,48569	21,68871	17,19358	10,41148	11,4984	17,78943	24,0377	4,508247	6,279426	20,25689	31,76669
5/13/2020 8:45:00 PM	2	10,31133	14,78041	15,16398	9,793257	10,40223	8,339135	19,09849	29,56813	11,4678	12,21078	21,96245	16,38208	9,916972	9,02893	27,20394	15,12835	6,497293	5,097259	41,76192	10,75238	12,11601	19,84106	22,06421	13,84429	12,46111	14,05918	26,64822	15,12199	12,32365	6,937721	35,86201	14,08599	10,28211	12,85719	44,44498	16,27155	6,089675	6,571963	33,7219	12,25333	12,27875	17,30762	23,53532	12,1683	13,09827	18,15415	27,89615	13,67719	12,12291	11,85269	44,23954	23,59844	10,08331	10,23665	35,67985	16,23121	5,457905	7,30707	29,46881	17,26742	10,33688	19,32492	32,04079	12,42181	12,75123	11,42967	38,40379	14,51557	10,36113	13,26702	43,35828	19,00289	11,30395	8,647423	37,08036	26,18962	9,399732	7,208638	24,77944	21,16925	11,15246	15,55026	36,58807	14,13994	14,15036	15,03647	38,66123	21,37227	13,18675	13,1221	31,0407	17,90085	11,92978	11,83065	28,22938	23,87447	7,573081	3,038103	17,46105	22,08243	13,62359	10,14692	33,39585	10,20909	13,20478	11,38988	37,42077	17,07428	10,70616	11,88585	23,16154	19,08813	12,21085	12,99327	19,62312	27,40191	4,740619	6,700376	22,09439	33,63361
5/13/2020 10:45:00 PM	4	9,981072	15,64766	15,7664	11,32813	10,16751	11,0684	19,88837	28,9066	12,01633	12,433	22,60887	17,7658	10,51821	13,05482	27,29596	15,01996	6,90954	8,466511	43,87718	11,12504	12,71655	20,71611	21,78168	14,13883	13,20195	14,8501	28,02256	14,29543	13,30418	12,16008	35,24405	15,05968	10,57817	9,529247	45,30186	17,18225	6,074203	9,146704	36,32024	12,60762	13,0629	19,4447	24,36588	12,01377	13,67112	19,7304	29,31518	13,79462	12,67773	18,17135	45,6842	23,71912	10,01499	10,62279	37,23698	17,26722	5,428202	8,169278	31,09783	17,08554	11,72593	20,89923	33,34197	12,77015	13,6839	12,08983	40,44022	15,70893	10,84528	14,3033	44,86751	19,55287	11,5051	9,601155	39,9486	27,07967	9,539953	7,599539	25,75071	21,15288	11,83659	16,82381	37,18156	14,63369	14,78393	16,00727	40,60276	21,57224	14,50314	13,8713	33,44296	18,41298	12,13494	11,8109	30,58942	24,07024	7,332008	4,616697	17,54718	23,10427	13,90217	10,78008	35,66624	9,88768	13,97291	8,7433	38,32622	18,26371	11,31604	12,71662	23,35641	19,19326	12,30818	13,43833	19,5946	26,93544	5,271193	7,261205	22,15538	33,48764
5/14/2020 12:45:00 AM	6	10,71328	12,86375	15,90904	11,72925	10,65947	9,44967	20,66859	29,13019	12,46588	8,80837	22,70267	16,27508	10,07198	13,86418	28,56288	15,95982	7,13438	7,62772	44,76556	12,30983	12,83764	20,9002	22,78784	14,90689	12,42567	15,65111	28,1116	14,37203	13,41989	12,17306	38,15263	15,18512	10,85295	9,852177	44,75009	17,5201	6,332754	6,233214	37,43307	12,9559	13,5865	14,86682	25,98475	13,30363	14,006	19,90467	29,43482	14,49402	13,32221	17,60735	47,34734	23,45228	10,29171	11,99554	38,31621	16,56139	5,765431	7,838749	32,94706	18,71077	11,40998	21,38518	34,28209	13,24554	13,76458	10,27969	39,37183	15,00394	11,29041	15,28411	44,87683	21,82603	11,97585	7,894907	40,95402	25,7606	9,831108	7,39977	26,37972	22,44529	12,50276	17,40854	37,53806	14,73115	16,21408	16,75729	40,51759	22,64679	14,59929	14,14905	32,70219	18,52018	12,11317	12,69949	30,54646	24,47143	8,14524	4,612484	17,63601	24,36671	14,21813	10,99048	36,62695	10,09111	13,83621	12,58724	39,44698	18,37961	10,86663	12,56915	22,99686	19,49955	12,4169	13,20554	20,22029	28,73411	5,788779	7,217548	23,22585	33,95148
5/14/2020 2:45:00 AM	8	10,28694	16,2902	15,95567	11,82319	10,53272	12,69183	19,96981	28,66006	12,70474	12,95093	24,1619	17,73672	10,6775	13,91986	28,64978	17,09535	6,837976	5,495206	47,10041	12,23551	12,58565	18,53199	23,37209	13,8847	13,18344	16,09189	27,46464	15,61526	13,93554	12,78625	37,78292	15,77158	11,60837	14,1572	47,03168	17,83751	6,463446	9,29273	38,322	13,26896	13,47819	19,38992	26,05126	13,99494	14,07376	21,42124	30,34642	15,23762	12,99016	18,68935	46,84032	23,85555	11,06881	11,45025	37,92013	16,7573	6,082767	8,217977	33,05798	19,82116	12,13417	21,19302	35,43283	12,99935	14,07998	10,48353	40,32819	14,98169	11,14894	19,88685	46,00126	22,39459	12,01972	8,462711	41,45358	27,75959	8,710903	8,160436	26,75806	22,49496	12,23323	17,80615	38,62953	15,94275	15,66396	16,14231	41,42857	22,42298	15,20805	14,53194	33,48536	20,57761	13,31268	12,31605	32,29533	25,17172	7,875498	4,661596	18,92966	23,43563	14,30731	11,08774	36,64691	10,90925	14,52337	12,30327	39,38183	18,36726	12,30762	13,50513	23,59741	19,24963	13,05095	14,08958	20,04089	27,42298	5,712934	5,743189	23,85769	35,5781
5/14/2020 4:45:00 AM	10	10,54114	17,56742	16,39174	12,72256	11,01487	9,759892	20,71003	29,94599	13,47128	9,35939	23,75974	19,95503	11,11758	13,31717	29,57663	16,26381	7,168021	7,948648	46,09154	13,2827	13,08535	17,08817	24,15997	13,97277	13,9948	17,23482	28,62511	15,24066	13,53946	13,58532	38,62898	16,47712	11,93206	14,21509	46,4944	17,79689	7,039954	9,721829	39,40628	13,4775	13,55493	15,64641	26,83611	14,13855	14,7543	23,14606	31,66708	16,17318	13,69011	19,52738	50,03565	24,64122	11,15157	17,26403	38,70338	16,97799	5,998011	8,511757	33,2854	20,5705	12,48722	22,80891	36,64989	13,11347	14,41161	12,29657	42,97773	15,0029	11,91914	20,90572	45,94939	21,80938	12,5766	14,46363	40,99483	27,36095	10,49486	7,909415	26,81374	23,9354	12,78466	17,97717	39,32554	15,10154	16,61202	17,82245	42,54441	22,51893	15,91291	14,78131	33,69163	19,86337	11,79107	13,01054	31,5759	25,77303	8,456357	4,876838	19,26904	24,93679	15,52608	11,35085	36,74915	12,58289	14,482	12,91618	41,01286	20,19991	11,90553	13,41947	24,3551	19,60385	13,52529	14,51743	21,02281	28,29576	5,821797	6,612029	24,06844	36,09823
5/14/2020 6:45:00 AM	12	10,60635	14,01505	17,00314	13,30453	11,04367	9,607924	22,35591	29,96844	13,73625	13,76865	25,91491	16,46842	11,13354	10,70975	30,44734	17,64617	7,160422	8,750001	48,4538	13,74413	13,83151	18,47287	25,19859	13,87924	13,55065	17,34631	29,39828	17,07429	13,88207	13,60964	41,51712	17,16105	12,01198	14,6245	47,9072	19,47792	7,02821	10,04973	38,43019	13,9727	14,20279	17,70626	26,30098	14,16618	15,48809	18,07209	32,53005	15,7742	14,6578	19,47826	51,61666	23,71519	11,31183	17,61197	40,80647	17,58233	6,363216	8,535311	35,66983	21,85476	13,58063	23,35564	36,15426	13,55431	14,62429	13,5541	43,10069	15,94641	11,78645	21,59076	46,52507	21,95617	12,66716	10,40748	40,79341	27,13805	10,93018	8,150283	27,3557	23,37706	12,60845	15,08703	40,51509	15,30165	17,50525	18,36331	43,03596	23,2338	15,80612	15,37115	34,09455	21,14839	13,64936	13,57455	33,2485	25,8647	8,555345	4,871519	20,36451	24,99745	16,06736	11,95982	39,83297	12,43217	15,46488	13,42859	42,19144	20,22733	11,00602	14,32526	24,5392	20,40154	13,67181	14,59273	21,73008	29,8117	5,969896	8,031402	24,83166	36,63309
5/14/2020 8:45:00 AM	14	11,078	18,4261	17,67912	13,55106	11,86609	14,02188	22,73527	29,7943	14,33156	12,71075	27,1453	17,62738	11,06149	15,59004	31,93207	17,96467	7,399909	8,778738	50,41881	15,64593	13,7308	17,19441	26,26693	15,56497	14,34723	12,6548	30,66376	15,33405	14,72666	15,17421	40,51738	17,97317	12,33201	14,33086	48,20507	20,09022	7,129131	10,0373	40,12143	14,10906	14,34295	21,98566	27,41787	14,9122	15,79078	19,05345	33,63361	16,69326	15,13214	21,27556	51,5475	23,56495	12,15006	18,17218	40,63177	17,12658	6,491075	8,862732	36,50558	21,58184	13,99916	23,6756	38,2606	13,83234	15,30794	13,12597	44,23836	15,82871	12,07739	21,34374	48,03307	23,46458	13,06891	14,66795	42,34037	29,27601	11,13361	8,693981	28,3218	24,57712	13,05523	20,21005	42,04997	17,22577	18,48385	18,89189	42,87135	24,16405	15,62065	16,59469	35,73829	21,7432	14,20093	14,19602	34,51039	26,80026	9,12923	4,426807	20,51344	26,64947	16,41758	12,91446	40,48437	12,2239	16,47954	13,83503	42,96536	21,80013	12,11981	14,47765	26,70991	21,06826	14,20051	14,81971	22,29795	30,20164	5,945374	8,724442	25,68171	38,67215
5/14/2020 10:45:00 AM	16	12,06081	18,599	18,31407	13,72209	11,94456	15,01299	24,1695	31,14141	14,57919	14,88119	27,61467	18,01863	12,49876	14,76846	32,77119	18,467	7,658253	7,899398	50,42275	15,92023	15,22947	18,51915	27,04472	16,44555	15,17449	17,64692	32,50512	19,66491	15,66168	15,65913	41,52064	18,3343	12,84303	15,0268	49,43178	20,60034	7,51347	10,31471	41,73236	15,24508	14,95593	21,80247	28,65681	15,03965	16,808	19,5041	34,49699	17,76857	15,92783	21,61093	52,16755	25,18382	12,6758	18,62421	43,4721	18,45953	7,134725	6,209867	36,83287	23,15553	14,18608	25,32425	38,74295	15,03619	15,36956	13,59258	44,62147	17,02352	13,49159	22,35025	48,00986	23,32228	13,30736	10,61201	43,64169	30,29108	9,805139	8,601762	28,27455	24,11465	13,79504	20,92037	43,40345	18,42126	18,54857	19,95621	43,4174	24,19436	16,33434	16,73726	37,61127	22,45807	14,06492	14,9218	35,60476	28,33154	10,12427	5,455833	21,70024	27,36703	17,74246	12,46325	40,8716	12,59298	17,18121	14,06285	43,75643	21,33317	13,03893	15,45266	27,1102	22,09439	14,21523	15,9241	21,98366	28,96601	6,406319	8,880486	26,33558	39,91937
5/14/2020 12:45:00 PM	18	12,75593	19,60723	18,61247	14,44788	12,66924	15,44423	24,528	29,37175	15,92783	15,73608	29,41879	17,85926	12,39176	13,21563	34,67534	19,91497	8,344178	9,207352	51,55608	16,23888	15,25766	20,34304	27,60735	16,41371	15,9594	19,20121	32,51485	16,26678	15,64165	11,83307	43,29755	18,81161	12,94319	15,58024	50,82883	19,87456	7,901194	9,914691	41,23791	15,02197	15,70727	23,16265	29,53533	15,49527	17,62192	20,70008	35,05899	16,99098	16,31182	22,65072	53,07665	25,54494	12,86424	19,86185	44,11369	19,04869	7,657423	9,951921	38,06684	23,71387	14,77896	26,26762	39,9493	15,67688	16,41599	13,92124	46,43533	17,70329	12,99099	23,21521	50,54473	25,97038	13,61848	15,64621	43,60805	30,94317	11,63213	8,870813	29,24941	25,16544	14,61898	20,68883	44,20355	18,06843	20,04994	20,61789	46,65182	25,79804	17,65632	18,00267	38,36338	23,74047	14,82752	15,5057	36,72421	28,59167	9,743658	5,595919	22,59125	27,98166	18,48288	12,68395	42,03567	12,97732	16,97758	15,02369	43,70304	21,52292	11,82402	15,8562	27,77927	22,41967	14,68253	15,734	22,50028	30,32321	6,399757	9,034525	27,44751	41,04961
5/14/2020 2:45:00 PM	20	12,98823	20,15742	19,77778	14,98273	12,70668	15,89529	25,21938	30,88707	16,81981	16,70065	30,43125	16,74569	13,03444	16,12705	37,3461	20,57099	8,970628	10,12454	52,98416	16,5549	16,01425	25,37169	30,07771	17,71006	17,20995	20,28508	33,19663	15,17787	16,21173	16,37765	45,37156	19,18663	13,56577	15,89212	51,9219	21,8846	8,059655	10,42288	42,08666	14,98626	16,42041	24,27933	30,43843	15,44637	17,76111	27,33629	37,96599	18,5711	16,91479	23,41644	56,17941	26,49481	13,62166	19,63231	45,00297	19,44304	7,632073	10,57754	39,37749	23,92324	14,52317	26,58965	42,11814	16,97744	17,35432	16,04913	47,66675	17,8947	13,8885	24,60827	52,59207	25,41687	13,79628	11,24896	46,05922	30,62603	12,17762	8,800493	30,0612	26,84005	15,11943	22,12209	45,40513	19,08412	21,15895	21,42732	48,32692	26,77594	19,4315	19,13621	41,10045	24,08929	16,21028	16,25041	40,49251	31,67095	9,591347	6,002915	23,67609	29,99095	18,96911	14,48746	42,23973	13,34017	18,02263	15,54985	44,59631	22,63207	14,48649	16,97924	28,05164	23,68141	14,96574	16,44355	23,25908	31,64393	6,992775	9,110024	28,27158	41,27742
5/14/2020 4:45:00 PM	22	13,36186	21,48762	21,19771	15,6087	13,31109	16,8006	27,28144	30,99007	17,49122	17,4236	31,01535	17,88475	13,68604	16,75584	38,90866	22,66039	8,922208	10,63909	55,2361	18,57434	17,40163	26,69685	30,90718	18,82737	18,234	21,53273	34,90627	16,59711	16,38857	17,5458	46,42725	20,53962	13,3513	16,84882	54,60938	23,18316	8,308329	11,60332	43,1509	15,59212	17,89284	26,66798	31,08415	15,62224	18,84339	24,09269	38,19877	20,07102	17,73582	23,9707	57,97897	27,43755	13,75933	20,6755	47,86321	20,28211	8,054474	10,57119	41,51332	24,70055	15,84991	27,35418	42,86714	16,90588	18,22799	15,89039	46,34575	18,05358	14,94785	25,76135	51,71765	26,05134	14,29294	16,7995	46,23792	32,17596	11,33324	9,133096	29,83504	27,57088	16,06702	23,26108	49,07425	16,37938	21,69077	21,99492	49,22422	27,9702	19,86668	19,12197	41,8006	24,36091	16,71585	17,05522	42,21942	31,21305	10,7474	5,960848	25,03951	30,62059	19,03162	15,36285	43,89223	14,70069	19,28734	15,92306	46,46821	23,86674	15,38151	17,40178	31,06067	23,68997	15,38275	17,00272	24,37217	32,48169	7,294843	9,237747	29,61173	42,70641
5/14/2020 6:45:00 PM	24	13,9488	23,09909	21,84385	16,19653	13,45256	17,49067	28,65281	31,90125	19,09572	19,47385	32,45233	17,96806	14,76991	18,02898	42,21824	24,65607	9,119074	10,72447	56,9362	18,45014	17,98105	28,27614	32,88903	19,00911	18,8456	16,16345	37,4426	16,92785	17,33719	18,58145	47,90189	21,75336	14,31546	17,71628	55,71833	23,73977	8,54954	11,06978	43,31517	15,86276	18,6524	27,25312	32,9023	17,71006	19,50141	24,85114	40,64765	21,07634	18,52468	24,91697	61,29	26,56492	14,62581	22,52169	49,91711	21,73581	8,353849	10,28632	42,0754	25,5886	16,25739	28,47646	44,43586	18,66642	19,22055	17,03602	50,10734	18,8389	15,42855	26,10273	53,45933	28,23069	14,5298	17,01336	47,10392	32,58759	12,36592	9,809764	30,63778	26,15875	16,33641	23,63009	50,06742	16,6657	22,80248	23,94528	52,53958	29,9397	20,17877	19,90067	43,99018	24,98632	16,7307	18,79006	43,40297	34,11154	11,37793	6,21187	26,24109	32,64299	20,18609	14,92623	45,37004	15,08876	19,86489	17,4234	48,42595	24,51723	15,44823	18,57344	32,83039	24,7476	16,44473	17,66972	25,25068	33,48516	7,459728	8,853337	29,7018	42,437
5/14/2020 8:45:00 PM	26	14,47565	22,4694	23,38707	16,13831	14,50873	19,6406	29,00862	32,64832	20,15985	20,16101	36,36812	18,80181	15,69028	19,9073	44,0933	25,05878	9,459687	11,64477	59,70871	19,05214	19,08329	29,49146	34,07721	19,65144	19,87718	22,44129	38,76692	20,57188	18,81714	19,5376	50,17876	22,87398	14,43772	18,34369	57,30493	24,28506	8,562181	11,59842	44,86371	15,74741	19,8394	28,96517	35,35104	16,36094	21,02267	27,11518	42,61287	22,18646	19,83629	26,53176	65,91084	28,03983	15,63785	23,82412	51,29103	23,79062	8,56246	11,20199	44,30979	29,1487	17,36488	31,22534	47,69431	19,40899	20,35001	18,01241	51,80841	20,43194	15,26725	26,5701	56,43409	29,5537	15,84245	17,47562	47,69521	34,69993	12,17624	9,704216	30,92307	26,84427	17,0242	24,08757	50,68849	17,60534	23,26371	24,92775	54,60267	31,40632	22,49523	21,82775	45,93081	26,64484	17,1167	18,87531	44,56386	33,42577	11,81573	6,848475	27,74308	34,04448	20,82332	15,09319	46,82527	15,65173	20,67259	18,58898	50,7512	25,21365	16,2288	18,43577	32,72754	27,49157	17,13846	17,88006	26,21857	33,80747	6,969426	10,5131	29,36085	44,34378
5/14/2020 10:45:00 PM	28	15,85544	23,53414	24,25564	16,3197	14,9712	20,34703	31,78003	33,47356	20,7722	20,16268	36,08794	23,70123	16,55905	20,75044	46,53764	26,93931	10,14092	12,08347	63,53138	19,62658	20,33433	29,90357	35,08393	21,14134	20,65339	22,89581	39,6245	20,42758	19,8059	20,46232	51,3619	23,5733	15,52132	19,12798	57,56459	25,67467	9,091996	12,36378	44,34206	15,52118	20,49113	30,51393	36,78906	17,37566	22,22888	29,23519	43,91137	22,6664	20,91512	27,56577	66,95859	30,72247	16,18176	23,84657	54,29908	23,95018	9,056973	12,13079	47,00714	29,07189	19,11825	32,40308	49,09234	19,03715	21,4803	17,96868	53,13426	21,88046	15,97874	28,90625	58,88492	30,22111	16,52451	18,85652	48,93761	34,72507	13,22212	9,87739	31,3934	26,91796	18,17702	24,47923	51,37137	17,73921	24,64875	26,77726	56,61258	33,42921	24,50493	22,94326	48,08714	28,08286	17,91501	21,26575	46,20158	35,27817	12,30161	7,221693	29,71278	35,04815	22,62828	15,94683	48,73992	16,70811	20,65408	19,02264	51,79529	26,65444	17,55249	18,46506	34,18601	27,42734	17,41434	19,31436	27,37366	34,73965	7,218171	10,56753	29,97942	43,5934
5/15/2020 12:45:00 AM	30	16,77933	23,61302	25,51407	17,2371	16,48479	21,38491	32,34976	37,83543	20,66541	20,9813	37,53959	22,02731	17,02994	21,34194	47,83516	27,85215	10,85205	12,73265	66,18478	20,75776	21,08519	32,24504	35,69759	22,12505	22,11629	17,33422	40,26919	20,93999	21,02274	21,20531	54,41126	24,92326	15,92596	19,2144	58,16506	26,62246	8,82025	12,13403	44,90301	16,23487	21,13996	30,85184	37,6664	18,85721	23,88767	30,61692	45,1012	24,19305	21,72151	27,35522	70,26234	29,81737	17,34651	25,36369	56,43575	27,06503	9,503965	12,5364	49,84755	30,41548	19,62513	33,377	50,93267	20,37819	21,28619	18,87482	54,72425	21,92543	17,75441	29,6149	58,33865	30,61505	16,99567	19,34882	51,67068	36,22092	13,78592	10,02362	30,73035	29,19457	19,06305	25,669	52,50947	20,48442	25,21538	28,18738	58,16174	32,29608	25,38047	23,25935	50,97563	31,74804	20,74257	23,06104	50,43953	35,89736	12,89304	7,68554	31,56112	37,11829	23,92953	17,00977	52,53213	17,48446	21,66363	18,9812	52,17686	26,54398	18,55411	19,12308	35,45432	29,04716	17,43914	19,1733	28,41111	35,58536	7,695486	10,04545	30,41653	42,35183
5/15/2020 2:45:00 AM	32	18,23877	24,96394	25,64579	17,41227	17,75752	22,54822	33,26889	36,03683	22,43762	22,07898	38,78495	22,43645	17,73893	22,26134	49,90413	28,50229	11,90332	12,83861	68,9314	21,7566	21,68421	32,53744	37,32987	22,64361	22,81167	25,5218	42,03567	19,82842	21,39893	22,02752	57,47396	24,81729	16,87307	20,02791	58,2519	27,02559	8,833512	12,23351	46,26153	17,23986	21,70307	32,30645	38,70808	20,34234	24,69938	30,22878	45,91962	24,77302	22,14619	30,0554	71,63544	31,57797	17,72228	26,88979	58,91993	29,46811	9,044056	13,42168	50,45163	30,62417	19,76908	35,19273	52,23765	20,89972	23,21846	19,13931	57,37547	23,16279	17,92116	30,95615	60,38945	31,81504	17,08416	20,76799	53,83904	36,83472	13,51791	10,55972	32,24746	29,70567	20,15252	26,00623	53,97373	20,64102	26,99298	29,88043	59,70361	34,5374	25,9882	25,5035	53,32574	31,78955	21,62391	23,81548	52,76836	36,32715	13,84774	7,388787	33,41919	36,28109	24,8892	17,93898	53,14261	17,67379	22,38664	20,35622	54,47979	27,51893	19,05538	20,32127	36,40197	30,36348	18,23794	19,51405	29,27829	36,18479	7,754684	10,58335	30,24356	43,59299
5/15/2020 4:45:00 AM	34	18,56591	25,23133	26,29704	18,6629	18,89347	24,35552	35,70831	33,96027	22,39065	22,63781	39,67914	25,87395	18,63934	22,81934	50,85509	29,66118	12,2476	13,55389	69,22918	21,87024	22,57481	34,11804	38,60674	23,01248	23,49483	25,81752	43,3716	21,24337	22,30956	23,30805	56,32676	25,65111	17,60223	20,42461	60,55178	26,87777	9,144426	12,81803	47,27246	17,44198	22,56839	33,43882	40,06404	20,0467	26,31231	31,47829	48,55769	26,22306	24,08364	31,34678	73,31981	32,30231	20,09242	27,10185	59,43488	29,6138	9,884784	13,52032	50,43843	31,39284	19,9292	35,97894	53,35675	20,8468	24,17123	19,38191	58,51909	24,0835	17,77534	31,418	63,94949	30,91982	18,06194	21,9563	54,59825	39,01636	13,45857	10,8075	31,81338	29,40899	20,91968	28,06021	55,60717	20,70043	28,06193	30,00124	64,01525	37,38202	27,26666	25,20329	55,24184	33,34874	21,768	24,78034	53,74109	38,37243	14,93203	8,067874	33,87993	38,98106	25,39775	18,98424	54,85259	17,47659	23,99114	21,07614	56,26567	29,45561	19,22227	21,65637	38,17238	31,33199	19,03197	20,95408	30,72412	38,47888	8,050536	11,44887	30,30767	43,97699
5/15/2020 6:45:00 AM	36	18,78813	26,82319	27,33035	19,55336	20,2026	26,04982	37,37553	37,16525	24,20079	24,4916	41,48534	26,64816	19,66471	23,71933	52,4879	31,22127	12,06924	14,25384	70,5305	22,391	22,94789	35,3114	39,14878	24,25619	24,11334	26,73498	44,79782	21,45197	22,81147	24,15361	58,09039	25,79037	17,1216	21,47947	61,35534	28,77155	9,399315	13,47383	47,16492	16,8225	22,61308	35,01802	41,73057	19,2939	27,37166	34,57899	51,16449	27,52832	24,58064	31,91327	76,69209	32,86756	20,75528	28,38313	60,9194	30,08669	10,28618	13,77949	51,19212	33,15808	20,5926	36,65292	55,2571	22,10807	24,75962	19,8452	60,87913	25,14948	19,88312	33,59983	64,13531	32,54787	18,42154	22,36924	56,11005	40,79133	14,43392	10,57243	33,17715	28,42424	20,56863	29,7954	56,724	20,46136	28,80492	31,34021	65,77835	36,92777	27,85581	26,99305	56,41011	33,97367	22,15504	26,21754	55,83332	40,28556	15,281	8,396262	34,94336	40,23417	25,86884	20,27658	56,12967	17,04617	24,92678	21,46123	57,55182	30,02438	19,68777	22,82749	39,19381	33,32925	19,57553	21,59089	31,38816	38,49953	8,192557	10,76889	30,65235	44,61788
5/15/2020 8:45:00 AM	38	19,23464	27,67372	27,2163	20,50073	19,73164	27,03263	38,45021	38,08942	25,04904	25,77559	43,7891	25,46495	19,6873	25,6728	55,96576	32,13921	12,50249	14,80963	71,11337	23,02954	24,09504	35,61899	40,46343	24,76673	24,76666	28,05054	45,93687	22,35833	23,82591	24,60288	59,76044	28,49857	17,99639	22,582	64,73903	28,44875	8,980507	13,63354	47,60376	17,56217	23,73308	33,99397	42,29091	20,2935	29,28768	35,3344	52,98975	28,44689	25,20951	32,89649	76,48568	33,83393	21,63642	28,75193	62,17666	31,81422	11,39022	14,32043	51,56851	33,3408	21,43278	37,9244	56,45606	21,40017	25,11322	20,61885	62,37526	26,47146	20,22374	33,00274	65,50391	31,81994	19,61787	22,89719	56,50197	38,9649	14,06492	11,19246	33,15484	29,48262	21,63634	29,90316	58,16306	21,42587	29,66678	31,08512	67,56625	38,63451	29,09834	28,34922	57,79441	35,96672	22,46111	26,91693	57,21264	42,53667	15,72944	8,800081	34,80451	41,49197	26,12891	20,33308	56,29406	16,84316	25,78387	22,65604	58,40636	29,8845	20,61119	23,29625	40,5354	32,67379	19,81363	22,38907	32,01661	39,50079	8,678162	10,39477	31,01632	45,35229
5/15/2020 10:45:00 AM	40	20,34966	28,52509	27,97705	21,88578	20,41211	28,13916	40,00539	39,03253	27,44011	26,79984	46,15675	26,94055	19,83974	26,61085	56,873	33,64266	12,53661	14,52289	71,36066	24,15361	24,54354	35,63454	40,74264	25,01119	25,36396	29,55107	49,88879	22,60949	24,28451	25,41978	61,82955	29,01429	19,52952	22,98919	65,69054	29,29832	9,493742	13,66345	46,54626	17,80766	24,79021	36,29683	42,68637	21,49902	29,24527	39,28355	56,19135	28,40566	26,04884	34,89293	77,60271	35,76854	21,08097	29,27188	65,21144	32,18315	11,14915	15,18361	53,94965	34,57339	22,10281	38,31647	56,39428	24,19471	25,80757	22,09881	64,17738	27,34638	20,96969	34,44048	67,03491	34,57449	19,99793	23,74385	58,53304	40,18734	13,64438	12,09812	34,03065	28,65323	22,85664	29,90482	60,1137	21,02281	30,50315	34,07251	69,15837	39,55108	30,56981	29,26765	60,66396	36,35631	23,82115	27,27364	59,25039	44,76038	16,01838	8,980922	36,29986	42,20359	26,90291	20,87443	57,40412	17,82466	27,56887	24,3531	59,79077	31,78002	21,18686	24,42764	41,97703	33,57711	20,70092	22,10475	32,70239	42,69866	8,162992	11,60574	32,36689	45,51012
5/15/2020 12:45:00 PM	42	20,23382	31,58743	29,54078	21,93441	21,58771	28,31779	41,29041	38,31883	29,2651	28,07002	49,00744	26,21235	21,14542	27,96336	60,03453	35,17787	13,09917	15,60303	74,06416	24,27242	26,52892	36,73782	42,11497	25,90006	26,67634	31,32709	51,01039	24,2948	25,43622	26,81573	62,94388	30,41591	20,21393	23,81362	67,39259	31,03905	9,304888	13,78813	48,49407	18,0381	26,37655	36,82036	44,87587	22,36758	31,41613	39,3069	57,54117	32,22488	27,58254	36,0809	79,63175	39,53588	23,05758	30,93191	66,71246	33,27773	12,26286	15,91298	54,10823	36,23903	22,607	39,3529	58,37229	24,08267	26,74804	22,94195	65,93357	27,78597	22,01308	35,51697	67,32234	34,935	20,62314	24,01	61,21664	42,56749	13,75304	12,20214	34,64018	28,64024	22,15055	30,65622	61,11448	22,36178	31,33683	34,6281	70,66762	44,40747	33,322	30,46633	62,46603	38,91931	25,10044	29,49043	61,47008	45,85992	16,37054	10,29696	36,96763	44,01477	27,6329	22,18985	57,29097	17,66785	27,8793	23,94037	62,28676	32,31433	21,56782	25,12157	43,20354	33,3419	21,7106	23,47065	34,13703	42,67538	8,335613	12,01073	32,6204	48,30771
5/15/2020 2:45:00 PM	44	21,60996	30,02687	30,32314	23,37416	22,43424	30,41253	43,48683	40,47359	30,97632	28,87468	52,92441	27,37152	22,52466	28,36242	61,65976	36,83666	13,92787	16,11585	75,66471	24,77716	27,92399	38,93084	44,27511	27,80705	28,63208	32,80628	52,66965	29,32388	26,59828	28,43847	64,50404	30,33709	20,49306	24,44953	68,87434	31,89144	9,408502	14,42819	47,47015	18,4489	26,36598	38,51549	44,3741	21,0579	31,70479	41,46731	58,67304	31,60147	28,88574	37,20608	82,65714	39,52207	22,79662	32,4207	68,3325	35,38503	12,16802	16,90864	55,44705	38,4538	21,82948	40,7923	59,68709	25,19673	28,97761	24,13993	67,2746	30,81143	22,26707	37,05419	69,72218	35,61588	21,05956	24,98688	62,50953	42,64534	14,14166	12,47983	35,58334	30,91428	24,76093	31,51609	61,23785	22,36081	33,08549	36,08	72,65225	42,78197	35,04905	31,07669	63,83449	37,17444	26,64345	29,89313	64,70581	47,42388	16,44217	11,01114	38,96787	44,57767	28,34805	22,71559	58,49318	18,1319	28,11119	25,26145	64,30793	33,52965	22,53703	25,28232	43,84166	35,61318	22,28946	25,11363	35,93052	42,29132	8,074643	11,89269	33,06464	47,7142
5/15/2020 4:45:00 PM	46	22,74107	33,61676	31,7948	22,29899	22,71262	30,75562	44,75851	41,82092	32,3577	30,93087	53,37561	29,40698	22,28103	29,58887	63,796	39,52435	14,03528	16,23874	76,51008	26,37551	28,33064	39,67064	44,79471	29,01332	30,56573	34,36002	53,47328	30,81516	26,54067	29,15354	66,30892	32,09446	20,51787	25,26166	70,08511	33,00094	9,708499	14,71423	48,17362	19,4047	26,59082	38,83621	46,51939	21,38974	33,81064	43,7174	61,14224	33,43577	29,59101	37,97518	85,06825	42,73265	23,98327	34,28361	70,04718	36,6456	11,93123	17,74363	56,73159	39,0902	23,02511	40,70582	61,26548	26,8176	29,06754	25,74843	69,38557	30,75735	22,93373	39,02279	72,22231	37,71338	22,18556	25,93439	61,97412	43,24809	14,68073	12,1368	36,41109	30,30546	24,76086	33,36124	63,72783	20,93847	33,67318	38,07541	74,97783	46,02565	36,93758	33,88208	66,04719	39,45769	27,49191	30,81047	66,3298	50,41163	16,63158	10,46764	40,3373	46,39285	28,37001	23,45	59,14428	18,72817	28,81334	26,35098	66,6063	34,17668	24,23104	26,4345	45,06956	37,99659	23,1621	26,2806	37,94195	43,61309	8,319519	12,71524	32,72664	48,00239
5/15/2020 6:45:00 PM	48	22,57198	33,84278	32,00514	25,36514	23,22537	32,4578	46,76006	43,30135	33,03818	30,46813	54,43986	29,59293	22,36758	30,90282	64,95517	41,85572	14,3971	16,64546	77,96648	26,69734	29,67016	40,09774	47,75227	29,44629	32,60245	35,94883	55,75079	31,49854	28,48903	30,25917	68,19719	31,53681	21,21871	25,54563	72,63821	34,51896	10,03599	14,61843	48,86004	18,76085	28,10794	39,23899	48,60571	23,26302	34,71534	46,552	63,43606	35,92154	30,16005	40,01637	86,63199	43,02139	25,67985	37,10737	72,06902	35,41481	12,48929	18,48281	58,87849	39,32651	24,18207	41,27197	62,30803	26,21104	29,46791	26,67593	70,64621	31,44369	23,46851	40,51573	73,4735	38,42962	22,35266	27,23676	63,51072	42,94091	15,60504	12,18992	35,81662	31,36597	26,20925	32,90016	63,82342	22,95618	37,26232	38,30984	76,20801	46,40308	38,07996	34,41223	67,66758	41,98462	27,93898	31,31314	68,2948	51,11606	17,49247	11,36529	42,79869	48,47784	28,83352	23,34888	60,45085	21,0025	29,79975	27,89746	66,90871	37,20105	24,80728	29,25116	44,80023	37,6014	24,02009	26,59151	37,89837	44,86489	9,17026	11,80392	33,56432	48,00267
5/15/2020 8:45:00 PM	50	23,66877	35,44851	33,46706	25,37432	25,16315	33,08363	48,81369	46,70377	34,94205	32,00514	56,13824	30,95077	24,41051	32,8534	67,13653	41,01106	14,50839	17,15145	77,1683	27,8212	30,63515	41,80317	47,7781	30,70547	33,42583	36,96418	58,45263	32,82563	29,43648	31,03227	69,83878	33,05668	21,16745	26,31113	73,6937	34,51398	9,857841	14,73129	47,67939	19,33576	28,34038	39,90813	49,03625	22,26977	35,89999	48,28042	65,03564	35,72364	31,19826	42,41939	88,34708	43,46885	26,28523	38,125	74,08572	39,0433	13,06635	20,02341	61,50573	39,84666	25,82815	44,03356	63,07196	28,20492	32,37933	27,68865	72,04362	33,65315	23,96856	43,22592	75,2033	40,96755	22,00638	26,85221	64,11514	44,99454	16,41848	12,37331	36,95727	32,86721	27,3756	34,36195	64,61152	23,07382	37,98063	40,37757	78,74351	49,40705	39,24611	36,15185	70,5919	43,29092	29,20977	33,4002	69,87725	54,4478	17,74488	11,41371	43,57296	49,02057	30,87346	23,7804	60,77863	21,03103	29,56572	29,00738	70,34393	36,5844	25,76108	29,16708	46,89428	39,60509	24,71236	27,55761	40,11211	46,57915	9,15755	13,20257	34,05421	50,15445
5/15/2020 10:45:00 PM	52	25,11377	36,53584	33,90142	26,73616	26,47007	36,06736	50,0317	45,28839	35,92617	32,87681	57,22495	34,07928	25,14416	35,37522	67,39017	42,61218	14,92332	17,52397	78,5387	29,01021	31,2462	42,96329	48,41415	31,60912	33,77846	38,24512	60,97964	35,0134	30,38345	30,62141	72,68044	35,78132	22,33111	27,88454	75,93467	35,15839	9,733574	14,83553	48,59783	19,29998	29,07459	41,00526	49,54437	22,55809	36,83673	50,46012	66,47346	37,35094	32,49489	43,64742	90,37826	45,24032	28,12486	38,78309	75,23755	40,62162	13,54837	19,52192	61,69361	39,98729	26,44825	44,99731	64,28203	28,55948	33,24132	28,28774	73,55797	35,0782	25,5879	44,11624	76,44052	40,67556	23,07886	27,82286	65,27286	45,76861	15,82159	12,75247	37,68104	33,51438	26,49218	34,63376	65,61015	23,8561	37,86285	42,4285	80,61803	50,99595	41,38891	36,54441	73,44545	45,16841	30,1501	34,5041	72,39943	55,41875	18,81231	11,46814	44,05552	52,77112	31,6512	24,49816	62,25105	22,82508	31,33641	29,37092	70,86235	38,70794	25,91595	30,12281	49,34502	40,58887	25,35464	26,59725	40,31464	49,41534	9,26213	12,49137	35,85081	50,57278
5/16/2020 12:45:00 AM	54	25,3641	36,88461	35,00987	26,70762	28,00446	36,94442	52,12955	47,51002	37,842	36,60367	60,06327	35,12007	26,37772	35,89067	69,05331	43,99392	15,6652	18,3582	79,83298	29,86516	32,94298	43,17059	49,76093	32,91784	34,85135	38,55182	62,31178	34,9426	31,47906	32,09473	73,79546	36,34215	23,68092	29,16142	75,95767	37,51099	9,948538	15,40416	47,91556	19,66319	30,03757	42,4656	51,09064	24,0232	38,67823	52,98872	68,09882	40,58646	34,3444	44,58906	90,9965	49,34841	28,6171	41,74465	77,87716	42,99714	14,16618	20,20771	62,95356	40,59372	27,16706	46,27687	64,28749	29,65276	32,85429	29,24769	75,8707	34,98031	25,81765	43,5655	79,30399	41,94939	24,35006	28,7357	67,79434	47,04589	15,55054	12,79274	39,46501	34,49609	26,83431	35,14077	65,99428	24,74946	40,20052	44,80466	81,84406	51,18859	43,41491	37,97157	73,92719	47,76276	32,0765	36,27694	73,52544	57,26797	20,71542	11,63303	45,40693	53,42333	31,38048	24,6006	62,99769	24,23353	33,74088	30,01762	71,38704	40,05567	27,86403	32,40467	50,88631	41,75591	26,31728	27,61971	43,30902	49,07998	9,724597	13,09841	36,38801	51,56512
5/16/2020 2:45:00 AM	56	27,57723	37,1455	36,49197	27,99245	29,03839	38,07071	53,78453	49,31345	39,79941	38,37934	61,72655	37,03677	27,4915	38,62235	71,38084	46,51097	15,92984	18,90004	80,59895	29,98307	32,91135	45,75024	50,35996	32,80021	36,441	40,65643	64,20543	34,94176	32,77486	32,58966	75,41315	38,58857	24,49554	28,16244	77,60134	37,47402	9,765004	15,17497	48,62062	19,71195	31,32847	42,56507	52,13238	23,23048	39,3341	54,72535	70,77042	41,31949	35,29537	46,44307	92,15124	49,98902	29,66402	42,78398	79,46198	44,77087	15,17669	20,62072	64,10152	41,61514	26,70749	47,32434	66,22533	31,48079	34,94363	30,28791	76,48997	37,01267	26,41026	47,04127	80,55427	43,19056	23,93734	29,82033	68,57082	49,42356	15,78408	12,90382	38,67948	34,92008	27,90741	36,75163	65,88211	24,88395	41,79702	44,97755	84,73233	52,46906	44,38998	39,94211	75,7809	51,64733	32,88469	37,61439	75,36059	59,59315	20,57893	12,30908	46,88142	54,29605	33,22233	24,74097	63,37374	23,68397	34,41472	31,39133	72,10931	40,91311	28,37326	33,43377	51,12801	43,46347	27,03014	29,39814	42,41103	51,54723	9,773086	13,70586	35,39311	51,57258
5/16/2020 4:45:00 AM	58	27,26604	39,42785	37,3968	27,50698	30,25316	40,1061	55,57567	51,49467	41,44003	40,55751	63,72984	38,00626	30,08835	40,6203	74,01615	47,63242	16,4479	20,3105	81,09921	30,18105	32,82382	45,82076	52,20533	33,90162	36,48016	41,45446	66,38359	35,00041	33,8702	34,17406	77,89471	38,57641	24,52987	29,4811	79,06808	38,77211	10,02646	15,62521	49,08412	19,75382	30,92451	43,31758	53,06567	24,08405	41,53288	57,75917	71,33868	41,92445	38,06103	50,57064	93,02429	51,12781	30,10969	44,90517	81,30161	45,78498	15,14582	21,40017	64,76272	41,92916	27,35812	48,48951	66,50974	30,94759	35,01596	30,73207	77,60168	38,66946	27,41027	48,44662	82,66101	43,49559	25,3259	31,07531	71,2194	50,16012	16,03552	12,5344	38,87862	36,49301	28,50644	38,34805	66,18998	25,79216	43,95599	46,51891	86,49833	56,58178	45,78402	41,79232	77,55251	52,62779	34,34944	39,08743	78,1496	61,33185	21,6659	12,55533	49,19119	55,54079	35,28335	24,85867	63,30861	24,57387	36,48997	32,38762	74,325	42,13472	28,49277	34,90502	53,08929	44,68557	28,59624	30,14264	43,25535	52,69363	10,24771	13,31613	35,67156	53,09087
5/16/2020 6:45:00 AM	60	28,78322	39,62375	38,98417	29,4628	31,91099	43,7375	57,22397	52,61087	43,68286	41,50434	64,44767	39,85149	30,59951	40,73552	75,91954	48,73259	16,09244	20,52401	81,94573	30,22367	33,50983	48,53518	52,47782	34,81142	37,84849	43,75629	69,26151	38,51832	34,79519	36,13444	80,32715	42,35591	25,80412	29,80051	79,30117	40,97239	10,60801	15,3833	49,12294	20,15984	30,74726	43,9633	53,42431	22,70999	43,22323	59,4829	73,31744	44,31581	39,86206	53,06823	93,8112	52,93615	31,11344	46,84599	82,75365	46,96673	15,15003	21,45667	66,48782	44,67907	27,25975	49,83567	65,99566	31,36757	37,59754	31,97502	80,17269	40,44672	29,71837	50,00214	84,60835	45,03979	26,01037	33,44448	72,03899	51,41364	15,61782	12,34651	38,37223	35,54025	29,47095	37,94866	67,11317	26,25228	46,41806	47,66965	87,7187	57,59684	45,76156	44,84416	79,78725	54,96428	33,92953	40,40997	79,71596	64,27946	21,68877	13,05392	50,25572	58,46582	33,7442	25,61664	64,30213	24,94129	37,40143	32,50553	77,73817	42,96944	30,51931	35,96941	56,38054	46,20171	28,50838	30,72337	45,26525	53,09812	9,54182	13,80512	36,43291	52,04051
5/16/2020 8:45:00 AM	62	29,18263	41,8154	40,02832	30,11798	33,42838	46,29048	59,70407	56,85151	45,86642	43,45538	67,21741	41,3684	31,23142	42,37463	77,57254	52,21789	16,32053	20,31637	83,295	31,08083	34,07839	47,80635	55,04885	35,34732	39,75257	46,15102	71,82263	36,69105	34,80244	37,09507	81,65424	41,97565	27,36571	29,69033	79,05222	41,41695	9,714371	16,54958	49,61173	19,63017	32,02455	44,82296	56,15888	24,92174	44,81432	60,94462	76,13319	45,47207	41,08423	53,98016	95,05561	54,04137	32,53288	49,46632	85,17172	50,76266	14,24127	21,42082	66,35783	47,35335	27,75842	49,94833	67,29684	31,84702	37,81761	33,28746	82,892	42,15551	31,54827	53,95066	85,71971	47,59021	26,64422	34,48504	73,06913	54,44492	15,9643	12,94941	39,10705	35,62168	29,33307	38,44759	68,37354	26,05383	47,42513	50,38524	88,44441	60,73132	46,91106	47,6311	82,39735	56,93607	34,83	42,54995	81,93565	65,27941	22,08492	13,22053	51,2384	58,42763	33,69135	26,00914	64,6033	24,39227	38,55355	34,15071	78,24574	45,29406	32,36184	37,28552	58,14061	47,4205	29,26973	31,85821	48,07409	54,93852	9,638525	14,03169	36,32854	51,84799
5/16/2020 10:45:00 AM	64	29,71126	42,67056	40,72502	30,05084	34,39689	47,77465	61,76089	56,56436	47,00065	45,40658	67,71745	43,02678	32,94299	44,18428	79,44691	53,68644	16,6018	20,10417	83,62684	31,14487	34,50328	47,51569	54,51778	34,75479	40,51185	47,79751	73,05544	39,41141	36,43056	38,815	82,60893	43,73446	27,8585	32,17583	80,80591	42,60306	10,39152	16,32039	49,88678	20,62873	32,60085	45,55537	57,04535	24,65352	47,37007	62,82618	78,73674	45,97031	42,97538	57,45703	96,02267	58,58463	34,71637	49,654	86,67184	52,34333	15,44271	22,80891	67,39397	45,06956	28,30999	49,386	67,90314	32,57647	40,20301	34,96732	85,27313	42,83778	33,58104	52,45282	86,90202	48,50382	27,10267	34,34675	75,5886	55,72551	15,71134	13,29023	41,66881	36,19791	30,16405	38,80748	68,17853	26,96929	48,88097	52,90886	89,0502	62,83647	48,80595	48,31103	83,4089	58,43756	36,32715	45,49086	82,8413	70,7709	22,53088	14,07859	51,32371	58,53324	32,8326	26,73353	66,4048	25,55758	41,36211	33,13736	79,89736	46,12678	33,95869	37,88123	60,39056	49,52509	29,37411	31,87141	50,3621	56,45061	9,998204	13,50803	36,21705	54,09904
5/16/2020 12:45:00 PM	66	30,62804	44,06733	41,95887	31,93434	36,49826	49,74463	65,09644	62,19765	50,41135	48,45491	71,03649	45,83437	33,22005	46,60899	80,55531	56,05888	16,36923	20,89316	84,57049	31,93441	35,39974	49,66243	55,28756	38,21501	41,41938	48,68369	76,4725	43,43342	37,93615	41,95457	83,86929	44,95869	29,29777	32,84614	83,11346	42,97145	10,24626	17,03008	49,22454	19,85287	32,96226	44,30475	56,58088	27,53986	49,64185	65,09664	80,29026	47,36268	44,65234	58,37077	96,64035	58,86689	33,88	52,23351	88,37354	53,67189	14,46038	22,23053	70,95332	49,58686	30,0029	51,03097	68,44151	34,19783	40,31837	35,71169	84,85639	44,40836	36,05024	55,58818	88,39972	52,02787	28,08784	36,21767	74,54611	57,11124	17,53046	13,00564	41,44611	36,68166	29,47295	38,63927	68,60597	27,44239	52,104	56,20689	91,37337	64,25729	52,13714	49,71353	85,4948	59,48884	38,66732	47,69003	85,14347	75,10811	23,47141	15,02404	52,42236	60,54267	34,16805	26,11689	66,91257	24,89149	42,9758	35,05333	81,51505	47,05971	34,12909	38,92379	61,38815	52,2411	29,6989	33,84063	51,22114	58,23261	9,93714	13,46043	36,91956	53,8952
5/16/2020 2:45:00 PM	68	31,97289	45,74858	43,05198	31,41171	36,252	51,14453	66,99638	64,08005	51,23654	48,91164	70,78326	46,75343	34,33943	47,89104	82,18066	56,8938	15,76529	21,40024	83,88892	31,02799	35,76508	50,34401	56,24545	36,38995	41,62757	50,22546	78,50374	43,39806	40,53624	45,74678	85,04794	46,17727	29,73834	33,74247	84,00724	43,92739	10,49293	16,46407	50,67239	20,2685	33,61558	46,17305	56,47541	27,14039	51,91886	66,23673	81,97447	49,48897	46,51711	59,94647	96,92073	61,86195	35,30352	54,64771	87,98208	54,201	15,23534	21,10936	71,29794	51,04049	29,77177	51,68366	68,20851	33,82951	41,74914	37,02635	85,89266	46,02523	36,27881	57,24594	89,09462	52,81969	29,11658	35,40782	76,92653	57,70999	17,44115	13,45304	40,38276	36,58992	29,99827	37,54234	68,10014	27,35556	51,91624	58,01338	92,88386	66,74776	54,53678	52,60355	86,6577	60,60088	41,08429	48,66297	86,21574	75,06037	23,38659	15,52346	53,9515	61,56651	33,82585	26,64608	65,83043	25,27106	43,23579	36,47298	83,43141	49,67321	35,71348	39,64931	63,17653	54,54492	30,46709	33,58339	50,60152	58,67809	9,615937	13,2128	35,66465	55,52491
5/16/2020 4:45:00 PM	70	31,58185	47,14247	43,77376	31,23494	38,98486	53,72927	69,54582	66,57307	53,23842	51,68249	74,25148	48,58733	34,49851	48,92484	84,07818	58,20251	15,87015	22,40129	84,95745	32,9175	37,56998	51,43113	56,96928	38,29154	42,99293	50,5888	81,12421	44,16411	41,26623	47,71235	87,45082	50,10126	31,47567	34,90322	85,3036	45,79589	10,82643	16,46006	51,03352	20,75693	33,36	47,94513	57,50187	25,86905	54,11596	69,19685	84,4628	51,12553	46,39313	62,17521	97,87357	64,75209	36,30423	55,97889	91,43837	58,02359	14,65407	21,45716	74,15285	51,15233	30,25807	51,31417	67,98112	34,67106	42,93518	38,58422	86,8866	47,77506	38,07236	58,33948	91,25428	56,4296	30,30974	35,9058	78,20506	58,77535	18,34729	13,49794	39,9504	38,65695	30,10479	39,58209	69,23525	26,9764	53,36489	60,32894	94,01677	68,47501	57,32261	55,91367	87,33726	64,36629	44,18	50,76827	86,8672	76,30029	24,5191	16,29006	55,41217	61,77754	33,25162	26,46731	65,28327	24,80804	43,52461	36,51767	85,52712	51,84302	37,18951	41,23598	63,84981	56,34104	32,88972	34,39966	52,46609	61,45964	9,748703	12,86272	36,58937	57,29492
5/16/2020 6:45:00 PM	72	32,08575	47,86597	45,95456	33,09426	39,62975	56,06432	71,56954	66,41785	55,24018	53,61108	77,20153	50,54287	36,81048	52,50159	85,96921	62,42547	16,33558	22,46021	85,76275	33,28767	38,70614	51,01901	57,67546	37,43652	42,68139	53,60315	83,43612	46,26126	44,06244	47,57026	88,99811	50,87153	32,62192	35,04925	87,2076	46,46648	10,99988	16,96031	50,18692	20,55744	33,74855	47,94527	59,26309	25,34745	56,25222	71,94974	86,32227	53,93015	49,88997	66,33836	98,37223	69,75506	39,24327	57,37283	92,91542	61,20296	15,44126	22,03194	75,72738	52,1931	29,87954	50,7255	70,29301	34,35995	43,28008	40,48609	88,21225	50,3909	39,76922	61,36121	92,09957	59,18884	31,50171	36,68118	80,6478	61,54378	18,22612	14,1161	41,14742	39,8805	30,44402	39,8684	69,1456	27,05107	55,1423	61,97025	95,57236	71,97778	60,00434	58,51894	88,70199	68,39688	45,96886	51,88087	89,35835	81,571	25,57927	16,20303	57,60224	66,18121	33,26632	25,75113	65,86636	25,52049	45,34531	36,5223	85,96658	54,72977	39,43413	43,62766	65,2073	58,89389	33,12714	34,88899	53,54319	62,15096	9,86544	13,53724	35,99594	57,80809
5/16/2020 8:45:00 PM	74	33,0591	48,0971	46,49564	33,55106	41,91175	57,59098	74,6207	70,82636	58,43535	55,73815	78,91095	52,78881	37,78259	53,19214	87,43729	62,64008	15,83603	22,84206	86,29311	33,70109	38,92138	51,2605	58,07464	38,45573	46,34146	57,83197	85,08835	47,30473	45,19646	48,30391	90,48216	53,16252	34,63085	36,45916	88,66871	47,53329	10,34628	16,71198	51,00872	21,0568	34,34122	48,89954	58,64791	26,67226	58,11727	73,0808	88,3017	55,25565	52,23103	67,60321	98,66663	70,4396	41,7872	58,79844	93,49559	59,3089	17,16187	22,55795	75,29115	55,24515	30,90365	51,30748	69,18428	36,28267	45,3382	40,21869	89,32858	51,45979	41,81781	63,63235	93,98126	60,33529	32,80884	38,11823	82,16512	63,79746	18,28063	14,5984	41,4533	39,4735	30,51441	39,57367	70,54163	28,10276	57,45891	63,95033	96,33061	73,40684	63,05752	59,24065	90,08835	69,23119	49,28631	55,78692	91,0253	83,13432	25,88853	15,84024	59,55888	67,03139	32,8114	25,71936	65,00124	25,14161	47,03623	39,84354	87,32254	54,87139	40,33005	44,25702	67,92116	61,0621	34,47426	36,84516	55,85178	63,3685	9,727493	14,23402	36,76392	55,57948
5/16/2020 10:45:00 PM	76	33,45014	48,93222	47,30541	35,97259	43,33789	62,13018	77,67622	71,42683	58,26184	60,4195	80,51165	54,96925	39,68011	55,11764	89,155	67,06454	16,94573	23,82819	87,20705	34,68356	40,21324	52,08617	58,59291	40,36963	48,18019	58,83683	88,23663	48,98327	46,078	51,36156	91,70701	55,16669	35,57769	37,0392	89,34122	51,40362	10,27175	16,38097	50,56276	21,79936	32,88565	49,41866	57,49834	27,43645	60,61906	77,12589	89,5861	59,34737	55,01445	70,93204	99,18	72,07829	43,2331	61,63544	95,10921	64,3971	17,45206	24,04903	77,86577	55,5745	30,80591	51,82623	70,386	34,84624	47,85056	42,01647	89,73551	52,92613	42,35715	65,52602	94,94025	62,13244	33,98969	38,62	82,90831	63,70807	18,20188	14,68315	42,39348	39,99351	31,24019	39,86896	70,87057	27,68492	60,20655	66,86166	97,41207	73,94093	66,7394	62,01971	91,85718	72,01212	51,24364	57,39542	93,52475	87,37518	27,16933	17,19586	61,42904	68,88068	32,14474	25,64704	66,36703	25,33709	45,31672	40,79976	89,14878	56,6816	41,66951	47,70219	69,34129	61,33192	35,40631	38,99729	57,52205	66,66818	9,667882	14,09331	37,04161	56,80863
5/17/2020 12:45:00 AM	78	34,55944	51,32453	48,27434	34,85957	46,74086	64,96173	79,13165	74,91801	63,65785	60,95905	81,13837	56,99706	42,58124	57,14378	90,56339	65,02501	16,59669	22,87501	87,66406	34,64508	40,33032	52,08498	58,95945	39,48021	47,9901	62,27032	89,89832	50,86283	47,91923	51,36888	92,39597	57,29464	36,02481	37,13915	90,8571	53,75484	10,23417	15,73435	51,3503	22,67649	33,66	48,48592	59,8881	26,52036	63,23711	78,22344	91,36383	59,88673	57,61128	71,55048	99,64336	74,69434	45,91657	62,99514	96,24413	68,32504	17,11511	23,6926	77,796	57,52287	31,7162	51,88163	71,03987	35,33357	49,48455	43,97844	91,07151	55,34387	42,40937	67,18902	96,33448	63,66297	36,11917	40,36396	84,83035	66,41557	19,02589	14,71934	42,46167	40,69152	30,9587	39,3502	70,55627	28,00875	62,39362	68,54015	97,83743	77,61971	68,085	65,04829	93,1478	76,10805	52,91694	59,06857	93,50582	89,1208	28,13129	18,47639	63,77087	69,83691	32,46981	25,3384	65,29088	24,23436	48,00136	41,59966	89,08281	54,49242	42,96109	48,79158	72,14641	62,68927	37,91287	40,23838	58,41906	67,65501	9,765834	14,73834	37,20111	57,76954
5/17/2020 2:45:00 AM	80	37,07249	51,73049	48,17778	37,28497	45,06721	68,29051	80,61934	76,14535	65,73193	64,00517	84,26594	59,55184	46,09975	59,01359	91,86519	69,68874	17,94748	23,37871	87,88863	34,84548	40,47739	51,53521	59,29937	41,50462	52,34976	65,09692	90,95518	53,57027	51,25014	55,58328	93,25134	59,80687	38,44566	39,07818	91,56243	54,58755	10,15045	16,50856	52,44489	22,56956	34,60751	50,27236	60,4349	26,98635	65,5944	80,30173	93,29569	62,62206	60,04905	73,39316	99,66104	77,94444	46,74535	65,36196	97,28289	69,37631	18,00992	24,51778	78,81417	59,23056	30,98433	51,75875	72,06703	35,68814	50,74085	48,28505	92,87751	57,00487	44,81826	68,82101	97,13846	65,03474	36,56394	41,07441	85,92452	67,13978	18,66407	14,66519	43,6944	42,33048	31,34366	39,28852	70,51062	27,70405	66,43098	69,56136	98,51901	78,93492	71,07227	67,81486	94,57428	80,0853	54,05704	60,77468	94,60289	90,20316	28,28996	18,68452	64,00295	70,74913	32,48218	25,75576	65,10782	25,03108	50,05871	42,09749	90,80626	58,06705	44,30689	52,10343	75,01381	65,08863	38,67229	42,40944	59,99363	70,57292	9,575941	14,95379	38,1813	59,00171
5/17/2020 4:45:00 AM	82	37,61964	53,65958	49,49678	37,65169	46,60794	71,74493	85,09471	77,98823	67,39204	66,95113	85,36002	61,40923	46,79522	63,15885	93,00308	74,23007	17,22508	21,76365	88,41298	35,87562	39,71292	51,90568	60,35083	42,03512	52,3173	68,65751	92,86375	54,22765	52,14565	58,26081	94,45196	61,81111	39,21896	41,31265	92,32959	57,98823	10,39629	16,97869	53,51197	22,36696	34,32326	50,56601	61,15937	26,64933	69,51952	83,18655	93,89182	65,78775	64,79485	76,15213	99,63044	80,78416	50,25545	67,42354	98,27166	71,34761	18,62111	25,39615	79,28154	60,75798	31,82154	52,94921	72,72098	36,00755	53,49263	49,47343	94,35759	58,87358	49,26793	70,69761	97,72768	68,12997	38,55618	43,0068	88,11147	67,51395	20,11045	15,40893	43,54105	42,13548	30,65256	39,80085	70,48491	27,66475	69,17343	72,05543	98,80251	80,92804	74,13524	71,41378	95,37308	80,4454	55,52386	64,55431	96,86568	91,09514	28,22365	18,96683	66,52042	75,03627	33,41774	25,31685	65,53521	25,35201	52,16589	44,87642	92,13824	58,59313	45,50612	53,70627	77,38078	67,27349	40,1892	41,40287	62,22792	72,33519	10,37971	14,74172	39,31961	58,81839
5/17/2020 6:45:00 AM	84	38,66476	55,11605	52,28455	39,82572	54,32388	72,19179	86,63766	79,69138	71,57018	71,63745	86,51194	64,75037	47,90734	63,5854	94,35138	75,74292	18,37215	21,66597	89,89957	34,72149	41,4231	54,17883	61,71723	45,10486	55,13691	70,29599	94,66408	56,97667	55,07247	59,94156	96,16441	65,31119	41,5741	43,20023	93,83462	58,64701	10,65277	17,32724	55,90965	22,26811	35,87844	48,01931	61,36508	27,5677	71,59186	85,01015	95,13062	66,936	66,27549	79,25218	99,93445	83,53987	49,70775	66,65009	98,25722	74,71037	19,52883	26,12905	80,80846	58,91902	32,49379	52,18861	71,3005	36,42048	55,95201	52,92531	95,92162	61,05458	52,02172	72,75607	97,8793	69,13773	40,81903	45,02321	90,4733	70,93778	19,94716	14,94135	43,601	42,19662	31,29531	40,23507	70,93369	27,89325	73,94293	75,73863	98,85859	82,92703	75,68005	71,92577	96,52016	82,65052	57,18585	65,92749	97,35204	92,02808	29,59176	20,13712	67,29782	74,44816	34,6433	25,35388	65,38316	24,56696	55,00428	46,20034	93,80138	61,42021	48,38279	58,28746	79,53754	71,79889	42,82245	46,1133	64,32671	73,84573	10,82207	15,06894	39,84672	59,87436
5/17/2020 8:45:00 AM	86	39,75457	56,94283	53,95336	41,3572	57,92163	74,43482	88,578	82,53109	75,82159	73,93402	89,70545	66,15841	50,17483	66,52141	95,78222	76,76621	19,02071	23,15947	89,82248	35,68372	42,52549	55,78194	62,59209	44,72384	58,69261	72,75855	96,46117	58,82059	57,69086	61,35444	97,27108	67,75677	42,39031	42,64327	94,31055	61,03525	10,45742	17,12727	53,76783	22,67048	35,80687	48,18793	61,58141	26,75654	74,65945	86,49592	95,86145	70,77097	69,68156	81,98151	100	85,49286	51,81671	69,10968	98,41893	75,47062	19,18573	25,66562	81,43962	62,94906	32,75966	51,35196	73,64867	35,88992	55,98571	55,06369	96,66453	63,21095	54,33915	73,90909	98,21439	71,11185	41,8274	47,06551	91,11862	71,83348	19,17537	15,54328	44,71175	41,29552	31,5596	42,3624	71,97137	28,08363	76,44141	76,6686	99,28196	84,42397	78,30556	74,74566	97,88151	83,10469	61,76904	68,42963	98,56074	94,75009	31,28716	21,19502	69,46245	76,07475	34,90019	25,18596	66,06834	25,1642	56,34049	47,85015	94,07874	63,31573	51,32655	59,43089	81,8904	72,8009	43,31461	46,0483	65,35782	76,94505	10,8084	15,3393	39,41673	60,06466
5/17/2020 10:45:00 AM	88	41,92336	57,78217	54,38073	42,66233	53,63305	78,31855	90,23458	84,00828	75,55116	76,46877	89,4472	69,78787	52,12174	68,24097	96,46338	81,00085	18,42534	23,92027	91,09831	36,2013	42,67857	56,55483	64,42321	45,44078	60,95767	75,43166	96,66447	61,89358	60,86849	63,95108	97,8956	71,05687	44,46701	44,15029	95,44672	63,95253	10,14996	16,84688	55,17324	21,86947	36,88592	48,03631	62,05411	27,25264	77,86803	87,31336	96,23853	73,54359	72,46325	83,96048	99,96941	86,52859	55,19859	69,81094	99,24915	78,80499	19,56772	26,21657	82,01039	62,92419	32,8594	51,49473	73,20948	36,15605	58,20002	57,07863	97,0242	65,36182	55,8658	75,71494	98,71394	74,90509	43,26999	48,8405	92,69328	73,69226	19,10733	15,21407	44,48283	43,666	29,81067	42,72242	72,46809	28,3555	79,00565	79,06209	99,70436	88,40614	80,388	77,58682	98,47183	85,58328	64,1541	72,51064	98,92781	93,44986	31,34643	21,12283	70,75549	79,34972	34,11865	26,79494	66,80504	26,33296	58,83939	49,5624	95,63432	65,95353	51,66951	61,08057	84,37361	75,87878	44,61435	47,7944	68,77286	79,04876	10,46965	15,86234	41,94124	61,13396
5/17/2020 12:45:00 PM	90	43,16941	59,34889	56,39161	44,59052	59,70201	80,39837	92,52673	85,26083	80,64635	80,54066	90,70741	72,56722	54,04026	71,05369	96,45778	81,29614	18,70303	23,56349	91,06232	36,71349	43,19864	55,97839	64,66857	47,03712	63,36061	76,3577	96,96832	63,31663	60,25663	66,67476	98,94051	72,95569	46,82969	46,5699	96,27536	65,05762	10,83914	17,11372	53,79725	23,37174	36,86347	49,90004	63,41866	27,41904	80,04697	89,64874	97,24947	75,2341	73,68575	85,72668	99,83456	88,90977	56,10211	74,04095	99,56406	81,5567	20,28439	28,72845	83,70124	64,2745	31,35928	50,92693	73,77238	36,62792	60,43885	60,66211	97,74653	67,48439	59,06907	78,48676	98,98956	77,38333	44,86227	50,40388	94,46259	76,31168	19,94896	15,82767	46,03448	43,75131	31,89082	41,66577	73,84837	27,69597	81,96983	80,29882	99,83608	90,0498	82,54276	78,4362	98,84843	87,73693	66,24517	75,37812	99,19265	95,7253	30,33813	20,84584	72,11152	80,4608	34,68246	25,58977	68,10104	26,63102	61,89876	50,7557	95,90125	69,04793	52,64478	63,10669	86,13277	77,32117	27,8413	49,42094	70,91782	81,01631	10,56083	15,64648	42,76594	60,88342
5/17/2020 2:45:00 PM	92	44,42709	60,34559	57,76229	45,47821	60,23935	82,754	93,75925	87,22397	84,39165	82,30604	91,36522	75,31251	55,24128	73,12991	97,45807	84,38129	19,47426	24,57581	91,67709	37,64258	43,66621	57,6988	66,1571	47,5934	65,09251	79,66615	98,20119	65,57395	65,03039	69,83807	98,91717	74,10781	48,37436	48,08894	97,2896	66,30616	11,33883	17,71241	54,34047	23,72921	38,02132	49,84223	63,70959	28,16189	81,06736	91,24606	98,35047	77,19151	76,26327	88,10718	99,91545	89,30572	59,18271	76,21098	99,7201	84,3864	21,48935	28,47135	84,61028	65,06251	32,32476	52,62379	74,66022	36,95285	64,02037	63,12693	97,88033	70,36229	61,89503	81,83246	99,39759	77,50608	47,89946	53,11726	94,9857	77,90838	19,47385	14,68418	48,23628	44,16018	31,89717	42,04258	74,90929	26,81608	85,77517	82,87862	99,86634	90,57914	85,85938	80,63985	99,22048	89,2649	68,68873	76,31506	99,21019	97,44612	30,5669	22,57778	74,26511	81,56983	34,48579	26,73091	68,38984	27,01267	63,59796	53,46072	96,43664	71,20545	55,38917	65,35083	86,71924	78,59478	47,09246	51,6659	73,80077	83,159	10,50571	15,87637	42,26348	62,79895
