# Supplementary material for: Neuroblastoma signalling models unveil combination therapies targeting feedback-mediated resistance
Source: PLoS Comput Biol. 2021 Nov 4;17(11):e1009515. doi: 10.1371/journal.pcbi.1009515 (PMC8604339; doi:10.1371/journal.pcbi.1009515)
Supplement: S2 File — (ZIP) [file pcbi.1009515.s023.zip › drug_sensitivity/RO512_test/N206_RO512.txt]

Label: N206_RO512
Metric: Phase Object Confluence (Percent)
Cell Type: N206
Passage: 1
Notes: 
Analysis Job: N206_RO512

Date Time	Elapsed	B2, Image 1	B2, Image 2	B2, Image 3	B2, Image 4	C2, Image 1	C2, Image 2	C2, Image 3	C2, Image 4	D2, Image 1	D2, Image 2	D2, Image 3	D2, Image 4	E2, Image 1	E2, Image 2	E2, Image 3	E2, Image 4	B3, Image 1	B3, Image 2	B3, Image 3	B3, Image 4	C3, Image 1	C3, Image 2	C3, Image 3	C3, Image 4	D3, Image 1	D3, Image 2	D3, Image 3	D3, Image 4	E3, Image 1	E3, Image 2	E3, Image 3	E3, Image 4	B4, Image 1	B4, Image 2	B4, Image 3	B4, Image 4	C4, Image 1	C4, Image 2	C4, Image 3	C4, Image 4	D4, Image 1	D4, Image 2	D4, Image 3	D4, Image 4	E4, Image 1	E4, Image 2	E4, Image 3	E4, Image 4	B5, Image 1	B5, Image 2	B5, Image 3	B5, Image 4	C5, Image 1	C5, Image 2	C5, Image 3	C5, Image 4	D5, Image 1	D5, Image 2	D5, Image 3	D5, Image 4	E5, Image 1	E5, Image 2	E5, Image 3	E5, Image 4	B6, Image 1	B6, Image 2	B6, Image 3	B6, Image 4	C6, Image 1	C6, Image 2	C6, Image 3	C6, Image 4	D6, Image 1	D6, Image 2	D6, Image 3	D6, Image 4	E6, Image 1	E6, Image 2	E6, Image 3	E6, Image 4	B7, Image 1	B7, Image 2	B7, Image 3	B7, Image 4	C7, Image 1	C7, Image 2	C7, Image 3	C7, Image 4	D7, Image 1	D7, Image 2	D7, Image 3	D7, Image 4	E7, Image 1	E7, Image 2	E7, Image 3	E7, Image 4
5/13/2020 6:45:00 PM	0	21,2556	15,0813	19,16197	19,73882	15,64455	25,69539	27,7703	23,56177	21,82906	23,02725	41,93143	26,30616	12,96716	20,16012	50,05713	24,70277	22,4846	24,4304	24,39054	27,33208	15,00118	11,69354	35,78194	18,80864	15,34538	26,61473	46,51947	19,69054	15,15763	27,7694	51,35231	22,43983	20,96548	15,79845	33,25528	21,92812	19,56551	29,10761	39,14456	25,43055	15,36431	28,60666	40,98309	24,90495	19,02872	24,99054	41,25332	25,48685	16,64954	36,57956	31,27052	26,42083	17,74046	28,92994	49,59307	24,08295	14,24659	17,74211	28,63961	17,56541	17,56867	30,09781	34,08834	30,99387	17,32593	35,31512	32,5344	25,31513	18,752	34,40829	33,82135	32,10379	25,21573	28,09647	32,94382	32,23994	18,80264	26,4651	25,49348	36,89186	18,73826	36,70403	27,62392	27,47541	16,14224	38,43274	30,29247	37,73043	18,72948	23,67643	28,04826	38,74081	15,03744	25,63316	20,3268	41,10342
5/13/2020 8:45:00 PM	2	23,03866	16,59013	19,96975	22,84186	16,57894	32,43245	30,4999	25,82132	22,77229	23,50858	46,93883	29,44559	14,22904	22,96903	56,52977	27,04424	23,07133	27,13299	26,09914	30,45998	16,49087	16,00865	38,23235	18,61475	16,10121	29,73661	50,75051	22,86707	15,49251	24,81239	53,37312	23,67402	23,84518	17,42499	36,07876	25,08724	20,38593	33,14655	43,53566	28,99957	17,35978	36,97634	43,874	26,92473	20,68676	27,73845	43,86909	29,30323	18,34245	40,74409	33,65495	28,86011	18,83717	32,47728	50,02536	25,53085	14,61013	18,79566	32,01889	19,42343	18,55825	31,73975	35,694	33,32594	19,13095	38,87565	35,86346	28,35723	19,99592	36,3943	36,17609	35,42413	27,46809	34,26414	34,13641	36,71226	21,208	27,46961	28,86481	38,25106	20,52408	39,56849	29,71231	33,65564	17,04472	42,51305	31,13616	39,95468	19,46286	25,59267	30,37509	40,64606	15,84149	27,17562	21,82893	42,02993
5/13/2020 10:45:00 PM	4	25,16399	18,7386	21,37724	25,62424	17,96447	31,46642	33,61945	28,84118	24,0759	25,77897	50,64082	30,09353	15,61491	22,62047	59,85425	27,15372	27,3988	30,97977	27,11415	31,8643	17,19462	16,53329	41,30133	22,15269	17,94582	33,09378	52,8773	23,40089	16,10369	30,43953	56,75613	25,37529	25,8879	19,55121	38,8617	27,17134	21,68235	36,75115	47,46685	31,66722	18,13426	35,93288	48,40075	28,71871	21,54233	31,17498	47,35426	31,51401	20,31968	43,49794	36,4593	31,78133	19,97534	35,68765	50,22036	27,177	15,40264	20,26387	33,41995	20,78982	18,79069	33,96303	37,88068	35,68095	21,14155	42,21008	38,63872	31,66957	21,57942	39,16073	39,31663	37,20229	29,23671	38,08963	35,45196	40,32659	22,72802	29,52061	31,74286	42,00189	21,11275	44,93445	32,48736	37,90948	19,11071	45,78215	32,93187	42,91956	20,70423	27,77824	33,81043	42,80753	16,66107	31,19433	22,59146	44,24846
5/14/2020 12:45:00 AM	6	26,88992	19,86806	22,14336	27,61819	18,85858	37,16982	34,33673	30,42993	24,45755	27,76207	55,09518	32,48073	15,59046	27,03774	62,66351	30,10051	29,68142	34,47406	29,13724	34,65566	18,35032	17,63463	44,42682	25,7588	18,08971	35,54148	56,88025	25,81095	16,88729	32,66129	58,54153	27,03042	27,5858	22,50891	41,57092	30,05754	23,76278	39,95247	50,79569	33,05952	19,96422	38,19905	51,31231	30,70962	23,24512	31,16338	50,03329	34,49043	20,74533	47,54787	39,04965	33,02484	20,57658	36,56644	52,16774	29,88091	16,04118	20,90579	35,00324	20,67052	19,18725	35,25379	39,39931	35,64262	23,11388	46,16255	41,47484	33,31074	23,09378	42,5125	41,7325	40,39802	30,23555	39,5318	39,33846	44,00116	23,60404	31,85456	32,63103	43,9805	23,03672	46,35651	35,30587	41,32792	19,85964	47,72097	36,14687	43,58664	21,68062	29,54707	34,06664	43,98644	17,13245	30,94109	23,35475	47,37905
5/14/2020 2:45:00 AM	8	27,74778	20,82947	23,1661	29,08944	19,02554	38,78695	36,72034	31,87293	25,06466	33,93684	57,62794	31,92149	16,32239	28,21805	64,35752	31,39361	30,73677	37,11428	30,19473	37,01004	18,59389	19,05463	45,72453	24,88851	19,25992	36,42628	59,39185	26,29054	18,32525	32,88233	60,07087	28,22461	28,91813	23,52551	44,5613	31,58771	23,9707	43,19117	51,9373	35,31264	20,41411	39,82303	52,74406	32,27129	23,59748	34,14435	53,42514	34,98867	22,14157	51,48963	40,82187	37,37152	21,79805	38,21142	52,40364	30,04594	16,7278	22,73133	36,31963	22,5744	19,88416	36,95272	40,82	37,01302	24,05573	47,88531	44,5593	34,29439	24,09041	43,86081	44,93271	42,56901	31,74955	41,38394	41,02654	46,65002	23,91005	34,46729	35,5037	48,17537	22,0613	50,34869	36,2156	42,08823	21,44873	50,58017	37,10683	46,71151	22,03712	32,26839	36,37496	46,48548	17,2639	33,32042	24,25584	48,04003
5/14/2020 4:45:00 AM	10	30,32914	21,62474	24,54749	32,27537	20,39097	40,88362	38,4766	35,07488	25,86926	35,89778	60,95794	33,78896	16,95962	29,33756	66,83038	33,20464	32,43314	37,94492	31,78568	37,67642	19,4123	21,25235	48,01627	27,79475	20,05236	38,32194	61,01293	27,45275	18,20851	34,16784	62,71262	29,01048	28,8543	25,52877	46,1783	32,20214	25,55151	44,64667	54,42357	35,85738	21,43726	42,62537	56,30671	35,31589	25,45825	34,8823	54,9095	34,42184	23,56626	54,9732	41,9802	37,65784	22,4875	38,81707	54,1067	31,73084	17,34748	23,47529	37,5181	24,01235	20,38123	39,63915	41,29663	37,44391	24,32616	51,10176	45,93861	35,79202	26,11351	47,95321	47,21445	45,51137	32,85243	42,94146	44,3319	47,87812	25,6145	36,10044	35,8142	48,2713	23,25555	53,88229	39,75174	45,28701	22,12568	52,26162	36,82132	47,65528	21,88591	33,65301	38,65171	50,26727	17,60955	34,6303	24,83898	50,69746
5/14/2020 6:45:00 AM	12	31,30575	22,19413	25,54556	33,83109	21,40639	41,83493	39,29785	36,43547	26,28557	36,20593	62,95148	35,46785	17,52065	30,30089	68,77686	32,77416	33,14552	40,44527	33,43238	39,60233	20,84044	22,22985	48,65419	27,80587	20,4874	40,73048	63,17729	27,84352	19,04406	35,93639	63,32477	30,60353	30,04738	27,06565	47,57951	34,97548	27,37187	46,58046	56,17865	37,4484	22,38229	45,32418	57,46249	36,17098	25,78795	36,98518	56,95327	37,34548	25,10721	56,23018	44,84472	41,37558	23,65005	42,85608	55,76979	33,19773	18,06718	25,37916	39,5155	23,68113	21,89676	40,47891	42,45627	39,8164	24,95344	52,22507	47,90644	39,08986	27,18771	50,03587	47,84994	46,93799	33,39212	45,76398	44,82752	48,6258	27,52818	38,59356	37,26162	49,71576	24,94087	55,43704	40,87444	48,25038	23,15574	55,29329	39,37134	48,31344	22,89	36,01211	39,37203	50,31409	18,20638	35,11536	26,26679	50,25676
5/14/2020 8:45:00 AM	14	32,72809	23,31441	25,19411	32,80669	22,81154	46,03835	38,82951	36,70383	27,49061	40,20184	64,02657	37,72561	18,28636	31,8321	70,40125	34,94923	33,88443	42,62503	35,93087	41,65133	21,57604	23,34736	50,35361	26,59724	21,36757	42,15372	63,29023	29,30918	19,11396	37,21451	64,32539	30,08517	30,40209	27,53212	49,81536	34,99434	28,40095	50,92811	57,27914	41,44763	23,58146	48,15754	61,13837	36,96052	27,60762	38,91137	57,99051	39,02948	26,43637	58,67525	45,01713	40,1988	25,74408	44,60828	56,70478	33,01593	19,054	25,73642	40,92658	25,19169	21,83818	43,60847	42,86631	39,73185	26,80047	54,76646	50,08863	39,3795	27,30645	53,11755	50,07695	48,05358	34,22207	48,00992	45,29965	50,04207	28,21218	40,19597	39,82911	49,79913	26,36494	59,67707	43,07133	48,05482	23,18744	58,02201	39,36284	50,50896	23,64673	38,11616	40,37349	50,67378	18,61752	35,68336	26,35064	50,93013
5/14/2020 10:45:00 AM	16	32,48853	22,8956	26,32771	34,77095	24,06029	44,86378	42,01405	39,88623	28,34127	40,18755	65,01518	40,74111	18,02201	33,26301	72,15379	37,39618	34,84755	43,99294	36,70314	45,83961	22,02496	23,9401	51,64311	27,38181	22,62979	42,84587	65,53292	30,85799	20,24798	37,50663	65,85716	32,10731	31,12242	29,70539	52,35605	37,75924	29,79071	51,77863	60,01361	40,18816	23,46098	49,24223	62,72484	40,20612	28,5179	39,54334	57,48322	41,33959	28,09067	59,43758	46,12062	41,56693	26,54993	46,93475	60,24329	35,59626	20,32998	25,41611	41,29097	25,71597	22,61777	44,14775	43,3734	41,76953	28,06367	55,80384	50,32639	39,14518	28,17259	54,18248	51,25014	51,27224	35,07882	48,99577	47,0443	52,69362	28,52371	40,94393	39,55847	50,56939	27,89491	58,92014	45,14637	50,71784	23,98299	58,26965	41,78431	51,88778	24,68232	39,50956	41,82554	52,93227	19,00358	37,3037	26,60429	53,4234
5/14/2020 12:45:00 PM	18	32,57647	23,578	27,27523	35,54198	22,72726	46,45613	43,2199	41,88943	29,74428	40,55026	67,64105	39,46011	19,46411	35,24377	74,02879	34,67831	36,20151	44,65089	38,12341	43,67886	22,81982	22,76746	55,16164	29,14429	22,85215	42,96779	66,73402	30,17739	20,81427	38,82737	65,69905	33,251	32,70398	30,12033	52,45821	40,554	30,44686	55,40762	61,86685	44,42963	24,56012	52,10123	64,28584	39,92098	29,60737	42,19302	60,26332	42,65308	27,83537	61,42139	48,93906	41,69126	25,2991	47,02054	62,01183	36,91154	20,71535	26,29801	41,00257	28,19532	23,381	44,41402	45,01015	40,69007	28,30273	58,35764	52,18253	41,23501	28,47411	55,03171	54,02396	53,14061	37,12748	50,29481	49,41479	53,64921	29,58306	43,5961	39,24728	53,76962	28,3256	61,11966	45,63696	53,88353	25,39325	58,3144	41,84496	52,84801	24,34053	40,59743	43,46513	55,3478	19,6482	36,95105	28,08812	53,76521
5/14/2020 2:45:00 PM	20	34,17184	24,54817	27,76511	36,9398	24,89721	48,62062	44,24466	42,99887	30,4242	42,08797	70,22346	41,57922	20,54363	36,74307	76,49155	37,06351	37,15083	47,52073	38,54774	43,47239	24,04786	23,75822	55,87775	29,32347	24,01304	45,0248	69,47648	30,54052	20,63612	40,97342	67,46843	32,4962	32,63678	31,23722	54,04626	41,84461	31,4919	58,45961	62,12458	42,35958	25,9471	53,4884	67,09467	40,37004	30,98302	43,06844	62,11131	43,64252	28,49324	61,60415	50,50882	45,18575	26,21995	49,46266	63,50706	38,95185	19,55791	27,66758	43,1773	27,02732	23,63941	44,31187	45,08178	42,26072	29,41217	58,88732	54,61366	43,34107	29,02257	57,0095	54,93354	55,1783	37,40073	52,39017	51,51234	53,94936	30,69456	44,60281	41,4144	55,50156	29,95359	63,37154	46,97937	54,30061	25,4655	61,08609	42,77285	55,73842	25,17041	43,28885	43,87862	53,99405	19,66664	37,90596	28,17412	54,29672
5/14/2020 4:45:00 PM	22	34,85639	25,13836	28,28664	38,77577	26,15482	50,13933	45,94891	44,53906	31,14196	43,5715	70,62535	43,42997	20,84825	38,0962	76,6036	39,0473	39,48953	49,02182	39,89888	46,96922	25,11578	26,98835	56,50186	29,17502	23,78655	45,11833	70,71729	32,52652	21,78383	41,08187	68,56287	32,81858	34,70995	32,26452	54,50043	43,08044	32,11221	58,92691	64,70049	45,30621	25,82512	55,35926	67,54448	40,63046	31,19536	45,73441	62,35584	44,75306	30,29295	64,00171	51,68131	45,47531	27,62474	50,17573	64,73441	39,81964	21,5663	29,72128	43,85072	29,46287	24,50901	45,93979	46,79605	44,0091	30,21641	61,30513	54,83034	43,46389	29,88845	57,51064	56,57176	56,27617	37,02703	53,87046	53,74193	54,36485	31,55345	44,19015	42,79012	55,02066	31,45433	65,31499	47,53792	53,9457	24,9627	60,88003	43,84119	57,46726	25,88749	43,11126	43,9548	56,48471	20,12337	38,12037	29,22041	55,30131
5/14/2020 6:45:00 PM	24	36,59504	26,33731	28,92386	40,18208	26,10798	54,08875	47,47188	46,01231	32,32392	44,21875	72,90963	45,58052	22,0729	38,4411	78,81645	40,15811	41,35831	51,15772	41,07959	47,65542	25,8131	26,35555	61,10495	32,27199	24,45824	46,0789	72,10453	32,31039	21,27881	42,33796	69,85032	35,23494	36,07448	32,98498	57,33152	43,22053	33,73929	61,87182	65,55979	46,34616	25,95622	57,71849	71,14149	43,28374	32,01819	46,65507	63,98928	46,46573	29,98066	64,83476	53,09019	47,38789	28,43563	51,42159	64,72756	39,73095	22,16699	29,84313	46,12739	29,32381	24,25225	46,74265	47,65232	42,51982	30,29157	63,58014	55,13103	44,52013	31,74244	59,59211	58,09336	60,53839	38,25798	54,51432	54,66174	57,10234	31,87852	46,42041	44,64212	54,3149	31,87625	68,52792	49,201	55,58369	26,50676	63,29176	45,17704	58,3439	27,23109	44,37956	46,82271	56,80759	20,46212	40,39222	30,12365	56,90062
5/14/2020 8:45:00 PM	26	39,34605	28,07617	30,36749	43,23601	28,33872	54,61814	48,94964	48,23621	31,60243	46,11434	75,39552	47,22238	21,98794	39,58113	78,64735	41,83128	42,83702	53,26772	42,19648	48,39212	26,55643	28,2568	61,4401	34,93535	26,35928	47,9528	72,3843	33,26868	20,70741	43,89064	69,07805	33,57931	36,55062	34,33901	57,5302	45,79293	34,42128	63,26365	67,0331	50,11729	28,59175	59,50897	72,31129	45,21414	31,37592	48,5253	68,31102	45,84681	31,84793	67,18785	54,33701	48,60791	29,51205	54,14713	66,43436	42,39424	22,24421	30,40541	48,18523	30,48298	24,30634	46,68166	48,83116	43,4712	32,87563	67,45282	58,21515	46,53978	33,61385	62,30162	61,12214	61,9858	40,2808	56,70984	55,54736	57,95722	31,68808	47,26943	46,20696	54,61491	32,66454	69,73704	50,09602	58,20934	27,11055	65,04739	46,78258	58,37636	28,09543	44,52041	49,08232	59,11507	21,04346	40,91948	31,05065	57,13935
5/14/2020 10:45:00 PM	28	39,66456	28,54381	30,65001	42,45164	29,84126	56,40432	52,34845	49,80597	34,91303	47,33104	76,9838	48,9314	21,65134	40,42952	79,75665	41,00741	43,73571	56,26416	44,16259	52,13569	27,01826	29,04365	62,4768	34,07141	27,06061	48,45339	75,44374	33,4203	22,01405	44,35739	69,79837	33,8092	38,62104	34,65807	61,37697	47,29754	37,14889	65,66618	70,31271	52,0262	28,99419	62,27026	75,15114	44,34674	32,34935	47,41788	68,67677	48,45932	32,87246	69,6806	56,79191	51,27011	29,17434	55,92976	68,88242	43,20492	24,59058	32,70253	48,66565	31,06916	24,39171	46,18045	48,68155	44,30641	33,3408	69,35269	60,79161	47,58724	34,20404	65,35166	62,82446	63,07008	41,88294	58,77474	57,01999	62,01108	33,48676	48,94859	45,33419	57,12567	34,1512	71,86997	52,11131	60,2216	28,93201	66,596	47,87315	60,08365	28,69453	45,62894	49,83567	60,84155	20,64179	41,69575	31,15281	58,36573
5/15/2020 12:45:00 AM	30	42,31765	28,94604	32,62517	46,19142	30,7255	58,40931	53,92567	52,09577	35,44824	50,88106	79,90018	49,9752	22,04202	42,33815	80,49776	44,50045	45,27036	57,98913	45,31257	53,71269	28,47252	29,94722	64,61622	36,77146	29,20148	49,02444	76,44639	35,4309	23,09391	44,42894	71,95948	34,13655	40,02328	37,61598	64,19505	49,21674	38,50568	67,58559	73,07169	53,37382	30,51116	62,91272	75,62852	47,39321	34,14381	47,86507	69,8814	50,81855	33,64563	72,75124	58,99543	55,34138	30,08012	56,40135	70,05755	44,08274	24,94958	35,33902	49,95351	31,9715	24,40042	45,8057	50,64552	45,2837	33,79324	72,19524	61,8051	49,70201	35,44125	66,51276	66,23315	66,82603	43,4826	60,53817	59,2066	62,93795	34,24797	50,31692	47,07034	59,20355	35,88617	72,55091	53,83289	62,9827	29,89922	68,69668	49,22655	60,08802	29,0748	48,0868	50,25642	62,96827	21,28171	42,9034	31,94566	58,83806
5/15/2020 2:45:00 AM	32	42,47624	30,59516	33,03637	44,31912	32,42063	60,07737	56,10653	53,08398	37,27081	53,43626	80,76772	49,32962	22,21686	43,21037	82,91176	46,69693	46,46855	58,70055	45,72412	56,33551	28,87696	30,91394	67,13273	36,88446	28,77646	50,09264	78,03272	37,49669	23,29293	45,37391	72,42083	33,6524	41,62998	39,30019	65,51841	52,15794	40,22057	70,33557	72,422	56,2527	30,79313	64,61041	77,05128	48,86122	33,78482	50,20633	71,53971	49,66609	36,02267	75,74486	60,65242	54,55791	32,27958	57,85554	72,82176	47,99155	26,30637	34,94115	52,26936	32,71967	23,90438	48,76084	50,83105	45,84957	35,59854	73,29024	61,81221	51,12372	37,13294	69,67798	66,11704	65,93508	44,15333	64,09621	61,19922	65,41495	33,74413	50,8303	47,70606	61,83846	37,62924	75,33323	55,07605	63,74897	30,50156	69,18172	50,07958	62,28677	31,68283	48,06145	51,70383	65,36294	22,12699	42,65929	31,32819	58,04398
5/15/2020 4:45:00 AM	34	43,60735	30,99104	34,73565	45,45639	35,55551	60,14438	59,66257	53,73555	37,2565	55,56573	82,74957	49,8195	20,88486	46,10011	85,42585	46,28696	47,55741	59,29965	46,42718	56,68801	30,11992	32,93062	68,65343	38,5825	30,43069	51,35492	79,75333	37,65135	24,47724	46,28067	73,99079	34,4456	42,89477	41,82457	68,8092	52,74743	42,18426	72,53745	74,01042	61,87494	32,87965	65,60594	79,12337	48,7708	34,63556	50,53547	73,19524	51,26721	36,45246	76,48037	63,8025	55,81393	32,26341	60,66769	73,86321	48,17473	25,70354	36,11938	52,75862	33,7205	24,92885	47,98706	50,54398	45,90124	36,95367	72,86617	64,71941	50,84577	38,82074	70,26435	70,67162	68,86569	46,08049	65,4318	63,8534	65,49583	34,16708	51,80358	48,55024	62,2521	39,91828	76,30472	57,01828	65,42289	31,1591	73,66317	51,0635	63,6821	31,27024	48,76651	52,50159	66,40845	22,50014	44,23353	32,11082	57,18757
5/15/2020 6:45:00 AM	36	46,2636	32,68982	36,20738	48,22593	35,05367	62,37069	61,16047	57,01432	39,35442	57,00334	84,60004	53,42271	23,57614	46,02253	85,26566	46,62571	49,36367	61,79542	50,2062	57,78922	31,78783	33,61579	68,93436	40,14334	32,06309	52,85394	79,35677	37,58551	24,26821	46,81138	74,11356	36,20385	44,241	41,69955	68,86832	54,92381	44,28886	75,04297	73,83041	61,49446	33,1384	68,02608	81,03374	55,15786	35,45432	52,92841	73,40862	50,10452	36,54731	78,64224	64,15057	58,10166	32,47825	63,4766	74,29984	49,76763	28,10151	34,52213	53,29016	35,90628	24,67935	47,5489	50,21814	45,82304	39,04876	76,27929	65,58334	55,73323	39,48006	73,25106	73,2722	69,14975	46,41662	68,73909	64,11901	68,56274	35,28328	53,74731	49,18504	65,48706	39,26255	76,96024	55,78304	67,56699	33,34694	73,62041	51,17216	66,68035	30,62023	51,55581	55,63758	69,16923	21,3025	42,28152	32,15338	58,91074
5/15/2020 8:45:00 AM	38	46,44189	33,55548	37,83198	48,93021	38,1268	65,74292	63,23912	60,80156	41,35963	58,79663	86,79716	54,3913	23,92414	48,63568	85,36176	48,98127	51,88522	63,79974	51,92466	60,18174	33,97145	35,52485	72,26079	42,4542	32,50449	54,96692	80,22997	39,84659	23,83738	47,10854	75,02038	36,14024	46,09424	42,36889	69,87304	54,39158	45,31617	76,8596	75,31146	65,85612	34,24659	68,61829	82,58448	53,85196	35,23901	53,34391	74,30061	53,88338	40,28362	78,20001	67,1352	61,25518	33,57932	64,89667	76,12311	52,40385	27,5735	34,7123	53,92676	36,611	24,68246	48,36912	50,15923	45,20592	37,953	78,93864	66,55532	56,66611	39,91428	75,54681	73,58677	70,92086	47,14357	66,86803	65,92548	70,31216	35,50384	54,57933	49,55307	65,25807	41,16697	79,39069	58,43488	69,95039	34,50472	75,51192	52,59208	65,8705	31,81815	52,171	57,35736	70,88929	21,87024	41,37793	32,04153	59,34192
5/15/2020 10:45:00 AM	40	47,41897	34,37791	39,82613	50,39346	40,84266	67,57087	65,79182	59,00827	42,31398	62,03401	89,14352	58,25927	24,01746	49,87131	86,56132	52,27992	53,26895	65,02121	52,36792	63,62461	34,99448	35,96057	72,00908	43,87613	32,46532	56,76054	82,24704	39,75664	23,47895	48,05405	75,19624	37,89463	47,57219	43,24595	70,88023	57,15317	46,38297	76,45806	76,80303	65,13174	34,18055	71,2719	84,09801	57,8764	34,85852	54,52117	74,09925	54,54997	41,49916	80,64151	69,36623	64,8441	34,73461	67,09198	76,73602	53,18	27,99638	35,88224	55,59916	37,6729	24,4094	48,57171	51,93849	46,46172	39,81998	78,64348	67,92952	57,51664	41,00202	76,51726	75,64061	74,68551	48,67699	70,28114	66,65942	71,41578	36,76711	54,83221	50,9813	67,08734	43,38189	82,03098	62,20988	71,10715	35,7588	77,36889	53,98079	67,97006	33,10994	53,10989	57,65369	71,17857	22,33629	42,87798	31,99609	57,80683
5/15/2020 12:45:00 PM	42	49,95607	37,00776	41,52962	53,14151	42,09425	68,50506	67,41917	61,99112	44,2977	64,69606	89,93755	58,72864	25,54148	49,93487	88,15491	52,04465	53,85644	66,83901	52,31647	66,05154	35,43255	36,75377	72,60464	44,72784	33,92849	58,46257	82,43395	38,4764	24,94701	48,49193	75,67578	36,51788	49,809	44,10228	73,08218	57,68692	47,46167	79,03149	79,3998	68,0153	35,33703	71,97745	85,45341	58,68141	35,78568	53,90764	74,61655	54,62637	45,28626	82,68706	70,31609	66,08837	35,86697	68,9046	78,13902	54,35489	29,14705	35,85979	57,02779	38,79766	25,11564	51,30865	50,24239	46,25643	40,06342	79,20218	67,37539	58,83607	42,49247	76,79073	75,32749	75,05809	48,56364	71,8826	67,80248	72,36848	37,12381	53,77058	50,53403	68,02042	44,86531	83,70262	62,97337	74,37169	36,65334	77,74356	55,32107	69,52779	33,40559	54,71417	59,69352	72,60555	21,65361	41,98856	32,20899	57,56915
5/15/2020 2:45:00 PM	44	51,85	38,91869	42,22446	55,73048	43,79041	70,23361	68,21479	63,53365	43,93325	65,93812	90,25275	61,36681	25,40665	49,24624	89,2736	51,3713	55,43145	69,32727	54,99172	67,87224	35,74284	37,55029	74,70449	44,68716	35,64378	59,14277	84,59321	41,16773	24,96906	48,03927	75,95532	38,21922	51,60071	46,01411	77,24325	58,36897	50,44374	81,15095	80,01499	71,05183	37,28628	73,34383	85,9212	59,42467	36,10073	53,79877	74,16446	55,58404	46,59504	82,88696	72,07305	69,29847	36,93737	73,01635	78,91254	53,99619	31,68967	37,67103	57,47023	39,83546	25,00324	48,77266	49,94516	45,85813	41,77312	80,63136	70,6824	59,23015	45,51497	79,85017	77,91812	74,46307	50,7559	72,72478	68,27676	74,66622	37,13197	55,21442	53,34708	68,49435	46,78913	86,88723	64,62685	76,39796	38,42783	80,92458	56,36439	70,16847	35,03986	57,45759	60,26187	71,89476	21,0664	42,7466	32,27385	57,37994
5/15/2020 4:45:00 PM	46	54,71217	39,91027	43,54146	55,58915	46,01452	72,84718	70,17387	65,7139	44,18387	68,98845	91,89152	62,74343	26,66963	49,52124	90,2924	54,69248	58,8246	73,6075	57,44556	70,68345	36,84992	39,55391	77,59988	47,76166	36,21012	61,92274	85,42903	39,85902	25,44989	49,55922	76,46912	37,23434	54,29764	47,10143	80,00221	60,19846	52,31274	84,28658	82,19614	71,37441	39,58154	75,65367	87,25457	59,14767	36,56933	54,98709	74,41258	58,17149	47,81271	84,93272	74,18104	70,38786	37,25975	73,38279	80,64732	58,14682	32,57322	37,80283	57,49232	41,95416	25,0058	50,13498	48,0649	45,84328	44,17427	84,57422	73,83434	61,46241	47,00307	83,77611	79,17753	78,71042	52,06427	75,08407	70,05395	75,97729	37,76857	57,73175	52,84304	69,11395	46,77574	87,33333	65,87962	77,91694	39,55799	81,80634	58,88125	70,81387	35,3004	59,16515	61,05548	74,15009	20,56159	41,69713	31,99657	57,91514
5/15/2020 6:45:00 PM	48	56,19363	41,13099	45,69257	59,8892	48,68093	73,40649	73,83021	65,95049	47,58413	70,33978	92,90638	63,85162	26,41441	50,64724	90,36058	54,39345	61,54972	74,43261	59,35076	71,64946	38,37575	40,01243	80,74036	49,1362	37,03559	61,8288	86,67696	43,18993	24,68924	49,20507	74,99523	38,03085	55,49694	48,95951	80,61036	60,80791	54,29556	85,64794	84,21516	73,81824	38,94672	78,93623	88,4176	60,89254	37,36655	56,64014	74,27927	56,7613	48,94832	86,50655	76,35715	71,87534	39,38619	75,34344	81,73071	59,47634	33,5244	39,42149	59,3424	41,76117	23,84871	47,17859	48,79559	46,08463	45,94683	85,03454	75,80591	63,62021	48,41361	86,3849	80,51779	79,48408	53,62408	75,99442	73,39536	76,85767	37,25112	58,72231	52,49323	67,55154	48,32719	87,58407	68,95129	79,55149	40,55648	82,11635	60,7155	74,31844	36,68788	60,26719	61,89297	77,00826	20,12551	41,10424	31,64525	57,60051
5/15/2020 8:45:00 PM	50	58,26696	43,1813	46,56167	61,30374	50,05968	76,97848	74,55826	69,16039	48,16368	69,58416	95,17891	67,12189	26,18783	52,3738	91,30506	53,99736	64,33329	78,6542	62,33035	74,13751	40,63253	41,05721	81,58018	50,63364	37,58144	64,1954	88,51812	44,51847	26,36322	48,22945	74,43731	37,79676	57,31799	51,31003	82,01897	64,77827	57,45323	88,55659	85,05008	73,27958	41,21457	76,90919	89,18932	63,63486	36,06867	55,13332	73,50609	56,8634	49,86399	88,43226	78,3638	72,603	41,40086	78,05116	83,07547	60,45411	34,48808	40,04504	61,75626	41,9945	23,26481	47,1942	48,88304	44,85494	45,627	87,39901	75,87783	66,58206	50,83313	87,84669	80,26076	81,93095	56,14784	77,60286	75,44084	78,63216	36,58461	57,6682	52,40807	68,77218	49,99973	89,84928	71,1207	82,42885	42,31944	84,39352	63,27655	75,9107	36,18686	61,31396	63,60487	77,94023	18,67395	39,63099	31,09265	55,18534
5/15/2020 10:45:00 PM	52	59,72396	43,07589	48,95626	59,77467	51,58716	76,62943	75,51972	71,23205	50,10403	73,34196	95,43684	69,11977	26,15868	53,60896	90,83582	54,68819	66,86298	79,71154	64,1067	76,47278	42,4348	43,24423	83,01807	52,44749	37,17417	65,35588	88,58939	45,77275	24,2852	47,50994	72,99258	36,90429	58,65979	54,89065	84,42308	68,08307	59,90737	89,70208	86,49142	75,65243	42,16111	78,05917	90,34496	67,567	35,41805	55,35249	73,2454	56,79066	51,13906	90,30704	79,44939	76,81104	42,12941	78,21536	85,87064	63,00854	33,21749	40,60373	63,28837	43,1022	23,16244	45,80371	47,89229	44,67231	48,50451	87,29153	78,30791	67,40923	51,74561	89,06022	82,14351	84,11555	56,23999	80,42717	77,07372	79,79858	36,00513	56,92453	51,77483	67,9905	54,71728	90,60677	75,65843	84,19603	42,6874	86,44818	64,81729	78,75304	39,27947	63,10559	64,53608	79,45657	19,52973	38,47184	30,66396	54,7094
5/16/2020 12:45:00 AM	54	62,74141	44,34281	49,7668	64,16978	53,7864	79,07846	77,0387	74,25453	51,54261	75,66066	95,89661	68,84118	25,32894	53,29526	90,30822	53,85132	68,39226	81,81539	66,2187	78,02084	43,47632	44,48746	86,19343	54,41549	39,28942	66,54303	89,57001	46,36308	25,75908	47,13286	71,87605	38,10897	62,43748	56,76855	85,37253	69,89369	62,99113	91,74576	88,46568	76,96819	43,97899	81,00941	91,14645	69,09269	34,201	53,75042	72,00176	54,03812	52,28006	91,96929	82,64568	79,77399	44,76245	81,24806	87,65756	63,12543	35,12607	40,43083	63,32442	45,45887	23,29914	46,39141	47,3108	44,90115	50,14236	88,12168	79,55592	71,71323	54,54409	91,1553	85,55779	83,91882	58,50222	81,31541	79,06292	81,47291	34,8405	56,34186	52,24974	65,77552	55,59081	92,17638	76,9362	85,78146	43,8244	88,39275	65,76971	79,59825	38,64265	64,40898	65,09063	79,27822	18,86411	36,46428	30,62652	55,77323
5/16/2020 2:45:00 AM	56	63,64984	45,68502	52,06248	65,78132	56,33504	80,41902	77,80649	76,07993	52,98243	77,10634	96,09776	71,94353	25,64441	53,28284	90,56767	56,09734	69,56716	82,44322	67,9968	79,5363	45,64725	46,09258	87,62593	54,97714	40,12842	69,20058	91,0329	45,82242	23,97905	46,40245	71,50062	35,81972	64,26509	59,22663	86,73499	69,95897	65,15128	93,53849	91,31873	79,33044	46,26167	82,8717	91,67295	69,37536	33,05606	51,64864	68,84692	52,9796	55,36403	93,73059	85,03101	84,14436	43,53034	82,09287	88,49622	64,05007	35,25206	40,95505	64,86379	45,79404	22,77913	46,86975	46,09388	42,26894	52,04908	91,55505	82,07304	71,8719	56,75708	92,15083	86,10501	86,2431	58,39633	83,57295	80,0201	82,1931	33,67989	54,04793	50,23957	61,71516	58,38866	94,08716	77,26023	87,29623	45,49693	90,92265	67,96778	81,64533	37,93539	66,54599	65,34325	80,71025	17,85263	32,78514	29,1617	51,35935
5/16/2020 4:45:00 AM	58	65,39622	48,06663	54,09773	66,16743	57,34914	84,83159	80,15571	78,44068	54,36443	78,1659	97,37173	74,7813	25,2875	52,9555	89,56951	53,21556	71,64872	84,35863	69,98467	81,16124	47,37096	47,15876	88,68134	56,94987	40,58542	70,09762	90,47068	46,6563	23,44033	45,34076	70,41668	36,70058	65,75928	60,97301	88,57745	74,3967	65,94469	94,77232	93,01801	81,40742	46,4173	84,32306	92,7464	71,8551	33,17916	52,39397	67,08423	50,81882	56,26858	94,99938	85,38849	84,37334	44,03895	82,52805	89,4311	64,76785	37,31377	43,05773	64,95918	46,01632	22,14882	42,91743	42,41987	38,32436	53,3846	92,80615	84,01637	74,12598	58,33617	92,03387	87,78716	87,92599	60,38055	85,02486	80,65105	83,51211	32,20056	52,70094	50,17664	59,89183	60,7443	94,87283	81,70251	88,49885	46,81808	92,5257	68,16175	81,88212	39,35788	67,15815	67,29982	81,94	18,43999	32,89436	28,90701	48,25638
5/16/2020 6:45:00 AM	60	67,5163	51,10831	55,10071	69,81908	60,65844	86,58439	83,05399	79,89521	56,60422	79,31657	98,39101	76,97302	24,04592	50,22997	88,79372	52,76048	74,82793	89,19465	72,28524	84,48732	48,10096	47,94831	90,56746	57,99363	42,56942	70,72075	90,79687	48,60459	22,95604	43,99549	68,86681	33,70475	67,38084	63,50291	90,92127	77,67276	68,97458	96,52506	93,73122	83,91274	46,83812	86,62308	93,6629	75,14175	28,22425	43,06968	60,39228	42,82584	59,85466	95,47635	88,89588	86,95638	46,14783	85,20571	90,53016	66,71861	36,44666	43,65136	66,82582	46,05438	22,02835	38,99522	41,16483	37,63718	54,21986	93,44828	86,49273	76,45786	60,2598	92,93981	88,54527	91,50076	62,41732	85,74734	81,37296	86,14529	29,44836	49,78573	45,34462	55,83307	61,76158	96,28344	82,55381	89,6194	49,12467	92,5869	69,84623	82,88683	38,25224	69,05338	68,31807	84,14838	19,07791	32,75842	29,84803	47,99466
5/16/2020 8:45:00 AM	62	67,80538	52,50104	57,77492	68,87054	62,01896	88,33568	84,18477	82,87053	57,78798	81,2174	98,57392	78,53104	23,81838	49,42556	88,56391	53,04667	77,10192	87,95225	75,474	86,7412	50,54805	49,28645	91,48438	60,19762	43,86087	72,39611	93,03652	47,97718	22,59954	42,44985	68,00067	33,92759	68,64052	66,30381	92,72836	78,02837	72,11083	96,74811	95,50136	86,62135	47,91301	87,74542	95,49369	76,24918	27,01826	39,72598	56,248	38,41174	63,34977	96,64146	91,48969	88,3629	48,04936	87,11469	92,00652	68,17087	34,57974	43,11112	69,28189	47,04078	23,11464	39,40615	41,37634	39,73862	57,54228	94,9761	86,02654	79,36353	62,96357	94,49997	89,96221	92,56736	61,26334	87,35301	82,2639	87,59071	25,72972	43,41312	40,22637	49,90674	64,18401	97,38042	86,25871	90,39587	50,11992	93,73204	70,73496	85,27942	38,62456	68,97933	69,39986	84,49284	20,38178	34,68108	33,64107	50,85177
5/16/2020 10:45:00 AM	64	69,93777	54,58825	58,95171	72,34465	63,97871	89,06741	85,48194	84,73046	58,61578	83,56314	98,70531	78,51473	24,8566	48,55804	85,58376	51,61686	79,43539	89,2765	78,0656	86,19302	51,92715	50,9248	93,48254	61,94621	45,78996	74,00227	93,77832	50,56263	22,21105	42,92875	66,401	33,96103	70,46005	69,68073	94,2019	78,54602	73,42168	97,9184	96,51677	88,21591	49,48476	90,26485	96,48707	76,90678	28,03962	40,10583	56,99602	38,62525	65,44714	97,53813	93,71519	90,30407	49,10222	88,74952	93,06947	70,64213	35,85088	44,33065	69,37513	48,29818	24,47005	40,02736	43,23717	41,33994	58,29879	95,39271	87,62621	81,11647	65,58894	95,2915	91,73996	93,05668	64,35593	87,93056	83,834	87,36476	25,61561	41,88309	39,60171	50,02113	65,54681	97,55022	87,26549	91,70687	52,23282	94,53284	73,45615	86,37875	38,92884	69,52351	70,53452	86,09444	20,46268	35,52961	33,0531	52,32979
5/16/2020 12:45:00 PM	66	73,36649	57,65674	59,72101	75,64399	66,90437	92,20325	87,54062	86,64989	59,68936	84,47343	99,10699	79,62942	24,31587	47,52024	83,86135	49,74615	82,45303	92,04562	79,96725	89,47468	51,69637	52,68699	94,29874	62,66301	47,58807	75,3563	94,38164	52,00432	20,92949	39,54783	64,47662	31,71116	74,52781	73,20368	96,75813	80,79486	76,25732	98,2646	97,74931	89,9265	50,91629	91,15717	97,89034	77,55147	28,15022	42,22784	61,94961	39,52262	69,40001	98,22213	95,36908	91,11745	50,97708	89,78484	93,51031	72,16305	36,42718	45,35643	70,75037	48,97609	25,74672	42,19047	44,3643	40,89993	59,93631	97,08389	89,68122	82,94284	66,92889	95,95125	93,08252	94,67555	66,34016	89,98425	84,79125	88,2581	26,81117	45,04497	40,05782	48,57986	67,28705	98,68066	89,89611	92,44405	54,23981	95,84978	75,48727	88,86404	41,37489	70,01804	71,9894	85,34373	20,94496	36,70127	32,90513	51,7329
5/16/2020 2:45:00 PM	68	75,43497	58,13605	62,23046	77,8116	69,0386	91,94788	89,27878	87,97593	61,47919	86,53384	99,05566	82,13831	24,37535	45,71424	82,58276	51,21408	84,83443	92,70627	83,54236	92,03035	53,6502	54,63646	95,54591	64,41403	48,46341	75,07674	94,48387	51,10004	20,72612	37,16484	62,04535	33,61178	76,37364	74,45293	96,37842	82,37511	77,65293	98,46858	97,98457	91,24088	54,54672	89,98972	97,8074	81,05597	31,11109	43,71899	62,27433	42,29208	68,87787	99,03984	95,51344	92,95251	52,88143	89,6263	94,53063	75,27472	37,16837	45,04967	71,11959	49,67383	25,01298	44,1818	46,35154	43,19428	63,02201	98,00985	91,59352	83,65455	69,78545	96,21547	93,33678	95,12095	66,29241	89,18387	86,14314	88,55141	29,53374	47,10813	43,75484	50,86684	70,44457	98,81991	92,49358	94,48131	54,58438	95,70402	76,44901	89,68508	42,36627	70,10631	72,54104	86,16096	22,10682	36,96134	30,88127	52,6166
5/16/2020 4:45:00 PM	70	77,85622	59,92479	63,47522	79,7637	66,94456	93,78054	90,44286	88,84138	63,80968	86,38553	99,03888	83,23594	24,53809	45,55268	80,91298	47,38119	85,84273	93,69792	85,70506	92,57682	55,03447	57,96765	95,0686	65,14492	49,11168	76,85462	94,55991	54,02968	20,76751	37,07856	60,9118	31,11696	79,64702	76,89814	97,24518	85,63358	79,9417	98,8965	98,76209	92,80152	53,60701	93,10414	98,5146	82,80712	31,52824	45,20378	65,2044	41,33172	71,08125	99,16239	96,94567	93,22965	55,29213	91,67614	95,14243	74,88493	37,64955	44,91214	71,20573	50,72136	26,12815	46,3588	45,81731	41,47077	66,56678	98,52944	93,27531	88,59237	72,34582	97,7263	95,13898	95,88293	67,90141	90,79168	87,31495	90,60704	29,53753	48,42846	44,30441	54,52752	70,6136	99,07805	93,4116	95,06362	55,98018	95,93453	79,01428	89,5948	42,86009	71,89662	73,79649	87,30742	22,131	37,67021	30,28881	50,79202
5/16/2020 6:45:00 PM	72	79,89349	61,14032	66,01417	81,75979	71,3715	94,33349	93,23014	90,20654	64,22587	87,6412	98,91289	85,43227	25,13546	45,18078	82,32703	48,91619	86,73236	95,09518	88,21638	94,47082	57,04458	59,66291	96,45371	66,52665	50,96416	77,14793	95,91851	53,43646	22,08962	36,46331	62,45967	31,93192	81,13375	79,86987	98,24499	88,59547	82,52391	99,22539	99,26434	93,92698	56,85055	92,35833	98,93967	83,05283	33,03645	43,73432	64,47682	43,42459	75,25517	99,18166	96,94878	93,33638	56,70998	92,71656	96,43458	79,23409	38,15996	45,97459	73,04861	49,96312	25,46329	45,99588	46,29594	42,52618	69,89812	98,44676	94,26116	89,69855	73,48524	98,34515	95,46481	96,10646	68,54256	90,39754	87,88082	91,85082	30,54777	48,39854	43,8054	55,7101	73,48171	99,27132	94,00565	96,80869	58,38839	96,59214	79,88271	91,0394	41,37151	73,79636	73,34949	88,90176	22,59678	36,96149	30,60407	52,94341
5/16/2020 8:45:00 PM	74	80,45032	61,51152	67,30568	83,50755	70,35947	94,67907	94,85832	91,51657	66,12296	88,27545	99,77309	85,30311	25,01485	42,70902	82,05875	48,3841	87,48487	96,9188	90,51711	96,0159	60,39187	62,32504	96,66341	69,8928	51,22361	78,44006	96,34055	55,6248	24,72177	37,82259	64,0024	33,87918	82,79971	82,83481	97,57114	89,73226	81,90726	99,11243	99,62513	92,51768	60,06948	94,03473	98,63706	84,65931	32,88779	46,61079	64,627	42,66655	76,46684	99,75568	97,97158	94,72923	57,91258	94,33246	96,69472	80,21414	38,08093	47,54994	74,91034	50,53023	25,31402	47,04264	45,58356	42,01384	71,65866	98,67146	95,77338	92,42685	74,5591	98,09324	96,5442	97,18756	69,5405	90,80135	89,1802	91,58192	31,43616	49,20763	44,12169	55,45375	76,45329	99,73309	95,5332	96,84724	61,02129	97,27882	82,69915	93,03023	43,27538	73,54706	74,04585	89,09435	23,11056	37,38961	32,23082	51,35659
5/16/2020 10:45:00 PM	76	83,13274	65,06272	70,68095	84,4608	71,51498	95,59267	94,81094	93,28547	68,03893	91,32543	99,57373	86,82775	25,66769	42,44957	80,6641	47,12589	88,63728	98,69225	91,59248	96,60637	61,40231	63,07582	96,77829	71,64954	51,82954	79,66174	96,58661	54,06755	23,59265	39,79326	65,31284	32,89816	84,57532	84,96553	97,922	91,4446	86,41109	99,06789	99,74	95,56	61,2335	94,6797	98,79491	84,48835	34,06561	47,36696	63,40469	41,84288	79,70215	99,41707	98,56398	95,75044	59,08286	95,95518	97,55188	81,33317	40,02549	49,39814	75,34573	51,2397	25,10348	43,9008	44,16232	43,35917	73,19041	98,60529	97,07622	93,65647	77,43424	98,97008	97,63256	98,01925	70,47856	91,79293	90,45079	92,45953	31,17015	47,05391	43,58256	54,82772	79,76916	99,83566	96,56493	97,61336	62,40682	97,50229	85,04435	93,65585	45,9594	74,71796	75,07965	88,40186	23,94286	37,47175	31,02206	51,50296
5/17/2020 12:45:00 AM	78	82,65149	65,27422	73,24685	87,51305	73,01945	95,64787	96,54868	94,54369	71,75053	91,25201	99,09772	89,50294	24,15106	43,62566	81,58123	47,63974	91,42946	98,74731	91,64194	98,02554	63,06428	65,81413	97,70752	74,20838	53,67395	80,36307	97,0307	58,23656	25,24273	39,3176	69,39067	34,04047	87,38948	87,82859	98,74524	91,60084	87,8679	99,43337	99,58507	96,77706	62,8116	94,58783	98,73688	85,95249	38,17612	46,70121	61,70245	41,85331	83,18641	99,74283	98,729	97,32793	62,10482	96,74879	97,88297	84,17061	39,06132	46,54972	76,2918	52,54849	25,19272	43,30294	43,53241	43,27061	76,94781	99,18228	97,72395	95,06805	79,1601	99,30524	97,63995	98,07195	72,54482	93,70317	91,65963	93,34377	31,17968	46,00402	44,36733	53,18765	81,22887	99,91448	97,37104	98,17667	64,61441	97,86859	86,10847	94,14635	45,22429	72,95514	74,52766	90,21365	23,03562	36,70439	30,91042	52,34893
5/17/2020 2:45:00 AM	80	84,51626	68,44219	76,09707	88,89721	75,45183	96,06142	97,42444	95,76537	72,66405	92,39701	99,64508	90,51083	25,41798	42,02787	80,93993	44,60772	90,56484	98,74137	94,11645	98,70704	65,81393	66,06114	98,35606	76,69035	54,44587	83,13191	97,43375	58,16445	24,88389	40,21103	67,88503	34,50983	89,8899	89,72391	99,40443	93,5378	87,87225	99,20687	99,78802	97,993	65,09547	96,37669	99,18234	86,74838	40,87056	48,06483	61,80524	42,56514	85,20986	99,60613	98,88263	98,51653	64,46688	96,97301	98,85617	85,46143	41,06805	49,54589	76,84468	53,33852	24,28886	45,92582	42,88572	42,06254	78,51929	99,16073	97,69114	95,21428	81,81262	99,43143	98,99577	98,37382	71,84867	94,07528	91,51788	93,88042	30,61063	46,94595	43,48854	54,6817	83,54967	99,89045	97,60817	98,36856	67,18971	98,49939	87,26673	95,06307	45,76274	75,10106	75,88907	90,83665	24,75243	37,29574	29,70449	52,24752
5/17/2020 4:45:00 AM	82	86,78265	71,12138	78,05752	89,79941	77,02013	97,57461	98,08646	96,26845	75,10928	93,68452	99,62685	92,30376	24,57816	40,54404	81,98518	47,40136	92,4904	99,28493	95,89647	99,01727	67,33353	69,08717	98,85265	77,35349	54,67126	84,60593	97,38471	58,76174	25,01326	38,53103	68,64736	32,80442	90,76971	91,64484	99,45672	95,74637	89,63127	99,72626	99,94282	98,60129	66,96086	96,10674	99,22296	86,53094	41,07903	47,62399	61,12401	41,73533	86,1274	99,76418	99,57388	98,36621	67,8625	96,98469	99,37238	86,57066	40,5218	49,12376	78,36283	52,6722	24,76604	47,51334	41,07904	42,78314	80,30345	99,65601	97,64051	96,41102	85,6755	99,4905	99,31878	98,68949	73,49566	95,27244	92,41946	95,12164	30,65021	47,5746	41,90166	50,65401	86,11884	100	98,57392	98,52116	69,9453	99,08675	88,87641	94,66679	46,5071	75,1903	77,01447	90,66044	23,46783	38,64604	28,55176	53,36476
5/17/2020 6:45:00 AM	84	88,31068	74,29136	77,6126	90,89426	78,83517	97,6845	98,53849	97,33858	76,8241	94,55909	99,78062	92,98195	24,72411	41,32792	80,6022	46,54296	95,39166	99,61504	96,72552	98,77853	69,03743	70,9911	99,48627	78,30447	56,52457	85,29219	97,62151	61,19806	22,98402	40,2982	67,89304	33,50119	93,06201	94,00814	99,45499	96,04808	91,18486	99,95074	99,92104	98,58456	66,44044	96,64684	99,3806	88,45028	41,25587	47,28821	62,28214	41,06163	88,95405	99,88105	99,51688	98,87524	70,38338	98,58208	99,45935	87,03139	40,96817	50,67875	78,16161	54,10733	25,72986	45,65525	41,92805	41,94629	82,03146	99,90365	98,28167	97,75076	87,57592	99,79665	99,51785	99,19686	73,84692	95,64206	92,67566	94,51108	31,4832	47,45248	41,69859	50,97591	86,6762	100	98,90494	98,9781	71,6693	99,16169	89,85667	95,53196	47,40101	74,42764	76,94511	90,6279	22,94616	35,98627	31,04692	55,86842
5/17/2020 8:45:00 AM	86	89,2696	74,73448	80,80108	92,96779	78,86626	98,08887	99,09164	98,47038	76,89075	95,96748	99,93162	93,23676	24,40712	41,24088	81,11855	46,16843	94,96844	99,59307	97,74985	99,10969	72,84393	73,40041	99,72328	80,97584	59,10816	86,2607	98,24161	60,47159	23,27041	39,84796	69,5298	34,97216	94,207	95,37481	99,66809	97,5545	92,87708	99,91027	99,93169	99,24915	69,10733	96,29594	99,16674	90,16053	41,31514	46,9539	61,95057	42,48177	90,9487	99,78967	99,83236	99,25391	71,42656	98,58691	99,71934	90,01368	39,21405	49,99248	78,95087	55,17559	25,97114	47,26777	40,72551	43,12804	84,18662	99,65635	98,98058	98,81286	88,00053	99,84576	99,42377	99,39675	72,44012	94,80466	93,86999	95,03246	31,98241	48,05648	40,19611	51,57438	89,14188	100	99,2506	99,28416	73,59872	98,8923	90,75383	96,30574	48,21038	75,12696	77,33173	91,60726	23,96897	35,86926	30,1682	57,37249
5/17/2020 10:45:00 AM	88	89,56089	76,07745	84,16833	93,95067	83,68024	98,61433	99,40325	97,93656	78,25066	96,8531	99,88472	93,79684	24,42674	41,42484	79,62395	46,97523	96,15509	99,83298	99,03065	99,43475	73,44875	77,05399	99,73344	83,15656	59,56379	86,62232	98,22253	61,09099	23,35523	38,89493	69,66035	33,93796	95,30132	97,19952	99,83408	98,80374	93,80492	99,95164	100	99,0158	68,43369	96,88129	99,61898	89,87366	41,44736	47,05032	61,62827	42,50013	92,42568	100	99,77773	99,47537	75,21455	98,97719	99,39462	91,72408	38,98245	50,3203	80,11218	53,99383	25,82843	47,72139	41,5538	43,13564	85,61864	99,80963	99,2296	99,05815	89,57919	99,66512	99,59631	99,70995	74,06747	95,44389	93,36877	95,11446	33,93057	48,09932	39,7916	50,62769	89,83761	100	99,67603	99,20486	76,02578	99,54252	91,80468	97,61101	47,2668	74,67617	77,66254	91,01715	22,6575	36,2674	29,87221	59,85881
5/17/2020 12:45:00 PM	90	90,37508	79,06624	84,33432	94,99648	86,18576	98,70898	99,22684	98,08038	81,56962	97,46974	99,83145	94,51309	23,84008	41,33151	80,42206	46,06012	96,66286	99,95332	99,21012	99,71631	77,34872	79,69303	99,81599	85,01797	60,50827	86,79412	97,98865	61,96431	24,19416	39,50425	69,99303	35,37868	96,19889	98,03783	100	98,48116	95,81773	100	99,86407	99,50873	71,08084	97,85195	99,59722	91,25594	40,67971	45,45632	61,94311	41,57183	93,33216	99,94756	99,77357	99,29902	77,33118	98,6631	99,78669	92,33173	40,21379	48,51777	81,10771	54,35401	25,4642	45,78809	40,25337	43,69894	86,86941	99,72901	99,56834	99,17986	91,06654	99,94764	99,74538	99,86607	77,67822	95,77193	94,31676	96,32405	32,17265	47,29871	40,29447	48,94271	91,95949	100	99,53062	99,3035	78,83987	99,42004	92,17928	98,02884	47,4035	76,13534	78,59154	92,4607	22,67318	36,94884	29,67687	63,8161
5/17/2020 2:45:00 PM	92	92,39321	81,86651	86,83929	95,38525	85,55862	98,82447	99,29668	99,1579	81,66916	97,96861	99,81322	95,44134	23,88304	41,25622	78,97699	44,99772	97,32848	99,95379	99,63742	99,69704	79,68971	80,96065	99,85329	86,23957	61,97108	88,45546	98,06448	62,85823	25,24087	39,08529	69,95283	35,83471	97,15628	98,87496	99,94571	98,75428	95,4079	100	100	99,59853	71,09906	98,72734	99,62313	92,7618	42,62959	44,41907	61,26104	41,2154	96,24538	100	99,90847	99,3245	80,15535	99,06561	99,57608	93,73535	41,60733	49,5106	82,33311	55,06459	24,00931	45,93668	40,73027	45,40672	88,95157	99,91117	99,61372	99,57	94,19119	99,93292	99,8372	100	76,8549	95,8502	94,9631	95,84501	31,34298	47,71801	40,75431	48,24001	94,58617	100	99,78476	99,34232	80,99683	99,67313	94,5557	98,62006	48,33962	76,07925	79,72011	92,5574	22,42996	36,18189	30,34179	64,83719
