# Supplementary material for: Neuroblastoma signalling models unveil combination therapies targeting feedback-mediated resistance
Source: PLoS Comput Biol. 2021 Nov 4;17(11):e1009515. doi: 10.1371/journal.pcbi.1009515 (PMC8604339; doi:10.1371/journal.pcbi.1009515)
Supplement: S2 File — (ZIP) [file pcbi.1009515.s023.zip › drug_sensitivity/SCH_AZD_synergy_IMR32_KELLY/IMR32_KELLY_SCH_AZD_20200121.txt]

Label: IMR32_KELLY_SCH_AZD_synergy
Metric: Phase Object Confluence (Percent)
Cell Type: 
Passage: 1
Notes: 
Analysis Job: IMR32_KELLY_SCH_AZD_synergy

Date Time	Elapsed	A1, Image 1	B1, Image 1	C1, Image 1	D1, Image 1	E1, Image 1	F1, Image 1	G1, Image 1	H1, Image 1	A2, Image 1	B2, Image 1	C2, Image 1	D2, Image 1	E2, Image 1	F2, Image 1	G2, Image 1	H2, Image 1	A3, Image 1	B3, Image 1	C3, Image 1	D3, Image 1	E3, Image 1	F3, Image 1	G3, Image 1	H3, Image 1	A4, Image 1	B4, Image 1	C4, Image 1	D4, Image 1	E4, Image 1	F4, Image 1	G4, Image 1	H4, Image 1	A5, Image 1	B5, Image 1	C5, Image 1	D5, Image 1	E5, Image 1	F5, Image 1	G5, Image 1	H5, Image 1	A6, Image 1	B6, Image 1	C6, Image 1	D6, Image 1	E6, Image 1	F6, Image 1	G6, Image 1	H6, Image 1	A7, Image 1	B7, Image 1	C7, Image 1	D7, Image 1	E7, Image 1	F7, Image 1	G7, Image 1	H7, Image 1	A8, Image 1	B8, Image 1	C8, Image 1	D8, Image 1	E8, Image 1	F8, Image 1	G8, Image 1	H8, Image 1	A9, Image 1	B9, Image 1	C9, Image 1	D9, Image 1	E9, Image 1	F9, Image 1	G9, Image 1	H9, Image 1	A10, Image 1	B10, Image 1	C10, Image 1	D10, Image 1	E10, Image 1	F10, Image 1	G10, Image 1	H10, Image 1	A11, Image 1	B11, Image 1	C11, Image 1	D11, Image 1	E11, Image 1	F11, Image 1	G11, Image 1	H11, Image 1	A12, Image 1	B12, Image 1	C12, Image 1	D12, Image 1	E12, Image 1	F12, Image 1	G12, Image 1	H12, Image 1
1/21/2020 3:50:00 PM	0	11,36874	42,39804	29,96366	16,08422	9,900807	9,724318	12,11753	11,89517	11,97744	32,98568	16,82078	19,46231	13,39522	31,12842	7,13887	7,774508	10,12828	15,84715	20,81358	20,24377	16,63945	32,96364	8,131908	7,152685	11,2757	35,42089	19,84133	7,206497	22,93904	26,77684	9,907855	11,00878	7,71158	21,92087	15,08697	29,02203	10,25751	10,49541	39,91883	9,310828	6,390363	28,74558	29,78206	15,66983	17,15151	58,84222	12,34195	10,841	29,65579	12,37283	14,8816	17,07601	17,07069	15,97563	12,65169	7,732578	4,762309	18,01607	17,16857	9,50362	11,64871	15,04297	13,32118	9,950542	2,801931	14,76874	18,6848	11,9065	11,90988	16,44383	13,51763	9,620703	4,283957	15,09788	18,23849	12,33235	15,53409	16,12104	10,86967	14,70518	4,630305	14,67845	13,84339	16,84599	11,09776	16,75432	18,21383	13,60072	7,101224	23,0533	15,17235	13,51376	17,43693	12,14053	21,46794	25,72316
1/21/2020 5:50:00 PM	2	17,00341	38,91653	29,39198	29,61559	15,3996	14,63535	17,37028	19,08716	16,6905	23,4766	19,05083	13,71919	13,79745	24,12563	6,943524	12,78556	15,41446	13,13695	14,22069	16,83666	15,5964	20,20143	10,11384	10,79251	18,99674	14,38246	9,630373	5,700708	15,91277	15,98661	9,104222	20,03074	13,54457	15,16143	12,90492	27,69445	14,02098	14,98722	21,25705	15,13774	7,472161	31,7919	30,89288	21,12297	24,73945	53,43764	15,90952	18,4221	28,88428	12,19213	14,68267	16,01963	17,08499	16,54109	12,7247	7,351279	5,343516	16,94228	17,07084	9,64564	10,77835	14,93514	12,8623	9,526278	2,89249	12,81402	18,81259	13,3408	12,73527	17,35584	14,34626	9,041638	4,702697	14,46735	18,63934	12,79088	16,07269	17,65977	10,83817	13,98465	5,286183	13,46092	13,22253	18,04688	11,56554	18,47901	19,28492	12,68816	6,988976	19,99772	14,03998	13,74268	17,42581	12,62358	20,88549	23,40801
1/21/2020 7:50:00 PM	4	16,46434	42,3765	31,58661	36,57534	15,15757	14,91732	19,92478	18,49345	18,56529	24,09055	16,74763	14,47468	17,47638	26,0481	7,573083	13,35212	14,89231	16,08291	14,22117	18,76175	16,98269	21,75198	10,088	11,47795	19,41078	16,60256	11,28578	6,923838	16,37766	16,58336	8,434875	20,16178	13,77536	18,32919	14,43489	26,73146	14,73164	15,17324	18,1509	16,87369	7,972755	31,14832	34,43544	24,38598	29,09323	57,33478	18,35502	20,88625	31,77815	13,61344	15,81662	17,5306	17,802	16,75474	13,56681	7,971581	5,898887	17,81616	18,82481	10,0192	11,19591	14,75375	13,82578	10,12109	3,33354	13,94742	19,90668	13,35302	13,28381	16,8062	15,40714	9,589551	5,097674	14,77516	18,74537	12,85526	17,58662	17,57916	11,8147	15,57071	4,948055	16,60864	15,25628	19,17523	13,19732	19,61773	20,14195	13,14344	7,63608	22,41034	14,93058	15,41922	19,29342	12,68298	22,47485	25,02127
1/21/2020 9:50:00 PM	6	16,54551	37,20414	25,23189	39,21087	16,20455	17,66751	21,35506	19,74573	20,5352	24,59204	18,02539	15,50564	12,82763	28,46762	8,371878	14,61283	16,6809	15,72869	15,17967	17,83668	17,2038	21,31915	11,17568	11,83369	18,9611	14,7543	12,97601	8,474042	16,38049	17,60942	8,886979	20,72454	14,68467	17,01095	16,20987	27,45558	16,83839	15,46495	19,63231	15,90324	8,935191	33,1804	38,50845	22,84932	31,44929	58,50866	17,34106	19,19305	32,66578	13,91571	15,43656	18,82467	18,66504	17,88828	13,93223	8,784606	5,975907	20,08683	19,30351	11,01514	11,78568	14,84548	14,1858	11,72227	3,013857	15,26346	21,03725	13,88014	14,15368	17,69721	15,77075	10,17614	5,169444	15,35899	19,74669	14,13841	17,86527	16,81829	12,89546	16,99236	5,30352	16,91831	15,96893	20,77814	13,49794	20,07951	22,72132	13,80512	8,137157	22,31522	15,1224	15,82	18,91177	13,03865	23,95875	26,6123
1/21/2020 11:50:00 PM	8	17,41338	36,7387	24,61193	28,89458	16,2129	15,04683	23,56571	19,23553	21,0624	26,62729	18,63526	15,44188	10,45128	22,77009	8,841387	13,66338	16,23218	14,97796	16,44908	19,26137	17,14979	21,79011	11,03821	11,98165	20,98647	16,13733	11,84951	7,885031	16,78548	18,14793	8,705032	20,77068	14,77551	17,94623	16,31963	26,57252	18,35779	15,77448	20,04773	16,44466	9,274287	27,0202	35,78283	24,31677	34,58962	60,18202	19,35904	21,41233	33,92717	14,14712	16,7622	19,64301	19,31062	18,15008	15,32521	8,667248	6,635236	20,34676	20,4349	10,50045	12,08258	14,97438	15,65042	11,89952	3,608877	16,01645	20,43228	13,94293	14,47668	18,53124	16,44846	11,40666	5,56601	16,49121	20,62224	14,50535	18,66407	17,21582	12,9271	18,18164	5,505982	16,50434	16,30954	21,48189	13,68887	19,76666	24,28776	14,59909	8,537799	24,03079	15,84646	16,72994	20,30041	13,38424	25,6181	29,09801
1/22/2020 1:50:00 AM	10	20,08945	33,30287	23,10379	24,6473	17,84883	15,46288	24,72715	21,00423	21,77781	25,13851	17,98201	16,0407	9,711746	19,9712	8,51977	15,83547	17,51914	12,3376	14,98446	18,30184	16,31797	21,5728	11,07724	12,35052	22,52514	16,65859	10,90621	8,008677	18,60024	17,04459	7,961221	21,55897	15,73925	15,76785	14,41058	25,73331	16,28295	16,30602	19,46017	16,61576	9,393583	22,58642	37,04652	21,21871	39,26918	57,51734	19,98087	24,11058	34,77654	15,18692	17,43962	20,65788	20,63412	18,42417	16,51063	9,697103	6,41972	21,2549	20,50198	11,13271	13,28595	15,43304	15,43442	12,5382	3,56612	16,35859	22,5315	15,23078	14,51267	18,23794	17,45952	11,79867	5,50315	18,12915	21,99899	15,37819	18,56349	17,07497	13,26343	19,45244	5,946964	17,56196	16,54875	22,39811	13,7739	19,6301	25,51938	14,38149	8,534345	24,89031	15,53492	18,27192	21,62246	13,86025	26,73463	29,2908
1/22/2020 3:50:00 AM	12	22,07311	31,77387	22,94713	22,46339	18,23207	16,55393	25,96099	23,9812	23,65557	24,4485	18,47957	15,80695	9,142215	16,99561	9,219648	16,7517	18,46264	13,29949	16,43181	17,18398	15,53216	22,0881	11,75011	12,67559	23,12645	15,68813	11,04927	7,893802	17,78521	16,88978	9,169847	24,18753	18,25148	17,80691	14,84796	26,7841	16,27424	16,23045	20,57747	16,77968	10,39077	20,21531	36,90015	19,6848	34,99123	59,18304	18,82211	24,66208	35,91947	16,28516	19,08344	20,52215	21,39927	18,09793	15,97169	9,483033	7,560441	21,44238	22,09632	11,62156	12,60838	15,06217	16,33103	12,89228	4,012351	18,25292	22,96661	15,73752	15,3335	19,17488	17,29429	11,77367	5,929832	17,99569	23,55942	16,02315	19,34875	17,99009	13,93056	19,98245	6,00927	19,05124	17,21562	22,02379	14,66553	21,29407	25,94932	16,97875	8,402409	25,65229	16,16967	18,42493	22,47486	14,94833	29,2863	31,06916
1/22/2020 5:50:00 AM	14	23,71595	26,92951	24,26552	18,89575	19,26406	18,08079	25,48836	26,18037	23,97367	24,3491	17,15428	16,13617	7,955971	16,01625	10,53071	16,959	19,90495	14,21792	16,26789	16,8167	16,26782	20,90898	14,00973	15,54114	25,40244	14,5613	11,91631	8,64756	19,18635	16,2598	7,887862	26,78886	19,25398	19,2555	15,41984	28,3602	18,45484	16,43133	19,73979	18,24347	10,5169	19,57387	34,9991	20,43117	36,23466	55,68474	19,98149	27,28331	36,51656	16,85304	19,46763	22,41808	21,42884	18,25079	16,27466	10,55924	7,338709	22,74916	22,79275	11,68546	12,50691	15,62942	16,39278	13,5454	4,182623	17,84566	24,98633	15,21427	15,77904	20,21752	19,36602	12,87805	5,911045	19,17399	24,22966	16,39305	21,09009	18,01047	14,71333	21,41986	6,254628	19,32092	17,72243	23,0591	14,67175	22,54372	26,0447	17,22708	9,04095	26,48666	15,7463	19,70456	22,71731	14,71782	29,91124	32,92765
1/22/2020 7:50:00 AM	16	26,4211	25,92189	25,76115	16,70466	19,79843	20,81289	29,51226	28,03258	28,17666	26,08291	18,73888	15,55751	8,615854	15,30283	11,51263	18,23718	20,23002	14,21792	17,68837	18,27994	16,60574	20,31705	14,64909	16,96749	27,52397	14,7724	11,87486	8,273168	18,75864	16,90705	9,627543	29,07846	18,49905	20,66002	15,37349	29,10851	19,44656	15,9956	20,10058	20,86	11,58088	18,36013	32,2074	20,9127	35,43663	52,21797	18,42279	29,24783	37,2599	18,25362	20,74816	21,70549	22,171	18,19366	17,68002	10,92072	7,87681	24,07017	23,29935	12,48674	12,90762	15,36949	17,03304	13,65917	4,171641	20,65954	24,55066	16,53528	16,61707	19,50762	19,28962	13,5952	6,778225	18,69336	24,24735	15,9337	20,10652	17,71365	15,5866	23,05751	6,326261	18,83711	17,91287	22,94381	14,58085	22,30306	26,32951	17,90188	9,747804	28,08922	16,16753	20,15176	23,87931	15,66617	30,35657	34,96497
1/22/2020 9:50:00 AM	18	27,28869	26,53363	27,71511	18,23635	22,26929	20,97998	30,7293	29,50701	30,80343	27,57509	18,64093	16,60733	9,106019	14,08495	11,91534	19,91462	22,02863	15,83789	19,1389	17,97386	17,49786	20,96962	13,76416	18,61116	29,85853	15,20426	11,71875	8,749242	19,64944	17,14792	8,930909	30,86587	21,28254	20,86849	16,08083	26,37358	19,94861	18,70358	22,63815	22,23793	12,72056	18,37174	33,02125	21,72815	35,21414	50,30732	19,00662	33,17695	37,89429	18,48655	21,39499	21,85974	22,11041	18,17695	18,43681	11,0351	8,224677	24,0826	23,06504	12,03395	13,37313	15,16702	18,28464	13,53075	4,443039	20,11197	25,75307	16,96162	16,73381	19,24203	20,01658	13,98438	7,769467	20,18996	24,26096	16,70314	20,62507	18,53337	15,20108	23,94797	6,767932	19,35359	18,687	23,06946	15,44174	23,71007	26,99222	19,48365	9,835047	27,96564	16,98331	20,10852	23,37209	16,67696	32,99203	38,45311
1/22/2020 11:50:00 AM	20	28,99654	27,09935	28,02449	17,90485	22,73672	21,31839	32,94209	32,46284	33,54298	25,8908	20,06638	16,90871	8,910187	12,68388	11,32723	21,08608	24,93929	17,16298	18,56516	17,4609	18,74123	20,80383	13,78716	21,08118	32,30859	15,87202	12,21831	8,210931	19,03508	17,41967	9,484486	32,31564	22,17596	20,648	15,67839	30,71804	18,65896	19,23208	21,72131	23,38514	13,97146	16,04982	32,75724	21,04809	34,94122	49,13483	16,70342	35,89135	39,251	19,59901	23,2492	23,59147	23,46893	19,00572	19,14194	12,24911	8,217009	24,81592	23,33264	12,22459	13,61682	15,60532	18,23607	14,85943	4,28078	19,82787	26,41903	17,61729	17,17935	19,63003	20,32625	14,98943	7,9568	21,38988	24,95448	17,13224	20,95345	17,92952	16,54682	25,78878	6,912992	20,021	18,28201	22,7685	15,36009	24,36636	28,49511	20,25482	10,88583	30,44132	17,286	21,06626	24,36865	16,59075	33,34501	40,11777
1/22/2020 1:50:00 PM	22	29,52918	27,57018	26,00319	19,38218	25,88273	24,03149	35,17448	34,9359	35,5209	28,76734	20,19984	18,7071	8,902865	13,09198	13,15097	20,41225	25,02625	17,17431	18,54526	20,47448	17,64879	20,73545	15,36134	21,86498	32,37318	15,5725	12,55077	8,487374	20,94247	18,67927	11,04443	35,61477	24,51495	23,34397	16,86492	30,91637	20,00138	21,04733	21,83639	24,25564	14,20563	17,25022	37,44205	23,95896	34,30302	52,68222	18,63699	34,31601	39,55632	19,22545	22,71593	23,37381	22,61211	19,2153	18,74503	12,76118	8,705239	24,74967	23,90183	12,02075	14,02665	17,11649	18,5253	15,46688	4,507626	19,23851	26,43941	19,63231	16,43934	20,49369	19,55114	15,37854	8,632431	21,58992	24,8769	16,87127	21,56084	18,75394	17,22563	26,43409	7,090242	18,43184	18,26764	22,61232	14,99896	23,36276	28,9946	22,22784	11,10342	28,82827	17,4962	23,23497	24,64702	17,26452	33,84795	41,10757
1/22/2020 3:50:00 PM	24	33,97816	28,167	25,87395	18,188	25,24101	25,43884	36,37413	36,9411	37,03788	27,63373	20,68379	18,25044	9,843612	12,95708	13,44372	22,36917	26,63599	19,12902	19,91614	21,75073	19,52455	21,89289	15,79659	22,27606	35,20053	16,59103	13,95896	8,946937	19,6703	20,41833	11,88364	40,45514	25,20979	25,16137	17,53516	33,31178	20,97611	23,59265	23,55203	26,69803	14,4847	19,47709	37,03035	26,1088	36,47678	53,90244	17,97317	37,43196	39,891	19,90495	23,30757	23,8849	23,00778	18,03272	18,60936	13,96179	9,433645	26,19253	24,96215	12,20898	14,21868	17,63532	18,64231	16,22057	4,677415	20,00822	26,31293	20,09629	16,49404	20,79707	20,33074	15,0766	8,504573	21,62018	25,10797	17,29782	23,16106	18,9104	17,87494	27,3358	7,431684	19,03715	19,05787	22,89166	14,54065	23,13163	29,64551	23,30108	10,74153	31,02357	17,87502	25,07764	25,05436	18,27531	36,3139	42,65121
1/22/2020 5:50:00 PM	26	36,06909	33,32449	27,23578	20,14098	27,35245	24,75651	40,71411	36,97634	44,23188	26,79627	22,28739	17,43535	9,63894	11,60443	13,2883	24,68757	30,24688	18,5427	21,24005	20,24709	20,4043	26,12207	16,31838	23,91813	39,34931	18,97166	12,84373	10,00304	20,98413	20,71549	10,43594	39,54113	26,34146	23,71505	18,01828	31,91128	22,98519	22,8431	22,86672	31,56353	16,14929	18,17184	39,1266	26,98455	37,08078	54,81199	20,63288	38,32552	42,83039	21,32764	23,84699	24,95013	23,79297	18,67132	19,68909	13,48254	9,800303	28,06974	25,63211	13,14165	14,53084	15,25689	19,86827	16,36806	4,643085	19,71534	26,83321	18,72396	18,41574	19,01166	21,47291	17,34589	8,509685	20,74603	24,68252	15,9842	22,27786	18,24139	16,60913	28,67084	7,927235	21,21795	20,28611	22,65694	16,13402	23,78053	29,34848	21,61811	12,09259	32,15559	20,00988	23,78799	27,47292	17,98298	37,85353	45,21206
1/22/2020 7:50:00 PM	28	37,4026	32,17492	29,18435	19,74587	28,80644	25,05105	42,41843	39,41133	44,01084	27,35853	23,94866	18,30764	9,761273	13,65792	14,95759	26,77387	30,89088	20,85178	22,01253	21,94131	20,646	26,65133	16,42621	27,5467	41,4584	17,57357	13,57158	10,30677	22,44032	21,57708	12,55823	39,10691	28,53621	24,9254	19,32741	30,73303	25,20633	24,27567	25,75425	32,31295	16,89372	16,94677	37,88787	26,53542	37,33401	56,21587	20,76143	39,92823	41,96004	21,66135	24,97631	24,98854	24,99571	18,73674	21,34706	14,14442	10,04442	28,14683	25,09311	13,37934	14,84403	14,69669	20,52532	17,56763	4,600395	20,18568	28,2539	18,94818	18,02035	20,0947	21,75156	17,53198	8,982028	21,162	25,47283	17,04057	22,91204	17,57129	17,56942	29,66636	8,239045	21,36957	19,17744	23,2615	16,60167	23,50167	29,9243	22,89898	12,39376	33,04605	19,56869	25,05637	28,50547	17,93981	40,4832	46,09858
1/22/2020 9:50:00 PM	30	39,99109	32,99949	29,05808	19,11486	29,58817	27,72961	43,38549	41,42144	43,40186	25,48478	23,00798	17,95169	10,70672	13,76202	14,86316	29,91352	34,08302	20,59931	22,62945	21,11095	21,09479	26,54351	17,47258	29,05905	41,42601	17,99728	11,89227	11,60795	21,38912	20,9192	12,21113	44,81446	32,15814	26,63641	20,39408	30,14022	23,37195	23,52156	25,13235	32,5811	17,52942	18,22074	35,4883	26,69852	38,1804	49,71174	19,67362	42,43713	44,34557	22,55042	25,79583	26,07773	24,54644	19,47226	21,55629	14,70007	9,473156	28,98506	26,0005	13,45194	14,35234	15,21842	20,27962	18,88995	5,211373	20,93729	28,68023	18,75863	17,84559	18,58318	22,05494	18,36856	9,541405	21,23874	27,22964	15,94793	21,92777	18,00446	18,64985	31,20275	8,286292	21,69133	19,98177	22,49979	16,64104	23,45512	31,31362	24,82075	12,44315	33,68964	20,26373	26,27052	29,09966	18,56723	40,97466	47,67836
1/22/2020 11:50:00 PM	32	41,52279	32,26908	29,65842	22,10302	30,19452	27,50415	49,99378	44,31201	51,78624	29,07445	24,5195	20,53714	10,26947	13,33582	15,75355	31,57252	35,58079	23,0466	23,19801	20,28453	21,76628	26,77491	19,78448	31,14556	47,43894	18,23317	13,04253	11,42753	23,27476	20,57927	12,4292	43,34072	33,68638	27,75441	21,04298	31,64546	24,22179	23,44061	24,70518	33,7002	19,0375	17,52943	33,67222	24,91352	38,22502	47,5221	20,36735	43,99923	45,95464	22,92157	26,73477	25,67198	25,21925	19,0357	23,12037	14,83657	10,01437	29,65379	26,84399	14,10706	14,35462	15,02107	20,88259	19,33176	5,551849	22,01239	29,86102	19,34302	18,27475	18,27172	21,44044	19,65738	9,7936	20,97832	25,60379	16,26658	22,15704	17,15165	18,32042	32,19344	9,069341	20,56186	19,69413	22,70502	15,51745	22,37366	31,0036	24,63217	12,3901	34,92292	20,18775	25,72848	31,63296	18,31047	44,0214	49,50679
1/23/2020 1:50:00 AM	34	42,94036	33,34211	29,81274	20,07695	32,24463	30,91657	51,03103	47,001	52,00943	27,54918	24,37072	20,13974	11,03697	12,7971	15,98378	32,93684	37,37864	22,28041	24,26241	20,8218	22,83018	27,57011	21,09492	31,41606	46,23736	18,52481	14,47357	11,11675	23,40559	19,58783	14,32519	48,68736	33,62138	29,49063	21,45211	33,26109	25,20142	24,10084	24,66678	34,10505	18,48903	17,13562	33,33678	25,28135	37,08644	45,03951	19,29218	48,76817	45,59426	23,74682	27,00949	26,14687	26,05424	18,7176	24,46418	15,45238	11,06059	29,20272	27,87943	14,28651	14,73827	15,54052	22,45365	20,20979	5,733726	21,04202	30,24909	20,03495	17,82128	18,26357	23,60453	20,2819	10,40707	20,83036	25,72557	16,61908	22,48508	17,86977	18,35834	32,69452	9,323262	20,91305	18,20755	21,39036	15,16184	22,24967	31,08829	26,89697	14,23802	35,34489	21,22161	27,61342	31,59034	18,4603	44,82883	52,83253
1/23/2020 3:50:00 AM	36	44,96843	33,94762	31,76676	21,1182	34,64301	31,03365	58,13391	47,64078	56,24275	27,67297	27,07684	22,72954	11,39934	12,57322	17,12955	32,60797	37,86659	23,63001	24,42114	21,21083	23,52785	28,11298	20,74512	31,0561	52,98878	19,22372	14,71672	11,25228	23,01752	20,87319	13,70552	50,35277	35,856	29,53408	21,7977	32,50891	26,91271	24,49623	24,39925	36,62957	21,48693	17,913	31,78354	25,72447	37,23233	43,47992	22,62793	49,85211	48,86322	24,22587	26,89586	26,94926	26,28993	19,07182	25,24888	16,35728	12,03864	30,59102	27,28793	14,55336	14,981	14,67562	21,7555	20,54715	6,245925	21,84799	31,03849	21,27059	18,55555	18,04694	23,90135	21,36916	11,27197	23,30052	26,95796	18,02505	21,37082	17,57522	20,06307	36,04982	9,911445	22,00631	18,95827	22,56659	15,89426	22,73154	30,47925	28,11367	14,9062	37,36012	22,30956	27,28496	32,93531	18,71885	45,72163	54,7456
1/23/2020 5:50:00 AM	38	46,58937	33,99625	34,19762	22,561	37,30252	32,55844	58,59852	53,82806	59,65683	27,40557	25,88493	22,14392	11,15495	13,2454	17,37234	35,65582	42,64174	25,72903	25,68054	23,26978	22,80988	27,58034	19,90315	33,90004	51,73843	18,22219	16,51919	12,65867	25,73787	20,24232	15,21545	51,13091	39,40464	30,29268	22,57094	34,29915	28,15961	25,89585	25,73953	41,63862	22,99797	18,62034	32,22465	27,47327	40,19134	41,45329	23,78087	54,41016	50,54902	25,08842	28,87772	26,26085	25,71666	19,8528	25,23196	17,16781	11,97999	30,3449	28,69536	14,47143	15,59813	14,6444	22,44294	20,87844	6,496463	22,30596	33,06974	21,09472	18,86619	18,92849	24,8298	21,72165	11,62011	22,18087	26,63372	16,99823	21,27618	16,37075	19,85633	36,61873	10,69822	21,51746	19,05635	24,00344	15,6221	22,007	31,09389	29,30295	15,55205	37,15518	21,8471	28,37934	32,96917	18,4708	46,91755	55,14651
1/23/2020 7:50:00 AM	40	51,22264	37,90803	33,77722	22,40032	40,45355	35,78733	60,85675	58,13799	64,99386	28,71843	27,07228	24,93811	12,22218	12,8259	19,16446	41,02316	44,21716	25,72461	27,67207	22,62551	23,21556	27,81768	22,35999	36,94104	57,46339	17,6769	16,26989	12,28448	25,73731	20,40078	15,69173	58,11595	40,13885	32,20539	24,14269	35,64552	29,56358	23,19532	25,23182	46,35368	22,44425	18,70116	32,84663	29,66139	39,39724	41,88861	23,27766	56,57093	48,14711	25,63639	28,87019	27,04134	26,53611	20,04131	25,97515	17,52328	12,20954	31,79701	29,07708	15,57409	15,346	14,59445	22,69396	21,90947	6,166004	22,87322	33,12127	21,76082	19,57076	18,36318	24,7735	23,56404	11,98552	22,21299	28,93388	17,4886	20,99649	15,5946	19,90295	38,53441	11,2337	22,56776	19,01726	23,28761	15,3822	22,69134	31,74459	30,29323	16,0579	36,44037	20,83271	29,58181	33,69025	18,42901	49,29377	56,3816
1/23/2020 9:50:00 AM	42	54,22435	37,64727	36,3577	23,67471	41,50697	36,36384	65,90304	59,93845	63,4404	28,25003	29,73344	25,7072	12,6787	13,94548	18,94666	42,90382	46,22652	29,50631	28,77445	22,7379	26,34492	28,90369	22,88627	40,2062	60,23679	19,79788	17,27979	13,15802	26,80731	21,70217	18,03251	62,64299	44,38667	33,51058	25,49092	36,23453	29,54493	24,94253	28,09613	48,3189	25,3869	18,86826	31,33212	30,08572	41,65617	40,96313	24,03749	59,63563	49,45368	25,85337	29,90474	28,4547	27,14709	19,55771	27,18073	18,43315	12,73147	32,53571	29,41465	15,7425	15,78815	15,17891	22,40371	23,40241	6,67157	23,19932	32,98526	22,75109	20,4014	18,38141	25,97908	24,60447	12,51285	23,51383	29,05366	17,89539	21,21374	15,88238	19,39102	38,54533	11,29822	22,39155	19,1094	24,10235	15,32804	23,1918	31,71315	31,74645	17,74467	38,88297	21,60622	31,2549	34,61069	18,40766	51,38491	58,19787
1/23/2020 11:50:00 AM	44	54,93728	37,90741	34,54534	23,0113	45,73034	37,1712	63,27448	61,24862	68,90149	31,65327	29,94404	28,45995	13,85106	13,73674	19,89867	41,82741	48,53862	32,05017	28,22792	24,77682	26,14956	27,55788	27,17541	38,97263	61,28855	20,75521	18,90666	12,06365	26,91272	22,71276	19,65849	63,67547	50,45749	35,19134	25,4425	37,456	30,38227	26,84288	28,99218	50,57215	28,3593	22,39072	31,17409	30,38821	44,18884	44,01553	24,23989	61,43914	49,55301	26,83341	29,01698	28,09025	26,0215	20,37115	25,89944	19,42163	14,12799	34,18967	30,04138	15,47607	14,99033	16,00257	22,65113	23,70206	6,839979	23,97995	33,84153	23,27193	19,59224	18,85424	25,25241	25,78575	13,02698	23,71712	28,19863	18,36967	22,02075	15,68841	20,31409	42,38298	11,85946	22,15918	19,38122	24,04717	15,2457	22,50325	31,00478	34,02893	18,58525	38,42894	21,44397	32,50601	36,52617	18,40725	53,28311	61,67385
1/23/2020 1:50:00 PM	46	60,7512	39,3078	36,83127	24,01594	49,29087	38,80912	69,00337	65,0516	69,14802	33,23849	30,04621	27,78694	12,79772	13,13861	19,12294	44,33597	51,54392	32,16284	31,65264	27,67946	27,81264	29,30206	27,93974	41,60698	69,14415	19,77689	18,87503	13,70469	29,59086	24,34253	20,97169	67,72574	48,5532	34,93272	25,19169	38,90771	33,25258	27,88628	30,51711	53,81604	29,76639	22,20214	34,41375	32,02483	46,24648	43,6146	26,24786	62,70633	51,39533	26,57652	30,58327	28,68845	26,91431	21,31694	25,57796	19,48794	14,91497	33,00239	29,4945	16,00665	14,49091	14,90019	22,63725	24,45395	6,811934	23,85057	35,22291	24,08599	19,90026	19,43448	26,05106	27,00217	13,29762	24,97071	29,43192	18,79407	22,60603	15,94662	22,22204	45,68247	12,13044	21,34242	19,44718	23,46022	15,16095	22,26252	31,0331	33,88719	18,59865	38,33858	21,30078	35,20626	37,49468	19,30572	53,89499	63,85749
1/23/2020 3:50:00 PM	48	64,6442	41,46151	39,21053	26,83197	46,74596	38,29369	70,06466	69,83104	73,83926	34,66221	32,96855	30,2781	15,1711	14,81861	21,0237	46,67302	54,26413	34,6951	32,73825	30,7588	28,35737	31,64733	27,5429	44,90806	65,71522	21,61997	21,0168	14,37942	30,39622	24,06512	24,67797	69,15617	52,68644	39,02382	25,84638	41,68111	34,90018	29,66615	30,39255	59,1217	31,7537	24,71575	35,22125	32,37718	44,45665	41,75888	29,84424	68,40752	53,23787	27,23634	30,78111	29,42232	28,89596	20,40872	26,71758	20,25296	16,23197	34,04792	30,0983	16,25905	14,43151	14,4621	23,32076	24,55729	6,86374	24,35103	35,3652	24,8068	19,64378	18,74178	26,90995	29,85549	14,81018	24,94066	30,51952	18,79807	21,73201	17,25484	23,09951	47,47327	12,8154	21,2844	19,12177	22,97179	15,088	22,43452	31,40308	35,72427	19,7793	38,5427	22,27771	37,18115	39,15645	19,70781	54,81723	63,46721
1/23/2020 5:50:00 PM	50	67,39362	42,65984	40,03848	25,13429	52,03533	42,85858	71,02902	70,99877	79,19651	35,51172	31,25063	30,54964	15,63888	15,05789	22,66184	49,58617	51,45467	36,27287	35,58197	33,0095	28,12355	31,97854	29,82745	49,63411	69,37873	20,58521	20,20156	14,66076	32,19482	24,49015	25,52325	71,85179	53,45035	40,28093	27,91405	41,99223	36,02668	31,15972	31,25968	57,45034	33,53994	24,61781	37,0653	33,27013	46,76607	43,42783	25,80059	67,73169	51,18818	28,32885	33,2472	30,79679	28,14607	20,53831	27,78135	21,08705	17,09446	33,92477	31,06356	16,00734	14,19996	14,83829	23,66269	25,48402	6,858076	26,1993	35,96492	25,60193	17,35059	20,20557	26,77442	31,31528	15,32728	25,90676	30,71279	19,1168	21,18003	16,08587	23,42369	47,20318	13,65834	20,28812	19,06699	24,02147	13,93733	23,22474	30,70886	39,07922	19,07735	39,53477	21,86982	40,03647	38,17107	20,29571	55,99394	66,50613
1/23/2020 7:50:00 PM	52	69,45513	44,34032	43,27835	28,01027	51,67939	44,92657	74,83091	73,55859	79,27837	38,53262	35,22001	31,8301	15,49997	16,39513	25,24114	51,49536	55,84411	37,05639	36,71861	34,58244	30,24039	31,91645	34,16563	56,18929	73,99605	23,59513	20,69415	15,11605	34,58886	26,25014	25,67784	73,50809	57,09218	43,65495	28,02795	44,00454	37,59395	34,41652	33,02948	63,49711	33,67133	26,0054	37,42498	30,80108	48,78226	44,18594	28,54022	70,59357	52,17811	29,15341	34,53857	31,88115	28,49519	20,4387	28,3504	21,40521	17,29747	34,64709	31,29262	15,93391	14,36008	15,06335	24,83829	26,33414	7,923368	25,70561	34,5651	25,8495	18,35606	18,91122	26,73865	32,54697	15,79976	26,1104	29,53008	18,65868	20,81047	16,92557	23,03174	49,63506	14,32354	19,54051	19,60261	23,08943	13,91253	22,45372	30,32508	40,61781	19,08986	42,31162	21,65624	40,85454	38,95412	19,64529	55,89074	68,79677
1/23/2020 9:50:00 PM	54	71,29504	45,31334	45,14202	27,47962	56,05003	45,97314	78,07941	77,40537	82,83212	41,21526	36,124	32,75572	16,01335	16,64456	28,28712	50,79169	58,92746	38,6656	37,34935	34,4523	30,58135	31,61686	34,43164	54,85785	76,96286	24,32064	22,63808	15,57554	35,87278	25,2265	24,70526	75,92271	59,85176	46,82374	28,07257	46,74672	38,2445	33,99639	31,86367	66,91914	34,97977	26,68525	37,21154	36,83203	53,82598	44,73309	28,16451	73,60204	54,47648	31,26962	34,60516	32,18668	28,99695	20,85806	28,44067	21,45053	19,00358	34,36347	32,39321	16,18887	14,36201	15,37971	25,627	27,40191	7,953554	28,07272	36,86823	25,89543	18,5224	18,35109	27,83861	33,01019	16,56499	25,02922	30,9556	18,51645	20,41384	16,69299	23,58311	51,45701	14,9571	21,40252	19,56855	23,63789	14,88402	23,33057	31,39858	43,57227	19,03246	42,45903	22,14709	42,60603	40,28183	19,20335	59,7431	69,55763
1/23/2020 11:50:00 PM	56	75,61513	48,01641	44,87297	29,16818	60,30705	51,35037	80,39456	78,91572	86,40218	42,34969	34,75692	36,20724	17,08492	16,41475	28,61938	50,90062	62,72512	38,50264	40,79582	33,77818	32,15428	32,01916	35,75832	58,32574	79,67258	24,34917	23,467	16,16635	37,1263	26,92694	27,96274	79,74974	64,94453	46,88136	29,28942	47,43466	39,30965	33,89576	37,26992	67,80338	34,88077	28,85085	40,25621	37,64693	53,2121	46,77961	28,42562	77,09232	53,46741	31,3224	34,38495	32,28048	28,49014	20,40389	28,4909	22,33539	18,48309	36,4631	33,09088	17,16353	14,52241	15,09091	25,66376	30,40237	8,600797	27,63525	38,03907	26,42021	17,7837	18,42576	29,48449	34,76832	16,57141	25,81241	30,36279	18,47708	20,13021	16,2585	22,20891	53,209	16,24075	20,35449	18,88608	22,13424	13,82336	22,72788	29,45223	44,00095	20,28805	44,86716	21,72075	43,55244	43,11333	20,6375	60,61699	72,19939
1/24/2020 1:50:00 AM	58	79,99233	48,75595	48,84221	27,93878	62,50766	54,71728	82,78287	82,5956	90,68848	43,45353	38,04936	36,54433	17,13673	16,85227	29,67721	56,77954	64,65539	39,1619	42,45261	32,74543	32,93277	34,83167	40,26733	60,11501	84,88541	25,31036	24,99821	18,02519	38,36615	28,92815	28,68624	82,93905	68,14178	46,85635	33,01883	45,61788	41,1332	36,30747	37,80194	71,79515	36,58426	28,88359	41,85814	39,90088	58,26578	45,55026	30,4177	79,77654	54,88782	32,52763	35,72627	33,21473	28,74053	20,05602	30,16592	21,31569	19,40671	38,23939	34,05994	17,98471	14,50445	14,5986	26,43906	30,12475	9,540991	27,45939	38,10379	25,60518	17,79226	18,6765	30,32784	34,41755	18,53372	26,07358	31,02005	18,24899	22,08423	15,88721	22,76387	53,07457	16,69837	21,5395	18,02145	21,84088	13,80043	22,50124	30,02279	47,23447	21,35424	44,0243	23,16348	44,86897	43,11685	20,85177	62,52887	74,70567
1/24/2020 3:50:00 AM	60	79,41168	50,50218	49,57774	29,55701	62,37119	53,63195	85,38378	85,06341	91,76662	44,36658	41,51305	38,26405	16,57438	18,26432	30,2991	63,46375	68,57738	40,42807	45,48036	38,27938	36,10439	35,46993	41,00975	64,778	86,92356	26,42303	24,93307	15,95684	38,40282	28,87081	29,44055	84,06493	70,55275	47,92592	31,273	49,06976	42,88068	36,04132	37,51713	75,43207	35,97148	30,73483	44,58202	41,32924	58,36007	47,45158	32,05605	82,30286	52,79095	32,20546	36,64988	33,17287	27,86155	21,52133	29,97858	22,30638	19,41237	38,41277	33,76513	17,98734	15,08641	15,20163	28,03445	29,5613	9,969124	27,46878	37,91087	28,0772	18,71235	17,95231	30,07412	36,21851	18,6247	26,1372	29,92416	18,0973	21,91002	16,63973	22,60748	54,97651	17,41593	21,69291	18,1889	21,03027	12,99058	21,1772	30,17614	47,62683	22,1558	43,97747	23,20382	46,67828	43,37409	21,16013	63,73964	76,45688
1/24/2020 5:50:00 AM	62	83,32616	53,46147	57,64195	34,08184	65,90786	60,2484	88,21653	88,09509	92,28766	44,68495	42,4281	39,42702	18,05448	17,03222	33,75173	66,49225	70,94552	43,29092	44,07148	38,11858	35,71521	37,47327	41,81097	70,51027	90,31437	26,26568	25,79058	19,58458	41,03828	28,75428	33,55838	87,63021	74,02568	48,94666	31,0905	52,179	43,8485	35,96285	40,97791	76,4374	38,23484	28,53144	45,78588	45,56	63,88263	50,9949	33,80153	86,97385	54,89701	32,8183	36,25657	34,92574	27,65908	20,64869	30,52056	22,96951	21,09271	39,5403	33,57054	18,40669	14,94674	15,92016	29,16791	29,99026	10,66451	27,79586	40,19942	28,34998	19,25391	18,42631	31,0342	37,04762	19,3004	25,82912	29,00537	17,77485	22,22183	16,39375	21,81408	56,67883	18,76706	21,65569	18,26101	20,4586	13,37423	20,41487	29,1161	48,8854	23,63057	46,09803	23,99439	47,71635	44,50418	22,00237	65,25531	77,2125
1/24/2020 7:50:00 AM	64	87,23889	55,35297	60,41397	32,42346	71,73746	58,25507	93,05503	90,83485	94,02119	48,09592	48,29506	42,35888	17,8603	18,85514	34,93417	67,69817	77,34161	46,04512	45,58335	40,48167	38,83214	39,09193	45,84874	72,58213	89,37135	29,87808	27,86956	19,28644	45,31775	31,07068	33,52689	90,33392	78,35316	54,47902	38,36393	53,54594	46,57701	38,52696	42,59816	78,88512	39,85425	32,48169	48,083	45,29026	62,95535	49,52905	34,95586	87,27247	56,32585	33,98361	38,82232	34,38805	28,21943	21,91783	33,98493	23,50257	23,32235	41,58475	35,00906	18,93381	15,63184	16,13292	29,47502	31,90298	11,39451	29,59065	40,05126	28,48116	19,37569	18,20126	31,49128	38,58056	20,97569	26,02406	30,56042	18,64742	22,38478	17,11877	23,79891	58,78758	19,45278	22,07988	16,40107	20,12358	13,29631	20,19749	28,80802	52,74134	24,96954	48,78875	23,84747	48,11436	45,61312	22,85408	67,96909	79,87635
1/24/2020 9:50:00 AM	66	90,48083	58,57378	60,05381	35,31782	72,76084	60,16294	93,88636	92,66758	95,1644	49,57325	47,89863	42,45862	19,6587	19,99081	35,8993	72,59685	76,47899	50,17157	51,45729	44,00496	39,15465	39,58403	46,11123	74,61476	92,10385	32,16913	27,56811	19,34557	41,59109	32,31122	34,55005	91,3188	80,11833	55,38433	39,47882	52,99984	47,49323	39,0261	42,09529	80,60172	42,83827	32,01944	47,55084	46,18452	70,52892	52,49129	37,64603	91,22437	58,10358	35,07156	43,21894	34,19816	28,28139	22,06489	33,9278	25,30794	24,01401	40,63709	34,81198	18,07603	15,49459	16,03662	28,76416	33,7844	11,67806	30,91657	39,62381	29,33051	18,94127	17,94983	33,86653	41,34243	22,22971	25,00608	30,48312	18,09689	21,13768	16,06937	24,45768	60,70236	19,80942	20,87678	16,21077	20,20757	13,54871	19,19969	27,65162	54,16059	25,50792	49,24085	24,40677	49,81136	48,47246	22,2429	69,87165	81,0244
1/24/2020 11:50:00 AM	68	88,2494	73,94784	64,39414	42,48716	73,21272	59,13387	96,23521	95,52775	95,8752	55,41431	59,48594	38,78779	20,94959	21,64878	45,38938	78,85831	84,93155	47,34845	49,50555	40,25144	41,53514	42,44267	43,37153	82,99652	94,70497	26,96342	30,95719	30,59171	40,30497	34,98832	37,71006	91,94975	84,12191	50,60836	38,93547	46,92833	56,10328	38,55196	42,15482	84,83297	52,34161	21,6123	50,04165	46,55186	79,89673	51,24889	45,17497	93,27905	69,5278	34,1773	42,07664	36,382	30,99145	19,47758	37,40399	25,19956	19,6444	44,48537	38,40234	19,18567	15,66679	13,19725	26,57659	37,24559	13,46423	36,24993	48,35924	30,31429	18,61371	14,96829	38,43978	37,66502	30,27976	28,90542	29,92719	18,12362	19,00724	15,67253	19,88043	48,76464	21,22596	23,9754	22,32282	20,52056	12,93856	18,38079	31,99174	48,43874	36,08808	47,98463	28,38914	45,05008	48,0015	16,25083	75,57968	79,3339
1/24/2020 1:50:00 PM	70	89,48794	77,23281	68,20796	46,39796	72,93608	61,58357	97,58546	95,91553	97,49779	57,42333	60,66935	39,482	25,56339	24,89515	47,22452	79,35352	87,22191	49,22297	50,84604	41,29	45,07184	44,87939	45,64061	81,57645	95,37191	30,02369	33,63651	31,13078	44,05746	37,39452	41,74977	93,95281	84,81695	55,55481	40,0105	50,41459	56,08042	42,79979	45,31498	87,22563	55,23499	21,98697	54,14837	47,69632	77,60976	54,05103	43,67298	94,91338	70,66756	34,1396	42,54048	40,20654	31,58668	18,03652	39,3911	26,66694	20,5379	45,30332	40,13525	19,64633	15,69035	12,90755	27,39376	38,07575	14,63134	36,32495	48,99557	30,39615	19,96367	15,216	38,71132	39,35677	31,82133	28,48212	30,29164	18,34901	17,68229	15,66796	20,22657	50,12358	22,38485	21,31832	22,68499	19,88658	12,46546	19,26655	30,01886	49,40726	37,80994	48,87668	28,95481	45,90856	51,08222	16,81877	76,8026	79,07577
1/24/2020 3:50:00 PM	72	93,32167	74,65675	70,32397	47,63374	77,4254	64,73282	97,47424	97,49896	98,15401	57,77533	60,71487	43,20057	25,10223	22,64934	45,38062	81,99768	88,27801	54,33037	55,86946	42,70384	45,09229	46,28454	49,01519	86,33178	96,20103	31,1984	32,16498	30,43539	46,02654	32,41925	43,56404	95,42026	89,199	59,09331	42,217	53,75664	56,9076	44,76811	48,23531	87,77285	57,05018	26,57341	52,18612	50,49134	81,72089	56,41875	45,96085	95,84646	70,34821	35,24681	45,835	40,54556	31,02827	20,54073	39,63404	26,12111	23,88829	44,94516	39,76445	18,91792	15,66562	12,2686	31,17976	37,20049	14,8441	35,30228	46,19432	27,98857	18,99432	13,95163	38,99114	38,94507	29,57967	25,95276	29,66347	17,76436	20,18933	14,61994	21,6181	56,44824	22,24532	20,07737	20,00173	19,56013	10,71798	17,61764	29,08695	51,5442	37,56493	48,49276	30,31968	51,19198	55,237	18,93609	77,89346	82,66364
1/24/2020 5:50:00 PM	74	91,76317	84,52262	77,43085	44,58817	74,41168	67,03063	96,71764	98,10414	98,97574	59,82006	65,12682	39,9857	34,9495	26,31694	58,04128	90,15273	88,20714	52,13024	57,95749	45,661	52,35246	43,9316	50,47655	87,02683	97,90582	34,70456	36,31141	45,73344	42,11711	42,04921	51,2808	96,24117	87,13887	59,18512	45,19569	58,78661	65,38725	45,95926	49,63326	87,70675	68,59645	25,16067	54,59253	50,26414	80,23859	51,98477	48,35075	96,12312	75,45024	35,29531	42,16167	42,58987	36,47609	17,38243	36,8674	32,1788	19,04654	48,68086	39,28292	23,87973	16,462	13,03983	26,63883	35,37474	18,24796	35,72337	54,87236	33,02732	17,60306	14,36885	39,28037	40,24612	37,76408	26,72394	31,95451	19,57277	18,22999	14,19064	18,62753	50,16785	22,97179	22,13486	24,72058	16,55808	11,78942	16,26727	34,33861	38,70648	44,7266	50,37611	28,07879	42,17873	49,06637	18,03631	81,10833	75,38055
1/24/2020 7:50:00 PM	76	92,35294	85,49065	76,73057	42,65474	74,39697	68,99681	97,33408	98,78606	98,6928	63,27525	67,4004	41,71108	36,44846	30,3353	60,91975	90,25344	89,88292	52,47846	63,11877	46,13692	54,19271	46,75101	52,85326	91,07365	99,2144	34,45991	39,25716	46,4008	43,78627	46,75198	51,68684	97,8002	92,35833	62,97898	44,27408	59,83408	70,73808	48,53296	54,65415	90,61879	68,68915	26,85041	58,52619	54,57622	80,54018	52,98864	48,38031	96,80296	75,90704	37,67933	44,75368	42,86424	35,25654	17,05702	37,11476	32,86928	20,69767	50,25821	40,28342	24,12094	16,41675	12,39583	26,45737	36,77602	19,31055	37,23254	56,4966	34,15002	18,12521	14,76196	40,77123	41,84426	41,68061	27,73618	32,62496	20,38565	16,64636	14,94861	19,13648	53,38763	23,87869	22,83702	24,19775	16,1448	12,10482	16,2232	34,17571	40,02287	45,92983	49,40236	28,62649	44,55971	51,54263	18,7996	84,45388	77,06572
1/24/2020 9:50:00 PM	78	93,85645	86,2882	75,30892	47,13811	78,94804	70,68655	97,85069	99,06009	99,41361	65,22975	71,50262	42,01405	36,90187	31,08401	61,78333	90,5182	90,07163	56,93938	58,70966	47,64451	52,6854	47,61162	52,65908	93,66408	99,35096	34,54223	39,91939	47,70171	43,59969	47,49137	55,83672	98,64355	92,27578	64,34627	49,42957	60,13636	69,31263	51,98227	52,49399	92,80615	70,47911	27,03926	58,00777	54,49823	82,23813	53,943	52,37684	98,59499	77,42256	39,23471	45,30822	43,18227	35,29592	14,96049	38,41118	32,38927	21,59835	49,85404	42,25264	25,0047	15,76771	12,21762	27,7933	40,54038	20,01706	36,54309	57,23959	35,971	18,16279	14,45513	39,68025	44,62436	42,03767	28,30633	33,12735	19,97326	16,22293	15,57824	19,77495	54,40236	26,45247	21,96156	24,01298	15,09864	11,40287	15,26408	34,41997	42,84082	47,06358	51,57293	30,59523	46,3188	53,7183	18,467	87,1216	80,62803
1/24/2020 11:50:00 PM	80	94,92146	86,99458	81,77028	47,96785	82,78432	73,90694	98,33174	99,14367	99,43938	67,2038	72,51057	44,18787	39,24838	32,87183	61,91866	94,05401	94,4581	58,59893	62,44509	53,09349	56,22728	47,47665	56,44148	95,47614	99,63824	37,80428	41,98034	53,08397	46,3018	47,77388	56,15088	98,80042	95,24329	68,31116	49,23664	59,40119	73,52951	53,4147	53,01683	94,64073	71,91631	29,72964	61,63794	56,24467	84,87801	57,67359	52,72912	98,02028	79,7516	39,12902	46,37752	44,05656	34,63445	17,35784	38,98217	33,14746	23,67961	51,23128	41,58364	27,06656	15,7894	12,00065	26,75018	40,2616	21,87652	36,28474	57,29416	36,26735	17,05377	14,83422	40,34994	45,76468	43,41623	27,22583	31,3648	19,65987	16,52492	15,70147	19,54624	55,81585	27,81091	21,84364	22,71946	14,4619	11,27473	15,18719	33,62415	43,88808	50,64973	53,26005	29,4657	45,96533	54,24072	18,41208	88,57255	79,82594
1/25/2020 1:50:00 AM	82	95,48444	91,11558	85,25869	48,30508	82,45248	71,87977	99,36485	99,62368	99,74601	70,22333	74,70629	48,7998	40,4608	34,40471	63,06145	94,2126	94,31712	62,82714	66,30679	51,0161	57,73079	50,81462	59,31284	95,29365	99,51289	41,1182	44,54293	55,30235	46,09458	51,12	60,38724	99,09332	96,87866	70,38427	51,47546	59,46487	75,6965	53,13771	56,7613	96,19585	73,41415	29,97155	60,71771	58,08011	86,10315	58,39433	53,85686	98,25239	80,65802	39,81819	48,01593	45,34131	33,67429	15,90939	38,62249	34,03307	24,6321	53,34943	43,69861	25,89364	15,53237	12,77962	27,36413	40,29572	24,15886	36,7515	60,94213	37,61957	15,9357	14,48884	40,39795	47,81886	44,25287	28,00274	30,66997	19,20252	16,25463	16,01769	20,83603	57,88144	29,9408	21,90208	24,17503	13,71519	10,52173	17,3233	33,67146	46,57244	51,54261	54,79215	29,80175	48,42224	54,3837	18,60819	90,24778	81,81594
1/25/2020 3:50:00 AM	84	96,42767	92,78419	88,07541	52,37794	84,85847	73,64397	99,36616	99,62443	99,35538	72,22079	79,22628	49,06623	43,76755	35,55324	68,46596	96,3568	95,42026	61,83425	69,01485	54,03584	60,57644	50,18284	61,13209	97,48508	99,76356	43,93368	45,27147	57,43272	48,43929	53,32836	60,64711	99,54485	96,31376	73,92933	54,44497	66,53721	77,58566	58,4297	58,81873	96,61948	76,21381	32,40343	65,09782	59,34985	87,49731	57,02938	62,44191	98,62717	80,08207	40,79065	48,33271	45,94799	34,39255	14,24486	38,05315	36,04775	25,28259	53,92566	43,81797	26,69098	15,74395	12,19538	26,6157	42,93843	24,9359	37,80849	61,75943	36,63448	16,73878	16,10922	40,65781	49,57181	47,58918	28,85818	30,8334	19,97803	15,84846	14,9817	19,05359	59,47095	32,08403	20,70008	23,91903	13,23518	9,633277	16,97108	32,756	48,39736	54,30151	55,69075	29,327	50,53444	57,70584	18,24119	91,00023	82,50539
1/25/2020 5:50:00 AM	86	98,45229	93,85651	89,73724	53,99074	88,72894	75,64717	99,66451	99,74421	99,79126	73,69729	78,07651	53,16866	45,30241	36,32004	69,28272	96,75902	95,14762	65,00367	70,59634	56,07323	65,55516	54,93985	63,27475	98,13744	99,8662	44,42467	49,35234	57,2413	49,40166	52,71248	61,82755	99,39904	96,87617	75,9346	54,73633	63,09193	79,31387	59,10623	57,86791	96,53937	78,4096	34,48635	60,32721	63,3917	88,41519	61,70238	60,11798	99,09808	82,72581	42,74322	49,20445	45,50074	35,05857	16,8053	39,49982	35,54965	26,31417	55,21069	44,90199	27,13397	14,90999	12,74971	27,46512	44,82144	25,7512	38,36346	63,53621	34,86192	17,74861	16,14411	41,15737	50,37342	48,69516	30,85447	31,27079	19,99282	16,67903	14,01767	20,76626	60,93322	33,00135	20,57416	23,75718	13,57289	9,931615	16,55932	33,86812	50,64096	55,97515	55,47794	30,65387	52,71131	60,40962	18,96379	91,43768	83,64977
1/25/2020 7:50:00 AM	88	98,6866	95,52367	92,29733	59,84044	89,33079	80,25407	99,61781	99,91048	99,79173	78,64784	81,75757	53,64674	48,6209	38,04639	73,07126	97,95722	97,26466	69,27954	71,95921	58,52164	66,83025	57,8697	66,06232	98,42168	99,9015	45,30939	50,54245	59,34523	51,38905	53,99826	65,20577	99,51958	97,72997	77,92635	62,05902	72,67891	80,99249	58,46714	59,72742	97,44523	80,53638	36,13084	65,46358	66,27737	91,88965	62,52916	63,07084	99,12405	82,89042	42,39812	49,85446	44,57953	35,41011	16,09196	39,49657	36,3597	28,01496	55,9815	45,522	27,60894	14,32084	12,823	27,20104	45,99878	27,92537	40,74257	65,30365	37,75241	17,33325	15,77055	41,8808	51,72504	52,47617	30,35595	30,81296	19,89203	16,1698	14,45513	20,05119	61,64152	35,18568	19,81308	24,61511	14,33466	10,40776	16,2797	34,07693	51,9793	57,22611	56,37592	31,41295	54,45913	62,76656	19,45686	92,09377	84,0663
1/25/2020 9:50:00 AM	90	98,72507	95,23963	93,28595	61,96458	90,13857	79,61353	99,54762	99,93341	99,91463	80,66582	84,23906	55,0239	48,45173	37,95369	76,30721	98,02505	97,1006	69,78069	75,82719	64,07893	67,17258	60,29041	70,99194	98,78592	99,93873	47,19944	56,2478	63,33776	54,87912	56,07338	65,15881	99,82703	97,60838	81,39866	60,74036	70,65221	83,95059	61,18534	61,72491	98,69654	82,42133	37,4743	68,00329	68,40414	94,20914	67,13638	63,46755	99,28362	81,48148	43,15567	51,0351	46,51373	35,65395	17,03823	39,83995	36,29013	29,99434	57,9684	45,5276	26,46089	14,66906	12,653	27,81727	46,47636	29,64502	39,77129	66,13071	36,72773	17,44059	15,6393	41,99637	52,77444	53,70206	31,55745	30,3125	19,69247	16,48914	14,81709	20,00946	62,5391	37,43175	18,72858	24,16715	14,05518	9,989639	15,89578	33,32877	54,22924	57,36897	57,41062	31,72801	56,03048	65,22048	20,26311	93,86004	85,79259
1/25/2020 11:50:00 AM	92	98,834	96,7028	93,31365	63,74013	91,6608	80,25323	99,79734	99,87415	99,96829	80,37896	87,27537	58,57061	51,66065	39,69911	77,06973	98,52813	97,70591	75,69774	81,52554	65,39996	70,76695	64,02437	71,73762	98,79172	99,93529	51,42952	56,02454	62,80014	54,77294	56,99368	69,56924	99,8139	98,30681	81,27141	66,21395	68,73191	84,00676	63,5619	65,98738	98,49601	86,82872	36,98207	71,17036	68,68831	94,14677	66,66901	66,15046	99,63887	81,78389	41,60304	52,39528	47,45482	36,40784	16,9963	39,03722	38,22606	30,59302	57,45994	47,31356	27,12665	14,23056	12,21085	28,89299	48,19456	29,64267	42,71717	64,84818	37,51927	17,28352	15,56697	42,28849	52,25803	54,41479	31,97544	30,48644	19,22351	16,95609	14,37154	19,7523	65,11253	37,96025	17,82528	23,21065	14,11189	10,18278	16,26444	34,58555	54,95565	59,94578	56,65603	32,01654	58,0341	66,83356	20,87105	95,28487	85,81184
1/25/2020 1:50:00 PM	94	99,27492	98,21391	95,30635	69,45728	93,59721	83,57532	99,89058	99,95517	99,98536	82,02151	89,42654	60,15059	52,79468	39,54106	76,8198	98,8027	98,4929	78,4641	83,36621	66,85918	69,4807	66,85925	75,06438	99,27795	99,97174	55,12627	60,71058	67,89007	57,9883	59,10947	71,9101	99,8499	98,88816	83,74254	67,73279	74,1724	85,31624	66,64277	69,45196	99,27126	87,76022	39,31228	72,89906	70,96285	95,69241	66,48217	67,30121	99,77855	82,5266	42,77561	53,76996	49,35305	35,5609	17,25312	39,2803	37,93615	30,49735	59,65863	46,16462	27,18908	14,503	12,90009	28,21163	49,0205	31,42366	41,99947	65,48132	36,46558	15,20695	15,81897	42,55236	54,16308	58,51984	31,30505	30,30111	19,75789	16,69851	14,50742	18,60667	65,71397	40,55565	18,44033	22,18405	13,94431	10,42896	15,15473	34,94474	57,2992	62,83936	60,52312	32,52369	59,92133	69,88873	21,0378	96,29828	87,3271
1/25/2020 3:50:00 PM	96	99,72971	98,17626	95,72054	70,66596	95,0628	85,36597	99,96139	99,93473	100	88,31883	90,12067	59,22248	57,23013	42,01737	81,47726	99,22041	98,95454	83,43011	82,36745	69,61181	75,29689	66,00058	74,49948	99,59949	99,95966	54,85708	62,61004	67,47195	58,58561	58,69191	75,91499	99,81819	99,60316	87,85851	71,50102	77,09888	87,27303	68,18316	73,30944	99,20334	88,65509	40,29917	73,379	74,21523	96,02689	70,41598	72,21949	99,74781	82,73659	42,30686	52,92641	48,9696	36,40845	16,90091	40,75362	38,76831	32,82051	61,21865	47,54331	27,27315	13,94991	11,49349	29,0654	50,81262	33,37423	42,31418	65,68034	35,59094	16,34615	15,86435	44,5488	56,2603	62,55298	31,93386	30,55792	18,12569	15,75901	13,14614	17,39128	68,05019	42,77728	18,30522	20,28335	13,41657	10,34939	13,90812	34,15458	58,29942	65,02126	58,44164	33,10767	62,93773	71,47665	20,48961	97,82245	87,98505
1/25/2020 5:50:00 PM	98	99,78269	98,2262	96,91444	69,82282	94,8783	87,8525	99,88472	99,96981	99,97252	87,86893	93,34778	62,4448	56,14349	42,76331	80,4577	99,1992	98,97554	83,59645	83,80389	69,89536	77,59029	70,27196	78,75008	99,85018	99,97493	60,19881	65,22118	68,04211	60,81109	61,29642	77,69736	99,91656	99,40271	87,59712	72,55098	78,36062	87,82964	66,44293	77,07097	99,26012	91,61749	45,72144	75,28806	77,80856	96,80752	70,72827	73,51107	99,84624	82,32068	43,10994	53,39571	47,93117	37,02171	16,4144	40,10638	40,60152	34,44262	60,51717	48,17183	26,16538	14,08806	11,19246	28,81369	51,99091	34,40898	43,3455	65,76073	37,34913	15,56041	15,08282	44,07935	57,19613	63,44366	30,82014	31,09237	19,42688	13,06076	12,9615	17,67545	69,61408	44,45527	16,54005	19,95172	13,20036	10,03862	13,17128	34,02092	62,68167	66,57148	60,32618	33,27013	62,67662	74,06118	21,2643	97,86556	88,5347
1/25/2020 7:50:00 PM	100	99,78746	98,43094	97,53876	73,14629	95,10645	87,94534	99,96934	99,97984	99,98763	89,41997	94,62278	63,29444	59,87719	47,04265	84,36263	99,49264	99,36223	85,99339	87,87405	73,00046	82,00908	71,53951	80,74174	99,8481	99,99185	62,24145	66,06764	73,61351	64,30185	63,32201	83,32594	99,9513	99,68184	89,44387	73,65516	79,5108	90,13643	70,81061	78,47909	99,58188	92,64976	47,63208	78,14007	77,84711	96,93399	73,54271	74,86123	99,87691	83,2972	43,48896	53,61247	47,19123	35,65277	15,52332	40,29986	40,51517	35,68102	62,26624	49,63397	25,77256	14,53249	11,10826	28,98423	51,27666	34,53815	43,57337	65,87064	36,60782	15,01009	15,09982	45,03813	60,00014	65,55234	30,00829	29,65497	19,94626	14,7295	12,78224	18,28678	72,1991	46,75508	17,37221	20,6746	13,39432	9,341361	12,26169	33,07306	63,8447	70,04967	60,11218	33,70199	65,60511	75,50315	21,95658	98,21163	90,35112
1/25/2020 9:50:00 PM	102	99,83636	98,69971	97,26521	76,27605	96,74065	91,32446	99,92436	99,98971	99,9638	91,19895	94,32906	67,81396	66,89773	48,23531	84,81032	99,69434	99,45258	87,70254	88,09164	76,09783	84,69648	71,30553	84,77847	99,75976	99,9877	68,64156	70,31063	75,23058	67,20339	64,94993	84,45486	99,96526	99,70753	90,52747	77,21913	82,84297	90,30324	73,07686	78,75794	99,79346	93,54098	46,4026	80,6527	83,93243	98,00544	75,77959	76,3483	99,8419	82,59525	42,80048	54,04752	48,86819	36,93703	14,19402	40,07502	39,03783	37,03581	61,5683	49,17033	26,96439	13,39163	10,81441	29,14919	51,32979	36,71882	45,84722	66,21214	35,35595	15,03744	14,84423	44,86302	60,95477	70,11577	30,5935	29,68108	19,78856	14,40104	12,84124	18,82619	73,35731	48,96883	18,06069	20,60987	14,14664	9,634933	13,6075	33,11325	65,21124	71,65514	60,36065	34,67257	69,702	77,4015	21,75695	98,17032	91,66584
1/25/2020 11:50:00 PM	104	99,94785	99,42101	98,53207	77,3698	97,81685	93,16369	99,97652	99,98618	99,99448	94,32015	95,22001	71,79819	66,34029	48,92546	88,80132	99,7342	99,74117	90,84335	90,818	77,31033	84,05704	78,22123	87,43562	99,88548	99,98999	66,89199	73,69737	78,91945	65,93715	61,65534	85,0561	99,99081	99,65752	92,41567	79,18594	84,00793	92,61855	74,63549	83,83324	99,8419	94,62458	48,99592	80,35989	85,23555	97,70502	79,49243	79,1494	99,88271	81,55683	44,02901	54,27283	48,18413	36,50924	14,77516	39,87262	39,73192	38,66442	60,6467	47,22204	26,73623	13,60874	11,16628	28,41726	51,21152	38,86086	42,94091	66,99622	37,11732	14,69351	15,07398	46,54039	62,20097	69,3368	30,65851	29,67659	19,35614	14,52324	12,45766	18,89686	75,39732	52,43072	18,19297	20,90635	12,21078	10,07937	14,03121	33,88463	66,88612	75,7251	59,10547	34,53442	71,3293	80,6315	22,44232	98,76942	93,47729
1/26/2020 1:50:00 AM	106	99,91608	99,26814	98,82439	82,47617	97,27301	93,20541	100	99,9971	99,99911	95,84728	96,12656	75,22173	69,27554	52,07995	89,47316	99,91753	99,81136	92,20505	92,28407	79,07294	85,56725	79,71915	90,72129	99,95711	99,98896	70,4702	76,13154	82,01543	70,07585	69,01699	85,19279	99,98956	99,81619	92,22909	80,01652	86,18707	95,19383	75,28281	79,74366	99,75948	94,89819	53,37588	84,63217	83,84105	98,66531	80,16315	79,98978	99,92651	80,34544	43,42617	55,64441	47,06828	36,52451	15,0916	39,33751	40,39891	41,3523	59,04834	47,00058	27,33622	12,35197	12,04942	28,69522	54,03757	41,87721	43,27165	68,33955	36,66051	14,28721	14,83746	44,60917	64,80403	73,21004	28,87006	29,60308	19,3587	14,28403	12,73741	18,69322	76,06535	54,65068	16,92225	19,12315	13,11236	9,426738	14,86565	33,34978	67,60603	75,15508	60,01617	35,4003	74,16038	82,12153	22,9347	99,08847	93,7402
1/26/2020 3:50:00 AM	108	99,95814	99,62368	98,84512	82,83785	98,49166	93,70711	99,99551	99,99399	99,99109	95,96306	97,19157	73,17681	73,9468	53,98383	90,56283	99,8372	99,64951	94,27463	93,84864	80,99146	86,78395	81,52003	90,774	99,95041	99,9904	72,3852	79,48484	82,83772	67,52459	69,86781	89,01533	99,98647	99,81619	93,72596	84,21592	87,84753	93,69178	82,13521	84,8566	99,68612	96,42615	56,47954	88,93437	88,90639	98,51631	84,04192	80,90974	99,9634	82,11704	44,49658	55,31796	47,54898	36,02054	14,66885	38,59202	40,8352	42,68209	59,76687	47,97994	26,9523	13,43785	11,25262	27,83205	55,29647	44,40968	44,07452	67,48322	36,78189	14,93348	13,85313	44,02416	66,53356	75,52312	29,14767	29,4065	17,95549	14,38067	11,8033	17,73334	76,54488	57,49233	17,04078	18,41698	12,53737	9,790975	14,28679	31,38988	70,15887	77,47285	58,50409	35,18181	75,78761	82,53074	23,00288	99,04447	93,6962
1/26/2020 5:50:00 AM	110	99,96223	99,55288	99,32465	82,76573	98,23595	94,78767	99,99661	99,98695	100	95,94034	97,98809	78,25121	75,67694	55,99311	92,53426	99,91628	99,9368	95,24605	94,95573	83,47535	89,71444	80,96231	91,07835	99,98391	100	76,09409	79,23222	84,16535	72,35764	69,39324	92,7169	99,99413	99,90613	95,58868	87,89975	88,09474	95,13415	79,90516	85,03171	99,92802	97,60072	57,5775	88,46334	90,90006	99,46481	82,01481	83,42831	99,97872	81,24254	43,9716	55,61333	48,09447	36,05348	16,72234	39,76907	40,3518	44,9379	59,26441	46,27106	27,02192	13,57172	12,56694	28,24686	56,50696	46,59455	42,81851	65,54707	36,80544	15,00836	13,69529	44,11499	68,54754	78,06601	29,26828	28,80326	18,07741	15,3382	12,20152	18,84954	79,09317	59,61621	16,3409	18,27939	13,5244	9,456648	14,83636	33,26136	71,78354	78,72154	58,50272	35,03799	79,32348	84,71824	24,04889	99,32417	94,14042
1/26/2020 7:50:00 AM	112	99,95006	99,63369	99,52082	86,43222	99,19181	95,63965	99,99752	100	99,99911	97,39079	98,52039	79,73972	75,34062	58,87579	94,57587	99,97002	99,94392	95,43574	96,49986	87,49689	92,29043	84,10112	94,19962	99,98432	100	79,46701	85,55876	85,44312	75,85536	70,90034	93,50478	99,99081	99,95973	96,00188	86,88875	88,24651	95,64634	82,96392	87,86404	99,91842	98,31448	58,6533	87,67656	91,24081	98,94521	84,32783	83,50693	99,96801	80,56228	44,13959	54,19382	49,01477	36,13022	16,12325	38,74337	39,16439	45,81261	60,48879	47,00916	25,93674	13,36573	11,83362	26,95914	57,81002	48,11789	44,05926	67,71268	35,25385	16,47643	13,29859	44,20224	69,88734	81,22659	29,26373	26,93634	19,12474	14,88665	11,97986	18,18689	80,18616	62,17514	16,34436	17,93525	13,3039	8,599829	13,16596	32,70205	73,15567	80,68497	56,33932	34,4628	81,88198	85,66175	25,0087	99,74208	94,8729
1/26/2020 9:50:00 AM	114	99,98674	99,72176	99,60944	88,71478	99,39151	95,96554	99,99232	100	100	97,46076	99,23609	82,34099	79,24734	59,86123	96,45827	99,96691	99,98059	96,54966	96,79425	88,21826	93,63112	86,2645	92,54041	99,9904	100	82,07457	84,49561	85,03703	75,85585	75,08677	93,83732	100	99,96277	96,66991	88,55445	89,99793	95,82436	80,36749	86,61665	99,88783	98,41125	61,46759	91,16946	91,99395	99,11797	87,26611	85,4613	99,97231	79,63707	42,88482	55,07019	47,3376	35,01043	14,98522	39,41147	39,72163	49,97072	58,2644	47,34396	25,98288	13,81541	12,51271	27,85677	59,12577	50,36017	44,7947	69,00005	35,29068	15,78878	13,599	42,83004	72,50138	84,1206	28,85568	28,47556	20,4014	14,57843	12,28614	18,21231	80,58997	63,55534	16,30692	18,47915	13,01213	9,451191	13,56522	33,52834	73,71125	81,68705	56,14632	35,52726	84,00573	86,1209	25,3824	99,73219	95,50688
1/26/2020 11:50:00 AM	116	99,99717	99,70809	99,68806	91,55006	99,01118	97,26487	100	99,97997	99,99764	97,39315	98,87496	84,30807	81,39002	61,13871	97,14709	99,97707	99,98543	96,24717	97,39604	88,12839	94,62789	87,31108	95,48416	99,99288	99,99806	85,01548	86,91085	86,594	77,06622	76,76855	93,64915	99,9978	99,98791	97,50028	92,3986	92,24318	97,63692	82,82874	89,42694	99,97673	98,70905	62,20381	92,08127	93,88062	98,92517	88,53746	89,41927	99,96767	78,44131	41,38373	55,07143	46,79487	33,7596	16,24095	39,81688	38,80843	54,39366	58,69793	47,77271	25,75486	14,42453	12,73769	27,20408	60,96859	51,41137	45,58466	69,11389	35,65532	16,36584	12,39438	41,92681	72,85864	86,164	28,2235	25,39042	19,19526	14,98107	11,91513	17,77644	82,2114	66,22597	15,16343	17,78079	13,18814	9,206179	14,13855	32,60742	76,35651	83,11706	56,24034	36,25705	85,51151	88,18876	25,28881	99,76942	96,2498
1/26/2020 1:50:00 PM	118	99,99516	99,86641	99,79375	91,7709	99,45084	97,35349	100	100	99,99855	98,52647	99,69365	87,12354	83,30694	64,19257	97,70336	99,98419	99,98585	97,80553	97,59028	91,7671	95,73821	88,34605	95,93169	99,98785	99,99682	86,30415	91,48652	90,2674	78,52958	79,69662	96,26279	99,99724	99,98625	97,96349	93,28753	92,40461	97,61743	86,53999	92,40703	99,97182	98,63534	66,21782	92,57412	94,91331	99,61317	88,36443	91,24434	99,9808	78,76375	40,89357	54,13152	45,15211	35,06507	15,32569	37,34568	39,3272	55,0047	58,42713	46,0514	27,12934	13,97698	11,86346	27,26203	61,53507	53,64755	44,16045	68,6814	34,85715	15,00249	13,04812	42,70909	73,87447	88,02644	28,93126	27,52632	19,5977	14,677	12,24332	18,36739	82,76857	69,01249	14,89114	17,31557	13,63209	9,378593	14,23789	31,73111	76,3778	84,21758	55,7369	35,69608	88,02415	89,40795	26,49349	99,89742	96,66632
1/26/2020 3:50:00 PM	120	100	99,84583	99,82731	93,22178	99,60344	98,34466	99,99821	100	99,99786	98,37576	99,51972	89,77517	83,54678	68,3841	97,22868	99,98653	99,99759	98,40435	98,06042	92,77755	95,56594	90,8392	98,3727	99,99434	99,99911	86,56332	92,13223	91,8377	79,9024	80,26898	97,25416	100	99,99282	98,17901	94,15051	90,43518	98,02236	85,46875	93,32117	99,93445	99,25369	67,63802	93,7625	96,17775	99,5555	91,50282	93,01283	99,97189	76,01536	40,2915	52,2246	44,51986	34,82275	16,00927	38,27993	38,88594	56,93938	58,01827	46,29987	26,81857	13,99225	11,6639	26,92812	61,06087	57,49123	43,78537	66,52576	33,28678	14,63369	12,91093	42,76242	74,891	89,72764	27,75123	25,28031	18,3676	14,24707	11,23308	18,23912	84,43911	70,583	14,07535	18,48433	13,40731	9,493051	14,3138	31,32571	77,5985	85,93087	54,87379	34,81612	89,55466	89,20742	26,8406	99,95966	96,48361
1/26/2020 5:50:00 PM	122	100	99,82076	99,9178	94,80404	99,83015	98,5733	100	99,99862	100	99,40098	99,72729	87,95114	85,45901	70,74609	98,17985	100	99,99081	98,42203	98,19843	92,56548	97,51782	91,311	97,58862	99,99862	100	88,54401	93,07471	92,42754	81,45502	79,84382	97,93615	100	100	99,18877	94,77695	93,29722	98,5063	87,8288	94,54402	99,99378	99,20583	69,33356	93,93782	96,8453	99,48462	92,03609	92,1196	99,99282	77,06385	40,84121	52,94477	44,39405	34,24866	16,19819	38,68231	39,00026	59,71458	59,78055	44,38045	25,46281	14,40132	11,91955	26,22728	62,63829	58,99177	44,44939	67,39398	32,9407	14,4525	12,63339	41,91596	76,7267	91,78713	28,25286	26,11904	18,11906	13,61882	11,94705	17,57681	86,14079	72,74674	13,46568	17,93456	13,56177	9,375762	14,2345	30,66471	80,07053	87,75399	54,88989	36,38207	91,25284	90,28618	27,84545	99,93887	97,25941
1/26/2020 7:50:00 PM	124	99,99013	99,8901	99,85149	96,40639	99,84983	98,58712	100	100	100	98,64059	99,62251	91,47159	88,67906	72,55312	98,079	99,99724	99,99406	99,25404	98,83649	93,94328	97,6653	92,03561	98,50499	99,98412	100	90,83562	95,52712	93,1067	83,39308	83,03189	98,49277	100	99,99523	99,04295	96,13195	94,80721	98,10269	89,67962	95,54605	99,99744	99,63004	70,86636	94,44988	96,75869	99,79367	93,14227	93,7364	99,96471	75,1452	40,53693	50,76765	43,7002	34,87545	14,20314	38,54195	39,4391	64,37363	58,85022	44,50155	26,12332	13,42237	12,01861	26,04581	62,64278	59,19865	43,8733	67,14613	33,72651	14,7507	12,9606	42,46519	78,37194	92,26583	28,99708	25,8162	18,11243	13,88594	11,95002	18,80236	87,38195	73,58318	13,85341	17,60251	13,2713	8,991974	14,57781	31,13692	81,18452	90,76073	53,57765	34,85315	92,56929	91,67047	28,69536	99,92457	97,30259
1/26/2020 9:50:00 PM	126	99,99855	99,93589	99,91628	97,05765	99,73696	98,86426	99,99911	100	99,99738	99,11334	99,73357	92,39182	91,60581	74,40077	99,14912	99,99068	99,99247	99,32817	98,99695	93,5282	98,23566	93,10394	98,92746	99,99661	100	93,10186	95,38628	95,5084	85,57388	85,21428	98,54567	100	99,98563	99,10567	96,18342	95,58936	99,01698	89,10326	94,77004	99,9924	99,31035	72,28042	96,74969	98,07236	99,83022	94,13586	94,76493	99,97417	71,81215	40,21552	51,38766	43,39758	35,32541	15,98461	38,38881	39,36658	63,64715	56,29151	44,47212	25,74036	13,51314	12,974	25,73594	62,43058	62,3059	43,87454	64,18207	33,2494	14,19057	12,69293	42,24089	80,0927	93,24837	28,10096	25,04179	17,65742	13,33534	11,51007	18,78213	87,33194	76,12303	13,11885	17,39307	12,50857	8,354125	13,68238	31,01528	82,96323	91,41247	53,06401	35,96638	93,1683	93,62125	29,12681	99,97023	97,94457
1/26/2020 11:50:00 PM	128	99,99454	99,89391	99,96526	97,72858	99,9522	99,26462	100	100	100	99,60103	99,82448	94,14269	91,60477	77,4493	99,00034	100	100	99,64198	99,27974	95,33868	98,71166	94,2573	98,93768	99,99454	100	93,41678	96,65714	96,13948	86,04381	88,66828	98,836	100	99,99855	99,44395	96,91714	96,30996	99,0185	91,13921	94,803	99,98791	99,71292	72,44467	96,94863	98,21418	99,75685	94,75105	96,26637	99,99199	75,87478	40,80087	51,24496	43,43874	33,92518	15,79237	37,97158	39,07432	65,87299	57,6077	44,43468	26,76352	13,89686	12,15331	26,36052	62,6041	64,31836	42,739	64,97866	34,31691	14,71416	12,62054	39,68093	81,19405	94,55543	27,20567	24,76141	17,99569	13,31634	11,71647	18,16597	88,83594	77,96075	13,6258	18,3906	12,54587	8,320141	12,94589	29,8731	83,05089	91,7048	54,72508	35,07199	94,28976	95,08524	30,89992	99,90757	98,17018
1/27/2020 1:50:00 AM	130	100	99,96063	99,97161	98,49001	99,82401	99,45438	100	100	100	99,75858	99,76535	94,75084	92,73576	77,93097	99,27464	100	99,99827	99,59357	99,64301	97,24842	98,76603	95,05251	98,96503	100	100	94,2095	96,70024	96,58267	87,06075	89,05408	98,40974	100	99,99323	99,51537	98,07119	96,99989	98,63271	91,40363	96,94559	99,99635	99,83961	73,89735	97,04182	98,7196	99,91656	96,25684	95,13953	99,99461	78,15443	41,68961	50,96893	42,54553	34,67397	14,64267	36,54848	40,16158	69,75478	57,31563	43,73212	24,29998	13,47204	11,77443	26,9322	64,40685	65,82125	43,62256	64,40387	32,59595	14,26379	12,5907	39,42798	82,70599	93,63858	27,99196	24,30365	16,95078	13,18503	12,32662	18,51238	89,40326	80,33785	13,53062	18,26951	12,69197	8,984721	13,37001	28,18765	84,43461	92,82956	53,43716	34,95938	95,02177	96,19543	31,00505	99,92478	98,11665
1/27/2020 3:50:00 AM	132	99,99752	99,97479	99,95482	98,65834	99,95477	99,10561	100	100	100	99,65234	99,91075	94,16916	94,52932	79,60364	99,2173	100	100	99,69054	99,62741	97,4902	98,99722	96,11572	99,30468	99,99469	99,99847	95,55241	96,43346	97,38113	85,79404	91,29677	99,17027	100	99,99062	99,42425	98,38701	98,12107	99,22318	94,09883	97,54496	99,99399	99,84078	76,6469	97,64079	98,71464	99,89983	97,27074	97,17617	99,99847	74,71389	38,84125	51,76303	42,80587	34,47716	14,75209	36,47954	38,82315	70,7816	55,54328	44,09787	23,71008	13,16845	10,20226	25,88984	65,51855	68,67539	42,4732	65,32383	33,04549	14,05642	12,64713	39,10471	83,62132	96,57853	27,55644	24,65172	17,71268	12,50767	12,89795	16,51083	89,94938	81,0492	13,80865	17,46042	12,52418	9,07749	14,1878	28,13329	85,48002	94,07536	51,35644	33,02906	94,94073	96,95914	32,06081	99,92809	98,65854
1/27/2020 5:50:00 AM	134	99,99288	99,98005	99,95635	98,77647	99,97382	99,49692	100	100	100	99,56496	99,88339	97,12561	95,837	83,29963	99,63231	99,99821	100	99,63039	99,78448	97,69141	99,24057	96,66032	99,64861	99,99191	100	96,52755	97,67525	96,21553	89,62817	89,7103	99,53982	99,99911	100	99,49651	98,29458	98,54962	99,28479	93,51957	97,64865	99,99392	99,87483	78,89237	98,16742	98,89002	99,8691	96,40149	97,0528	99,97224	73,39999	38,52081	48,25092	41,48845	34,85252	15,17304	36,37724	38,53069	73,05039	55,13311	42,81547	24,24742	13,76312	11,53895	26,06557	68,19954	67,9584	41,80302	63,17764	33,24927	13,618	12,72387	40,08041	86,08395	96,39803	26,48189	24,25999	17,60106	11,39057	12,32855	16,20469	91,26733	83,97865	13,10317	17,73348	12,1111	9,125979	13,82281	27,89602	86,53812	94,32278	49,51425	32,76671	96,20842	96,93254	32,53717	99,96961	99,1244
1/27/2020 7:50:00 AM	136	100	99,98267	99,96851	99,14035	99,95979	99,55847	100	100	100	99,76922	99,91476	96,26279	94,95891	82,18785	99,69945	100	100	99,7172	99,74932	98,69315	99,38619	97,63284	99,29605	100	100	96,73878	97,67835	96,85097	89,24921	91,37827	99,36996	100	99,99862	99,69206	98,33403	97,98912	99,57802	94,241	97,91273	99,98238	99,92216	80,98482	97,87191	99,1467	99,90046	97,0425	96,95313	99,98363	75,10045	39,78497	47,64361	41,57694	35,26173	14,6138	35,96029	38,9879	74,68446	53,15332	43,76029	24,32996	13,01966	11,05065	25,74022	68,87247	72,07201	42,78902	59,2151	32,2965	13,24208	12,57315	40,23562	85,28087	97,55582	27,72181	23,93927	17,25858	12,54538	12,39459	15,69933	91,47884	86,07938	13,5255	19,78808	12,19213	8,984789	14,23871	28,32725	87,2822	95,18036	48,15844	32,50277	96,92549	98,40822	34,22565	99,99191	99,18954
1/27/2020 9:50:00 AM	138	100	99,97906	99,97596	99,46425	99,97692	99,32306	100	100	99,99862	99,83698	99,95538	98,11698	96,38863	86,13306	99,67375	100	100	99,92629	99,65724	98,75704	99,55985	98,30308	99,54942	100	100	97,87495	99,35773	96,99229	91,32722	93,257	99,33894	100	99,99793	99,80244	99,24915	98,80512	99,38184	95,71245	97,83709	99,99516	99,92284	81,64945	98,36421	99,41637	99,94232	97,68761	98,14448	99,97872	74,19106	38,38583	47,19717	40,45936	33,96725	14,94744	36,95706	37,92275	76,66156	52,61722	41,92901	23,60909	13,46768	11,04864	25,37626	68,29265	72,59608	42,21859	64,74834	32,2724	13,04619	12,27011	39,19222	87,4026	97,57316	26,92156	23,20444	17,48549	11,94705	12,80511	15,69401	92,18266	88,49988	13,49304	17,78535	12,52238	8,638927	14,06278	26,71143	86,48335	95,56442	49,46804	32,45303	97,13956	98,19946	36,33821	99,98853	99,15699
1/27/2020 11:50:00 AM	140	99,99911	99,98384	99,99178	99,52379	99,97168	99,5202	100	100	100	99,89363	99,94308	98,22351	97,52584	86,59752	99,90046	100	100	99,75118	99,80231	99,06188	99,64378	98,70931	99,66042	100	100	98,03955	99,34004	98,27248	92,38754	93,04287	99,83305	100	100	99,79671	98,93313	98,56571	99,6538	94,40008	98,95999	99,9864	99,93253	82,60444	98,60957	99,30884	99,94978	98,4395	98,1956	99,93438	72,51733	37,951	46,27232	39,89211	33,13301	14,23754	34,98687	37,88634	76,25021	53,341	41,74561	23,82702	13,20444	10,69739	24,34288	67,99852	74,52725	42,05363	62,04224	32,13342	12,70136	12,48736	38,6544	87,44702	96,87016	28,11568	22,54918	17,3633	11,07593	12,30016	15,9116	93,49352	89,22387	12,82694	17,20808	12,81526	9,054349	13,58028	26,88011	87,11739	96,75426	49,96188	32,84151	97,54732	98,80671	37,22805	99,97679	99,17027
1/27/2020 1:50:00 PM	142	100	100	99,99911	99,80293	99,99172	99,40325	99,99635	100	100	99,83022	99,95738	98,39854	97,51665	88,36525	99,78282	100	100	99,83498	99,82862	99,18374	99,67342	98,74233	99,80804	100	100	98,14034	98,79947	98,4096	92,6298	93,72106	99,55363	100	100	99,83594	99,42218	99,05767	99,70207	96,35369	98,49836	99,99855	99,94295	83,72057	98,98397	99,40823	99,939	97,82632	98,19636	100	72,55816	37,72236	45,38206	40,24715	32,54863	13,43405	34,43255	38,28898	79,03957	51,03228	40,46226	23,04287	12,90555	11,46041	24,08737	69,18372	76,3923	41,31079	60,59958	33,2673	12,87108	12,4437	37,48771	88,04156	97,87923	27,68402	21,70445	17,20781	11,31583	13,02187	15,78836	93,08273	89,91241	12,02344	18,28284	12,17513	8,759256	13,72734	26,32336	87,35778	97,54208	48,035	33,22544	97,87321	99,23775	39,06747	99,9819	99,60806
1/27/2020 3:50:00 PM	144	100	99,99641	99,9931	99,8528	99,98473	99,70007	100	100	100	99,85535	99,97569	98,7891	97,46408	87,96571	99,92471	100	100	99,91898	99,85619	99,23458	99,69115	99,15955	99,6149	100	100	98,95045	99,54942	98,73695	93,45594	94,88679	99,68722	100	99,99599	99,91497	99,32402	99,35718	99,8077	95,994	98,56985	99,99117	99,94329	85,61761	98,76375	99,53408	99,99481	99,05027	98,29839	99,98598	71,77795	37,33871	45,6183	39,97169	33,01835	13,23062	33,41388	37,83937	79,89397	51,07193	41,46061	23,48578	12,26528	10,3898	24,26275	69,33307	76,49537	40,91968	58,36006	31,10363	12,83695	12,57709	37,50132	88,08508	98,00025	26,99879	20,97066	16,86968	10,8075	12,23281	15,78463	94,40892	91,17133	11,45985	17,26286	11,36391	8,766026	13,56239	26,13609	88,06587	97,62351	44,02921	36,24834	97,91798	99,2948	40,42378	99,95814	99,76514
