# Supplementary material for: Neuroblastoma signalling models unveil combination therapies targeting feedback-mediated resistance
Source: PLoS Comput Biol. 2021 Nov 4;17(11):e1009515. doi: 10.1371/journal.pcbi.1009515 (PMC8604339; doi:10.1371/journal.pcbi.1009515)
Supplement: S2 File — (ZIP) [file pcbi.1009515.s023.zip › drug_sensitivity/SCH_AZD_synergy_IMR32_KELLY/IMR32_SCH_AZD_20200121.txt]

Label: IMR32_SCH_AZD_synergy
Metric: Phase Object Confluence (Percent)
Cell Type: IMR32
Passage: 1
Notes: 
Analysis Job: IMR32_SCH_AZD_synergy_200124

Date Time	Elapsed	A1, Image 1	A1, Image 2	A1, Image 3	B1, Image 1	B1, Image 2	B1, Image 3	C1, Image 1	C1, Image 2	C1, Image 3	D1, Image 1	D1, Image 2	D1, Image 3	E1, Image 1	E1, Image 2	E1, Image 3	F1, Image 1	F1, Image 2	F1, Image 3	A2, Image 1	A2, Image 2	A2, Image 3	B2, Image 1	B2, Image 2	B2, Image 3	C2, Image 1	C2, Image 2	C2, Image 3	D2, Image 1	D2, Image 2	D2, Image 3	E2, Image 1	E2, Image 2	E2, Image 3	F2, Image 1	F2, Image 2	F2, Image 3	A3, Image 1	A3, Image 2	A3, Image 3	B3, Image 1	B3, Image 2	B3, Image 3	C3, Image 1	C3, Image 2	C3, Image 3	D3, Image 1	D3, Image 2	D3, Image 3	E3, Image 1	E3, Image 2	E3, Image 3	F3, Image 1	F3, Image 2	F3, Image 3	A4, Image 1	A4, Image 2	A4, Image 3	B4, Image 1	B4, Image 2	B4, Image 3	C4, Image 1	C4, Image 2	C4, Image 3	D4, Image 1	D4, Image 2	D4, Image 3	E4, Image 1	E4, Image 2	E4, Image 3	F4, Image 1	F4, Image 2	F4, Image 3	A5, Image 1	A5, Image 2	A5, Image 3	B5, Image 1	B5, Image 2	B5, Image 3	C5, Image 1	C5, Image 2	C5, Image 3	D5, Image 1	D5, Image 2	D5, Image 3	E5, Image 1	E5, Image 2	E5, Image 3	F5, Image 1	F5, Image 2	F5, Image 3	A6, Image 1	A6, Image 2	A6, Image 3	B6, Image 1	B6, Image 2	B6, Image 3	C6, Image 1	C6, Image 2	C6, Image 3	D6, Image 1	D6, Image 2	D6, Image 3	E6, Image 1	E6, Image 2	E6, Image 3	F6, Image 1	F6, Image 2	F6, Image 3	A7, Image 1	A7, Image 2	A7, Image 3	B7, Image 1	B7, Image 2	B7, Image 3	C7, Image 1	C7, Image 2	C7, Image 3	D7, Image 1	D7, Image 2	D7, Image 3	E7, Image 1	E7, Image 2	E7, Image 3	F7, Image 1	F7, Image 2	F7, Image 3	A8, Image 1	A8, Image 2	A8, Image 3	B8, Image 1	B8, Image 2	B8, Image 3	C8, Image 1	C8, Image 2	C8, Image 3	D8, Image 1	D8, Image 2	D8, Image 3	E8, Image 1	E8, Image 2	E8, Image 3	F8, Image 1	F8, Image 2	F8, Image 3
1/24/2020 3:50:00 PM	0	3,333126	4,509905	4,60005	3,362415	5,461014	4,44608	2,592769	4,140762	1,981723	2,814503	3,497596	4,646538	4,06699	5,405684	4,114859	4,425496	2,810359	4,411473	3,59444	7,660809	4,173505	8,150146	5,910146	6,405214	3,079272	5,443537	4,811078	5,766191	6,418271	4,889686	3,854512	9,545065	3,958748	2,414069	2,718764	2,739487	3,348737	5,524771	3,249061	9,012698	7,844274	11,01804	7,684019	8,846637	8,162923	7,338984	11,1517	8,784192	4,382529	8,31033	5,22132	2,180869	6,913959	4,95883	1,674058	5,507157	4,347163	4,5231	7,859403	4,748288	8,446135	5,877887	9,800025	5,98461	8,25866	7,058465	5,865039	7,319988	3,526747	5,466125	4,07148	3,964758	3,187998	6,048851	2,330004	5,571259	7,362747	4,542164	5,087451	7,597536	8,622831	5,203014	7,139699	6,982345	3,965725	10,20688	6,006576	4,642118	4,63072	4,480479	3,169762	4,825376	4,928713	5,700845	6,67682	9,429433	5,323483	7,075665	6,73595	8,65875	5,566631	6,971844	4,042469	6,198815	6,898624	2,090586	3,93015	3,609983	2,222522	4,793947	3,27973	10,19984	3,485231	8,233034	4,493673	4,686119	4,165216	6,90491	7,697696	5,673146	2,673588	5,755278	8,497527	3,017448	4,028653	4,416101	7,701356	4,643498	5,220905	5,01872	2,415727	6,275696	5,117844	3,873439	3,360342	11,18852	6,494184	3,296378	4,813633	4,01083	2,841581	2,713583	3,973323	2,460903
1/24/2020 5:50:00 PM	2	4,264686	5,854332	5,233546	7,032286	5,590394	6,805649	5,591084	7,364059	4,351514	5,963611	6,980134	8,278143	6,075376	7,649343	6,669016	5,450169	3,389838	6,933646	5,457905	12,13286	6,799293	13,27911	9,153612	12,61605	7,172235	9,846167	10,37329	12,81913	9,71437	8,890845	8,58477	13,16534	6,470284	4,150641	3,449381	5,618783	4,440415	9,303508	7,082644	13,15588	11,13016	16,61535	13,1681	13,88898	11,78285	11,37358	18,18157	14,13144	7,703153	14,57705	10,04884	3,896924	7,40067	5,875953	3,187445	10,38717	9,11472	6,610371	13,1393	6,927084	16,28509	9,972646	16,74458	9,781651	16,07303	10,9223	9,368299	12,15317	5,046143	6,42345	3,74033	6,228449	4,93493	8,051848	4,04606	10,16661	11,98435	8,505332	8,350326	11,28875	16,21118	8,722784	13,64169	13,09426	5,735798	18,40034	8,884145	8,238628	5,191341	8,280905	5,279965	8,466306	10,38842	8,697433	10,04545	16,54482	10,57589	13,45953	12,06544	14,64177	9,774191	14,62913	7,397906	10,36714	11,06847	4,751948	5,634187	6,352301	2,145018	5,683714	12,67228	17,63933	6,993396	11,56533	8,923105	7,998453	8,147589	10,7731	13,38224	7,831702	5,206123	8,825638	16,11281	4,436616	4,760445	8,219772	15,17849	6,013829	9,937969	11,24917	4,464384	7,490191	12,10482	4,688399	7,325721	19,49719	11,17264	5,059474	10,03129	7,3557	6,752184	6,83162	7,002652	5,366724
1/24/2020 7:50:00 PM	4	4,529799	7,631659	4,912895	6,405351	5,845214	6,05569	6,924182	8,94507	5,23023	6,559323	6,285506	7,507253	6,875691	7,919913	8,29617	6,520778	3,348599	7,707643	6,530863	12,23792	7,076979	12,4274	9,507418	12,91377	7,358602	11,67358	11,19653	12,95065	9,440345	9,858048	8,563633	15,20142	7,34458	5,145198	3,74475	5,667897	4,576357	9,407189	7,860301	13,89278	12,37566	15,38296	13,17018	14,5443	12,81022	11,67703	18,9019	13,8342	8,663586	14,04958	9,419554	4,916142	9,122597	5,833057	3,208858	11,47484	10,79652	6,684626	12,99686	7,802001	18,16928	9,953857	16,22209	10,97535	17,70999	12,52369	10,36693	13,41581	6,722204	7,688302	4,310345	5,400227	4,958279	8,944519	4,724318	12,03512	12,75517	7,753716	8,981819	12,83861	17,85699	8,179914	13,69191	14,28879	6,360384	20,59675	8,758149	9,163074	5,173659	8,992733	4,922704	9,53353	11,37537	9,134133	10,28584	18,54256	10,02625	14,20328	13,46313	15,96686	11,51387	15,43656	7,679667	11,41572	12,70453	4,514534	6,571411	6,022325	2,117112	7,03491	12,85001	19,00165	7,139975	12,81734	9,828347	8,517421	8,803879	10,65733	12,89435	9,220201	6,636757	9,065954	17,10544	4,814117	5,785533	7,907134	16,15302	6,715849	10,62852	12,09086	4,247071	9,128607	12,79785	5,033156	7,169403	19,81763	10,9623	5,40002	10,80929	7,100188	6,934061	6,369571	7,268595	5,583347
1/24/2020 9:50:00 PM	6	4,382806	6,665908	4,985563	7,147506	5,9585	6,993673	5,703954	8,330018	5,639091	5,860757	6,519742	8,1011	6,733325	7,583167	8,288503	6,436851	2,883994	7,380223	5,739528	12,10357	7,353076	14,37327	10,42807	12,49841	8,349084	11,29663	11,08546	13,58967	10,37405	10,09084	9,322297	14,47233	5,771786	4,878633	3,459743	5,789884	5,052981	9,742623	7,842549	14,26703	13,36241	18,26571	13,62615	15,46329	13,69923	11,47063	17,82079	12,50442	9,045921	14,53767	12,72844	4,309102	8,293614	7,202972	2,55381	11,45474	11,03386	6,757155	15,10424	7,782937	17,43099	11,13554	17,37476	10,78284	17,05584	14,57947	9,589206	14,2633	5,882378	7,069242	4,686602	6,651125	4,889962	8,391151	4,700486	11,50019	11,37468	7,709785	8,76029	12,87011	17,86044	9,008137	14,29432	13,37222	6,411223	18,90376	10,40244	9,27035	5,534096	9,261508	4,493741	8,899965	11,38076	10,35263	10,93342	17,70765	10,72806	15,04518	13,26177	15,9366	13,29997	15,2734	8,178258	11,91866	11,51373	5,026595	6,468557	5,842521	1,901111	5,776553	13,33541	19,80023	7,382019	13,44945	9,422871	8,32325	8,804155	11,86726	13,50174	9,210738	6,085875	9,551765	17,76733	5,395668	5,349939	6,713707	16,96577	6,921281	9,851972	13,70019	5,200459	9,354416	12,19102	5,119847	5,546046	23,22316	11,36273	5,175384	10,671	7,044927	7,053907	6,471873	6,816838	4,947641
1/24/2020 11:50:00 PM	8	4,676587	6,895445	5,314572	8,177429	7,241448	7,501865	7,020957	8,740812	5,566907	6,057553	7,966678	8,728655	6,795425	7,225078	7,949477	6,215807	3,541874	8,457878	6,465241	13,19594	7,308246	14,83463	10,25447	14,40284	8,383964	10,43905	11,45453	13,39377	11,22845	10,54363	9,5642	15,81468	6,724691	5,792854	4,199202	6,03469	4,397519	10,12406	7,803382	14,44477	13,33831	17,90458	13,71491	16,9027	13,09205	12,8373	17,909	13,6879	9,415824	15,78305	10,23728	4,684737	8,417054	7,387959	3,35302	12,49703	10,9107	6,049472	15,26311	7,522865	19,14436	11,64878	17,07194	12,39742	18,26205	13,66421	10,83554	13,84305	6,814075	7,941604	3,934088	6,576385	5,171792	9,193815	4,820264	12,5114	12,80228	8,457946	9,178825	14,8881	20,06404	9,498854	14,30143	12,09231	6,977993	21,13278	9,853974	9,490357	5,957878	9,895972	4,628303	10,5274	12,00576	10,85136	11,90401	19,45305	10,38842	15,55551	13,59562	18,02988	13,16154	17,65653	8,933949	12,24849	13,58829	5,907866	6,704866	6,615136	2,448539	7,601128	13,58836	21,64484	7,825348	12,98443	11,11558	10,40907	10,07108	12,51782	14,72349	10,68365	6,035588	9,225796	19,19402	5,117498	4,980659	6,992981	16,73526	6,694711	10,61208	13,68099	4,811353	7,904855	12,86223	5,236447	7,186534	23,29368	11,50275	5,249089	11,30409	9,247279	7,905269	7,11131	7,983878	5,654081
1/25/2020 1:50:00 AM	10	4,75333	8,310401	6,067777	9,084191	7,388443	7,524177	7,40661	9,254601	6,014797	6,452532	9,577531	9,397865	7,040437	8,673119	8,762156	6,060801	3,755941	10,54252	6,768899	13,84629	9,533528	15,7693	10,51517	15,47345	9,741865	12,40323	12,90969	14,54299	11,26686	11,64394	10,21103	17,40827	8,898031	5,760665	4,032107	5,814821	4,563439	11,42304	7,657355	15,40714	14,0203	21,12179	14,88278	17,03968	14,39137	12,30189	21,13672	17,90105	9,899426	16,61928	12,73431	4,502584	10,29647	7,987469	4,045853	14,61767	14,43206	6,569201	14,75941	8,720091	22,17037	13,3486	21,44141	12,5784	15,84763	15,53914	11,83784	14,3424	6,546544	8,143857	3,68348	8,335268	5,32825	10,40209	4,165147	12,37159	13,09419	9,15672	10,78539	14,67078	21,28412	10,42951	15,94931	14,79982	7,671585	22,78549	11,57714	9,508663	6,367498	9,100769	5,578513	11,77539	13,34418	10,51158	11,33414	19,30993	10,88321	17,19393	16,48783	18,57945	14,75278	17,40578	9,43703	14,42729	11,705	5,794444	6,582739	6,87203	2,789083	6,72476	14,45126	22,60624	8,737843	14,03535	11,441	10,75472	10,50439	13,52799	16,8654	11,94055	7,171268	11,0273	21,39368	5,558065	6,11026	7,777411	17,86396	7,388995	12,66661	14,95745	5,713003	10,47255	14,32451	5,048284	7,630899	25,25682	12,72173	6,294762	11,69154	8,956951	7,245177	6,436574	8,96607	6,143899
1/25/2020 3:50:00 AM	12	5,053948	7,56355	6,682485	10,41156	7,972618	7,418698	8,41802	10,16088	5,391869	7,387752	8,5809	11,19971	7,782797	9,999103	9,882984	7,811464	4,219579	10,23161	8,374297	15,66706	8,767891	19,0069	12,15807	17,7225	9,909786	12,10944	13,9059	15,33992	12,14412	11,15447	10,9212	18,69177	8,507611	5,659676	4,160795	7,871352	5,986545	12,17251	7,901608	15,70914	17,57827	19,47979	15,2647	18,69757	15,73545	13,42479	22,56169	15,85495	10,46619	19,07459	12,86769	4,687845	9,543269	8,172111	3,507888	15,93515	14,18919	6,974953	18,51722	10,49873	24,203	12,9233	21,26216	14,37915	17,85995	13,73618	12,05412	17,64513	7,750401	8,552512	4,300536	7,644162	6,404661	12,83253	4,906678	14,34751	15,11922	10,7818	11,40708	15,55206	21,27743	11,59614	17,37407	16,67827	8,751728	23,53856	11,56429	11,46041	6,585916	10,323	6,335102	11,8616	13,87689	12,75593	12,39653	21,63862	11,44853	17,83074	18,34625	19,80355	13,31344	18,88366	10,00283	14,47951	14,91449	6,224649	7,15607	7,419387	3,641689	7,951827	16,88571	24,32658	8,672911	16,71226	12,5516	10,35229	11,52105	13,45622	17,13473	11,52603	6,33068	10,14326	20,94358	5,677705	6,218778	8,509131	19,33369	8,302388	13,72534	15,31782	6,885914	9,181104	15,65705	6,163033	9,14028	25,52035	13,66808	7,256093	13,54774	9,350065	7,935111	6,826509	7,593668	7,285312
1/25/2020 5:50:00 AM	14	6,214564	8,520737	7,552014	9,694684	8,813136	8,242498	8,196286	10,43283	5,813854	8,445721	9,490288	10,68537	9,392615	10,08649	11,00119	8,127004	3,987691	11,4537	7,133966	14,56406	11,49121	19,11666	12,76097	18,7107	10,41881	13,42562	14,30875	16,87673	15,31533	11,8196	12,57826	20,43739	7,824174	5,531264	4,814048	7,843102	5,28563	12,52411	9,85059	16,88826	16,53901	20,9049	17,26487	17,16982	13,95419	14,29363	25,8819	18,65944	11,19591	21,43768	12,26473	5,033019	10,54501	9,820402	4,728807	16,03587	16,30934	8,840007	17,91217	11,1859	24,90709	13,48433	24,81875	15,67177	18,88166	13,64141	13,07755	19,70428	8,863561	9,352482	5,650904	8,172388	7,077946	10,79403	5,894811	14,46791	16,08429	12,2418	12,42333	16,20096	22,53399	10,53258	15,74353	17,75157	8,044526	28,63229	13,19608	12,75945	7,710337	11,73022	7,116973	13,47542	14,21136	13,15436	12,4817	24,30565	12,8326	18,45407	17,30928	21,54945	16,9447	22,30804	10,38178	17,37801	16,51428	5,875056	7,993548	8,913364	3,675053	9,004961	17,2411	26,91271	8,272064	17,77458	13,41174	11,24924	12,23275	14,83761	18,63284	14,64488	7,435897	12,48736	23,27282	7,115385	6,554418	9,664014	22,13666	7,97103	15,19735	17,74736	6,423933	11,69692	16,17892	6,321633	10,1798	29,2745	14,28741	8,082381	14,09953	9,811146	9,369059	7,187568	9,077212	7,752749
1/25/2020 7:50:00 AM	16	5,298616	8,647906	7,700045	10,37488	10,0775	7,984292	9,124394	11,26782	7,579024	9,307169	10,52422	13,68776	9,735369	9,954271	10,60172	8,384727	4,48421	11,72669	8,146621	15,16067	10,63315	19,95745	12,32987	20,50267	11,36481	14,26994	13,55887	16,89973	13,42652	13,16479	12,37442	23,66421	10,46219	6,812417	5,124405	8,891537	6,038006	11,55311	11,50544	17,55768	19,26068	22,17162	17,45165	22,54766	16,45799	14,23505	23,97727	16,72324	12,43445	21,54903	15,7262	5,464329	9,498162	10,14174	4,671336	16,68449	15,52277	9,34585	20,82822	12,57322	28,05848	14,64806	25,35858	15,0478	22,7303	16,86961	13,838	20,94627	9,226349	10,92818	5,443262	9,392476	7,433272	12,18909	6,525406	15,04207	17,72464	11,90512	13,13205	19,95828	25,91519	14,03376	19,77115	19,83076	9,942114	26,1698	12,70661	14,55597	7,383744	9,88782	7,36323	14,0232	15,85723	14,60758	15,32259	26,65906	14,91041	21,50434	20,21331	21,04685	18,15415	23,04412	11,04415	18,25466	16,21768	6,858491	8,743025	11,20386	3,283875	9,037356	17,85664	28,55645	10,10113	17,55996	14,4208	11,99022	13,76547	15,76488	19,79546	15,2006	8,552926	13,24644	26,70674	7,345615	6,901456	10,47441	20,26601	9,116242	16,68933	17,563	7,620124	11,89918	16,20186	7,596086	11,3704	29,32223	15,46779	7,878812	14,74456	10,0956	10,41777	8,000593	9,679625	7,808078
1/25/2020 9:50:00 AM	18	5,913531	10,49707	9,147948	10,66624	10,17918	9,216331	9,566754	13,53476	8,568538	9,472951	10,71501	13,24353	9,346472	10,67798	10,5296	8,705999	4,506866	11,69464	8,292509	16,92964	12,4292	20,62701	13,67125	22,76919	12,46249	15,09298	16,73643	19,98363	14,53539	14,43751	12,56907	24,37396	10,28218	7,469332	7,009422	9,473021	5,818897	13,91033	11,01196	19,55073	18,13073	26,75426	18,7824	23,34791	17,72844	16,55013	27,39881	18,86059	11,90311	23,10877	13,91723	5,98461	10,90358	11,12138	4,940318	16,79391	15,85192	9,460378	21,94746	13,10069	27,9539	15,28846	26,94062	17,33442	27,53992	18,31924	14,08896	20,94461	9,721555	11,08291	6,213943	9,915865	7,37069	12,04887	7,90375	15,35719	17,6155	14,54928	13,79117	21,39486	26,08754	13,48275	21,65638	21,01597	10,56407	29,37831	16,73049	13,95799	9,195747	12,39452	7,566589	14,22683	18,02056	15,49583	16,31569	26,61686	14,80997	22,83578	21,72428	23,84816	18,42949	25,6413	12,08154	19,31905	19,19071	6,872168	8,971802	11,54606	3,009644	10,6766	20,82574	31,3713	10,70285	17,08817	15,67681	11,46552	14,24155	17,36496	18,86626	14,4	9,256535	14,69738	29,42287	8,090668	7,302098	12,86969	24,25412	10,16033	18,26094	20,21089	8,172111	13,11243	19,74068	7,757033	12,53088	31,59089	16,65223	8,235383	15,8229	10,2801	10,69484	9,147463	9,728808	8,0915
1/25/2020 11:50:00 AM	20	6,67461	9,136205	9,067058	11,15122	10,29965	8,370151	10,84687	13,18406	9,242649	10,67218	10,91367	13,46292	9,98432	12,8813	12,51879	9,705736	5,19293	12,40806	8,229927	19,39075	13,71484	22,36544	15,0172	27,11946	13,74392	16,52485	17,64782	19,02845	17,17631	17,70571	13,0696	23,93533	9,283751	7,707434	6,606639	9,203277	6,040354	14,11175	12,66647	21,2891	21,0148	30,65561	19,22904	24,09938	20,29723	17,63636	28,95826	21,33987	12,33553	26,97931	17,28352	6,268857	11,06301	12,86099	4,524895	19,29957	17,79295	9,650821	25,75141	14,39676	30,388	17,76642	26,35617	20,55737	26,49218	18,89064	15,256	20,62942	9,288655	11,15212	7,741696	10,40043	8,257558	15,01803	8,497528	17,85312	20,29966	17,5507	16,31307	19,71486	26,55663	14,66056	21,08277	20,86601	11,65734	30,18851	14,89452	15,19134	9,783861	14,05152	8,972839	17,63138	16,58771	16,24358	18,38224	29,3357	15,75348	24,70636	22,01301	26,71778	19,02008	28,6696	13,6955	18,97498	21,52078	6,715158	9,457961	11,71122	3,158778	10,0775	19,25702	33,57275	11,15751	19,40981	16,47885	12,2648	12,02068	17,93082	21,63192	17,909	8,916404	14,11914	27,58953	8,93084	8,783157	13,03582	23,87593	10,00325	19,16729	21,57701	8,000179	12,14585	20,49804	7,193026	12,71158	33,75366	18,41173	8,897615	16,47684	12,47272	11,99547	9,997099	9,690747	8,464785
1/25/2020 1:50:00 PM	22	6,610853	12,20083	8,833928	11,17284	12,41297	10,60676	11,40694	13,43888	9,733159	10,50474	11,48866	12,96454	10,4481	12,83605	12,64831	10,40471	4,807347	14,53526	9,016979	21,6923	13,01862	24,03176	17,31951	26,45129	13,6696	17,13514	17,3155	20,90151	19,85577	20,97584	13,25583	24,34488	11,94608	8,561147	7,551877	11,0838	6,298906	15,89875	12,38499	20,78249	20,84052	28,00391	20,56511	25,31416	19,6158	18,69301	28,64107	20,64635	13,36435	27,30859	17,70461	7,583444	13,27089	13,46492	4,631894	20,23686	17,98788	9,912756	25,49562	13,95046	33,32422	18,13626	28,41609	19,68584	27,45041	23,41913	15,0726	22,16001	11,56782	13,05496	7,443841	10,48533	7,820305	15,30359	8,062072	20,90227	23,45436	15,32991	18,26426	21,16089	28,4491	17,38492	23,33527	22,03643	11,73001	33,77742	15,77849	14,63341	8,045078	14,77502	9,080322	17,37767	17,10102	17,0738	18,51777	32,99209	16,95154	25,38365	22,39286	24,90261	17,66233	30,18105	14,10208	21,90132	18,76699	7,478864	9,305235	13,20948	4,568413	11,72676	21,87915	35,28839	10,14879	21,26893	16,03497	13,66932	11,60961	19,1581	19,68508	18,42134	9,421628	14,76977	31,30567	9,890583	7,832394	12,88427	27,79088	11,43215	20,10258	23,81183	9,196232	13,85976	23,03672	9,223723	13,96496	36,48541	18,77493	8,782258	19,46839	12,43113	11,2882	10,52111	10,30953	8,237803
1/25/2020 3:50:00 PM	24	6,862291	11,1745	9,198856	11,47719	12,37974	12,0575	11,21298	14,06982	9,163696	10,952	12,48301	17,39452	11,38919	12,82811	14,21247	11,78106	4,802304	12,44612	9,001229	22,74025	14,03445	24,50479	17,94568	26,54129	13,45933	16,77753	16,77974	21,34021	19,33611	17,37836	14,19126	25,70154	11,53294	8,445168	7,079879	10,90296	5,891357	18,39039	12,20608	22,61584	19,81183	26,49094	21,84033	26,74734	21,07151	19,954	31,68401	22,55955	13,93146	24,1704	18,69667	7,022132	14,13296	11,65057	4,856529	19,47606	20,46903	9,853629	25,29412	14,68937	32,89408	17,48702	36,16607	21,30754	31,83079	25,32265	16,43236	27,14198	13,81735	11,67654	8,212036	13,51017	8,69778	18,76492	8,665175	20,87098	24,1914	15,80646	18,18095	23,69868	29,17267	17,32669	22,17956	25,48713	12,27405	34,32768	16,50358	15,37874	9,494845	14,69351	8,041488	19,04558	19,21709	19,49056	20,39739	33,59893	17,26977	21,76579	20,927	24,18843	22,09853	28,35088	15,002	20,00373	22,22025	7,679322	10,12641	13,85652	4,898182	13,64707	22,07311	37,15532	10,43269	23,17604	17,09549	16,68725	14,74677	18,92898	24,28534	16,91216	10,1242	17,974	33,98278	9,776332	8,496492	15,24612	33,05918	12,82113	21,20227	23,12693	9,972163	14,75637	24,90834	9,38467	13,26543	40,47055	20,36921	9,799541	19,70373	13,02491	12,67359	11,15005	12,08755	10,46571
1/25/2020 5:50:00 PM	26	7,69583	12,91073	9,430677	12,45006	13,00025	11,35845	11,82796	15,02563	10,68834	10,87195	12,18329	15,51579	11,20358	12,99085	14,98336	11,29511	5,522768	14,78483	10,0402	23,49463	17,14191	28,34639	20,41342	28,16492	15,92527	17,31363	22,09722	22,089	18,84422	22,93021	15,37142	28,32042	14,73177	10,46246	8,014685	11,20496	6,219814	15,27479	14,56261	23,69467	20,7568	31,19067	22,49917	30,06134	24,50977	21,25304	30,64725	25,07474	14,84479	26,88453	17,26991	7,613561	13,21701	16,5922	5,378606	22,37193	21,52582	10,56642	25,58542	14,71202	34,81619	17,70156	31,69879	21,44742	34,11617	25,17311	17,22764	28,30336	13,90874	12,80808	7,516716	12,47506	8,788476	16,92501	8,479153	22,41179	22,38154	17,18923	17,2114	26,85027	30,97273	17,42077	27,03602	27,25036	12,71075	37,43853	18,85569	16,3284	9,074104	17,79882	8,710627	20,03605	20,56953	20,61312	22,46049	31,69685	16,89697	26,17277	23,20665	27,24711	21,04567	30,47615	15,57865	24,53643	24,06409	8,414913	10,23569	12,55091	5,549638	11,4879	25,76965	39,42902	14,22324	26,46248	18,77929	15,24653	16,4593	20,94289	27,69079	17,44875	11,22575	15,41225	32,03968	10,69608	9,532701	15,26318	32,48888	13,24858	22,20857	26,36004	10,0478	15,21041	25,47442	9,168393	13,9459	41,98891	21,7765	9,349788	19,86399	14,13904	12,94209	12,08879	13,53545	9,618425
1/25/2020 7:50:00 PM	28	7,753717	14,98432	12,34886	14,62381	14,78096	12,90824	12,95183	15,13974	10,67612	11,61859	12,81851	15,95677	12,51485	15,32618	14,58624	12,52583	6,893097	17,35847	11,32895	21,66342	17,13169	27,50926	20,4865	29,6283	16,17194	20,11163	21,91292	23,91503	20,96748	23,23884	17,4406	29,84092	14,73281	9,872624	7,806491	11,61127	5,816824	16,67039	14,18649	26,12718	22,95749	28,74911	24,48	25,93584	25,50453	22,12119	37,33726	27,28317	15,61471	28,93886	20,04241	7,851805	14,26351	14,85847	5,233616	23,24153	20,56491	11,38152	24,81937	17,68761	36,2835	19,58057	33,28899	22,39148	30,4231	25,93177	18,2979	25,62334	13,13785	12,7303	7,393555	13,48392	9,215227	17,9997	9,351238	22,14481	26,98635	18,94763	20,30946	23,4643	31,08933	18,76402	27,53074	27,88573	13,16327	37,31025	21,39154	15,15874	10,81206	14,73482	9,400558	19,64999	23,03271	22,75102	22,42471	40,86829	17,11663	24,86579	25,48063	29,4992	24,09144	29,29528	16,22555	24,86979	26,29511	9,878427	11,4575	14,60813	5,218971	14,30737	26,25698	44,45616	14,07293	24,3882	18,96649	14,52793	15,35146	21,96169	29,654	20,2933	13,2521	19,04634	37,75143	10,39719	9,882156	15,7751	36,23666	14,78247	23,02104	27,4314	10,76191	20,22118	27,11227	9,647988	13,45353	44,14671	19,34855	10,63066	21,68953	15,66189	15,31533	12,84552	13,18876	10,57354
1/25/2020 9:50:00 PM	30	9,121629	15,38344	12,3405	17,26459	13,99778	15,80674	13,77155	16,67178	10,904	12,24048	13,78516	17,78494	13,45511	14,81999	18,47273	12,07691	6,408046	18,73287	12,89546	24,23892	19,7201	29,97209	19,78656	31,34	17,66233	20,32735	23,33637	25,03551	21,68567	24,21723	19,30959	30,01693	14,70781	11,09458	8,900517	15,56394	5,959811	18,16831	15,61664	23,9546	27,73652	33,90231	24,96028	31,46476	25,08448	21,96279	35,63847	23,27966	17,2639	35,39602	22,33816	8,076786	14,03756	16,50275	6,213252	28,42838	26,16725	12,75862	30,87864	18,26329	34,94073	21,77899	36,14397	25,64993	33,26675	28,80609	18,86653	28,0647	14,84534	13,62787	7,34527	14,86855	9,512186	18,52509	9,918353	23,40952	24,46915	17,54635	20,25282	23,61862	33,68051	21,18313	29,01871	29,22041	15,17497	39,76715	21,23756	16,60277	11,64815	19,3911	9,387089	23,48751	24,6692	25,37708	23,38728	41,06067	18,61938	32,71517	26,26098	31,02378	27,11822	32,73541	17,09625	25,67107	25,6344	9,678175	12,55429	13,30625	6,663006	12,78881	27,53696	42,59969	14,91566	25,0393	21,32412	15,98537	15,9835	23,34991	29,18166	19,5767	14,94025	18,8771	34,396	11,19191	11,32301	17,30832	37,06773	15,42157	24,7869	29,58699	13,17149	19,97009	27,653	12,03505	14,49616	45,1633	24,65725	9,859571	20,92907	16,38456	13,51528	14,04772	15,72295	10,35519
1/25/2020 11:50:00 PM	32	10,28929	14,08751	13,02905	17,6032	14,43358	16,70079	13,30349	20,84701	10,74008	13,66904	15,68047	21,68221	13,11733	15,96306	15,9757	14,65462	8,321937	20,51628	15,09132	24,03307	17,63035	33,68396	23,44262	39,23009	18,64818	21,81919	24,36865	26,97101	28,71581	26,78852	20,58521	34,87574	16,68725	10,83416	10,10513	16,38069	5,146581	20,35926	14,76666	25,57762	24,41755	39,48421	25,08897	29,69102	26,30968	22,99486	42,16795	26,28143	18,43854	34,50245	25,0335	7,884685	14,90551	15,74643	7,45731	27,24441	23,343	12,28939	34,855	18,0247	39,95247	22,36565	42,80408	24,5803	39,69144	33,30784	21,83494	33,82861	16,14459	14,77737	8,092879	14,92388	11,30298	21,48451	9,100286	27,17127	25,93833	21,22382	24,45306	29,92843	36,81559	22,09211	27,97898	33,03873	16,78292	48,4116	22,86327	18,35088	11,36895	19,55916	11,25304	24,62043	27,6175	25,43048	25,34807	40,24909	20,2513	35,39691	29,35504	33,70759	30,17455	38,98016	18,05247	26,84129	31,23867	9,856184	14,62112	14,21364	7,897256	13,30778	29,33204	50,67363	13,84733	30,61775	22,99348	17,42581	20,08027	25,09394	26,93744	20,48277	15,11073	22,38471	41,53197	11,71958	12,30866	19,17081	42,01011	18,23055	27,5648	32,44308	15,06708	19,17544	33,16721	12,07808	16,55974	48,30219	23,70033	11,20061	23,19815	18,61157	15,31637	14,65068	16,22092	10,34117
1/26/2020 1:50:00 AM	34	9,947295	15,46806	15,24722	20,35968	15,58673	16,85911	14,05995	19,29619	12,05515	16,01963	15,32038	21,06246	15,35498	18,6238	17,58075	14,34702	9,136759	24,18864	14,39096	26,69796	23,91426	34,42059	25,84425	43,00702	19,29791	21,0724	29,07182	28,90418	25,69988	27,42347	20,47967	38,0218	18,63216	13,31227	12,27136	15,81067	6,243714	22,56749	17,45731	28,40089	28,7337	40,70721	26,37558	33,4739	28,44268	25,23604	38,59562	27,87958	18,60653	35,62127	28,87309	9,418518	18,75401	16,7506	6,49294	29,16252	23,52288	13,30474	34,07604	21,65893	43,33009	24,49202	40,89764	26,53811	41,30485	33,75097	23,61309	39,88188	18,2577	16,9724	9,966362	16,87942	11,89006	21,56153	11,32129	27,53778	30,08434	22,4808	24,86171	28,32684	41,17781	21,4899	30,84052	29,47274	17,79171	45,67391	24,58002	19,73198	13,83752	20,50536	11,71239	25,72178	24,9973	26,02599	25,72675	43,03209	22,65943	30,58819	28,89236	39,05711	30,71404	41,34775	21,8826	28,43681	34,28202	10,1338	14,06692	19,13434	7,14488	15,32583	29,48414	50,3087	13,5186	31,95485	24,16128	18,62207	16,84875	24,99337	34,167	22,0289	14,86613	24,94854	43,13288	12,78225	11,78686	20,67722	38,01987	15,3489	29,52946	34,26516	14,12101	21,36584	37,23434	14,80244	20,45424	49,26316	24,65869	14,59929	23,96821	18,43218	16,26002	14,73475	15,44181	13,28664
1/26/2020 3:50:00 AM	36	10,76433	17,18646	16,29594	21,70742	18,2043	17,58883	14,86924	22,39148	12,45773	15,7119	17,03166	23,30577	17,4531	19,27913	17,27668	16,36301	8,61841	24,42556	15,59695	26,66521	23,89402	35,11039	30,88908	36,12497	21,03324	24,81978	30,61802	28,66331	26,38974	31,24219	24,12916	38,13329	18,01448	12,43514	12,17942	16,65479	7,436935	23,27573	18,10594	29,49872	30,33447	42,33601	26,29483	32,59188	28,20071	25,59198	43,39681	27,71635	20,07598	42,04715	28,80623	10,61174	19,41037	18,6296	8,154082	32,74045	27,70489	13,84719	43,037	21,63738	44,65829	29,006	51,60519	28,92684	43,55555	39,96954	22,27274	37,33961	17,68326	17,92592	11,79335	16,64435	13,46334	25,21518	11,75605	31,08105	31,4899	25,06376	24,76576	28,28098	39,33729	24,09773	32,85843	40,63335	19,16204	49,41949	23,84112	21,03787	14,14753	20,43794	12,66744	25,9985	27,57157	29,99178	30,66604	45,88956	23,36297	37,29948	33,80609	36,87555	29,32817	41,33075	22,55346	31,68636	33,38887	10,85571	14,81391	17,56618	7,883026	16,68801	29,37963	55,4548	14,56213	36,56292	24,83415	20,81178	22,37698	27,15745	33,5045	23,29859	15,22567	26,19937	48,83124	13,35129	13,79027	23,62753	40,18948	18,64929	28,75747	35,95319	14,65234	22,46795	37,92551	13,43508	22,28635	55,56194	27,03561	14,30593	25,28839	17,11173	16,50614	15,79106	16,42787	12,62759
1/26/2020 5:50:00 AM	38	11,7115	18,62995	18,85306	24,1706	19,62644	17,48239	17,54663	22,61315	13,87613	17,89353	17,37269	21,06785	19,76127	19,72922	24,48759	16,50448	8,513828	27,42589	16,13098	32,64769	26,20551	38,42458	31,60519	45,76039	22,02165	25,66216	32,72346	31,42214	25,52139	33,68286	24,35801	41,17893	22,05715	14,18124	12,03512	20,05395	7,574394	26,86319	15,85889	34,77737	30,14064	44,0652	29,17634	39,98508	31,29193	29,23104	48,87455	31,46006	22,18294	44,79298	25,35167	10,87692	18,99985	19,46328	9,020364	34,24894	30,38979	14,15948	38,9955	21,47049	46,21518	29,15216	46,24281	30,65677	49,06609	34,72853	25,89675	38,94839	19,55701	20,18609	9,62022	21,54212	13,92062	23,13474	11,80945	32,3633	34,87878	29,53518	27,05426	35,94144	47,53585	25,69877	35,75763	41,86754	20,45701	57,19241	29,59729	24,289	13,24312	21,71012	12,50159	29,3551	28,01614	33,3265	33,77072	49,16756	24,69544	38,17501	35,19355	44,15395	31,90463	43,86052	21,77187	31,18141	38,64383	12,1703	16,58764	23,1067	6,955128	19,45906	33,44868	55,5216	16,39858	37,77037	26,6103	21,96929	18,40842	30,05658	35,57402	24,06796	15,80108	26,06398	49,61967	15,1349	16,1354	24,05414	43,08936	19,94826	31,61542	39,94136	18,59976	21,18092	37,74702	14,97154	24,04295	62,20179	30,40382	13,60556	28,13957	19,59059	19,21433	17,01799	19,32596	14,92402
1/26/2020 7:50:00 AM	40	11,86339	19,16017	15,92997	24,34868	19,01346	18,57917	17,23033	20,5571	14,32741	19,81329	19,38612	22,974	19,14435	20,67245	23,70897	18,81839	8,615095	29,10415	14,7945	30,09864	25,50584	38,01213	34,78558	45,36583	24,91801	31,06861	30,80992	31,60223	27,70405	34,38536	24,75119	42,80629	20,58604	15,86138	13,27268	18,79732	8,544775	25,81911	18,44434	33,27096	31,18134	46,79004	31,73104	37,04237	30,51496	31,48341	49,79367	31,84812	22,29553	45,97348	29,35718	10,31485	20,15694	19,42791	9,891413	34,0701	33,15442	14,64502	41,53059	24,50665	45,61195	29,4333	56,68414	30,9891	50,16351	43,0781	27,17867	47,26998	23,0104	23,81424	12,92696	18,33658	14,84997	27,55147	11,55021	35,05464	35,28866	31,99478	26,50918	35,31665	50,14112	24,95497	35,15038	44,30723	22,53419	53,98693	26,32405	22,22626	14,67949	23,77922	13,47225	28,70759	33,47977	34,6319	32,59077	53,34031	25,62037	47,02918	31,94546	47,68492	33,76693	48,34784	23,48862	31,30796	43,17142	12,47748	17,5335	19,20728	8,667869	20,29289	33,67926	59,27733	17,7151	42,54905	30,16006	23,99874	20,11087	29,07549	33,59402	28,09067	18,55148	30,09989	55,50536	16,04257	14,84651	26,18176	49,06947	22,41323	36,5951	41,17817	15,36251	27,55243	38,73432	14,95344	20,50253	62,51845	28,14282	16,36356	28,2195	20,24018	21,66446	19,3663	20,82532	15,82021
1/26/2020 9:50:00 AM	42	12,34271	19,82973	16,72863	27,15538	19,17323	19,803	17,85098	23,22392	16,41786	19,98328	19,55791	26,32937	22,66336	23,22364	26,16981	19,79022	11,27259	28,91875	19,61145	37,13776	28,54733	45,77994	31,27515	48,09081	27,25181	30,63771	31,97682	32,7692	28,10331	35,82525	25,92279	50,35305	23,70406	16,45827	12,98595	20,03143	8,809406	26,15524	17,76553	32,52811	30,11805	47,89505	33,13785	38,18006	33,24063	30,74789	53,42618	33,67982	22,10185	50,0324	31,37566	11,41606	23,89299	26,66245	9,338598	34,34233	31,294	16,59234	48,84912	25,67867	47,52792	36,37537	58,55189	31,81553	50,14624	46,99236	31,80088	43,4145	24,18649	23,36317	12,23813	19,79146	15,86628	24,84396	14,23919	38,21383	40,35126	36,24295	27,34271	40,54045	52,20518	28,578	41,80875	47,60348	23,80284	53,01725	29,30785	25,96009	15,1959	23,84001	14,14401	32,42954	30,66645	34,96436	36,13795	56,30672	28,19304	42,79515	36,31472	46,39451	34,96429	51,50193	24,72687	37,06682	45,38779	14,04074	17,78432	24,01719	10,2761	23,15305	36,49426	62,18715	18,45014	41,64788	32,08444	24,74442	25,26629	33,34687	40,90808	31,09852	18,70489	28,80747	56,0018	17,00175	16,19232	24,13862	53,1203	21,9599	35,83816	42,86672	15,3956	27,21403	43,3734	18,77231	24,9292	62,21976	33,1965	16,11544	31,61085	23,94521	23,21432	20,59239	22,68139	16,80696
1/26/2020 11:50:00 AM	44	13,82854	20,32652	20,08538	26,29393	23,35696	25,62003	19,39966	26,55297	18,9249	22,08982	22,21416	31,06627	21,54682	23,34681	26,90802	19,79443	10,08296	33,50927	18,31579	36,67343	29,75326	41,25097	34,41755	53,52233	26,38049	34,65041	30,14699	35,45079	34,66215	38,72658	29,25688	48,05793	26,03918	17,18681	13,12023	20,72357	8,662066	28,2921	18,5349	34,28603	34,19851	49,69047	34,34053	42,50401	40,25745	34,10374	55,04324	37,60638	25,57085	46,40625	32,87888	12,58144	22,1408	25,14741	8,85921	38,70158	33,74751	16,94028	48,03141	28,61606	55,1213	34,00745	57,59795	37,71344	56,72407	41,56775	31,57804	49,01236	26,49011	26,23978	13,90286	22,70564	16,10452	31,69354	15,4932	43,52786	42,44363	29,37065	31,25712	44,49312	51,46787	29,05739	37,58379	50,0679	26,00437	56,63364	33,7949	25,10811	17,78915	26,34864	16,30506	33,25459	38,81271	37,31121	41,02654	60,40879	31,38843	51,75495	37,50788	46,67558	36,01176	56,04367	25,96892	40,16391	42,55858	13,72769	21,00644	25,62452	10,32507	17,44129	39,36188	63,02277	19,67645	48,11187	28,7415	26,04713	25,46799	37,1111	38,47612	29,01815	19,98245	29,69794	57,85153	17,54898	17,80165	26,30595	57,6606	22,57923	36,35699	45,07205	16,40155	34,22717	42,66613	17,53343	27,99936	65,12357	35,57368	18,01089	35,36521	24,0462	22,51381	21,02695	23,66635	18,58615
1/26/2020 1:50:00 PM	46	13,75276	24,97168	20,26407	29,08032	22,29733	22,40495	21,32985	22,84041	19,83995	23,5112	24,52441	28,71539	22,63104	25,88928	30,23154	22,00555	11,18085	33,5653	19,94674	40,24557	32,21196	44,35808	37,42796	56,64899	28,04018	31,53459	31,98615	37,26846	35,38565	39,19934	31,35334	51,50551	29,71782	19,72218	14,356	21,29732	9,307168	26,25318	19,53629	35,74091	35,73593	48,10925	37,55298	40,53728	41,81187	33,20941	50,16149	39,15057	25,29413	53,94957	32,76767	12,74881	20,39104	27,9043	10,68157	37,73659	35,47532	20,68814	49,94266	30,78132	54,06416	38,90245	59,19782	35,31699	56,29103	46,9894	33,86301	55,81758	24,58893	24,97956	14,63804	20,82256	15,24142	35,48581	16,78299	39,46687	45,18603	36,56519	29,92616	44,01145	57,58448	30,87458	45,63757	48,83558	28,88456	68,35586	32,57951	27,27433	18,32726	31,01625	14,29087	33,86584	36,05492	39,98729	43,41574	61,93068	29,91338	51,08414	42,31536	52,65438	43,95198	56,67206	31,37662	43,11899	47,99673	14,79001	18,52917	26,6838	11,4986	24,54154	41,11116	67,67836	21,00485	49,94853	30,88943	24,08419	25,00421	35,96948	44,28555	29,19934	20,83237	29,32437	61,6503	18,93416	21,05811	32,00424	57,01564	25,53251	39,77253	54,2564	17,90092	33,14241	47,30714	18,20879	30,52871	69,18511	37,30957	22,02814	33,91267	24,89335	26,75252	22,39024	26,70811	17,00873
1/26/2020 3:50:00 PM	48	15,46412	23,95177	20,87637	29,95877	23,59948	24,05607	21,77111	26,43871	18,48786	26,02246	24,54866	29,73385	26,17637	27,52273	28,09799	23,07561	12,30666	37,01854	22,92323	41,08304	34,84375	46,52913	44,2669	62,23869	28,13543	35,58107	36,71523	41,54689	35,20965	41,99229	33,36235	54,26857	27,091	20,90089	14,93376	23,80423	9,529868	33,36193	19,95227	38,57407	36,29034	50,59834	42,33726	45,03793	45,69767	36,25822	56,47656	42,69079	27,58648	52,44895	34,06775	11,98925	23,28222	30,20073	12,34099	44,1333	34,62416	20,76682	51,94443	32,63173	56,70438	40,38655	59,15361	39,28776	59,40816	43,00128	35,58936	57,33001	25,39622	24,53346	16,40079	28,19725	17,02552	33,94652	18,30902	46,48051	53,10422	35,47836	33,70413	46,47546	56,92936	32,37373	48,58726	49,01235	29,16314	67,27247	38,15339	27,04741	22,84939	30,5868	16,50247	37,66882	36,70956	43,53165	49,68101	68,76161	35,16972	45,65222	42,98415	52,1902	43,88007	60,00069	31,39796	45,4235	49,18104	15,10728	22,8335	27,68657	11,15046	23,03147	40,12461	73,68182	24,42626	52,98684	34,53616	32,17023	31,4075	41,26223	50,62306	33,59568	22,68353	33,64521	62,7904	21,38193	19,80417	34,75202	62,80843	30,10072	37,90596	54,57808	21,45149	36,63924	51,36267	20,83444	32,17472	72,25016	35,65035	22,43134	38,13301	30,83651	25,77296	23,16127	26,04195	19,77985
1/26/2020 5:50:00 PM	50	16,94242	24,10015	23,38936	34,23699	30,08641	26,68194	22,79634	32,82348	19,8039	25,54073	25,36347	30,6717	26,25518	28,4022	29,8318	22,74916	14,23629	39,79933	24,59853	40,01015	36,22838	53,36054	47,21686	63,75097	30,32652	34,7074	37,89622	42,99507	36,70943	41,17485	34,29114	55,94627	27,93484	20,32901	17,90333	24,5528	9,618976	30,646	21,49681	44,20652	38,50664	52,89504	41,64339	49,60613	47,24842	41,64249	59,71043	42,5505	28,4165	52,2889	36,4832	12,79199	23,04556	31,45986	13,78316	41,98331	40,34801	22,00887	54,41188	30,99027	56,08477	39,69165	62,52425	43,50899	59,19064	57,18764	37,1815	56,99899	34,39338	25,88631	17,08022	31,01521	17,6874	38,93609	16,67979	47,39155	51,25525	42,91992	40,53859	51,27563	58,75864	36,83991	49,50168	59,05947	31,44155	76,16145	42,30451	29,57083	23,0678	27,59077	17,02075	41,94849	44,74876	48,58484	50,44823	62,64312	34,75554	62,85713	44,54472	55,13056	47,55871	63,13716	33,66932	46,3675	55,26041	16,33759	22,30548	29,46501	11,99505	24,83173	38,87849	76,89462	29,24064	50,04732	36,20427	29,96554	34,55335	37,01792	54,87366	35,12841	24,25315	37,91895	69,18678	19,92519	24,63169	35,00504	63,46693	25,04145	40,32714	55,6337	24,14249	38,03796	52,2851	21,50144	34,27692	73,73349	38,52164	25,55834	41,59068	30,56532	27,57992	25,08151	27,29753	19,27104
1/26/2020 7:50:00 PM	52	17,05046	26,89482	25,27589	34,43358	30,46551	32,42533	23,52108	31,01693	18,29955	27,93097	28,66946	31,43457	27,45427	28,61661	31,71882	25,79196	14,63259	38,58657	29,35366	41,48259	38,15802	53,79622	43,36926	67,94761	32,47134	37,46194	42,32835	46,1763	39,17675	48,59265	36,18446	56,36018	33,87213	22,8087	18,66282	33,05171	10,77365	36,26658	21,49073	41,15509	46,65001	63,16769	44,83926	46,78362	43,30702	40,79825	62,66011	51,77995	32,38976	62,3499	44,85757	14,92933	24,8785	28,81051	14,50859	44,3692	46,15896	23,04674	64,59328	37,07691	61,27148	41,82182	74,26834	40,28618	63,60501	55,52317	37,38147	65,55661	33,81259	27,45144	18,61385	31,54593	19,33749	41,60098	19,75858	49,7536	49,59956	45,54806	38,43653	45,80605	65,04269	36,487	52,01902	58,76125	35,15259	77,12707	38,93049	29,05518	24,56268	33,86688	18,60494	39,54797	43,18503	50,7302	49,06886	73,54581	36,8326	59,03984	46,08291	58,64294	48,78875	66,22147	36,378	53,67671	58,84401	18,09233	23,748	27,53108	14,2843	23,85824	49,25294	75,85509	27,09508	51,90519	38,47293	29,71893	33,96428	39,42467	59,07266	39,61359	26,9713	37,49834	72,5985	21,79066	25,48194	33,72278	66,11012	29,82041	44,49311	56,04996	19,92222	41,71551	60,38192	24,06658	34,94267	74,90309	42,18915	26,84364	41,66681	33,05959	31,78465	25,5428	28,63153	20,94026
1/26/2020 9:50:00 PM	54	18,39889	24,33832	24,98743	37,07642	35,44838	35,85641	23,11692	30,87119	20,57541	29,3538	29,60647	37,15421	31,076	35,76605	34,51005	30,17593	15,14133	48,30481	28,23345	43,85804	36,92253	56,2516	50,53057	72,32096	33,21818	42,38036	43,12064	51,52127	43,08784	53,84139	38,04225	61,80635	29,446	22,17396	20,14775	26,62453	9,759546	30,70257	26,40673	43,56882	41,88599	60,42737	46,35113	48,80796	43,72755	42,75054	64,9707	49,13426	34,69503	61,8522	43,92759	15,53065	26,84778	34,97382	17,18004	56,79992	47,32047	24,0701	67,51796	39,8059	68,1478	40,36645	69,46563	46,51823	68,00854	55,46185	44,61628	62,89981	31,1814	28,25203	15,85005	33,36696	22,11477	41,09838	19,96615	53,87239	56,05307	45,10417	43,51217	50,22637	62,39045	37,49689	58,41761	63,60895	34,79422	79,43766	42,65031	30,23645	23,69681	38,71201	19,70256	41,6465	45,00214	53,51501	57,80642	78,3142	41,33124	64,3721	55,6125	67,42457	54,28493	68,57255	39,44649	57,42906	62,54974	19,5566	26,76766	31,34443	14,78497	24,96871	50,88653	80,57064	28,57911	64,80639	42,35701	35,43843	36,25788	43,73673	58,7855	43,30418	28,37036	40,13774	76,65334	23,83082	28,16119	38,80098	65,79258	33,40165	45,5113	62,25271	23,04225	43,78979	64,89639	20,07432	39,89439	80,72088	46,18335	30,98337	47,44419	31,64974	33,81833	29,83477	29,99288	24,49754
1/26/2020 11:50:00 PM	56	19,11534	26,80468	29,18601	37,09673	31,17353	36,68365	24,34288	34,46563	24,30737	31,46987	30,73829	41,52976	32,01453	33,36731	36,72835	28,02408	16,18223	40,48506	28,69695	47,81921	44,5461	60,27237	47,72429	69,23388	36,05824	43,31662	42,30542	49,03329	52,25492	54,92215	41,2431	62,976	34,56676	24,53471	20,68807	30,69594	10,91774	37,52245	26,10294	47,5583	43,13675	67,56921	49,11307	51,1131	50,62314	43,40863	72,46166	56,68525	32,44605	61,32688	41,45633	17,34589	30,91236	34,11472	18,31876	57,66032	48,99854	26,04568	65,82414	41,90236	66,77864	49,41679	76,67316	47,58344	63,73294	62,19137	44,3502	68,17038	41,02744	32,74156	20,19756	36,6561	22,23116	43,76768	23,05047	58,47826	53,21997	52,10764	43,06981	56,05783	65,4626	40,54045	55,734	66,88826	38,00805	75,00311	42,80207	35,25669	25,29192	40,03488	21,64519	41,25663	54,13765	58,34279	52,39355	80,79569	45,54943	52,35094	57,93235	63,61565	61,00008	71,52679	38,53545	52,71842	67,21175	20,75141	29,37071	31,30651	15,91056	24,8689	51,58316	86,94131	30,07177	66,72517	38,92352	41,5368	39,80569	44,82849	62,53226	47,07152	29,89943	41,34975	81,51263	26,72967	26,08477	40,12302	72,30086	32,75599	48,42113	64,83353	30,39857	46,96756	62,03975	25,57824	42,73528	80,57838	46,52161	32,99376	46,79391	36,2911	35,98184	28,09488	34,90102	24,16853
1/27/2020 1:50:00 AM	58	19,80383	31,45958	31,1133	40,24461	33,32656	40,48298	27,05812	39,79872	24,57118	33,03375	32,48294	45,55322	35,0869	34,68185	38,44026	30,88334	18,96186	45,80149	32,86134	54,70478	46,37619	58,40228	55,80266	76,99043	37,5181	42,19475	54,44525	54,79263	48,37063	56,98925	43,29411	63,41146	40,08103	23,81203	19,97141	35,65119	13,44731	36,6105	27,75924	49,93209	52,73093	70,96278	49,84375	54,1762	55,80156	46,2766	71,06129	49,3529	35,03971	73,92926	40,6337	17,09286	34,5557	36,25698	18,01634	61,69789	48,43184	27,71794	74,45789	45,19707	73,82185	53,26474	79,75333	54,83097	70,57928	67,12506	48,23075	76,78078	37,83157	32,59678	22,18453	38,97021	25,81434	47,45952	24,67237	61,72649	62,04445	51,35762	46,98829	63,47674	73,28905	42,58759	64,40865	70,13676	40,10299	76,17948	55,41846	36,01949	28,14137	42,25816	22,24504	44,90682	55,07489	63,92484	56,52885	78,6256	46,10825	64,55487	53,83317	68,72644	58,81231	78,20748	41,20137	59,66865	68,03865	21,25753	29,42881	30,74831	17,88392	30,36202	52,19662	87,47224	36,75377	67,35039	42,69383	36,23535	40,12482	49,88243	65,60822	50,17622	30,60068	48,5608	81,36854	29,35497	30,36645	38,32373	68,46818	31,45115	50,77365	68,22758	27,89567	46,37551	69,2953	25,24467	43,94825	85,55959	54,68646	33,30833	49,90557	39,63652	37,96641	30,13567	34,27761	27,69189
1/27/2020 3:50:00 AM	60	21,67924	35,64206	34,93465	44,18774	41,85952	40,80225	27,89767	42,42885	27,02496	34,6636	32,14426	47,17292	36,52665	36,26941	38,91862	30,50764	17,74487	49,38261	29,5584	51,57985	48,80865	58,75152	62,35328	80,11259	39,57359	54,11749	58,66518	53,62221	49,66347	54,09863	44,97182	68,35254	41,80054	28,71719	24,71099	38,70378	13,19518	38,39364	29,13075	53,30073	49,71935	76,63579	54,7268	56,60754	56,46912	48,24346	75,94448	57,26866	36,86512	67,3863	51,16731	17,92268	30,99408	34,9772	19,36609	65,06225	53,43266	28,7978	78,9296	42,37235	72,03409	56,32882	84,60938	60,62873	75,3688	68,78986	49,37797	78,87489	46,27079	36,52334	19,0424	35,841	25,94019	51,39313	24,39441	63,63625	66,75294	59,62913	46,88681	62,7768	75,72461	43,11015	60,88244	74,27795	40,08683	80,36887	54,19934	36,89296	29,67748	38,69446	25,16668	51,4249	53,29071	63,28885	56,49226	86,33656	48,04031	68,28374	61,64035	72,63063	62,05212	78,63368	46,4613	55,3985	72,46677	20,94607	31,49536	41,30706	19,0194	28,19041	53,39909	88,2454	42,23509	72,64645	43,34363	38,71395	44,18732	56,17623	71,17719	51,55283	31,10031	49,7802	80,88797	31,2623	31,1343	45,78775	75,70624	31,34458	51,43056	67,45268	27,4696	51,6186	74,14705	28,99819	47,35349	88,15257	54,72281	34,50687	51,56989	38,75373	40,49417	33,63567	39,77295	27,93296
1/27/2020 5:50:00 AM	62	22,06517	36,20565	35,7318	46,8261	40,01188	40,16772	30,36051	42,75206	29,42128	39,24935	35,54252	47,22798	40,03709	38,63194	40,77193	32,97932	19,37983	47,93795	31,61915	59,5595	49,93824	66,09866	56,8377	85,51262	42,52722	57,53633	53,68666	57,98014	53,45353	50,73745	46,49121	72,09258	42,13375	31,50635	26,33945	34,43344	13,14579	37,22563	32,0794	49,98121	48,20775	74,84424	56,59455	66,69727	52,35384	51,33103	69,4847	56,48867	40,34144	69,94571	44,63576	18,10034	33,37899	41,46026	21,02771	64,64157	54,32381	32,21907	81,53038	51,74285	71,41627	56,04553	87,40703	57,06116	79,23285	70,13615	50,95263	75,62424	46,22741	35,94897	23,02532	39,7505	27,38002	55,04843	27,53067	67,8136	69,13262	62,7428	54,08951	63,79455	81,72421	50,3898	67,16457	74,4818	47,57026	88,30772	55,93889	38,24637	25,15439	45,94068	24,96132	49,80983	55,02452	70,298	67,5668	88,8056	46,63033	69,28665	66,88557	74,42107	60,44775	81,9447	48,90396	66,93607	74,46184	23,76175	31,77761	33,7232	20,08648	32,6872	54,70616	90,53583	38,52157	74,82379	49,85058	46,17802	44,38805	57,8031	72,47493	56,20179	34,42211	54,22677	86,88364	32,85899	34,23077	47,6608	77,07234	33,54119	56,1591	76,55132	32,56349	55,05581	76,58088	27,20532	48,28698	90,30939	61,71338	38,86826	56,13499	43,48067	39,62381	34,32893	40,54826	28,02629
1/27/2020 7:50:00 AM	64	23,41132	33,08327	38,31316	47,64762	48,09454	44,00821	31,49992	48,86874	30,59668	36,11799	40,90925	56,41579	41,93087	41,0074	39,45182	34,67756	20,2044	55,37688	37,32855	66,02744	53,65178	65,50951	61,89904	88,73438	44,84742	51,43561	55,21427	62,61287	61,09465	67,11552	45,44519	74,04351	43,36456	30,64275	27,88282	38,32705	15,97342	44,98384	30,34607	56,81725	52,5793	78,11298	56,56927	60,64689	64,09966	52,6318	82,80691	64,07204	43,74475	70,9404	49,58382	18,99867	40,16398	42,94885	20,46046	70,9824	59,20266	33,13606	85,65333	47,96019	76,7821	63,07775	90,91534	61,62833	85,0022	74,66374	53,73405	78,71037	49,266	40,18346	23,37195	38,42576	31,79149	52,04527	30,00263	72,0211	72,82728	67,82209	53,11844	70,50681	82,17506	50,06307	69,65428	77,61798	44,47399	92,94623	57,71283	41,53363	34,48594	50,97093	26,12276	49,91296	62,06551	72,46409	70,30373	92,087	55,73497	78,58893	68,92725	73,83621	69,44332	85,46136	49,07231	71,17684	78,76658	26,65251	37,69272	47,10281	22,85208	33,96164	59,09966	92,84966	42,78232	79,46764	48,03859	45,03979	45,93032	56,66134	67,55547	56,20469	37,22079	51,04042	88,49593	32,00983	33,74807	52,51527	75,67426	36,49253	57,10814	78,04633	28,21957	56,99422	81,56858	32,13369	54,85094	91,60298	63,33948	40,13712	56,36184	43,86053	41,42	36,69968	47,08285	35,3069
1/27/2020 9:50:00 AM	66	24,28583	38,95384	38,46078	48,41988	45,06617	48,67263	33,00771	42,57156	28,68666	40,20585	39,01629	56,99809	42,9291	41,05942	46,73173	38,16382	22,28144	49,31035	38,76907	68,77321	53,05545	71,01805	60,61153	91,80517	47,84525	53,12383	65,05202	67,15414	57,98471	63,30176	52,61715	80,10693	49,84824	36,5004	29,12625	44,89507	16,62059	44,50342	32,35515	58,35586	54,12074	80,65505	59,56102	69,2126	66,67661	53,20526	85,18188	66,45529	42,99044	82,69507	54,60537	20,31762	35,33454	39,31573	22,35812	70,10735	61,69975	36,92369	89,3895	52,9617	82,20484	58,92138	91,21727	66,58543	81,16663	77,74792	56,30104	86,90678	51,84211	42,60424	28,90777	40,10299	34,65649	53,30923	27,16049	72,80311	69,94604	68,94473	57,10876	71,31873	85,70727	52,85609	74,38383	81,52126	50,48015	94,85101	59,37866	39,87006	38,31026	50,6049	25,58514	51,64939	64,50907	75,47401	69,38805	93,07948	56,70308	72,0854	72,40923	76,46648	73,67837	87,96716	52,3602	74,06879	82,7379	28,29182	39,16073	43,51258	23,30404	37,48287	60,40437	92,48626	42,71904	82,10074	53,85873	50,61485	48,52806	65,46702	72,12907	56,85981	39,49139	55,82422	90,33993	37,94838	35,47387	51,24144	80,66334	37,51644	55,87284	78,7522	36,72462	58,80215	82,2599	34,02299	55,84625	92,23012	60,43573	42,42216	60,93115	46,49889	46,24233	39,5117	48,97913	36,00001
1/27/2020 11:50:00 AM	68	25,15791	46,44701	42,15242	51,20393	47,57184	50,12704	33,3133	44,94087	28,00363	37,6988	42,20767	58,54264	48,72485	46,0561	42,74584	38,90653	22,90209	55,7912	40,43407	64,19222	56,34401	70,00268	64,20908	93,84996	46,33406	65,40362	69,03294	69,27457	61,70562	72,22591	53,07713	81,10661	53,69728	33,03866	30,23438	46,00886	19,2394	43,69412	34,19962	61,03331	54,76535	77,12727	63,95826	72,9041	60,50508	55,53022	81,63165	62,50262	44,45195	75,53748	59,15258	20,27859	44,57456	42,78404	22,20173	68,35737	64,94599	38,64721	90,53949	56,21892	81,02586	68,5845	92,83723	64,70898	84,69614	79,42626	61,55055	84,73399	52,7426	44,95504	30,64262	50,84322	32,45096	64,72487	28,1469	75,36465	74,88168	69,94122	64,31636	77,62296	82,03733	57,63844	70,93425	82,57903	58,02409	95,71024	63,28248	48,59369	37,7044	51,84295	29,97886	55,65823	61,85821	75,86905	71,60423	95,2895	60,48181	83,40752	66,0434	84,9187	74,90689	89,43835	54,18526	76,2701	83,82826	30,03765	42,87046	47,29415	27,7158	38,21798	60,97549	95,1349	45,51455	82,01612	55,82387	53,61102	57,1185	61,09831	74,95186	66,0742	42,96841	58,5065	92,7446	39,24486	39,87897	57,44591	76,54675	41,29277	59,38363	86,73015	32,09797	61,53051	83,94562	37,81347	56,03815	92,7542	63,74695	46,92591	62,63504	52,95093	49,95489	43,03934	47,70612	38,20609
1/27/2020 1:50:00 PM	70	27,68561	42,31177	43,12362	53,11878	49,01007	57,53046	34,45513	49,46004	30,98806	40,24577	41,19667	52,56597	47,26044	48,46148	48,41333	41,59296	27,64023	59,46065	48,00654	73,0723	63,40587	71,02275	70,7943	94,66809	47,72388	63,3562	72,54462	74,78	61,50842	74,20045	54,94984	84,57961	49,3855	36,08277	34,56565	47,79813	18,08314	46,88115	33,30466	62,05204	61,17824	86,95983	65,08373	74,3576	68,48364	59,84072	77,14992	65,30518	46,77242	82,46622	64,84285	21,39893	40,0744	43,57807	26,2196	72,48294	64,01284	41,52969	91,26009	62,18763	84,18415	66,41054	86,58253	66,82561	84,96319	80,98219	61,38559	90,4854	50,19611	44,35462	34,01339	56,43768	35,37046	66,43575	30,83886	75,07606	78,43654	75,49763	57,12174	76,29857	89,74131	52,27061	79,00254	84,43352	59,41327	97,6383	67,57806	46,6362	36,94961	57,07726	30,12703	56,01307	65,85938	79,22192	78,98949	96,35382	61,55069	77,44343	75,58432	82,13216	80,1443	89,15279	55,16772	74,53027	85,69207	30,3909	41,99713	52,86997	24,14021	39,68115	60,72398	95,23542	48,5188	79,45583	59,34599	56,47112	55,15709	61,34767	81,06046	66,75205	40,65463	66,82314	92,63629	37,04023	39,75443	58,79013	83,3582	46,4021	60,4854	80,74208	37,4685	64,74739	85,84473	33,83559	62,02143	94,18635	66,52409	50,30476	69,62955	55,81378	53,7422	44,09041	50,70064	36,48707
1/27/2020 3:50:00 PM	72	26,45654	45,69318	46,70245	61,04319	50,69587	61,80614	36,52928	50,76128	36,71371	46,85138	46,04919	51,87577	50,72528	56,63435	50,72833	45,91457	33,37548	64,77398	50,39885	69,90453	66,21153	76,25974	79,01436	95,52409	52,16112	59,57042	75,29765	74,56801	63,17867	77,12077	60,49534	88,84567	61,02647	38,67305	35,18699	43,67146	19,17399	51,70672	36,96141	66,65064	66,50365	87,7589	68,89866	70,05575	71,63055	62,02932	88,23663	66,29152	51,63289	85,77856	56,45454	23,46727	45,08268	51,50212	30,35968	80,43497	62,91819	44,91317	94,51854	68,78723	84,47778	71,58515	89,64136	69,63245	85,50971	84,26186	65,57865	93,47397	56,12338	45,08855	33,98313	54,30281	36,03828	67,74426	29,64212	82,68968	82,10116	79,93915	66,48576	79,88914	88,13702	61,87494	83,49242	85,72247	67,28539	94,3931	66,72753	48,14793	40,36279	55,64759	33,14441	63,66228	68,02055	83,2961	82,19765	96,49307	60,56228	86,42953	71,7153	85,11536	79,68951	90,12067	59,37472	80,83534	87,01183	34,11804	40,50142	56,20475	29,98211	44,37859	63,05323	93,74274	51,09395	88,03886	58,04529	56,46228	61,1066	70,96742	85,88874	70,0728	44,59999	69,02569	93,90736	39,01145	45,73096	57,14826	82,9407	43,26253	60,09373	85,46766	42,46988	67,2025	89,71368	43,90501	61,86263	96,93897	70,15252	53,01033	74,20556	58,52419	55,5714	47,23096	57,152	39,89528
