# Supplementary material for: Neuroblastoma signalling models unveil combination therapies targeting feedback-mediated resistance
Source: PLoS Comput Biol. 2021 Nov 4;17(11):e1009515. doi: 10.1371/journal.pcbi.1009515 (PMC8604339; doi:10.1371/journal.pcbi.1009515)
Supplement: S2 File — (ZIP) [file pcbi.1009515.s023.zip › drug_sensitivity/SCH_AZD_synergy_IMR32_KELLY/KELLY_SCH_AZD_rep1_20200121.txt]

Label: KELLY_SCH_AZD_synergy_rep1
Metric: Phase Object Confluence (Percent)
Cell Type: KELLY
Passage: 1
Notes: 
Analysis Job: KELLY_SCH_AZD_synergy_200124

Date Time	Elapsed	A1, Image 1	A1, Image 2	A1, Image 3	B1, Image 1	B1, Image 2	B1, Image 3	C1, Image 1	C1, Image 2	C1, Image 3	D1, Image 1	D1, Image 2	D1, Image 3	E1, Image 1	E1, Image 2	E1, Image 3	F1, Image 1	F1, Image 2	F1, Image 3	A2, Image 1	A2, Image 2	A2, Image 3	B2, Image 1	B2, Image 2	B2, Image 3	C2, Image 1	C2, Image 2	C2, Image 3	D2, Image 1	D2, Image 2	D2, Image 3	E2, Image 1	E2, Image 2	E2, Image 3	F2, Image 1	F2, Image 2	F2, Image 3	A3, Image 1	A3, Image 2	A3, Image 3	B3, Image 1	B3, Image 2	B3, Image 3	C3, Image 1	C3, Image 2	C3, Image 3	D3, Image 1	D3, Image 2	D3, Image 3	E3, Image 1	E3, Image 2	E3, Image 3	F3, Image 1	F3, Image 2	F3, Image 3	A4, Image 1	A4, Image 2	A4, Image 3	B4, Image 1	B4, Image 2	B4, Image 3	C4, Image 1	C4, Image 2	C4, Image 3	D4, Image 1	D4, Image 2	D4, Image 3	E4, Image 1	E4, Image 2	E4, Image 3	F4, Image 1	F4, Image 2	F4, Image 3	A5, Image 1	A5, Image 2	A5, Image 3	B5, Image 1	B5, Image 2	B5, Image 3	C5, Image 1	C5, Image 2	C5, Image 3	D5, Image 1	D5, Image 2	D5, Image 3	E5, Image 1	E5, Image 2	E5, Image 3	F5, Image 1	F5, Image 2	F5, Image 3	A6, Image 1	A6, Image 2	A6, Image 3	B6, Image 1	B6, Image 2	B6, Image 3	C6, Image 1	C6, Image 2	C6, Image 3	D6, Image 1	D6, Image 2	D6, Image 3	E6, Image 1	E6, Image 2	E6, Image 3	F6, Image 1	F6, Image 2	F6, Image 3	A7, Image 1	A7, Image 2	A7, Image 3	B7, Image 1	B7, Image 2	B7, Image 3	C7, Image 1	C7, Image 2	C7, Image 3	D7, Image 1	D7, Image 2	D7, Image 3	E7, Image 1	E7, Image 2	E7, Image 3	F7, Image 1	F7, Image 2	F7, Image 3	A8, Image 1	A8, Image 2	A8, Image 3	B8, Image 1	B8, Image 2	B8, Image 3	C8, Image 1	C8, Image 2	C8, Image 3	D8, Image 1	D8, Image 2	D8, Image 3	E8, Image 1	E8, Image 2	E8, Image 3	F8, Image 1	F8, Image 2	F8, Image 3
1/24/2020 3:50:00 PM	0	6,617138	8,569987	8,609636	7,134795	8,114984	7,484667	6,961206	10,27423	11,41668	9,53871	9,463209	7,425329	9,379283	7,463941	8,54222	6,484859	7,877294	9,59784	6,51622	8,473211	8,648182	11,56284	13,39371	13,50961	11,65299	11,5576	15,34828	11,44804	11,65195	12,43769	10,81565	12,93414	10,16115	7,631314	9,944532	10,31768	7,434515	10,6308	6,791971	11,43264	12,30217	12,91066	12,35017	15,11687	14,26178	13,65827	14,53996	12,08444	9,498716	12,39645	10,43242	6,533902	8,102342	7,607758	10,43704	9,931269	8,066701	10,9232	13,46085	12,11766	12,96806	16,51746	15,4349	15,17076	14,44415	13,6428	11,69333	11,23874	11,00602	5,211372	10,9194	8,361931	10,14589	9,057594	9,602745	13,83026	13,19477	11,9724	13,10594	14,16825	16,24592	16,66135	14,00254	12,435	12,60126	13,49421	11,57411	8,130181	10,11246	8,828539	9,715544	10,32383	7,6959	11,97095	12,11794	10,84494	9,437307	15,7052	13,14814	13,14351	13,39951	13,35413	12,69272	15,6067	12,92558	7,603546	9,26945	7,564171	10,16647	9,46114	7,879434	8,126658	11,62902	15,81137	9,438203	11,84343	12,66958	9,266204	11,37613	11,2031	9,049583	12,36302	10,1691	4,072861	10,97149	9,040327	11,28274	7,88503	6,093473	9,230354	8,143582	9,344953	11,27273	7,035532	8,206163	7,125539	6,653956	7,462561	5,992071	9,561229	15,62507	5,8964	5,773445	9,340392
1/24/2020 5:50:00 PM	2	7,126645	7,634215	9,362014	7,529357	10,29212	7,674347	9,947158	9,852661	11,01397	9,716098	7,747912	7,759657	11,52603	7,46042	8,612331	6,539015	8,416571	10,45735	8,217907	8,539387	9,079147	11,19059	14,08813	15,87609	13,79386	12,58932	16,46869	11,57797	13,43087	13,45076	11,00844	13,34563	11,50593	6,222163	10,52132	10,61858	9,565856	11,90581	6,454466	13,1069	14,05594	16,3161	13,6669	15,39663	14,72425	15,43877	16,21187	16,32812	10,90234	12,11946	12,29215	7,709992	10,41501	7,323097	10,43007	10,90752	8,02049	12,5648	14,03998	13,93084	13,49214	17,12098	17,54842	16,24765	12,77333	14,73724	14,11175	10,93633	14,02907	7,616255	14,54389	9,249281	10,816	9,340391	10,57154	12,8699	14,82082	15,46074	15,57015	16,03241	16,01169	18,29465	14,3051	14,83988	12,66537	15,64517	11,90629	9,722938	9,834494	8,361863	9,451261	9,918975	8,755664	12,04223	14,63811	13,11478	11,00575	16,80005	15,16924	14,85909	13,97028	15,00408	12,67393	14,89051	14,59211	8,987829	8,443164	6,064737	9,928852	9,179031	10,11218	10,25185	13,15174	16,19764	11,55656	12,00265	14,14152	12,21278	12,11379	12,85477	11,55835	12,24325	11,75439	5,287149	10,12496	8,574893	14,4246	8,548092	6,595932	10,21628	7,80787	11,05831	14,65849	7,832325	9,146428	9,273045	7,061988	6,779882	7,77658	11,36909	12,69092	6,396855	6,662108	9,324991
1/24/2020 7:50:00 PM	4	8,000181	7,707021	9,862885	7,948374	11,13395	8,468102	10,58176	10,11805	12,23178	10,62389	8,534413	8,70586	11,84108	7,772989	8,591886	6,600907	8,765613	11,07379	9,135581	9,224621	9,405876	11,98234	14,8575	17,58158	14,43772	13,38459	17,57585	12,26535	15,14002	16,3349	11,61956	14,27097	11,36398	6,600423	11,7059	11,14922	9,892379	11,46545	6,949396	13,65557	14,09386	16,1944	13,62884	16,04271	15,73331	16,35942	16,04436	16,62557	10,97688	12,75786	13,33064	7,85809	10,21842	7,441976	11,33662	12,21223	8,793312	13,8199	15,778	14,93735	14,67541	18,57338	19,52897	17,47389	14,35814	15,78221	13,99722	11,69381	14,13441	7,95459	15,15825	10,30138	12,19689	9,733159	11,12027	13,82115	15,47476	16,36557	17,64651	18,04308	17,25257	19,19899	15,56076	15,79327	13,26702	16,62702	12,32344	10,0773	10,92748	8,656541	10,00518	10,89011	9,834149	12,74474	14,79871	13,95529	11,84336	18,19477	16,24219	15,38165	15,04407	16,49674	14,19637	15,90103	15,5361	9,303091	9,158171	6,71046	10,67798	9,853697	10,84653	11,63303	13,3772	18,03369	13,5025	13,1261	15,95442	14,28693	12,31301	14,02258	12,55243	12,55996	13,40517	5,627072	11,08049	9,237884	15,80598	9,302885	7,162563	10,36479	9,085366	12,1053	15,43304	8,599209	10,50011	9,679278	7,243727	7,298298	8,449726	11,63033	13,82833	6,571617	6,863326	9,079493
1/24/2020 9:50:00 PM	6	8,429972	8,280698	10,44893	8,388041	11,69692	9,287895	11,68421	11,17899	12,03747	10,90317	9,072584	9,442142	12,02987	8,227922	9,581123	6,854691	9,34813	11,70535	9,33017	9,63735	9,903914	12,68312	15,70084	18,00191	15,06597	14,096	18,41291	12,96475	15,50778	15,91837	12,09155	15,48926	12,79392	7,010252	11,86989	11,43865	10,18402	11,78941	7,091898	13,12113	14,29439	16,97184	14,66401	16,06743	15,93287	16,25718	15,7548	16,95154	10,73635	12,58794	13,46492	7,583305	9,770874	7,968267	12,32496	12,37	8,798217	13,85341	17,22943	15,7264	15,9746	19,1063	20,39733	18,41174	14,377	16,00996	14,25453	12,34555	15,23735	8,228615	14,88886	10,49728	12,22874	10,70561	11,73823	14,85066	15,37833	17,62178	18,27593	18,6544	16,80427	20,62922	16,75418	17,52743	14,81695	16,85573	12,39459	10,51911	11,29324	9,258053	11,57804	11,64484	10,09187	13,68017	15,09146	14,86254	12,23834	18,01351	16,45247	15,67135	16,3436	16,53922	13,53897	16,48797	15,65429	8,944657	9,64578	7,24511	10,1863	10,78843	11,58101	11,73222	14,32409	20,1939	14,24893	13,93692	15,79272	14,63397	12,49385	14,52848	13,8007	13,31213	13,02291	6,036623	10,7014	10,32991	16,92895	9,342881	7,28614	11,29904	9,786141	12,54393	15,74671	8,746546	11,14279	10,48125	7,610038	7,283447	8,39709	12,51989	14,72701	6,915548	7,614666	9,979622
1/24/2020 11:50:00 PM	8	8,949284	8,501189	10,9022	8,623455	12,73624	9,807762	11,86802	12,26735	12,76774	11,19536	9,55729	9,695789	12,84849	8,673464	9,867997	6,867194	10,02473	12,07926	9,756852	10,38068	10,33744	12,95742	16,95499	19,0042	15,33599	14,57857	20,1836	13,40724	15,80867	16,24724	12,40474	15,49728	12,97317	7,409096	12,62157	12,06959	10,2828	11,54848	7,059433	12,89498	14,12501	17,23482	14,28071	15,91947	16,35244	17,0173	15,80992	16,12974	10,34587	13,0504	12,48322	7,623507	10,27471	7,949271	12,90997	13,02616	9,254186	14,6234	17,27246	17,34775	16,22928	20,05492	20,01948	18,98907	14,74594	16,68787	14,11907	12,55319	15,99684	8,677539	15,97453	11,09548	12,68022	12,11518	12,60983	15,53037	17,2105	17,57591	18,64839	19,67687	18,64535	21,77816	17,32579	17,81658	14,67907	17,68429	13,04743	10,25068	12,34865	9,844647	12,25181	12,15994	10,31872	13,58201	15,96368	15,66348	12,72318	19,75299	16,89441	16,93558	17,7111	17,48487	13,95737	17,81215	16,61928	9,342949	9,994058	7,688025	10,85419	11,90643	12,58096	12,55685	14,64578	20,46882	14,33514	14,89473	17,58289	15,35222	14,15437	16,08049	14,42488	13,79566	13,65405	6,373232	11,72379	10,2515	17,12105	10,45929	7,706952	11,82478	10,35284	12,3099	16,4785	9,224967	11,36639	10,82131	7,845796	8,165133	9,265586	13,80112	15,03474	7,472024	7,800896	10,57243
1/25/2020 1:50:00 AM	10	9,719622	9,143595	10,29792	9,01021	13,80153	10,05374	13,01759	12,8909	13,22336	11,79612	9,666018	10,45024	13,80271	9,220754	10,51869	7,4006	10,25675	12,98201	9,924777	11,19557	10,66755	13,4165	17,08416	20,39297	16,79453	15,09906	20,70389	14,23761	16,6896	17,42126	13,03914	15,56145	13,63444	7,487912	12,07449	13,07699	10,7063	12,22798	7,019093	13,55521	13,8581	18,06884	15,26069	16,52631	16,87831	16,95616	16,67883	16,63828	10,27251	12,84248	11,92384	7,84994	9,974443	7,548629	13,47446	13,45774	9,340945	15,25759	18,34694	18,73991	17,73852	21,19764	21,46068	20,22816	15,57996	17,40136	14,66015	13,57751	17,00867	8,991006	16,52658	11,54461	13,5523	12,14198	13,98969	15,98026	18,65723	19,38612	19,02879	20,5209	19,41969	22,74591	18,03285	18,32712	15,27976	18,12182	13,90411	10,76378	12,87902	10,11874	12,49427	12,75385	11,42193	14,42336	17,51679	16,83397	14,04917	20,4977	18,33983	18,39371	18,90742	18,91309	14,79968	18,91503	17,56023	9,503757	10,44457	7,929723	11,31479	12,20152	13,73011	12,97435	15,82256	21,60872	16,06398	15,32376	18,31972	16,38587	13,82916	16,22037	15,73683	14,44104	14,95779	6,557941	11,93116	10,54598	18,22213	11,36073	8,346181	12,15648	11,39188	13,39985	18,01255	9,368647	11,86574	11,26312	8,504849	8,368356	10,23603	14,71782	15,39463	7,36399	8,043904	11,24337
1/25/2020 3:50:00 AM	12	10,38358	9,592796	11,73132	9,376726	14,48048	10,35402	13,37665	13,31468	13,70579	12,95224	10,25703	10,49762	14,69365	9,147396	10,79375	7,067308	11,30222	13,02905	10,89743	11,44639	11,33013	14,63632	17,39549	21,47602	17,62199	16,72877	22,44708	14,34343	17,16844	17,16588	13,06	16,95043	14,17074	7,639464	12,7953	12,79523	11,18369	12,64727	7,43721	13,79787	14,78842	18,21162	15,36963	17,18978	15,68966	17,79413	16,41274	17,5536	10,39436	13,29472	12,85021	8,004601	11,07683	7,872665	14,00026	13,7261	10,62196	17,08472	19,85936	18,89699	17,45427	23,49794	22,05605	20,90483	16,18915	18,13073	15,80923	13,94534	17,35722	9,559916	17,51327	12,38195	14,67976	13,5092	14,14512	17,36123	19,64267	20,16377	19,51606	21,4928	20,11052	23,05171	19,3359	19,62803	15,6719	18,33361	15,84231	10,88155	13,36179	10,10686	14,17903	13,26032	11,98967	16,16752	18,5847	17,98478	14,72176	22,36143	19,68508	19,03425	19,29667	20,16793	15,35485	18,65239	19,26303	10,70713	11,10149	8,626906	11,89565	13,08694	14,09939	14,04171	15,5343	23,19111	16,37068	17,1205	18,7547	17,47147	15,47497	16,73657	16,09196	15,43919	15,67405	7,243659	12,72816	10,85088	18,53206	11,39803	8,683825	13,03817	12,02421	15,00035	19,24162	10,46488	12,38278	11,62757	8,590504	9,398141	10,83534	16,18548	16,39395	8,082863	8,065317	10,82995
1/25/2020 5:50:00 AM	14	10,58673	9,725698	12,3834	10,17656	15,39725	11,67841	14,06285	13,48067	13,26239	13,8952	10,88728	10,88839	14,76783	9,102701	11,83266	7,575846	11,60484	13,75269	11,15861	12,26784	12,34548	14,8088	18,98658	22,58676	18,92179	17,46519	21,73035	15,86504	18,53794	19,18905	13,99163	16,99941	13,89838	8,448277	12,87736	13,33789	11,36701	12,43742	7,633663	13,74371	15,28729	17,52321	15,69179	17,67435	16,11986	17,9539	17,49364	16,97185	10,30041	13,66276	13,08127	8,372776	10,72185	8,169693	14,17178	14,62506	12,02227	17,37801	20,45404	19,73019	17,87114	24,54092	24,21578	21,11876	17,38257	18,58318	17,05025	13,98175	18,47149	9,970849	18,3256	12,18895	15,62466	13,05019	14,88188	17,63021	20,02487	22,2887	20,7662	22,02158	21,35872	24,58112	19,82883	20,21379	16,27134	19,51322	15,87353	10,79638	13,5635	10,54563	14,82013	14,53332	12,97497	17,36731	19,00372	19,06374	15,70893	22,02717	21,05009	19,57829	19,82151	20,19099	16,69575	20,25406	20,23023	11,40749	11,34643	9,057044	13,00398	13,72596	14,33722	14,76058	17,69928	24,11831	17,49475	16,43091	20,14409	18,8617	15,6585	17,49592	16,63841	14,91137	16,28275	7,919982	12,93725	11,18023	19,42805	12,49834	8,778944	13,78806	12,45006	14,8242	19,40367	10,89108	12,72899	12,63408	9,841679	9,664083	10,63032	16,22672	17,72291	8,390805	9,291626	11,35838
1/25/2020 7:50:00 AM	16	11,23618	10,86856	12,2764	10,76184	15,62838	12,01453	13,80457	13,11498	13,13571	13,95592	10,83886	11,15433	14,9674	9,307169	11,8598	7,611765	12,23723	13,8409	11,99077	13,56094	11,80931	15,43407	19,34827	23,56197	19,13607	17,68879	23,39896	15,81013	19,56351	19,4849	15,87664	18,5282	14,63383	8,171903	13,65274	12,96723	11,47981	12,19165	7,65998	14,04723	15,24819	18,15256	16,2433	17,43431	17,62026	18,51038	18,10939	17,28165	10,83527	13,88539	13,54105	8,152768	10,76847	8,350119	14,70242	14,63169	11,85863	18,56792	20,583	20,75459	18,05047	24,60205	23,67657	21,74804	17,28331	19,35303	17,38782	13,87662	19,07459	9,762726	19,16266	12,6403	15,76377	13,41706	14,80721	18,18537	20,65084	22,5324	20,17566	21,81166	21,75585	25,57644	21,04423	21,03642	17,01633	19,4208	15,72316	11,32391	13,24181	10,35118	15,68938	14,18953	12,17369	18,48447	20,11909	19,41755	15,7052	23,35295	21,27224	21,08885	21,21318	21,70756	17,88752	21,57487	21,14065	11,38283	11,24482	9,120523	13,03755	15,19079	15,34379	14,13241	17,77582	23,90605	18,40365	16,70396	19,8146	18,7366	16,30091	17,66095	17,59305	16,02108	16,58232	7,448815	12,80663	12,08105	20,75659	12,21541	8,979056	14,36499	12,28518	15,41825	20,34566	11,50075	13,33237	12,54932	10,31036	9,882572	10,6815	17,69424	17,68305	8,451247	9,555152	12,65728
1/25/2020 9:50:00 AM	18	11,2911	11,10328	12,52805	11,17858	16,68518	12,42188	14,67189	13,33976	13,22585	14,34502	10,7168	10,82332	14,83332	9,554804	12,41821	7,926821	11,99554	13,80906	12,23302	13,55445	13,07292	15,45825	19,90502	24,95883	19,82448	17,59173	23,63444	16,9657	19,65296	20,23424	15,80218	18,33561	16,19591	8,805674	13,95184	13,21169	11,68207	12,72146	7,458693	14,88361	15,99069	17,85526	15,71328	17,30748	16,942	18,0743	18,97719	17,08444	10,49887	14,13821	14,1619	7,861062	11,37296	8,274481	15,35595	15,55482	12,53371	19,38101	21,41447	21,43727	20,43407	25,14802	24,12757	23,42023	17,57502	19,90095	18,17653	13,67754	19,65338	10,43946	19,66788	13,01869	16,57404	14,60606	15,90863	19,38391	21,41109	23,33022	21,78382	21,69278	21,72165	26,72103	20,97266	21,16434	17,23627	19,82054	16,3532	11,87997	13,63775	10,93722	17,10426	15,46246	13,12044	19,25246	20,95242	19,85715	16,1582	23,5981	21,60505	20,87954	22,93456	21,594	17,58683	22,36475	20,67219	11,45156	11,56782	9,497746	13,58953	14,8651	16,37226	15,42468	19,57152	26,29145	18,25728	16,32419	20,71473	19,20548	16,43368	18,04522	17,37781	15,83748	16,74894	7,358739	13,06663	12,20726	20,78968	12,78273	9,832421	15,05996	13,71525	16,51353	20,64158	11,85407	13,63078	13,37167	10,76212	11,07973	10,96707	17,43528	19,27505	8,801462	9,377211	13,60349
1/25/2020 11:50:00 AM	20	11,1144	11,48244	12,93401	11,338	17,43617	12,84662	16,17996	13,6803	14,03929	14,10989	12,00859	11,02668	15,91394	9,816534	12,63518	8,039276	11,80799	14,18567	12,56825	14,16294	13,59582	15,90503	20,33661	25,85261	20,83195	18,31503	23,75518	16,44079	19,18539	20,96092	16,29269	17,27826	16,53314	9,010072	15,149	13,17094	12,47058	12,44688	7,72505	14,95579	15,87402	18,81956	17,14965	17,95418	17,86652	18,17204	18,62414	17,87757	11,04222	14,31663	14,38011	8,574893	11,60692	8,090117	15,42288	15,93639	12,42547	20,4233	22,57951	21,70162	19,53298	25,97882	25,07522	23,85597	17,75544	20,09974	18,49691	14,37065	18,84152	11,12394	19,7027	13,381	17,09818	15,40658	16,5567	20,63529	22,86072	24,65676	22,83516	22,54497	21,97578	27,76484	21,51774	21,37095	17,94022	20,56595	16,90083	12,73555	15,17152	11,01452	17,39045	15,57499	14,14884	19,08985	22,22328	21,50676	16,4716	25,73919	21,74203	20,08275	23,15857	22,11165	17,33781	22,47175	20,70644	11,6849	12,09563	9,62236	14,08039	17,03346	16,34097	16,71854	19,89203	26,03435	17,99362	16,91078	21,19246	19,41368	17,34092	18,38638	17,56797	17,2056	17,18646	7,388994	13,16879	12,30168	21,71115	13,20388	9,9312	15,56484	13,90743	17,87356	22,2889	12,06247	14,57504	14,36657	11,487	10,7606	10,87775	18,383	19,86309	8,736946	9,629337	13,47743
1/25/2020 1:50:00 PM	22	11,74341	12,24477	13,34335	11,49812	17,93221	13,4824	15,02888	13,91724	14,23871	14,97693	11,38346	10,78146	15,69083	9,617735	12,92468	8,429765	12,2994	15,06272	14,16059	14,77046	13,86094	17,32413	21,21684	26,83121	20,56124	18,9124	25,21607	17,63808	19,21177	22,00245	16,21201	18,37671	17,18812	9,597565	15,66817	13,39889	12,77043	12,87474	7,702117	15,17794	16,65782	19,094	16,91313	17,60921	17,93829	18,89099	17,98347	17,40467	10,98668	14,30033	14,78656	8,137157	11,38608	8,193453	15,99808	16,24668	13,55085	20,37723	22,29015	22,41856	20,26518	26,16117	24,76335	23,69598	18,41726	20,01271	19,28036	14,63348	20,73207	10,7941	20,68613	13,91882	17,17431	15,6641	17,60928	20,53119	22,56756	24,59238	23,03735	23,58187	21,47091	27,42747	21,73996	21,73347	18,51314	20,33536	16,93703	13,25031	15,27078	11,162	17,15158	17,60555	14,6473	20,7465	22,75068	22,64858	17,11546	24,9071	21,2692	20,80432	23,27317	22,94284	18,47349	22,50684	19,93362	11,70618	12,18916	9,428949	14,53588	16,58626	17,40074	17,43528	19,81723	26,32716	18,58677	17,06586	21,12691	19,24535	18,04197	19,0089	17,70115	17,44053	16,41931	7,520586	13,63969	12,8279	22,16546	14,06444	10,66009	16,10176	14,46977	17,98395	22,8929	12,21948	14,95614	14,30972	11,68035	12,0374	12,02635	19,77792	20,16634	8,992043	10,43497	13,47701
1/25/2020 3:50:00 PM	24	12,02559	11,64284	14,49498	12,30148	18,50126	12,77831	15,37826	14,14539	14,96519	15,49016	12,56383	11,09969	16,18334	10,06438	12,61024	9,331552	11,98041	15,63896	14,79519	15,55365	15,41376	18,36152	22,45192	27,92938	21,23612	18,83862	25,6681	18,21583	20,03661	22,14999	16,64587	20,29047	17,33864	9,837739	16,98518	14,13772	12,78687	13,26564	7,456275	15,95719	15,58169	18,55894	16,75356	18,03485	17,83136	19,14836	18,43336	17,41075	11,48776	13,80657	14,01753	8,523293	11,83217	8,185579	16,14286	17,42118	13,64017	21,54744	22,9101	24,42176	21,3215	26,07061	26,34173	24,53485	18,50519	19,63846	20,06625	15,15749	21,06909	11,05403	20,90421	13,55009	17,97483	16,49577	18,18399	22,11373	22,69721	26,37896	23,46976	22,84324	22,73396	26,83432	22,32261	21,94104	19,52393	21,7517	18,58048	12,88227	15,78685	11,43727	18,34245	18,64874	14,23906	22,16305	24,06969	22,16395	16,97599	28,28719	21,70086	21,0722	22,62247	22,91204	18,09786	23,80858	21,11206	12,54027	13,18544	10,6259	15,80978	16,77394	17,13473	18,59845	20,72392	27,25223	19,11127	17,5965	21,03192	20,63812	18,18116	18,12396	17,93725	18,2454	17,03402	7,846692	14,16162	12,12588	23,00385	14,69248	11,29262	17,21651	14,5039	18,25397	24,10678	13,18475	14,66975	15,44651	12,00507	12,41428	12,38948	20,40541	20,6985	9,588033	10,44008	13,70178
1/25/2020 5:50:00 PM	26	12,85312	11,84634	13,87496	12,92606	18,79863	14,21716	15,80577	14,41603	14,79961	14,56745	12,04189	11,57583	16,43575	10,3556	12,9405	9,415687	12,97365	15,21801	15,31015	16,48652	14,93161	19,28451	22,99562	28,53393	22,58171	19,11714	25,38427	18,14559	20,19161	22,4455	17,44543	20,75224	17,32227	9,694201	17,33975	14,74041	12,97814	13,48337	7,418766	15,91215	16,35666	19,0922	17,14239	16,78354	18,19221	17,96033	19,03535	17,6827	11,1823	14,22787	14,98563	8,800494	11,03372	8,50181	17,567	18,24008	13,64438	23,26253	23,10324	24,81066	21,66432	26,32481	24,94895	24,138	19,0636	20,55282	19,9676	16,01749	20,98178	11,44314	21,52195	14,07369	18,7261	17,49758	18,22033	23,00937	24,10146	27,84739	23,48467	24,01048	22,00251	26,3063	22,51679	24,1983	19,64612	22,46602	18,75339	13,22613	16,31763	11,97164	18,6106	19,03273	16,01501	22,98996	23,74703	23,77908	17,30666	28,53221	22,18882	21,31679	23,28678	23,51052	19,04392	24,28292	21,50896	12,43051	13,57842	10,61574	16,49577	18,13868	18,43916	19,53125	20,75307	28,42347	19,00344	17,95957	21,90898	21,32219	18,73598	17,87998	19,10477	19,01691	17,51306	8,26405	13,63167	13,08425	23,52433	15,73863	11,36101	18,34383	14,42833	18,2666	23,97063	14,52055	15,71763	15,69795	13,18544	13,27621	13,04888	20,02528	21,50406	9,664705	11,11302	13,34135
1/25/2020 7:50:00 PM	28	13,16258	12,43327	16,02716	13,16907	19,43427	15,53341	16,75826	14,00006	14,94232	14,80859	12,33505	11,73657	16,93205	10,69477	12,59498	9,220201	13,17115	15,97086	16,71792	16,73616	14,93465	20,15763	24,03922	29,20383	21,36273	19,00075	26,23522	17,7799	20,72205	22,35902	17,83392	20,45922	18,29818	10,40195	17,47928	15,60213	12,45296	13,48862	8,046185	16,05853	15,88638	19,06243	17,16733	16,83659	17,89014	18,46127	18,7223	18,00985	11,1698	13,56398	13,71056	8,510512	10,46695	8,567018	17,60355	19,31781	14,41348	23,30025	23,71228	26,8806	20,95912	26,70818	24,53643	24,9549	19,36028	20,93266	20,00905	16,5319	21,73105	12,21762	21,8884	14,20017	19,92478	19,14643	19,07528	24,21619	25,74678	28,13723	24,83312	23,19449	22,25858	26,33579	23,3917	23,61282	21,33531	23,58498	18,19159	13,53642	17,28324	12,09646	19,56026	20,49362	16,39727	24,23374	26,30803	25,02377	17,22038	28,48129	22,02552	22,02801	23,04446	23,58877	20,20578	25,92168	22,49075	11,75957	14,09966	10,84218	17,40516	18,99495	19,53076	21,37316	21,97592	29,41942	19,89079	17,96543	21,47844	20,31865	18,65723	18,44434	18,6986	19,5939	17,37629	8,765335	14,93521	13,5693	24,81176	16,76123	11,93012	19,40629	15,72979	19,20936	24,92588	13,97878	17,58483	16,44638	13,78481	13,43308	14,32554	20,0257	22,32033	9,896733	11,04996	14,23236
1/25/2020 9:50:00 PM	30	13,7902	12,93677	15,35567	13,95847	19,71679	15,44181	17,20981	13,43508	14,60323	15,00442	11,83853	11,25622	17,05943	10,71432	13,18986	9,105396	13,47542	16,32888	17,25119	18,05972	15,94841	21,09886	25,22733	30,18161	22,88213	19,49257	25,43829	17,98864	21,58848	22,52425	18,63064	21,38794	18,80402	11,17664	17,80014	16,1868	12,3021	13,09378	7,658392	16,27998	15,44948	18,82847	17,99866	16,64256	17,33953	17,67932	18,08031	17,92123	11,18521	14,00089	14,13904	8,364141	10,55323	8,800011	19,31795	19,64591	15,9223	25,72212	24,28693	28,16023	20,94848	27,81541	25,61029	25,52222	19,65883	20,75824	20,5448	17,0126	21,85835	11,86291	22,38084	13,52882	19,97741	18,87717	18,81168	25,38123	26,96825	29,38598	23,67139	24,93486	21,64498	26,6677	23,53573	24,04074	22,15345	23,54464	18,44489	14,18442	17,27246	11,58896	19,9446	20,99407	17,76905	24,97438	27,37539	25,14851	17,45199	28,42327	23,18835	21,30968	24,32264	23,80637	20,58252	25,47469	23,4775	12,55402	13,95661	10,69774	18,71546	20,64814	20,49583	22,18032	23,4232	30,97597	20,16371	17,20725	22,69466	21,88211	18,84477	19,80714	19,26089	19,87304	19,05974	9,177581	14,45865	13,79034	25,63198	17,3644	12,46001	20,10127	17,51451	20,6384	27,29664	15,4387	18,22019	16,67454	13,78005	14,36208	14,95765	22,50912	23,92097	10,43615	11,27977	14,68349
1/25/2020 11:50:00 PM	32	14,70049	13,70227	16,49301	14,9629	20,56311	15,50874	15,89398	14,3835	15,19784	15,22242	12,50877	11,89952	18,48357	11,19481	13,01538	9,593904	14,06139	16,16877	17,17334	18,70096	16,88571	22,34548	26,38484	31,74417	22,16837	20,40161	25,7905	19,45727	21,00167	23,93443	19,06526	21,94456	18,67975	11,07482	18,79345	16,23957	12,52577	13,15795	7,614874	16,35064	14,39918	19,13323	16,4995	17,54918	17,35681	18,99329	18,14379	17,71262	10,52843	14,47834	14,2182	8,476805	10,59281	8,614335	19,78317	20,3402	16,57044	26,25069	26,99112	29,65911	21,26748	27,97869	25,14133	25,38807	19,94916	19,39102	21,32267	17,8038	22,3249	12,39417	22,66523	13,77273	21,65576	20,41087	19,94806	25,92783	27,81416	29,84058	25,64938	24,94136	23,41491	26,91044	24,7237	23,98845	22,44308	24,70187	18,95543	14,48069	17,96233	12,01433	20,25102	22,97752	19,16598	25,34897	28,09177	26,92073	18,08991	27,74404	23,87026	22,69846	24,16501	24,12847	21,21802	26,12898	23,74102	12,18708	14,58706	10,42731	19,4523	20,52063	21,29552	22,2096	24,53153	33,29576	19,4333	18,99135	23,22786	21,25062	18,6153	19,84893	19,49505	20,82642	19,6444	9,157065	15,52332	14,46715	27,03484	17,05349	12,77133	21,52451	18,0131	21,20303	26,99402	16,17464	18,1049	17,54082	15,04773	15,48864	15,16882	23,28774	25,48802	11,53591	11,09527	15,93266
1/26/2020 1:50:00 AM	34	15,21317	14,10533	18,40427	15,51655	22,29913	16,74901	17,0977	15,17704	14,90164	15,34103	12,75469	12,05488	18,36297	11,83977	13,70552	9,723143	15,67149	17,29367	18,04356	19,5479	17,36841	23,33575	25,89971	34,05503	23,15408	19,90398	25,55648	19,65545	22,951	23,29362	19,60958	22,70813	20,17455	11,35769	18,28277	17,77285	13,04936	13,90093	7,396525	15,86987	15,21973	19,98956	17,0613	16,61417	16,88391	18,09951	16,75239	18,26737	10,52622	14,55218	14,38177	8,246021	10,45791	8,988659	20,73883	20,77296	18,31123	26,41213	27,34499	30,80771	20,91816	28,80809	25,53638	25,83526	19,20839	20,19175	22,26425	18,13018	22,66419	12,23516	23,46106	13,97042	22,06005	19,90654	20,59088	28,06366	29,3828	31,06813	25,16834	24,97997	23,60494	27,27218	24,79194	23,71132	22,99127	25,70727	19,74746	13,64694	16,91479	12,14053	21,99955	23,67457	20,26049	26,90713	30,81744	29,38992	18,234	28,16188	23,74399	23,02236	27,15621	24,82945	22,13037	26,81414	24,34281	13,25079	14,9207	10,925	20,673	21,72676	22,5976	24,00171	24,87746	34,74373	20,07516	18,52578	24,56137	23,10262	19,33922	20,64966	20,74084	21,08615	20,37259	9,690056	15,98247	13,99273	29,01595	17,7151	12,79033	22,17126	18,5416	21,26347	27,83219	16,19792	18,89292	18,69018	15,86946	15,28729	16,57666	23,4	25,79251	11,36031	12,34009	15,54874
1/26/2020 3:50:00 AM	36	15,7492	14,23277	17,12388	16,51698	22,78473	17,47078	16,85877	14,37548	15,68703	15,44112	12,91473	11,72428	19,1398	11,82374	13,62159	10,45376	15,34448	17,2076	19,16259	20,74153	18,83634	24,10512	28,00017	35,85813	24,07963	21,41626	28,1652	21,55159	23,5704	22,91784	20,36748	23,6535	20,30387	11,25933	19,21288	18,49677	13,27144	13,03969	7,187777	16,27687	14,97728	19,81536	16,47995	15,85841	17,02248	18,47266	17,30638	16,50765	10,40851	14,81149	13,98831	7,785561	10,39864	8,848295	20,49528	21,39465	18,66897	27,53944	29,63569	32,87529	21,29829	27,99141	26,09147	26,75101	19,589	20,85109	22,83081	18,88117	23,53379	12,78411	24,06222	14,25039	23,60715	21,04188	21,52824	28,42514	30,4606	32,40965	26,17139	23,97339	23,22902	27,32856	24,9839	23,79179	23,46251	26,15101	20,24874	13,83987	16,53121	12,97614	22,28745	24,73889	20,91436	28,32311	31,64311	29,6013	19,45748	28,16092	23,30791	22,82266	25,94185	25,23576	23,29707	28,80871	25,00752	13,60667	15,47725	11,47512	20,8035	23,11581	24,11818	25,0715	25,9373	34,75043	20,87699	19,01926	23,37782	24,12916	19,16992	20,42807	21,23411	21,73706	20,58549	9,967465	16,39955	13,98002	29,76522	18,82867	14,00261	23,5541	19,61753	21,83051	29,37473	17,84538	19,90143	19,40802	16,76248	16,14611	17,30403	23,09426	25,66541	11,59842	12,56839	16,13029
1/26/2020 5:50:00 AM	38	17,1768	14,1782	18,07285	17,12043	23,23524	17,88282	17,75613	15,31091	15,31513	16,26623	12,66412	12,24442	19,04972	11,96604	13,8197	10,28839	16,15163	17,69942	19,67852	20,26601	18,54588	26,00582	29,85204	36,97253	24,55888	21,47153	28,73578	21,71129	23,57372	24,4945	21,74058	25,1137	20,74257	11,80427	19,95068	18,88871	12,75924	13,51127	7,098462	16,36819	14,97803	20,6623	16,12877	16,32812	17,14771	18,61468	16,94574	16,47429	10,50411	14,88078	14,49291	8,107939	10,42385	8,90183	20,99525	21,71965	19,35103	28,78095	30,52712	33,59948	21,53404	27,34002	26,50019	25,69428	19,25433	21,72365	23,15698	19,50217	24,6607	12,72712	25,04766	14,44801	23,96338	21,19902	22,74764	29,61221	31,11669	33,45553	26,405	25,20446	24,26918	27,05474	25,61498	24,92471	25,40244	27,90582	20,5953	15,03551	16,86408	12,83751	22,77209	25,93321	21,88723	28,60991	32,71206	31,2364	19,77606	28,65067	23,28554	23,37478	26,70259	27,0774	22,06199	29,18366	25,49362	14,58202	15,4608	12,02614	21,31935	24,27063	25,20965	25,32597	27,54565	36,08685	20,88376	19,89514	23,10635	23,55472	20,01071	21,27079	21,97413	23,5552	21,90802	9,590448	16,42918	13,97312	30,81164	17,95998	15,14071	23,59782	20,39194	23,02498	30,86297	18,32076	20,17587	20,40596	17,38692	16,33973	17,90127	24,90247	26,89966	12,00175	12,83053	15,87526
1/26/2020 7:50:00 AM	40	16,81573	14,46204	19,24831	17,8889	24,32568	17,66619	18,26447	15,05795	15,8448	16,25145	13,16555	12,01011	19,93707	12,28407	14,8584	10,85274	15,64807	17,61764	20,47773	22,95783	20,29599	26,01452	30,15024	38,98749	25,42364	21,59483	29,31062	21,47105	23,28539	25,57983	22,13334	25,38779	21,74002	11,99692	19,99606	18,4911	12,78273	13,60446	7,088928	16,10273	15,34117	20,279	16,39368	16,87652	15,98841	17,75468	16,98214	16,0858	10,95415	14,80369	14,02921	8,276346	10,10334	8,577104	21,7718	22,61536	20,04745	28,57068	30,86338	34,67769	22,4053	27,8706	26,61652	25,97466	19,70505	21,91624	23,10027	19,37666	24,82717	13,84864	25,4291	15,21462	25,30083	21,0157	24,22814	30,44112	32,94119	35,16523	27,74018	24,97126	24,48842	27,9729	26,13353	24,18711	25,09768	28,30294	20,95159	14,75223	17,67532	13,51549	24,06512	26,94221	21,80067	30,83285	34,64212	33,26923	20,29067	28,6881	24,33424	23,7491	26,81594	27,30424	23,81956	30,41466	25,99041	14,63189	15,37985	11,33393	21,90139	24,7581	25,87782	27,57156	28,56612	38,38569	20,91015	19,92899	22,31267	23,71449	21,11772	22,01433	21,98497	22,40129	22,04051	9,734127	16,53252	13,87468	31,85324	18,95301	15,17449	25,03136	19,6339	24,69717	32,31592	19,23554	20,81296	21,8205	18,15622	16,187	17,75821	26,21152	28,21667	12,13459	12,58455	15,2915
1/26/2020 9:50:00 AM	42	17,79164	16,09706	19,79498	18,52661	25,49845	18,79815	18,18309	15,51137	15,97756	17,22287	14,93355	12,33083	20,26276	12,91922	15,08324	11,49225	16,34304	18,5646	20,02196	24,25743	21,11807	26,61831	30,82422	39,153	27,09605	21,29304	29,75161	21,08428	24,62147	25,46461	22,96143	26,56016	22,50829	12,06344	21,06426	18,5416	12,67345	13,27407	7,277021	15,83865	15,05844	19,60164	16,61631	16,53543	15,98779	18,51597	17,24863	15,75266	11,03932	14,99399	14,22172	7,844484	10,06825	8,870813	22,10399	23,4232	20,90434	30,63398	31,34629	35,70492	22,48259	28,73191	26,79798	26,23011	19,98294	20,68302	24,19278	19,77481	25,82339	14,11507	25,14699	15,64938	26,34892	22,21541	24,56835	31,8064	34,00317	36,82623	27,36205	25,00007	24,53166	28,14158	26,03158	24,01678	25,17932	28,19263	21,44473	15,7597	17,92993	13,63002	25,46655	27,05184	21,67986	31,74762	36,81194	34,99551	20,88037	29,37886	26,12138	23,98044	27,72139	27,65453	24,4045	31,19488	27,2085	14,77405	15,81834	11,76558	22,86776	25,83845	29,33763	29,19305	28,60184	39,34343	20,96789	20,19887	23,32988	24,77923	21,5569	22,31585	22,02876	23,38279	21,88619	9,855147	16,41972	14,70138	32,34044	18,88276	15,9889	25,77213	21,87949	25,54611	33,92712	19,11168	20,64614	20,9996	18,05938	17,40675	18,08515	27,83702	28,46313	12,7113	12,72208	15,35436
1/26/2020 11:50:00 AM	44	17,21824	17,01253	20,07032	19,02202	27,4205	19,86924	17,92164	15,72606	16,37883	17,90381	14,2231	12,99652	20,78595	13,4824	15,38096	11,72145	16,51698	18,85845	21,22244	23,77176	21,93993	27,14715	31,85504	42,99112	27,42284	22,46926	29,30682	20,83706	24,17896	26,9342	23,90584	27,56113	24,13365	12,09169	21,81995	18,83414	12,78066	12,63062	7,174652	15,81565	15,02977	20,30103	16,67274	16,69886	16,68324	18,40476	17,1665	16,66867	11,38359	15,14223	13,8447	7,552844	10,12938	9,065331	24,07936	23,30853	21,20738	33,18558	33,83372	36,38711	23,23684	29,08149	26,44059	26,95119	20,37605	22,53855	25,91789	20,63274	26,83922	14,43261	26,1937	15,82408	27,73748	23,84436	25,79016	33,14103	34,25965	38,77217	27,33898	24,86634	24,51653	30,06189	25,93819	25,04787	26,56672	29,31373	22,3356	16,41482	18,11222	14,40394	26,70984	29,12764	23,18717	33,81306	37,85844	35,49244	21,12476	30,58301	25,7626	25,34531	27,78535	27,64237	24,62878	31,40646	28,2034	15,18063	16,45896	11,47774	23,80858	27,2829	30,02183	29,3654	31,62536	40,55116	20,86373	21,18534	23,97187	24,9915	22,27958	23,12438	23,79414	24,33619	23,67374	9,910685	17,54739	14,34081	33,71048	19,89162	16,63669	27,27502	22,34251	26,75529	35,04711	20,87831	21,62343	23,04978	18,44979	18,05841	19,95406	28,89851	30,23182	13,18951	13,09488	15,97142
1/26/2020 1:50:00 PM	46	18,09488	17,71738	20,18098	19,70967	28,04059	21,99561	18,57158	14,9571	16,24254	17,95176	13,74503	12,69065	21,95837	13,62235	15,34186	11,59738	16,57024	18,57027	21,88149	27,17852	21,44293	27,77651	34,32679	42,16705	29,26233	22,91874	31,67586	21,16711	24,40816	26,61652	25,57037	28,76513	25,76751	12,5449	22,66654	18,33147	12,94471	13,04183	6,936409	15,9203	15,44748	21,14673	16,81912	16,78527	16,35721	18,0629	16,76227	17,20028	10,85648	14,79139	13,37734	7,704741	10,07571	9,175577	24,38122	24,96843	22,15379	34,08903	34,757	38,32919	23,18828	29,01456	26,58722	26,29973	20,68841	21,62833	26,53529	20,41791	27,79081	14,81868	26,22955	16,80675	29,55861	23,54823	26,33821	34,49478	34,80797	39,53208	27,75959	25,23424	25,12061	30,9748	25,54045	25,24121	27,5898	31,21422	23,05986	16,42573	18,43004	14,14574	27,22087	30,29323	24,19409	33,51784	38,01821	36,74355	22,03871	31,56692	25,09981	24,03543	28,16741	27,26957	26,71226	32,76021	29,28223	15,18457	16,87859	11,59945	24,00358	29,18574	30,61919	30,08593	31,76565	42,38361	22,03574	20,35837	22,88275	25,97736	23,41802	24,24237	24,264	25,04407	23,77507	10,29185	16,98138	15,01617	35,32838	20,31291	17,06254	28,96718	23,43446	29,59611	35,75376	20,78215	22,09943	24,25937	18,89285	18,20554	19,96857	27,64526	31,39146	12,97462	13,03147	16,57569
1/26/2020 3:50:00 PM	48	17,58524	17,93373	20,37881	20,07474	28,10207	21,94222	19,67085	15,81447	16,8828	17,02683	13,99854	12,44004	21,55587	14,04212	15,22671	11,9391	16,75674	19,33715	22,34375	27,74529	22,11241	31,31024	34,16052	44,51909	28,67851	23,33962	32,04603	21,37613	26,0749	28,29555	25,98033	30,91899	25,98047	12,88316	22,9758	19,67196	12,96744	13,08362	7,552152	16,53238	16,07738	21,47574	16,6773	16,23349	16,67164	17,95487	16,59331	16,59642	11,49184	14,76942	14,0127	7,935524	9,971334	8,769824	25,29399	25,04138	23,05192	36,57024	35,64607	41,13147	24,97789	29,16362	26,59725	26,14487	20,9574	22,39756	26,3639	21,15005	29,85515	14,96968	26,11468	16,93966	30,28694	25,05395	28,57862	35,85758	36,12918	43,56426	28,89305	25,65926	25,75417	30,59592	25,34469	25,43864	29,42674	31,68131	23,52219	17,47969	19,24016	14,13841	28,58692	31,41233	26,05756	35,25593	38,6955	38,14917	22,33415	32,57025	26,3445	24,66007	28,98251	27,24532	27,47445	33,88836	30,80743	15,62134	17,55692	11,87369	25,46053	30,93757	31,96418	32,64824	32,62896	44,66975	21,31983	21,29324	23,34044	26,56865	23,06981	24,55156	26,03006	24,92008	24,15472	10,69884	17,29643	15,13753	36,98241	21,38415	17,1292	32,07173	24,42149	29,6895	37,01495	21,82243	21,71322	25,01098	20,16385	19,23463	21,44597	29,26365	31,96777	13,41463	14,05898	16,75011
1/26/2020 5:50:00 PM	50	19,32844	18,38804	19,4726	20,44879	31,39112	21,56581	18,64266	14,44373	16,34657	18,29389	13,80574	13,38258	22,26493	14,45098	16,10045	12,50767	16,75453	18,68127	23,4929	27,3262	22,46913	31,3979	35,50702	46,09119	28,87925	24,34247	31,73395	22,73099	26,03235	29,55702	27,11324	30,41826	25,53348	13,5072	24,08295	20,01824	13,33188	12,68388	7,793712	16,61251	15,77076	21,48997	16,53128	16,51898	15,92348	18,96482	16,82181	16,17747	11,74838	14,70166	13,86439	7,952173	10,0755	8,420922	26,85151	26,00368	24,50825	37,99742	37,45283	44,08502	24,98211	30,1939	27,26438	26,88363	20,98419	22,49834	27,57191	21,79273	29,44794	14,85114	26,56036	17,21368	32,0997	26,80868	30,05484	38,9691	38,40959	44,42342	27,14516	26,77946	26,01127	32,10385	26,79349	25,58107	28,60564	32,0173	24,50355	16,86782	20,57174	15,05878	31,26036	32,38872	26,59393	37,39203	41,65078	40,15908	23,56819	33,26619	25,98448	26,63109	28,86577	27,23351	28,43502	34,68805	30,68261	15,93094	17,22121	12,32123	27,9693	31,48362	32,86728	35,83168	34,87774	45,82961	20,63053	21,15171	23,12624	28,1042	23,5894	25,09878	26,79287	24,93735	25,06003	10,98758	18,01413	15,40437	37,67276	22,23882	18,66766	34,12363	25,64655	30,98959	39,18151	21,94725	23,49214	25,84348	21,81746	19,71479	22,12954	30,57077	33,24726	13,56702	14,31359	16,51615
1/26/2020 7:50:00 PM	52	20,0802	18,53359	20,54971	22,59436	30,9795	22,85913	19,44263	15,29088	17,07145	17,94002	14,6015	13,34183	22,89422	14,39421	17,44225	12,75993	16,78534	19,63715	23,7712	27,5125	24,157	33,02719	39,52276	48,68086	28,83476	25,08379	31,22264	23,94058	27,51015	29,83484	26,80399	32,74874	26,24993	14,3806	25,08013	20,93267	13,06421	13,47563	8,614471	17,83343	16,19826	22,13687	18,00184	16,94	15,60089	19,02189	16,80744	15,78409	11,10978	14,29535	14,19208	7,933866	10,07025	8,601005	28,52316	26,59118	26,08968	39,03839	38,88214	44,42619	25,42744	30,92983	27,64465	27,01315	21,76786	23,41823	27,64769	22,81803	30,46073	15,13463	26,68981	17,36868	33,3149	26,79964	29,85895	37,81755	40,30953	45,55378	27,4694	27,34872	25,59917	32,1656	26,65257	25,13318	30,72633	31,93033	24,96844	16,90457	21,30126	15,74029	32,2668	34,96332	28,05171	38,98686	41,56726	41,57127	23,70469	33,56777	26,96542	27,25969	30,40278	28,35723	28,89236	36,92902	32,48231	16,28751	17,64554	12,5192	28,7634	32,76311	33,14365	38,1851	36,9572	47,4703	22,97062	22,10979	24,12025	27,40412	23,0801	24,95911	28,08653	25,85841	25,62742	10,86905	18,855	15,579	40,41308	23,41498	19,45154	35,75562	26,87832	31,78279	40,47703	23,7194	25,41818	26,99609	21,69471	20,20612	23,06608	31,86657	34,0406	13,82046	14,73364	16,78734
1/26/2020 9:50:00 PM	54	20,53638	19,88015	21,09023	22,90147	32,82286	24,72639	19,69234	15,89446	16,42324	18,38528	14,66933	13,15381	23,13647	15,20433	17,04044	12,31115	17,9367	20,18105	25,48339	30,17269	23,44855	34,501	41,41496	50,01824	29,4476	24,95268	32,42554	25,01022	28,29824	29,09904	28,12977	34,0201	26,58233	14,77191	25,87927	20,96078	13,13446	13,70469	8,283599	17,6059	16,74576	22,56949	17,2869	17,23951	16,17478	20,02715	17,39031	15,93453	10,97791	14,47592	14,04627	7,996517	9,917248	8,663101	29,03066	27,20256	26,28115	41,12311	40,31934	46,30934	25,26954	30,88065	28,18448	28,07962	22,1504	23,01641	28,70565	23,83628	32,31606	15,51351	27,24476	17,57363	35,2667	27,5887	30,62121	39,71824	40,46151	48,72285	29,67735	27,34058	26,78085	32,00058	27,04914	26,50261	31,96176	34,14843	26,33144	16,9896	21,08139	15,44347	34,51115	36,37282	29,17427	41,31113	45,58252	44,75886	23,56833	33,92961	27,72153	28,04978	29,93977	29,01919	31,72676	37,26493	33,72755	16,47547	18,17031	12,53827	30,29323	34,88064	35,64634	38,35986	38,70863	47,55643	23,32615	22,14377	26,099	28,74406	23,21314	25,49355	28,7433	26,43719	26,34581	11,15143	18,99508	15,69442	42,17341	24,76383	19,75982	37,2134	28,47611	32,01833	42,19952	24,25322	26,99996	27,781	22,42733	20,96976	22,90306	32,64478	34,07348	12,99376	15,4892	17,07629
1/26/2020 11:50:00 PM	56	20,6125	19,76873	22,06206	23,33831	33,30447	24,84941	20,05464	16,5127	17,40033	19,54458	14,43482	13,31213	23,87337	15,35982	17,5458	12,11552	17,81865	20,90497	26,32246	31,83445	26,18984	35,33868	44,78421	53,11934	30,70762	26,6141	32,81312	24,89762	28,54353	32,09742	28,94466	34,31622	27,34327	15,11218	26,4106	21,69506	13,67505	13,77507	8,483229	17,91356	16,22776	21,76566	17,32178	17,32952	15,51213	19,73717	17,58289	16,18908	11,53674	14,79084	14,69731	7,79385	10,58065	8,61102	30,41763	29,20445	27,72919	42,53309	43,67962	48,9122	25,91277	31,86671	28,7471	28,5177	22,37552	23,91115	30,89578	24,39117	33,43695	15,8669	27,73424	18,3113	36,56215	28,03914	32,39245	40,97922	44,55495	48,58118	29,1619	28,34529	27,77416	33,16071	27,29098	27,0698	31,45708	34,19913	25,68786	17,31584	21,3789	16,43581	36,36225	37,05191	30,39554	42,40696	48,15913	47,38285	25,13574	35,02964	28,57061	28,99225	32,87412	29,34053	31,41938	38,06359	34,39304	16,50745	18,24644	12,77997	31,43796	36,22645	36,67412	40,06148	39,59184	49,92022	23,72617	21,80578	26,64146	29,09945	24,14718	26,16677	28,88097	27,08064	27,57536	11,19964	19,61587	16,55145	43,64494	24,38101	20,96893	38,68942	30,63447	33,3794	44,23526	24,65579	26,87134	28,72113	23,28228	22,04437	23,63395	32,30687	38,47784	13,9495	14,68432	18,08031
1/27/2020 1:50:00 AM	58	21,92626	19,98211	23,4259	24,25674	33,54366	26,22499	17,68222	16,31472	17,44978	20,04145	15,16371	13,93312	25,1653	15,53824	16,9554	12,05612	17,81623	21,25256	29,12723	32,05778	28,38638	37,79696	44,74918	55,35775	32,55913	26,84136	34,72246	25,26269	29,70339	32,13874	30,51945	35,87284	28,9995	14,89473	26,94352	23,08749	13,2099	13,69971	8,78371	19,33729	16,55228	21,55193	17,33083	18,11443	15,80895	20,93812	17,61522	16,96812	11,3731	14,69254	14,5108	8,373121	10,30995	8,281112	32,565	30,91698	30,56794	43,74958	43,32899	50,21849	26,32211	33,99632	28,64729	28,53731	21,90512	24,31953	31,67385	25,23251	33,98687	15,71908	29,27443	18,28056	37,25153	28,45913	32,34665	43,48075	46,90222	50,89363	31,19716	28,31116	27,99549	34,03556	29,24203	26,73395	32,49427	35,81323	26,50738	17,6807	22,68699	16,87403	37,63968	39,27056	32,71628	47,12913	51,41779	49,23111	24,40305	35,8439	28,68148	31,78948	33,23753	30,4731	32,82922	38,42182	35,34938	16,27031	18,61295	12,63187	33,27123	37,04023	37,60451	40,80446	41,50317	53,46872	25,02128	22,16602	27,35453	29,61836	25,68088	26,09673	28,94003	28,73418	28,21128	11,4372	19,47164	17,62717	43,90564	24,87498	22,66834	38,90818	31,04367	34,38343	44,62616	26,94926	29,04634	29,16542	25,10873	23,64342	24,67687	34,1132	40,75127	14,74324	14,2718	18,05212
1/27/2020 3:50:00 AM	60	22,23599	22,11276	24,2662	25,15591	34,30648	25,86697	19,27726	16,41765	17,19662	19,84686	14,76037	13,81804	25,67287	15,58134	18,43273	12,01122	18,07934	20,93543	28,95239	33,00889	27,20594	38,55389	46,98497	57,72222	34,09718	26,657	35,40589	26,26036	29,56427	30,15715	30,04545	37,11698	29,94267	15,53948	26,39423	22,84587	13,70255	14,32188	8,941964	19,37998	16,13126	23,1136	17,63346	17,19565	16,03248	21,02979	17,96599	16,60263	10,80301	15,52166	14,81778	8,074782	10,70927	8,667178	32,71061	31,17782	32,34154	43,12942	45,89599	54,63113	26,35859	33,0303	29,50092	29,83442	22,84877	24,34101	33,56757	25,71922	36,1459	16,16034	28,19124	18,47749	39,57373	29,11445	33,52191	44,86772	48,95502	52,40143	30,96084	29,83532	29,23816	33,81742	30,31858	27,46795	34,52248	36,8424	27,0383	17,90023	22,55388	16,78396	39,29598	41,09278	33,30792	47,75475	52,44847	51,80164	24,94605	36,63524	29,7076	31,22388	34,33501	31,46103	33,9419	39,83242	36,17796	17,07864	17,92972	13,06946	35,11529	37,68105	40,03122	42,84352	45,51787	54,84217	24,97375	23,95295	27,54724	30,1101	26,5835	28,39585	28,75476	29,08488	28,87503	11,39202	20,12993	17,03402	48,62967	26,02136	23,46278	40,61699	31,96867	35,81931	46,63516	28,31309	30,92216	30,66369	27,66944	25,25834	25,63446	36,47581	41,34975	14,62768	14,77108	16,80986
1/27/2020 5:50:00 AM	62	21,67966	22,33587	25,13981	26,07827	36,69499	27,41669	19,1092	16,94788	17,67677	20,76909	15,14547	14,0069	26,31949	15,55813	19,46418	12,66599	18,25396	21,29407	29,85542	35,05913	29,77695	40,70831	48,50588	58,19754	35,51655	28,79214	35,4349	26,91223	30,66264	32,23599	32,55623	39,22731	30,81765	16,23674	28,35779	23,96635	13,59693	14,54092	8,966277	19,09255	16,7698	22,89574	17,77113	17,19337	16,83673	20,37598	17,66537	16,25048	11,10819	15,6641	14,98522	8,083969	10,94938	8,572198	33,7252	34,29252	32,04451	46,62771	51,12629	55,64792	26,53004	35,14997	31,34526	31,05686	23,18095	25,22823	34,38288	26,2024	35,64172	17,06599	28,99902	18,37492	40,50798	28,96303	37,43224	46,22659	50,80909	55,34082	30,99545	29,09655	29,28044	34,18179	30,19369	29,07307	33,50306	37,71518	29,15327	18,22019	22,85298	17,31184	40,15183	40,93364	35,2026	50,05237	55,5783	53,78635	25,8486	39,33984	30,01451	31,30857	34,52551	33,35274	35,88404	42,34479	38,66738	17,77182	18,62808	12,99003	35,98572	40,0668	42,99562	45,57513	47,34679	58,01366	26,60913	24,93148	28,82771	32,53827	26,93213	28,52923	31,19143	29,54016	31,11448	11,22672	20,25669	17,02317	48,68887	28,50588	23,39612	43,48136	34,04543	36,08837	48,40062	28,02954	33,86142	31,5167	28,47384	26,3494	26,77698	38,4697	41,20711	14,15596	15,51206	16,68235
1/27/2020 7:50:00 AM	64	22,56693	23,32732	25,12689	27,16305	38,59423	28,91253	20,09539	17,44129	18,46437	20,15501	15,646	14,5316	26,88294	15,5649	19,69171	12,87032	18,8666	20,66016	32,07463	38,60473	31,25933	42,6655	49,08689	61,55698	36,51546	29,57118	37,86231	28,0104	31,4691	34,52213	34,10076	40,38144	32,5391	16,52368	28,93913	24,00012	13,07713	15,11867	9,647161	19,41444	16,86457	23,35606	18,19263	17,28884	17,08133	20,6994	17,9347	16,82658	11,22334	15,87865	15,4778	7,942363	10,93481	9,014768	35,10416	36,57659	33,12452	47,47382	53,02678	58,97313	27,35266	35,96534	32,32483	31,62537	22,96765	24,7181	36,26091	27,08769	37,84759	16,05189	29,45167	18,91081	42,5514	30,48368	37,9932	48,21998	52,52259	56,16891	32,03367	29,16999	29,77923	34,6473	31,18161	29,77668	35,07294	38,18129	29,38681	19,00586	23,19864	17,33076	40,97646	42,79689	34,97949	50,97673	57,31502	54,77102	27,98381	40,0458	30,93433	32,58165	35,26926	34,3388	36,07855	42,31004	39,12716	18,08438	18,35682	13,09619	36,79115	44,17793	44,56523	48,99723	49,97472	60,86028	25,62465	25,6004	29,82751	31,86264	28,56757	29,17226	32,69507	30,95705	31,57528	11,49577	20,01803	17,6423	50,82187	28,14178	24,6265	44,84085	34,10767	36,96087	49,8557	30,33972	34,96394	33,0066	28,49103	27,33905	28,30391	39,82288	42,21935	14,35152	15,22678	16,8406
1/27/2020 9:50:00 AM	66	23,48509	22,56528	24,30828	29,05545	38,95108	29,31802	20,65305	17,11034	19,1885	21,20427	15,89765	15,21794	27,7857	15,495	18,72106	13,04287	19,69455	21,64042	32,68719	39,95303	31,63897	44,82841	50,49709	63,18807	36,63005	29,31732	39,75686	27,74176	32,91273	35,40341	34,00303	42,15808	32,48169	16,72359	29,64744	23,60612	13,62138	14,73579	10,13297	19,50562	18,1384	22,94374	18,05095	17,17624	16,7231	20,46295	17,86396	17,34479	11,09997	16,55566	14,47951	7,913282	10,78926	8,683479	35,98862	37,44598	34,43192	51,14901	54,63155	60,17594	27,1913	36,71254	34,34329	32,61219	23,24347	24,14829	38,18489	27,84269	38,35966	17,37463	29,58934	18,77204	43,96642	30,74636	40,23175	49,93369	53,4013	56,44314	31,68842	30,75535	29,33321	36,35009	30,904	31,09465	36,84419	40,60545	31,47119	19,70097	23,36946	16,46704	44,28914	45,99359	35,86877	53,71988	60,72641	56,90187	27,0977	40,55593	32,83232	33,0245	37,29699	34,01339	36,89545	44,20383	40,65311	18,09771	18,76879	12,84165	39,5041	44,86255	45,80902	50,49735	50,80342	61,34781	25,64614	26,0387	30,19749	30,88251	29,88872	30,44367	33,98507	32,83074	33,70932	11,43568	19,50597	17,55851	52,2639	30,06569	26,14756	47,1502	35,5131	39,37666	52,242	33,04977	36,54295	35,384	29,0328	29,0779	29,52241	40,36114	44,19775	14,80023	15,34103	16,7776
1/27/2020 11:50:00 AM	68	23,69073	24,67887	26,33054	29,55246	38,05759	30,45314	20,37833	17,89145	19,42846	21,60236	15,99877	16,26229	27,65238	15,48243	19,90136	12,91162	19,01291	21,36847	33,75857	41,68835	31,90076	46,92598	52,18888	66,56484	38,2414	30,55544	39,13496	29,1572	33,32449	35,3891	35,0505	41,5636	33,5579	16,91686	30,14499	24,14028	13,35102	15,2732	9,812806	20,78422	18,89078	22,98844	18,11415	17,60244	16,40791	21,43036	17,58102	17,4618	11,13223	16,20655	14,76652	8,207546	10,70962	8,997983	37,01266	39,25702	36,47498	52,91212	55,43456	60,92749	27,67331	38,15712	34,55764	32,66861	24,61828	24,51011	38,7471	28,66179	42,01218	18,16534	30,75984	18,5407	45,07446	32,09342	41,74625	52,45014	53,93933	61,78321	33,29285	30,58258	30,39035	35,91589	31,8444	31,73367	38,5941	41,7939	32,92427	20,26926	23,89762	16,8091	45,4521	47,80173	37,07222	57,76705	60,67874	59,94695	27,3278	43,02146	33,63139	34,62857	39,14367	36,3637	39,04875	45,15329	42,34485	18,27269	18,70158	13,30639	40,67688	44,85625	45,60897	52,76159	53,34486	64,48767	28,36421	26,60636	31,03781	33,75959	30,88134	31,17381	37,00555	34,19623	35,07612	10,8841	19,70629	18,83165	54,04924	32,65798	26,07351	48,74109	37,09888	41,70757	54,68944	34,10389	36,90305	36,39851	29,93956	29,16197	29,86848	40,03833	45,40582	14,59902	15,27527	16,66149
1/27/2020 1:50:00 PM	70	24,0252	23,89209	27,03968	30,46648	40,35333	30,33668	19,71458	18,39329	19,72328	20,53603	16,40086	16,0119	28,98286	15,75127	19,61166	12,34299	19,90233	21,34063	36,16227	40,4157	34,7916	48,27323	56,57522	67,72594	39,18905	30,885	39,07769	28,55161	32,90651	36,62308	36,1785	42,41607	34,74545	17,12872	29,91863	24,56689	12,78038	15,88176	10,28128	22,2887	18,59251	22,76802	17,73452	18,63174	16,96218	21,66833	17,08817	17,67822	11,00292	16,57155	14,68412	8,152768	10,49445	8,807401	38,16811	40,6509	37,59208	55,7863	57,65446	64,08688	27,79122	39,2624	34,59985	34,07486	25,51316	24,16073	39,30136	30,26484	43,81376	18,18434	31,14825	18,90922	47,24379	34,06858	43,55666	55,21379	58,40683	62,46014	34,0942	30,85489	31,37372	36,62591	32,08534	32,26708	40,00131	42,57046	34,12557	20,57955	24,43413	16,831	46,67081	50,77565	39,0174	58,94251	63,00495	61,99858	29,19941	42,25706	35,87837	34,61145	40,85564	36,5748	41,42635	46,40805	43,17715	18,18855	18,98914	12,22957	42,9751	48,18882	47,13121	53,96095	56,21215	67,46249	27,62316	27,21603	31,61424	34,9915	31,28419	31,44977	37,90969	35,99181	36,10749	11,07572	19,59135	19,9732	54,66415	33,55707	26,96197	49,38308	40,06272	42,97649	56,19964	35,4195	38,47093	38,42203	32,85768	31,4441	29,67713	41,65706	45,79832	14,97085	14,32685	16,86015
1/27/2020 3:50:00 PM	72	25,70755	25,92085	26,94435	32,69292	42,5326	32,15677	20,9681	18,08259	19,84817	21,11475	16,16766	16,7106	28,77065	16,04699	20,734	12,91618	19,93134	21,17574	37,78536	45,45218	35,31955	50,11874	58,6647	70,17374	40,0514	30,9174	41,11558	30,52436	35,2131	37,85886	37,59705	46,19253	34,59052	17,674	30,52788	24,9093	13,59299	15,99829	10,43939	21,8281	19,43827	23,03734	17,97718	17,40516	17,12036	21,93303	17,19925	17,75102	11,44715	16,31845	14,40256	8,107247	10,28701	8,739293	39,91158	40,09118	37,29118	57,47299	60,98565	67,05522	28,26715	37,46318	36,20821	35,19376	25,99787	25,72944	40,11543	30,41756	44,52461	18,75393	30,62182	19,63334	48,47128	34,31643	45,05609	59,1751	60,72598	66,77325	35,76343	30,686	32,69452	38,39101	31,49557	32,54158	40,58086	43,83068	35,78394	20,28825	23,49262	17,10433	49,9752	53,60743	40,1262	59,95869	63,51481	65,74202	30,91132	42,29042	36,7928	36,69188	41,55435	36,46462	41,91866	47,56797	46,2	18,64528	18,42417	13,28622	42,38022	50,77345	50,77353	57,30562	57,81437	67,37746	27,95459	27,0345	32,41814	36,59075	32,89726	33,01393	38,42085	37,35121	35,16661	10,9938	19,20956	19,91842	58,37769	34,43682	28,5597	52,41198	40,49983	44,94191	58,22799	36,02909	39,5997	38,7049	32,78273	32,86127	30,84908	42,56473	43,99695	13,86805	14,45326	16,32143
