# Supplementary material for: Neuroblastoma signalling models unveil combination therapies targeting feedback-mediated resistance
Source: PLoS Comput Biol. 2021 Nov 4;17(11):e1009515. doi: 10.1371/journal.pcbi.1009515 (PMC8604339; doi:10.1371/journal.pcbi.1009515)
Supplement: S2 File — (ZIP) [file pcbi.1009515.s023.zip › drug_sensitivity/SCH_AZD_synergy_IMR32_KELLY/KELLY_SCH_AZD_rep2_20200121.txt]

Label: KELLY_SCH_AZD_synergy_rep2
Metric: Phase Object Confluence (Percent)
Cell Type: KELLY
Passage: 1
Notes: 
Analysis Job: KELLY_SCH_AZD_synergy_rep2_200124

Date Time	Elapsed	A1, Image 1	A1, Image 2	A1, Image 3	B1, Image 1	B1, Image 2	B1, Image 3	C1, Image 1	C1, Image 2	C1, Image 3	D1, Image 1	D1, Image 2	D1, Image 3	E1, Image 1	E1, Image 2	E1, Image 3	F1, Image 1	F1, Image 2	F1, Image 3	A2, Image 1	A2, Image 2	A2, Image 3	B2, Image 1	B2, Image 2	B2, Image 3	C2, Image 1	C2, Image 2	C2, Image 3	D2, Image 1	D2, Image 2	D2, Image 3	E2, Image 1	E2, Image 2	E2, Image 3	F2, Image 1	F2, Image 2	F2, Image 3	A3, Image 1	A3, Image 2	A3, Image 3	B3, Image 1	B3, Image 2	B3, Image 3	C3, Image 1	C3, Image 2	C3, Image 3	D3, Image 1	D3, Image 2	D3, Image 3	E3, Image 1	E3, Image 2	E3, Image 3	F3, Image 1	F3, Image 2	F3, Image 3	A4, Image 1	A4, Image 2	A4, Image 3	B4, Image 1	B4, Image 2	B4, Image 3	C4, Image 1	C4, Image 2	C4, Image 3	D4, Image 1	D4, Image 2	D4, Image 3	E4, Image 1	E4, Image 2	E4, Image 3	F4, Image 1	F4, Image 2	F4, Image 3	A5, Image 1	A5, Image 2	A5, Image 3	B5, Image 1	B5, Image 2	B5, Image 3	C5, Image 1	C5, Image 2	C5, Image 3	D5, Image 1	D5, Image 2	D5, Image 3	E5, Image 1	E5, Image 2	E5, Image 3	F5, Image 1	F5, Image 2	F5, Image 3	A6, Image 1	A6, Image 2	A6, Image 3	B6, Image 1	B6, Image 2	B6, Image 3	C6, Image 1	C6, Image 2	C6, Image 3	D6, Image 1	D6, Image 2	D6, Image 3	E6, Image 1	E6, Image 2	E6, Image 3	F6, Image 1	F6, Image 2	F6, Image 3	A7, Image 1	A7, Image 2	A7, Image 3	B7, Image 1	B7, Image 2	B7, Image 3	C7, Image 1	C7, Image 2	C7, Image 3	D7, Image 1	D7, Image 2	D7, Image 3	E7, Image 1	E7, Image 2	E7, Image 3	F7, Image 1	F7, Image 2	F7, Image 3	A8, Image 1	A8, Image 2	A8, Image 3	B8, Image 1	B8, Image 2	B8, Image 3	C8, Image 1	C8, Image 2	C8, Image 3	D8, Image 1	D8, Image 2	D8, Image 3	E8, Image 1	E8, Image 2	E8, Image 3	F8, Image 1	F8, Image 2	F8, Image 3
1/24/2020 3:50:00 PM	0	7,374765	9,601638	6,506547	7,875635	10,53299	10,6393	6,871339	12,04341	9,651787	6,518154	7,715587	7,546487	8,06746	10,60725	8,396123	8,312888	6,240261	8,644867	9,20839	9,69489	7,873494	10,5314	13,66255	10,87167	12,77119	14,32823	14,68439	12,3595	11,41392	15,16848	9,853835	14,50424	16,91368	6,945804	8,049569	9,461207	7,740315	9,7849	8,71947	11,87362	16,42808	17,19013	15,58563	16,12408	18,99508	15,73331	16,04167	16,71779	11,2156	13,35923	16,26044	7,897117	8,598655	6,747277	10,51172	10,25675	10,07453	9,423146	12,11683	13,38106	15,17898	14,19527	18,1143	11,04643	17,91473	16,77919	12,54089	12,93283	14,13634	7,824243	8,408419	10,06776	6,671917	6,994985	10,33433	15,22346	13,90059	15,50356	13,22461	17,9061	18,80222	16,77512	17,01267	16,93744	9,721142	12,66109	13,69391	8,043283	8,912259	7,671792	9,049238	7,214647	9,130195	13,17743	15,05257	13,02857	16,79487	13,69391	17,8201	12,30044	15,97646	15,37881	10,39608	12,05688	14,94488	6,088224	7,365094	8,804501	9,2412	9,057597	8,37395	14,4284	12,25098	11,36674	10,2495	12,49192	12,78964	13,82543	14,69517	15,85413	11,2795	12,12091	17,2688	8,869638	9,5193	9,19022	12,69507	7,045757	8,296449	10,31181	8,733075	9,665949	7,681117	8,00232	7,655144	7,879643	8,611916	11,54129	8,003841	9,578084	8,416638	5,312086	9,61642	10,43511
1/24/2020 5:50:00 PM	2	7,101292	7,96571	6,730977	6,684903	10,3174	9,388193	8,529026	12,92454	11,3762	6,390224	7,43652	10,25358	9,218198	11,84302	9,032383	7,943606	7,50076	8,364832	10,42917	10,71059	9,194091	11,37254	13,64936	11,82685	11,12684	15,11708	14,8403	11,3925	12,97255	12,5212	9,030173	15,38206	15,90773	7,40578	10,0163	9,405462	6,772492	11,06736	12,24642	12,27723	17,90748	17,328	16,69402	18,53807	15,48353	13,90114	17,62199	16,76938	11,78513	12,96861	17,96025	7,974898	8,138056	7,634491	9,538711	9,150502	8,959578	8,843737	12,28103	13,37415	15,14499	16,37551	19,32741	11,53218	16,50801	17,69769	12,10371	12,30624	13,59527	8,837795	6,941797	8,429144	9,347715	7,613836	9,985562	13,15747	15,38323	15,5665	16,61099	19,74794	18,57233	15,04711	15,493	18,89278	9,729083	11,01811	15,0038	7,472577	10,43276	8,84125	8,86142	9,713819	10,25537	14,62954	14,66919	12,83184	16,57031	12,81865	19,06146	13,35944	14,53768	15,22512	10,27347	13,76029	16,5167	8,20658	9,063327	8,204643	7,544002	8,25224	8,585943	19,87732	12,04134	13,38825	11,11634	11,96024	11,80675	12,48667	14,75658	15,24198	10,9212	12,85077	14,9455	7,000857	11,73712	8,563219	14,99592	8,152975	9,869169	12,53765	8,320969	9,327476	8,71636	7,992581	7,74073	8,058619	8,921862	11,39064	7,046792	9,694132	8,722507	5,72143	8,674499	11,6007
1/24/2020 7:50:00 PM	4	8,014408	8,953567	7,561893	7,475339	11,29517	10,61036	9,823165	13,45104	12,28207	6,999475	7,63387	10,71259	9,665399	12,30783	9,238368	9,185733	8,032716	8,730105	11,10024	11,6791	10,05865	12,22059	14,71126	13,49214	12,50484	15,34469	16,13209	12,05156	13,57351	13,43453	9,536708	16,3063	17,0403	7,891247	10,30628	10,08475	7,286071	10,88797	12,52804	12,81969	17,33498	18,30328	17,20284	18,07499	16,24744	14,8682	18,48067	16,84323	12,56017	13,28982	18,13847	8,091084	7,645681	7,662743	10,21773	9,650822	10,00339	9,897008	13,32746	15,04456	16,25138	17,05916	20,30193	12,07415	17,14909	19,00005	12,66592	12,98961	15,19259	8,670288	7,463459	9,288309	9,990469	8,583044	10,24108	13,85928	16,14812	16,75854	18,55493	21,56823	19,43136	15,93439	17,00576	20,9795	9,860815	11,06964	15,28563	7,901678	11,0742	9,817916	9,301573	9,783378	10,88424	15,01886	16,16366	13,61233	18,6039	14,20853	21,29069	15,23438	15,14299	16,21761	10,1693	14,48828	17,51789	8,568813	9,555149	8,983269	8,14752	8,953636	8,956882	21,68373	12,85892	15,40741	12,48183	13,12908	12,55754	12,85795	15,55206	15,85046	11,13382	13,53959	15,84618	7,108202	12,40233	9,276153	15,47766	8,480742	10,06238	13,68148	9,218887	9,594799	8,76568	8,940858	8,585254	8,989624	9,828209	12,76263	8,072157	10,87188	8,742332	5,906623	9,273528	12,9798
1/24/2020 9:50:00 PM	6	8,110355	9,357318	7,877225	7,994862	11,00057	11,41972	9,63286	14,29266	12,70958	7,508428	8,005499	10,10499	10,002	12,37953	9,608614	9,231462	8,105867	8,964828	11,08436	12,31163	10,84259	12,53405	14,94046	13,66573	12,53972	17,23247	16,94947	12,22162	14,27104	13,77114	9,831939	16,83763	17,43348	8,463611	10,83817	10,28218	7,598986	10,90324	12,26749	12,81858	16,30657	17,19696	17,04617	18,31786	16,07144	14,30109	17,92275	16,54123	12,70599	12,7504	17,47541	7,961497	7,500137	7,629725	10,1184	9,903915	10,40099	9,922566	13,3839	15,5982	17,04568	17,8956	21,44763	12,349	18,16271	19,44767	12,86749	13,54975	14,89694	9,272559	7,872181	9,410162	10,60628	8,966485	10,70278	13,82813	16,36093	16,79632	18,3198	22,60839	19,9339	15,79548	17,80587	21,19743	9,548241	11,17519	15,18796	8,086663	11,89206	10,29426	9,78027	9,894108	11,83977	15,16875	16,51857	14,41873	19,11369	13,66165	22,31757	15,28383	16,64284	16,98911	10,71245	15,24826	18,86114	8,804362	10,28232	9,328995	8,20582	9,533598	9,900047	20,78105	13,5981	15,18381	12,90237	13,44392	12,88096	13,49849	16,57321	16,49867	11,23342	13,59748	15,99884	7,667232	12,67746	9,406014	16,71723	9,023888	10,75645	14,99427	9,11707	10,29655	9,465697	9,448496	8,766303	9,819367	10,47987	13,15063	8,708624	10,77144	8,791033	6,909193	10,04414	12,40419
1/24/2020 11:50:00 PM	8	8,528127	9,294459	7,791432	8,493727	12,06849	11,84661	10,25911	14,44525	12,68726	7,67946	8,555345	11,61396	10,44298	12,84676	9,98812	9,890032	8,466926	9,477854	12,41959	12,22459	12,34361	13,80167	15,94068	13,85513	13,56743	17,45393	17,41234	12,69189	15,16275	14,82109	10,40589	17,61087	17,6986	9,252803	11,46821	11,04989	7,094732	11,27431	12,10737	12,55415	17,1024	17,10682	17,04403	17,08637	15,24709	14,01304	18,09986	16,67793	12,82936	12,48232	17,12119	7,930552	8,009503	7,697764	10,74498	9,95089	10,22539	11,12705	14,09248	16,27369	16,85718	18,0926	23,213	12,90893	18,85776	19,72432	13,37651	13,54402	15,82491	9,853904	8,437155	9,409604	11,16386	9,534775	11,78292	15,03336	17,69328	16,81	19,52849	23,58719	20,85233	18,79518	19,02085	21,0465	11,66943	11,48217	15,52926	7,914526	12,19765	10,01851	9,605509	10,66879	12,60741	15,83064	17,32855	14,81875	19,39192	14,56828	22,68823	16,29856	16,54834	17,91777	11,58502	15,57603	19,02782	8,818871	11,13906	9,209494	8,819353	10,44782	10,32963	22,15517	14,16563	14,86599	12,90513	14,25556	13,06905	15,74443	17,34762	18,38548	12,79806	14,47385	16,25083	8,038447	13,98735	9,30461	17,13887	9,72404	10,8151	15,55634	8,985895	10,56532	9,584231	9,554182	9,148775	9,954135	10,88252	13,80996	9,001437	11,16144	9,779095	7,125263	10,96147	13,42113
1/25/2020 1:50:00 AM	10	8,821079	9,125774	8,26557	8,843876	12,76933	12,53716	10,61857	14,40477	13,47791	8,284153	8,853477	11,61231	10,53154	13,51618	11,11848	10,35422	9,086746	10,11121	12,86334	12,58676	12,48018	14,36878	18,11063	13,38231	14,05124	18,72037	19,11307	13,68127	16,28993	15,95201	9,860397	18,39972	19,2995	9,220201	12,51161	11,19723	7,487635	11,36225	12,05025	12,65038	18,59797	17,5746	17,63304	17,51651	16,66536	14,95531	17,89083	17,44412	13,12604	13,33686	17,30044	8,693911	8,561354	8,064075	10,89833	10,72399	11,23508	11,78334	15,5513	17,18542	17,44322	19,63859	23,85728	13,00343	19,52344	20,33999	14,3904	13,74226	16,96812	10,31685	9,060082	9,914416	11,72517	10,19514	12,94388	15,99249	18,70731	17,76429	20,47434	24,10104	22,53005	18,5972	19,44242	22,5869	11,51214	11,70507	16,6932	8,483158	12,32613	10,75631	10,71307	12,0211	12,8985	16,30941	18,89237	16,33628	20,83389	15,44968	23,69191	16,33268	17,53192	18,5684	12,49938	15,94026	20,57105	9,458719	11,26775	9,789664	8,959025	11,01183	11,09693	24,23036	15,95443	16,8062	14,79215	14,41161	14,12757	15,29578	18,96593	19,33183	12,59698	14,78435	18,15249	8,475078	14,03466	9,747388	18,07181	10,42924	11,26209	16,31003	9,265582	11,0101	10,01582	9,983561	10,02832	10,68793	12,1167	14,5528	9,792909	10,89702	10,24529	7,993825	11,9858	13,77632
1/25/2020 3:50:00 AM	12	9,7458	10,14962	8,887946	9,125083	13,12562	13,96469	11,00167	15,6623	15,1224	8,789994	9,062984	12,0921	11,19743	14,27995	11,56298	10,62673	10,09201	10,44298	12,86908	13,28615	12,89028	14,58941	19,00254	15,49555	14,94329	19,91269	20,78539	13,66884	16,83846	15,5352	10,33799	19,39407	20,87064	9,258056	12,03249	11,88668	7,66903	12,04534	12,60796	12,76933	18,32781	17,96903	19,01587	17,64161	16,97765	15,47773	18,30867	17,25077	13,73474	13,51935	18,44489	8,764436	8,473487	8,064767	11,47311	12,07332	11,63475	12,69852	16,17837	17,88842	18,76395	20,60663	25,12773	13,41878	20,44789	21,78175	15,41238	14,88983	17,15276	11,29013	8,893886	10,14754	12,16788	10,65967	12,12713	16,83763	19,65724	19,5729	21,43941	25,92714	22,43003	20,38296	19,69821	23,46154	11,91645	12,25968	17,47417	9,747389	12,7799	12,40032	11,30112	12,21527	13,42424	17,24829	19,52572	17,36516	21,98373	17,36074	24,43095	17,07532	19,01415	19,52973	13,47356	15,44568	21,37565	9,966912	12,00182	10,85875	9,740137	11,04305	12,15918	25,64338	15,88687	17,93843	16,76296	15,5868	15,60524	17,02648	18,76962	20,59398	13,61606	15,63273	19,33238	8,82695	14,77993	10,95885	18,50499	11,51387	12,49357	17,43542	10,18727	11,2444	10,43269	10,50453	10,61125	11,9523	13,05199	15,29751	10,09705	11,77325	10,58017	8,335612	11,8234	14,82579
1/25/2020 5:50:00 AM	14	10,27354	10,89937	9,457821	9,663946	13,81376	14,46956	11,1249	16,3434	16,18279	9,352344	9,49768	13,26433	11,4477	13,95032	12,02939	11,03545	10,03848	10,89371	14,54735	14,54023	13,95177	15,90138	19,3958	16,91278	15,88874	21,20309	21,99202	16,36605	17,10737	17,29436	10,7474	19,84962	22,10585	9,24942	12,25098	11,36391	8,253136	12,60057	13,36483	12,92669	18,37637	18,62076	20,02777	18,76085	17,3749	15,71549	18,78481	16,91299	13,79255	13,3801	18,72548	9,100633	8,891123	8,243329	11,60781	11,90719	12,17382	13,18841	16,96231	17,98201	20,49576	20,94869	25,29868	13,86453	22,05646	23,09495	16,56955	14,66091	18,19635	11,42027	9,707807	10,53824	12,2791	11,62156	13,70158	17,50103	20,27686	20,42731	21,79867	27,25126	24,33598	21,06508	20,59136	24,26482	12,34147	12,66136	18,01655	9,530283	13,48274	12,60306	11,7631	12,4368	13,78219	17,9472	20,64724	18,53994	23,72534	17,31108	26,03932	19,77392	20,46122	20,67191	13,39239	16,62937	21,67178	10,13104	12,18059	10,36645	9,766937	11,88819	12,40516	27,37691	16,34712	19,69621	16,74783	15,85931	15,98834	17,91135	19,02948	20,8993	14,28506	16,47761	19,72301	9,09006	14,97389	11,1821	19,36215	11,92639	13,37112	18,3399	10,05844	11,55255	11,28447	10,83223	10,85019	12,51616	12,98084	15,79983	10,81012	12,52604	11,11813	8,750967	11,95782	15,91098
1/25/2020 7:50:00 AM	16	10,40126	11,24606	9,225867	9,766938	13,55058	14,33066	11,66383	16,86637	16,69057	9,751257	9,50507	13,37927	12,21416	14,74414	12,66841	12,18557	10,19528	10,79127	13,95481	15,01271	15,3201	16,31714	20,11039	18,01351	16,3331	22,48722	22,80891	16,33213	18,06207	17,67124	11,30782	21,00361	22,69873	10,30787	13,21473	11,65002	8,091982	13,19373	13,555	13,27089	18,6966	19,02914	20,14105	20,07253	17,27854	16,80102	19,37493	17,81775	14,16508	14,56296	18,75255	9,456095	9,467286	8,447377	11,95734	12,50705	12,63581	13,55652	17,43438	18,71284	20,88611	22,52176	27,43231	14,52469	22,72512	23,84408	16,38	15,08455	17,73071	11,6905	9,479028	10,68123	12,90106	11,9927	14,33791	17,36634	20,89826	21,07379	23,471	28,17763	26,12428	21,84709	22,73127	25,82497	13,24858	13,15222	18,21203	9,413476	14,05483	13,11298	12,21789	13,19263	14,65165	19,44939	21,34118	19,65144	23,94252	18,52088	27,26825	20,00429	20,94227	20,78954	14,0864	17,23088	23,54851	10,22539	12,68409	11,22106	10,7675	12,42941	12,3595	27,8	17,4368	19,22987	17,27654	16,91341	16,47077	17,99369	20,48747	22,01053	14,91593	16,73623	20,92438	9,422318	16,08657	11,93054	20,37626	11,91237	13,17108	18,68079	10,85786	12,0796	12,26058	11,3034	11,32875	13,05095	13,3917	17,45924	11,18756	13,03161	11,41931	8,901899	14,09573	16,51643
1/25/2020 9:50:00 AM	18	10,87906	11,31686	10,09173	10,52166	13,33292	15,13214	12,07249	18,53166	17,36061	9,580709	9,755747	13,42859	12,10164	15,73553	12,43562	12,21555	10,06915	11,63524	15,10472	15,69442	15,70333	15,63771	20,85937	17,75828	17,40841	22,97662	23,35565	17,02731	18,21722	18,63692	11,48237	22,0372	22,08438	10,64676	13,52536	12,63518	8,760432	12,91681	13,58815	13,7013	19,32043	20,4311	20,37432	19,63901	17,71614	16,35271	19,52096	18,42562	13,9383	15,18892	18,8561	9,068095	9,581676	8,381894	12,68657	12,78971	13,10732	13,70524	17,53185	19,94122	21,84378	23,97657	29,32374	15,76316	23,7853	24,84313	16,8321	16,1573	18,54464	12,07546	9,862607	12,15158	13,34259	12,31522	14,98218	18,23061	21,83763	22,20214	25,69843	29,66076	27,14164	23,06394	23,14469	26,64926	13,18482	13,63824	19,20908	10,29862	14,05394	13,35861	12,47506	13,02463	15,10569	19,79719	21,14252	19,74138	26,37192	19,2785	28,58263	20,25496	21,92156	21,90049	13,58097	17,22743	24,67224	10,84839	12,94202	11,51629	11,34429	12,10723	13,15187	29,34261	17,81312	20,36672	17,64396	16,78652	17,51768	18,87931	22,74681	23,28526	14,64364	17,2228	20,41342	10,4731	17,40965	12,27032	21,55525	12,4551	13,06193	19,28492	10,93798	12,5842	12,41891	12,49613	11,8082	13,00647	14,11334	17,40454	12,09086	13,68251	12,44806	8,96303	13,63022	16,47374
1/25/2020 11:50:00 AM	20	11,27618	11,12449	9,560815	10,95456	14,45022	16,05479	12,13542	18,46313	18,10034	10,53651	10,31098	13,42486	12,56383	16,49888	12,78915	12,88897	10,43421	12,12243	15,45797	16,69236	15,69366	16,99001	20,99849	18,16078	17,12595	22,47955	24,47958	17,68167	19,62885	19,62983	12,27516	22,65004	23,3075	11,10238	14,16542	12,80891	8,813827	12,36744	13,81141	14,09572	19,15617	20,45977	21,01687	19,54209	18,31385	17,25402	19,87345	18,85541	13,7719	15,56318	18,31683	8,726653	9,990675	8,747029	13,3888	12,95121	13,81341	13,9296	17,93919	21,10225	22,00086	25,40721	30,24702	15,49182	24,33397	25,92845	17,42077	16,27349	18,16735	12,99569	10,43345	11,65914	13,72403	12,77506	15,58818	18,63886	22,0452	22,39521	26,85242	30,63619	28,0935	24,59418	24,43019	27,97456	14,09828	14,26103	19,33349	10,25586	14,68322	12,85629	12,96391	13,16976	15,55075	20,96285	22,77879	20,09871	27,21879	20,28011	28,06552	21,21747	23,66352	22,7486	13,99709	18,83462	24,1503	10,73511	12,676	10,95947	12,00003	13,23476	14,05338	29,78814	18,4279	21,40376	18,18986	17,97407	17,54428	19,81322	24,22752	24,66789	15,76799	17,68029	21,94836	10,53824	17,03871	12,09964	23,17646	13,26585	14,14028	19,86309	12,14074	13,30881	12,42844	12,77368	11,99519	13,65018	14,30454	17,20008	11,77139	13,43446	12,52576	9,093379	13,93809	16,90898
1/25/2020 1:50:00 PM	22	11,64332	11,40342	10,36914	11,01259	15,06258	16,62204	13,30418	19,12225	18,70137	10,92106	10,32031	14,13759	12,13065	17,391	12,42042	13,06566	10,32487	12,45434	16,62225	16,89192	16,66715	17,76007	21,30933	19,21385	18,46092	21,83646	24,47882	18,2923	19,63182	19,9026	12,84435	22,46816	23,37955	11,01818	14,53615	12,56424	8,51452	12,55381	14,3549	14,49077	19,48759	20,61112	21,07717	20,22042	18,18758	17,29388	20,4595	19,26586	13,14275	15,49527	19,51916	8,447032	10,3373	8,230756	13,92007	12,57813	13,95661	14,84195	18,945	21,51001	22,6673	26,3405	31,12345	15,8131	25,62444	25,13421	18,29713	17,31142	19,04033	12,605	10,07288	12,77693	14,76791	12,92164	15,81842	18,71284	23,76251	23,28678	26,88005	32,67795	27,67048	25,17525	24,90502	28,04522	14,42632	15,06797	19,18228	10,43919	15,13767	13,49207	13,23055	13,92573	15,14133	22,05646	23,86957	21,47698	28,16755	20,75086	29,76397	22,408	24,417	23,83517	14,8327	18,78067	25,2935	11,58405	13,3763	11,37848	12,45075	15,24881	14,94378	30,77068	18,73135	22,29229	19,69607	18,58463	17,95604	20,24267	24,52725	25,30677	15,86069	17,75496	22,20387	11,34277	17,25948	12,44564	22,42215	13,10635	14,25992	20,79859	12,50877	14,54845	13,27275	13,6524	12,21796	13,97864	14,93839	19,12571	12,59843	13,30577	12,48197	9,376589	13,9526	18,00667
1/25/2020 3:50:00 PM	24	12,41925	12,67145	11,33006	11,44963	15,83768	16,85697	13,15443	19,79913	18,50181	11,3407	11,05742	14,9093	12,9253	17,1654	13,31973	12,64326	11,30519	12,87142	17,39542	17,20304	17,35017	17,58475	22,76518	20,21704	18,62463	23,80754	24,51315	19,50735	20,27534	21,87777	12,95763	22,25312	22,43023	11,17284	15,22401	12,53378	8,836069	12,21624	14,46197	14,1552	20,04905	21,38933	20,78836	19,89487	18,2436	16,80958	21,64179	19,01995	13,67194	15,71894	19,29473	8,980023	10,06935	8,596652	14,0413	12,8831	14,04938	15,17269	18,8425	23,11872	24,29681	25,81558	31,34305	16,95382	26,88129	27,26791	19,19478	16,66135	20,61623	13,34203	10,43753	12,74087	14,71444	12,24691	15,36672	20,23431	26,5815	25,18333	27,43044	32,36931	28,29189	25,88003	25,49286	29,75216	14,58541	15,52816	20,30027	10,67328	15,09774	14,13137	13,66987	13,91599	15,81558	22,3097	25,94399	22,94195	29,95061	22,73154	32,36904	22,0423	24,64219	25,17214	15,12586	19,71223	25,56899	11,5263	13,28374	12,23489	12,39577	14,2832	14,99343	32,55506	19,2095	22,47271	19,70415	18,62856	18,42707	20,79196	25,85295	25,95332	16,87403	18,09095	20,86586	11,32211	18,04543	13,03347	24,19264	13,30584	14,81053	21,5386	12,83633	15,27029	14,00945	14,08392	12,9032	14,78807	15,87947	19,43924	13,73211	14,19934	12,93193	10,08137	15,26332	18,64763
1/25/2020 5:50:00 PM	26	12,79744	12,93725	11,33711	11,97551	16,71854	18,16506	14,09939	20,50626	19,93113	12,16671	11,44659	16,15157	13,10255	18,46395	13,35641	14,01574	11,72462	13,16562	17,52887	18,08079	18,19166	19,24058	24,22103	20,74243	18,85196	24,74476	27,06593	20,15141	20,95014	22,88462	13,47459	23,24112	23,81555	11,4602	15,76972	12,97759	8,990661	12,00493	15,30967	13,86453	19,45188	20,65291	20,81683	19,74386	19,36188	17,08775	22,2152	18,75767	13,85355	15,24135	18,90128	8,835311	10,13532	8,248301	14,42778	13,60729	14,88913	16,50627	18,99923	23,20237	24,83588	26,05091	31,51781	17,44612	26,61341	28,31027	20,32203	16,68235	20,24177	13,80609	10,77945	12,31474	14,88278	12,70087	16,77221	21,33406	26,20807	24,86226	29,09828	33,08984	28,62456	26,48458	27,51471	32,5523	16,33973	15,09878	20,27707	10,67515	15,87388	13,90563	14,51937	14,63707	16,4774	23,49221	25,88866	23,00826	31,34014	22,51686	33,47632	23,24478	25,58956	26,61376	16,08684	20,16461	26,00139	12,04783	14,18214	11,78299	12,98478	15,53589	15,75701	34,31332	19,10505	22,71414	20,86684	19,72238	20,17669	22,51471	26,1899	27,03242	17,91681	19,38557	22,33733	12,1024	18,63333	13,29797	25,05181	13,38217	16,01231	21,68235	13,21729	15,06085	14,56247	14,81439	13,01241	15,01941	16,76303	20,12289	14,12246	14,37272	13,48088	10,46758	15,59661	19,12674
1/25/2020 7:50:00 PM	28	13,3535	13,94763	11,20013	12,87467	17,02607	19,08743	15,18333	21,44017	19,34274	12,72705	12,55789	17,60016	14,18318	18,28471	13,752	14,27699	11,9494	13,52778	18,70434	18,62325	18,10227	21,18507	24,76079	22,96585	19,48711	27,1263	27,70654	19,99123	21,07496	23,34038	12,96813	23,88802	23,42859	11,66383	16,43312	13,78972	8,795245	11,5509	15,20744	13,74268	18,64425	20,0393	20,04152	20,86828	18,46928	17,22238	22,22625	19,14366	14,0051	15,25455	18,82108	8,884077	10,43718	8,353364	15,36521	14,52123	15,36058	16,87942	20,10126	25,02798	25,29807	27,37027	32,23157	18,21176	28,08023	30,32127	19,87601	17,12229	19,97486	14,22593	10,76674	13,10379	15,72143	13,28533	17,50076	21,9733	26,09188	26,58467	28,85092	33,12963	30,36299	26,46069	28,20319	33,63554	15,86573	16,38552	21,28475	10,72102	15,43324	14,1342	14,93383	15,93674	16,99208	24,54811	26,38318	24,027	33,37906	23,55486	32,87646	23,32629	27,13058	27,31523	15,85578	20,63301	27,81872	12,44923	14,57967	12,00058	14,15845	15,90213	16,32481	34,66553	20,49051	23,10849	21,94946	20,82871	21,2049	22,9003	26,53356	28,42196	18,2168	18,59058	22,50794	12,61584	18,20078	13,07996	27,07795	13,53987	15,98827	22,8469	13,37478	15,2694	15,90324	15,17898	13,53483	16,71716	17,35957	20,65222	15,0878	15,56366	13,64542	10,8057	15,7731	19,02133
1/25/2020 9:50:00 PM	30	14,43834	15,5504	12,56638	12,76373	17,02379	19,44138	15,841	22,63939	19,37466	13,15816	12,57419	17,40385	14,22117	19,18642	14,60302	14,88209	12,55022	13,37913	19,25757	20,02756	19,27636	21,17864	26,19391	22,73486	21,14963	26,35078	28,64245	21,8607	21,92321	24,34164	13,5425	24,60419	25,22788	12,2306	17,41379	14,1199	9,10291	11,69513	15,3889	13,94832	19,15596	20,40527	20,73387	20,25385	19,31601	17,5228	22,33829	19,55204	14,32865	15,85786	18,37416	8,536901	10,09795	8,330223	15,46391	14,45243	15,89412	17,3108	21,86934	26,60975	26,74396	29,23941	34,18325	19,32285	28,29887	30,99704	20,31209	17,60527	21,12394	13,53897	11,1526	13,14579	16,27349	13,43826	17,67815	24,02672	28,11374	27,74005	30,25876	34,56012	30,45293	27,80622	29,7896	34,04662	16,28627	17,33843	22,18025	10,90234	16,46849	14,90343	16,44776	16,26775	17,15876	25,07709	30,15266	25,64559	35,42842	25,00926	34,56213	24,72791	26,89151	27,85746	16,30581	20,52594	28,09703	13,89444	14,89942	12,5306	14,93507	16,46144	17,31135	37,08389	21,65458	26,18106	24,74974	20,34372	22,72236	24,39026	26,66038	30,2819	18,74489	19,9196	23,53372	12,66613	18,89513	13,03921	26,90484	15,13428	16,2893	23,40144	14,14518	15,38448	16,87942	16,20082	13,47756	17,71414	17,53689	22,07718	15,70596	15,92168	14,30026	11,48369	16,84675	20,38192
1/25/2020 11:50:00 PM	32	14,58665	14,96809	12,74591	14,02623	18,52992	21,15122	16,11185	23,46396	21,88384	13,73536	13,59893	18,82937	14,05173	20,25427	14,84078	16,03006	13,00495	13,74206	19,25391	19,45603	20,57879	21,97717	27,4406	23,91503	22,2811	28,9729	30,69311	22,1922	23,6582	26,31708	13,25866	24,90357	25,04456	12,24034	17,12187	14,78794	9,272354	12,13735	14,44808	14,35808	19,071	20,50087	18,98479	19,5182	19,56759	17,66357	21,51677	19,07715	13,93167	15,01181	18,77507	8,44268	9,802234	8,294513	16,0838	15,01941	16,20711	17,77851	21,81974	27,475	27,565	29,94813	35,95843	19,97299	29,60233	33,12542	20,34662	17,4694	21,88474	14,27733	10,87692	13,22475	17,02994	14,7887	18,55286	24,28147	29,45963	28,39993	32,88668	36,76808	32,4676	28,45843	31,07683	34,53436	18,42541	17,63055	23,33803	10,90662	16,43588	15,74574	16,80136	17,42195	18,59292	26,66004	31,59607	28,20008	36,33918	26,25532	35,53078	26,44874	28,98714	29,92243	16,7222	21,17513	27,67587	14,05338	15,76115	13,49228	15,47517	16,8359	16,89607	39,03916	22,74847	27,83053	24,86669	22,71745	24,01118	26,44991	28,24776	31,75115	20,2283	21,0514	24,87663	13,34729	19,65262	14,50763	28,05793	15,6317	16,42138	24,97223	14,86841	15,60994	18,01579	16,2136	14,39724	18,65757	18,92449	22,82991	16,17492	17,26715	14,07224	12,28006	17,81112	22,33443
1/26/2020 1:50:00 AM	34	14,914	14,65013	13,41208	14,33701	18,96179	22,06165	17,38284	25,47144	23,00495	14,27084	13,67264	19,25619	14,47916	19,92298	14,96374	16,10273	13,13467	13,75532	20,9491	20,11522	19,78366	23,23829	27,65832	25,32929	22,39217	29,80259	32,14004	23,59817	24,96401	27,05156	13,555	26,31804	27,08105	12,90886	18,33485	14,8365	9,29425	12,04513	13,5072	13,45104	19,29045	21,27439	19,48883	20,32307	18,66794	18,19069	21,17408	18,3649	13,97139	15,53645	17,43286	8,209617	9,788212	7,918187	16,4372	15,0679	16,15806	18,93782	22,72415	28,26799	29,18373	29,59425	37,24173	20,74768	31,49681	32,77907	20,98033	18,10483	21,56775	15,89246	11,09852	14,11037	16,97046	15,37308	19,44912	26,06681	30,93369	29,78241	32,05259	38,68763	35,3936	29,67706	31,28882	37,10778	17,68181	18,44779	24,55156	11,77629	17,0231	17,39535	18,22426	17,76774	19,50894	27,75061	31,79971	29,48393	37,11926	27,90824	40,24565	26,38608	31,66764	30,32977	16,2473	22,98948	28,06995	14,63148	16,73685	13,64148	16,35617	17,41511	17,86914	40,89274	23,87862	28,2003	24,85439	24,10319	25,46641	26,83203	29,65304	32,40578	21,8674	21,16317	25,38662	14,18186	20,19915	14,23319	29,44	16,99071	18,02622	25,6326	15,01782	17,15338	17,95038	17,37145	15,10313	18,704	19,90688	23,99205	16,73982	16,95016	15,12206	12,54062	17,88904	23,89188
1/26/2020 3:50:00 AM	36	16,38056	14,43074	14,51177	16,10384	20,09595	22,93483	18,40199	26,93316	24,94854	14,3417	15,02203	19,96505	14,26351	20,58639	14,89031	16,52023	13,64798	14,9053	21,47028	22,04879	21,52561	24,43095	29,40229	26,25318	23,13764	32,07297	32,74978	25,72779	26,24883	27,96115	13,7978	26,08795	27,89891	12,90451	18,72955	15,73338	9,560193	12,01163	13,57703	13,49939	19,19181	22,03954	19,73558	20,85426	18,89741	17,6231	21,46745	18,64169	14,19098	14,91676	17,31211	8,385072	10,42026	8,135707	16,97834	15,70285	16,76075	19,5041	23,36055	27,80401	29,3969	31,77387	38,95129	21,96293	31,81104	33,73915	21,74445	18,79759	22,81243	15,96513	11,43899	13,69129	17,79295	15,67874	20,07509	27,63988	31,7142	31,31445	34,48421	39,34958	35,63405	31,04706	33,0236	38,42313	18,65779	19,92885	25,14299	12,62157	17,37525	17,65135	18,39488	18,00605	21,04609	30,01057	32,95218	30,05727	39,48013	28,05337	42,00072	28,78688	32,46988	31,41302	17,11967	23,4203	29,63024	14,74573	17,23717	13,76623	17,8802	18,48592	18,94777	41,32515	24,58616	30,12482	26,97536	25,5419	26,78472	26,78672	31,36039	32,34459	21,96757	22,4292	26,03511	14,87608	21,01072	14,52621	30,29807	17,1933	18,34888	26,64222	15,72398	17,07076	18,93927	18,20458	15,99021	20,12517	20,50018	25,02798	17,15524	18,07409	15,81779	13,05834	19,19568	24,2852
1/26/2020 5:50:00 AM	38	16,32826	14,99938	14,47558	16,70258	21,12981	23,5845	19,0882	27,57149	24,83353	14,6321	15,5216	20,31872	14,74476	22,18529	15,81745	17,36095	13,76105	14,63714	23,18834	24,22393	21,99008	25,23023	31,01031	27,99079	25,05816	33,46452	36,3199	25,70057	26,12146	28,83068	14,22538	28,29879	28,44469	12,75669	19,19955	15,82691	9,6082	12,07449	12,38893	13,5838	19,56406	20,36092	19,36885	20,65816	17,91156	18,81569	21,35057	18,48351	14,13081	14,91925	16,98476	8,433355	9,865855	7,731819	17,73293	15,13014	18,28836	20,84894	24,50576	28,85023	30,42461	33,1268	39,25633	23,21487	32,6472	34,52793	22,6776	19,23926	23,58684	16,79564	11,74845	14,30033	18,82654	16,30478	19,14864	27,71178	31,22983	32,64658	35,63225	40,61589	36,39658	32,46394	34,92477	40,84716	19,70933	20,3927	26,88211	12,40039	18,29251	17,91287	19,00655	18,31434	21,7269	30,32486	35,5716	31,38947	40,89454	29,38951	42,94104	30,92596	34,67492	34,16101	18,33547	24,03812	30,01645	15,46025	17,96364	14,27222	18,20402	19,43157	19,24693	43,22211	25,01727	32,1511	28,25224	27,29733	27,57778	28,26867	32,52065	35,54778	22,11552	22,83122	26,63987	15,39477	22,29989	14,67748	30,78201	18,26267	18,53911	27,35549	15,7043	17,37725	19,47654	18,49587	17,04582	20,35436	20,94489	26,26444	18,42258	18,7699	16,41945	13,67664	19,8336	25,30946
1/26/2020 7:50:00 AM	40	16,86796	15,69421	14,29985	16,24378	21,83425	24,76928	19,77951	28,52419	26,90263	14,72404	16,27528	21,40963	16,03131	22,73569	16,47864	17,43673	14,31774	14,50804	24,14649	25,99822	22,49813	26,12373	31,91092	29,27139	26,88827	35,48699	37,37594	26,12601	26,97599	28,99591	15,51579	28,47536	28,23138	13,52274	19,11507	16,07855	9,298119	11,31072	11,85594	13,47093	19,68349	21,40466	20,8075	20,65429	17,99334	19,11217	20,97584	17,79979	14,28941	15,10375	17,62282	8,231102	9,824064	8,227924	18,4098	15,49175	19,39828	21,41661	25,38165	30,54004	32,45835	34,77834	41,26644	24,32112	33,80809	36,19731	23,05772	20,94123	23,69454	17,39086	12,70011	15,06307	19,81225	17,47334	21,09271	29,08564	35,30829	33,42134	36,42172	42,85817	36,85939	33,33361	35,8935	40,95187	20,99435	20,37999	25,78146	12,26777	18,44247	18,50575	20,5294	19,04751	23,28291	31,13215	35,75846	32,76366	43,10607	30,4041	45,86296	31,25104	34,74248	34,68591	19,29791	24,81549	31,48832	15,60062	18,06794	14,84085	18,57227	20,69753	19,95462	45,16751	24,82876	32,40661	30,49203	28,32905	28,37167	28,53365	34,37859	37,50034	22,5116	23,52613	27,82839	15,51897	23,25016	14,67037	31,18265	18,72127	19,02617	28,64984	17,43182	18,14455	20,3085	18,19636	17,27861	21,18956	21,37931	27,44744	18,63879	19,20749	16,85863	14,19996	19,73357	25,19348
1/26/2020 9:50:00 AM	42	18,26882	17,00991	15,58003	16,91507	23,15484	25,30414	20,79154	28,70054	27,27322	15,32763	15,93184	22,01612	17,09584	23,64521	15,95649	17,93635	13,92345	14,66491	25,67715	26,233	23,91157	27,21782	34,05794	30,13746	26,85062	35,83265	35,84528	28,41388	28,13274	32,10019	15,49472	30,36072	31,25249	14,60654	20,79202	16,66149	9,920425	11,82533	11,92646	14,34972	19,73972	21,08318	20,8991	21,72449	18,90604	19,27014	21,89158	19,08018	13,60943	14,92022	18,09253	8,122514	10,46778	8,168795	19,35919	16,0045	19,36519	21,87797	27,62068	31,4767	34,18808	35,97909	43,36131	25,01513	34,85052	38,08252	24,84734	22,14322	24,90972	17,85561	13,1748	15,64807	19,8155	17,46663	22,1989	30,71182	36,4986	32,9997	38,63202	44,54071	38,99101	35,7347	38,02084	42,70716	21,07841	21,17933	26,58308	12,39107	19,19955	19,63224	20,15148	19,48953	24,13931	32,22549	35,66099	33,1567	45,21558	31,29718	46,66287	33,04757	36,07758	36,03407	20,64027	25,4329	32,71144	15,34158	18,7766	15,22671	19,2968	20,1557	19,98466	46,64207	25,49182	33,8228	29,92505	29,73793	29,29114	30,07018	35,12075	38,60757	24,14891	24,56682	28,82488	16,16317	23,74434	14,7074	32,49475	19,25004	20,37681	28,53815	17,87681	18,6993	21,02537	19,34136	17,70136	21,79923	22,3673	28,35053	19,42708	20,41888	17,5708	14,83097	20,31906	26,93337
1/26/2020 11:50:00 AM	44	18,04591	17,81222	16,25442	16,96058	22,70716	27,88268	21,52182	30,45998	27,44301	16,23128	16,84827	23,05475	17,15206	24,25294	17,07035	18,71684	14,60351	15,55233	26,41778	26,37662	24,70283	27,84262	33,9651	32,54	28,07693	37,62827	37,97925	30,50322	28,35716	33,39405	16,3476	31,51125	32,69576	15,5171	21,21408	17,08472	9,958001	11,76648	11,21028	15,13042	19,9817	20,15273	20,52497	21,57556	18,28201	19,34392	22,46277	18,57911	14,25115	15,68986	17,9445	8,166031	10,39629	7,926822	20,15569	16,72518	18,97622	22,18798	27,92572	31,9829	35,93618	37,37504	44,28141	26,84323	37,24911	39,58292	25,80322	22,27881	25,1787	18,61524	13,75414	15,79244	20,02197	18,15097	22,25858	30,62583	36,56913	36,27507	39,16017	46,59739	41,94629	36,52983	40,67046	43,03707	21,38166	21,62495	27,62628	12,99914	19,31041	20,26608	20,69774	20,83562	23,92912	31,73036	37,09992	35,4003	46,3043	33,38051	48,27151	33,89638	37,57233	35,95947	20,75776	26,77518	33,60162	15,96948	19,36802	16,24164	19,91365	21,20538	20,61043	48,15796	27,70937	35,94648	30,98537	31,52955	30,40796	31,69285	37,28076	39,05898	23,29368	25,80336	29,87967	16,85856	25,40879	15,2035	34,51612	20,12227	20,64683	30,43144	18,35461	19,845	21,16255	19,64405	18,46492	22,53288	23,10317	28,81113	19,76673	21,04388	18,64107	16,02937	20,29647	27,81181
1/26/2020 1:50:00 PM	46	18,10911	19,0212	17,83916	18,23511	22,58352	27,57709	20,26946	31,65837	28,86301	16,03835	16,74362	23,93022	17,42871	24,80769	17,9414	17,64458	15,05422	17,15248	27,09708	26,31072	24,93279	30,53713	35,38462	34,09193	28,89761	41,56658	40,06182	31,03275	31,17513	34,23153	17,17334	31,71979	32,52666	15,47421	22,78598	18,00377	9,696479	11,75605	11,12546	14,38329	19,99938	20,02735	20,2533	22,10095	19,62747	18,4766	22,73417	17,83032	13,46368	15,21379	17,3548	8,34784	10,63854	7,812155	20,5821	17,07408	19,12564	23,22136	28,3258	32,51085	36,72255	39,20818	45,28847	29,11245	37,33629	40,13091	25,48788	22,07014	26,28599	18,30536	14,40422	17,27578	20,19473	18,20078	22,79834	32,63103	36,47215	35,87029	41,04816	49,13599	44,37368	36,63993	41,56326	44,07928	22,25996	23,86826	29,1963	13,37271	20,5573	20,6592	20,80467	23,08708	25,16074	33,80195	39,62637	36,50904	47,29008	34,03501	48,86335	35,86808	38,62871	38,15643	21,44486	27,21188	35,00124	15,9489	20,70989	16,33545	21,56775	21,86698	21,97807	50,5551	28,4346	36,17726	32,77963	32,93932	31,17173	33,76057	36,8895	40,30484	24,18332	26,38712	30,87022	17,68112	26,11275	16,55186	35,32812	20,13007	20,50799	30,65567	19,05249	20,93736	22,14668	19,5088	18,8074	22,61108	23,96614	30,97625	20,36307	22,35425	19,33563	16,13672	21,35085	29,04268
1/26/2020 3:50:00 PM	48	18,42272	19,59501	17,87702	18,24996	25,27119	27,67206	20,84583	33,00778	29,39047	16,68145	17,70626	24,24134	19,17862	25,60455	18,55922	18,91309	15,70271	16,71985	28,24644	27,57391	24,48304	30,49465	38,68086	35,12696	30,84839	42,17237	43,59203	32,3872	32,21769	35,26436	17,32323	32,96114	34,1373	14,84727	23,49255	17,63304	9,305024	11,79467	11,75861	14,1943	20,08427	20,32107	20,73318	22,1109	20,70202	18,5371	23,37257	19,63542	14,22144	15,82311	18,97174	8,680785	10,84079	7,867003	22,10302	16,67281	20,62528	24,16107	29,55218	33,4147	38,12735	41,93406	48,11416	30,18285	38,59693	41,82196	25,19183	21,93268	27,43418	19,49865	15,16592	17,14287	20,77773	20,32908	23,15643	33,97643	38,49241	38,454	42,16098	48,20147	45,4465	35,67066	43,50962	45,79176	21,98269	23,30798	30,11633	14,71313	21,64491	20,70637	22,18059	23,68113	24,26171	34,95013	40,2877	38,25922	49,04599	34,44132	50,44368	37,70881	38,32386	40,7108	22,25975	27,2554	34,45921	16,63634	20,7691	16,61251	21,51905	21,99153	22,10046	51,5051	29,96028	39,0174	33,83987	32,76242	32,85305	35,82145	38,95108	42,71199	25,00614	26,535	30,70734	18,27365	26,93972	16,41143	37,04195	21,4307	21,67143	31,85724	19,97603	21,53694	23,3763	20,44471	20,18001	23,27027	26,25132	31,58426	21,78589	24,45969	18,98417	17,03913	22,1808	29,45879
1/26/2020 5:50:00 PM	50	19,29321	20,27893	17,61971	19,16494	25,78774	28,62276	21,49916	34,27194	29,9866	17,02137	19,76528	23,11961	18,98472	26,93904	19,01069	20,56228	16,11599	17,95121	29,98791	27,17769	24,56987	33,82972	40,85612	37,17141	32,40337	44,0658	44,62664	33,41091	33,34639	37,30155	18,03562	34,85238	36,38498	16,53452	24,44345	18,41899	9,5948	12,17797	11,8464	14,86268	19,94957	19,66712	20,70043	21,9	19,8394	18,86211	24,34191	19,84154	14,65987	16,34836	18,93816	8,497941	10,76985	7,724634	22,6921	17,27544	21,39472	24,84997	31,17933	36,338	40,73815	43,61213	48,69971	31,56706	40,17532	44,16847	26,26519	23,06677	27,97939	20,12538	16,19501	18,42548	22,44246	20,30794	24,0509	35,13402	40,21545	41,75881	41,12415	50,97951	46,28765	39,74973	43,85196	47,52466	22,62185	24,37259	31,38263	15,26857	22,29422	21,34367	22,37884	26,26837	24,42059	37,867	42,22156	38,86087	51,06563	37,31855	52,16311	38,3249	41,86727	43,58609	23,51252	28,81355	37,05087	17,55208	21,97405	17,11836	22,28434	23,10379	22,57274	53,32753	31,54191	40,51241	36,529	35,67785	33,40317	37,73956	41,24759	43,69357	26,56719	28,05386	32,8335	19,47268	27,60541	17,85084	37,06696	21,41958	22,8985	33,14158	20,37874	22,02448	23,84125	21,73022	21,49453	24,63556	26,15288	32,8335	23,30329	25,19135	19,60019	17,52376	22,65763	30,38979
1/26/2020 7:50:00 PM	52	20,15604	21,21961	18,93112	19,6223	25,8801	29,90647	22,75793	34,86185	31,74866	19,04723	20,01734	26,23508	19,68176	26,56368	20,30117	20,47904	15,79472	18,34942	30,67128	29,10159	26,43941	35,55054	43,58927	39,40422	32,34341	45,52596	46,77795	34,76542	34,5689	38,94017	19,02706	36,12698	36,93316	16,20938	25,53589	19,02941	9,66298	11,98234	12,55153	13,76672	19,31214	20,58183	20,80715	22,59477	21,4544	18,90473	24,80506	19,85004	14,67886	16,122	19,72404	8,976433	11,28799	8,089564	22,88855	17,4502	22,18198	25,31008	32,48639	38,2557	40,33012	45,59785	49,9819	32,2373	42,26328	45,31264	27,2525	23,96372	29,79795	19,91179	16,32219	19,13579	22,11435	20,76481	24,78206	37,18066	41,62302	40,63598	43,20388	54,04253	48,11934	42,11766	45,12116	48,71615	24,00234	24,76176	31,41012	15,29716	23,17466	22,56859	24,78524	24,94012	25,67784	40,36023	44,50121	40,66693	53,06857	39,35552	55,2864	38,75663	41,27598	44,82234	24,22082	30,27258	36,67185	18,48572	22,76325	16,85863	23,45263	24,40367	23,31034	54,23734	31,4964	40,83672	40,47096	36,85607	35,48698	39,55219	41,36079	46,46587	26,62239	29,13407	33,25051	19,37742	29,0138	17,88344	37,83841	22,22142	22,86472	34,48967	21,43471	22,80269	25,45908	22,46829	21,98594	25,67522	26,76068	33,09412	24,32257	25,10459	20,46488	18,51355	22,96212	32,93974
1/26/2020 9:50:00 PM	54	21,04519	22,03277	18,74399	20,72565	28,28761	33,15022	24,95469	37,56286	34,312	19,48372	20,33509	26,77698	20,37246	27,02828	20,0333	20,87527	16,35341	18,48827	32,40778	29,52441	27,44992	37,2927	43,26413	42,19296	34,59867	48,1833	48,21867	36,14135	37,03091	38,63457	20,07909	37,33898	36,4457	16,68082	26,18998	19,975	9,352411	12,14716	12,32628	14,31988	19,44055	21,24102	21,28143	23,2579	20,96326	18,56743	24,56655	21,28626	15,24211	16,85863	19,36789	9,023817	10,91553	8,239666	23,70427	19,48124	22,45634	26,23315	32,64029	39,56068	43,92159	48,63879	53,29182	34,22745	44,17765	46,84302	27,9291	24,41175	30,58729	20,90227	16,75944	18,92994	23,57945	22,1772	24,07514	39,89529	44,98446	42,84172	47,28669	54,89197	49,94177	44,10173	49,22766	50,32936	24,18553	24,62713	32,72028	15,82808	23,91101	23,3763	24,66125	26,15481	27,85353	39,76991	45,42109	41,88854	56,69906	41,76952	58,70475	41,46842	43,78378	45,9487	25,35429	30,84998	38,88401	18,91944	22,63284	17,19165	24,24887	25,19127	24,6424	57,13686	33,04349	42,30817	40,95435	38,81459	37,0881	40,70705	43,99508	48,50823	28,77203	31,15261	35,61008	20,26083	29,67369	18,16534	38,96206	23,32228	23,15519	36,94843	22,21582	23,90418	26,66349	23,57276	23,0026	26,57846	28,26225	35,33757	24,29591	27,0327	22,13204	18,7138	23,38072	34,09241
1/26/2020 11:50:00 PM	56	21,94442	23,4442	19,95752	21,90111	29,36312	33,55549	25,65512	37,81292	35,82304	20,44824	21,99478	28,07319	20,49638	27,7848	22,10426	20,81054	16,72372	19,22241	33,53297	33,50333	27,93062	39,54748	45,6652	42,78259	36,23405	49,8555	50,94365	37,67414	38,78219	40,31775	19,89093	39,84597	40,76219	17,37456	27,42236	21,52631	9,101181	11,80896	12,41773	14,79028	20,32493	21,75909	21,89421	23,56073	21,90933	19,04129	25,52491	21,60553	15,29233	17,26632	19,96615	9,196922	11,15557	8,404066	24,76873	20,32335	23,55832	26,7182	34,00199	42,56499	44,94792	50,15936	56,64843	35,72108	45,66244	49,44235	29,56606	25,51883	32,43845	21,18003	16,30119	19,88416	24,11058	22,41593	26,28254	41,36792	45,21786	44,91421	46,74541	56,56049	51,60202	46,32157	49,70926	53,79152	25,90338	25,60781	35,11612	16,95161	24,84893	24,58658	25,6393	27,20401	28,18357	42,50836	46,52962	43,9077	58,12348	43,56985	58,89022	43,07064	47,46443	48,48199	26,33531	32,1951	40,59398	19,33293	22,888	17,68892	25,55026	25,57907	24,56441	59,75845	34,07535	45,28329	42,04354	42,23226	39,41106	43,3278	47,25216	50,09595	29,53429	32,40654	36,7783	20,49466	29,75375	19,36485	40,22512	23,25983	24,74345	37,15676	23,27634	24,52524	28,28305	24,71927	23,53545	27,63712	29,87615	36,63503	24,83836	27,64603	22,98636	19,61124	24,80072	34,50583
1/27/2020 1:50:00 AM	58	23,0781	23,76651	21,54758	23,57876	30,60455	36,24419	26,88426	40,37668	37,36724	20,80481	21,70252	30,78333	21,33676	28,27938	21,9391	21,51567	16,94263	19,67078	34,92871	32,60203	29,887	40,92486	46,39043	46,41572	38,59438	51,36887	52,13729	39,29611	40,74692	43,39336	20,97397	42,10137	41,31763	18,44593	28,24796	22,28117	8,587534	12,02151	12,32033	14,73806	20,38509	21,04498	21,17167	23,50001	22,93795	19,34385	25,83651	22,18964	15,36375	17,17431	19,73979	8,870676	11,23135	8,752418	25,25075	21,32902	22,74025	29,35884	36,66757	45,05719	49,34966	51,44334	58,94846	37,08879	48,104	50,27955	30,81164	26,25774	33,4661	22,19109	17,13252	18,67789	25,01706	22,85339	25,44464	42,56058	46,90478	48,20624	48,46362	59,27366	54,72094	46,81608	52,55463	56,74003	25,32003	26,46365	36,75792	17,61957	26,45329	25,27934	28,03526	27,87301	29,72957	45,08897	50,66922	46,50855	61,03801	45,32895	62,65998	45,9853	48,39073	50,65167	26,43222	34,67009	42,1274	20,26035	23,46582	18,12611	26,53059	27,25436	27,30686	60,58701	36,38525	47,69155	46,11372	42,19081	40,12772	47,07705	49,3406	50,75383	29,94564	32,93697	38,29071	20,908	30,56457	19,49568	42,3624	23,59319	24,48124	37,90699	24,40028	25,21062	29,36139	26,00361	23,90667	27,93242	31,03282	38,25473	26,17243	27,86037	24,17116	20,0545	24,7498	35,66064
1/27/2020 3:50:00 AM	60	23,34086	25,31671	21,95105	25,29005	30,3228	37,64237	28,77562	41,52658	38,4842	21,70438	22,84725	31,30795	22,2791	29,52324	23,47514	21,40521	17,74087	19,91518	36,10971	34,46984	31,2683	42,35591	49,66257	47,97103	39,8816	54,25343	54,65172	42,25706	42,23461	44,0145	22,01212	42,63422	42,88641	19,12764	28,74607	22,70295	9,026926	12,33912	12,53495	14,49443	20,74547	22,28255	21,94822	24,13275	22,61177	20,16634	25,56864	21,9516	15,53969	17,94423	20,04559	9,496713	11,07793	8,53697	26,12013	21,64263	23,74772	31,60264	37,40696	47,2208	49,60613	54,11652	60,14361	39,25647	49,36623	53,13446	31,27825	26,68242	34,30102	23,72279	16,77719	18,44959	26,93731	22,95825	25,50992	44,95766	48,10739	46,94587	49,42929	62,03401	57,77272	49,72971	54,70173	57,5679	25,99615	27,56162	38,16002	17,52956	27,3863	26,67993	29,66429	28,29486	30,34462	47,26252	53,35006	47,89809	64,53284	46,96473	65,43532	49,24306	50,47214	51,13478	26,86575	34,02872	43,92137	21,03918	24,96374	18,7987	29,33542	28,59914	28,27497	64,63658	39,41016	49,22006	49,62685	44,45692	43,86736	47,93926	53,0631	56,22348	31,45751	34,11548	40,47186	21,65748	31,87548	20,12662	42,86368	24,88499	24,72252	38,76085	25,20288	26,15944	29,05311	26,56499	24,47965	28,96358	30,34407	40,01002	27,18722	28,64176	24,95482	20,04538	25,65505	35,64676
1/27/2020 5:50:00 AM	62	24,96229	25,97777	22,07643	25,9757	31,70349	38,37747	31,09831	43,05924	39,37659	22,12388	25,15528	34,65324	23,4252	31,09098	22,94671	21,86374	19,37769	20,71805	37,9869	35,5361	30,52186	44,05829	52,5393	49,53242	41,59165	56,78625	56,59718	45,76273	43,1614	47,20305	23,28208	45,86897	43,725	18,92532	30,277	23,38535	8,960613	11,74459	12,34396	14,75188	21,40052	23,15436	23,24043	24,48759	21,99872	20,76515	25,41632	22,65446	15,70299	17,31529	20,73476	8,834273	11,31348	8,765613	26,56181	21,7526	24,04233	33,23028	39,47461	49,10684	53,03471	56,71413	63,45139	41,92183	51,51567	54,49292	31,81366	27,90078	36,18769	24,32423	17,3499	19,30627	27,23426	23,76023	27,068	46,35064	52,6021	49,1941	53,22871	63,02097	60,51904	52,19323	59,59266	62,74977	27,0966	29,47737	40,53534	18,30563	30,08172	27,95825	30,37342	28,03044	32,80435	50,22353	57,5244	49,07003	67,69742	48,9314	69,15376	50,10183	53,67001	54,11107	29,24368	36,66867	44,64294	21,62619	25,62859	20,17656	29,31497	29,63466	29,13158	69,03232	41,92929	51,41219	49,51846	46,81897	46,00002	49,07769	53,90638	58,9124	31,66743	35,98959	42,50636	22,90858	33,53635	20,07999	43,8016	24,7246	24,85176	40,0346	26,51159	28,1078	30,70451	28,86446	24,94647	30,13815	34,22725	40,59896	28,96248	30,42827	24,90178	20,80695	26,71322	36,91922
1/27/2020 7:50:00 AM	64	25,73373	26,81484	23,30073	26,96218	31,5636	40,4894	32,03899	44,10595	41,716	23,62263	24,40291	35,7358	24,27539	33,32159	23,2253	23,24298	19,17779	20,97542	38,23504	38,38679	33,03845	47,03981	56,59249	53,11382	43,84388	59,30046	59,57553	48,38197	44,87504	51,47035	24,52518	46,00533	45,42765	20,40064	31,89102	23,66594	9,438827	12,09017	11,99947	15,26069	21,84578	23,96255	24,04799	24,31297	22,79744	21,982	25,32673	22,22259	16,32812	17,87626	20,50004	8,944587	11,41654	8,894231	27,36973	21,92791	25,3	35,23797	41,80828	52,79205	53,52101	57,70033	64,99676	44,15983	55,03924	58,88042	35,31236	29,15244	36,57044	24,52524	17,77209	20,01084	28,29686	24,91435	27,38195	48,13646	54,30261	54,51239	54,50044	66,88012	64,50397	54,73005	60,62487	66,43795	29,41721	31,9925	41,07586	18,6973	30,77345	27,88482	30,81289	28,6048	34,12273	51,30298	57,63387	52,13824	68,80602	53,20679	71,09713	52,28469	55,60035	57,81955	29,69095	38,18185	47,4752	22,82507	26,80655	20,84321	30,01824	29,69993	30,14714	72,85823	44,14277	52,66101	51,48769	48,53662	48,60681	53,08445	56,70791	62,38797	33,67836	38,71035	44,18297	24,31152	34,78601	21,55946	45,01852	26,54848	25,85351	41,63407	27,40267	28,56066	33,09157	29,72218	27,04299	30,75921	32,79509	42,33615	30,00725	31,28281	26,88384	21,92266	28,29686	37,35363
1/27/2020 9:50:00 AM	66	27,10324	27,89684	24,24797	27,57661	33,65536	42,88704	34,33445	45,75467	42,13369	23,47598	24,41065	38,42818	24,88002	33,76534	24,79588	24,15679	19,78089	21,45619	40,89855	37,54462	33,38881	48,86218	57,22155	56,05106	44,68114	60,47144	62,0662	49,41935	47,79986	53,77217	25,70823	46,70707	47,23427	20,63101	32,44936	24,94129	9,333553	12,21306	12,24352	15,74332	22,54511	23,16147	24,21378	24,70187	23,71809	22,61073	24,6911	22,8871	16,08208	18,8934	20,83195	8,603005	11,17229	9,898044	28,41567	22,00065	25,59012	35,71162	42,7332	55,32218	57,39529	60,53983	67,48397	46,70667	56,7946	60,66528	35,33785	29,98874	38,13971	25,79285	18,93451	20,20115	27,61487	26,57735	28,27047	49,98363	56,70493	57,414	57,69003	69,57906	66,95333	56,66281	61,04305	67,18916	30,07357	34,48096	44,18394	19,26911	32,36703	29,09269	32,03879	29,41555	35,22663	53,11422	59,19339	56,63048	72,15891	55,50198	72,45939	56,07255	58,45539	60,09214	32,02987	40,60165	48,75538	23,67623	27,79475	21,78865	30,80356	30,38696	31,44272	73,78496	46,08526	55,74685	52,3955	50,19134	51,4595	54,92327	57,52991	62,90134	35,63881	39,13275	43,44088	24,51902	36,15475	22,55961	44,79802	26,76068	27,58117	43,05661	27,69224	30,19555	32,99997	31,07904	28,20941	32,17534	35,01733	44,5173	31,03587	33,72962	28,30501	22,07836	29,05822	38,7527
1/27/2020 11:50:00 AM	68	28,34653	30,02072	25,29212	29,58479	34,69711	43,74454	35,46847	48,02532	44,81757	25,43857	25,6125	38,7536	26,21201	34,05069	25,86918	25,57782	19,98094	21,89635	41,64526	39,37582	35,16413	50,55744	59,03529	57,09252	47,45027	61,98449	64,97879	52,21022	50,71729	53,42879	25,90393	48,7902	50,27554	21,08491	33,07513	25,63281	9,438345	12,57847	12,19751	16,02011	21,92169	23,66607	24,87573	25,00698	23,22716	21,82734	26,14473	22,6271	15,85723	18,52212	20,81469	8,457395	11,16704	9,92388	29,28617	22,78563	27,1607	37,02752	45,03233	55,86642	58,84857	62,93104	68,33692	46,23874	59,04399	62,76559	36,7803	30,9125	38,23621	26,02308	19,74228	20,74484	28,55403	27,9722	29,22614	53,84836	59,90716	56,08035	59,12183	69,66568	68,27573	57,85332	66,11504	67,84497	30,73428	35,64275	46,18335	20,50874	32,95349	30,15908	32,37068	30,66085	36,4392	56,3244	64,57291	56,91796	73,22495	57,68692	76,27763	59,26194	62,4361	62,68299	33,67153	41,61741	50,81282	24,31608	28,54125	22,02559	31,44135	30,6337	33,04722	73,70082	46,53998	57,03947	54,1331	53,29017	53,1134	55,50743	61,76676	65,60677	37,01557	41,01397	44,12682	26,01639	37,77887	24,35338	45,90103	27,39756	27,3434	45,59689	29,95434	30,84936	33,35343	31,82948	29,10919	33,29472	36,02129	45,51745	31,79591	36,65306	28,93326	22,96771	30,23997	39,79644
1/27/2020 1:50:00 PM	70	30,09719	29,8441	26,56727	30,43166	36,82914	44,97962	36,78934	48,63747	45,76585	25,66631	26,59842	39,80852	27,50574	35,86304	26,00741	27,26811	21,0025	22,6414	44,62679	40,93363	36,45156	52,73542	59,10748	58,18482	49,60386	66,97212	66,9427	53,32684	51,52837	58,51805	27,20346	49,55273	53,17122	21,82437	34,01567	25,65284	9,603711	12,60203	12,37898	15,45121	22,42754	24,67161	25,15632	24,84437	23,99045	22,25146	27,57281	24,23602	16,02288	18,83953	20,07398	9,193813	11,09347	10,06984	30,41397	22,60645	27,17831	37,79379	48,02103	59,93486	61,25097	65,38143	69,85729	48,99212	60,37087	65,01659	38,47391	32,28304	39,34039	26,79549	19,76148	22,20236	30,33101	28,33699	29,36201	54,25515	60,44402	60,58716	61,63794	71,8156	69,30828	59,62195	68,77238	70,44507	34,18151	36,6188	48,10987	21,18907	33,36062	31,47553	33,5655	31,93413	37,90416	58,79006	65,59944	61,44598	76,52306	58,91019	77,64983	59,89846	62,97738	64,78573	33,80306	42,57274	52,18446	23,91696	29,72957	22,70198	33,08487	31,52921	32,06102	76,94	50,32964	59,74393	56,61051	54,87835	55,56152	58,22232	62,6584	66,48451	39,22172	43,64721	47,81519	27,47686	38,75421	24,21295	47,87453	28,84035	28,22745	45,61478	29,58859	31,25587	34,66623	33,04397	31,75191	34,69724	37,79676	47,37242	32,57157	37,8623	30,39939	24,47606	31,08663	41,4412
1/27/2020 3:50:00 PM	72	31,10584	31,6331	28,02125	31,2547	36,76337	47,44508	37,36005	52,98201	48,10407	27,03457	26,32785	42,71089	27,99016	37,68161	27,63277	27,8268	21,50019	24,10029	43,94887	40,62646	36,09368	54,6935	63,62781	58,52226	51,46746	67,86052	70,38005	56,93531	53,67277	60,25463	28,86467	50,94737	54,59274	22,3642	35,00788	26,40784	9,46998	12,67911	13,07658	15,78519	22,86334	24,52579	24,86019	24,90226	24,43896	22,4256	27,24518	25,32908	16,11192	18,68908	19,99896	8,889879	11,47056	10,56304	30,91906	23,58622	27,7875	39,3377	49,226	60,93058	63,76893	68,23489	72,45296	50,2627	64,26649	66,57037	38,95233	33,71263	41,54565	28,41712	20,57914	22,82134	31,54267	27,08195	30,09001	59,31014	63,23912	61,31425	62,65052	74,4751	71,24232	63,20409	69,58333	73,89728	34,36333	38,93264	48,1737	21,52741	34,52179	32,52887	34,02776	33,5588	37,78266	60,26843	66,29567	61,03338	76,63897	62,82397	77,5996	62,58738	66,89289	64,09704	34,61663	45,31099	53,73937	26,08118	30,10189	23,78661	33,46541	32,87432	34,15686	77,69756	50,86165	62,20753	60,83305	59,85404	58,48675	59,45258	67,39846	70,55103	40,9547	43,55057	49,52441	29,10782	40,73061	26,15268	48,23684	28,57206	28,05613	47,15145	32,14703	33,23235	35,54798	34,33728	32,01896	36,30658	39,11756	50,32749	34,49292	39,85543	30,73138	24,3091	32,03318	43,55334
