# Supplementary material for: Neuroblastoma signalling models unveil combination therapies targeting feedback-mediated resistance
Source: PLoS Comput Biol. 2021 Nov 4;17(11):e1009515. doi: 10.1371/journal.pcbi.1009515 (PMC8604339; doi:10.1371/journal.pcbi.1009515)
Supplement: S2 File — (ZIP) [file pcbi.1009515.s023.zip › drug_sensitivity/SHSY5Y_drug_sensitivity/IC50_SHSY5Y.txt]

AZD6244 -0.952652043271151 -3.80566919154109 0.208557692130261
LY294002 -2.31447303330693 -5.24724514268724 0.200336689839263
GS4997 -30.7143101836518 -4.9856090144527 0.483361378298975
Rapamycin -0.46715247663424 -4.91596026025174 0.955241117498244
BI78D3 -36.7432983544654 -5.52248985030551 0.18858607899901
MK2206 -2.95993679267876 -5.66159059486772 0.311257369192609
Sorafenib -69.4649974811596 -5.69151441830914 0.212518847868069
TAE684 -60.9739451564495 -7.70543534964713 0.155616245688554
