# Supplementary material for: Neuroblastoma signalling models unveil combination therapies targeting feedback-mediated resistance
Source: PLoS Comput Biol. 2021 Nov 4;17(11):e1009515. doi: 10.1371/journal.pcbi.1009515 (PMC8604339; doi:10.1371/journal.pcbi.1009515)
Supplement: S2 File — (ZIP) [file pcbi.1009515.s023.zip › drug_sensitivity/SHSY5Y_drug_sensitivity/SHSY5Y_AEW_AZD_20190926.txt]

Label: SHSY5Y_AEW_AZD_interaction_bis
Metric: Phase Object Confluence (Percent)
Cell Type: SHSY5Y
Passage: 1
Notes: 
Analysis Job: SHSY5Y_AEW_AZD_synergy_bis

Date Time	Elapsed	B1, Image 1	B1, Image 2	B1, Image 3	B1, Image 4	C1, Image 1	C1, Image 2	C1, Image 3	C1, Image 4	D1, Image 1	D1, Image 2	D1, Image 3	D1, Image 4	E1, Image 1	E1, Image 2	E1, Image 3	E1, Image 4	F1, Image 1	F1, Image 2	F1, Image 3	F1, Image 4	A2, Image 1	A2, Image 2	A2, Image 3	A2, Image 4	B2, Image 1	B2, Image 2	B2, Image 3	B2, Image 4	C2, Image 1	C2, Image 2	C2, Image 3	C2, Image 4	D2, Image 1	D2, Image 2	D2, Image 3	D2, Image 4	E2, Image 1	E2, Image 2	E2, Image 3	E2, Image 4	F2, Image 1	F2, Image 2	F2, Image 3	F2, Image 4	A3, Image 1	A3, Image 2	A3, Image 3	A3, Image 4	B3, Image 1	B3, Image 2	B3, Image 3	B3, Image 4	C3, Image 1	C3, Image 2	C3, Image 3	C3, Image 4	D3, Image 1	D3, Image 2	D3, Image 3	D3, Image 4	E3, Image 1	E3, Image 2	E3, Image 3	E3, Image 4	F3, Image 1	F3, Image 2	F3, Image 3	F3, Image 4	A4, Image 1	A4, Image 2	A4, Image 3	A4, Image 4	B4, Image 1	B4, Image 2	B4, Image 3	B4, Image 4	C4, Image 1	C4, Image 2	C4, Image 3	C4, Image 4	D4, Image 1	D4, Image 2	D4, Image 3	D4, Image 4	E4, Image 1	E4, Image 2	E4, Image 3	E4, Image 4	F4, Image 1	F4, Image 2	F4, Image 3	F4, Image 4	A5, Image 1	A5, Image 2	A5, Image 3	A5, Image 4	B5, Image 1	B5, Image 2	B5, Image 3	B5, Image 4	C5, Image 1	C5, Image 2	C5, Image 3	C5, Image 4	D5, Image 1	D5, Image 2	D5, Image 3	D5, Image 4	E5, Image 1	E5, Image 2	E5, Image 3	E5, Image 4	F5, Image 1	F5, Image 2	F5, Image 3	F5, Image 4	A6, Image 1	A6, Image 2	A6, Image 3	A6, Image 4	B6, Image 1	B6, Image 2	B6, Image 3	B6, Image 4	C6, Image 1	C6, Image 2	C6, Image 3	C6, Image 4	D6, Image 1	D6, Image 2	D6, Image 3	D6, Image 4	E6, Image 1	E6, Image 2	E6, Image 3	E6, Image 4	F6, Image 1	F6, Image 2	F6, Image 3	F6, Image 4	A7, Image 1	A7, Image 2	A7, Image 3	A7, Image 4	B7, Image 1	B7, Image 2	B7, Image 3	B7, Image 4	C7, Image 1	C7, Image 2	C7, Image 3	C7, Image 4	D7, Image 1	D7, Image 2	D7, Image 3	D7, Image 4	E7, Image 1	E7, Image 2	E7, Image 3	E7, Image 4	F7, Image 1	F7, Image 2	F7, Image 3	F7, Image 4	A8, Image 1	A8, Image 2	A8, Image 3	A8, Image 4	B8, Image 1	B8, Image 2	B8, Image 3	B8, Image 4	C8, Image 1	C8, Image 2	C8, Image 3	C8, Image 4	D8, Image 1	D8, Image 2	D8, Image 3	D8, Image 4	E8, Image 1	E8, Image 2	E8, Image 3	E8, Image 4	F8, Image 1	F8, Image 2	F8, Image 3	F8, Image 4
9/26/2019 1:05:00 PM	0	0	0	0	0	1,907328	5,574782	2,571977	1,212146	0,06838528	1,498259	2,283654	1,184585	0	0	1,104042	0	0,07556919	0,641371	0	9,667605	 	 	 	 	0,08365108	4,316838	0	5,908212	0,6118756	6,275904	1,247099	4,519231	0,06292827	6,597108	0,5651111	4,98128	0	6,404246	0,1192252	7,050453	0	5,778349	0	9,329755	 	 	 	 	 	 	 	 	 	 	0	0	0	0	0	0	0	0	0	0	0	0	0	0	 	 	 	 	 	 	 	 	 	 	 	 	 	 	 	 	 	 	 	 	 	 	 	 	 	 	 	 	 	 	 	 	 	 	 	 	 	 	 	 	 	 	 	 	 	 	 	 	 	 	 	 	 	 	 	 	 	 	 	 	 	 	 	 	 	 	 	 	 	 	 	 	 	 	 	 	 	 	 	 	 	 	 	 	 	 	 	 	 	 	 	 	 	 	 	 	 	 	 	 	 	 	 	 	 	 	 	 	 	 	 	 	 	 	 	 	 	 	 	 
9/26/2019 2:05:00 PM	1	9,992886	9,574698	11,49543	11,2261	9,903295	13,9888	9,723835	11,50883	10,71224	11,30581	10,28736	9,561022	13,79393	13,49649	14,20176	8,484056	9,851487	11,30954	10,55351	13,95412	13,44089	10,00069	10,00905	12,95728	9,816741	14,23167	12,07007	22,11614	9,107399	10,5428	10,08607	10,71176	9,770875	9,812667	10,44119	11,59338	11,00955	12,58345	9,63528	10,70126	11,51553	9,313248	14,41216	9,508179	10,77932	12,45144	9,935416	9,134962	10,76626	6,93254	10,3659	11,98062	9,089507	10,30608	11,15088	18,08252	9,922426	9,587202	11,48714	12,32275	10,2446	11,0034	10,82718	9,167564	10,25399	7,886895	11,24392	10,38109	13,2338	10,49569	11,76717	9,82883	7,990648	10,70907	16,19909	12,5478	8,915507	13,30377	10,9058	10,65201	8,847672	9,231874	11,01507	10,62196	9,614209	12,17175	9,873729	10,8457	11,76607	9,37272	10,26228	10,56532	10,57568	13,19401	11,31507	11,1162	9,135446	10,43324	10,40879	10,28805	10,40907	10,37025	11,42173	10,91885	10,96175	10,60904	8,6057	11,85006	10,47034	10,98786	10,38593	9,535051	6,710876	10,22878	11,87348	14,53174	11,99056	11,93938	10,73628	13,64991	9,586304	7,587381	13,63941	13,82391	10,26304	7,909206	12,55975	12,52646	11,43388	9,538641	10,70596	10,28231	10,95898	12,43182	9,376588	11,73754	9,778336	12,41296	7,928892	11,91327	10,32438	9,885057	11,23708	12,43991	7,996865	7,640431	13,07526	11,33945	10,46902	8,655918	10,01347	9,524896	9,411196	8,798562	10,11308	8,141925	8,454561	7,858298	11,09126	10,98502	10,59806	9,507487	8,264325	15,01679	12,00162	6,105148	8,079134	8,374918	9,817918	6,965904	12,84207	12,01605	10,9078	10,98772	10,89716	10,35104	7,817819	7,085129	7,07242	7,076288	6,495911	5,457836	7,614459	8,461192	7,224318	10,51317	6,248756	9,541959
9/26/2019 3:05:00 PM	2	10,6547	9,62471	12,07691	11,95036	9,94536	12,79323	9,638665	12,15814	10,73394	11,52513	10,27879	9,792081	14,17869	12,76449	14,51384	8,311506	9,721278	13,40828	10,87395	14,97727	16,16262	12,58441	11,12117	14,20645	9,388815	16,47229	12,51962	16,10529	9,131369	11,09196	10,85675	11,06923	10,20046	10,01278	10,66624	14,07106	10,41681	13,16168	10,19155	10,58321	11,80855	9,476958	14,42432	9,930925	12,99493	19,54009	10,51489	12,01495	12,34548	8,43308	11,70114	14,29818	10,7099	11,63178	11,63897	16,51829	10,19576	9,714439	9,274288	12,54525	10,24107	11,32723	11,61721	9,467147	10,4347	10,11239	11,12249	10,51745	13,20071	12,64305	14,8117	11,49736	9,152438	11,94484	17,70971	15,30918	9,790977	16,35403	11,28502	12,15676	9,497195	12,09356	12,88621	12,47237	10,69007	14,35483	10,79631	12,44446	11,49812	10,50847	12,12243	11,88516	12,57985	15,4769	12,60638	13,28153	9,315663	11,96811	13,32221	12,49606	11,01521	12,31011	12,79461	13,01917	13,58236	11,97143	9,76528	13,46278	11,60733	12,29443	11,58633	10,09574	7,877362	10,98661	13,6479	16,01825	13,01385	14,6455	12,01951	15,32072	9,880083	8,790755	14,11078	15,5504	10,98834	8,748411	12,32476	14,54417	12,49047	10,81427	10,31188	11,75294	11,87922	13,16271	10,54473	13,46886	10,19998	13,08514	9,709189	14,54313	11,54254	11,87617	12,62385	14,73689	9,025959	8,893884	12,93138	13,07236	10,50992	9,430469	10,97169	11,11627	10,22477	10,14575	11,35292	9,29936	8,477358	8,272546	12,03464	11,90705	10,67142	10,59709	9,146152	17,35162	16,16856	10,14692	9,738409	9,282231	10,9873	7,57557	11,99892	14,71306	14,34315	11,55974	14,55467	11,64933	9,17088	10,04048	8,501879	10,84128	7,210778	6,179475	8,733974	12,02987	8,095091	11,50372	6,788449	11,82554
9/26/2019 4:05:00 PM	3	11,52161	11,1687	12,45317	12,13265	10,43663	13,58719	10,47393	12,55733	11,17547	12,03194	11,10591	10,17911	14,30164	12,93097	14,84023	8,474457	9,611034	11,65133	11,05596	16,02889	16,78492	11,82996	10,9424	16,02971	9,12536	15,1903	13,25942	16,86906	9,750014	11,68787	10,78498	11,54192	9,877598	13,09682	11,04008	11,98372	11,18424	13,66905	10,53513	11,78244	11,35658	9,538158	14,91932	9,826344	13,02954	15,99643	11,52396	13,3812	12,86507	8,805469	12,76712	14,60765	10,45273	12,56106	11,70576	19,54348	10,52947	9,68315	9,660698	14,14871	13,7578	12,91377	11,72027	9,39296	10,62369	10,042	10,927	10,37674	13,67471	13,52654	15,08386	12,37076	9,028998	12,75275	20,05043	15,87906	10,61533	15,42958	12,1991	13,66766	9,999792	11,12256	13,68085	12,85346	10,43476	14,20749	11,24779	12,78708	11,65382	10,78056	12,2056	12,20898	12,02379	15,3565	12,88531	12,34858	9,292316	11,72815	14,75478	12,08264	11,31182	12,6224	13,40904	13,74841	13,07257	12,1895	10,38551	12,74183	12,23123	11,96991	11,81953	11,55242	8,10932	10,65733	13,83192	15,42793	13,66635	15,09712	11,7604	14,69517	10,50156	9,264893	14,48338	16,67924	11,43561	12,14937	12,59912	14,54292	13,05081	10,95049	10,69573	12,83274	12,16319	12,96737	11,01956	13,49933	10,26546	13,12403	9,889341	14,07024	12,60818	12,67794	12,92509	14,7257	9,821161	9,057736	13,57973	14,18366	11,13008	9,467838	11,8091	10,12593	10,44837	10,31105	11,65782	9,380112	8,287466	7,92917	12,69141	12,18163	10,64503	10,02798	8,781843	16,56091	14,35345	11,09368	10,77172	9,836568	10,73704	8,516109	12,66958	14,58333	14,981	12,51568	15,9518	15,4751	10,27423	10,71121	9,361186	10,54667	6,857316	6,279634	8,969248	12,46567	9,309861	12,04541	7,518512	12,01757
9/26/2019 5:05:00 PM	4	11,83638	10,60214	13,09993	12,93532	10,95504	14,06388	9,987013	12,42056	11,77201	11,83929	11,03359	9,962838	14,19188	12,94105	15,66299	8,97284	9,689364	11,09617	11,06875	15,93197	17,68077	11,54875	12,01695	18,62062	10,25517	17,97669	19,50825	15,80674	9,574906	12,16995	11,43202	12,27647	10,51669	11,16856	11,51138	12,51893	10,98046	13,82626	10,64206	10,24881	10,94745	9,559087	14,98763	9,906749	13,47418	17,36675	11,87977	12,41663	13,62055	8,808023	12,58621	16,05155	10,32936	11,95202	11,98787	15,38738	10,88956	9,9866	11,17353	12,8212	11,97392	11,6581	11,43457	9,551698	10,57851	11,22679	11,05231	9,915727	13,96766	13,82433	15,57036	12,4406	9,44601	12,75089	23,75684	16,35576	10,83803	15,9022	12,21188	13,58657	9,960351	12,13093	13,30619	13,16334	11,10418	14,99495	11,75149	13,05979	11,95568	10,79382	11,73305	12,23109	12,61778	15,5169	13,74979	12,6432	9,772463	13,67754	11,25898	12,75524	11,7374	13,53732	13,72057	14,14905	13,57317	13,83248	9,993299	13,2626	12,50767	12,61418	12,0289	11,02709	7,855535	10,32037	12,92268	15,20322	14,57483	20,24964	11,66915	15,52063	10,87278	9,478546	14,5622	17,42768	11,56651	9,089646	13,14759	15,71535	13,63195	11,25076	11,37634	12,76477	11,58543	13,52205	10,94924	13,81507	10,44906	12,90119	9,790148	14,07811	13,03603	12,99894	13,13985	15,73773	9,520822	9,209079	13,56246	15,19583	11,70866	9,2345	11,71675	10,98247	10,47407	10,27119	11,77387	9,294389	8,566535	7,930067	12,91584	12,25285	10,67342	9,752295	8,907078	16,77228	15,31409	11,34719	10,40244	10,35263	10,70568	8,469896	12,78653	14,30744	15,18064	13,76216	15,51386	11,48493	10,50653	10,45846	9,523169	10,87264	7,49779	6,551793	9,418448	13,2742	9,345021	12,80621	7,693689	12,4236
9/26/2019 6:05:00 PM	5	11,80896	10,95995	13,43819	13,17556	11,37689	14,73302	10,62037	13,07161	11,58833	11,84682	10,97003	10,12524	14,7717	13,29797	15,80335	9,034593	9,288103	10,58991	10,72668	14,75823	17,24691	12,22549	12,36489	18,52647	10,90427	15,78685	13,66338	17,16374	11,58474	12,52072	11,49384	12,42705	10,68282	11,84848	11,48555	12,86534	11,44162	13,36463	10,72268	10,53548	10,97901	9,30537	14,8117	9,536223	13,75505	17,29256	11,79356	12,81526	12,43072	9,290865	12,50725	14,78214	10,7856	12,32185	12,87944	19,46673	10,75514	10,96354	10,8801	12,63083	10,80501	12,35494	12,56293	9,453262	10,51379	10,03426	10,5877	10,44478	14,92878	13,88422	16,47664	12,61798	10,24812	12,75054	19,2459	18,78329	10,66638	16,94111	12,25153	13,87966	10,65463	11,31631	13,96994	14,31041	11,74555	15,2502	11,76703	12,57094	11,98069	10,54211	11,30989	13,20202	17,73424	15,69118	13,58698	12,9854	10,16267	13,1728	12,18094	12,75669	11,57652	13,83475	13,80112	18,09585	13,61641	14,69793	10,4224	13,96289	12,69956	14,39116	11,94373	11,1495	7,282618	10,72592	13,41084	15,62652	15,03489	17,04265	12,15393	15,72634	11,22776	9,499268	14,92029	17,58441	11,28972	9,387572	13,60943	15,10513	13,3361	11,52085	11,44631	12,7705	11,94276	13,21314	11,24682	14,04205	10,44457	12,934	9,647504	13,69563	13,23911	13,35413	13,47542	17,17299	9,539954	9,361255	14,29805	16,07683	11,70383	10,29496	12,14944	11,24462	10,55737	10,82463	12,44792	9,496987	8,81362	7,990026	12,56473	12,4636	10,32466	9,927193	8,699713	16,57369	14,51239	10,60981	10,74823	10,27396	11,41544	8,785436	12,74895	14,99406	15,37032	12,65135	15,45998	11,97019	10,09381	10,89405	9,580778	11,45661	8,147519	7,269564	9,56876	13,38051	9,05953	13,27089	7,942225	12,47596
9/26/2019 7:05:00 PM	6	12,13825	10,64952	13,87447	14,40671	10,96817	15,22339	10,91104	12,91169	11,84633	12,8172	11,46842	10,15763	14,79471	13,20492	16,37668	9,461207	9,157688	10,43829	10,17863	14,66934	18,13702	13,21155	12,50787	18,61772	11,35742	15,63812	14,81053	17,98726	10,19514	12,87453	11,31997	12,77278	11,45723	12,21299	11,48127	13,50133	11,74742	13,72824	11,02709	10,87816	10,1863	11,03856	14,69337	9,498025	13,98341	17,96039	11,96107	12,84096	12,59422	9,470532	13,3669	15,27803	11,3713	13,14365	14,8262	18,34797	11,37676	10,60076	10,2417	13,59181	11,24434	13,03935	12,31108	9,585613	10,11004	9,801339	10,8736	11,50613	15,02404	14,09269	16,46269	14,92492	10,07702	15,13781	19,50949	16,39631	11,38111	18,30874	13,34466	13,95288	10,70175	12,16947	13,69695	13,75891	13,36248	15,25164	12,46104	13,46465	11,40632	10,31858	10,95201	11,21222	13,58774	16,31037	13,84429	13,69198	10,35166	12,55685	13,38183	13,68479	12,21057	17,63546	14,4668	15,07405	14,58955	17,32316	11,60858	19,44152	12,99299	12,8918	12,11704	11,1841	7,227633	11,50496	12,7819	15,2915	15,05664	17,63795	12,7055	18,0057	11,10549	10,0717	15,98047	18,1585	11,89365	9,095518	13,35792	15,07384	15,53769	12,15089	11,94629	12,85878	12,64824	14,02713	11,77187	13,77362	10,20295	12,32013	9,960282	13,0859	12,59629	15,71466	13,73273	17,07338	10,23223	9,421904	14,67576	15,26421	11,95831	9,894798	12,25374	11,31051	10,50909	10,83775	12,67953	9,035146	9,155407	8,209893	12,77983	12,70295	9,996891	9,667469	8,343557	16,25546	15,26939	10,86746	12,51637	10,29254	11,47726	10,05043	12,90479	15,20232	16,56505	13,80485	16,76876	17,03691	10,95256	11,11212	10,00704	11,44721	7,448677	6,677443	9,756989	13,6964	9,11707	14,96291	7,986502	12,96654
9/26/2019 8:05:00 PM	7	12,89594	10,61264	13,73522	14,03915	12,17721	16,74673	11,98532	13,38839	12,64706	12,91673	11,32046	10,76854	15,82277	12,79723	16,86678	9,92747	8,823359	9,718514	9,33832	13,5666	18,67712	13,44427	12,23489	18,89416	10,78477	17,25375	17,78922	18,35599	10,33219	12,39908	11,42013	12,89318	11,94891	12,9816	11,67212	13,49607	11,97412	14,00752	11,24012	11,34477	10,29627	7,745495	13,73605	8,976225	14,45769	17,7848	11,89531	12,69134	13,63955	9,648059	12,15959	15,4673	11,47608	12,86749	13,69736	16,89041	11,97841	11,8703	10,45701	12,9827	12,57964	12,61004	12,62993	9,471707	9,709811	9,703733	10,25904	9,862401	15,50073	14,96132	18,27324	12,62282	10,6279	13,95156	20,61554	16,4439	11,45046	19,81246	13,38528	13,99508	11,43291	12,45641	13,95744	14,97845	12,07049	15,75514	12,70156	13,69771	10,5131	9,069408	10,00028	10,88203	15,49465	18,4547	13,69536	14,85155	10,67577	14,84154	14,74491	13,32166	12,51243	14,40816	15,16572	15,67494	14,16183	13,25977	11,17616	20,45024	13,48053	13,1165	12,16139	11,09099	6,894962	9,29066	12,43244	14,62443	15,24943	18,90135	12,45158	16,47719	11,3313	10,3152	15,65677	17,53336	12,28462	9,461069	13,7788	15,98461	14,70283	12,66551	11,76835	13,26654	12,66309	13,93029	11,25746	14,50376	9,14919	11,73989	8,937542	12,58317	13,71463	14,20466	13,44565	16,43471	10,56345	9,705805	14,95496	15,20088	11,80005	10,83174	13,39081	11,75992	11,27169	10,99656	13,06925	9,484694	9,297979	8,39046	12,90796	12,70371	9,974303	9,704494	8,922207	14,98218	15,84308	10,98689	12,70495	10,67819	11,84468	9,504519	14,37583	17,2592	14,81108	13,36359	19,02264	13,12797	11,548	11,46179	11,00976	11,95775	7,897049	6,915756	9,806656	13,49338	9,246309	13,63692	8,456358	12,67863
9/26/2019 9:05:00 PM	8	13,11015	10,8973	14,98239	14,76217	11,98455	15,9214	12,08851	13,57282	12,58068	13,07277	12,03726	10,42862	15,33225	15,1072	16,3398	9,580985	8,210516	10,59855	9,187597	13,12224	19,60924	14,31836	13,2224	19,54445	11,96052	17,29581	15,37287	20,02383	11,40646	14,24742	12,34589	13,67319	12,23758	12,73023	12,26708	13,74876	11,85497	15,24004	11,64512	11,0358	9,95144	7,799583	13,46831	9,310069	14,20231	17,55284	12,30244	12,9329	13,86785	10,3469	14,24037	15,37999	11,7124	14,82172	13,65841	17,40737	11,80662	11,63973	12,22445	13,88249	11,75916	16,87839	13,57386	11,38933	9,117968	9,257019	9,758993	8,964825	16,11206	14,78414	17,16546	13,29859	10,66596	14,6359	21,17519	17,32282	11,91465	18,53994	13,63526	15,26117	11,62087	12,62123	14,79574	15,29792	12,20049	16,02689	13,04308	13,76437	9,665949	9,908681	8,994391	9,937761	13,94106	17,59291	14,59459	14,32029	11,67772	17,4044	14,74794	14,83539	12,86672	13,56163	17,29506	16,46745	14,0567	14,36733	10,6985	13,53137	13,5503	15,27285	12,34113	11,58495	6,706662	8,367734	11,09106	12,32793	16,08194	18,62504	12,46187	17,33636	12,29788	10,23977	16,3532	19,13006	12,41511	9,886646	15,11239	16,58806	14,96042	12,73237	12,24601	13,3667	12,78632	14,86005	11,67219	14,46908	8,738258	11,45322	8,163683	11,2386	14,30848	15,30255	14,39441	16,98027	10,82836	9,816743	15,31312	16,32923	12,43991	9,87359	12,84476	12,78397	11,38083	10,92265	14,14912	10,31671	9,815773	8,40241	13,77425	12,66171	9,772396	9,729775	7,645336	14,05117	16,39223	10,94144	12,76836	10,68302	12,74336	9,656899	14,09317	16,94587	15,81952	14,37507	16,5042	13,01793	11,42545	10,81378	10,40057	12,28068	8,204438	6,932126	10,34897	13,84664	10,00746	13,74392	7,910863	12,5945
9/26/2019 10:05:00 PM	9	14,04572	11,24302	15,47172	15,16488	12,12153	16,10391	12,8279	14,6569	12,43831	13,36304	11,77974	11,84336	16,06605	14,60924	16,50669	9,662563	7,173271	8,503399	8,639339	11,71668	19,97044	15,33792	13,25783	19,97057	13,01897	17,85104	15,24308	19,43406	11,67882	13,74745	13,21321	13,37879	12,60735	13,11146	12,90907	14,7295	11,96307	15,58901	12,1408	11,77816	8,725686	7,349898	12,51154	8,335752	14,9216	18,77798	12,57619	12,41904	15,77828	15,71853	13,51645	15,95118	11,88702	14,51246	14,8195	16,79777	11,53971	12,22591	10,56649	13,86432	11,65948	13,34308	12,37235	10,15287	8,507543	7,921846	8,883247	8,626839	16,60692	15,39083	17,67511	13,76078	10,47552	16,96031	22,1627	17,14543	12,21396	18,93837	13,66808	16,18977	11,743	12,6912	14,7286	14,77004	12,89456	16,04671	13,46354	14,02389	9,040121	7,822793	8,536279	9,647642	14,32679	17,65867	15,18533	14,59784	16,18576	16,41606	15,67626	15,93453	13,28429	15,69622	15,81268	16,24102	14,81039	14,08136	10,75037	14,5153	12,96095	14,71458	12,99507	11,96929	6,166696	8,323731	10,23092	13,56315	16,39223	19,20798	13,67657	17,08685	12,28552	10,25088	16,83459	22,93021	12,51651	9,853835	14,81336	16,1182	15,19141	12,806	12,98747	14,02057	12,67324	15,94206	12,10171	15,06279	8,198083	10,3315	7,515334	11,03918	14,92367	14,54949	13,84726	17,74232	11,08498	10,28867	15,50121	16,71101	12,51471	10,12109	13,37733	12,0747	11,65686	11,37054	13,37229	10,67964	9,768181	8,677401	13,16665	13,31033	9,338181	9,018845	7,275987	13,63202	16,31203	11,1352	13,34301	10,44257	13,21805	10,68392	15,92348	16,96811	16,80275	14,58292	17,82148	12,83247	11,71944	11,82879	10,56629	12,35833	8,240564	7,504903	10,53479	14,86938	10,42882	14,23975	8,306117	13,69315
9/26/2019 11:05:00 PM	10	14,45444	11,52099	16,30948	15,12012	12,2543	17,00293	13,01524	14,94204	12,5851	13,88732	12,17721	11,44099	15,88957	14,65725	17,32786	9,485317	7,730299	9,264686	8,802566	11,58046	20,38676	15,05865	13,47321	20,71369	13,23953	19,92747	16,01017	19,77046	12,13314	14,0205	13,4527	14,12944	12,3157	13,59527	13,89167	14,79429	12,43417	15,6641	12,12623	11,75909	8,342865	7,344371	11,44659	8,12866	15,62341	20,00628	13,1297	13,32505	14,7009	10,67639	14,56406	17,9999	12,23143	14,15203	13,51514	16,55656	12,73223	12,84441	11,75522	13,99522	11,90919	13,46769	12,59525	9,992886	8,144755	8,101582	9,123841	8,887669	17,58227	15,29371	18,1623	14,15465	10,6165	15,46309	22,09231	19,89549	12,48549	19,85377	13,89188	14,96816	12,13901	13,03713	14,83823	15,47628	13,11084	16,49543	13,31766	14,23699	8,881383	7,795785	8,956538	9,124254	14,5249	19,04343	15,75121	14,06651	11,40756	15,16544	14,9817	15,21794	13,89776	14,24666	15,64552	16,65181	14,85411	13,80264	11,4555	19,98418	12,97697	15,16647	13,08818	12,09183	6,416059	8,556104	10,01243	13,11471	16,23701	19,71002	15,17303	17,19627	12,72774	10,78767	18,83407	19,91614	12,61384	10,11522	15,3804	15,78374	15,96845	13,03444	13,13419	14,55577	13,5445	15,46005	12,40005	15,33088	8,073538	9,970643	7,750816	11,11959	15,38413	15,19438	14,4945	19,00226	11,16773	10,47842	15,78926	16,25649	13,1478	10,28121	12,97987	12,41821	12,33739	11,47408	13,87081	11,0646	9,876423	9,091098	13,3019	13,55507	9,663599	8,871573	7,406539	13,8791	16,4343	12,40177	12,97925	10,91415	14,05186	10,39905	14,98245	17,92074	17,56728	15,07198	19,55736	13,34363	12,87688	13,72769	10,80032	12,77492	8,521081	7,928133	10,69794	14,81764	10,12482	16,08187	8,805467	14,44276
9/27/2019 12:05:00 AM	11	15,1394	12,08403	15,66886	15,4894	12,98443	16,60257	14,00973	15,29206	13,29845	14,42888	12,65922	11,89317	16,01507	15,44512	17,63739	9,868616	7,86859	9,268831	9,052761	11,52623	20,96188	17,97366	13,88981	21,16925	13,364	19,34426	16,36764	20,51448	12,21285	13,63996	13,7156	14,19602	12,92848	13,76603	13,27075	14,86095	12,83986	15,72986	12,47934	12,5259	8,259699	7,353629	12,34562	8,068633	16,39748	21,03973	13,4804	14,42915	15,18892	12,39542	14,60668	17,13203	12,79274	14,84935	14,49292	18,45477	12,00417	14,61518	11,41792	14,83553	12,10399	13,74365	13,28595	10,27969	8,113602	8,037343	9,616904	8,931878	17,5143	17,73755	19,16577	14,41368	10,7188	15,79631	22,28545	18,85044	13,20907	20,12779	13,61171	15,47828	11,61085	13,43563	14,90426	16,52651	13,32656	16,85379	13,5561	14,37735	9,122664	8,45159	8,7701	9,000056	14,85743	19,57967	15,48326	15,37854	11,92971	15,26449	15,37349	15,97625	14,44442	15,42337	15,89564	16,40383	15,21863	13,86114	11,50551	15,38689	15,82525	14,7268	13,60846	12,22874	7,225631	8,764091	10,82843	13,5981	16,45191	19,59977	15,63502	18,23469	12,76373	11,35721	18,20893	19,23374	12,8766	10,00953	15,46253	16,42573	19,7878	13,9783	13,80726	18,3602	13,20009	15,5658	12,55678	15,59578	8,821493	10,24667	8,3075	11,08235	15,92907	14,78607	14,22628	18,4958	11,7191	10,22319	17,53854	17,08105	13,53013	10,47663	13,2693	12,25899	12,87094	11,69651	14,15071	11,13043	10,58024	9,453262	13,51846	14,21011	10,04601	9,303094	7,083333	14,26814	17,87909	12,16989	13,16893	10,48022	14,2392	10,09857	15,57554	17,88489	17,85208	15,79099	18,64058	13,24713	12,90644	12,2237	10,78146	12,78632	8,663515	7,870732	10,73	14,94474	10,7921	15,07025	9,103738	15,52422
9/27/2019 1:05:00 AM	12	15,55316	12,55561	16,38698	16,18576	13,55493	15,90925	14,97382	15,50764	14,45506	15,70734	12,69825	12,48563	16,21187	15,93467	17,84635	10,53741	8,159745	10,89695	9,35483	12,11725	21,6818	17,41766	14,94219	25,80743	13,41643	20,21511	20,31768	21,15046	12,10647	14,87414	13,87938	16,86215	13,1583	14,33818	13,80195	15,75569	12,96737	17,55609	13,00501	13,04536	7,879365	7,256784	11,87486	8,555552	16,60851	22,89567	13,7509	15,6882	16,42179	12,21575	16,60229	17,41006	14,15154	14,57608	15,14796	24,82469	12,9119	12,90796	11,83452	15,6777	12,62289	13,66759	13,52032	11,22472	8,495871	8,851404	10,08642	10,80743	18,25334	16,89227	20,31036	16,51808	11,36308	15,94696	24,56282	19,30993	14,40567	21,48617	14,37369	15,5017	11,88723	14,45699	15,13988	16,29317	13,66006	17,97628	14,01822	14,92153	9,20079	10,04448	9,054557	9,231392	15,53575	19,71617	17,05218	17,85222	12,06213	15,22733	16,85227	16,68497	14,57228	15,50502	16,63275	17,67939	15,6574	15,35637	11,88474	14,77267	14,33784	16,08159	13,80519	11,88778	7,822723	9,0692	11,58571	19,33826	16,93807	20,6393	15,48298	20,82014	13,56363	10,52146	18,13253	19,38253	13,60957	9,825651	15,53251	16,75599	16,52699	13,3687	14,05663	15,55095	13,97899	15,48795	12,18633	15,42006	9,980934	10,78981	8,547333	11,57784	15,77883	15,64393	15,48484	19,05725	12,70488	10,4865	19,75312	16,64878	13,71422	10,40492	14,1101	13,10725	12,50601	11,95278	13,48392	11,28468	11,04795	9,250042	13,5664	13,91116	11,67579	9,371338	7,426365	15,86304	17,9443	13,01724	13,76319	13,58553	13,99936	10,34455	16,03227	18,09585	19,37472	15,58349	18,33133	13,61212	12,81347	11,99478	11,4832	13,56584	9,170673	8,44351	10,58259	14,97583	11,63365	15,16122	9,424319	15,90027
9/27/2019 2:05:00 AM	13	16,17685	12,77893	17,4091	16,04512	13,9258	16,44016	15,25261	15,32348	14,86945	15,62106	13,6381	13,12603	16,32923	16,0599	18,65952	10,83375	8,356198	10,21531	10,16862	12,41096	22,93021	17,65701	14,44656	22,1694	14,60406	20,50004	18,29196	21,46255	14,49022	17,35294	14,08854	15,43449	12,69735	14,83442	15,25537	15,36362	13,86473	17,11241	12,94043	13,06187	7,353627	7,620953	11,95824	8,657024	17,29526	22,33816	14,5421	16,67199	16,47554	11,77277	17,17064	17,92855	14,15893	16,26057	15,25869	20,82781	13,04756	13,47604	11,87348	15,97487	12,27723	13,77694	14,27042	11,61714	8,741711	8,636506	10,51945	10,86753	18,80588	18,37395	20,60573	16,86533	12,21112	16,96528	25,1079	19,60495	14,1208	20,03661	15,08641	15,70575	12,02275	14,66298	15,42102	16,88218	13,83752	17,57294	14,38585	15,38897	9,399315	9,638457	9,307168	9,506727	15,16358	22,28711	17,54255	16,80523	12,35791	14,10173	15,18596	16,15896	15,19977	15,61892	17,59829	21,53059	16,64912	20,14327	14,28886	16,43388	14,00289	15,33357	13,77287	11,52727	8,097093	9,420727	11,40342	13,7556	17,48121	20,05105	15,75845	20,93646	13,76499	12,71206	17,72298	19,53809	13,41526	10,58314	15,88535	17,46395	16,7622	13,54118	14,45229	15,24619	14,02133	16,0398	12,51879	15,85461	10,60124	10,83775	8,44724	12,24497	15,21718	16,11662	14,36961	20,71238	12,74481	11,03193	17,83226	17,31501	13,42493	11,10377	14,75596	13,44862	11,95188	11,70998	14,45651	11,34159	11,50579	9,499613	13,9506	14,05905	11,31714	10,10617	7,72588	15,59682	18,76624	12,15414	14,06423	13,61316	13,69136	10,48333	16,61624	18,24975	19,75588	15,84225	20,36762	14,7085	13,02063	12,41794	12,0269	13,68866	9,094275	8,338999	10,90372	17,73389	11,95768	15,70292	9,168393	15,53272
9/27/2019 3:05:00 AM	14	16,56347	13,07748	17,84641	16,64284	13,89548	16,83846	15,55206	15,97135	15,56663	16,00112	13,8905	13,41726	15,93135	16,38649	19,18248	11,15012	8,136054	10,98634	10,05699	12,2496	23,84623	17,39991	15,45065	22,55955	14,83069	21,0034	19,99378	20,79623	13,55721	16,08477	14,07279	15,81116	13,18482	15,0677	15,76322	15,79576	13,44413	16,96604	13,36511	14,02506	7,572875	7,791155	12,41649	8,43902	17,90458	23,60985	14,85991	16,86319	17,38679	11,48237	16,227	17,46222	14,87283	15,05077	15,72807	19,58265	14,89203	13,04418	12,78701	16,9733	12,49413	14,63887	14,19298	11,85076	9,142352	8,512585	10,35546	9,682182	19,09704	18,65302	22,4455	16,70369	12,92613	17,95715	25,20827	24,62872	13,48323	20,8459	15,22015	16,7115	13,44185	14,70457	16,47602	16,68421	13,80346	17,74785	14,83691	15,52815	9,883056	9,168669	9,64115	9,782272	15,67619	19,93162	17,98243	17,03892	12,44923	16,36294	15,40748	16,84495	16,39409	16,23439	18,36131	19,36409	16,50779	14,85183	13,49097	16,7881	13,46368	15,83292	14,96608	12,01177	7,941258	9,806934	11,3952	14,52372	18,45649	20,62735	16,61659	20,76156	14,89867	11,34436	18,46105	19,96477	13,92856	10,669	19,57346	17,7638	17,19565	13,56322	15,13338	15,75555	14,41313	16,62937	13,06221	15,80273	10,64842	10,93771	9,410575	12,71434	16,47353	16,14694	14,90046	20,55585	14,40788	11,29607	17,2007	20,53997	13,25272	12,93539	14,51378	13,69419	12,59629	12,13638	14,39531	11,51283	11,27604	9,973061	14,3415	14,37279	11,11668	10,09353	7,783903	15,85544	19,40795	13,08224	14,51529	12,98022	14,20404	11,09658	16,74154	19,84893	19,41299	15,88072	20,11736	14,81771	12,62606	12,45994	12,56134	14,40007	9,364086	8,725616	11,02972	17,04168	12,50387	16,14977	9,341084	16,12539
9/27/2019 4:05:00 AM	15	16,72877	14,05048	18,37298	17,27799	13,60605	19,28451	15,96838	16,19723	15,42081	16,22244	15,36203	13,7596	16,64318	16,34664	18,65489	11,53542	7,758482	11,34505	13,27379	12,33512	25,61029	17,87681	15,9844	23,26571	15,50032	21,98635	19,99516	21,43132	13,39647	18,98742	15,75935	16,59966	13,83331	14,95745	16,44293	16,72911	14,15499	16,89282	13,70441	13,56826	8,663517	7,535988	12,75372	8,633194	18,89098	24,72011	16,36556	18,19325	18,62511	12,03491	16,5958	18,32483	15,51828	18,24312	16,40355	23,75773	13,47287	13,45187	12,19468	17,47886	13,52073	14,48352	14,22421	12,13355	9,084329	8,878759	10,96886	9,499199	19,87843	18,57289	21,89186	17,08375	12,85312	17,46933	27,83612	20,95138	13,64079	22,14288	16,62122	16,55684	13,50603	15,44775	16,38187	16,99305	13,8275	18,794	15,25973	16,27632	9,784829	9,464521	9,713748	9,560122	16,53294	20,84142	19,08177	17,7151	13,04294	18,01323	16,71592	18,03106	17,58869	16,84212	18,13861	19,31801	17,14654	14,81716	12,974	19,97168	14,13483	15,93923	15,66264	12,84359	7,736793	9,514466	11,43215	14,33549	19,02423	22,34002	16,71765	23,0598	15,42537	12,19475	18,87392	22,85678	14,71962	11,34616	17,95459	19,31338	17,47603	14,13848	15,30635	15,13449	14,32416	16,4019	13,55244	16,11019	10,35056	11,47871	9,258054	12,82079	17,49827	16,83977	15,67833	21,10466	12,97276	11,39941	17,58006	18,4107	14,1552	11,17968	15,26753	13,94576	12,93069	12,46118	14,81515	11,6572	11,22244	10,00414	14,44767	14,13786	11,34553	10,71314	8,255967	15,82124	19,86578	13,28616	14,39186	14,41389	14,20839	11,09879	17,84407	20,14395	21,5109	16,28675	21,08705	16,85752	13,59555	13,10911	13,10545	14,40381	9,009451	9,161761	11,31666	17,15821	12,45634	16,86719	9,91096	15,79603
9/27/2019 5:05:00 AM	16	17,39894	13,69571	19,21661	17,38824	14,05684	18,58084	16,28094	16,46538	16,313	17,29484	15,40741	14,18345	17,1044	18,33112	19,18117	11,78651	7,820858	11,00623	9,902466	12,39825	26,82637	18,9573	16,81919	24,76632	16,01203	23,26875	21,00899	22,2324	13,96227	17,89595	15,69401	16,71136	13,76692	15,52657	18,11291	16,66771	14,44587	17,94858	13,88104	13,70338	9,064849	7,574533	12,67704	8,850852	19,5365	25,31899	16,34505	18,01254	18,20009	12,56459	17,0108	19,34972	15,79796	17,08271	16,49647	23,47066	14,11714	13,59948	12,46698	18,4375	13,1623	14,93003	16,18203	12,39162	8,708278	8,010334	10,87913	9,328097	21,04464	19,26876	24,70829	17,42478	12,66357	18,32028	26,99381	21,32529	13,67747	22,25534	17,10945	17,98326	14,31041	18,68631	16,961	19,22718	13,8474	18,91523	15,44016	17,10095	9,841679	9,546103	9,666777	9,619045	17,45331	21,44002	19,66408	20,42247	14,38888	15,51683	19,31014	21,29953	18,92283	18,46658	19,36436	20,16751	17,92143	16,55456	13,13557	16,79839	15,77254	16,49964	15,32307	13,57303	8,262599	9,419624	11,59303	13,95143	18,75808	23,11982	17,13251	22,31108	16,36785	11,90242	19,20646	22,28331	15,01312	11,47339	16,8645	19,28154	17,41131	14,46867	15,28045	16,93081	14,51143	16,71723	13,76616	16,50503	10,54515	11,24751	9,321605	12,37518	18,34273	16,58495	16,76379	22,69694	13,68051	11,40853	17,69583	19,00116	14,05352	12,7073	20,02542	14,05697	12,91321	12,39238	15,12468	12,17002	11,40286	9,310898	15,03509	13,85645	11,28903	10,91491	8,194836	15,82297	22,8212	14,27678	17,02572	14,83159	14,14042	11,79639	18,89009	21,03587	22,32787	16,89213	22,21472	16,01604	16,17042	13,11844	13,53994	14,83429	9,162383	9,645364	11,87569	17,64444	12,48909	16,50178	10,10272	16,51242
9/27/2019 6:05:00 AM	17	18,14614	13,90584	19,2593	18,26239	14,40567	19,61946	16,13713	15,92527	16,03656	17,11137	15,72758	14,30378	17,15966	17,28297	18,92221	11,95223	8,024494	10,61505	10,08607	12,03968	27,01558	20,82097	18,33161	28,1804	15,84059	24,12564	21,55656	22,69935	15,3728	18,27897	15,81669	16,44783	14,47109	15,46958	16,48168	16,59545	14,45098	17,16913	13,88035	14,10042	8,98921	7,623647	12,9309	8,926905	20,38455	28,94777	17,28296	17,70218	19,01318	12,71649	17,68906	20,29765	16,5109	17,3729	19,18649	20,37536	14,12702	13,75815	12,90064	19,66277	13,48641	15,54259	16,53308	14,8807	8,899755	7,897187	11,41917	9,340393	22,37104	19,50224	24,57657	17,58496	13,6392	18,54995	28,50533	21,95306	14,06015	22,31205	18,23911	18,51839	14,81785	16,21091	17,85443	18,1918	17,34431	19,15458	15,87899	16,7593	9,647229	9,775157	9,763622	9,37051	18,78543	23,36573	20,54225	20,77904	14,93397	15,91229	19,17184	24,71216	18,11595	17,61432	20,26636	20,18595	19,02243	17,30942	13,85251	20,62528	14,89549	17,79544	16,04975	14,2631	8,213902	9,481653	13,24126	13,69253	19,26994	23,32187	17,35687	22,19144	16,20987	12,7142	20,23375	22,70212	15,6143	11,68117	19,52718	18,92994	18,54478	15,11605	17,53923	18,88885	14,97472	16,68711	14,033	17,47797	10,21572	11,26672	9,01104	12,05902	19,52241	17,57723	16,94953	21,30063	14,52427	11,55221	17,93933	19,04544	14,16929	12,1835	15,60973	14,14242	13,69584	12,23592	15,96623	12,35515	10,89916	9,570416	16,15737	13,89375	11,07096	10,79907	7,982083	15,98924	21,05044	15,46523	15,62811	15,58549	14,28962	11,44583	19,72308	21,40812	22,82652	17,78632	22,60209	18,38065	15,2292	14,40705	13,91302	15,26014	10,00366	9,154095	12,02731	18,02705	13,03776	19,11652	10,22436	16,49135
9/27/2019 7:05:00 AM	18	17,82866	14,02713	19,07956	18,17708	14,79201	20,29226	16,65078	17,15621	17,0557	18,15028	16,3092	15,15487	17,26273	18,10131	19,63279	12,82176	7,936631	11,10073	9,639217	12,34396	28,16182	19,07535	18,52101	27,89021	16,29525	24,45085	22,51561	24,3062	15,16005	18,3466	16,98987	17,19261	15,08337	15,60379	16,98994	17,50014	14,52807	19,16998	14,52918	14,70746	8,850782	7,556919	13,29859	8,754283	21,70963	27,41207	18,46527	18,80927	19,02216	12,7924	18,5521	20,90179	17,21493	17,18999	17,69486	21,37848	14,46984	14,45541	13,34805	23,5724	13,46112	15,06832	16,294	13,28249	8,375747	7,298368	10,8515	9,477509	23,05558	20,27127	25,75293	18,41415	13,81693	19,68771	29,15313	23,49774	14,04986	22,35287	18,00971	17,91556	14,80286	17,32821	18,80305	18,96565	14,76756	18,91413	16,038	16,7584	9,434336	9,745109	9,738478	9,357178	19,69986	24,36112	20,32224	21,5359	16,82713	18,35682	18,53925	18,55638	19,68419	17,0767	19,23139	20,31547	19,47192	17,51485	13,38355	20,78208	15,281	17,75627	15,8066	14,8691	7,955972	9,492568	11,33075	13,77031	20,72371	25,8812	19,75568	23,60805	16,79632	13,12265	21,4276	24,34468	15,80826	11,98531	18,13681	19,54327	17,86113	15,40845	16,98918	16,47878	15,13746	17,46291	14,57339	18,09378	10,18402	11,84813	9,024024	12,28607	18,5762	17,18633	17,64762	22,68609	13,16299	12,24539	18,69923	19,77364	14,38156	13,04128	15,57927	14,77723	13,14116	12,91066	15,74926	12,30396	11,12594	10,0085	15,56939	13,61434	10,32445	10,83644	8,330708	16,72593	21,62515	15,70015	16,162	15,56663	15,38565	11,78479	19,36036	21,88246	23,62518	17,65791	22,86092	16,80496	15,26394	13,90756	13,84173	15,24211	10,25717	9,697862	12,44101	17,73445	12,50097	18,58394	10,39415	17,70129
9/27/2019 8:05:00 AM	19	18,83193	14,18884	21,37551	18,85265	15,18595	20,83161	17,39045	17,42367	17,12049	18,81286	16,99989	15,02977	18,29099	18,26992	20,40561	13,12493	7,821342	10,25696	9,908751	11,93309	29,88167	20,28045	20,33578	26,59876	17,53143	24,50866	23,45733	24,6292	15,61864	19,96222	17,04783	17,77575	15,70624	16,73028	17,54124	17,88047	15,28867	19,58505	15,89578	14,66402	8,715392	7,71303	12,53696	8,912812	22,6479	28,7243	19,65911	20,39532	18,97505	13,28153	18,57006	20,71466	16,67102	16,82782	20,0047	22,19033	15,04884	14,4974	13,72278	21,30119	13,99709	15,42281	16,42732	14,44525	8,420162	7,444463	10,9051	10,90628	24,66829	20,94476	28,71712	19,74076	13,90563	22,48957	29,03287	21,77615	14,56137	24,21046	18,90874	19,1054	15,76329	18,1967	19,66104	19,22856	14,91137	19,81944	16,37033	17,52804	9,539745	9,807969	10,02052	9,221445	20,81869	25,37674	21,21816	21,34305	15,50819	17,90665	19,136	18,48862	19,70898	20,45922	19,02796	20,09616	21,42456	17,3776	13,7328	19,36699	15,53182	17,61163	17,76788	15,81434	7,697972	9,526276	11,20793	13,54636	21,16545	25,13429	19,0214	24,57242	16,96784	13,63637	21,2766	23,19069	16,05134	12,65224	18,70821	19,69731	19,77025	17,20933	17,28517	20,31899	15,08773	21,19274	14,16929	19,46832	9,99924	10,83734	9,631686	11,3733	20,61602	17,31059	17,52183	22,96564	13,97995	12,59111	19,53395	20,12019	14,39793	12,77534	15,94351	14,3185	13,37844	12,43065	16,7537	12,70516	11,57314	9,969607	16,19322	16,03939	10,72461	10,26974	7,733962	16,1182	22,82707	16,51035	17,49275	16,42421	15,78008	11,45702	19,8052	21,46579	24,84507	19,48946	25,04214	17,3892	16,20476	13,99357	14,80735	15,79527	9,848793	9,314007	12,50746	19,415	14,00551	17,9311	10,54674	17,20222
9/27/2019 9:05:00 AM	20	18,50927	15,26097	21,09458	19,52324	15,88984	21,10978	17,93076	18,85271	17,20366	19,33031	17,79537	15,69643	19,21606	18,50429	20,6355	13,62718	7,602647	9,948816	10,08572	11,52002	31,13264	20,29572	20,52802	29,62644	18,20292	25,56719	23,13888	25,76771	15,86849	18,56495	17,88634	18,06359	15,18685	16,33538	18,69205	18,35606	15,96202	19,24804	16,6054	15,51337	8,680577	7,773127	13,27807	8,606807	23,30771	30,35388	22,48446	21,6132	19,85971	13,16438	18,62967	21,17049	16,94705	18,30225	19,14008	22,14537	14,51336	15,24708	14,20708	19,65814	13,72375	15,63039	21,20096	13,89022	8,066701	6,742789	10,43401	9,228836	25,27734	21,55311	26,13388	19,75299	14,89238	21,23073	30,47987	24,76887	15,16316	24,6522	19,86875	19,36733	15,54038	17,09743	20,02542	20,2904	15,75196	20,39898	17,96239	18,03203	8,743713	9,94923	10,06535	9,753192	22,36358	25,619	21,70404	21,05162	15,62085	20,05429	19,16107	20,67756	20,89606	18,46886	19,64419	20,35042	20,78222	18,882	15,7262	19,1331	16,3427	17,77499	16,85151	15,95526	7,75572	9,778058	10,89343	13,48344	22,71068	25,94254	19,95745	25,41508	17,35107	14,65268	21,62149	26,24122	16,14424	13,32076	19,32492	19,44124	19,41085	16,27922	16,35251	18,03603	15,38261	17,76663	14,71796	18,509	10,31264	10,77255	8,65958	11,06716	20,78657	17,51077	18,53069	22,34955	13,97319	12,87066	19,65932	21,56285	14,3969	12,30106	16,20828	14,05276	13,98873	12,61267	16,85352	13,01337	11,90097	10,28356	15,84487	14,56427	10,20992	9,874006	7,12554	15,65691	24,21039	17,44087	17,51202	15,74374	16,7738	12,46781	20,66644	22,25471	25,01672	19,39303	25,57506	17,73009	15,3831	14,53422	14,92195	15,87747	10,2694	9,806862	13,26225	19,45388	13,44344	18,1469	10,06252	17,34748
9/27/2019 10:05:00 AM	21	18,67912	15,40762	22,14115	19,88361	16,97019	21,63206	17,78494	19,07687	17,68513	20,32369	18,19055	15,99649	20,21082	18,55645	21,14667	13,64162	7,553328	9,867373	9,902257	11,5913	31,07296	20,22968	20,3172	29,66291	18,71705	26,30899	24,06664	26,07351	16,85089	18,61827	18,03679	17,63256	15,93577	16,73982	18,33437	19,11223	16,04284	19,51875	15,5895	16,2911	8,340933	7,736172	13,84837	8,451385	23,88152	30,64932	21,34305	20,9862	20,36507	15,73531	19,22642	21,55532	17,16063	17,71124	18,97415	22,43825	14,9971	15,30159	13,81113	20,24529	14,12799	15,79444	16,63482	14,6102	7,89401	7,170784	10,15211	9,956621	26,31009	22,95984	27,09411	20,74995	14,73088	21,01721	31,20938	25,89992	15,75783	25,22402	20,36023	19,71389	16,51104	18,058	19,8155	23,45553	16,41889	20,76336	16,86892	17,94996	9,581538	9,718102	10,08724	8,695153	24,68943	28,72085	22,12457	22,16768	15,86476	20,20205	22,09293	20,74333	22,19151	18,87295	19,72763	23,30508	20,77089	19,11548	14,21778	23,49905	16,97564	18,16727	17,01944	15,37557	7,60624	9,707741	10,83637	13,4451	23,06159	26,28909	20,94558	26,0722	18,37865	14,46024	22,20947	25,36217	17,37849	12,49503	19,761	20,47469	19,76383	16,48762	18,53704	18,99315	15,67881	18,01303	14,93182	19,03708	10,01596	10,67902	8,672013	11,12884	22,03899	18,42341	19,10858	25,23251	14,54666	12,81982	20,22629	21,41233	14,66008	12,59519	16,32805	14,54824	14,55564	13,03064	16,8301	13,41367	12,01937	10,24087	16,53252	15,15666	10,44001	9,479236	7,638016	15,48105	24,99413	18,39833	18,15705	16,7039	17,60521	12,82797	20,56242	22,51506	24,96815	21,76158	28,9535	18,45511	16,57562	14,89908	15,47041	17,26583	10,20226	9,183246	13,42071	18,37547	14,20079	19,49879	10,70983	17,28994
9/27/2019 11:05:00 AM	22	20,14713	15,60953	24,08888	21,26955	17,0421	22,4799	18,18357	18,8972	19,23194	20,64572	19,0111	17,01674	21,24344	18,90535	22,43272	14,37479	7,748259	10,04179	9,95061	11,31956	32,28738	21,69057	21,45798	33,9182	19,48953	26,67399	24,88968	27,38478	16,86975	19,95434	18,25556	18,81859	16,48576	18,06511	18,85237	20,22201	16,89869	21,50413	16,15178	16,53052	8,257279	7,660324	13,38348	8,542979	23,27345	32,47044	23,0524	22,09923	22,50884	14,484	20,40182	22,19607	17,35881	18,85997	20,11833	23,51507	15,60047	16,54198	14,71292	21,92239	14,3348	15,87271	17,64789	14,46487	7,832809	7,1741	10,28915	8,655297	27,27419	23,57883	27,29229	21,46393	15,56491	22,68671	31,96176	28,10697	16,32985	27,31301	21,10259	19,48442	17,69196	20,22698	20,21331	22,40509	16,56699	20,92804	17,98754	18,31786	9,223724	9,577462	10,21959	9,104914	23,47286	27,36433	22,4542	22,88558	16,32066	20,36155	22,69279	20,52166	22,74895	20,06362	19,99703	22,08616	22,60838	19,0891	14,67638	21,00043	16,99195	18,80208	17,72713	16,75695	7,348654	9,402563	10,75666	14,0884	24,45195	28,46554	21,34926	27,27025	17,71497	14,68218	27,3546	27,27737	17,9222	12,92475	21,30188	21,31749	20,49265	17,11615	17,43914	20,75908	16,1524	18,68942	15,14513	19,74932	10,18236	10,78643	8,377611	10,86559	23,12769	18,97629	19,59605	28,84422	14,93811	13,26343	21,0885	21,13761	15,67564	12,30742	16,47429	14,35027	14,56399	13,01552	17,99673	13,6124	12,07339	10,58749	16,37095	15,84577	10,51047	9,354692	7,350658	15,62424	27,16298	18,07458	18,64639	17,51382	17,91259	13,57393	21,40286	23,17384	26,24268	20,5839	29,54741	18,82543	16,9972	17,92931	15,81821	18,1851	10,68461	9,402286	14,47613	22,73638	14,31663	18,54685	10,92348	19,32782
9/27/2019 12:05:00 PM	23	21,60954	16,74804	23,72783	21,99934	17,18571	22,92737	18,67692	19,52386	19,73654	21,08588	19,03363	17,16878	22,29015	19,37749	22,80594	14,8193	7,73175	9,779579	9,494778	11,32536	34,08308	21,74079	22,01985	32,64609	19,4847	27,06551	25,32528	28,38804	17,43887	20,39318	19,39123	19,46349	17,03505	19,03218	18,90632	20,60635	17,74094	20,61139	16,64076	16,53922	7,997555	7,737069	13,15906	8,340932	24,98508	33,15257	21,79729	23,22357	22,01295	14,63176	20,2026	23,1545	18,07057	21,6592	20,80998	24,91621	16,89427	15,57851	14,69683	21,33158	15,50577	15,83858	17,74418	14,95869	7,605341	7,139768	10,26263	11,22493	28,40828	24,06388	28,52633	23,27144	15,98427	23,90294	34,54423	25,7282	17,54628	25,68579	21,85131	20,14244	18,09958	20,35913	20,82028	21,5922	17,58635	21,91596	18,8378	19,87988	9,15596	9,286305	10,01616	8,905283	24,6111	29,61242	25,98972	22,62054	16,68179	19,89362	20,96057	22,5907	22,11455	20,05436	20,6382	24,78925	22,99528	19,41742	15,11087	22,59139	18,04342	20,57119	18,29099	16,77788	7,190193	10,34662	10,90241	12,92661	24,77426	31,00161	21,98621	29,15907	17,76511	15,06479	23,7864	26,93517	18,59016	13,39495	20,33046	20,84121	21,1363	19,81577	19,98992	20,7139	16,53321	19,15195	15,7367	20,0833	10,38088	10,52145	8,293683	10,54943	23,67063	19,39255	20,95097	25,83934	14,96781	13,48081	21,13008	21,42269	16,39713	12,71047	16,73125	14,68446	15,04718	13,42873	18,15194	13,9144	12,21741	10,64123	16,99015	16,02674	10,52014	9,281056	7,212506	15,46633	26,69395	19,06478	18,91965	17,43839	18,08839	14,49236	22,6854	24,65379	26,71447	21,69671	30,2895	19,92243	17,92703	16,83597	16,81283	18,80609	10,93363	9,955721	14,14581	19,54389	14,63666	21,3159	11,40819	17,81257
9/27/2019 1:05:00 PM	24	21,34201	16,69388	24,80368	22,42167	17,59236	23,4058	19,72107	20,47946	19,32561	20,73856	19,77184	18,13985	22,0852	19,90288	22,73541	15,17504	7,548905	9,50728	9,250732	10,77179	35,25821	21,49101	23,83545	35,35858	19,61939	27,63179	27,12188	29,29018	18,01952	20,49355	19,90951	19,99848	16,96659	19,31684	19,34661	21,4602	17,53274	20,44202	16,99015	16,7135	8,006397	7,41856	12,93463	8,483228	25,26345	33,74765	22,54918	22,97842	22,30148	15,22885	20,3574	24,00545	19,05477	19,92727	20,15293	25,02452	15,52933	16,96231	14,83884	22,20746	15,07605	16,4973	18,00716	14,90322	7,641054	6,793974	9,988949	8,433426	29,29971	24,89231	28,74986	24,52835	15,63163	25,06479	35,76902	25,9442	17,28787	26,00858	21,35223	20,84342	17,40841	18,95875	20,93101	22,81727	19,38819	22,43161	18,32705	18,49186	8,726308	9,267518	10,01313	8,457325	27,24387	29,82745	24,66208	24,01656	16,73174	21,11779	21,84841	22,31874	22,72332	19,76901	20,86158	23,71235	25,06776	19,78386	16,31811	20,87478	18,25652	19,27912	18,24416	17,73127	6,832794	9,677001	10,54618	12,48218	25,11025	30,84556	22,91031	28,88788	18,77528	17,70467	24,64149	25,25772	18,46106	13,81113	20,90068	21,71274	27,14495	18,63803	18,13509	20,12517	17,0041	19,78089	16,46027	20,2763	10,16247	10,15501	8,010265	10,00408	24,62471	20,02743	20,95353	26,10315	14,44691	13,82315	21,11344	21,76247	16,2922	13,24636	16,3943	15,04373	15,11335	14,43565	18,17294	14,24389	12,47575	10,77856	16,88501	15,52353	10,57699	9,199824	7,031181	15,17248	27,3939	19,37887	19,61	17,22805	18,76796	14,58147	24,08744	23,61841	27,70751	21,98863	36,02945	20,08199	18,01683	16,8089	17,14813	18,44503	11,91582	10,43559	14,25412	20,59164	15,04628	20,64952	11,48652	18,0113
9/27/2019 2:05:00 PM	25	21,30837	18,0015	24,916	22,95563	20,24163	24,21764	20,87927	21,08056	20,8647	21,25373	19,47102	18,4299	22,21617	20,40948	23,42209	16,07178	7,904647	8,85693	9,613935	11,04609	36,68615	22,74943	24,11707	35,22215	20,60352	29,01698	26,76103	30,06769	18,18828	21,26278	19,85957	20,17221	17,76546	20,23742	20,30041	22,3202	17,71683	20,18968	17,75766	18,31814	7,740248	7,487774	12,81312	8,353158	26,52872	35,5245	23,09847	24,29854	23,85955	14,78124	20,72765	23,72078	19,6779	19,7514	19,98031	26,07261	16,20268	17,5813	15,87706	23,15967	15,72406	17,62303	18,98921	15,05885	7,354733	7,156623	10,11515	8,139644	29,9806	24,99434	32,33961	24,40277	16,81069	24,77109	34,28714	27,38512	16,81483	26,74368	21,15468	21,34132	17,75848	19,86157	21,75916	23,93112	19,43862	22,33145	18,04971	18,38493	9,021125	8,845393	9,80714	8,471002	26,42932	31,45219	26,8024	25,29219	16,76697	20,7101	21,57721	22,04935	22,64513	20,20295	20,82332	23,87455	23,30266	22,65597	15,55012	22,72401	19,1896	19,2785	18,46243	17,23309	7,36468	10,11094	10,32486	12,51879	24,96643	32,15331	24,28182	30,17559	19,74518	16,13195	25,33219	25,8305	18,76872	14,24016	20,88646	21,33821	22,73714	18,7795	17,51817	19,62436	17,202	19,40699	16,43906	20,41825	9,992818	10,61505	8,025532	10,06141	24,46542	20,47193	21,48293	27,04106	14,76327	14,68059	20,48312	21,37848	16,28246	13,27807	16,78755	15,12074	15,12427	14,55239	18,98969	14,78034	11,59068	11,02689	17,46864	15,43953	10,2294	9,328788	6,601183	14,37507	29,45983	19,26579	20,44091	20,12807	18,08984	15,14195	24,30392	25,26787	27,95438	23,0111	31,63627	19,68667	18,68134	18,09599	18,34591	19,84569	11,86595	11,05756	13,9707	20,3706	15,29647	20,96368	12,64727	18,6421
9/27/2019 3:05:00 PM	26	22,31418	17,84738	26,04865	23,10504	18,93319	24,46597	21,22347	22,18501	21,24268	21,45198	19,90792	19,22593	23,18959	21,12145	23,70765	15,61609	7,723944	8,943343	10,01485	10,7157	37,72201	25,55191	23,98514	34,32064	21,20019	29,19043	26,04671	31,19233	18,68286	21,59739	22,62551	21,09313	17,82252	19,94135	20,82442	22,18764	17,87695	21,28889	17,52121	19,23754	7,710612	7,388511	12,95314	8,367733	26,86256	35,17829	23,21397	25,79127	23,76582	15,48029	22,29395	23,82018	19,67175	20,11556	21,00292	30,08842	17,18944	17,81098	15,11225	23,63706	16,86415	17,43189	18,59044	15,33619	7,166501	6,927223	9,950473	8,711871	33,50837	26,552	30,36044	24,69081	17,5967	24,72453	34,08405	26,87224	17,86797	28,39918	21,62149	21,69975	18,36649	19,91048	22,24642	23,64383	19,37037	22,90852	18,16341	19,17233	8,871298	9,206109	9,283751	7,889382	27,47182	30,79748	26,48513	25,54211	17,48542	21,81594	23,28118	22,3336	23,28609	20,8477	21,55829	25,53016	24,43661	23,69695	16,27024	21,93427	18,46471	19,51737	18,84774	17,79406	7,069932	9,02803	10,15286	12,13141	26,69527	32,64265	24,67527	29,00986	20,57154	16,13036	25,57803	27,55899	18,95198	13,90701	22,05522	22,01129	22,4227	19,32209	18,52115	19,62734	17,38367	20,82235	16,94898	21,45364	9,741863	9,908545	7,893596	9,809212	24,76086	21,64256	23,08065	28,09261	15,6029	14,44732	21,382	22,07069	16,8989	14,24431	17,32696	15,37722	15,65104	15,23603	19,23277	15,24198	12,8507	10,74595	17,14771	16,01604	10,38614	8,671946	6,891578	13,80823	29,67106	21,64373	21,59117	19,25128	19,8336	15,01154	24,77516	25,32514	29,38592	23,64051	31,02779	20,29799	18,22875	18,20927	17,55768	20,63156	12,51907	10,43559	15,47386	21,56292	14,78138	21,66508	12,34506	20,03281
9/27/2019 4:05:00 PM	27	22,31239	17,3988	27,54974	24,0672	18,92324	24,34026	21,11219	22,20787	21,17636	21,86941	20,12496	19,65207	23,00771	21,60478	24,39814	15,88894	7,632904	9,230147	9,951164	10,49549	39,78511	27,21983	25,65622	36,41966	21,80385	31,1535	25,97846	32,57958	19,47419	23,10773	23,11209	21,90408	18,37596	20,48526	23,17176	22,51126	18,30349	20,96838	17,85781	17,15628	7,684156	7,225215	12,4091	8,220118	27,1214	36,75502	24,9245	25,74692	24,26876	17,15538	23,12728	24,82186	20,48927	22,2411	22,63249	29,68384	18,32712	18,0658	15,81621	24,77992	16,40314	17,71862	19,77868	15,67639	7,957215	6,784234	10,9549	8,237595	31,03918	28,08363	31,14521	26,57038	17,34181	24,59826	34,93044	28,30329	18,74517	27,11386	22,20698	22,6003	19,61663	19,88838	22,61328	23,84699	21,6802	24,38295	18,99771	21,51795	8,586704	9,450294	9,15147	7,804212	28,02629	31,52693	27,00293	25,96562	18,58719	23,09924	23,68161	27,04583	23,79103	21,92771	21,51242	26,248	25,05215	22,38907	16,86443	22,08188	20,56497	19,92582	18,97166	17,85857	7,086305	8,634436	10,20916	11,90975	30,5645	33,6439	25,63716	30,14015	21,55	16,41357	26,56512	29,36906	19,63666	15,22291	22,0957	22,60265	23,68976	19,9113	19,38502	20,87526	18,00315	21,08809	17,11034	21,88529	9,751257	10,0927	7,809253	9,694547	24,49029	22,6291	22,65763	28,20313	16,40418	14,43351	21,92867	22,77354	17,22639	14,10146	17,65521	15,48298	15,76674	15,11695	18,95737	14,95247	12,91653	11,22817	17,90554	15,80411	10,42903	8,609776	6,598834	13,65254	30,9288	23,03803	23,8485	20,13981	20,08759	15,42212	25,05471	26,25587	31,74797	25,38234	33,76099	21,78181	18,72244	19,30054	18,79939	21,39541	12,39873	10,48257	14,4036	21,96494	15,52712	23,70123	12,8822	18,93436
9/27/2019 5:05:00 PM	28	26,5569	19,27297	28,30252	23,42451	21,48072	26,51111	22,75675	23,97512	23,38907	23,80339	21,81269	22,95155	24,67327	20,57962	25,56525	18,07913	5,058232	7,17182	10,32438	12,77499	39,80079	27,31722	27,64181	36,48832	18,63305	33,36843	28,82523	29,89079	20,71155	21,97958	20,65995	19,26137	21,09603	22,50332	22,78293	21,26713	19,74449	21,80447	18,13494	20,98157	5,551918	5,898611	12,3624	8,530271	30,43076	40,44907	26,27087	27,55361	22,85581	17,77983	22,10717	24,25722	20,69594	19,75526	21,82209	25,72136	19,59978	20,19562	16,33586	22,33671	15,97066	18,35343	19,61905	15,14285	7,855949	10,26947	10,35222	7,452613	35,7608	29,37707	35,93129	26,0597	18,85865	24,61428	36,00803	30,94268	18,15305	30,89184	20,89184	21,71026	17,85492	22,70467	22,31653	23,84602	21,72096	24,05864	17,4388	17,97151	10,23797	6,136715	10,91899	8,040727	29,44387	30,32528	28,15084	28,34763	17,31101	21,11965	25,27886	22,63118	20,22719	23,95626	23,19822	24,64412	23,30626	24,65117	16,13471	23,51031	21,76393	21,08125	19,79015	16,91106	6,805647	9,265239	9,813425	12,90016	26,08194	38,33105	27,48874	29,43102	20,23817	18,61599	28,33776	26,30008	20,7425	16,40294	22,86472	22,7245	24,06899	20,55323	21,62937	22,69825	17,71607	19,76894	16,79915	22,73265	9,220201	7,145019	10,63868	12,95846	27,01156	21,72524	23,5052	28,7547	16,45522	15,1443	19,8575	22,12437	18,39882	14,72135	17,97435	16,29206	17,04099	15,2381	18,98444	15,14699	11,86567	14,07846	18,21086	15,21614	12,40633	7,043546	11,921	18,7471	31,59842	23,79614	23,52606	22,6358	19,58824	16,08394	27,74612	29,11714	30,59315	25,19576	32,91791	21,66045	18,55672	21,2308	20,70955	23,19373	11,74755	11,74141	14,33763	22,3892	15,82069	23,86432	14,81439	21,63793
9/27/2019 6:05:00 PM	29	28,99867	19,87614	28,74675	24,64903	22,16878	28,301	23,61254	24,6377	24,3817	24,47012	22,23862	23,16582	25,29026	20,50709	26,5893	18,24119	4,957104	7,656595	9,815499	13,24153	40,12835	27,94623	29,34868	38,33015	19,36174	33,97194	28,68383	30,2055	21,36446	23,23165	21,64871	19,06416	21,9304	23,68369	22,78356	22,45351	20,42413	22,55616	19,07846	20,03868	5,729926	5,791749	12,54891	8,510238	31,50537	39,26454	26,51677	28,89292	24,98072	19,18276	22,42816	25,05333	20,50571	20,89308	21,62812	26,59814	21,60941	20,99442	16,62778	23,0801	16,726	18,59078	19,95199	15,01734	8,536416	9,500511	9,626229	7,61957	40,16544	31,21422	37,00196	28,59327	19,08143	26,53902	39,4244	34,10429	19,03894	31,378	21,34588	22,24608	17,85747	22,48183	22,65431	23,5226	21,86422	24,73344	17,85339	18,15498	10,2609	6,330129	11,08767	8,104346	31,03869	32,90272	28,98949	28,56259	18,60487	22,0079	25,58756	24,90585	20,72371	25,62887	24,0958	26,50807	24,40367	25,39878	17,31812	23,48716	22,14488	21,85262	20,45825	17,27392	7,000579	7,419664	10,4014	11,93337	29,23533	38,7862	29,88982	30,602	21,08546	19,52717	30,0449	26,72994	20,71977	16,56561	21,99795	22,32579	24,7038	21,7555	21,3016	22,83682	18,62608	21,6867	17,20284	22,52494	8,882349	7,288835	13,16872	12,73168	28,39903	22,45406	23,77798	29,83608	16,76213	15,15667	19,8852	21,77194	18,41326	14,67873	18,46002	16,8607	16,79363	15,55088	19,32748	15,55295	12,22715	14,61014	18,40448	16,20192	12,3508	8,52813	12,39645	19,90716	32,88779	24,55363	24,24168	23,30266	19,36934	16,60989	28,70628	30,25993	31,92992	25,83506	34,21854	24,04192	19,7469	21,65707	21,35873	22,93835	11,63696	11,85835	14,77205	22,59021	18,21335	24,10982	14,97658	22,22135
9/27/2019 7:05:00 PM	30	28,42493	20,43615	31,31886	25,46309	24,872	27,74667	23,91219	24,8021	24,34571	25,08676	22,89505	23,35378	24,87083	21,88052	26,61983	19,00213	4,809764	7,179488	9,719344	12,43707	41,83728	30,3018	31,40466	39,54596	19,59231	34,97403	29,23705	30,65546	22,0776	24,08488	22,5027	19,86696	21,60491	23,46955	23,34196	23,09613	20,5819	23,03023	19,13288	20,76212	5,809916	5,656775	12,61418	8,781705	31,08919	41,10052	27,10993	30,53824	24,39462	18,32726	23,24872	27,25782	20,4988	20,67957	21,79184	27,40039	20,12441	21,2605	17,02621	21,97281	17,10067	18,664	20,11681	15,6967	8,354402	9,509008	11,5053	7,058881	40,86655	34,47095	37,94906	28,06643	19,47322	26,61845	37,15089	32,15565	18,96206	31,21028	21,64242	22,22073	18,2626	23,1717	23,45836	24,18697	22,75448	25,29999	17,86085	18,16741	9,68985	5,767849	10,9882	8,040382	31,75833	33,84063	30,23797	31,45474	18,34956	22,52217	26,34649	25,41425	20,6317	27,58932	25,23493	25,75874	24,76479	25,65139	17,5717	28,43481	22,82873	22,4696	20,60297	17,74363	6,884188	7,515612	10,63757	11,83238	29,2631	40,45714	30,23997	32,28296	21,66259	20,12303	31,69562	27,8069	21,4392	16,68062	23,20326	21,88253	25,98316	21,98884	21,6159	23,49511	19,45651	21,49363	17,97911	23,34805	7,97034	7,339191	13,50658	12,79924	29,21178	23,42997	24,57615	32,13701	16,98663	15,69324	21,09106	22,62917	19,30392	14,49257	18,87316	17,47182	17,58027	15,70299	18,70006	15,55634	12,68347	15,3565	18,64321	16,76724	11,78057	8,636647	13,19428	19,4112	34,25219	26,42504	26,22707	24,62043	19,82248	16,80993	28,63471	31,5786	32,77789	26,95527	35,75299	24,65414	19,86005	21,96591	21,03193	22,91066	12,1312	12,52818	15,03564	23,00094	16,52927	23,72209	15,47283	22,90596
9/27/2019 8:05:00 PM	31	29,72556	21,8033	29,75858	26,55138	23,88629	27,67166	25,83375	25,31146	24,99959	25,97591	23,47093	23,9658	25,50087	20,80847	26,88785	19,59121	4,472467	6,990013	9,653515	11,92508	42,14101	31,6858	32,60852	40,54598	21,1468	35,56131	30,10645	31,61293	23,19055	24,22069	22,28379	20,73884	22,52073	23,81583	24,59439	23,83172	21,0742	23,70075	19,51115	21,79418	5,716111	5,612497	12,30099	8,660478	33,00067	43,30404	29,32091	31,12746	25,26505	19,28879	24,4552	26,99768	20,67999	20,99249	22,99258	28,50057	20,15908	21,58156	17,74674	22,62551	17,79005	20,47787	21,2263	15,5267	8,428726	9,309447	11,48983	7,270529	44,71493	34,87608	39,16735	29,93079	19,90067	26,73547	38,46837	35,12523	18,81265	32,68243	22,44177	22,86389	18,58277	24,73081	23,96883	24,84057	22,6481	26,04782	18,27234	18,62608	9,805136	5,59288	10,59274	7,94948	33,14296	34,95689	35,14914	34,55011	18,897	23,36158	27,00797	25,22166	21,79176	24,73378	26,16649	30,96375	25,4273	27,43687	17,63021	24,87753	23,11851	22,84952	21,23618	17,89042	6,623978	6,913337	10,78008	11,79149	29,76653	42,2887	31,17243	32,67697	21,59538	20,95518	31,64436	27,80635	22,15911	17,33967	23,62919	22,61812	26,39548	22,24455	23,39868	24,49609	20,96334	21,99326	18,59092	23,73867	8,148555	7,272187	13,56709	12,71041	29,66933	25,193	25,80895	33,70151	17,33539	16,21574	21,034	23,41609	19,02458	15,26111	18,27165	17,50974	17,95659	16,18604	19,94191	15,69401	12,64672	15,34386	19,21288	16,91064	11,61728	7,745566	13,05012	19,3263	37,28179	27,69417	26,51954	25,06949	20,82919	17,16374	29,36036	32,55816	33,96324	29,28161	36,70667	24,55826	21,55587	22,53758	22,01716	23,91537	12,61957	12,91501	15,32687	23,82115	17,66889	25,10382	16,26762	23,35869
9/27/2019 9:05:00 PM	32	31,22161	21,75481	30,65339	28,0236	23,6468	29,67313	26,09769	25,27885	26,71212	27,36634	24,64688	24,08467	26,27901	21,17056	26,88453	19,89348	4,01463	6,767172	9,909371	12,20339	43,57911	31,43823	32,55761	42,30183	21,13658	38,20962	31,18031	32,10772	23,12376	25,34883	22,55015	21,76399	23,25472	24,34392	25,35533	24,82987	21,8243	24,78082	20,51614	21,86512	5,73048	5,493341	12,1893	8,755871	34,29826	44,38523	28,97346	33,01213	24,68488	20,23479	24,64039	27,45365	20,85481	20,67052	24,91158	28,92186	21,20137	22,06151	18,13522	23,21328	17,75869	19,45189	21,31023	16,08899	8,816866	9,119557	11,33828	7,482178	42,97068	36,7267	42,75386	31,9152	20,90946	28,62373	40,56517	39,13814	20,37729	33,42604	22,77223	23,90943	19,33632	25,51213	23,66041	25,42599	22,42539	26,29235	19,2345	19,7266	9,373273	5,547289	10,36514	8,104623	34,48683	37,96523	33,85321	36,83459	19,8747	23,90549	28,92725	26,49853	22,95287	27,70253	27,13825	27,17908	25,864	25,89184	17,90009	24,84962	23,67816	23,7766	21,07579	18,55811	6,818495	6,914166	10,18188	11,5272	31,75584	46,17007	31,51595	35,6404	21,48748	25,77994	31,49357	30,43159	24,60137	18,02975	23,32926	23,0638	28,13433	22,309	22,30431	24,51661	19,89134	22,05308	18,28181	23,29748	7,924403	7,266385	13,32601	12,64375	31,24572	25,98164	26,90898	36,95547	17,96447	16,35562	21,67868	23,9106	19,4983	15,37356	19,23347	17,28366	18,10635	15,76882	20,57333	15,97073	12,62061	15,33212	18,78026	16,9143	12,19303	7,765253	12,35667	19,0453	36,83149	27,83668	29,07949	25,18209	19,30523	17,72754	30,57617	32,77727	36,80585	30,33295	39,18331	26,62121	21,07158	24,43461	22,79668	25,83907	12,84075	13,03921	15,32542	24,38184	19,03798	24,91739	16,7698	23,77418
9/27/2019 10:05:00 PM	33	32,60624	23,25493	31,28475	27,85229	23,94569	28,85465	25,6699	26,66874	27,51679	26,73381	24,39559	24,29031	26,66529	22,34997	27,15807	20,0163	4,10664	8,338584	10,39277	11,56119	43,71961	33,60176	35,69208	44,73109	21,87348	38,13432	31,63835	34,88776	23,95509	27,45462	24,41154	21,52886	24,67051	25,27119	26,15792	25,086	21,33455	25,1912	20,27465	22,72104	5,799417	5,599373	12,1587	8,51673	37,37753	46,46987	30,20792	34,01981	24,78959	20,52484	27,51671	28,37657	21,62487	22,77734	24,52634	29,11811	20,97936	24,16211	18,20423	24,20715	18,38583	19,33141	20,8774	16,30022	8,282561	8,972286	11,34899	9,607648	45,53789	37,53302	43,16396	33,46845	21,59987	28,57842	41,20337	35,45784	20,6051	33,75063	24,51571	24,01829	19,77488	26,22458	24,67085	25,74589	23,12845	25,55261	18,86329	19,86979	9,473709	5,362925	10,68503	7,857191	35,45991	39,93051	34,91531	37,15192	20,32203	26,98594	28,87952	27,58655	23,91247	26,8777	27,86624	28,04349	26,24213	27,74384	18,3162	25,91277	23,40524	24,21916	21,27908	19,23084	6,661417	6,384353	9,714855	11,3398	31,70362	48,78882	34,79774	36,61286	22,31363	23,07589	33,69129	29,57615	22,55305	18,57897	24,50707	23,78163	26,83776	22,65763	22,49247	25,15128	20,35167	22,07953	18,54795	24,14201	8,007088	7,084508	13,50637	12,53682	31,72227	26,04616	26,60305	35,62169	17,55623	16,9322	22,92986	24,41106	19,84389	15,15542	19,29874	17,69397	19,21481	16,28661	20,36624	16,29545	12,72284	15,6469	18,82937	17,56383	11,51898	7,91784	13,29521	19,27049	37,75786	28,968	31,24385	27,02344	20,81047	18,54146	31,99664	34,07072	37,07145	34,33929	40,10756	27,2773	21,41641	26,47671	22,43707	26,36861	13,88014	14,06768	15,99566	24,8892	18,3399	25,57216	17,42623	27,09708
9/27/2019 11:05:00 PM	34	34,6643	23,19297	33,14296	28,92007	24,52655	32,23005	26,25331	26,48085	28,54263	27,87163	25,95062	25,0449	27,17086	21,2511	28,1786	20,73138	3,955018	8,199464	10,30622	12,11884	47,19676	34,78739	36,3992	44,97935	22,81215	39,02444	33,60667	35,05685	25,53782	26,9677	24,935	22,60721	24,87905	25,93197	26,64201	27,24221	22,19414	25,3726	21,15185	22,62033	5,746021	5,569532	12,32841	8,581733	39,12764	48,5608	33,34957	36,69001	25,83471	21,84391	26,48154	30,36755	22,97469	24,45637	25,97017	29,7829	21,75467	23,78496	18,77529	25,03309	19,02686	19,91296	22,03643	16,84185	8,10117	8,700472	11,49011	7,614666	53,28511	39,29079	46,43306	36,4859	21,37303	29,08453	44,29611	36,529	21,26396	33,92483	24,10042	24,61207	20,58204	26,87542	25,59081	26,30022	23,01994	26,18134	21,60457	20,04442	9,130886	5,106377	10,58611	7,721941	35,46281	40,5676	34,90917	36,78887	21,01335	25,45079	29,15416	30,55275	23,84857	27,50518	28,09295	29,91594	28,37285	27,78204	18,9669	27,64493	23,52343	27,68561	21,53563	18,77687	6,684005	6,052028	9,653997	11,08166	32,22163	49,74885	34,21067	39,58175	23,71588	22,21982	35,33226	31,08615	22,81699	19,51523	25,53023	24,82386	31,26043	23,58657	23,82564	25,42392	20,3507	22,10468	18,52944	24,62554	7,790326	7,114003	13,03244	12,38492	31,99796	27,4265	28,97636	35,61885	18,91351	17,99935	23,00626	24,49795	20,00408	15,16765	20,13559	17,40965	20,00574	16,20883	20,40002	16,69119	12,65031	15,27354	19,35635	19,11265	11,82768	7,79157	11,70473	19,2479	38,64196	30,7414	31,40674	28,47204	21,82195	18,99046	31,18748	34,97734	41,68173	33,90515	41,29794	27,0499	21,55532	26,90374	23,40054	32,37608	13,84429	14,03155	16,25871	26,16614	18,88083	25,04345	18,34493	24,3368
9/28/2019 12:05:00 AM	35	35,03889	23,84546	33,11284	28,5378	26,16773	31,80586	26,87673	28,72299	29,5566	27,37615	26,41951	25,90987	27,77581	24,17026	27,88606	20,70872	4,005374	8,050812	10,0221	11,22582	50,5276	35,45597	37,45386	48,88954	22,88593	40,70257	34,57394	35,87651	24,03024	28,70033	24,98915	23,01427	25,18147	27,07573	27,29284	26,7508	21,7086	24,60951	20,3	23,36531	5,754104	5,293366	11,90401	9,14629	41,26077	49,54493	34,55439	37,45973	25,75424	21,34256	27,58648	31,20862	22,94761	22,72692	26,3255	29,76383	22,16284	24,18442	21,33462	25,74568	19,06243	21,61942	22,28946	17,80449	8,272963	8,970904	11,31852	7,193372	47,30742	40,19734	46,48603	36,25103	22,37083	30,22567	42,32828	36,78997	21,38103	34,50107	24,95103	25,44823	21,11786	27,44964	26,21643	27,47348	23,47404	26,16269	20,05485	19,75651	9,120868	4,973061	10,65021	7,705018	38,17978	42,86894	36,67723	39,89611	20,73973	26,06771	33,30142	29,70767	24,79284	27,12464	28,51887	30,62321	27,1511	28,99411	19,31912	26,24889	25,43435	26,0253	21,79363	18,79959	6,56927	6,002639	9,287827	11,20855	34,59825	49,10802	36,93116	40,22312	23,9526	23,97933	33,71063	31,6123	23,10842	20,04214	26,30277	25,16053	28,09571	23,67471	24,25668	26,665	20,68399	22,18812	19,78628	24,64909	8,134463	6,9505	13,37982	12,1216	34,07182	27,75427	28,65585	39,32824	18,27158	17,97794	24,31366	24,91711	20,28687	16,71834	20,35733	17,96972	19,84167	16,90091	20,85668	16,56202	13,25631	15,59426	19,64709	17,86804	11,31949	7,430441	12,41262	18,93609	41,28406	32,01136	32,17085	28,8983	22,71331	19,53795	32,70592	34,4045	40,39954	36,164	41,50434	29,68584	22,05867	26,59532	23,64887	28,33223	14,54679	14,78828	16,9275	26,20227	18,93015	25,11992	20,86539	24,69586
9/28/2019 1:05:00 AM	36	35,65754	24,93555	33,21059	28,7529	25,52256	31,15219	26,3217	28,76001	31,03967	28,15008	26,41427	26,24682	27,38015	22,23855	27,8145	21,22859	3,833167	8,031126	10,10582	10,97653	52,66682	37,26797	37,8887	50,56684	22,9206	40,82207	34,45927	35,2352	24,23333	30,3163	25,40942	22,88593	29,56213	27,8047	27,02842	27,22273	22,64941	24,77046	20,24163	23,5034	5,617402	5,219316	11,68276	9,0147	44,28735	50,44464	35,75307	37,92938	28,02401	21,99423	28,83994	33,39378	23,47321	23,77584	26,64305	33,11208	22,77782	24,69455	19,6149	27,23606	19,35628	22,42651	25,91996	18,42956	8,776594	8,845948	11,2098	7,122155	49,26392	42,21403	48,0801	38,07596	23,98769	32,02076	46,02979	37,9148	23,52744	36,05147	25,85385	25,67204	21,74659	28,57994	27,25022	27,2965	24,45568	26,62156	21,76241	20,0085	8,994252	4,720104	10,4749	7,722562	39,38695	44,11493	37,7877	43,02733	20,9623	26,01618	31,9936	30,94558	23,88014	31,12228	30,41024	30,30242	27,37746	29,31573	19,84949	27,48501	25,33205	25,30497	21,97931	18,1393	6,374614	5,856888	9,111199	11,98856	36,04125	51,22388	36,93911	42,31108	25,23659	23,97415	33,57158	33,58435	24,37742	20,97121	26,27839	25,00642	28,75753	24,5097	30,42613	27,45731	20,71155	23,67581	20,85419	24,30033	8,069601	6,884395	13,84484	12,08527	35,80287	27,96667	28,47943	38,8331	18,41091	18,26695	24,00676	25,26954	20,70865	15,83893	21,04588	18,12452	19,61753	16,85138	21,07303	17,46505	13,45	15,73863	19,80921	18,21659	11,22893	7,482316	11,83942	18,83648	45,79762	32,93581	32,43051	30,62397	23,28519	20,09546	33,66269	35,21469	41,25953	36,41226	43,5932	30,38006	22,64257	28,08224	24,68881	27,98457	14,27926	15,78381	17,19786	27,54676	19,69662	26,90712	19,10857	24,88153
9/28/2019 2:05:00 AM	37	37,56038	24,18663	34,28838	29,82324	26,24759	32,53364	29,25308	28,87372	31,02681	29,21619	28,70061	27,31177	28,17474	22,62309	28,28885	21,02564	3,796143	8,028914	9,998136	11,19978	54,11757	39,84175	40,13366	52,37442	23,02366	42,007	35,7673	37,3845	25,33509	30,32044	25,40693	22,94319	26,04857	28,12763	27,46857	27,5773	21,98891	26,54986	21,15364	23,55583	5,573469	5,457214	11,74023	8,990937	46,09748	53,18869	37,12278	39,45513	27,68298	22,91459	28,3446	31,34754	24,50017	23,66276	28,59341	33,27096	23,49843	25,12351	19,76577	26,6362	19,46266	22,64195	22,60507	20,38662	8,942929	8,760707	11,28682	6,947598	49,60772	43,99142	49,50272	40,34076	23,23283	31,15509	46,34229	40,06168	23,76381	35,23872	26,61838	26,13306	22,30776	30,14057	28,01068	29,19996	24,14608	26,87929	20,91519	21,23418	8,76575	4,760928	10,42261	7,63677	40,62431	48,94617	38,72983	41,46103	22,60057	26,14742	32,53848	33,03168	24,5575	28,55617	31,28025	32,64106	28,61385	28,69633	20,9502	26,64746	24,58458	26,73809	22,39287	18,40358	6,586953	6,425799	9,430605	10,96182	38,35489	52,39204	37,81485	45,37812	25,65056	24,69738	36,69886	35,03786	24,65434	19,9464	27,70233	25,34228	30,24985	25,45383	25,10852	28,11554	21,29531	23,65889	19,87746	24,58941	8,153667	6,836593	13,24015	12,08879	35,5095	30,82801	29,3511	39,81204	19,78379	18,51528	23,89209	26,33835	21,00444	16,40535	21,44701	18,05281	19,67617	17,06434	21,03241	17,14412	13,15795	16,48748	20,00104	18,79152	11,76275	7,14046	11,97647	18,7931	44,98812	34,75016	33,90618	31,66853	23,97857	20,36148	35,46011	35,99538	45,22457	38,69661	47,77865	32,61494	23,73404	28,85852	25,57962	29,94232	14,60275	16,40798	18,05572	27,6186	20,24874	27,21568	19,67016	24,76473
9/28/2019 3:05:00 AM	38	36,99008	25,85496	35,50323	29,93376	28,78219	33,19304	27,93401	30,74119	31,53715	30,17849	30,33958	28,42217	28,04038	23,41851	28,56329	21,64242	3,910671	7,899399	10,02328	9,841057	56,30001	40,49528	40,54791	53,38818	24,46804	44,12854	37,04755	36,74645	26,15032	31,07213	25,63647	23,24913	26,96998	28,82909	28,74938	27,8786	21,95499	27,55437	22,19254	24,13482	4,758855	5,283695	12,13832	8,805813	47,06213	54,52737	40,24239	41,96342	29,17537	23,54381	30,40977	33,29796	25,37466	25,75341	29,92326	32,46477	24,14878	26,55484	19,95745	28,58961	20,03703	21,41199	22,77126	19,09213	8,717051	8,806643	11,2176	6,89372	51,02758	45,14354	52,06834	41,92536	25,37184	33,02394	47,08209	41,46019	24,43855	36,75971	27,10751	25,57402	23,05641	28,99971	29,14601	29,87573	25,14844	27,02462	22,6157	20,30842	8,655158	4,630236	11,22168	7,522726	42,81464	47,23433	40,39927	43,28719	23,19553	27,21548	33,62587	32,53246	25,48194	32,01357	32,41014	31,59497	29,23995	29,32236	20,94275	28,50285	24,55978	26,14777	22,26314	18,47004	6,341319	6,044292	9,079285	11,02702	41,15772	53,96842	40,86946	46,38131	25,56297	24,70131	36,42394	36,15219	24,37818	21,80392	29,01035	25,37287	29,95621	25,8392	25,83029	28,10317	21,28032	24,70567	19,98909	25,21697	8,052748	6,570995	12,92675	11,98808	39,08702	30,14948	30,5636	40,73801	19,97852	18,92739	24,74656	27,01315	21,31763	16,3617	21,47726	18,62207	21,01238	17,2525	21,34781	17,4035	13,25686	15,41832	19,933	17,69031	11,11226	7,188813	12,22902	18,3975	47,14951	36,49157	34,47412	34,59673	25,45404	21,12325	35,36735	37,73078	46,31466	39,51633	47,71068	31,91548	23,57413	29,87138	26,33247	30,57091	15,46889	16,95803	17,93559	28,15001	20,53838	26,53563	19,95925	26,24247
9/28/2019 4:05:00 AM	39	37,71241	26,6132	35,84259	30,67114	27,5438	36,56761	28,54685	32,77155	31,54619	30,5915	30,55351	29,32672	27,8938	23,34466	28,86991	21,66957	3,843805	7,827559	9,984873	9,675205	59,02229	43,0716	42,87853	55,01796	25,03723	46,16344	38,82806	39,89079	27,39494	33,09129	26,75681	24,17509	27,5737	29,55916	29,81149	28,8905	22,07415	26,47007	20,80053	25,7588	4,655655	5,307527	12,02607	8,838902	49,45375	55,36127	39,92422	42,57177	30,37708	23,8894	32,689	34,37749	27,67594	24,33625	28,16969	38,06801	24,40967	26,9856	20,4521	28,47515	19,42301	22,2869	22,47244	18,98797	8,632361	9,239749	10,60297	6,873275	52,81892	46,90519	55,10479	44,31802	27,56348	35,88204	47,50573	43,22488	24,54023	39,28777	27,53329	25,68261	23,4509	30,06272	30,32818	30,38531	25,74727	27,07587	21,12249	20,95408	8,496353	4,580709	10,96333	7,515957	44,88733	49,15189	41,73816	46,05762	25,59192	28,61102	35,04393	32,96308	25,72599	30,18167	33,4583	32,28283	29,31683	32,01425	21,98414	29,1085	24,90661	26,38228	23,06725	19,264	6,330198	6,073096	8,903832	11,04664	43,3115	54,38646	43,79759	47,84096	27,94091	27,16726	39,29674	37,6175	27,03235	24,36719	29,62547	26,00741	31,02281	26,25725	26,42151	32,15358	21,252	24,57691	19,99302	25,25814	8,120095	6,559945	12,91701	12,02358	39,89176	30,6547	30,99891	42,92426	20,06604	18,76223	26,06287	27,44115	20,99573	16,13554	22,15206	19,56565	20,97121	17,77396	23,50312	17,94409	13,57876	15,67681	19,11562	18,27144	11,15965	6,920314	12,15538	19,1706	49,07528	37,92378	37,07725	36,1515	27,34934	21,71005	36,92356	37,91618	47,40958	41,10439	49,54818	34,22953	24,5642	29,16964	27,40647	31,29635	15,40879	17,52812	18,34763	28,90818	20,46198	27,30451	20,54121	26,31625
9/28/2019 5:05:00 AM	40	38,32588	27,50138	35,94966	32,66958	28,98009	33,72837	28,89665	33,26605	33,37361	32,09777	31,12871	31,04077	28,12653	23,57337	30,10224	21,77567	3,999089	7,702255	10,12966	10,0974	60,61271	45,1204	44,95448	56,58696	25,66755	49,66982	42,41932	39,13407	28,91523	33,47881	26,98235	25,51268	27,92945	30,80487	30,32417	29,37769	22,91936	29,5385	21,50406	24,1733	4,182692	5,186091	11,71088	8,791998	50,41763	57,33642	42,51189	44,15832	31,29234	23,96504	31,0874	34,26109	26,91375	27,99362	28,76665	35,94801	24,80148	27,75454	21,52333	29,18338	20,20295	21,83908	23,95923	19,10588	8,850505	8,815484	10,65318	6,723103	58,53725	49,05069	56,08269	44,12197	25,31512	35,87022	50,3302	42,52521	25,76716	38,32995	28,29955	27,50656	24,19727	31,50834	30,43228	30,99649	25,17469	29,24224	21,55849	21,1144	8,364488	5,170549	10,73773	7,318468	44,4076	50,13456	44,90723	47,27626	24,73523	28,64183	36,51629	35,2752	29,31442	30,53403	34,53719	33,53953	31,39603	31,73118	22,37967	28,78336	25,26132	25,26829	22,43956	19,43613	6,561395	6,109015	8,851335	10,90517	44,95683	59,11735	43,59803	51,70901	27,07871	27,15766	40,62749	38,96234	27,47755	28,01537	28,63616	27,52943	32,75924	27,37027	28,19539	31,26561	21,66798	24,87683	20,13795	25,62424	8,005982	6,653682	12,20967	11,8216	40,06749	33,07064	33,16686	43,9488	21,32971	18,80312	25,10659	27,57896	22,25112	16,49743	22,94333	20,54819	20,42081	17,33885	22,27847	18,76775	13,38694	15,76142	22,5804	18,74531	11,4622	7,181144	11,59338	18,13205	52,71822	39,79692	39,06305	38,6946	28,13433	23,02097	37,01032	40,39229	50,06003	43,18351	51,16275	33,8588	25,95643	30,92272	28,45186	33,9421	16,02951	19,84389	18,59437	29,0681	21,05369	27,4004	19,54886	26,97074
9/28/2019 6:05:00 AM	41	39,58036	29,01387	37,87121	33,59893	28,08542	35,10313	29,48842	33,7107	33,52253	32,28103	31,67441	30,97383	28,57786	24,64391	30,51241	21,60194	3,990661	8,050052	9,913379	9,690816	63,61682	43,77356	46,27977	59,17966	26,69796	48,0897	43,90473	38,87731	27,87488	35,97335	28,1527	25,76509	29,51523	30,62886	31,6369	30,52435	22,31198	30,96327	21,6438	25,07667	4,486627	5,24149	11,76095	8,68569	53,74227	59,44816	43,03299	44,526	33,10255	26,24364	32,05702	35,20868	27,22293	25,5694	29,46632	38,68507	26,06163	28,85493	22,42775	29,79333	20,24322	21,66439	23,47922	18,79221	8,500773	8,836621	10,48588	7,00652	58,81327	50,06694	56,20856	45,93667	26,84571	36,75322	50,12869	43,28878	24,69344	39,69248	29,76535	27,26501	24,76956	30,79983	31,45599	31,76116	25,95829	27,31639	22,66965	21,06847	8,281112	4,509491	10,3096	6,98414	48,12597	51,26934	44,89494	49,6319	25,2024	30,79907	37,04327	35,16288	27,29526	32,13639	35,04103	33,78626	31,25974	31,703	23,06173	30,80073	26,64739	27,52591	22,36702	19,24369	6,404454	5,654634	8,789305	10,90365	49,58016	59,16709	46,24862	52,30852	28,63451	28,43149	41,21588	41,93697	27,78764	23,59237	28,55949	26,67724	33,18019	26,90961	28,0848	31,833	22,08513	25,50494	20,77206	26,30029	7,689821	6,875345	12,32337	11,9905	41,78955	33,10608	34,09406	45,40499	21,01376	19,26814	26,91265	28,73294	22,18018	19,72618	27,89283	20,88093	21,04609	17,89387	22,92737	18,71677	13,26888	16,7841	19,1925	18,22302	10,9031	6,566713	11,81988	18,05468	53,43425	41,80171	38,34811	39,79187	29,52551	22,81506	38,18924	42,00058	51,72787	45,57209	53,79573	35,26588	27,4187	29,954	28,68279	34,14021	17,07615	18,28153	19,05877	30,41791	20,51807	28,0093	20,98834	26,82831
9/28/2019 7:05:00 AM	42	41,44231	29,88181	39,88872	35,90766	30,6449	36,63648	30,4347	33,82848	35,16896	33,36132	32,92558	31,73692	28,91806	23,9048	31,16358	21,62198	3,934433	7,803658	9,948054	9,925744	65,93515	46,4316	48,13903	60,38428	26,97164	50,21959	44,97147	42,27316	29,0558	35,74229	32,32786	27,01011	29,22614	31,39699	31,10701	30,42074	22,68657	27,46208	25,66707	24,17972	4,452849	5,336677	11,68318	8,886149	54,38861	60,89427	45,02645	46,75653	33,61862	26,59427	32,67981	37,21672	27,71711	27,13002	30,95477	38,59155	26,26789	28,2635	23,46582	30,4961	21,41613	23,93153	23,91108	19,10167	8,564256	8,776663	10,64938	6,583776	61,55083	51,58916	60,1997	46,85765	27,08223	36,66632	54,3279	45,18602	25,07156	38,95267	29,73012	28,66241	25,69021	32,29332	31,7441	32,22349	26,04581	28,40393	22,6461	21,42621	8,200846	4,601846	10,27354	6,968529	47,69769	53,52253	45,79396	50,36921	26,2576	32,41517	37,48978	37,29105	27,95217	35,82277	35,67412	35,64994	32,38817	35,24087	24,48939	30,25807	25,67528	26,54799	23,02829	21,61196	6,438302	5,633842	8,967522	10,67619	49,37845	61,67033	47,22536	53,44419	28,3687	30,1309	42,76614	41,23999	28,82937	23,81196	28,59251	28,61592	33,25624	29,12074	29,78994	32,90299	21,94995	25,71853	20,08496	27,20222	7,859748	6,514424	11,76904	11,84578	42,05715	35,75763	36,03268	46,64933	22,04202	19,49498	28,52965	29,41804	22,30196	17,13031	24,01905	20,42337	20,94593	18,46126	23,47225	19,64799	13,61523	16,49253	18,92214	18,5981	11,36923	6,913336	11,40528	17,03726	54,3433	43,58933	40,50626	41,15606	29,36947	23,35924	41,39824	45,93701	52,97013	47,80338	55,45563	38,01786	27,64002	32,17037	29,509	35,79783	17,57371	18,65108	19,51149	31,29269	21,78492	27,80891	20,40928	27,02766
9/28/2019 8:05:00 AM	43	42,55824	31,79799	40,42509	36,02198	30,33585	37,6338	31,09485	35,10209	34,6665	33,58374	33,25624	33,17453	29,3741	24,52621	30,79894	23,81093	3,901968	7,861475	9,790837	9,527383	67,78777	46,85456	48,96331	62,25492	29,09469	52,17666	44,49209	41,51456	35,2817	36,21837	30,52746	27,34403	30,23935	31,92805	31,93178	31,09555	23,15809	27,76442	22,13293	24,92049	4,11783	5,257515	11,61293	8,801256	57,41151	63,84574	49,18497	48,51818	36,01418	27,00846	33,45829	39,51917	28,26108	28,61806	30,19535	39,80141	27,11532	28,38618	23,3017	31,53045	20,50066	22,69797	26,71219	18,59727	8,438883	9,048063	10,81593	6,572792	64,11942	54,92969	61,32772	51,68739	28,10351	39,32126	52,77071	45,75977	25,61319	41,10812	30,64096	29,89218	28,77659	32,38541	32,31052	33,33866	27,46201	28,54927	22,70177	21,10045	8,188826	4,397104	10,2151	7,00956	49,80597	56,72082	49,42439	52,67027	26,10018	33,15132	39,82103	38,24996	29,3127	36,18638	37,0946	36,81089	32,0041	35,49562	25,07488	31,47187	27,24359	27,38748	23,31461	20,15162	6,598143	5,604139	8,704548	10,64441	49,64433	63,30688	49,49229	54,71313	29,72322	30,21179	44,99398	43,11008	27,84027	25,02169	30,02521	28,61779	33,20154	28,59403	30,17159	33,33326	22,01633	26,27508	20,62286	27,53316	7,548491	6,148113	12,07214	11,8462	44,1	35,57036	37,47243	51,0112	21,93247	20,75175	29,1514	30,44782	22,74854	18,25473	23,05385	20,45839	23,3687	18,90728	23,92014	18,9001	13,56446	16,67551	19,14712	18,49041	10,82843	6,720269	11,53487	16,85718	54,45084	46,24918	42,18349	41,55056	31,69361	24,45755	41,60533	41,37572	55,21787	49,41569	56,24275	39,18566	29,87988	33,84069	30,1117	35,68372	19,30406	19,63341	19,18435	31,30533	21,16745	29,3826	21,25532	27,21037
9/28/2019 9:05:00 AM	44	43,20237	32,07601	42,43728	36,90374	30,45652	38,1945	31,9561	36,4524	34,74352	34,13013	34,34798	34,0404	29,09221	25,09733	31,02793	26,10003	3,928769	7,805317	9,768665	9,446494	69,59493	48,90708	49,61531	65,02839	31,15032	53,84311	48,16714	42,9818	31,59524	37,4149	31,43201	27,49039	31,06018	32,47278	32,36986	31,75404	22,7149	28,75048	22,23095	25,72848	4,296322	5,152105	11,50579	8,708554	59,05547	63,88415	48,30371	49,86351	37,21735	27,82148	35,26235	43,14821	28,88463	27,14488	30,78678	40,96596	27,75952	29,28775	23,87834	32,28531	20,4731	23,78039	24,11272	18,87841	8,577173	8,996118	10,75486	6,507309	64,13573	55,06264	60,9525	50,75963	29,00455	39,74677	54,45927	46,73367	25,5401	41,84447	31,48092	31,16041	27,34313	32,52239	33,54298	33,45097	29,10464	28,94964	22,67511	21,55207	8,259283	4,45575	10,24211	7,113935	50,8191	57,35342	48,46811	55,3632	27,26141	33,78033	39,34695	38,76464	29,30606	34,68971	38,18745	38,00259	33,274	33,25279	27,11117	32,7506	26,85366	27,38982	24,67983	20,19991	6,320113	5,666722	9,196232	10,71079	51,3619	67,90141	50,31499	56,74051	31,21656	31,47512	45,58425	44,34606	29,40927	26,63178	32,9814	29,33286	34,23208	30,44665	31,17989	33,60957	22,30086	26,06522	20,8084	27,41096	7,7886	6,111157	12,03553	11,73989	44,86433	36,86906	38,26129	52,33567	23,23794	22,20926	28,70351	31,55083	22,50822	19,15368	23,78972	20,80494	22,04589	19,17116	24,21599	19,95966	13,87786	16,52886	18,97401	18,62912	10,62873	6,762061	11,73195	16,93185	55,76101	46,25905	43,01316	45,46019	34,55784	24,92906	44,10202	43,86294	55,38986	53,36428	56,55083	39,67527	29,81253	34,43386	29,71955	35,55709	23,49691	19,00738	20,24204	32,55132	21,28281	28,06774	21,50931	28,1221
9/28/2019 10:05:00 AM	45	44,24002	32,42201	44,26675	39,83297	31,98062	39,19188	33,7799	39,71941	36,55186	35,39166	35,38289	35,72454	30,43518	25,3527	31,9476	23,00032	3,92573	7,681325	9,717066	9,376728	73,83842	50,22933	49,38363	66,29408	30,61291	55,06956	49,96892	44,57401	32,30893	39,3721	34,30317	27,27308	33,61454	33,90017	33,59499	32,65446	23,55562	28,82274	22,408	24,97783	4,264755	5,208195	11,54592	8,749516	60,44112	67,14806	48,27166	53,11726	37,13031	27,97945	37,12623	43,17757	29,69033	28,3363	31,52609	41,29152	28,36711	29,08267	26,67295	32,97711	21,09727	22,6329	24,44097	19,10236	8,546295	8,931532	10,89046	6,590131	67,13721	56,45219	62,71663	53,9908	35,25606	39,98032	56,68179	47,2583	26,99471	42,93187	32,6367	31,55877	28,25963	34,37528	33,48123	34,51398	27,17811	29,16722	22,29636	21,20634	8,254449	4,383704	10,14299	7,108063	54,05517	60,72952	50,85371	55,64793	28,7024	34,81847	42,0193	39,90702	31,20931	33,6651	38,73716	40,84528	34,14318	37,12009	25,99462	33,85223	27,11166	28,19463	23,82115	20,33122	6,142311	5,689724	9,114513	10,6125	51,55449	65,76163	52,58068	58,61089	32,78853	34,22469	49,12107	45,4389	29,58188	27,3796	31,73408	30,10845	35,89253	30,53375	30,91823	36,17609	22,91356	26,19695	20,91215	27,73638	7,29291	6,590131	12,11518	11,6809	46,58571	38,49794	38,4871	53,63154	23,03127	22,21099	31,18486	32,41759	23,8579	20,06583	24,86447	21,28426	22,758	19,42225	24,49734	19,17102	13,92642	16,76731	18,79932	18,98679	10,49976	6,494598	11,46959	16,93303	60,29565	51,5518	43,71235	44,00938	33,67885	26,39133	43,94901	44,08067	55,24225	51,42663	58,58504	39,55937	29,95089	35,86552	30,57216	38,13039	18,3897	19,53325	20,22768	34,05987	21,39409	29,35746	21,21056	28,08522
9/28/2019 11:05:00 AM	46	45,68185	33,49628	46,14949	40,34773	34,34488	40,50882	39,14761	39,866	36,89856	35,21455	35,23403	36,39775	30,83043	25,25703	32,08278	22,64934	3,812859	7,62717	9,746077	9,209078	73,9287	52,66854	53,11906	68,6171	31,31708	58,06055	51,13126	45,967	33,00743	37,78957	33,32311	28,94769	32,11836	34,69627	34,18242	34,14498	24,05055	29,22248	23,57158	25,41252	4,14926	4,865302	11,50586	8,666833	61,15123	68,51293	51,20828	52,86783	37,83716	28,59286	37,94555	45,48706	30,24508	28,72389	31,82672	41,57376	30,14085	29,81364	25,90082	35,1941	21,98739	22,54559	24,3386	18,86349	8,497319	8,400958	10,72737	6,493771	68,40615	57,91024	63,86597	54,00558	31,63268	41,32267	57,51859	47,92047	27,74667	44,46459	33,14075	31,46289	29,49837	35,22035	34,40228	35,36148	27,88544	28,7893	22,15144	21,42262	8,613437	4,436478	10,01064	7,017435	55,35366	61,11544	54,75755	56,53418	28,79276	35,6478	43,26218	41,77221	33,28374	34,42004	39,74601	40,67791	34,94958	36,10128	25,8437	33,71781	27,089	29,59196	23,1918	20,41224	6,096375	5,544665	9,166805	10,64192	54,45624	68,43233	53,96622	60,2133	32,14875	32,50932	47,23184	48,22073	30,55005	29,04661	31,84668	30,27914	37,41019	31,44549	31,17657	34,4961	23,16748	26,63379	20,72281	28,70648	7,20173	6,349194	12,15137	11,63931	46,95603	40,04974	40,94309	55,13491	23,77984	23,06097	31,57922	33,45443	23,80132	19,95704	30,16143	21,26879	23,76333	19,5975	25,18147	19,36167	14,06685	17,14163	19,57574	19,71029	10,48436	6,569476	11,23176	16,88902	61,01735	49,7427	47,04016	46,28019	34,65573	26,23605	46,40888	44,3862	58,35157	55,41176	60,49506	40,52657	31,09983	40,53368	31,9965	38,78481	19,14056	21,36584	20,88701	35,6612	22,24414	27,67021	21,16462	28,2014
9/28/2019 12:05:00 PM	47	47,41966	34,27913	47,32655	41,85463	33,84968	42,52736	36,1497	41,56008	38,28788	37,13017	36,70445	37,02151	31,05044	28,15291	32,02745	22,70916	3,897754	7,704257	9,691092	9,231322	75,88169	54,40304	54,04536	70,88514	32,1656	59,97582	50,76937	47,82666	33,66483	39,54969	33,0151	29,85218	34,37161	34,93576	34,88858	34,49478	24,72819	29,78055	22,48915	25,60214	4,177166	5,092009	11,44873	8,626839	63,4563	69,72543	53,39771	55,33336	39,65725	29,69952	38,07499	45,19031	30,49617	29,3884	32,78577	42,2317	30,12503	32,26031	24,86247	33,45146	21,81166	22,73437	27,85491	19,09545	8,330086	8,231378	10,63322	6,388774	72,10764	59,61553	64,49071	55,95829	33,0667	43,32297	58,70338	49,00496	29,17579	46,61569	32,33643	31,44223	30,23997	34,93935	34,11209	36,67433	27,98396	29,18836	23,53138	21,5473	8,594509	4,373826	10,04891	7,348101	56,59069	63,44538	53,14627	58,73812	29,07238	36,83921	44,82213	43,20617	32,26162	34,44069	40,45293	40,90655	36,60457	36,48693	26,32757	34,22905	31,5147	29,11597	24,38515	22,79889	6,114058	5,962782	8,721402	10,56732	54,58789	73,94093	56,75627	63,55693	32,48688	34,13835	49,58665	48,89182	30,91712	32,20802	33,71587	34,35918	38,41014	31,92978	31,70293	37,01999	23,1833	26,50724	20,63412	28,59085	6,93931	6,474014	12,16761	11,80309	49,18172	41,55925	41,63918	57,2134	23,76375	23,48365	32,45558	33,70462	24,2946	20,26733	24,46238	21,28516	23,09592	19,5126	28,37305	19,55397	13,97477	16,8234	20,11094	18,81825	10,58072	6,501782	10,60566	16,79674	61,50012	51,8109	45,91906	47,2219	36,34857	26,74306	47,07001	46,34733	58,60991	53,89914	61,56956	43,02132	31,38747	36,63786	32,64278	38,85278	19,25778	20,44119	21,41544	35,58942	21,6255	29,47945	21,06564	28,41809
9/28/2019 1:05:00 PM	48	48,33354	33,96033	47,41504	43,48944	34,45195	41,85773	37,12651	40,46509	38,74323	37,59615	36,68525	37,48355	32,06116	25,80231	32,9425	22,92261	3,724994	7,56804	9,732469	10,51178	76,92605	55,57382	57,21209	72,34222	33,12817	60,26884	51,71406	50,58404	33,90639	38,85513	36,94574	31,32771	34,11977	35,54425	36,10459	35,6936	26,52865	33,31074	22,55277	27,55208	3,977191	4,840711	11,36881	8,78965	65,1805	70,2884	54,52691	60,05927	40,06824	30,8848	40,25089	45,96064	30,82442	30,14624	35,35691	43,42444	31,49805	31,95962	26,13284	34,70428	22,40848	23,20319	30,79735	19,48366	8,329258	8,14068	11,01127	6,309889	73,67699	60,85903	66,9076	57,21195	33,06138	44,70628	60,16309	50,69581	29,61836	46,42981	31,34097	33,18696	30,64144	36,46994	35,35705	37,57681	28,55617	29,60889	23,86025	22,0615	8,592299	4,561782	9,979346	7,057221	57,88055	63,7127	54,75589	59,49996	30,01409	36,77076	46,17402	45,18105	33,22923	35,81662	43,07547	43,50092	37,67289	38,82212	27,83226	35,18264	30,06707	29,24638	24,60551	20,83216	6,249309	6,346982	8,878206	10,37937	58,58284	72,18688	57,06855	65,31106	34,21143	35,94627	51,359	50,5685	32,45662	31,77664	32,62786	33,3285	40,29834	34,25751	33,31399	39,09255	23,70345	27,30942	20,94378	28,75325	7,022202	6,551517	11,52098	11,73754	51,42139	44,39117	43,7183	58,87958	26,12442	24,78061	33,47638	34,4018	24,70829	21,02834	24,87442	21,76261	23,55528	19,67555	27,96136	19,82896	14,7087	17,30134	19,98515	19,65365	11,15613	6,627501	10,19141	16,62992	63,99625	53,52785	52,0834	49,62332	36,61424	27,12022	48,07064	49,1572	61,69554	57,87391	63,98852	43,5722	32,96557	38,19698	34,10332	40,85807	21,70114	22,6827	21,71744	36,72939	22,16132	28,04121	20,36065	28,50126
9/28/2019 2:05:00 PM	49	49,15361	35,16558	49,56696	45,18934	35,61996	42,83412	38,42059	41,13961	39,587	39,16253	37,23164	38,94355	31,91638	26,29103	33,32718	23,59831	3,676296	7,522726	9,855147	9,325541	79,46936	59,09945	60,15764	75,07177	34,17544	61,28585	57,2266	50,69379	34,5727	40,64393	35,07957	32,37138	34,31573	36,29055	37,43196	37,42125	25,65077	31,26603	22,89526	25,79935	4,106156	4,932098	11,27162	8,719538	66,56257	73,89313	57,0736	59,87938	42,54669	31,21857	42,93248	47,45945	31,69602	30,78678	34,73558	44,15361	31,77063	32,34382	26,68027	35,59585	22,68623	23,77473	25,20923	19,08626	8,310263	8,109113	10,86	6,332478	74,47088	62,40108	69,79416	57,55761	33,37983	44,6341	60,96969	52,61495	29,89286	47,55195	31,86209	33,57877	30,70416	36,12366	35,96665	37,89264	29,12957	29,11631	24,89528	22,3615	8,521705	4,524826	9,817986	7,564863	58,85037	65,65691	57,01385	60,84839	30,90089	36,72386	46,44949	46,20158	32,7848	35,60656	42,59608	44,61856	39,01146	39,70594	27,50035	35,41129	28,50838	29,49153	25,14458	22,79378	6,133953	5,996214	8,633883	10,41902	58,84098	73,69488	57,98422	67,83854	34,57864	37,60894	52,03795	53,29569	32,83958	31,63524	33,61047	35,36741	40,67336	33,54284	34,18781	35,64621	24,15355	29,72805	21,19509	30,67701	7,003275	6,489694	11,59946	11,49073	51,52258	44,39815	45,78788	61,85034	26,66881	24,84375	33,85734	34,32961	25,27796	21,35023	24,34254	22,08381	24,5879	20,16806	26,88771	20,68986	14,76507	17,50974	20,19487	19,90302	10,84839	6,702172	10,0478	16,55483	66,14051	54,61663	51,14355	49,52745	38,23787	28,43377	50,06887	49,67382	63,82468	60,28791	64,38605	44,08398	33,26792	40,41756	34,14325	42,23986	20,66196	21,80399	22,26521	37,63373	21,83487	28,1938	19,83228	28,48344
9/28/2019 3:05:00 PM	50	50,7284	36,65493	51,92709	47,01101	36,66674	45,46254	38,40179	43,41823	40,27623	39,83822	38,69066	40,22028	32,06205	28,92207	33,22551	24,56904	3,74924	7,576329	9,790284	9,110509	79,15472	60,57594	58,47377	75,60684	34,75865	61,45425	58,55334	51,24372	36,95527	42,60721	36,39002	33,16693	34,30475	36,55905	38,02105	37,46829	25,33178	32,03872	24,12653	27,62067	4,050136	4,583402	11,17194	8,667178	68,74654	75,52374	58,34384	62,54242	43,47826	31,88053	43,07665	47,95024	31,34533	31,9411	36,248	49,07058	33,00011	33,41692	28,25161	36,2788	22,97552	24,6386	25,90856	23,74426	8,380581	8,086524	10,50087	6,296144	77,04196	63,8139	72,49461	60,925	35,91228	46,69305	62,51202	54,42785	29,92602	48,05171	32,78244	34,41438	32,46325	36,75136	37,25816	38,33534	31,82747	29,79346	24,58423	22,35335	8,390597	4,401387	9,834908	7,584135	60,87741	66,33572	59,97659	63,65398	32,6081	37,88144	48,44772	46,81035	33,70427	37,36868	43,22952	44,01864	39,46494	39,09075	27,75406	37,41545	32,43673	32,70765	25,09885	24,26897	6,185621	5,489956	8,607219	10,59447	62,41753	77,81927	62,0649	69,29412	36,13478	38,60501	54,56123	55,3094	37,3432	30,76675	34,45741	34,33528	41,67634	33,25355	35,06258	36,02302	24,54507	28,95613	22,30079	30,24114	6,920728	6,530587	11,7403	11,48797	54,54893	46,14825	47,32407	62,57233	26,95278	24,7724	34,38101	34,83415	25,78229	20,94648	25,45459	22,55478	25,53997	20,37964	27,09383	22,10854	14,95103	17,58835	20,63046	20,451	10,2973	6,337589	10,20688	16,4678	66,20006	55,54909	52,1598	54,38384	40,97204	29,72936	50,26532	53,21839	63,89741	61,64415	66,99112	48,32394	33,50002	39,89431	34,06119	42,85844	20,83347	21,83328	22,95735	37,67262	22,04555	28,23027	20,56573	28,22108
9/28/2019 4:05:00 PM	51	51,89787	38,30556	52,68851	48,8143	38,00204	44,35891	41,86015	44,36319	41,43063	38,59963	41,80088	40,32611	33,14627	27,12347	34,13863	25,19652	3,66932	7,499862	9,714371	9,179724	82,36082	61,57417	61,81353	79,75264	36,35935	63,62214	55,2276	53,29541	35,95774	43,97042	36,40066	33,21418	35,47683	37,30079	37,52736	38,58753	25,80702	30,90552	23,94818	27,63415	4,096209	4,647367	11,10439	8,74026	71,35479	76,76952	63,08763	64,7659	44,62968	32,913	43,80298	48,67968	31,62688	31,89199	34,92387	47,56929	33,79677	33,71298	27,28324	36,88239	23,84422	24,79719	26,76621	20,10534	8,135638	8,059931	10,59675	6,233698	78,92767	66,08733	76,8319	62,61619	35,72032	47,43361	63,3037	56,97598	31,32115	50,01485	33,57289	35,25648	33,24747	37,9941	39,15175	38,95398	29,96836	30,48284	25,23251	22,04555	8,525572	4,378385	9,796917	7,478173	64,17268	69,25011	63,84711	64,70567	33,16009	39,67949	50,96133	49,93673	34,28141	38,33216	43,90411	44,16273	39,5269	40,07792	28,22792	37,72035	29,4226	30,56926	25,56221	21,894	6,201302	5,33267	8,375953	10,58494	62,94147	77,82487	62,45414	70,22843	38,24436	38,0667	56,37772	56,51042	34,66816	31,90318	36,11841	35,0659	42,62165	33,91516	35,52407	36,41082	26,3121	32,68816	22,76871	30,83769	7,065028	6,491835	11,67579	11,4354	55,65166	46,94283	48,44324	63,11934	26,28758	25,56726	35,58701	34,93576	26,22865	21,14003	25,15149	22,40916	26,05238	20,89799	29,70691	22,65169	15,47669	18,38804	20,38289	21,4756	10,13118	6,485826	10,61975	16,56782	67,374	56,80496	53,91924	53,32974	41,73726	31,64429	53,31648	56,15129	65,33501	62,52909	69,8921	51,45599	33,23276	41,83487	36,5866	44,68522	21,98746	22,65846	24,06878	38,91641	22,14239	28,24091	21,02053	27,8498
9/28/2019 5:05:00 PM	52	52,18729	38,48737	55,25462	49,38081	39,51647	48,03796	43,54844	44,76363	42,96703	40,8479	41,32965	41,39223	33,3698	26,88958	34,67776	25,5752	3,66849	7,515058	9,5537	9,131852	83,03783	64,14056	63,03513	78,92021	37,70343	65,14769	58,17875	54,4963	38,30398	44,37604	35,89073	34,54217	36,26001	38,77169	38,99481	40,49521	26,4191	33,46616	24,06885	27,27653	4,059806	4,77951	11,10356	8,735425	73,60136	78,42838	61,79018	66,00381	45,87989	33,33775	44,86772	49,86316	32,93034	33,26881	37,10958	46,4555	34,51902	35,89771	30,52774	38,01897	24,29232	25,06065	26,09699	21,29255	8,405034	8,030711	10,4539	6,390294	83,74945	69,02514	77,85216	64,17268	37,26328	47,55671	65,83416	58,91288	32,26106	51,85352	33,90729	36,82499	33,23048	37,89104	39,41251	39,31815	30,74969	31,10633	24,58603	23,37112	8,384449	4,386121	9,802788	7,549045	66,29047	69,83408	62,98782	68,19546	34,66499	39,99814	53,50029	49,87822	34,6614	42,53115	45,26276	44,63148	41,21491	41,6804	28,69847	39,55612	30,30766	33,25486	26,76973	23,50464	6,058521	5,438633	8,363865	10,7646	64,84741	79,68142	64,04716	72,5382	38,40704	39,93949	58,1757	56,378	35,4883	30,38918	36,12476	36,06198	43,96648	34,75298	35,99269	42,7493	24,5557	29,9991	22,79122	31,54682	7,00058	7,081123	11,5442	11,40252	57,92538	48,33285	50,4215	64,86993	27,19068	26,43367	35,6078	35,06556	26,54102	21,63883	32,80704	22,50608	26,06681	20,9042	27,98215	22,04679	15,81261	18,51507	20,23299	20,99097	10,27285	6,409704	10,86607	16,42912	69,62022	58,16009	55,32873	54,08875	42,07083	32,72443	53,63623	54,36063	65,19929	64,05463	70,18388	52,83101	34,58693	42,68042	35,83644	45,61409	21,27984	23,1822	24,58637	39,31898	22,32966	28,74434	20,78118	29,19478
9/28/2019 6:05:00 PM	53	53,4891	38,58947	55,15833	50,66817	40,76447	46,95707	42,01812	46,66191	43,16706	42,45642	41,27411	42,74218	35,50896	27,27592	37,23372	26,49522	3,660339	7,416073	9,611862	9,185524	84,27291	66,60699	65,84936	81,67751	38,8561	67,8885	55,14858	55,1874	38,44186	45,55019	36,98663	35,26207	36,98283	39,27602	39,29625	40,50536	26,34954	31,40487	26,13817	27,74916	4,015805	4,601224	11,13775	8,592092	75,25821	79,57131	65,78802	68,44988	48,83193	35,73981	47,78196	51,13583	34,65041	33,3084	37,37906	49,85867	36,38415	35,83879	29,33058	38,00204	24,6129	25,77917	26,4334	21,27501	8,274964	8,043836	10,51987	6,188039	83,61531	71,03573	77,48508	66,59206	38,93382	48,90003	65,53631	60,48823	32,37103	50,89246	35,736	37,02939	33,71677	39,28141	40,11667	39,5673	32,67221	32,34907	25,08255	23,4337	8,427002	4,331758	9,709396	7,241587	69,16411	73,4987	64,75264	69,72445	34,38509	40,93923	52,6385	51,57238	35,31644	39,93396	46,94532	45,10672	42,03366	40,25275	29,72466	40,37101	30,87975	32,19351	27,26286	22,82307	6,08553	5,211028	8,373466	10,67163	65,96893	80,20867	67,61813	73,72285	38,9374	41,93613	59,17413	59,0797	35,61907	33,61053	37,54808	37,59733	44,29225	36,30243	36,90705	38,82232	26,02094	30,82532	22,70799	30,84971	6,912786	6,616035	11,33338	11,28599	59,16756	50,91077	51,82417	66,81407	28,19725	27,0117	36,07199	36,37661	27,27999	23,78806	25,76599	23,92068	27,17534	21,34678	28,62497	21,61382	16,20068	18,15484	20,47911	20,76488	9,973544	6,486447	10,71632	16,47705	70,14851	59,56489	55,41211	55,73919	42,10157	35,40092	54,37797	56,13044	68,29107	66,07124	70,9174	55,90248	35,93557	44,39062	36,60892	44,76949	21,72683	22,62876	25,77365	39,37735	22,29595	28,32477	20,67439	28,03374
9/28/2019 7:05:00 PM	54	56,20579	39,54099	59,03466	52,23379	40,52629	48,57566	43,81494	47,31405	43,93147	42,75178	42,13969	43,33879	34,16039	27,54214	36,4669	26,71861	3,475837	7,547662	9,674307	8,989279	85,93799	67,76324	67,50774	82,69624	39,25371	66,83763	57,91432	59,4478	45,7356	35,58176	38,32332	49,6609	41,45744	38,80243	32,58413	46,59359	27,37249	32,96771	24,21688	29,16494	3,983339	4,643498	11,03918	8,279593	77,24352	81,20393	66,17077	68,50638	46,99699	35,87008	55,16171	54,14166	53,51389	39,82372	43,69467	47,96627	50,12157	42,02158	39,78683	36,38512	33,1145	32,5096	30,56339	30,54114	8,255346	7,082021	6,349953	13,72126	83,81535	74,17564	81,44397	70,52947	60,49597	46,07469	45,79659	57,83972	52,31985	41,84889	43,57103	41,61362	52,41021	29,31152	44,08778	43,43218	39,04178	23,20644	21,85159	31,35195	7,223765	10,04013	10,33978	9,873659	71,2692	74,18414	68,92587	70,96106	58,91447	38,62891	50,97708	60,94247	46,43202	40,57382	39,95828	38,75117	47,75261	48,87738	37,58503	52,50539	28,15263	34,49167	21,59027	30,87278	5,823663	6,22085	10,01962	11,99443	67,7598	81,95575	68,58491	75,03115	40,13207	42,31668	59,76895	60,21247	48,03714	31,66142	44,52435	31,98408	38,30965	44,6225	33,92311	25,96471	29,29626	28,985	28,56833	24,90322	6,775876	13,29845	12,35204	8,680163	60,63551	51,80516	53,81064	68,21066	30,90407	31,50835	27,12637	45,40119	23,34577	25,08041	26,75736	32,07415	32,08706	17,57281	24,05718	27,16968	21,33109	19,6991	21,71516	17,85257	5,252818	9,687984	8,969386	8,657783	85,98924	58,60743	63,59396	69,40629	42,13563	62,2592	33,80008	47,23827	62,66737	65,67929	86,67137	81,77788	33,53386	39,83587	44,76473	50,9194	28,62069	38,26758	31,54282	34,81978	22,28801	24,60689	38,85175	25,8093
9/28/2019 8:05:00 PM	55	58,29714	39,90674	58,40282	52,47313	41,59276	50,10223	43,95398	46,90837	44,85991	43,21328	45,11349	43,97789	35,76468	28,18987	37,33229	26,47125	3,44199	7,437969	9,699796	9,381563	88,57787	70,05084	65,90987	84,37258	39,68149	68,87585	61,43319	58,67181	39,20922	46,7555	38,43045	38,44627	37,62178	41,30533	40,19024	43,10614	27,82252	34,71954	26,2719	28,73549	4,204866	4,783999	10,93999	8,513553	78,01662	82,7254	67,39839	71,85469	48,01697	38,88726	49,49782	53,11015	35,87056	35,33592	39,01491	54,7181	36,8741	37,32088	30,09692	39,10595	25,81551	26,57542	28,67312	22,57896	8,257142	7,880263	10,71183	5,947793	86,79556	74,98197	83,16148	70,74161	39,25834	52,1826	69,83636	62,77375	36,02647	53,9175	37,05674	38,01019	35,39878	40,96284	42,97283	42,49392	31,30823	33,167	25,88604	26,02157	8,371739	4,411956	9,579949	7,253328	71,88241	75,01927	71,04623	71,03462	37,10337	43,24968	54,59017	55,65781	36,4785	41,20303	49,06838	48,04729	44,07791	41,88502	30,54052	41,38414	31,873	33,63334	29,53795	23,0591	6,105355	5,285353	8,692529	10,41052	69,88458	82,60631	69,67542	77,1359	41,28606	42,97427	61,33917	60,6717	37,26528	31,83563	39,55791	36,97343	46,59393	38,54208	39,61939	39,85058	27,20822	32,72042	23,56771	31,12559	6,790383	6,406526	10,8993	11,38622	60,34069	53,81341	55,69566	69,43676	30,13629	31,39182	36,92197	38,22488	28,44344	21,35437	28,47756	23,17757	26,44832	21,58481	28,82874	22,5677	15,82449	19,14615	21,26534	21,26479	10,50875	6,389948	10,26394	16,23273	74,12737	62,19856	61,05362	60,0574	42,8087	34,54562	56,96763	62,29374	72,66177	70,73117	74,84382	58,20133	37,23578	45,58452	38,09702	47,98188	23,35868	23,72824	27,21824	40,81033	22,12015	30,77014	20,23445	27,58068
9/28/2019 9:05:00 PM	56	59,30454	42,66944	60,1309	53,3707	44,30848	54,85453	44,91897	50,37882	46,07821	44,22683	45,06313	45,58023	36,47326	29,96588	37,03679	26,88543	3,44351	7,317363	9,544306	9,08419	88,61959	70,70802	69,67135	86,00223	41,0599	71,14342	60,14091	59,3647	42,53157	49,70215	40,69843	37,40648	38,9747	43,32567	42,0941	45,72723	28,44716	34,46688	25,72799	29,45279	4,109403	4,688052	10,98164	8,714564	79,49194	84,18671	70,22429	73,33741	50,41412	39,7525	49,40111	55,71335	37,36696	35,23679	40,14085	51,28862	37,91909	39,06837	31,20828	43,55742	25,65312	26,83265	28,22281	24,86613	8,277175	7,893802	10,4519	6,039111	88,21294	77,06517	86,20448	72,56245	42,42091	52,9794	70,09753	64,26558	36,26644	54,76563	38,53539	39,06652	36,61473	40,91526	43,7969	43,7053	32,15918	32,73078	28,19518	24,91628	8,597411	4,316216	9,61649	7,385264	73,57047	76,47381	70,60663	74,19086	38,40462	47,62689	55,6567	55,76937	35,86842	43,5016	48,27517	48,2396	44,9035	42,1616	31,24689	43,11734	32,96626	34,64619	28,81003	23,57262	6,009063	5,136702	8,752556	10,61802	71,05679	83,03355	73,18255	79,00848	42,846	44,74863	62,3182	61,45792	37,3164	32,69894	40,1912	37,25692	46,58799	38,97291	40,3583	40,42385	27,95812	32,85443	23,95025	31,13927	6,801227	6,505168	11,46566	11,23667	62,26839	55,47753	56,256	71,70764	29,41651	28,67623	37,74488	39,2595	28,61123	22,08672	28,26702	23,1882	27,33408	21,61037	28,536	22,44736	15,5122	20,15404	21,0331	22,16284	10,14223	6,113782	10,39139	16,3637	75,58514	64,91399	62,10102	60,32507	44,28485	37,4495	57,64202	59,90536	74,69758	71,16117	77,39349	57,56625	38,30674	45,74271	37,81713	47,67891	23,86515	24,57248	27,99776	42,57336	21,68318	30,45086	20,04621	28,48102
9/28/2019 10:05:00 PM	57	60,4222	42,97255	61,42249	53,10835	44,21143	51,11806	48,70676	49,17551	49,03943	45,94662	46,3179	45,76951	36,62074	28,71733	39,05234	27,8764	3,420784	7,323373	9,611379	9,518954	89,65953	72,70108	71,55338	88,18207	42,65942	71,95279	62,1073	61,31355	41,94083	48,37374	41,5549	38,29818	42,49144	42,89076	42,20567	44,23685	28,50299	38,17626	26,39686	29,19305	4,009726	4,563094	11,09762	8,49808	81,31908	87,50884	74,10886	75,41853	50,41584	40,5752	52,57854	56,55159	38,12721	36,23597	42,12782	51,69395	38,83275	40,87125	30,91816	41,19495	26,89669	27,1904	28,88871	21,67855	8,181919	7,917219	10,49631	5,939296	89,15672	78,73281	87,54946	73,95779	41,56084	55,27976	71,06695	64,79305	37,796	56,47373	37,82832	41,19522	38,65496	42,31902	44,30171	44,46819	32,6376	33,8744	27,94264	25,55337	8,494419	5,010293	9,720241	7,540203	75,58294	79,18297	71,68449	75,38275	38,86405	47,17976	56,79377	56,73629	36,87334	42,71746	49,42149	50,03074	45,5075	42,83446	33,24215	43,36884	32,52507	34,157	28,66476	24,15057	6,316589	5,189614	8,719055	10,40527	72,62931	86,79578	74,6962	80,285	43,25867	45,55917	62,7683	64,52995	37,80732	33,33519	41,43637	38,39979	47,13072	39,33307	40,17739	42,68499	28,15028	33,58892	24,65932	31,55718	6,713362	6,352025	11,16117	11,17906	63,98638	56,26036	57,28463	72,38955	32,05301	30,44616	39,03764	39,17965	28,82281	21,99872	29,81681	23,61496	27,57308	22,58421	30,37315	23,28208	15,59999	19,24099	20,61257	23,21017	10,48277	6,793561	10,27326	16,31915	77,24933	66,25712	64,37389	64,85715	46,75282	36,42621	58,65329	62,29657	75,94129	73,45532	78,91357	58,9919	40,8582	46,66716	39,51799	48,91654	24,03777	25,95864	28,53199	41,70417	22,17576	30,73476	19,89182	27,94333
9/28/2019 11:05:00 PM	58	60,91484	46,95223	62,56763	53,5289	43,5081	51,83984	47,10336	51,04664	49,12661	46,0818	46,97724	47,2409	37,06738	31,41177	38,92463	28,03355	3,52944	7,403225	9,835461	8,997361	91,90948	74,44746	73,9211	89,72031	44,54741	72,98947	63,70807	62,51209	42,21769	51,2165	43,8856	39,08122	41,25408	44,52144	46,51056	45,56802	28,41519	37,50926	28,42603	30,12475	4,057596	4,39669	10,98053	8,533309	82,38555	88,77625	75,43207	76,2205	51,72573	40,68019	51,46517	58,23739	39,55867	37,14889	42,06765	53,41761	38,88684	41,25083	31,75737	42,24787	27,17748	29,64322	28,93844	21,97025	8,170868	7,873564	10,21794	5,929349	89,91642	80,40791	87,64783	75,68301	43,51693	56,11551	72,41711	65,59225	38,90812	56,92765	37,79288	39,14759	39,33342	42,95314	46,62267	45,77725	33,03105	34,64613	26,5748	25,4396	8,521635	4,855977	9,564612	7,493784	78,31655	81,17596	73,52295	76,77049	40,95864	47,37766	56,51934	58,95798	39,48815	45,41646	50,43822	49,19754	45,29509	43,90881	33,04039	45,2578	32,81816	35,43249	28,06303	24,36043	5,916363	5,072737	8,637752	10,47856	74,41617	87,22874	76,85677	81,10281	44,12661	46,91259	64,98067	62,90617	38,20367	37,67974	42,54449	39,19727	47,59781	41,46442	42,51306	42,24836	29,1905	34,53035	24,70671	32,75378	7,022823	6,510279	11,37392	11,11668	65,77026	57,58062	59,94128	74,60164	30,51296	30,99525	38,72459	42,24311	28,42396	23,18302	30,3822	23,85182	27,53854	22,28221	30,09691	22,84904	15,97225	19,3015	20,82594	22,09812	10,00677	6,642698	10,33875	17,42913	78,13315	68,00847	65,4135	65,60056	48,24547	37,39493	59,68668	64,42155	77,11533	73,6627	80,82118	61,25228	41,44368	47,49745	39,60993	50,3056	23,77308	25,84998	28,62587	43,47411	21,86395	30,78899	20,40976	28,77687
9/29/2019 12:05:00 AM	59	62,40903	44,92782	64,00945	55,80605	42,67628	52,13265	47,42837	51,31092	49,72466	47,27964	48,47003	49,55819	38,71919	30,46371	39,6645	28,30827	3,346734	7,483559	9,839743	9,03342	91,98946	75,66554	79,9683	90,54716	45,88569	75,25586	64,56938	62,63788	43,28463	51,68373	43,78834	39,32119	41,97813	44,15541	45,93108	46,02695	28,75407	35,37736	25,43849	31,23673	4,249489	4,603711	11,01694	8,487373	83,64542	90,53934	78,00447	76,4287	52,08126	42,84959	55,25338	59,74561	40,47967	38,29963	42,31986	55,41833	39,91635	42,30742	32,06945	43,48033	28,38591	28,62256	29,51046	23,03333	8,121408	7,797925	10,41687	6,138512	89,74753	82,1004	89,79008	78,95966	43,97602	57,06717	75,10217	67,43604	39,41942	56,87659	39,56005	40,14623	40,58729	42,85567	46,51636	47,12595	33,19366	35,56152	27,39045	25,65788	8,575169	4,894314	9,631686	7,384919	79,39724	81,73292	75,28819	77,69438	39,76791	47,88966	59,90916	60,60683	39,5289	45,45549	50,99035	51,40811	48,19373	46,1564	34,32119	46,66578	33,53483	36,13941	28,48123	24,22379	6,157369	5,094358	8,645074	10,42482	77,4312	89,20908	81,24055	83,08756	46,63089	49,2669	67,45704	64,5365	38,81514	34,24825	41,58536	38,84428	48,90611	40,75154	45,13422	45,40845	29,63832	35,59046	25,50018	33,23594	6,818427	6,550273	11,39865	11,52437	67,21154	58,40898	61,29657	75,52415	30,86511	31,68415	39,78172	41,89924	28,74875	22,68285	31,22617	24,67126	28,50657	22,3195	33,90929	23,01344	16,38484	19,82524	21,02695	22,76629	9,807693	6,726141	10,38821	16,29421	78,83468	70,41453	69,0672	66,61437	48,77079	37,53019	59,61829	64,30855	77,71351	74,15836	84,03039	63,78254	41,75798	49,28431	41,64636	52,01757	24,40512	25,87277	29,03639	43,92159	22,68277	29,18242	20,3764	29,02457
9/29/2019 1:05:00 AM	60	62,88352	45,75568	65,25661	56,51235	43,82094	53,25708	48,3973	52,57004	50,56373	49,7599	48,60059	49,67396	38,69694	33,42638	40,61492	29,16404	3,464785	7,495856	9,802167	9,04309	93,70247	77,30659	75,75777	91,18127	46,90187	75,86642	67,3653	68,47045	44,09594	52,45138	44,72342	40,48671	42,29443	44,52552	43,95854	46,6858	28,88788	40,77635	25,62023	31,19302	4,247762	4,652479	10,95042	8,445099	85,36935	90,91969	80,12151	78,70075	54,38288	43,39219	54,17385	61,51456	39,69178	39,11196	44,05981	56,20483	40,55275	42,45621	33,27697	44,39268	28,35757	31,08885	29,93259	22,54283	8,167274	8,018003	10,64869	6,07731	92,08465	83,99944	92,7178	79,86323	46,1457	58,13011	75,34822	69,05856	39,98695	59,30946	39,05428	42,76408	41,20013	43,68569	47,56023	49,14947	32,75033	36,27667	27,53972	25,93025	8,433218	4,878287	9,529938	7,442045	80,34359	84,15527	76,87251	78,96877	42,95418	49,18171	61,24255	61,40653	41,51235	46,78865	53,31137	51,44397	48,46471	45,76688	33,98555	47,76097	34,50562	37,92627	29,68895	24,07417	6,22762	5,190581	8,696053	10,33854	79,45554	89,76038	81,67593	84,46853	46,7298	50,65497	67,9222	66,51851	39,86793	35,16723	43,51383	42,37491	50,34385	45,01126	43,04791	43,7118	31,38415	35,31685	25,72723	33,44607	6,913753	6,421655	11,42587	11,24178	69,05104	60,08669	62,5791	77,63525	32,37138	31,77435	41,06011	43,0446	29,28182	24,78559	32,22819	25,04221	29,19326	22,85394	30,90676	24,17613	16,87086	19,43185	21,27445	23,12445	9,929128	6,709701	10,62756	16,03697	83,64314	71,53805	68,81072	67,71648	50,65263	40,13138	60,70906	64,51909	79,30993	78,31544	82,39728	65,7914	42,16077	51,2308	42,58614	52,50781	24,58292	26,53225	29,82074	44,63521	21,90643	30,00981	20,70727	29,34329
9/29/2019 2:05:00 AM	61	64,3542	47,0472	64,36215	58,36739	44,76328	53,62497	48,03244	52,78114	51,57749	48,33161	50,77158	52,28366	39,42446	36,86768	41,26949	29,74822	3,336096	7,370759	9,666226	9,165422	94,79527	78,37015	76,65645	92,03477	47,91508	77,25582	66,4323	66,51518	44,52455	55,72398	46,17022	42,00037	46,46532	46,37565	45,5379	49,16066	30,50329	36,3139	27,28428	31,87639	4,26814	4,4849	10,82484	8,449244	86,32392	91,45847	81,60829	82,12554	55,16587	44,62526	54,43952	61,81939	40,17324	39,11404	45,49134	58,55009	41,88716	42,842	35,25628	44,96332	27,56528	29,37092	31,22928	22,77879	8,106143	7,896428	10,51407	6,161859	93,25722	85,05555	92,91217	82,2297	47,45047	60,63605	77,21859	69,59129	40,62058	58,34617	40,23997	42,49592	42,71075	46,1381	48,93961	50,2877	33,17073	36,80502	28,43778	26,61956	8,441921	4,851901	9,308618	7,238963	82,89879	84,90826	79,83919	81,72517	44,28237	50,80453	63,67685	64,20404	42,11456	47,55906	54,48	51,783	49,72715	49,6971	36,05327	47,94361	33,71836	36,4278	30,6987	24,62423	6,197641	5,232579	8,470312	10,35325	81,59945	90,66354	82,7448	86,75412	48,10628	52,00058	68,90652	68,82266	40,3357	35,66278	44,07935	41,90111	49,9625	41,74002	42,63961	45,03909	31,79383	37,3461	26,13471	34,24921	6,901525	6,394853	11,48051	11,00955	71,96508	62,06668	66,36536	78,85361	33,89375	31,93323	41,05189	45,46992	30,5314	23,00785	31,27887	25,37025	30,61326	23,93692	31,38436	24,20438	16,99312	19,9285	21,8685	23,25431	10,0315	6,508137	10,28646	16,09665	84,53732	73,75545	69,89349	71,53246	53,53952	40,59156	62,87204	66,51353	78,81866	79,81156	84,73704	67,42415	44,09504	50,19756	43,06325	53,05855	24,95047	27,24407	30,7979	47,32897	21,2681	29,65773	21,1526	29,10242
9/29/2019 3:05:00 AM	62	66,75867	48,51639	66,30375	57,9394	45,19535	56,38532	49,45201	55,76074	52,16442	50,62259	52,53233	53,75712	39,79733	32,21796	42,43617	30,57375	3,542081	7,295328	9,625608	9,175024	94,70539	79,51385	79,58361	93,21957	48,39426	78,50465	69,34481	67,00694	45,67232	53,87738	46,58184	42,62026	44,50811	47,59629	45,66085	48,09191	30,78305	36,85249	26,81214	32,4113	4,193606	4,094966	10,85302	8,630708	87,76664	91,85124	85,1432	82,93462	57,27372	45,7378	54,75043	61,94049	41,95692	40,26753	46,07074	58,63575	43,42023	45,57665	36,66992	45,74167	28,50927	30,13788	30,45687	22,95867	8,252515	7,885169	10,32514	6,006231	95,34034	86,24848	95,69733	83,03099	48,39806	60,06418	77,28394	71,62426	42,17223	59,28341	41,04071	43,13771	43,78619	48,10602	50,31105	50,00525	33,1871	37,65135	28,57911	27,08983	8,459881	4,67624	9,338459	7,100533	82,79302	85,69952	77,78812	82,93836	44,16163	54,5336	63,74633	66,30415	43,35413	47,75212	55,89577	52,84261	49,1717	46,88992	37,6881	48,66608	36,48203	38,18254	30,81461	25,32431	5,860895	5,040617	8,500429	10,35201	83,24928	91,40611	84,75851	87,10861	48,73287	51,81408	71,2737	70,77497	41,53066	36,50759	44,35441	42,35073	51,2176	42,48066	44,37769	47,50587	32,46152	37,2947	27,19095	34,62602	7,104953	6,264299	11,55096	11,13105	73,0618	63,58147	65,13319	78,61696	34,41796	33,17411	41,48824	43,6075	30,80667	22,82079	32,00756	26,39762	30,05215	24,53533	31,82935	25,321	17,21299	19,9015	25,60317	23,38397	9,64868	6,737539	9,888097	15,9118	86,75729	74,88968	71,19805	72,55505	53,51383	41,26678	62,84586	66,68746	80,02611	80,78437	86,44749	70,28757	44,73309	54,61263	44,48808	54,7744	24,73648	27,61667	30,20067	49,35449	21,78113	29,17765	20,35325	29,01794
9/29/2019 4:05:00 AM	63	68,79207	49,74318	67,01275	60,40775	46,12049	56,27977	51,53156	55,83651	53,12154	51,36274	52,89463	54,91297	40,72937	32,21851	43,67581	31,40715	3,500083	7,369033	9,665603	9,043089	96,11338	79,59639	80,70065	94,7532	51,41067	79,37038	68,79787	71,03912	48,38431	54,7507	47,53999	41,97744	45,62334	49,65863	46,43768	50,21897	31,5509	37,44481	27,31266	33,87544	4,128329	4,119142	10,75086	8,39039	89,6522	92,7801	83,87746	85,32618	58,64348	46,70473	55,69732	64,04178	42,06683	40,2819	44,65525	61,49266	43,8005	45,04372	37,59982	46,72614	30,7092	31,16538	31,86983	22,54759	8,098888	7,869074	10,2428	5,984334	95,8426	87,41206	93,77383	85,70451	50,20903	61,96369	80,37999	72,43024	41,90698	60,66832	44,11734	42,94423	45,15736	48,33679	49,64474	51,46	34,63798	38,3908	29,69627	27,77327	8,445307	4,60523	9,261301	7,166155	84,12605	89,00358	80,84238	83,6477	45,10707	53,61012	66,59359	67,75337	44,02672	49,4809	59,15741	54,656	49,94371	49,22994	38,08522	49,55674	35,72668	39,00544	31,28695	26,32364	5,954977	4,658281	8,254794	10,30269	85,34131	92,03989	83,94756	88,35904	48,59023	52,82439	73,50748	73,87627	42,85036	37,69017	44,98328	44,87124	51,61148	43,39212	44,79056	47,12464	32,80359	37,40551	28,32449	34,65891	7,54711	6,290202	11,5071	11,00464	74,61346	64,03121	68,28706	80,37301	36,79867	33,17805	43,45788	46,35555	32,29533	23,74081	33,24292	26,95699	32,92488	24,52117	32,52079	25,38013	17,47886	20,11522	22,54365	23,13143	9,960695	5,159635	9,837119	15,88542	87,75165	76,99063	73,74247	72,69176	53,79559	43,46831	62,92544	68,79014	81,99015	81,32384	89,01546	70,01154	47,79489	52,59885	45,44741	56,37434	25,97515	29,3625	30,88321	49,76134	22,3099	30,13345	20,2008	28,90376
9/29/2019 5:05:00 AM	64	71,41032	51,06771	68,57703	63,83318	45,86905	56,4544	50,32542	59,11043	53,82135	52,23047	54,44436	56,63137	40,82843	33,61669	43,37319	31,46414	3,365316	7,377667	9,576494	9,083222	96,99167	81,31451	81,48327	95,94192	51,43893	80,79016	70,86152	73,31564	48,46437	55,31514	47,5717	42,75496	46,59193	51,99906	46,49474	51,06294	32,45359	36,85822	27,35315	34,07618	4,065056	4,251147	10,82408	8,405104	91,83169	93,77203	85,22373	85,78195	61,97426	49,12785	56,91162	65,87665	45,20033	40,59647	45,3746	59,70242	44,54417	45,72281	37,55982	47,71925	31,28544	31,79749	32,00825	24,222	7,899673	7,617913	9,93576	6,019217	96,66204	89,16647	95,15916	87,50062	51,98103	62,53475	80,48519	74,41417	41,85635	61,56742	43,05648	43,45	46,12166	49,6922	50,90076	54,10312	34,70311	38,41561	29,72667	27,26632	8,521842	4,655656	9,268348	7,076495	86,18805	89,40809	83,53525	85,03862	45,5171	55,56926	66,23453	68,50098	44,24783	49,16184	58,33416	54,62589	49,9482	49,54506	38,95744	50,50723	36,33828	38,59478	32,23508	27,15241	6,05265	4,517711	8,359305	10,07481	87,33118	92,38106	85,88805	90,12965	51,00706	53,32456	73,57462	75,41363	42,10683	39,54348	45,73463	44,40851	53,44165	44,10091	46,0159	47,80587	33,33154	38,43543	28,53772	36,82989	7,036845	6,282397	11,75626	11,09057	77,71117	65,7655	68,38874	81,63455	35,09844	33,29313	43,25845	46,97813	31,25815	24,44422	33,06325	29,13275	32,8572	25,79313	33,39923	25,42502	17,1884	20,7733	22,38755	24,42529	9,834081	5,060995	9,83104	15,79099	88,6162	79,0927	73,20955	75,19901	56,77726	44,22856	66,47623	70,03392	83,34425	83,6048	89,09303	72,44653	48,12825	58,8313	45,06334	57,1725	26,60982	28,92435	31,49232	49,38792	22,32199	29,27781	20,35035	28,90833
9/29/2019 6:05:00 AM	65	0,06969773	0,1215048	0	0	0	0,3037274	0,1174984	0	0,07066479	0	0,4375276	0,2097839	0,2264313	0,1082422	0	0,1484444	0	0,06168491	6,173395	0	8,679956	0	0	0	0,3464854	0,06403349	0,9569104	0,3521497	0	0	0	0	0	0	0	0	0,5389313	0,8796834	0,9349442	0,4208112	0	0	0	0	19,48511	0	0	0	0	0	0	0	0	0	0	0	0	0	0	0	0	0	0	0	0	0	7,294361	0	0	0	0	0	0	0	0	0	0	0	0	0	0	0	0	0	0	0	0	0	0	0	0	0	0	0	0	0	0	15,44147	0	48,67989	0	0	0	47,80988	0	23,42977	0	46,55953	0	20,7396	0	8,970215	0	33,66503	0	63,79033	0	12,62365	0	16,29628	0	11,60035	0	16,2625	0	0	0	0	0	0	0	0	0	0	0	0	0	0	0	0	0	20,69366	11,19826	25,37101	0	0	0	0	0	0	0	0	0	0	0	0	0	0	0	0	0	0	0	0	0	0	0	0	0	0	0	0	0	0	0	0	0	0	0	0	0	0	0	0	0	0	0	0
9/29/2019 8:05:00 AM	67	74,06229	55,45542	73,7748	68,32615	47,93193	56,6447	53,01047	61,09216	55,08117	57,62158	59,60475	59,31829	42,34748	36,23701	46,9333	32,81907	3,512724	7,209328	9,50659	9,354003	98,12016	85,38656	85,71639	97,80284	54,88195	82,92378	76,27783	75,8477	49,67997	58,47086	49,69357	48,15167	51,09872	53,53491	48,41885	50,30981	34,44131	41,91044	30,08048	34,5059	4,146497	3,717189	10,69594	8,526332	92,20354	96,13306	89,84637	91,7709	62,84635	53,85866	63,16624	70,5149	46,55338	43,5215	50,3958	61,55711	49,44318	50,1608	40,69622	49,51495	31,75985	31,94774	35,20951	26,26989	8,118992	7,039124	9,968433	6,035796	97,76836	92,84462	97,75994	91,16794	54,79312	65,80985	86,24904	78,92284	46,83859	64,03095	43,9305	46,1917	48,8407	52,43638	53,89188	57,0814	35,81882	41,03144	29,57422	28,49014	8,799735	4,30696	9,132268	6,627086	90,04594	94,61311	85,70568	88,0821	48,23014	57,217	72,54677	74,46246	44,79934	51,08297	60,84999	56,52257	52,63683	52,84206	40,91636	53,16203	38,35399	40,78373	33,84816	27,45738	5,832505	4,473503	8,28505	10,09111	90,33827	94,98867	91,42428	93,61787	53,58118	58,04557	77,5925	79,71645	45,58818	41,78935	47,38388	46,57528	54,41624	47,89919	48,97243	51,75537	36,03579	39,97678	30,40949	37,02849	6,761163	6,118065	11,16676	11,28986	78,97608	69,24397	72,62717	84,59273	38,37326	36,58288	45,56842	49,54451	32,4752	25,65754	33,76029	27,93919	32,44488	25,47068	34,15175	27,34231	17,1587	22,81257	22,80518	23,95571	10,17594	5,278377	8,735147	16,48797	17,69196	81,58979	79,29205	77,62724	57,90072	46,39479	69,70277	72,73666	84,62457	86,55408	90,01257	75,1358	52,24394	59,17192	51,85918	60,88963	27,24456	30,40299	32,28152	51,56886	22,48708	28,32	14,79554	28,52674
9/29/2019 9:05:00 AM	68	74,13808	55,65919	74,84548	69,33114	49,50376	57,66579	54,68032	62,25237	56,80151	57,85324	60,27285	60,36182	44,08128	35,8602	46,79957	33,65454	3,572474	7,285865	9,434681	9,202725	98,64335	87,13051	88,23158	98,09205	57,82397	84,79491	76,53536	75,94164	50,8368	60,44457	50,14008	50,10907	50,53437	55,34124	49,27857	50,46233	34,19444	40,5035	32,81416	36,00278	4,081841	3,471624	10,72074	7,811879	93,84698	96,62791	90,87609	91,1352	65,73373	55,5102	65,20792	72,26514	48,33002	44,41624	50,45244	61,5766	48,04273	49,9073	42,07567	49,83706	32,36295	32,29208	33,49435	29,50134	8,261287	6,81967	9,611447	6,046087	98,44068	94,05096	98,5655	91,82679	56,82721	67,19067	87,17258	79,78918	47,02649	64,44698	45,23465	47,70502	49,43841	53,53345	54,27843	57,87708	38,1851	41,14238	30,32929	29,1103	8,709038	3,980852	9,345228	7,076564	91,78776	93,91074	87,21375	89,56393	46,93766	56,48908	76,36578	74,02203	45,94711	51,9351	61,80676	57,50628	52,61736	53,47736	42,24988	54,38689	38,2778	42,78584	35,37653	28,35157	4,664222	4,240164	8,677954	10,05782	90,93563	96,29808	91,61859	94,96912	53,15733	57,58558	78,48689	81,85912	46,05148	43,24375	48,61462	47,54145	57,08837	49,06644	49,41078	50,8421	38,26743	42,04086	31,90055	37,6615	6,231627	6,640349	11,63538	11,91976	80,41895	69,05276	74,47633	84,64668	37,34714	37,94624	46,91569	51,50303	32,91432	25,60732	34,42888	28,50644	33,5034	25,52844	33,87689	27,29823	17,23958	22,52625	22,34181	23,731	10,04062	5,153694	8,927111	16,50296	92,3939	84,51848	79,68847	81,02108	61,01859	47,71994	71,49397	74,29902	86,60367	87,20532	90,67737	77,54462	52,28559	61,84861	51,16358	62,12775	27,9309	30,58114	32,74197	55,73931	22,3546	28,56315	19,5881	28,93209
9/29/2019 10:05:00 AM	69	74,87228	56,1859	75,29055	71,25477	50,02825	58,40876	54,95462	62,6329	57,41407	59,79541	61,68753	62,31185	44,2957	36,46261	48,07685	34,17123	3,498702	7,319919	9,497128	9,617457	98,98548	88,00378	90,8497	98,90501	59,23561	86,98027	78,17964	77,75207	54,57104	59,70264	50,40133	50,04821	52,12326	54,3147	50,89184	53,81874	35,06969	40,22919	29,99406	36,36743	3,674362	3,202227	10,6585	7,35874	94,7572	95,9929	92,74992	93,17149	65,06072	56,02047	67,02172	73,70787	50,50591	45,25241	50,88556	61,13099	50,31581	51,43746	42,80829	50,53575	32,3059	32,96612	34,74297	27,24448	8,215421	6,819808	10,12648	6,813592	98,88422	96,04436	98,09682	92,48177	57,22329	68,67837	87,76056	79,96339	47,74792	64,34737	44,72093	48,64176	50,01326	54,32229	56,89406	58,50624	38,43633	41,60561	31,97233	30,83168	8,624627	4,000194	9,209976	7,044099	93,44213	94,79008	88,69053	91,3103	49,47633	57,68719	75,62292	74,86323	46,6514	51,58738	60,94572	58,22365	53,09046	53,35544	42,09121	54,69973	39,28707	43,24796	35,18526	27,79993	4,574699	4,342189	8,671047	10,05878	91,62591	95,72261	93,76658	96,05777	55,11294	61,05431	78,78931	81,24261	47,45663	42,93684	49,54189	47,91916	56,76004	49,60178	50,01085	53,29535	37,27599	42,0745	32,00148	38,03438	6,749835	6,503578	11,39775	11,65845	81,18479	70,7302	77,82162	85,92451	38,68638	38,34238	48,22565	52,99335	33,35433	25,91236	37,51085	28,85327	33,44013	25,59612	34,75119	27,67435	17,81153	22,65466	22,66019	23,09571	10,1425	6,342217	9,300744	16,23943	92,26971	85,34013	81,9791	81,29159	61,16987	48,19194	73,79317	74,93148	87,37138	87,53419	90,93937	78,33506	53,81479	60,38013	51,10432	62,85898	28,51997	31,10943	33,78364	54,46224	22,1674	27,00942	19,90019	28,4996
9/29/2019 11:05:00 AM	70	66,01479	71,82755	81,30989	89,29999	54,03756	54,66388	51,77284	63,54851	46,59407	58,84402	48,29845	62,9852	37,0624	40,55206	48,63395	34,46943	9,145669	5,566078	14,72487	8,593543	79,90253	85,5071	86,98	85,23438	44,89839	33,33969	49,94108	63,5302	22,29643	25,59723	34,10622	29,98045	22,64251	37,33905	35,53058	28,59258	23,26709	26,31839	24,99731	22,12188	6,07579	10,5227	14,19057	10,86055	84,37811	87,19497	83,2454	96,53246	58,42148	48,81258	71,99803	70,04662	87,93394	89,8805	94,57284	92,21326	54,19202	56,68146	61,83232	49,52372	39,67873	45,49168	46,47719	48,64542	18,75711	35,19308	30,00691	21,01072	0	0	0	0	0	0	0	0	0	0	0	0	0	0	0	0	0	0	0	0	0	0	0	0	0	0	0	0	0	0	0	0	0	0	0	0	0	0	0	0	0	0	0	0	0	0	0	0	26,5681	18,29486	12,80932	22,47188	18,86674	32,4685	26,51642	23,73453	27,46305	20,85268	31,98448	23,18164	23,22696	12,41144	22,71897	16,34367	29,25211	25,96886	24,0951	23,4576	3,835655	3,011508	4,112027	4,720449	26,71274	20,59081	37,45779	36,8819	18,2682	29,98142	20,07757	37,95757	22,36496	23,24809	29,78621	28,07506	15,25026	32,02179	36,82768	30,17448	22,01495	20,74989	20,26512	18,57689	7,276262	5,156458	3,567639	4,965532	21,67364	25,11791	18,99218	34,01947	23,8369	16,3972	15,8745	28,69046	10,73677	13,20893	23,82211	21,90553	21,05313	22,25665	20,29323	24,5307	34,67064	23,48965	15,43877	25,93115	4,287688	5,842313	3,351086	9,680661
9/29/2019 12:05:00 PM	71	77,42995	58,51818	79,12245	72,09991	52,25907	59,83408	55,667	63,80271	59,36534	60,43629	63,53393	62,22778	45,38068	38,58104	49,09489	36,25884	3,568192	7,02006	9,236296	10,16703	99,14284	90,2303	91,27259	98,72631	61,49142	89,761	81,18577	80,11218	53,97284	61,33613	51,82928	51,6275	52,99797	57,48149	51,95057	55,12841	36,59759	41,59164	32,62848	37,56203	3,635127	3,338307	10,49831	7,140874	96,76635	97,22349	94,10802	94,205	70,41583	57,61903	69,14657	77,02925	50,27671	46,70342	51,96873	63,64763	50,54916	53,2581	43,24852	54,08986	38,3848	34,95248	36,4209	29,93313	7,854222	6,437404	9,956483	5,955667	99,53256	97,15884	99,35629	93,85147	59,94839	71,26789	91,15606	83,5655	51,12242	66,60844	45,95726	50,27009	52,06993	54,94903	57,11172	60,29309	42,05474	42,91867	33,60694	29,81826	8,746338	3,96158	9,281125	7,388789	95,40652	97,12326	90,30339	92,98955	54,2318	59,70132	79,24673	78,80091	48,39951	54,94834	62,84758	61,78396	55,28598	55,08987	43,7797	57,36772	43,64618	47,1377	35,81551	29,35669	4,706289	4,280642	8,416431	9,977205	94,38205	96,57784	95,19141	97,44247	55,46157	60,78298	83,09647	83,64701	49,39282	45,58155	50,88335	48,94604	59,28846	51,29096	52,71821	55,76094	39,27049	42,9796	33,32173	39,09573	4,045922	6,258428	10,41259	11,69927	85,33461	74,03577	77,73528	86,93475	38,87662	40,59184	51,67744	54,45885	33,72976	27,57792	36,49722	28,58235	34,06215	26,18148	35,04642	27,79212	18,01745	22,71331	22,83212	25,21303	9,7773	5,15998	9,394962	16,25104	94,79919	87,33049	84,05186	83,32311	63,52917	50,61975	75,41183	77,36993	88,37485	89,65186	92,23324	80,02715	55,29744	64,73779	51,91624	65,51041	30,04441	34,46957	34,66388	54,1076	21,67544	27,56244	19,37058	27,89912
9/29/2019 1:05:00 PM	72	79,05939	59,12225	80,31637	73,92462	53,95018	60,08013	55,38234	63,0839	60,63495	60,68841	65,2734	61,60214	46,15406	40,49763	49,77343	37,09818	3,863077	7,95528	9,857151	9,605368	99,44235	91,8473	92,74771	99,38834	62,63354	92,36406	81,0914	82,64182	53,80139	63,6258	54,00703	51,87473	54,25177	57,52024	52,14633	56,19917	37,42595	41,50633	34,05566	37,88911	3,63561	3,146897	10,47662	7,343612	97,04327	97,39674	95,76937	95,12689	70,33585	58,89672	69,86834	78,63146	52,58945	48,33278	51,65182	64,30474	51,42974	54,52987	44,29425	53,24326	35,24659	35,90656	36,86153	30,29502	8,101169	7,829838	10,07522	5,966236	99,75596	97,59975	99,36417	94,6406	61,68256	72,09037	92,13279	84,20052	51,06723	67,50802	47,17162	50,99787	52,52279	56,38898	59,67272	61,6329	43,36911	43,96165	33,67692	30,76889	8,803673	4,065402	9,448496	7,204078	96,29733	97,52183	91,80682	94,90675	53,56116	63,71062	79,64931	80,2687	49,09007	55,62313	64,60944	62,09314	56,50345	55,81724	43,55023	58,35434	43,1248	47,42851	37,06565	29,98314	4,672441	4,373204	8,39046	9,838778	94,62775	96,95251	96,35403	98,44117	57,71407	62,98291	83,62642	85,06265	48,26978	44,44394	51,32944	49,80984	59,14353	51,99409	53,22308	55,73829	38,87821	43,6249	33,07548	40,14381	4,28824	5,795203	10,23362	11,69098	84,84396	75,56919	79,1657	86,47443	41,09188	40,34725	52,74709	55,38399	34,35677	27,63152	35,9424	28,91018	33,41312	26,85808	36,49287	27,72982	17,91936	22,80062	23,2369	24,03093	9,976377	5,385099	9,543613	15,87388	96,0941	87,8337	84,89915	83,34024	67,71814	52,9005	76,33407	78,66103	89,03136	90,11218	94,30531	79,89453	56,65886	64,48877	53,24864	66,7079	31,49771	37,46235	33,82978	56,28771	22,17914	26,70342	19,14497	28,49242
9/29/2019 2:05:00 PM	73	80,35526	60,89737	81,74423	77,19456	56,22361	60,05181	55,66058	63,3718	61,29634	60,26111	65,93405	61,68214	47,05481	39,63245	50,92184	38,23546	4,05725	7,818441	10,47103	9,801199	99,57181	93,23159	93,80679	99,21978	66,04086	91,76228	82,86237	84,62319	54,50506	62,69086	53,68672	52,97905	55,65837	57,86873	52,88399	56,5406	37,37008	45,36209	32,28075	39,02299	3,662619	2,903888	10,49327	7,028971	97,19682	97,88441	97,14039	96,401	72,0667	60,16067	70,87348	78,10483	52,36958	49,07245	52,91764	65,90877	52,54166	54,02292	44,06783	53,7281	35,76495	35,05381	37,16547	30,36196	8,090532	7,972619	10,09091	5,653391	99,90516	98,39924	99,74773	95,13415	62,84441	72,86341	93,25535	85,11301	50,75818	68,78772	47,5601	51,44127	53,92194	56,5529	59,78123	62,50628	44,82393	44,47239	34,47047	31,10922	8,835448	3,968764	9,417412	7,485909	96,91071	98,54539	92,51299	95,43988	57,1609	61,83598	81,18826	81,4381	51,29828	56,49944	63,77721	63,20893	55,87699	56,82568	45,23009	59,33314	42,10102	47,66267	36,1694	31,83294	4,741931	4,100285	8,767961	9,80714	94,784	97,46782	96,16367	98,33015	58,29073	64,62782	85,38779	85,58066	49,38309	45,65519	50,93052	50,05636	60,15992	53,0265	54,55107	56,43658	39,07438	44,20459	35,03074	39,97175	3,973807	5,530643	10,15452	11,62805	85,99048	76,59228	80,87098	87,45055	41,0235	42,10219	53,70828	56,63172	34,74808	28,42817	36,83508	29,21288	33,72099	26,88025	35,7528	28,18682	18,08673	22,82783	22,93621	24,47067	10,18029	5,151138	9,275462	16,07455	96,62909	89,16543	85,29364	84,85729	65,85026	52,75827	77,12167	79,26337	88,69556	90,25075	94,50549	80,38856	56,54344	65,26194	54,30737	66,21091	30,5848	32,60652	35,16385	57,63243	21,97613	26,20372	18,96607	27,76677
9/29/2019 3:05:00 PM	74	80,8419	61,95154	82,63656	77,1931	52,85174	60,20558	56,64904	64,11314	61,60553	61,24703	67,11482	61,7897	48,27373	40,00539	52,87543	39,51986	4,041432	7,380774	10,17311	9,713542	99,64108	93,07513	95,40382	99,24487	65,86277	92,85353	83,39433	85,51988	57,75095	65,53866	55,00898	53,6582	55,92582	58,9812	53,58001	56,69043	37,52342	43,37306	33,5005	39,46984	3,581731	2,928272	10,38848	7,108685	97,56231	98,36932	96,44279	96,51007	73,44379	61,84101	73,27206	79,52628	52,40205	50,35119	53,77175	64,8258	53,17143	55,62908	44,35593	53,6093	39,26828	35,51027	38,28456	31,26976	8,138609	8,046806	10,07916	5,849083	99,68633	98,89217	99,81295	95,60359	63,899	74,35918	93,4397	87,1062	49,8385	69,8298	48,28691	51,98462	54,18629	57,29919	60,41735	65,1472	45,40354	45,82152	34,76238	31,75184	8,807678	3,902244	9,538228	7,416763	98,188	98,65634	92,50712	96,29318	54,80811	63,00446	82,38154	81,33924	50,43553	55,21857	66,26341	62,90762	56,68974	58,61979	47,17873	59,66623	42,92185	49,89404	37,39998	30,84494	4,568482	4,098213	8,453043	9,76749	96,71378	98,2	97,04306	98,62387	59,02616	65,6929	86,07938	86,96238	50,12012	46,51069	52,79876	49,80742	62,21713	54,00317	56,53564	56,20572	39,51073	44,70856	35,61685	40,36866	4,098489	5,798312	10,52249	11,71882	87,04168	77,43017	82,90229	89,78725	41,84122	44,29501	54,96994	57,75911	35,03419	28,57496	38,68597	29,01767	35,04068	27,01592	36,41772	28,42327	17,7473	23,28056	23,11084	25,5035	9,914553	5,209024	9,381217	15,86131	96,27348	89,91145	86,70459	85,9297	66,69485	53,5664	78,18454	80,65594	90,02777	90,69933	94,761	81,18935	59,0712	65,81572	55,25827	67,09431	31,30547	33,68908	35,68365	57,08865	21,7021	26,54834	19,06789	27,61267
9/29/2019 4:05:00 PM	75	81,17879	63,55382	83,33189	78,13129	55,23127	60,58342	56,87313	64,15278	62,26833	61,86594	69,09917	63,83082	49,48	41,54462	52,61474	38,19794	4,019396	7,38195	9,939905	9,546792	99,75368	93,67976	94,41327	99,5687	69,3158	95,03082	84,54451	85,19203	55,19003	66,28004	56,45288	55,30283	56,69381	60,31713	54,5209	57,55761	39,31056	45,00995	33,51653	38,4393	3,683411	2,941603	10,74043	7,074353	98,65731	98,15456	97,2188	97,24863	73,70172	65,17698	75,06093	80,79514	52,99548	52,48515	54,28804	65,63156	53,30605	57,31329	45,70444	55,89295	36,84246	38,26723	38,34224	31,50766	7,808011	8,129973	9,982937	5,745193	99,91911	99,33466	99,7581	95,79252	63,60053	75,91561	94,81074	87,76664	52,8992	69,4228	48,47045	52,73963	55,61243	58,91702	62,10489	63,36587	45,09339	46,42179	35,73103	33,35599	8,758081	3,902244	9,230288	7,008593	98,60327	99,30994	94,85487	97,15234	55,77317	64,33991	82,50898	82,90873	50,92554	57,32518	66,43485	64,35738	58,78364	57,48639	49,42791	61,05706	45,75928	51,52361	39,20466	34,17613	4,627266	4,322571	8,17363	9,594316	96,23466	98,01469	97,04361	98,22668	60,9748	67,81934	87,51707	87,44889	50,85365	46,31244	54,65643	52,77272	62,66772	54,74684	56,69257	57,33125	40,33191	45,17041	35,53583	41,29635	4,013318	5,834163	10,15535	11,72372	87,06532	79,14416	83,61745	89,74125	43,03741	44,30696	56,58149	59,51798	35,62783	29,26531	37,05785	29,08668	34,65144	26,82913	37,18073	28,72258	17,96191	24,92063	23,39944	23,96144	9,955308	5,141191	9,356764	16,13126	96,60933	91,52824	87,0825	85,77138	68,24402	55,13042	79,58237	82,1824	89,84472	90,85661	94,76211	82,84048	57,44308	67,34866	55,53099	67,75613	32,22253	34,70415	36,0427	57,91535	21,6409	28,80036	18,61834	28,37754
9/29/2019 5:05:00 PM	76	82,42401	65,18209	85,64864	79,76702	54,08434	60,65539	57,49295	64,62388	63,28796	63,47549	67,90127	63,85106	49,43254	42,22577	55,07611	39,06712	4,036528	7,443703	9,899148	9,760996	99,89964	94,07169	95,57395	99,57146	71,77561	94,26939	85,07889	87,22612	56,58164	67,25126	56,84723	55,17677	57,81913	61,08829	55,2386	59,06195	38,93119	45,39519	35,44264	41,02951	3,417122	2,895184	10,56373	7,08278	99,28154	98,66925	97,87951	96,91486	75,4121	66,18342	75,28183	80,88867	52,00956	51,99664	54,36733	67,49206	53,99584	58,13467	46,6485	55,17649	36,82153	37,33967	39,53181	33,65668	7,889658	7,97331	10,19024	5,670936	99,87291	99,71928	99,63839	96,78023	64,98259	77,42871	94,34233	89,08916	51,38283	70,85835	48,77763	53,38073	57,04431	59,99978	62,82307	64,95027	46,23861	46,6027	36,23163	33,72817	8,416295	3,909013	9,069823	7,266799	99,18787	99,05359	96,21076	97,87916	56,44287	65,30829	84,74892	84,66373	53,16231	57,8567	66,32052	64,67168	58,20624	57,62572	47,50359	61,54724	43,10386	50,02929	38,46341	31,91714	4,570071	4,221237	8,147935	9,387365	96,69602	98,80486	97,87432	98,8472	62,65466	67,01516	88,43819	88,82088	51,27508	48,66918	54,98557	52,47091	62,40862	55,68856	57,25643	58,78792	41,01238	46,62474	35,75183	42,21478	4,027686	5,564489	9,707048	11,54806	88,25494	79,86317	85,61899	91,19053	43,88981	45,22975	56,4191	60,55877	35,66901	27,65612	37,32228	30,83285	35,8964	27,89968	38,43315	30,08876	18,28768	24,03024	23,16783	24,68066	10,19452	5,208333	9,771704	16,26119	96,42918	90,97397	89,98833	87,20677	70,11937	56,44011	81,72068	82,92613	90,98081	91,37821	95,23528	82,81422	58,96841	68,4096	56,43795	68,43088	32,30997	37,3251	36,43692	61,7877	21,68076	27,04071	19,77164	28,36117
9/29/2019 6:05:00 PM	77	84,11757	66,96542	85,68241	81,87998	55,2359	62,14736	57,53095	65,67681	63,1	63,78813	68,39825	67,22874	50,61277	43,83945	54,31284	39,58187	4,238782	7,201454	9,675207	9,654482	99,80002	95,08034	96,70888	99,87463	72,18675	94,77944	89,19271	88,63582	56,46455	69,07521	57,95984	57,38326	58,70165	62,39997	56,95154	58,0102	40,1472	46,47816	34,98902	42,01992	3,455322	3,005568	10,55358	7,005968	99,32692	99,07397	98,79712	98,28822	78,07106	68,99405	77,37449	81,33304	54,56634	52,03795	56,15694	69,43668	55,25026	57,34679	47,2974	55,19956	37,08968	38,5769	39,77316	34,87442	7,915424	8,128107	9,972301	5,717563	99,82034	99,62375	99,74491	97,49621	66,22071	79,96201	95,29627	89,91021	51,71655	70,42696	48,98659	55,1461	57,07227	60,1559	64,66387	65,06907	46,69133	47,92268	37,57226	35,31858	8,394534	3,875649	9,199615	7,370207	99,55155	99,50762	95,89406	97,40648	58,64549	68,41637	85,79976	86,35106	52,81567	57,41435	67,02703	65,15626	59,37522	58,20644	48,82232	62,974	44,54354	51,7099	39,48829	36,69326	4,705252	4,136411	8,371049	9,467216	97,21334	98,81196	98,3756	98,77231	65,04393	69,00013	89,18863	89,95013	51,56347	47,33649	53,96027	56,67723	63,68866	57,22349	58,53621	59,63211	41,08146	46,00443	39,33902	41,95389	4,051724	5,411279	9,813564	11,67786	89,00586	80,93902	86,11109	91,88336	44,24887	45,75728	57,79446	61,88481	35,5033	27,86811	37,5869	30,16012	35,15528	27,48025	37,64306	30,34517	18,34459	24,56413	23,87365	24,6692	9,606058	5,163089	9,378454	16,07911	96,70183	91,83403	89,04572	87,38817	71,22361	57,08914	82,42643	84,80797	90,49416	91,06322	95,16468	82,71732	57,82666	70,47096	57,71636	69,21736	32,74978	35,39339	36,90615	60,5334	21,47816	26,24178	18,78999	27,047
9/29/2019 7:05:00 PM	78	85,36542	68,05081	87,21078	83,23788	56,80689	61,34242	58,02525	66,76891	63,99847	64,6576	73,99344	66,06192	51,57418	43,38859	54,83395	39,94191	4,285892	7,186464	9,768803	10,51158	99,72978	95,26878	97,10441	99,73689	73,15511	95,70154	89,42819	90,54467	59,49437	68,24554	60,12524	57,78509	60,50011	62,25333	58,21715	59,64391	40,81234	48,09157	35,2562	42,13037	3,244916	3,070706	10,53479	7,08506	99,10809	99,22138	98,85106	97,86742	79,28873	67,57475	77,75613	81,95236	58,28228	52,12981	55,97548	68,34355	55,64843	58,00322	47,94188	55,19196	37,2782	39,51854	42,26777	36,31935	7,518444	7,98678	10,06493	6,315137	99,71023	99,74954	99,59349	97,63954	67,51845	81,42497	95,43581	90,15383	52,93359	71,75344	50,83492	55,75438	57,26598	61,24267	65,63951	69,00289	47,51727	48,72913	38,77052	36,57079	8,304253	3,940374	9,218406	7,442599	99,57117	99,60744	97,07988	98,47556	58,99446	69,20729	86,04865	87,15517	53,21163	60,60718	67,38203	64,99303	61,0405	60,53541	47,63628	63,19173	44,7878	50,7693	40,34579	37,23945	4,960765	4,231598	7,92461	9,614279	97,87895	98,96696	99,2756	99,549	65,37673	69,15499	90,31693	90,73891	55,08102	47,32034	55,59565	54,11369	63,96019	57,7321	58,4183	59,97458	41,37718	46,76717	36,80648	43,90542	4,013801	5,374393	9,903846	11,56084	90,05775	81,83811	88,3102	92,44556	45,48256	48,38915	58,8213	61,87237	35,93896	27,98878	38,88297	30,13346	35,37571	30,90379	38,79048	29,97154	18,05993	27,54054	23,62994	26,58848	9,353656	5,160602	9,093999	16,36584	96,85918	92,01329	89,18871	87,66206	73,80437	58,8961	84,36852	85,01789	91,15757	92,16492	94,82635	83,12134	60,14389	69,48074	58,25459	71,94608	34,72183	36,34608	37,47748	61,00244	21,57611	27,5476	19,07908	27,7504
9/29/2019 8:05:00 PM	79	86,3923	68,77887	87,75103	85,02757	57,55893	62,13459	59,89888	66,81366	64,05125	65,91995	72,03677	66,78286	52,54387	44,83643	56,22576	41,84882	4,27256	7,232054	9,400696	10,40416	99,79022	96,15523	97,43085	99,85743	74,30752	96,03987	88,31931	91,26334	59,01567	69,55405	60,55523	58,68264	60,62369	63,03969	58,64031	61,05127	40,77089	47,62192	37,70419	42,8592	3,22371	3,068427	10,64849	7,113036	99,37155	99,4054	99,31573	98,18441	80,34096	68,51128	79,92312	83,78296	57,89014	52,9622	56,5542	70,40645	56,99761	63,62684	48,22916	56,03365	38,4183	39,6453	43,40773	34,60973	7,86562	7,947543	9,908682	5,753413	99,85329	99,87048	99,74503	98,35979	68,74586	82,40087	95,5303	92,14889	55,32624	73,59126	51,53246	56,12849	57,76685	62,54719	65,99421	66,28813	47,75703	50,29419	39,90646	36,30906	8,301766	3,906112	9,945983	7,074492	99,66788	99,89314	96,8071	98,99924	62,22349	69,04613	87,49669	89,00192	54,00455	58,97181	66,68049	65,51359	60,80999	60,64207	48,5731	63,27089	46,37565	51,3349	40,36714	35,50128	4,990053	3,890915	7,888691	9,595972	97,89885	99,28278	99,7581	99,80618	67,50906	69,12474	91,41572	90,99152	53,23075	48,62228	57,1185	55,09457	64,24742	57,21997	62,32531	61,68049	42,33774	47,79496	37,08755	45,22118	4,084328	5,417565	10,06072	11,60892	91,20759	83,54485	89,23228	92,81126	46,52894	48,99488	59,35394	66,71407	36,25504	28,73736	39,13517	30,29288	36,10521	29,1369	40,02977	29,15651	17,90168	24,85522	23,17757	24,75457	9,401665	5,166197	9,812045	16,32357	96,96452	91,7325	90,76198	90,62135	74,78614	59,47418	84,22007	86,18805	90,67979	91,79839	95,56511	82,60286	61,22451	70,52988	58,31765	71,22243	34,29999	38,70676	37,76041	60,6927	21,76911	26,83625	18,61758	27,28069
9/29/2019 9:05:00 PM	80	86,84875	68,2883	88,23518	84,81999	59,70442	62,59602	61,30146	66,65223	64,51273	66,39265	73,67456	66,05257	54,24984	44,68675	57,5402	41,23992	4,222204	7,090586	9,368853	10,80384	99,70774	96,14694	98,09329	99,83705	78,83358	96,11026	89,7123	92,02932	59,14505	70,37287	60,26374	59,77088	62,068	63,968	59,87539	61,26265	42,72374	48,60342	37,154	44,30102	3,214661	3,088943	10,55344	6,971569	99,42971	99,36589	99,52911	98,94003	80,72669	69,17937	80,76633	84,35601	58,59865	54,76217	57,43873	69,23941	58,51059	61,61991	49,86406	58,10235	39,22482	40,86835	42,12699	39,07307	8,076648	7,984224	10,09712	5,704507	100	99,80928	99,90447	98,56466	70,31305	83,17356	96,98116	92,47285	55,58659	73,38548	51,82672	56,79963	58,13778	63,39336	67,03021	66,53894	48,12832	51,80682	39,73724	37,22895	8,39854	4,000677	10,0534	7,349484	99,91415	99,93065	97,9568	99,2821	63,44703	70,97294	88,56771	90,23431	54,63232	58,28325	67,68457	65,80184	61,49632	62,67559	50,3373	64,63811	45,98696	50,6782	43,25404	35,25269	4,986669	3,985066	8,132805	9,926572	97,88255	99,38226	99,64253	99,63625	67,59932	70,91955	91,90505	91,88094	54,61531	52,37849	58,4853	55,62977	65,63654	59,81847	61,22071	60,59426	43,52598	49,16142	37,41649	46,23543	4,029275	5,253924	10,09878	11,56927	92,20968	84,55908	89,63818	92,4131	47,67808	51,02972	60,34524	65,48381	37,00355	28,70593	39,4847	30,5629	36,53217	28,44344	41,00879	29,77212	18,16403	25,74402	23,05779	24,47516	9,875594	5,403611	9,281608	16,27162	97,10903	92,40807	91,58841	89,29059	74,96975	60,60953	86,04105	87,44364	91,86112	92,44136	96,78762	83,3026	60,22207	74,17744	60,6992	73,5197	37,17355	38,05288	39,96677	67,64769	22,59678	26,53073	18,32435	27,42672
9/29/2019 10:05:00 PM	81	88,3944	70,03454	89,29556	83,98624	59,07458	63,24464	60,82837	67,14108	65,28342	66,68704	72,15773	66,43189	55,28694	45,3889	58,38396	43,31524	4,262959	7,215131	9,582988	10,31982	99,68121	97,14198	98,58863	99,889	78,27773	97,40537	89,98944	93,80209	59,22676	72,10488	61,97274	59,46439	63,55355	64,16634	59,67493	62,56742	42,00293	47,52252	37,57501	44,23948	3,180192	2,939255	10,37715	7,021303	99,34675	99,62015	99,50694	98,83006	81,59808	72,15228	82,24657	85,27037	59,3395	55,42482	56,96176	71,33544	60,0525	59,57428	50,40872	58,22647	39,49271	42,40032	41,56485	35,76785	7,59795	7,747706	9,872348	7,345131	99,82331	99,95482	99,89148	99,00247	71,42967	84,41113	97,96667	93,1927	55,91284	73,35219	52,76139	58,2465	58,76699	64,64764	68,42423	66,59808	49,42875	53,51452	40,24957	37,60209	8,348945	3,872679	9,900461	7,20401	99,86288	99,98108	98,11906	99,59521	66,89365	74,48774	88,04523	88,88725	56,17954	60,21408	68,92649	65,23348	61,46904	61,28522	50,32321	64,76445	46,43264	50,73849	42,26099	37,42381	4,534013	3,709729	7,499793	10,24329	97,85291	99,27582	99,26503	99,76044	67,63056	72,68934	92,23164	93,09406	53,55451	50,78326	58,72354	55,72523	65,61864	59,29839	61,32923	61,97488	43,45996	49,18725	38,86446	46,92225	3,639271	5,694076	10,32604	11,76282	94,01719	84,70546	90,94994	93,21287	47,94271	51,37461	60,7101	66,98221	37,08202	29,0978	41,4401	32,40385	36,17222	29,22138	40,70782	29,91732	18,24823	25,15577	24,1916	25,73656	9,428672	5,400572	9,453748	15,67052	97,93007	92,95998	92,16947	88,57821	76,81573	62,59602	87,74191	87,65833	92,28324	91,78313	97,16692	83,68224	63,46603	72,11926	59,51903	73,77321	33,97152	39,62692	39,8463	66,57327	21,72338	27,89947	18,92366	26,8712
9/29/2019 11:05:00 PM	82	89,99475	70,5486	89,96001	85,45086	63,74883	64,5177	62,79026	68,45125	67,75786	68,20672	73,92642	69,02216	53,29853	46,03765	59,55592	42,69203	4,070513	7,060262	9,602814	10,81814	99,79705	97,10517	98,93864	99,93465	77,74916	96,4745	91,03725	92,98152	59,24776	73,68196	62,58546	60,26539	63,2338	64,3326	60,70506	61,2784	44,07238	50,47705	37,07476	45,32355	3,154219	2,829217	10,53534	6,97295	99,77108	99,72742	99,24831	99,18842	84,03509	74,65862	81,74721	86,11343	60,85925	55,83632	61,37813	72,43569	59,54949	60,99166	51,28668	60,19645	41,54268	43,02443	43,71505	36,04754	7,636079	7,929308	10,17145	6,038352	99,9482	99,92263	99,98135	99,24638	73,8798	84,01808	97,80249	93,69937	57,80987	75,04973	52,6423	58,5894	60,05685	64,44939	68,74454	67,71482	49,75388	53,27876	40,2696	38,88719	8,331262	3,920894	10,10893	7,397768	99,90481	99,91588	99,04124	99,72328	67,36696	74,59177	89,45782	91,4687	55,83735	59,88887	70,52581	65,66901	62,97082	62,88206	51,75364	66,59151	46,81849	51,73159	41,87113	37,62959	4,580087	3,741504	7,880747	10,07585	98,49131	99,59245	99,72626	99,84885	69,60206	74,45541	93,87786	94,75651	56,1073	51,31811	58,28981	55,67101	66,42539	60,3918	61,83708	62,02172	44,36415	51,58316	38,89444	50,30759	3,666003	5,528502	10,31996	11,98221	94,18242	84,72404	91,56409	92,75945	50,19556	53,01601	61,44294	66,76338	38,46672	29,30958	41,15544	32,16906	40,27872	29,62913	41,22866	32,89442	18,61033	25,30248	23,49159	30,50992	9,606543	5,822005	8,821701	15,75396	97,6921	93,45103	92,3106	89,79478	77,53606	62,15407	87,17852	89,99648	92,39597	92,29084	96,26037	84,2374	62,99472	73,28063	60,32556	76,54737	34,07279	38,63354	40,46012	63,98202	22,23095	26,42656	18,48116	27,48826
9/30/2019 12:05:00 AM	83	90,79037	72,29408	90,49715	86,48403	65,05962	64,39739	63,47003	68,50865	67,73963	67,20732	74,49181	67,02145	54,70408	50,16531	61,10569	42,85381	4,12529	6,25898	9,546448	10,68019	99,90579	97,51402	98,89755	99,92043	82,18288	96,7334	91,83743	93,69163	60,99649	73,54588	62,19862	61,95106	64,28257	64,82613	61,5281	63,1717	44,69345	51,49674	38,34425	44,9406	3,194836	3,075749	10,48781	7,077737	99,53947	99,92783	99,50964	99,26704	86,00071	74,77779	84,02499	86,18396	59,0299	55,91858	58,92746	72,84669	59,06705	62,0644	51,36674	60,8765	40,82885	43,71815	43,52813	36,45032	7,524592	7,943261	10,14216	5,771373	100	99,84866	99,8186	99,65331	74,02996	86,02854	98,4223	94,81571	57,5018	74,69331	52,40813	58,13618	61,23087	64,86958	68,99335	70,78581	49,89853	53,80802	42,31281	41,29221	8,309226	3,98921	10,16627	7,43652	99,82497	99,91061	99,17052	99,81695	68,4326	74,16494	89,91869	91,22575	55,3163	62,10157	72,34685	67,63338	64,87759	61,99139	54,61808	67,14999	48,96717	54,37556	45,57927	38,97691	4,610273	3,609085	7,037329	10,26974	98,81334	99,6886	99,2986	99,9131	71,22382	76,32516	95,26788	93,86977	57,06476	53,60693	59,73455	56,86782	67,26763	63,20334	61,90215	62,24242	45,15742	50,6804	39,10906	48,50333	3,58408	5,123094	10,3087	12,1674	94,69849	85,87444	92,50359	93,29494	51,24834	53,01828	61,5339	67,02399	38,77127	29,42466	43,91206	31,91396	37,64264	29,88872	40,4023	32,45524	18,24885	25,76101	23,63865	24,57539	9,380596	5,193966	8,902038	15,63543	97,9901	94,70429	93,23076	88,91399	78,25556	63,40504	89,50514	90,61167	92,9901	92,28912	96,81878	83,13889	63,24347	75,59378	61,63344	77,11158	38,13937	41,13885	41,48894	65,14119	22,2467	26,95002	18,25569	27,567
9/30/2019 1:05:00 AM	84	91,86382	73,9696	92,61184	87,1685	62,02013	68,25334	64,26215	68,35164	68,54277	69,37066	74,19251	70,49596	55,61305	46,88488	64,1007	43,90854	4,29052	6,234251	9,849208	10,19638	99,92554	97,94223	99,42563	99,89853	82,51472	97,76152	92,45904	95,13029	62,43541	74,78594	62,18088	60,80198	65,22837	66,72863	61,04367	63,03616	44,12605	50,93861	39,51937	47,28573	3,213348	3,017241	10,3067	7,136661	99,76694	99,92844	99,8191	98,94949	87,78418	74,74497	85,81855	86,69375	62,1933	56,69305	60,21793	71,19039	59,8747	61,73022	51,5777	61,70356	44,3855	43,98299	45,04352	37,98782	7,417386	7,976487	9,876838	6,180786	99,96829	99,89936	99,90054	99,75244	75,66934	87,15006	98,78047	94,96104	55,82691	75,64192	54,05857	59,13655	62,77831	65,71114	70,0344	69,09579	50,79879	55,26615	42,21603	39,80216	8,250304	3,787785	10,31651	6,94829	99,62837	99,88119	99,22684	99,76881	70,77531	77,61205	91,00837	91,83238	58,07789	63,39114	72,52667	68,58711	64,09496	62,47679	53,12577	67,42458	51,46944	54,33783	43,32511	41,72034	4,543408	3,550785	7,01405	9,731709	99,18442	99,89542	99,42896	99,91325	73,21729	77,30755	95,00691	94,63037	56,60706	53,70365	61,81912	58,96773	66,95016	62,00259	62,78612	63,42542	45,35374	50,61181	40,53107	48,45629	3,654399	5,456662	10,87409	11,73975	95,54121	86,79984	93,36442	93,943	50,38952	60,06597	62,30542	68,38099	38,88104	29,03777	41,2203	32,75497	38,61061	30,58286	40,8935	31,07676	17,8297	26,38297	23,90873	26,53756	8,949769	5,082201	9,70622	15,72917	98,11436	94,55598	94,58859	88,79137	80,40224	63,7712	91,03242	90,36018	92,6986	92,59692	96,95493	83,1891	65,00664	75,13359	62,06303	75,17104	39,15679	38,64307	41,53797	67,24358	21,73685	26,43719	18,61074	28,25742
9/30/2019 2:05:00 AM	85	92,48557	77,43624	92,23669	89,29267	62,66778	66,74576	64,79043	69,90398	70,34503	67,61522	75,70313	70,88362	56,72221	47,87992	62,61653	44,47516	4,285546	6,330404	9,388539	10,32687	99,85881	97,70641	99,5892	99,96021	85,27859	98,61752	93,2202	96,37164	61,91223	75,7691	63,20996	62,92054	64,9332	66,94933	66,25573	63,59913	44,81681	52,09481	41,79066	47,78128	3,175978	2,86783	11,80143	7,290217	99,71471	99,90807	99,91608	98,90135	88,92546	79,23298	85,58245	88,91026	63,27856	59,2258	59,77924	72,92068	59,06354	63,0292	51,97966	62,47444	42,34893	44,97735	47,13728	38,92705	7,417386	7,840476	9,845753	5,568496	99,89169	99,94342	100	99,77682	75,71086	88,50755	98,69785	95,43504	57,64547	75,79085	54,83276	59,08461	63,86702	65,92361	71,09017	70,46149	52,1748	55,33883	42,16677	39,72273	8,197392	3,809129	10,25986	6,977164	99,89391	100	99,4034	99,62561	70,47442	79,13482	91,80116	93,38355	58,09426	62,10192	73,09003	71,44929	65,43476	61,99201	54,96733	68,8896	52,67221	56,93862	44,08357	39,02417	5,083444	3,497527	7,183011	9,84458	98,99916	99,94695	99,94584	99,79574	74,80666	77,29221	94,74587	96,05721	57,31225	53,64266	60,78671	58,4509	67,90783	63,24291	63,4096	62,52383	45,69001	51,1238	41,36155	49,52814	3,921516	5,46875	10,67342	12,30673	95,34097	87,5505	93,13986	94,85895	55,84108	55,70499	62,33478	69,63224	41,74016	30,01506	42,01551	32,98084	37,87515	30,9833	42,60894	31,82899	17,99949	25,67446	24,02044	25,51565	8,269368	5,137185	9,884298	15,58376	97,95521	94,73855	94,12605	89,2316	79,62789	65,55311	92,28331	91,78479	93,01173	92,9999	97,79669	84,35138	66,05451	77,95321	62,20332	75,96685	36,82016	41,20607	41,56064	69,24265	22,11193	26,74983	18,75657	29,54942
9/30/2019 3:05:00 AM	86	93,56536	77,62772	93,33174	89,95054	62,4453	67,36446	66,87266	70,66424	71,25097	70,66217	76,75695	70,94807	57,22584	47,07049	63,98611	44,82697	4,202448	6,3742	9,910754	11,04851	99,86413	97,73313	99,51254	99,93265	85,01582	98,26598	94,62885	95,87451	62,91901	76,3414	64,5919	63,47101	66,06667	69,06616	61,72469	63,73777	45,58584	53,29533	40,08027	47,4044	3,167758	3,092051	10,67467	7,202628	99,68391	99,87878	99,8383	99,57235	89,39904	78,36739	86,73802	89,49796	60,91352	57,28767	61,64974	74,15334	61,64512	63,78102	56,0063	63,21459	44,32713	44,79615	46,51581	39,47295	7,566244	8,916887	10,19438	5,801628	100	99,85411	100	99,90205	76,52603	90,60545	98,85237	96,09782	58,25866	75,49528	55,90097	60,46998	63,07596	65,39436	72,46007	70,05119	53,65287	56,02827	43,85465	43,0037	8,804985	3,936782	10,15618	7,115178	99,88457	99,93397	99,36029	99,76147	69,89722	80,4749	93,21625	94,35552	58,50002	63,35918	72,45248	72,64755	67,35916	64,60682	55,86614	70,33689	53,41726	56,86223	45,86373	40,05139	4,686532	3,392463	7,31985	9,764382	99,60531	99,89515	99,82434	99,86365	76,04913	78,29694	95,78982	96,35216	58,21833	53,42355	61,02951	59,52848	68,10752	63,27006	63,35219	64,16129	47,11705	52,91507	44,566	50,64552	3,738672	5,30877	10,67715	12,76705	95,76668	88,32746	93,91164	94,073	54,93983	56,34858	63,92718	71,35437	42,59871	30,58709	42,31605	33,80015	38,80782	29,69143	42,69348	31,91707	18,5014	26,63613	23,3446	25,80149	8,873232	5,18464	9,149398	15,46302	98,08356	95,03053	94,27879	89,14857	82,65715	66,86726	92,34071	92,20152	93,07851	93,63935	97,45524	83,79904	65,25883	77,05419	64,33777	78,2282	36,39589	38,69398	42,21928	68,65115	21,59649	26,54848	18,62456	28,72962
9/30/2019 4:05:00 AM	87	94,04993	80,04214	92,72153	89,63734	63,19242	68,63092	66,39368	71,48424	72,90658	68,75871	77,34023	71,869	58,34246	50,20792	65,20411	46,44783	4,438964	6,385597	9,776194	10,77358	99,92671	97,75331	99,38737	99,97002	86,65306	98,54099	95,4222	96,54655	63,86294	76,1189	63,00792	64,0855	66,25588	68,89935	61,82907	66,3072	46,32191	55,53217	44,40291	49,1074	3,195526	2,868314	10,78933	7,392517	99,73848	99,88686	99,75368	99,45734	89,82634	78,93941	87,19848	90,74223	61,1591	58,27165	62,13762	72,91377	62,32103	64,98633	55,99567	63,33921	45,34337	45,27528	45,95573	39,75886	7,13742	8,764023	10,36272	7,65777	100	99,95703	100	99,75885	77,43604	91,97412	99,42053	96,64221	57,60824	75,89488	56,38573	60,98137	64,62519	67,95341	73,23386	71,52948	53,55596	56,17236	43,0406	41,59974	8,227095	3,720228	10,16164	7,113519	100	100	99,49796	99,93755	72,09639	80,71342	93,80615	95,39271	59,23788	62,99452	75,11211	73,75621	65,7235	63,97057	58,38183	71,59801	54,43343	57,15952	46,88813	39,42749	4,847273	3,211967	7,035533	10,25393	99,33583	100	100	99,80756	76,21215	79,12495	95,42758	97,50809	58,95301	53,14552	61,07862	59,05312	68,42216	64,33315	63,81279	63,9039	48,5215	52,91874	43,0055	51,6664	1,815457	5,178009	9,617734	12,79323	96,38643	88,55438	94,30213	93,89314	55,19935	57,80394	64,52448	72,38036	41,64491	31,15986	43,02733	34,16459	38,06628	30,8048	43,82101	32,21002	17,83585	27,39701	23,76913	25,56462	8,340862	5,008497	9,865026	15,48077	97,8833	95,20482	93,64653	89,51308	83,78992	68,46859	93,35606	93,59692	93,47163	93,83469	97,69908	83,28934	66,83812	76,56022	64,28851	78,1087	36,79922	42,1701	42,37345	67,83771	21,19598	26,47699	18,98189	29,68135
9/30/2019 5:05:00 AM	88	94,88167	81,83707	94,54113	91,3447	61,70722	70,18581	70,65105	71,37965	73,84774	69,81641	78,33969	74,89769	59,06036	49,13758	66,31384	48,32284	4,375552	6,451633	13,53096	10,69857	99,82807	98,28036	99,67286	99,95966	86,41897	98,81866	95,68385	96,59579	64,79118	78,96269	65,08573	65,91649	66,97454	69,38964	61,45737	66,14777	47,25935	54,55694	43,6457	49,47074	3,27379	2,997072	10,90538	7,404261	99,75312	99,92168	99,90226	99,28949	91,57452	81,5509	88,92808	90,4722	63,7596	58,33002	63,1717	73,6774	63,17426	64,82352	53,83773	63,5246	45,36181	46,53038	48,02187	40,05056	7,193234	8,913503	9,716788	5,54128	99,97894	100	99,93217	99,85881	77,8648	91,32011	99,40215	96,95956	58,30702	77,05722	56,74714	62,9226	65,71246	68,39868	72,87723	72,14198	54,24832	56,90118	43,74503	44,43883	8,153321	3,848917	9,916073	7,282203	99,92982	100	99,65601	99,90563	73,32228	82,16636	94,44242	95,93564	60,7193	63,01787	75,44789	75,00739	67,49192	63,78745	56,65561	70,7193	53,90549	58,64106	48,02615	41,40743	4,696757	3,334024	5,863105	9,899562	99,74712	99,98135	99,94468	99,87925	76,63586	79,24646	96,02993	97,7654	58,92698	53,63596	63,43225	59,72708	69,25253	64,28216	64,36844	65,12234	49,63507	53,30846	44,23961	52,36634	1,807858	5,440222	9,140142	14,13434	96,66991	89,72314	93,81348	95,91194	54,67341	57,81796	64,67983	73,82806	40,88541	33,13391	43,07671	35,27741	37,71497	31,31127	41,86492	32,72664	17,85381	27,92883	24,48497	25,77841	8,864183	5,100436	9,803204	15,35823	98,18572	95,31347	93,47749	90,39568	85,82229	69,04517	94,96706	94,52317	93,59486	94,2794	98,06789	84,12391	67,12685	78,54374	64,8548	79,58272	38,09433	40,66852	42,97524	68,61606	20,8057	28,09143	18,77404	28,70345
9/30/2019 6:05:00 AM	89	95,78581	82,62641	94,43882	92,47396	63,18171	70,3067	69,33694	72,63221	74,61166	72,07947	78,87793	72,84441	58,68977	51,47947	66,33842	49,16619	4,468667	6,367084	10,24564	11,19716	99,91691	98,3886	99,74159	99,981	88,40504	98,99191	97,32848	97,66268	65,6114	77,29926	65,53686	66,99367	67,90983	69,79071	62,62621	66,32833	48,17702	55,8942	43,90625	49,95165	3,112221	3,06297	10,89978	7,225975	99,80093	99,95994	99,92541	99,60972	92,76415	83,7089	88,7453	90,92355	63,29029	59,41866	63,51839	75,66624	63,25176	65,91802	54,63114	64,65684	46,2911	47,2762	48,62919	40,76488	7,201454	8,905628	9,612139	5,916985	99,92712	99,97582	100	99,93811	79,55074	92,88075	99,54631	96,93344	58,61061	77,64436	57,72505	64,19195	64,93175	69,13282	72,76311	73,40436	56,2326	58,07417	44,84485	43,65937	8,2072	3,750345	10,09153	7,052596	99,86192	100	99,51488	99,83622	74,66782	83,33361	94,81046	95,98737	60,72378	67,27855	75,7394	73,94135	67,59306	63,34362	57,52639	72,11041	58,86689	57,42692	49,49872	41,30498	4,255499	3,296447	5,490854	10,00808	99,70193	100	99,96678	99,8238	79,11845	79,91862	96,49909	98,67926	58,38025	53,62933	63,91772	60,22671	68,55328	64,36153	66,98718	64,96774	48,40662	53,60507	44,00165	53,34252	1,414125	4,903432	8,488824	14,36906	96,49606	90,04925	94,68536	94,18967	54,95109	57,60493	67,72381	75,2131	41,68974	31,29041	43,65074	36,22071	38,70903	32,27115	42,301	33,18447	18,62145	27,27674	24,56441	26,34512	8,29244	4,995304	9,852178	15,41777	98,64329	95,81207	93,88297	90,30795	86,44929	70,58493	95,17394	95,89363	93,08625	94,14651	97,8583	83,75352	68,26564	78,67139	65,88956	80,2663	38,11008	41,31894	43,8771	68,96966	20,53824	27,90223	19,18159	28,74517
9/30/2019 7:05:00 AM	90	96,592	84,94585	94,80473	93,15788	67,0602	71,06944	69,94708	72,2617	74,62803	72,69591	80,33495	74,37582	59,63341	51,74237	67,35875	47,96869	4,398487	6,224028	9,953096	10,53002	99,96588	98,34624	99,69862	99,94392	88,46769	99,59411	97,45613	97,43169	68,25603	78,31483	66,95396	68,05855	68,03638	72,1748	63,91191	68,45055	48,76747	56,55172	45,41964	51,39023	2,91494	3,083209	10,81523	7,015432	99,87471	99,93922	99,79907	99,70733	93,82551	86,17969	89,33472	91,91181	63,90599	60,30974	63,80306	76,87334	63,23518	68,63346	55,63343	65,61899	46,98124	51,93226	50,05208	40,74464	7,172511	9,108227	9,604401	5,901098	99,97997	99,9739	100	99,76984	81,00864	93,5052	99,07052	97,63871	59,37072	78,65626	59,19727	64,46563	65,17504	68,59602	74,17951	73,88596	57,11006	60,32984	46,21029	42,86444	8,118368	3,765266	10,19735	6,989113	99,88057	99,93279	99,29564	99,922	76,34222	84,54202	94,9846	96,40425	60,91458	65,61028	76,66833	75,62749	67,79827	64,66153	58,36967	72,93684	57,30755	56,91348	49,62146	42,23723	4,260679	3,286224	5,56221	10,96541	99,86545	99,93501	99,97535	99,79498	78,96732	81,28206	95,90269	98,09592	58,57572	56,63399	64,0989	61,24607	68,95557	64,53651	65,83327	66,82264	52,46933	55,05636	45,01928	55,36058	1,588611	4,833044	8,502985	14,19595	96,0215	90,60622	95,67322	94,73468	55,71577	59,94481	65,1501	75,50833	41,25449	31,3474	44,38633	35,88556	38,9622	32,44288	44,30993	32,69011	18,2827	27,48674	23,8217	26,73906	8,017726	5,019894	9,74877	15,22139	98,46236	96,30215	93,64951	91,73118	87,16125	71,58032	95,70313	95,80577	93,4612	95,64828	97,94706	85,55883	66,97462	79,12917	69,00655	79,40297	38,13405	40,54266	44,75313	72,51161	21,39009	28,41912	18,97463	28,8362
9/30/2019 8:05:00 AM	91	96,81152	85,49092	95,99545	95,02037	64,21916	71,02019	69,57421	73,10932	74,96816	73,10435	80,75341	77,82259	60,30898	51,92778	67,70992	47,78011	4,390819	6,284469	9,954135	9,794912	99,90088	98,41823	99,2191	99,92623	89,77565	99,11327	97,44895	98,25645	66,07199	78,48081	66,69181	71,27093	68,86233	70,83327	62,064	68,32677	49,91939	57,12699	43,97581	52,39397	2,949547	2,965296	10,31146	7,056394	99,95164	100	99,94411	99,74214	95,539	85,05796	89,88692	93,0245	65,63799	61,77519	63,6356	77,08493	63,42514	66,49862	57,19054	65,82387	47,82894	49,56641	56,40847	41,22755	6,856005	9,014216	9,386882	5,855645	100	100	100	99,95311	82,53067	94,48573	99,55764	98,50507	60,71562	77,8833	59,91918	64,4981	66,37074	68,91737	74,01208	75,22035	59,13815	60,04995	46,69588	43,05965	8,105659	3,868604	9,94101	7,245731	99,87131	99,97514	99,44511	99,88299	76,88247	85,28963	96,32861	97,07008	60,09388	66,10529	75,69913	75,62854	68,60342	65,25214	59,08419	72,93373	56,27024	58,57766	50,16544	40,28728	4,345366	3,132875	5,910837	12,59954	99,80307	99,94971	99,97009	99,70753	80,11721	81,42068	97,42112	98,57413	59,07045	56,69865	64,3531	62,57316	71,07296	65,78532	66,75833	65,99234	50,34669	56,41827	45,44305	54,11818	1,616794	4,835945	8,546157	14,97555	97,11649	91,32178	95,97653	95,48947	57,0347	60,66665	67,46042	76,85469	42,90278	32,67075	44,4789	36,22866	39,53629	32,88779	43,28733	32,92351	18,35489	27,54331	24,55439	26,83003	8,144135	5,222425	9,767836	15,18657	98,76395	96,18465	93,34267	92,3937	87,48818	73,44254	95,39236	96,24171	93,82047	95,73559	97,7444	84,62851	67,9691	78,98727	66,26127	81,85574	38,43274	40,63073	44,10167	68,24257	20,87333	26,37144	18,91012	28,98444
9/30/2019 9:05:00 AM	92	96,71599	87,80373	95,54239	96,0186	70,28369	71,37565	70,3659	75,27804	76,17292	73,32242	81,70328	76,60532	61,21677	53,28755	68,1442	49,32375	4,35628	6,298146	10,41611	10,53555	99,95	98,31821	99,78759	99,97554	90,77047	99,59114	97,51105	98,21079	67,98485	80,36411	67,24172	69,58687	69,87311	71,87956	62,49808	69,63866	55,98191	57,56499	44,43192	53,92448	3,048878	4,084328	10,22657	7,377943	99,94515	100	99,97894	99,79941	94,97928	87,34908	90,98302	93,21197	65,64945	61,4144	64,29667	77,63484	65,73629	68,56564	56,70466	66,93828	50,08946	50,65049	52,08866	42,34555	6,29939	8,834825	9,641564	13,49	100	100	100	99,97768	81,97758	94,96982	99,7056	98,62027	60,25185	78,28968	60,30926	65,12117	68,22971	70,17725	75,36485	74,20515	60,73676	61,42456	48,53807	43,61088	8,076785	3,777009	10,2017	7,776718	99,83926	100	99,50072	99,84492	78,69751	85,7691	96,71046	98,15236	61,27653	69,33508	77,60679	76,84281	70,1403	66,36212	58,68983	74,57642	58,46996	62,06903	51,54979	41,81574	4,291349	3,159953	4,495814	11,83038	99,97997	99,97134	99,95283	99,82829	81,17775	82,57032	98,12624	98,46334	59,40484	59,31539	65,16807	62,72512	70,5946	65,26276	67,91812	67,48516	51,57985	56,99927	45,93819	54,51432	1,499295	4,733919	8,466235	15,08662	97,35322	91,61479	96,63358	95,48133	57,65839	61,49529	67,8241	78,60963	43,29396	34,26068	44,90792	35,6165	40,5455	33,59658	43,61198	32,995	18,11602	27,54242	24,7829	29,40588	8,083002	5,446853	9,805691	15,80094	98,45291	96,79308	94,0491	92,37726	87,99148	73,92358	95,83272	97,1071	93,86806	95,44189	97,78729	84,90937	68,84132	80,77829	67,12168	81,16759	38,62469	41,52119	44,50555	72,21306	20,70444	29,25128	19,17744	30,53831
9/30/2019 10:05:00 AM	93	97,89932	87,95079	96,51235	96,13022	66,14742	72,79904	70,23638	74,26351	75,96285	73,29237	83,39198	77,34493	62,05936	54,59114	71,85441	49,40498	4,36975	6,267407	10,06383	10,71853	99,95311	98,38397	99,74973	99,97859	91,96017	99,73938	97,51134	98,99454	67,1464	81,14577	69,43896	71,21636	71,15508	72,42829	63,47577	68,92663	51,38511	58,45117	52,98422	53,98403	1,52658	2,895115	10,40092	7,139562	99,92906	99,93327	100	99,91518	96,10129	90,37916	93,01385	94,23112	67,23323	63,15021	67,62482	79,40319	65,43898	68,24022	57,35659	67,13908	49,81356	50,81938	53,53566	43,08231	6,250553	8,977192	9,385777	5,770682	100	99,91725	99,97797	99,92623	83,11795	95,20979	99,81792	98,72272	61,76746	78,85838	59,89341	65,89399	67,6329	70,28584	74,38757	73,94251	61,0139	61,08381	48,4719	45,18885	8,138954	3,874268	10,35201	6,980203	99,86517	99,98038	99,69489	99,80327	78,90508	87,34734	97,64975	97,98629	62,12851	68,07347	77,65003	76,42504	69,88174	66,16856	59,43392	74,197	61,52928	61,23999	52,2878	46,0923	4,260334	3,187169	4,576288	12,39549	99,97645	99,94744	99,95123	99,97472	82,14529	84,40221	98,12507	98,27663	59,76673	57,35412	65,72129	63,68439	71,07807	66,06128	71,37682	69,86745	55,04573	58,07181	46,38525	55,39373	1,38905	4,842161	8,324974	13,77411	97,27626	92,60735	96,29456	95,87327	61,16138	60,67315	68,45926	78,35199	44,14484	31,94062	44,60585	35,84025	40,9013	33,3734	43,54857	36,50897	18,21673	28,16507	28,4375	28,41927	8,459811	5,225188	9,593558	15,91609	98,53469	97,21037	93,69356	91,72939	88,46375	75,43145	97,1033	96,80235	93,96352	95,31554	97,61184	84,86144	69,89286	82,03035	68,98528	81,38711	39,64281	43,57338	45,65719	71,53778	21,04574	26,01811	18,62587	30,48644
9/30/2019 11:05:00 AM	94	98,15609	88,70407	97,09681	96,29801	70,15604	74,56088	70,35395	75,36514	77,34367	73,99011	83,73149	78,60502	63,234	54,86793	69,9044	50,94255	4,372168	6,276456	10,13649	10,7903	99,85922	98,4205	99,78062	99,9033	94,16024	99,86718	97,92924	98,28658	68,07457	79,86233	68,45974	73,36732	72,36979	72,92371	64,7898	70,57838	52,10192	60,92479	46,68697	54,34847	1,338072	2,907963	10,36368	7,306034	99,97838	99,90785	99,94736	99,96029	96,54993	90,37903	92,23241	94,19195	67,82887	62,76022	66,10053	79,38336	66,52548	69,22511	57,73127	68,55839	50,27713	52,38527	54,61628	44,82317	6,155297	8,977122	9,50058	5,378952	100	99,95793	99,97817	99,81937	84,73524	95,12048	99,14146	99,04716	62,32592	80,34621	61,85767	66,40728	68,14635	72,23738	75,79327	75,87284	61,90567	61,66591	49,28154	46,89103	8,193592	3,638788	10,54826	6,905186	99,93037	100	99,67534	99,57104	79,54555	87,86783	98,104	98,13357	63,54367	68,33637	78,12735	76,29504	70,17014	65,93377	60,34849	75,22623	61,73643	61,80066	53,52253	43,34293	4,494156	3,091982	4,03784	12,51174	99,88858	100	99,95689	99,8923	82,66329	84,33604	98,24596	99,0116	60,89923	57,79234	66,97392	66,51567	70,57582	66,18458	67,99375	68,01593	51,94469	57,95922	46,09949	55,31029	1,320803	4,89763	8,217977	13,1755	97,63483	93,09972	96,63033	96,09285	59,7896	61,80109	71,23074	79,93983	45,38572	32,67249	45,78312	37,19517	41,32439	33,76208	44,71872	33,37719	18,35689	28,5349	25,77842	29,67444	7,488949	5,322309	9,536638	15,53258	98,71761	97,21162	94,76811	92,7319	91,37192	77,51665	97,78357	97,84884	93,7259	95,17746	97,67532	84,99047	70,09035	80,93853	68,00826	80,98523	40,48036	44,05801	46,59862	70,43622	20,87782	27,23965	18,80637	31,24295
9/30/2019 12:05:00 PM	95	98,37029	88,3734	96,93952	96,2411	66,43464	72,97815	70,31056	75,41668	78,16624	74,44097	82,95004	77,92088	64,34626	55,40755	70,60897	50,56566	4,419899	6,349193	10,00145	10,34759	99,95938	98,90681	99,83594	99,96484	94,28665	99,82275	97,58939	98,80279	69,75714	80,09297	69,09628	71,51028	71,5413	72,77997	64,54119	71,86948	52,66661	61,35479	53,0037	55,90973	1,349539	2,991614	10,34939	7,093764	99,97797	99,90834	99,92727	99,92043	96,83127	90,85675	93,71008	95,08067	68,17944	64,40713	66,35687	79,76535	66,6905	70,65829	58,75526	67,49103	49,49644	52,70336	55,62273	45,39622	6,18576	8,934985	9,241891	5,295507	99,92146	99,90778	99,97852	99,8325	85,52359	96,2759	99,74324	99,13123	62,21983	81,2574	61,87632	67,45649	68,92374	71,71273	75,40161	76,19633	61,47118	61,703	49,80473	44,94274	8,11975	3,651221	10,27237	7,098254	99,95718	99,96097	99,7764	99,69641	82,87923	88,46202	97,92862	98,17958	65,04931	68,34612	78,3573	75,78775	70,28612	65,83485	60,81399	75,67654	60,92922	64,13862	54,54251	45,40507	4,499752	3,142545	4,078939	13,08839	99,93169	99,97604	99,97707	99,89363	83,96359	84,90233	98,27351	99,31069	63,18703	58,14629	67,06641	65,26408	70,49168	66,73091	68,99985	67,96474	52,22273	59,53988	46,23605	56,12904	1,401898	4,932305	8,237455	13,5016	97,41277	93,05275	96,90478	96,78051	60,74222	63,36877	70,63523	79,70284	45,24605	32,2246	45,4452	37,84814	42,09363	33,99715	45,5314	33,70503	18,93754	28,02429	24,64902	27,30258	7,221071	5,426614	9,505139	15,7121	98,72334	97,44149	93,30854	94,33259	90,0561	79,14712	97,89995	98,66331	93,64494	95,02915	97,44903	86,00161	70,11612	81,54517	69,78579	81,49059	40,17864	45,59517	46,0608	70,16393	20,84666	25,89046	19,48959	31,32806
