# Supplementary material for: Neuroblastoma signalling models unveil combination therapies targeting feedback-mediated resistance
Source: PLoS Comput Biol. 2021 Nov 4;17(11):e1009515. doi: 10.1371/journal.pcbi.1009515 (PMC8604339; doi:10.1371/journal.pcbi.1009515)
Supplement: S2 File — (ZIP) [file pcbi.1009515.s023.zip › drug_sensitivity/SHSY5Y_drug_sensitivity/SHSY5Y_AEW_AZD_interaction_20190815.txt]

Label: AEW451_AZD6244_interaction_SHSY5Y
Metric: Phase Object Confluence (Percent)
Cell Type: 
Passage: 1
Notes: 
Analysis Job: SHSY5Y_AEW_AZD_interaction

Date Time	Elapsed	A1, Image 1	A1, Image 2	A1, Image 3	B1, Image 1	B1, Image 2	B1, Image 3	C1, Image 1	C1, Image 2	C1, Image 3	D1, Image 1	D1, Image 2	D1, Image 3	E1, Image 1	E1, Image 2	E1, Image 3	F1, Image 1	F1, Image 2	F1, Image 3	A2, Image 1	A2, Image 2	A2, Image 3	B2, Image 1	B2, Image 2	B2, Image 3	C2, Image 1	C2, Image 2	C2, Image 3	D2, Image 1	D2, Image 2	D2, Image 3	E2, Image 1	E2, Image 2	E2, Image 3	F2, Image 1	F2, Image 2	F2, Image 3	A3, Image 1	A3, Image 2	A3, Image 3	B3, Image 1	B3, Image 2	B3, Image 3	C3, Image 1	C3, Image 2	C3, Image 3	D3, Image 1	D3, Image 2	D3, Image 3	E3, Image 1	E3, Image 2	E3, Image 3	F3, Image 1	F3, Image 2	F3, Image 3	A4, Image 1	A4, Image 2	A4, Image 3	B4, Image 1	B4, Image 2	B4, Image 3	C4, Image 1	C4, Image 2	C4, Image 3	D4, Image 1	D4, Image 2	D4, Image 3	E4, Image 1	E4, Image 2	E4, Image 3	F4, Image 1	F4, Image 2	F4, Image 3	A5, Image 1	A5, Image 2	A5, Image 3	B5, Image 1	B5, Image 2	B5, Image 3	C5, Image 1	C5, Image 2	C5, Image 3	D5, Image 1	D5, Image 2	D5, Image 3	E5, Image 1	E5, Image 2	E5, Image 3	F5, Image 1	F5, Image 2	F5, Image 3	A6, Image 1	A6, Image 2	A6, Image 3	B6, Image 1	B6, Image 2	B6, Image 3	C6, Image 1	C6, Image 2	C6, Image 3	D6, Image 1	D6, Image 2	D6, Image 3	E6, Image 1	E6, Image 2	E6, Image 3	F6, Image 1	F6, Image 2	F6, Image 3	A7, Image 1	A7, Image 2	A7, Image 3	B7, Image 1	B7, Image 2	B7, Image 3	C7, Image 1	C7, Image 2	C7, Image 3	D7, Image 1	D7, Image 2	D7, Image 3	E7, Image 1	E7, Image 2	E7, Image 3	F7, Image 1	F7, Image 2	F7, Image 3	A8, Image 1	A8, Image 2	A8, Image 3	B8, Image 1	B8, Image 2	B8, Image 3	C8, Image 1	C8, Image 2	C8, Image 3	D8, Image 1	D8, Image 2	D8, Image 3	E8, Image 1	E8, Image 2	E8, Image 3	F8, Image 1	F8, Image 2	F8, Image 3
8/15/2019 5:05:00 PM	0	2,400323	8,984653	4,490357	2,522726	17,88662	4,960281	4,823718	14,51654	4,134478	2,000235	12,85512	4,609859	4,912411	7,690166	4,646745	14,6178	5,787674	2,137904	2,369101	11,23798	5,176766	2,881507	17,04776	5,799831	3,698677	10,01257	3,588984	3,207891	9,909579	4,939765	3,431974	11,77291	6,387393	13,12756	8,433563	4,134753	4,950612	9,295565	4,730189	2,460834	21,46358	5,522147	2,302719	11,96825	6,046778	2,737069	17,54531	2,51492	3,542703	10,81392	3,274273	15,36058	7,053562	3,699022	4,151678	12,22528	9,582919	3,006051	19,43441	2,483491	2,081468	8,422581	3,135361	4,132612	10,41273	4,972715	3,083278	13,39308	6,244543	14,62637	7,839853	5,795757	2,713307	11,22672	6,212769	1,992844	13,08141	3,143167	2,013843	12,68119	2,082228	3,177084	8,208444	1,831275	3,858864	7,242554	2,26528	13,24955	5,804253	7,206979	1,98787	4,912688	5,909386	0,6845436	10,44188	3,163959	2,419664	13,21065	1,353269	5,095809	12,81029	3,627182	2,31909	6,844745	4,255016	9,189878	14,58997	4,135237	1,881079	4,137033	5,452794	3,765404	3,930841	3,086041	2,612041	10,03772	3,578001	4,450431	6,528929	2,839647	3,53621	4,829244	3,619446	11,94573	3,845739	3,934295	2,985743	3,370013	6,797082	2,860784	1,935994	2,491365	2,793228	4,65987	3,641966	1,728352	1,914097	1,649674	2,638912	1,242056	2,57253	8,593682	1,958513	1,937099
8/15/2019 6:05:00 PM	1	2,252777	12,89263	3,186339	2,326965	28,86432	3,204299	4,980313	17,30168	2,139147	3,026843	14,47067	3,947143	5,007943	8,159124	3,34777	13,37685	6,521607	9,354417	2,881714	13,99391	6,593722	3,773002	28,82054	3,584978	3,472729	14,90799	3,245952	2,996933	13,7797	4,401664	3,888705	13,5684	3,75304	13,6497	6,091125	2,426227	4,285546	15,3201	4,656554	2,596292	31,51221	5,270571	2,598434	19,76501	3,777147	2,493507	18,21708	2,509187	3,426448	11,00568	2,504974	14,64847	5,253855	1,360867	3,300661	13,06173	9,514672	2,497099	28,8313	2,4417	1,991808	19,05532	2,676282	3,580902	14,82192	3,86812	2,510983	13,16209	1,412191	10,67018	2,341194	2,905269	2,104678	13,70842	6,193219	2,48957	32,41649	2,96951	1,715711	31,64878	1,929432	3,557002	16,75854	1,479194	3,473903	10,52878	1,983588	13,31268	1,191354	3,721126	1,987801	11,27756	4,770806	0,938398	11,46041	2,49178	3,1661	28,14634	1,159303	3,83966	21,67496	3,031402	2,16581	2,977108	3,00985	8,299279	8,315789	2,223351	1,85331	5,767504	4,333693	4,11182	6,734914	2,25333	3,307153	22,44626	2,565898	3,227854	5,590255	1,790658	3,593543	3,617719	2,879918	10,0096	2,5516	3,301213	3,196908	2,104471	6,746312	2,951274	7,129546	3,161403	2,189503	2,213473	2,846555	1,824574	2,406126	2,516233	2,547939	2,282273	1,350506	9,501132	1,57894	1,80772
8/15/2019 7:05:00 PM	2	2,483007	14,67852	3,278349	2,235853	30,88929	2,907618	5,322309	16,0092	1,316313	3,000456	12,74695	3,700403	4,739514	6,145834	2,263622	14,52048	3,673533	5,355536	3,069118	15,21462	5,682403	3,413323	29,46017	3,864045	3,738533	18,25203	2,809184	2,947544	10,93349	3,617374	4,059875	13,41699	3,69246	13,60252	2,670549	1,153293	4,477232	19,76659	4,659318	2,547524	34,68895	5,255927	2,432997	25,31803	4,10443	2,824865	14,73993	2,3318	3,389423	8,644659	2,364059	15,81199	4,100215	1,164	3,463887	16,38691	9,887545	2,612249	29,46494	2,832532	1,966388	21,22811	2,019093	3,390183	15,0183	3,565015	2,317225	14,98411	1,134712	10,34428	1,784787	4,197474	2,231018	11,26865	6,365289	2,024619	30,18146	3,139161	1,695886	29,49747	1,717299	3,140887	14,1628	1,626603	3,226611	10,75348	1,397823	15,34897	1,240329	3,091015	1,58944	10,57071	4,675756	0,7773127	16,88861	2,471403	2,98077	29,93873	1,160616	4,059391	20,46716	3,906043	2,370483	1,310303	2,790327	8,398265	3,849746	1,062735	2,042233	4,5948	4,453401	3,699506	8,029882	2,107234	2,336842	21,80482	2,754891	3,492347	4,289277	2,661845	3,802429	3,616338	3,131424	10,18464	2,89477	2,735549	3,228545	1,995469	6,521124	3,296585	4,593073	2,906858	4,156305	4,79512	2,923851	1,786307	1,561395	1,79349	2,898085	2,024343	1,371781	9,917663	1,360245	2,097287
8/15/2019 8:05:00 PM	3	2,286348	14,15258	3,707035	2,467673	27,74481	2,890003	5,398706	14,46459	1,231488	3,347148	11,93206	3,61171	5,065691	6,618383	1,802401	13,7616	1,392435	5,922995	3,268609	16,7374	5,702642	3,700265	30,69104	4,062224	3,883731	15,67646	2,939255	2,896773	9,840089	4,119419	4,333347	10,17283	3,642587	13,37195	1,042772	0,488713	4,421143	20,19203	4,575735	2,742181	35,00712	5,702227	2,60389	23,8445	4,200998	3,147035	12,53841	2,348723	3,552167	6,770833	2,355148	14,47357	4,04233	0,769438	3,462022	16,49874	9,358699	2,959425	26,97301	2,443496	1,802332	21,56906	2,142393	3,653086	12,05819	3,534206	2,402395	14,55239	0,8704962	10,0154	1,36363	1,942556	2,270115	13,24423	6,463514	1,961552	29,23961	2,969717	1,562983	30,24197	2,226943	2,83046	14,4295	1,634201	3,322488	8,80533	1,374751	12,32538	0,5110245	3,123412	1,683729	10,55261	5,470408	0,9125636	19,44712	2,201453	3,251478	27,6184	1,279288	4,338113	20,36292	3,880484	2,58973	1,079589	2,538061	8,677057	4,340738	1,642007	2,056048	3,989901	4,507557	3,883317	7,468225	1,975367	2,895806	22,94043	2,85657	3,15415	3,76492	1,754739	3,658129	3,778183	3,404689	10,0478	1,349746	2,882198	3,233795	1,592065	7,326481	3,463887	5,760251	2,728089	3,046185	5,71024	3,007156	1,985867	1,28661	2,153515	2,947682	1,873066	1,376064	10,31064	1,37862	1,989943
8/15/2019 9:05:00 PM	4	2,474994	14,34993	3,955777	2,579921	29,06208	3,032438	5,822213	15,61491	1,27991	3,046875	11,95824	3,796696	5,014989	6,837077	1,63952	13,3705	1,917551	6,732081	3,043628	17,23364	6,390018	3,694118	31,06371	3,880761	3,852647	17,87363	2,835986	2,697765	10,40907	4,041156	4,217093	10,68434	3,670839	13,38445	1,323773	0,1948635	5,00007	20,11667	4,802996	2,86113	34,08682	6,100312	2,587795	24,61	4,423422	3,1078	13,58981	2,369861	5,164677	7,510776	2,436035	14,85639	3,701992	0,8972977	3,44572	16,11779	10,49507	2,618258	26,66273	2,467396	1,892407	21,3054	1,964799	3,741435	13,7529	3,593957	2,093764	15,02936	0,7846347	9,962701	1,677857	0,5884588	2,623991	11,86975	6,034414	1,783751	30,46516	2,94188	1,70604	29,55522	1,649743	3,398817	14,34578	1,794388	3,25507	8,993494	1,464619	11,88432	0,8468723	1,53335	2,035257	10,32956	5,660851	0,8053576	15,03627	2,759726	2,680427	27,97448	1,166901	4,16197	20,63571	3,525987	2,159041	0,9639562	2,53592	8,255553	2,812224	1,245027	2,383952	4,210046	5,31775	3,758635	7,24359	2,133345	2,783005	22,7178	2,854636	3,207477	3,826951	1,930468	3,743231	3,919789	3,660546	10,07702	1,342907	2,992513	3,110356	1,185552	7,833431	3,535726	5,455004	2,995897	3,069117	6,17526	2,943606	2,395281	1,566299	1,827476	2,96129	2,273293	1,208416	10,91457	1,445692	1,870372
8/15/2019 10:05:00 PM	5	2,75648	14,47426	3,933742	3,232068	29,10325	2,764837	5,838169	14,98701	1,238879	3,406139	12,13431	3,710143	5,065968	6,903805	1,814282	13,42037	1,596278	6,81525	3,333127	16,38663	6,248481	3,821702	29,55239	3,86819	3,850091	16,51194	3,066561	3,293339	10,73677	4,308134	4,566824	10,40631	3,850713	13,8226	0,8061864	0,1225409	5,288806	21,23639	5,364929	2,670963	35,32942	6,223474	2,758759	24,40001	4,494985	3,190139	13,17584	2,491296	3,678092	9,51557	2,583858	14,79726	3,191451	0,8150282	3,82626	16,62895	11,22893	2,738657	27,70716	2,590559	1,803437	22,23502	2,137904	3,838211	13,10013	3,490688	2,504559	15,23009	0,7969303	9,014976	1,369294	0,2993065	2,616186	12,17196	6,390501	1,802263	31,30678	3,042454	1,795493	29,77502	1,666391	3,242153	14,36996	1,752598	3,307015	9,229043	1,271275	12,67822	0,2436312	2,191369	2,009077	10,14098	5,815443	0,9214053	15,16336	2,556711	2,809391	28,65288	1,289511	4,099939	20,26007	3,491656	2,352868	0,9870276	2,439697	8,566466	3,477357	2,49482	2,219828	4,21274	5,876851	3,916335	7,770226	2,067031	2,913904	22,03581	2,782521	3,394259	4,044126	2,049486	3,676089	4,150365	3,762088	9,213293	1,334135	2,19275	3,342244	1,235909	8,412771	3,698193	5,299445	2,899121	2,921985	6,159856	3,021041	2,321853	1,337243	1,804819	3,263359	2,297469	1,335654	11,5252	1,410187	2,02151
8/15/2019 11:05:00 PM	6	2,707505	14,96394	4,1313	3,155947	28,3928	2,749365	6,063357	14,76618	1,193289	3,346872	12,8994	4,087989	5,208747	7,065374	1,816147	13,73467	1,896207	8,596168	3,349705	17,39936	6,778155	4,139934	28,74426	4,022091	3,945209	17,22846	3,233312	3,637751	10,59751	4,311726	4,536983	11,2518	4,155131	13,98541	2,185566	0,1230935	5,657743	21,87321	5,581482	2,874323	35,25918	6,927843	3,03976	24,74414	4,387572	3,264879	14,33791	2,481004	3,586773	7,779897	2,71455	14,86979	2,624682	0,6415783	4,098351	16,22527	11,14528	2,588279	29,12025	2,659773	2,027865	22,6099	2,19869	3,890916	13,95951	3,93616	2,704258	15,14085	0,8171005	8,610881	1,747002	0,3962202	2,561547	12,37656	7,015084	1,58792	33,28526	3,045079	2,039263	30,36258	2,02676	3,147381	14,57076	1,710185	3,094883	9,302816	1,408668	11,82112	1,436229	1,33524	2,130236	11,1629	5,339923	1,011619	15,89115	2,68464	3,002459	29,27125	1,380554	4,129918	21,23487	3,427622	2,343612	1,324464	2,514644	8,354885	4,093929	1,139548	2,388926	5,122265	5,309185	3,984099	7,910244	2,063992	2,865482	21,63994	2,834743	3,281734	4,363879	2,01405	3,767684	4,094827	3,819214	9,244791	1,571825	2,238755	3,301559	1,458126	8,747028	3,843736	6,089813	3,243327	3,174665	6,949395	3,170176	2,457035	1,56775	1,845297	3,195665	2,293531	1,374751	12,17002	1,394576	2,028694
8/16/2019 12:05:00 AM	7	2,488879	14,72722	4,550798	3,566464	28,07057	2,957007	6,591305	14,21157	1,173464	3,629048	11,97931	4,116379	6,63427	7,085751	1,914788	12,31716	3,110218	9,351308	3,255761	17,55367	7,315291	4,266344	28,20893	4,357662	4,077973	16,13215	3,262323	3,403238	10,80522	4,391717	4,830488	10,8399	4,17309	13,47846	1,439683	0,222563	5,795687	22,94982	5,505154	3,215628	36,34816	7,045064	2,773749	24,56482	4,873522	3,456565	12,73424	2,672276	3,86584	6,91458	2,579714	13,82702	2,09701	1,050992	3,753523	16,34671	11,22216	3,16237	29,06913	2,535298	2,060608	22,29616	2,21444	3,787578	12,98678	3,887876	2,726431	12,79875	0,9106294	8,069601	2,196618	0,7940291	2,721527	15,23721	7,565139	1,960793	32,19386	3,264396	2,104816	30,17739	1,918034	7,528667	13,56432	1,680689	3,661652	8,416571	1,372265	11,48527	2,122983	1,257184	2,352523	10,82587	5,391316	1,440097	16,38518	2,459729	3,387419	28,5159	1,237083	4,251078	19,61304	3,513484	2,713514	1,175329	2,514644	8,279731	4,137309	0,8776801	2,435897	5,305731	5,064172	4,298049	7,296917	1,998508	3,224746	22,5056	2,960461	3,582905	3,438882	1,992982	3,862249	4,20155	3,718295	10,25089	1,714398	2,133275	3,548782	1,693261	8,595892	3,904731	5,862553	3,152492	3,571369	6,768277	3,859279	2,239376	1,442101	2,177069	3,481502	2,838887	1,453982	11,2004	1,584259	1,942418
8/16/2019 1:05:00 AM	8	2,771538	14,52303	4,687914	3,42555	28,44123	3,005429	6,512904	14,16508	1,385735	3,58035	12,46056	4,336525	5,759768	7,030214	1,920314	16,19094	2,605963	8,631881	3,60501	18,83911	6,837216	4,559364	28,28263	4,572281	4,16494	15,94517	3,228131	3,386729	10,80612	4,30171	4,731432	11,11274	4,34433	13,89775	0,9968362	0,2196618	5,636813	22,94582	5,546322	3,51452	36,60934	6,850616	2,892145	24,89452	4,910408	3,353641	12,57944	2,634906	3,927042	7,252984	2,625581	12,93849	3,598655	1,052719	3,970905	16,87783	11,19211	3,124793	28,97775	2,868866	2,036292	22,59076	2,24283	3,809198	12,78045	4,020295	2,896497	13,49746	0,9090407	7,745151	3,783433	1,570306	2,635734	13,19995	7,849593	1,822364	32,19447	3,074851	2,29519	30,56525	2,197931	3,278418	13,27227	1,711014	3,676296	8,359099	1,447765	13,40199	1,542882	1,194946	2,260514	10,53285	5,941161	1,230313	16,1039	2,397077	3,524329	28,68265	1,284469	4,243963	19,67514	3,496491	3,103517	1,211387	2,627722	7,92095	5,423989	0,5459771	2,516786	5,336677	5,076605	4,667399	8,03009	2,249668	3,344593	23,54664	3,124033	3,481778	3,222121	1,747486	3,84795	4,24196	3,770792	9,445664	1,688978	2,496339	3,347356	1,801572	8,898445	3,969731	7,934627	3,345491	5,121367	7,198069	4,128468	2,45669	1,555178	2,323373	3,724787	2,460903	1,436505	12,45275	1,769659	2,139216
8/16/2019 2:05:00 AM	9	2,888207	14,86551	4,78241	3,613368	28,58905	3,254863	6,629642	15,36666	1,495842	3,809543	11,65057	4,404979	5,539484	6,525268	1,852965	15,19321	4,407121	7,980907	3,359375	18,70821	7,117802	4,564544	28,47591	5,033087	4,017324	15,61664	3,310884	3,434461	11,42981	4,488423	6,122141	10,92362	4,530491	12,62586	4,140902	0	5,862898	24,15029	6,005056	3,995152	36,71516	7,463252	2,698801	26,85117	4,848723	3,289608	13,58415	2,830322	3,912882	7,336772	2,388304	14,07196	3,806228	0,544181	4,144217	17,54497	11,55483	3,53545	30,02148	3,226335	2,210986	23,97747	2,412204	3,87413	12,84918	3,94894	3,108007	12,98222	0,8388594	7,254781	2,337395	1,042496	2,784386	13,76513	8,232897	1,670397	33,13005	3,411182	1,967286	30,70409	2,229982	3,29541	14,77288	1,737055	3,71857	8,531996	1,435124	13,67084	1,58122	0,7280615	2,282203	10,6212	5,488713	1,380485	16,47547	2,602923	3,618825	28,48268	1,184447	4,19029	19,92112	3,720228	3,027534	1,274108	2,723323	7,672621	6,233629	0,5696701	2,6271	5,919886	5,213928	4,134892	7,988576	2,357911	3,363934	22,98381	3,287881	3,602523	3,510099	2,007073	3,860867	4,244654	3,538489	10,55807	2,71386	2,510845	3,631328	1,525061	9,507487	4,141938	5,567736	3,530891	3,651843	6,963832	4,300398	2,447157	1,574865	2,349276	3,381065	2,68464	1,331234	12,11324	1,734983	1,962312
8/16/2019 3:05:00 AM	10	2,793642	15,57064	7,518581	3,568399	29,76563	3,132598	6,986281	13,93222	1,296557	3,715808	12,50615	4,341222	5,736005	6,819808	1,919485	15,60041	4,802512	8,565982	3,182264	20,03986	7,151373	4,601915	29,04841	4,879739	4,176544	17,81796	3,384657	3,655711	10,87892	4,417205	4,896179	10,96665	4,694407	12,64679	3,844634	0,06893789	6,197709	25,22774	5,501838	3,80685	37,27855	7,92088	2,667647	25,7043	5,332256	3,883247	12,59083	2,798063	3,906526	7,184598	2,772298	13,6448	4,006479	0,5452172	4,158378	18,29071	12,14592	3,457601	30,43718	3,335958	2,127749	28,11105	2,502418	4,02665	12,98678	4,061809	3,348323	13,81942	0,8555759	11,23757	2,237649	1,128219	2,970201	13,794	8,633123	1,947668	33,73943	3,535726	2,148126	31,67489	2,226528	3,320002	14,31739	1,862912	3,714772	9,222617	1,350713	12,22335	4,221582	0,8788545	2,240412	11,25076	5,906002	1,22755	17,83771	2,814849	3,930358	27,81174	1,292965	4,588583	20,57527	3,631604	3,316341	1,33676	2,710198	7,274951	6,24033	0,3765335	2,835917	6,010859	5,893085	4,342603	8,533586	2,402257	3,306325	23,43826	3,216595	3,566603	3,556449	1,967977	3,90404	4,076798	3,513552	11,53232	1,821673	2,820237	3,759464	2,025862	9,620151	4,370924	6,878454	3,672566	3,437984	6,965351	3,64459	2,620538	1,57673	2,567004	3,326357	2,763249	1,437058	12,95183	2,014603	1,616448
8/16/2019 4:05:00 AM	11	2,817197	16,2788	4,273252	3,508994	30,21911	3,555136	6,720339	15,21213	1,465172	3,896027	12,90036	4,6464	6,045259	7,318537	1,979788	15,03302	4,438827	7,291045	3,699229	21,06274	7,741697	4,734057	30,92569	5,152865	4,414097	17,37573	3,123826	3,887185	11,82202	4,987567	4,709881	11,60291	4,687086	17,91618	4,576564	0,1742098	6,410257	25,78402	6,15357	3,965311	36,54351	8,22447	2,899605	27,49378	5,370248	3,573511	15,63764	2,76546	3,695499	8,598309	2,555261	12,31536	4,728117	0,5177249	4,353586	18,85417	12,07649	3,473972	30,25427	3,206717	2,11649	24,27229	2,430026	4,426117	14,89666	4,158171	3,297345	15,82574	0,8384449	10,37881	3,983684	0,5521938	3,003012	14,40049	9,041639	1,827406	35,48132	3,580764	2,344441	32,79558	2,534123	3,55714	15,76357	1,853379	3,558383	11,8904	1,380485	13,07616	7,104263	1,071369	2,323787	11,25822	6,632197	1,158751	18,15159	2,998245	3,523086	28,88601	1,428078	4,879393	20,43601	3,545051	2,810842	1,161652	2,648514	8,199256	7,675316	0,5519866	2,370413	6,091954	6,775737	4,557775	8,930979	2,377114	3,419817	24,0386	3,309709	3,782535	3,931048	2,157245	3,842493	4,254186	4,148223	12,30562	2,191576	2,427885	4,200722	1,793836	9,940664	4,284165	6,537978	3,734044	3,786679	7,047551	3,801531	2,488948	1,513525	2,027865	3,428382	2,678009	1,481957	14,08274	1,793559	1,588611
8/16/2019 5:05:00 AM	12	2,78335	17,53026	5,103062	3,897961	31,58122	3,455529	6,820844	15,95408	1,518499	3,983062	12,64548	4,432056	6,131258	6,935303	2,024135	15,36666	4,136549	8,371256	3,824464	21,89835	7,549045	4,531389	30,48871	5,282522	4,471223	17,05287	3,25583	3,601556	11,08201	4,815705	5,102854	11,56699	4,746974	13,41118	3,943828	0,08019729	6,891232	27,18432	5,896883	4,088404	37,78832	8,023321	3,080515	25,95829	5,669209	3,679059	12,99348	2,847867	4,005374	7,657631	2,521483	13,06235	4,699106	0,5401746	4,410575	19,30599	11,98159	3,325666	31,59503	3,385002	2,05439	24,31622	2,464357	4,443523	13,96414	4,172953	3,470242	14,38523	0,7159731	9,733505	4,62022	0,2394175	3,084729	15,51565	9,566341	1,863326	35,16019	3,445305	2,255609	32,66488	2,361572	3,287328	15,27472	2,016123	4,298532	9,910133	1,418477	12,93483	6,784648	1,159096	2,083264	11,88129	6,753633	1,397132	18,4489	2,998591	4,037771	28,53055	1,43395	4,66581	20,78215	3,88677	3,351845	0,9880636	2,696452	6,544265	8,024219	0,5494999	3,147035	6,246408	5,965684	4,481515	8,738534	2,193924	3,585185	24,18373	3,557692	3,997154	3,541598	1,83314	4,145392	4,677484	4,101114	12,33256	3,396193	2,201384	4,431159	2,221071	9,913448	5,64897	6,485687	3,600934	3,872196	7,399426	3,948456	2,537508	1,690222	2,328899	3,610121	2,817612	1,3427	12,98567	2,072972	1,496463
8/16/2019 6:05:00 AM	13	3,074851	19,34847	5,162812	3,577379	32,47389	3,447723	6,962934	17,05577	1,653404	3,782259	13,54063	4,732469	6,275213	8,975257	2,379324	15,26684	4,822752	7,516026	4,211635	22,00023	8,830681	4,504034	32,05335	5,164194	4,432195	19,56033	3,49283	3,762227	12,10571	4,684806	4,800992	12,4904	5,057679	12,70716	3,515625	0,1156333	7,648651	27,65362	6,503095	4,690954	38,90667	8,392601	3,28346	27,31356	5,711345	3,562942	14,93244	2,807457	4,06927	8,389147	2,591664	12,03761	6,116131	0,445126	5,199698	19,77302	13,45076	3,483989	31,28778	3,46216	2,201039	23,96027	2,587934	4,751879	15,36596	4,556256	2,959286	16,26188	0,7783489	8,702959	4,588307	0,2166224	3,204783	15,80349	9,484416	2,022478	36,32723	3,786127	2,197309	32,81976	2,267283	3,749379	16,06039	2,194822	3,660132	10,55758	1,615412	13,19228	7,249185	1,240951	2,348516	12,15124	7,710751	1,485342	19,09946	3,174458	3,629048	29,11742	1,239431	4,621118	21,0083	3,907217	2,975589	1,263608	2,474166	6,543712	8,628978	1,302429	3,075472	6,213044	6,98946	4,986116	8,039553	2,514851	3,490067	24,7679	3,486544	4,076108	3,399094	1,991324	4,17765	4,576771	4,128951	12,62938	3,261632	2,541722	4,810939	2,082366	11,02751	4,549279	6,597039	3,542495	4,128813	7,516647	4,131853	2,720007	2,145157	1,920521	3,817694	2,593943	1,323842	14,65607	2,131341	1,734154
8/16/2019 7:05:00 AM	14	3,443441	20,26235	5,29682	3,182679	34,01974	3,712492	6,84585	16,81283	1,780089	3,793311	13,78329	4,832214	6,414815	7,515128	2,327172	15,85516	4,882295	8,402963	4,351514	22,27488	8,524467	11,32688	32,45841	5,274232	4,47592	18,77604	3,648458	3,715116	12,81084	4,946052	4,904675	12,66205	5,236793	13,63146	2,706261	0	7,462423	27,13155	6,205515	4,47896	38,88539	8,007916	2,794748	27,98747	5,728821	3,760293	15,21448	2,958734	3,978159	8,875787	2,580197	13,75131	6,518291	0,6944906	5,348903	20,87305	13,76831	3,570679	30,34891	3,327876	2,383192	24,51978	2,772712	4,789387	15,64959	4,89162	3,262945	16,41178	0,8297414	8,340172	5,175868	0,208955	3,475561	16,15509	9,888996	2,042095	34,37044	4,098765	2,583789	33,21584	2,326067	4,715199	16,62646	2,164705	3,858518	14,37383	1,769107	13,61669	7,582753	1,000705	2,860784	12,69694	7,615426	1,277147	19,29743	3,394258	3,668836	28,99308	1,290133	5,347867	22,30659	4,128399	3,155877	1,258427	2,564655	7,289871	10,85102	1,324257	2,914111	6,277838	6,326675	4,922358	8,092604	2,779136	3,582353	24,52932	3,474663	3,85541	3,44054	1,884118	4,113202	4,401663	3,974497	12,10267	3,712699	2,177898	4,720379	1,925426	11,18459	4,377141	6,78679	3,34107	4,07148	7,605548	4,266896	2,60617	2,171129	2,050384	3,931117	2,781347	1,479816	15,01347	2,183356	1,46828
8/16/2019 8:05:00 AM	15	3,473558	20,862	5,680329	3,679957	34,34868	3,895543	7,683052	17,39783	2,084439	4,289968	13,78074	5,071287	6,269341	8,428935	2,252984	20,36161	5,907591	8,124724	4,346195	23,17418	9,315249	5,345795	32,16822	5,287218	4,515639	19,72363	4,125636	3,774799	12,77506	4,853214	5,060857	13,00716	5,557652	13,84498	5,667896	0,05719496	7,571218	28,0868	6,734707	4,372305	39,57484	7,678562	2,916045	29,30192	6,056173	3,677055	14,63321	2,786044	4,350617	8,91302	2,712547	12,86452	6,979581	0,4477509	5,203982	21,25711	15,04614	3,313578	31,21982	3,905559	2,456413	25,3592	2,805316	4,724456	16,22368	4,689848	3,399094	16,86395	0,7735825	7,577296	4,11258	0,2596568	3,395571	17,12996	9,792705	2,085129	36,99547	4,494778	2,662743	33,38652	2,25402	4,18815	16,45751	2,240067	4,109403	11,72331	1,694021	12,90368	4,423008	0,9103531	2,880609	13,25942	7,349622	1,374475	20,75424	3,248163	3,905629	29,64011	1,47726	5,048354	24,30682	3,850506	3,364832	1,549514	2,545383	7,469883	11,56685	1,323704	3,088528	6,755636	6,812831	4,983214	8,060621	2,592286	3,622071	24,54955	3,755526	3,954466	3,426655	2,009767	4,377418	4,385085	3,986516	12,76815	3,882488	2,102744	4,935345	1,965835	11,15129	4,438274	6,786929	3,946315	4,170604	8,023528	4,349995	2,403847	1,90194	2,352592	4,161901	2,526318	1,506065	14,38785	2,019093	1,515321
8/16/2019 9:05:00 AM	16	3,85244	20,70458	5,677637	3,735632	35,0956	4,097936	8,25362	17,37739	2,018057	4,15299	14,45644	5,146511	6,667425	8,433563	2,132447	15,69435	6,183687	8,156084	4,563094	23,30087	10,29426	5,408033	32,9188	5,609735	4,622845	18,37616	4,272422	3,775213	13,80947	5,018305	5,240661	12,67974	5,721292	13,35233	4,803893	0	7,544968	28,96945	7,010252	4,435027	40,25268	7,914732	3,014409	29,08191	6,350921	3,727896	16,16973	2,942916	4,621809	9,617595	2,725395	12,57101	7,754684	0,6875138	5,775517	21,60104	15,55447	3,939959	34,96346	4,046267	2,351624	25,83997	3,183508	5,118811	16,78859	4,909787	3,6229	16,97454	0,8559212	7,142601	4,368576	0,1778017	3,201813	18,21784	10,8515	2,353075	35,69739	4,538572	2,772298	33,98921	2,244004	4,207007	16,66466	2,350382	4,261785	12,03243	1,877901	12,63449	4,09683	0,7995552	3,050813	13,38238	7,732302	1,334135	19,71679	3,504297	3,798215	30,59696	1,434709	5,086414	22,96212	4,068579	3,371256	1,617416	2,493438	7,354872	12,10723	1,167454	3,159469	7,153308	7,063093	5,304488	8,044043	2,805593	3,523914	25,01382	4,053728	4,136204	3,804432	2,368825	4,325611	4,802374	4,226763	13,45719	5,062169	2,031181	4,771565	1,914166	11,52713	4,81384	6,204894	3,926351	4,030587	7,67801	4,526346	2,72878	2,163393	2,729125	4,468736	3,015722	1,656996	15,38634	2,286831	1,473945
8/16/2019 10:05:00 AM	17	3,693703	20,02383	5,564558	4,22393	36,10535	4,234707	8,343004	16,89255	2,106128	4,242858	14,02706	5,072461	6,798464	8,485577	2,114418	16,05735	6,341526	8,144273	4,527589	25,07874	9,959039	5,673078	32,86645	6,249724	4,978379	19,01684	4,371063	4,223793	15,24149	5,324174	5,611115	12,64299	5,644687	13,24789	4,150157	0,1228172	7,550564	29,3167	7,010666	4,655656	40,76329	7,954037	3,245814	29,42052	6,214012	3,977744	15,27375	3,111047	4,814669	9,677761	2,904371	12,71338	7,8335	0,4987981	5,327075	23,16782	15,87381	3,762779	35,41135	4,24417	2,599746	26,93164	3,204299	5,099194	17,02711	4,661873	3,957781	19,00378	0,9004062	6,900834	3,987691	0,4513429	3,647699	18,78889	11,68207	2,009768	37,92074	4,693717	2,543311	36,01079	2,626686	3,968902	17,56141	2,464633	4,342119	12,85816	1,666183	13,04591	4,648196	0,3992595	2,880816	13,69308	8,208513	1,27542	21,16746	3,519839	4,122044	32,50995	1,465517	5,393181	23,84781	3,942515	3,293477	1,599594	2,553741	7,415796	11,91907	1,449906	3,045977	7,577365	7,542897	5,259035	8,768236	2,739417	3,627805	25,53852	4,04309	3,820665	4,633828	2,154206	4,017462	4,842575	4,422179	12,18902	4,989017	2,021786	5,048906	2,137904	12,33028	4,905297	7,049832	4,699312	4,770806	8,223433	4,934999	2,663987	1,788931	3,002045	4,577669	2,861544	1,784234	15,33474	2,109928	1,637517
8/16/2019 11:05:00 AM	18	3,752279	21,12207	5,909662	4,523237	36,90823	4,357109	8,152146	17,42146	2,221693	4,363603	13,56985	5,258275	6,761576	8,444822	2,29664	16,20441	6,104527	8,17888	4,368645	25,30276	10,59903	6,113852	33,45636	6,046709	5,117499	18,55044	4,330239	4,127915	14,4362	5,560276	5,611806	12,8163	6,087464	12,87218	4,902672	0,1640556	7,339535	30,1434	7,485702	4,684322	41,57784	8,344455	3,363796	29,83678	6,509173	4,023748	15,90835	3,11374	4,649715	9,312556	2,856018	12,18094	8,20057	0,3940097	5,368659	22,8822	16,82568	4,115758	36,40915	4,695443	2,488879	26,79197	3,334508	5,511992	17,42864	4,625538	4,48559	17,7493	0,911044	6,812141	4,234914	0,4161831	3,236281	20,66879	11,39548	2,362539	40,47151	4,528764	2,753854	36,79211	2,721043	4,059047	17,78577	2,424984	4,221858	12,68726	1,658999	13,03665	3,69018	0,3939407	2,79758	13,84346	8,721816	1,34498	20,5455	3,701785	4,289415	31,42069	1,523127	5,65194	23,77818	3,87862	3,466235	1,418891	2,700389	7,174721	13,36304	1,560359	3,157949	7,744806	7,509946	5,323069	8,729346	2,714896	3,780256	25,49942	3,998466	3,831993	4,732054	2,359638	3,86142	4,975202	4,239335	11,88398	4,718791	2,145226	4,983007	2,418076	13,66311	4,739584	7,887033	4,940387	4,491877	8,735218	4,822336	2,295466	1,723447	3,023942	4,594524	2,97476	1,927498	15,88272	2,228808	1,75612
8/16/2019 12:05:00 PM	19	4,099663	23,14697	5,996146	4,261439	38,31469	4,904813	8,476804	18,66552	2,374351	4,179584	14,85632	5,492651	7,41635	9,067473	2,536818	15,6346	5,910561	8,281873	4,939628	25,93412	11,65624	5,918297	35,92106	6,55428	5,272229	18,81922	4,262337	3,954811	14,0328	5,54273	5,427856	12,91667	5,773653	12,54455	4,221237	0,05643512	7,347274	33,92076	7,378909	4,76376	41,69893	8,948663	3,094952	31,13816	6,341249	3,745096	16,14362	3,728932	4,766524	9,553079	3,05026	12,4522	7,733615	0,2654592	5,683577	24,04198	16,41233	4,017462	36,73346	4,916349	2,608173	25,44292	3,290023	6,086981	17,5047	5,260555	3,61164	19,50901	1,023914	6,681587	3,440125	0,3524951	3,581662	19,74414	10,70271	2,46415	37,59436	4,685566	2,747085	35,96838	2,438522	4,395999	17,02932	2,424569	4,468115	12,95314	1,614929	12,48301	4,030794	0,3490413	2,77734	14,18027	8,454078	1,469247	20,87084	3,687693	4,135375	32,71345	1,499572	5,417496	24,31104	3,957366	3,566534	1,385458	2,701356	7,475822	12,96143	0,7442943	3,011232	8,178465	7,235577	5,239211	8,721127	2,686298	3,615233	25,08483	4,067473	4,503896	4,048478	2,236406	3,839799	5,037578	4,089647	13,08528	4,098074	2,00583	4,861641	1,953816	14,06222	5,090352	7,466015	4,745386	3,937196	8,462229	5,012779	2,732303	2,334425	3,16313	4,761343	3,017034	1,945526	17,39362	2,43873	1,887296
8/16/2019 1:05:00 PM	20	4,057319	24,70594	6,562154	4,124116	38,33161	5,130415	8,697987	19,02313	2,533226	4,358629	15,07536	5,54957	7,311906	10,08724	2,658323	15,83886	5,473723	7,772713	4,494087	26,35299	11,3217	5,787812	35,70671	6,609679	5,729306	19,6618	4,811285	4,053037	13,77376	5,798174	5,508883	13,44883	5,665271	12,44978	3,953843	0	7,860578	32,55664	7,688025	4,777506	43,68493	8,498425	3,374088	32,03118	6,905463	4,166114	15,83444	3,57503	4,837741	9,883953	2,890625	11,96749	7,759382	0,2169679	6,131535	25,08566	17,28662	3,911293	36,7669	4,815153	2,771123	26,00292	3,199533	6,07952	17,13279	5,31699	3,839246	19,81495	0,8953636	6,519327	3,411182	0,431518	3,733422	20,2647	11,49453	2,558646	39,68488	4,69793	2,913766	36,61977	2,485011	4,52075	17,55188	2,428575	4,450361	13,39046	1,675439	11,95499	4,614072	0,3267297	2,848903	15,03979	8,409388	1,499019	20,07273	3,643278	4,174472	32,88544	1,452462	5,546392	24,39711	3,933051	3,65806	1,535353	2,986779	7,457104	12,81064	0,8587533	3,003081	8,011716	7,795646	5,147754	9,267793	2,640224	3,909566	24,49416	4,31297	4,332381	4,050481	2,444187	4,150296	5,399122	4,162522	12,21043	4,50735	1,789415	5,367208	2,817197	13,63119	4,894797	7,771814	4,588721	4,731985	9,739306	4,784759	2,737	2,373591	2,992236	4,922359	3,275655	2,193579	15,75245	2,884685	1,893098
8/16/2019 2:05:00 PM	21	3,819214	24,29259	6,085046	4,087022	38,3504	5,047386	10,02846	18,425	2,211469	4,495952	15,14237	5,706165	8,91385	9,708707	2,481142	17,43991	5,656154	7,266385	4,214812	25,96126	11,71523	7,395073	35,54301	6,935926	5,690277	19,37465	4,898735	4,270212	14,14608	5,939987	6,02267	13,72928	6,153086	12,47928	3,834065	0	7,856985	32,76145	7,922261	4,884298	42,867	9,468945	3,402271	31,11758	6,90567	4,253979	15,9862	3,375607	4,744211	11,2853	3,00011	11,42856	7,679943	0,1541086	6,240606	25,35083	17,77927	3,483573	38,92	5,19742	2,726708	27,27033	3,146552	5,836926	17,43555	5,221389	4,152506	20,05057	1,073303	6,438025	3,839868	0,337022	3,758289	20,67114	12,95832	2,288696	42,83799	4,756507	2,72802	38,36732	2,694725	4,547414	18,5733	2,505526	4,433646	13,5179	1,860839	11,23515	3,374502	0,3319104	3,430109	15,4615	8,99591	1,539429	21,09202	3,624766	4,498992	34,85494	1,626119	5,760389	25,50156	4,191603	3,756078	1,516564	4,26358	6,91679	12,94982	0,7800066	3,380789	9,086539	8,406623	5,603103	9,601847	2,457657	4,192502	26,00665	4,290312	4,093239	4,898044	2,613008	3,964343	5,048975	4,328581	11,23536	5,002349	2,386784	5,357193	2,277299	14,3053	5,393941	8,260321	5,362165	5,051186	8,722439	5,040064	2,817543	1,995952	3,005222	4,998481	4,410298	2,268526	16,08201	2,485218	2,003551
8/16/2019 3:05:00 PM	22	4,241614	25,58991	6,091747	4,499338	39,33121	5,242733	8,792551	19,30558	2,011425	5,018236	15,45887	6,05341	7,347481	9,962146	2,640156	16,83017	5,146787	7,271082	4,862401	26,99851	11,99208	6,704312	38,57579	6,981999	5,769438	22,00162	5,302553	4,413959	14,38543	5,894811	5,972522	13,81631	6,314379	11,79439	3,386038	0	7,818856	34,243	8,125069	4,839053	43,65156	10,25648	3,58774	31,61272	6,952157	4,607511	16,69098	3,425274	4,763622	11,1258	3,010057	11,33255	7,826246	0,294333	6,517255	25,51476	17,19206	3,727067	38,62925	4,96567	2,828664	29,05194	3,173975	6,027714	17,80255	5,24363	4,370096	19,77868	1,085668	6,296834	4,01318	0,4011937	3,560525	21,19875	12,96481	2,463735	43,10994	4,996201	3,198911	38,88152	2,899812	4,323746	18,28678	2,721043	4,403874	13,14621	1,536389	11,13637	3,769756	0,3468308	3,318966	16,81635	8,825086	1,652161	23,53794	3,81355	4,238299	34,55854	1,562224	5,812403	25,96043	4,409331	3,899481	1,465932	3,059585	6,812003	12,41075	0,4422248	3,357648	8,958126	8,306946	5,535547	9,776608	2,750332	4,332311	26,65617	4,343709	4,276083	4,534704	2,809875	4,234914	5,395253	4,464315	11,37634	4,663186	1,909607	5,607248	2,553189	14,36284	6,445416	8,542082	5,164332	5,102786	8,949353	5,186989	3,235798	2,064199	3,189724	5,250331	3,072709	2,243452	17,08768	2,359292	2,129683
8/16/2019 4:05:00 PM	23	4,660768	27,42989	6,999751	4,193537	40,65167	5,034953	9,206869	19,73116	2,114003	4,526	16,0206	5,463086	7,845796	8,925384	2,627791	15,1271	4,153611	9,252528	5,089385	27,51181	12,57695	6,89752	40,18623	7,348308	6,560497	19,10139	5,337437	4,152782	13,4214	7,627722	5,87464	13,40808	6,207449	11,03773	2,269908	0	8,322833	35,32825	7,772436	4,915037	44,49554	9,836082	3,497113	33,57482	6,86678	4,685773	14,85881	3,678161	5,18844	9,882363	3,167068	10,51697	6,975782	0,2848005	6,859805	26,12552	17,7493	4,251699	39,09317	5,015681	3,129421	26,71958	3,417951	5,965338	17,16588	5,448787	4,271663	17,8315	1,111226	6,161997	3,63264	0,3339136	3,777285	23,00557	13,45677	2,702185	42,25734	4,890791	2,865551	38,13177	2,434032	4,536016	17,24511	2,899674	4,869101	12,48391	1,7068	10,35229	2,8469	0,3368838	3,093847	16,18694	8,519699	1,670811	21,73153	3,668007	4,368507	33,02954	1,460751	5,721085	25,14334	4,671406	4,020364	1,481888	3,079479	7,14412	13,76465	0,4341429	3,432734	8,521635	7,816714	5,48443	9,362497	2,326136	4,548865	25,87153	4,152022	4,263028	4,478131	2,15835	4,309586	5,751478	4,066506	11,84143	4,703318	1,879905	5,832435	3,357441	13,65951	5,880996	8,266676	4,682803	5,163779	9,108987	5,183604	3,388939	2,425743	3,823082	5,519383	2,780863	2,52321	17,95397	2,762765	1,813522
8/16/2019 5:05:00 PM	24	5,067004	25,76598	7,079811	4,255291	40,72668	5,239141	9,00047	19,13973	2,055081	4,98432	16,51767	6,30015	9,211082	9,842438	2,778584	16,96169	4,280642	6,972605	5,398914	28,34687	13,15298	7,455515	41,21325	7,744945	5,51434	21,54689	4,98356	4,804239	14,87214	6,211318	7,003137	14,11617	6,729802	11,43333	2,463666	0	8,655781	35,86124	8,99515	4,86993	44,37507	10,03654	3,67747	33,8863	7,059641	4,658834	17,43051	3,692736	5,004006	11,27991	3,312196	10,23396	7,594565	0,2747154	6,436298	26,41883	19,93576	4,080874	41,01597	5,132834	2,818717	27,58634	3,240978	5,968861	19,64046	5,36783	4,480825	20,36175	1,108463	6,056518	4,179791	0,337022	3,933604	23,01703	13,31178	2,69666	45,04683	5,307734	3,02484	39,48283	2,89622	4,418795	23,36898	2,820651	4,692198	13,53642	1,69036	9,611171	2,388995	0,3199602	3,219496	16,16151	9,797538	1,55428	22,19372	4,199823	4,304059	35,01997	1,648914	5,927	25,96948	4,532701	3,707933	1,608919	2,824727	6,707629	12,97034	0,3435152	3,667593	9,11797	8,570611	5,605313	9,616489	2,61142	4,549694	27,25969	4,087574	4,033764	5,441189	2,482178	4,15071	5,737525	4,257019	10,64565	4,49533	2,111171	6,264921	2,821549	15,05588	5,975768	10,16171	5,529606	5,905311	10,69276	5,619681	3,301835	2,009491	3,666487	5,701744	2,794955	2,56431	17,87467	2,414	1,983242
8/16/2019 6:05:00 PM	25	5,265182	28,553	7,602094	4,197474	42,65742	5,888733	8,810649	20,72806	2,001064	4,83484	16,90671	6,497154	7,902853	10,12109	2,566106	16,1048	4,099524	6,909262	5,076122	29,28942	14,10104	7,328208	41,38173	8,101652	5,342963	20,73511	9,507558	4,803479	15,82249	5,968308	6,001189	14,66933	6,553451	11,34429	2,83716	0	8,217838	37,64375	9,177374	4,91787	45,21973	9,976721	3,468032	34,85266	7,335392	4,664015	18,16313	3,782949	5,040203	11,55318	3,55189	10,0878	6,925288	0,2629725	15,12171	26,51677	20,22125	4,035215	39,95752	4,672925	3,176669	27,69217	3,652534	5,731999	20,35429	5,807015	5,339992	21,1517	1,289166	6,496533	3,697848	0,4673685	4,431711	23,61814	13,27103	2,959011	46,0579	5,329423	2,919153	39,17406	2,377321	5,152313	22,64907	2,543587	5,061271	14,21882	1,842258	10,3898	2,282963	0,3274204	3,486406	16,18362	9,905088	1,591788	21,28081	4,237055	4,312694	35,43014	1,569546	5,647243	26,14045	4,9245	3,854236	1,963072	2,845657	7,043753	11,09907	0,3414429	3,684999	8,747514	8,838072	5,358504	9,495399	2,904371	4,736337	26,71115	4,242581	4,358837	4,987152	2,486737	4,413613	5,607386	4,241683	11,1046	3,882488	1,828857	5,974318	2,762351	14,79395	7,40281	9,225935	5,014437	5,474207	9,613313	6,185828	3,534621	2,947958	3,84643	5,843419	2,723461	2,43721	19,10864	3,061243	1,839011
8/16/2019 7:05:00 PM	26	5,701536	27,9197	7,362608	4,473847	45,10327	5,885555	9,157964	20,25427	2,228877	4,977205	17,34589	6,604982	7,921363	10,26173	2,685262	14,56406	4,026374	6,972535	5,858478	29,67797	13,73722	7,76912	41,6351	7,876395	5,339786	19,94964	10,04628	5,155352	15,15611	6,008787	6,553176	14,77447	6,963557	10,93709	2,640639	0,05664235	7,740524	38,039	8,718019	5,288531	45,7702	10,79914	3,832684	35,30856	7,50525	4,540299	17,76311	3,92421	5,457767	11,47913	3,636025	9,984114	7,286695	0,2637323	6,416335	27,12132	21,07462	4,119557	42,38402	5,622099	2,784662	28,25873	3,697226	5,934875	19,31394	5,423781	4,496919	21,61714	1,37634	6,19543	3,584287	0,4888511	4,268416	24,76079	14,0929	2,778791	47,04258	5,535547	3,246643	40,37391	3,057236	4,827655	20,32749	2,796751	4,966291	14,83864	1,888332	9,881604	1,874171	0,3495248	3,538144	16,84772	9,575805	1,710392	22,42429	4,215918	4,657037	36,97392	1,675992	5,947447	26,83514	5,149896	3,721057	1,832104	2,971582	6,457021	11,17533	0,3317032	3,895267	9,759892	8,746755	5,549845	9,802581	2,607966	4,846237	28,06414	4,209079	4,139796	5,464398	2,525282	4,526691	5,515929	4,343846	10,30083	4,144978	1,974608	6,763788	3,457809	16,16055	7,214232	9,898044	5,821453	5,928659	10,79182	5,961262	3,451799	2,565346	3,860798	5,719358	2,409165	2,543242	19,74974	2,998384	1,844814
8/16/2019 8:05:00 PM	27	6,449354	30,40817	8,735287	4,333624	44,7603	6,013553	9,468806	21,64132	2,672898	4,76901	17,53958	7,353698	8,795384	10,88397	2,924058	14,21433	3,990177	7,079811	5,972038	31,8098	13,74696	13,84878	43,39281	8,051573	5,633772	20,52712	6,658446	5,313605	14,79802	6,448732	6,982343	15,34517	7,248631	10,97556	2,485701	0,0579548	8,293546	39,52607	9,092756	5,944339	45,87167	10,80273	3,813343	36,06432	7,52542	5,24971	18,26522	4,118866	5,271953	11,40611	3,659303	10,15438	6,941935	0,2508842	7,138181	27,23959	21,79349	4,331275	43,37803	5,076606	2,887724	29,32098	3,817004	6,21332	20,09671	5,748094	4,403183	21,13395	1,412881	8,890777	3,552995	0,4710986	4,514534	27,15621	14,2079	3,194076	47,01329	5,275683	3,10034	40,9987	2,780932	5,494031	19,6913	2,810843	5,483256	14,79989	1,956026	10,26214	1,82492	0,3407521	3,723199	16,23591	9,698691	1,673367	21,21498	4,985355	4,649785	35,64897	1,450044	6,151981	25,99186	5,07177	3,688315	1,791349	2,769397	7,021578	10,75742	0,4327614	3,943068	10,02963	8,829643	5,468819	9,472259	2,616255	4,839536	27,58061	4,181449	5,599442	5,252956	2,628205	4,550108	5,671627	4,405463	10,93978	3,647146	1,851998	6,560843	2,836539	15,46426	6,95803	8,907287	5,362857	5,539899	10,19024	6,993396	3,663862	3,439918	3,644521	6,363838	2,933936	2,371864	22,41773	3,208375	1,86077
8/16/2019 9:05:00 PM	28	6,210074	31,81145	9,21882	4,192846	46,00451	5,912978	9,557775	22,66274	2,777409	7,592839	18,46168	7,454203	7,789499	10,46806	2,726984	14,45168	5,555372	6,458679	5,927898	33,63182	14,66795	7,474857	43,62076	8,288365	5,623757	21,63835	5,585074	5,110522	14,92781	6,629021	6,86975	15,39276	6,653266	10,81095	2,213542	0	8,687969	41,13147	9,15748	5,70423	45,87402	11,42628	3,907149	37,41504	7,654454	5,218695	18,51501	3,880346	5,328663	13,16796	3,73059	9,898527	7,29885	0,2549597	7,995068	28,49732	22,39556	4,222273	43,26958	5,64752	2,912729	28,876	4,010486	6,168076	19,53346	5,942957	4,069891	21,88999	1,507792	6,084148	3,839937	0,4395999	5,158737	27,29906	14,04668	3,3104	49,22635	5,668725	3,048602	40,62556	2,79834	5,256134	19,95227	2,789014	7,799376	16,46345	2,065305	10,16578	1,798188	0,3280421	3,882764	16,37178	9,794846	1,634201	22,31736	4,511839	4,465075	37,02034	1,381106	6,058937	26,98649	4,830488	3,696466	1,830377	3,118093	6,743272	10,69712	0,3421336	3,917303	10,63225	8,626493	5,914981	9,755333	2,715586	4,738132	28,15691	4,406292	4,284303	5,119156	2,462975	4,525448	5,870704	4,174403	10,61498	3,811201	1,782991	6,752805	2,924334	16,08456	7,129478	9,255568	5,607248	6,63427	10,68751	6,035588	4,012075	2,950514	3,828954	6,676545	2,741904	2,190194	22,77085	3,228406	2,081537
8/16/2019 10:05:00 PM	29	5,822834	31,05148	9,019534	5,045522	46,27431	5,443537	10,67743	21,98193	2,79751	5,372181	17,89677	7,825832	7,97172	10,51013	2,802	14,40843	3,500636	6,073165	6,478158	32,77679	14,53242	7,765529	44,82441	7,946439	5,878095	21,37717	5,574368	5,294126	15,43843	6,864086	6,936547	14,72397	6,946287	10,55648	2,415244	0	9,097797	41,78665	9,126257	5,407756	46,29366	11,70722	4,268761	37,26017	8,354333	5,457076	19,26158	4,003717	5,28936	11,80703	3,794071	9,838639	7,836815	0,9171917	8,383965	30,71964	22,87101	4,425702	45,95491	5,601998	2,90741	29,25343	3,812721	6,217604	20,2209	5,756866	4,585613	22,565	1,602219	6,309061	3,845947	0,423367	5,526014	27,83792	15,2035	3,135569	52,11843	5,528984	3,538904	42,55312	3,288434	4,970643	20,16744	2,812017	4,84078	16,38311	2,02455	9,764658	1,828995	0,3545673	3,900724	17,70792	11,19619	1,804197	23,39502	4,439241	4,962561	38,34086	1,51988	8,239803	26,80019	5,004282	3,872541	1,927705	2,958181	6,264714	10,46012	0,4676448	4,100838	10,39187	9,260404	6,115924	10,30953	2,817059	4,987911	28,5972	4,51702	4,242512	5,837962	2,281512	4,486835	5,586732	4,375829	10,18872	4,214744	2,024135	6,954921	3,433494	17,63857	7,407093	10,80425	6,322115	6,782853	11,60394	6,71357	4,408985	2,721596	3,96089	6,699132	3,166791	2,589522	24,92132	2,920051	2,226321
8/16/2019 11:05:00 PM	30	5,868908	32,77451	9,060151	4,906885	48,10897	5,406857	10,78346	22,73824	3,042109	5,284041	18,11782	8,099027	8,052125	10,43587	2,731405	14,09918	3,823911	6,274936	6,396857	34,7284	14,85363	8,024079	44,9542	8,300937	6,27542	22,06323	5,683438	5,184778	20,2207	7,20242	6,874931	15,05678	6,926324	10,44195	2,458209	0,05588252	9,106639	42,63332	9,249005	5,8515	46,92453	12,10343	4,249282	37,61992	7,742457	5,110315	22,19869	4,252183	5,408792	12,06931	3,803603	9,341567	7,079672	0,9042745	8,895199	31,58074	24,05462	4,302401	46,27107	5,68931	2,708748	30,41729	3,988796	6,396304	20,80536	5,943027	4,684392	22,69576	1,669015	6,237497	3,763815	0,4619115	5,286942	29,99461	14,99213	3,125276	52,73079	5,46882	3,389975	42,97289	3,239321	5,057679	21,03082	2,683328	4,690539	15,75721	2,167399	9,774674	1,819394	0,2847314	3,957712	17,93829	10,73082	1,779606	22,46346	4,633482	4,973406	38,13661	1,546267	6,414953	27,2411	5,281623	3,52274	1,756742	2,877224	5,949313	10,539	0,4285477	4,250456	10,86518	10,26346	6,078554	10,47586	2,784386	5,229402	29,30054	4,572488	4,48939	5,961539	2,453788	4,523859	5,627348	4,455681	9,876423	4,400559	1,803714	8,825569	3,765128	17,69666	7,209811	10,38987	6,162549	7,548078	11,829	6,671365	4,459687	2,767532	3,50181	6,790175	3,311091	2,795853	23,21245	3,185994	2,23316
8/17/2019 12:05:00 AM	31	6,391468	33,39612	9,709261	4,950335	48,74834	5,391593	10,67052	22,35342	2,52839	5,765225	18,43799	7,917565	9,545204	10,83582	2,837022	14,02665	3,816589	6,140377	6,825542	35,61616	15,23852	7,840199	45,85799	8,718778	6,286334	23,60211	5,553576	5,141537	16,75584	7,809115	6,897864	19,58133	7,317433	10,64455	2,255126	0	9,321328	44,28409	9,814185	6,088639	47,49759	12,71869	4,186699	37,71241	8,08756	5,592328	19,40588	4,516122	5,921544	13,25141	3,947281	9,612622	7,187639	0,9233395	8,199326	31,2205	25,70492	4,588515	48,56253	5,796446	2,793919	31,3961	4,107399	6,399618	21,20856	6,066051	4,76528	23,68921	1,714053	6,225132	3,452214	0,4840158	5,486088	30,51579	15,87361	3,355645	55,21283	5,68489	3,440816	44,20252	2,961083	5,064794	21,17498	2,67193	5,061409	16,83438	1,925978	10,13242	0,5164816	0,4979001	4,011246	18,26067	11,10542	1,821328	23,45284	4,456855	5,180496	39,19126	1,558079	6,649813	27,13887	5,130554	3,802567	2,448539	2,892076	5,831054	10,04669	0,3229305	4,624779	11,66605	10,48526	6,009754	10,6996	2,955004	4,848171	29,84955	4,335834	4,455819	5,54501	2,45289	4,357179	5,490716	4,709812	9,853421	4,174818	1,800674	7,247735	3,834135	18,50734	7,40281	10,74809	6,747277	7,531222	13,3171	6,884809	4,436478	3,024011	4,008069	6,884671	3,778805	2,895875	25,79845	2,933038	2,460005
8/17/2019 1:05:00 AM	32	6,232316	34,64385	9,807347	4,975962	50,54322	5,705474	10,82007	23,38583	3,134187	5,612843	19,24755	8,349084	9,128743	10,93453	2,778791	13,80775	3,62891	6,088708	7,20553	37,09819	15,72122	7,701702	45,73939	9,320223	6,432705	23,02429	5,904552	5,207159	16,62605	8,094952	7,008869	16,18231	7,210158	10,34911	2,005485	0	9,511358	45,75666	10,47635	6,293379	49,4485	13,15484	4,403252	38,72134	8,268679	5,747748	19,70498	4,138277	5,777037	12,77347	3,868742	9,789042	7,172235	0,8983339	8,877445	32,34914	25,75493	4,582781	48,76589	5,979844	2,896842	31,83576	4,120247	6,4115	21,26451	6,272243	4,742208	23,17467	1,640003	5,997251	3,654606	0,4767628	5,604346	31,39278	16,58184	3,406484	55,88189	5,547428	3,501395	44,52552	2,932209	5,120952	21,3943	2,881231	4,650407	16,64829	2,218861	9,82503	0,7510638	0,5445265	3,670701	18,92787	10,83029	1,793007	24,14643	4,366434	4,98432	39,34205	1,504545	6,422827	27,54338	4,990468	3,69916	1,987249	2,938702	5,822972	10,06307	0,3112566	4,510872	12,08078	10,36334	6,07648	11,33137	3,003772	4,973129	29,79761	4,439863	4,465282	5,634671	2,32959	4,484969	5,849013	4,710986	9,964633	4,38543	1,764686	7,681878	4,293214	18,78032	7,920259	11,48569	7,537163	7,903266	13,39923	6,921213	4,6636	3,051641	4,409055	7,532328	4,034938	3,054957	24,30081	3,355024	2,662122
8/17/2019 2:05:00 AM	33	6,793076	36,16842	10,02549	4,758856	50,64165	6,190871	10,73297	24,5939	2,998453	5,764188	19,2374	8,372361	8,763744	10,83561	2,805592	13,59575	3,394189	5,978323	7,450266	38,03064	16,6085	8,308674	46,88771	9,063744	6,631784	23,15781	6,122969	5,377777	17,86037	8,56011	7,156969	16,04381	7,530393	10,29268	1,940208	0	10,37018	46,56782	11,51249	6,569407	50,77621	13,1346	4,11562	39,02886	8,366212	6,218018	19,75609	4,28976	5,542454	13,60211	3,816935	9,885887	8,823911	0,9362566	9,553354	34,8881	26,50116	4,662356	49,80314	5,950141	3,130388	32,13397	4,287827	6,606916	21,53597	6,266233	4,744625	23,75304	1,505305	6,387807	3,62366	0,3922828	5,601099	32,83633	17,86824	4,162936	57,02925	5,952421	6,922525	44,52296	2,812845	5,014989	20,69276	2,746394	5,06272	17,25312	2,072903	9,798368	0,551434	0,4764175	3,630291	18,85389	10,86172	1,769659	25,48318	4,422594	5,380954	39,45057	1,560635	6,775393	27,19309	5,324657	4,125497	2,171612	3,020903	5,831814	10,12289	0,3022077	4,187597	13,25348	10,41936	6,43098	11,1144	3,324699	4,978794	30,04994	4,448014	4,458237	6,329921	2,418352	4,630789	5,780214	4,741931	9,855217	4,1141	1,789967	8,645697	4,536983	18,39288	8,420646	11,59503	7,38637	8,467547	13,42175	6,757916	4,857842	3,321384	4,342534	7,717105	4,11182	3,125207	24,97182	3,401581	2,621505
8/17/2019 3:05:00 AM	34	6,866228	37,9432	10,27865	5,13083	51,7622	6,42421	11,38263	24,07072	2,668684	5,699602	19,2738	8,837934	8,90169	11,69388	2,660948	14,3768	3,522187	5,710654	7,574256	39,76548	17,45358	8,676849	50,71383	9,432195	7,002446	24,01387	5,837548	5,410726	16,41889	8,390944	8,723128	16,30782	7,717038	10,30587	1,793767	0	10,49507	47,37172	12,88033	6,885015	50,49722	15,42433	4,302471	39,66533	8,561492	5,881618	20,50661	3,803396	5,386963	14,22096	3,871574	10,38952	7,352109	0,9524205	10,85323	35,9185	27,32911	5,011191	50,55371	6,015141	3,072917	32,43168	4,447668	6,87127	21,88094	6,238464	4,997997	24,73897	1,651194	5,927345	3,746063	0,4143181	5,760182	32,66226	17,81084	3,476597	58,54402	6,357206	3,75449	45,87126	3,128315	5,32224	21,40715	2,907341	4,791943	17,42029	2,046654	9,578361	0,4945154	0,4894728	3,922966	19,36485	11,4689	1,884256	24,73592	4,514534	5,306283	40,31464	1,68511	6,780367	27,98354	5,36113	4,132889	2,078014	3,179847	5,655739	10,16799	0,324312	4,365882	12,80836	11,45108	6,422829	11,83252	3,458292	5,030532	30,44831	4,191188	4,658074	6,04367	2,589592	4,530076	5,852605	4,858048	9,70912	4,000746	1,669637	7,999905	5,020792	19,70864	8,423133	12,8268	8,112637	8,615993	14,98031	6,987456	4,771635	3,444269	4,865716	9,793048	4,354553	2,928133	25,88099	3,518872	2,940705
8/17/2019 4:05:00 AM	35	7,828802	38,30231	10,78001	5,190857	52,93096	6,745967	12,23081	24,16819	3,058342	5,878509	19,45478	8,931325	8,679266	11,33869	2,794264	13,71215	3,362138	5,754587	8,335752	40,27485	18,02601	8,881383	48,74005	9,205073	7,208913	22,99652	6,111848	5,873605	15,98868	8,734804	7,225906	16,28108	7,813813	10,31395	1,895378	0	10,70354	50,06499	13,32277	7,373521	51,78679	14,01256	4,427982	40,17504	8,616961	6,396579	21,51567	4,218612	5,708375	14,14028	4,052484	9,867374	7,065236	0,2447364	10,37826	36,55393	28,59471	5,342824	52,02179	5,928729	3,325528	33,31102	4,629822	6,863671	24,03687	6,529481	4,78172	24,28942	1,710668	5,746989	3,749793	0,3985688	5,916086	33,63997	18,44013	3,593612	60,03006	6,436851	3,889396	46,45585	3,144203	5,566286	21,73975	2,877777	5,248674	18,22019	2,166294	9,702282	0,4212257	0,5224221	4,423007	20,12855	11,50786	1,886467	25,34572	4,716996	6,247928	40,4425	1,700859	6,787827	28,64563	5,488298	3,872334	2,184668	3,387903	5,514686	10,23983	0,3218253	4,453816	12,4712	12,09052	6,666114	11,3255	3,258869	5,2676	31,23197	4,24113	4,951509	6,154537	2,505733	4,632654	5,759837	4,871726	9,743314	3,715324	1,760472	7,8297	5,319131	21,11592	9,097246	13,22336	7,765183	8,507059	14,31704	7,162426	4,931615	3,531237	5,22429	8,224885	4,660077	3,148141	25,49776	3,936091	3,17584
8/17/2019 5:05:00 AM	36	7,741006	39,07556	12,54013	5,175522	52,88849	6,210489	12,49302	24,29543	3,221015	6,173947	19,86399	8,644936	9,136343	14,5937	2,519134	13,45905	3,35378	6,039595	8,94369	42,8793	18,58477	9,274978	50,32189	9,419278	7,138525	23,93388	5,738837	6,046779	17,42457	8,773693	7,418422	16,70335	7,738244	10,09008	1,640072	0	11,89379	50,83597	13,3879	8,749724	52,34209	14,39973	4,596388	41,38242	8,24015	6,263331	21,84564	4,334314	5,771994	14,74987	3,774384	10,04366	7,045411	0,2495718	10,95401	37,85229	28,81307	5,966305	53,32021	6,456469	3,353365	33,97305	4,53346	7,280269	23,39536	6,727661	6,397478	25,30946	1,729802	5,856473	3,851266	0,3336373	7,32593	36,3242	19,04772	3,706759	59,05047	6,852274	3,748687	47,36109	2,963569	5,689793	22,86327	2,686713	5,202806	17,67525	2,037812	10,51144	0,6100796	0,4559709	4,360011	21,59759	11,45937	1,875207	25,9795	5,050219	5,440982	41,02626	1,783336	6,886881	28,90411	5,837961	4,275669	2,306587	3,466512	5,845975	9,99558	0,3238285	4,57463	12,72001	12,14785	7,146884	12,50325	3,392394	5,46426	31,21083	4,271179	4,795881	6,447556	2,488602	4,439311	5,526981	5,020999	9,616767	3,788407	1,733118	8,347149	5,149412	21,14417	9,198165	13,90963	8,326772	9,357593	15,17822	7,559613	4,522754	3,657715	4,689987	8,318136	4,678589	3,480811	27,45041	4,360494	3,230134
8/17/2019 6:05:00 AM	37	7,695555	40,56269	11,95105	5,584107	54,32906	6,22686	12,90285	24,86744	3,498839	6,043808	20,79368	8,721334	9,512944	12,17749	2,418559	13,67961	3,518111	5,623412	8,915577	44,2479	20,55033	12,73555	51,0635	9,840711	8,019867	24,98018	6,134851	6,362663	17,12112	9,293077	7,764286	17,29982	7,928549	10,13055	1,864915	0	11,86761	52,30265	13,97692	7,409304	53,83973	15,63951	4,660422	41,81069	9,406292	6,294761	22,05474	4,490496	5,559377	14,50631	4,019121	11,22734	7,81167	0,2576537	10,65367	37,97842	30,50356	5,656568	52,92047	6,892269	3,526608	34,33328	4,545687	8,139506	23,76976	7,159801	4,819505	25,82069	1,891164	5,750165	3,82329	0,3386798	6,299044	36,90491	20,54978	3,648527	59,28182	6,987042	3,981198	47,73514	3,195665	5,53382	21,9141	3,047704	5,331772	18,43419	2,01778	9,862193	0,5666998	0,451481	4,639285	21,62529	12,08983	1,899591	26,51767	5,337989	5,647588	42,26348	1,956303	6,870372	29,14394	6,055275	4,026304	2,65031	3,140473	5,558135	9,926848	0,3138124	4,703319	13,37526	12,44467	7,026829	11,7497	3,547538	5,300757	31,67786	4,594455	4,625263	5,816341	2,486185	4,441451	5,830986	4,708292	9,698761	3,784953	1,701343	9,089854	5,735384	21,80123	9,397934	15,99241	8,696191	9,454507	16,12939	7,421806	4,852108	3,752764	4,943012	8,526124	4,711815	3,759256	26,97289	4,138968	3,060483
8/17/2019 7:05:00 AM	38	8,153391	43,30708	12,99196	5,436285	56,75377	7,07159	13,67892	26,04961	3,452144	5,798934	21,60968	8,963514	9,823304	14,75174	2,723116	13,5246	3,901968	5,493341	9,203209	46,44604	20,32265	9,550316	54,27961	10,50315	7,579644	26,09147	5,761011	6,099413	18,18779	9,42957	7,162701	17,11221	8,175426	9,809627	1,895792	0	12,36869	54,35379	14,71741	7,141427	55,44063	14,78352	4,572973	42,55933	8,606392	6,43989	23,02298	4,466664	5,587976	14,24003	4,110577	9,856184	6,609265	0,2129614	12,0814	38,40883	34,27338	5,800936	53,23663	6,735882	3,838279	33,30564	4,465904	8,080239	24,20335	7,614045	4,760652	24,93445	1,895585	5,929349	3,984927	0,3366766	6,956094	38,93505	21,03552	3,946245	58,88607	7,193303	3,801324	47,08997	2,91943	5,976873	22,28884	3,139437	5,32072	17,92627	2,227565	9,789594	0,7110687	0,4829106	4,918421	21,8216	12,87032	1,905739	25,32162	5,680813	6,406319	40,44236	1,731253	6,752529	29,03093	6,08477	3,945554	2,135278	3,325597	5,746021	9,795536	0,3118093	4,987082	13,86101	13,05095	8,941892	11,67233	3,698539	5,27734	31,0999	4,988948	4,924776	5,387379	2,642228	4,203968	6,055137	4,530973	10,41162	3,684792	1,393333	9,497887	4,707739	21,89628	9,300882	15,09726	8,622763	9,524135	15,94247	8,152838	5,313881	4,0558	5,265598	10,67225	4,873729	3,77245	28,61095	4,623467	3,191244
8/17/2019 8:05:00 AM	39	8,154495	43,77314	12,9988	6,046156	56,6465	7,124296	12,8909	25,66237	3,31862	10,11722	20,49079	9,632308	9,63894	12,47313	2,639327	13,15408	3,526677	4,832974	9,179652	48,64515	21,84081	10,94261	55,11163	10,32017	7,789292	25,68013	6,056933	6,307886	17,77078	9,814186	7,690581	20,0583	8,25735	10,13187	1,682485	0	13,48571	55,29517	14,48594	7,088513	56,05396	15,26656	5,134007	43,40282	8,926145	12,0508	23,61081	4,495261	5,78726	14,98688	3,862111	9,918837	6,718473	0,2751989	12,23205	39,15548	34,312	6,289856	54,43758	7,53668	3,601694	35,16848	4,745731	8,354195	23,63409	7,501038	4,671061	26,29718	1,919969	5,827669	4,021055	0,3300453	7,239514	40,73034	23,0104	4,477578	61,1566	7,480245	4,07293	48,64777	3,449243	5,508814	24,36865	3,083002	5,224221	17,9378	2,295466	9,723972	0,615882	0,5048767	5,495137	25,35374	13,70745	1,959204	24,93624	5,755761	5,917054	42,1272	1,893927	7,131064	30,17435	6,093473	4,063674	2,307831	3,367526	5,362305	9,705943	0,2966125	5,148582	15,2944	13,64459	7,273777	11,96335	3,4853	5,65864	32,18253	4,829727	4,679073	6,294002	2,633662	4,270281	5,331013	4,610204	9,592038	4,047511	1,486586	10,31381	5,247499	23,87869	10,11577	14,99261	9,175439	10,46267	17,35812	8,154703	5,964716	3,986931	5,307113	9,240371	5,006217	4,08419	30,44747	4,800854	3,401649
8/17/2019 9:05:00 AM	40	8,406003	43,94086	13,51293	6,141827	57,10614	7,539788	13,19408	26,73104	3,141026	6,547303	21,88308	10,21752	9,776125	12,64555	2,783834	13,48102	3,636577	6,046571	8,777079	49,40615	22,54331	10,97763	54,67617	10,65166	7,93884	25,89813	6,434986	6,532452	18,83282	9,924432	8,022561	16,88205	8,136189	10,41826	1,937583	0	14,10035	56,83003	14,54113	7,444324	56,11434	15,99905	5,541902	43,71484	9,392891	7,291529	24,28223	4,406153	5,617401	14,30993	3,812238	9,830833	6,69782	0,2931587	12,60652	40,64096	35,1204	6,548685	55,74139	7,763457	3,484472	35,41501	5,038751	8,622693	24,27761	7,568799	4,960627	26,82693	1,974746	5,714108	3,909773	0,3159538	8,383275	41,76538	24,55398	3,461469	62,04859	7,802277	4,155407	48,82005	3,495317	5,577199	23,33036	3,185649	5,950901	17,77085	2,480521	9,711954	0,5436975	0,4539678	5,708651	24,52151	13,85396	1,945527	26,118	5,878924	6,172774	42,43908	2,024481	7,157522	30,15722	5,901028	4,259851	2,296157	3,201605	5,222148	9,67562	0,2914318	5,429515	15,06079	14,27816	7,230466	12,06745	3,891537	5,339439	32,12817	4,659524	5,021068	6,381728	2,433549	4,090614	5,344897	4,715407	9,686326	3,880692	1,546751	11,17616	5,023209	23,5235	10,65526	16,27825	8,975603	10,8564	17,49088	8,385555	5,929349	3,82626	5,620648	9,236709	5,249572	4,127294	28,94521	4,473917	3,256037
8/17/2019 10:05:00 AM	41	9,548174	46,86229	13,8923	5,711829	59,09448	7,888691	13,52958	28,31172	3,691976	6,870234	22,78004	10,33226	9,995371	12,93746	2,946162	12,88365	3,623246	5,752583	9,476196	50,45196	24,02651	10,59426	57,34093	11,18106	8,62373	27,06579	6,850479	6,67613	18,99411	10,24011	7,846554	17,4024	8,419954	10,3478	1,260292	0	14,4449	57,32199	15,70782	7,740591	56,75259	16,51415	5,440913	44,96318	10,57941	6,853793	23,55514	4,75478	5,809296	15,36859	3,873439	9,691921	6,872444	0,272505	12,88337	42,26273	37,50339	7,311699	54,99365	7,20097	4,073138	34,85225	5,030048	8,762711	25,06472	8,136053	4,478476	26,52002	1,789069	5,625277	3,704134	0,3271441	8,906527	43,24602	25,1117	4,563785	62,0727	7,832256	3,904385	48,05579	3,180883	5,92479	22,30804	3,40614	5,528639	17,69286	2,528598	9,660008	0,5148238	0,4456786	5,477454	23,58608	13,50568	1,736641	24,85024	5,887696	5,883276	42,85292	1,834383	7,056187	29,87076	6,244543	4,374102	2,444463	3,179432	5,541073	9,551351	0,3009643	5,537067	15,65719	15,26042	7,049348	11,62964	3,697364	5,49493	31,81042	5,042551	5,557927	5,57796	2,491504	4,265238	5,056504	4,505347	10,1787	3,712906	1,356999	10,19479	5,239832	23,02698	11,34311	14,59446	8,556725	10,84839	17,98712	9,106364	6,172704	4,533806	5,867249	9,681422	4,97534	4,52006	31,8605	4,506797	3,195596
8/17/2019 11:05:00 AM	42	9,597148	46,28329	12,95998	6,474566	58,65744	8,02857	13,60819	27,91066	3,369115	6,841568	22,997	10,76336	9,556671	12,80103	2,822378	13,00426	3,259975	4,722936	10,38752	51,32391	22,04901	10,8906	57,0988	11,16925	8,936505	27,33056	7,228463	6,689669	19,30834	10,68751	8,024565	17,54442	8,249406	9,796433	1,26568	0	15,30242	59,19541	16,92943	7,987262	57,3718	16,83784	6,212561	44,96056	9,981073	6,946217	24,59798	4,886578	6,00858	14,89784	3,709177	9,67555	6,656996	0,2427332	12,34872	44,69158	38,95018	7,401566	58,43502	7,689476	3,895612	36,36218	5,168132	8,696053	24,25018	7,65701	5,162329	28,72437	1,752666	5,488852	3,750415	0,3172663	8,790547	44,13869	26,00588	3,953498	64,72073	7,923852	4,394894	49,01919	3,538213	5,610149	23,6229	3,721955	5,276649	17,6443	2,514437	9,751326	0,4145253	0,4420867	6,191285	25,13981	14,74691	2,014948	25,65457	6,084563	6,234528	43,64494	1,710254	7,47983	30,73062	6,577213	4,461069	2,440387	3,107938	5,299514	9,222411	0,305247	6,052097	16,58965	15,27313	7,581096	12,64838	3,764644	5,405477	32,89497	4,877045	5,330253	6,223337	2,414346	4,263926	5,090836	4,618631	9,671199	4,003026	1,379794	11,65672	5,431864	24,98743	11,87928	15,74927	9,242444	11,52299	18,51908	9,57463	6,830515	4,083706	6,354098	11,29027	5,129035	4,904606	31,22106	4,830281	3,330708
8/17/2019 12:05:00 PM	43	9,483864	46,74818	13,3457	6,84744	59,50278	8,106281	13,35813	28,09399	3,564462	7,111171	23,50761	10,80784	9,672372	13,24423	2,914594	13,00287	3,133704	5,055744	10,36127	52,56962	23,57952	11,08484	57,7694	11,69837	9,074036	28,29721	7,537024	7,069933	19,75796	10,80349	8,037344	18,28008	8,489307	9,63742	1,232109	0	15,48602	60,51572	16,61155	8,13322	58,70414	16,65997	6,248204	46,69568	10,51876	6,742235	24,49118	4,759338	6,307886	15,65899	3,81507	9,571383	6,594482	0,2550978	12,97435	48,26308	39,4027	7,455101	59,33238	8,103931	4,063537	36,85794	5,400711	9,389368	24,39013	7,452544	5,22429	27,75496	1,66045	5,422607	3,646386	0,3202365	9,138552	44,82904	27,31432	3,608809	66,4381	7,899121	4,545272	50,37467	3,909911	6,002915	24,56945	3,71187	5,541487	17,8469	2,661707	9,653723	0,4748978	0,4283405	6,108809	25,5093	15,71839	2,195927	26,81428	5,942888	6,027092	44,52766	1,894549	7,707436	31,26955	6,315553	4,509353	2,539788	3,00985	5,15929	9,04378	0,2837644	6,062459	16,8033	15,55434	7,865964	12,96509	3,574754	5,229195	33,25162	5,109969	5,38724	6,379932	2,367443	3,939959	4,839674	4,582988	9,457684	3,977398	1,347328	10,71162	5,346416	26,04395	12,3756	16,86415	9,084329	11,43215	18,31855	9,760859	7,533363	4,182623	7,261411	10,71549	5,713969	4,781927	32,19096	4,634588	3,584839
8/17/2019 1:05:00 PM	44	9,588169	48,24368	13,8418	6,924597	60,13995	8,5541	14,02554	28,43039	4,915658	7,177208	24,45175	10,89764	9,797676	13,10345	2,900434	12,87826	3,201467	4,879117	10,3183	52,78736	23,89913	14,5383	60,58998	12,4531	9,032799	29,69958	7,736863	7,017436	19,90633	13,20838	7,955211	18,72686	7,98063	9,867028	1,364459	0	15,68392	61,29586	17,39846	8,17135	61,75993	16,73436	6,356377	46,77111	10,70492	6,620179	25,04455	5,231266	6,273831	15,81233	3,875719	9,390612	6,892063	0,2103366	14,24631	45,98944	42,71724	7,497859	62,27433	8,02263	3,944449	37,04548	5,777796	9,443248	24,52393	7,74218	5,001243	32,63477	1,730424	5,419499	3,605976	0,3193386	9,393168	45,35285	27,73355	3,618825	67,54388	8,114914	4,614141	50,88756	4,207629	5,891012	25,1492	3,87938	5,768057	17,60748	2,583997	9,654827	0,3491103	0,4332449	6,828927	25,56193	16,00409	2,182043	27,85698	6,201232	6,000774	44,43938	1,91313	7,641054	31,44452	6,326468	4,503896	2,438591	3,215213	5,08897	8,666555	0,29979	5,766744	17,35798	16,99713	8,339827	12,80117	3,636646	5,647726	33,03189	5,417634	5,188716	6,720615	2,32883	3,901484	4,798021	4,551904	9,450018	4,049929	1,31279	10,68144	5,055469	26,36073	12,23682	17,04327	9,43268	12,20539	19,23885	10,10279	7,96433	4,265653	7,157866	10,77179	6,546682	4,498094	32,53965	4,92374	3,370842
8/17/2019 2:05:00 PM	45	9,658695	49,73371	15,1403	7,099913	61,63289	8,889187	15,3994	29,09918	3,474939	7,733062	26,25836	10,79727	9,766525	13,25321	2,889727	15,19756	3,436464	5,268637	11,05832	55,05166	24,20645	11,27128	60,55503	13,169	9,030587	30,54004	7,968957	7,299196	20,65657	10,49148	7,916253	18,89672	7,982841	9,764244	1,334411	0	15,85102	64,31705	17,85222	8,232897	61,16905	17,63104	6,465724	47,47223	10,91139	6,700998	26,22175	5,222632	6,239155	15,4807	3,939476	9,219786	6,70086	0,2358256	13,76582	46,59718	40,44278	7,944298	61,18376	7,94029	4,159207	37,73085	5,558548	9,998411	25,07115	7,995966	5,405754	26,83272	1,725381	5,385997	3,603904	0,3419955	9,694754	48,05682	28,65965	3,806159	69,70284	8,485231	4,490979	51,30147	4,124876	6,165244	25,47165	3,795245	5,543491	17,20836	2,659428	9,631273	0,4786969	0,4121076	6,731253	26,73643	16,50275	2,320955	27,74384	6,136715	6,039871	45,9071	1,752528	7,856985	32,309	6,557181	4,488423	2,473475	3,075749	5,067349	8,834133	0,3044872	5,618507	17,63781	16,57017	8,236073	13,46472	3,824188	5,71625	33,41533	5,444573	5,311257	6,197986	2,376078	4,08571	4,687086	4,816189	9,734679	3,997016	1,337036	11,01466	5,078816	27,07691	12,96108	17,91204	9,860674	12,9443	18,99549	10,47586	8,0734	4,154924	7,445292	10,95	5,907037	4,820334	32,90617	5,407204	3,321936
8/17/2019 3:05:00 PM	46	10,06431	52,4922	16,53038	6,08698	63,95558	9,623191	15,37322	32,3975	3,454147	7,437071	26,3914	11,05783	10,23348	13,91309	2,933659	12,95956	4,039359	4,486765	12,14916	55,62638	26,09106	12,77465	62,27765	13,54263	9,474884	31,17346	8,091637	7,774923	20,62922	10,83976	7,847108	19,59791	8,006259	9,671889	1,400379	0	15,36956	64,10719	18,59126	8,582698	62,82798	18,97747	6,145971	49,99792	11,04657	6,802539	26,441	5,124338	6,383318	16,36515	4,275461	9,037702	6,376064	0,2106819	15,40858	47,28711	41,29379	8,571093	59,54403	8,375332	3,961442	37,80663	6,126838	9,850451	25,56642	8,546226	5,132143	26,86498	1,801158	5,455074	3,560386	0,3309433	10,70126	46,441	29,34979	3,92718	70,06079	8,750691	4,495123	50,43193	3,634298	6,574795	25,9154	4,126741	5,693039	18,11181	2,696936	9,699864	0,4353863	0,4722039	6,759367	26,29711	17,95273	2,222245	27,25913	6,194946	5,917882	45,4968	1,469662	7,844412	31,71702	6,70162	4,501617	2,339191	3,147864	5,304626	8,607911	0,2947474	5,954286	17,55803	18,34743	8,506024	13,57144	4,087575	5,979084	32,96619	5,247292	5,386756	6,039249	2,269839	4,0969	5,157632	4,896663	10,28466	3,39564	1,249724	10,77586	5,071632	27,30845	16,01742	16,31991	9,353794	13,32594	18,59306	10,77531	7,771677	4,841125	7,80055	11,45405	6,286265	4,819712	33,09426	5,743742	3,46741
8/17/2019 4:05:00 PM	47	10,33516	51,10701	16,34111	7,268664	63,93498	9,903847	16,39306	31,55939	3,521082	7,930206	27,11463	11,506	10,21649	13,69826	2,960461	12,66274	3,158709	4,74587	11,96411	57,51955	26,5759	12,86431	61,73844	13,68956	9,747252	31,20662	8,189173	8,124862	20,49092	12,04721	8,020695	19,52255	8,27987	9,844786	1,323221	0	15,21483	65,00525	20,01416	9,132681	65,55752	20,06908	6,808066	49,95931	12,16298	6,997127	26,40169	5,518347	7,040782	16,58163	4,083706	8,940995	6,70528	0,2466705	14,48994	47,4437	42,95501	8,523086	61,77567	8,695569	4,020019	39,68902	6,031926	10,02549	26,43049	8,635888	5,429308	27,38685	1,884947	5,226224	3,645212	0,3267297	10,04435	48,63409	30,43594	3,830198	71,84384	9,427636	4,654551	51,84032	4,295839	6,249032	25,69884	4,194297	5,687721	17,88856	2,729954	9,581676	0,3486268	0,3950459	7,209052	28,15961	18,15802	2,278197	29,37659	6,223682	6,365772	46,59628	1,65596	7,850491	32,78514	6,879904	4,873798	2,569007	3,067598	4,899287	8,806849	0,2951619	6,362041	18,31434	18,31897	8,748205	14,46853	3,912813	5,902133	33,79	5,2609	5,147339	6,654579	2,304929	4,179998	5,160878	4,642601	9,546722	3,984306	1,298768	10,97218	5,639368	28,73985	13,82585	17,9338	10,49079	13,31606	20,1434	10,65346	7,885029	4,814669	7,661846	13,62428	6,705349	4,823925	34,9982	6,215048	3,04197
8/17/2019 5:05:00 PM	48	10,72792	54,90979	17,86749	6,81753	65,41805	10,02349	15,95484	32,5907	3,44876	8,155255	27,75765	11,63876	10,84977	14,32872	2,958182	12,70377	3,435635	3,822185	12,24863	57,99341	26,97717	13,50734	64,45803	13,51114	9,614347	32,19689	8,457118	8,338513	22,06199	11,90139	7,813673	19,93963	7,932139	9,681076	1,115993	0	16,12566	66,54137	19,18414	9,082394	67,15939	20,46723	6,521677	51,47076	12,06144	7,048657	26,27031	5,640336	7,125124	17,49019	3,991421	8,913571	6,458333	0,2580681	15,77711	48,58228	44,40767	8,813688	60,71431	8,995289	4,48338	39,7764	6,170701	9,974166	26,59207	9,267173	5,200528	27,31315	1,954369	5,433314	3,589882	0,3334991	10,35526	47,93325	30,38786	4,684944	70,5055	9,841333	4,404911	50,74878	3,826053	6,719787	24,55122	4,025338	5,966098	18,16527	2,838335	9,457546	0,5083306	0,4239196	7,385127	27,12962	18,81659	2,292427	28,46706	6,724069	6,20738	46,05707	1,653749	7,905822	31,58004	6,8884	4,463902	2,319781	3,274688	4,687984	8,684101	0,2908792	6,396441	19,15775	18,09716	9,374034	13,68334	3,906112	5,847148	33,00467	5,614984	5,449201	5,969965	2,159317	4,311312	5,341236	4,421696	10,11494	3,527989	1,31203	11,88218	5,815097	29,9444	13,90528	18,1632	10,36707	16,24848	19,89272	10,90794	8,191936	4,849346	8,309364	12,3939	6,739404	5,175384	36,30733	6,326537	3,209964
8/17/2019 6:05:00 PM	49	11,49177	53,6113	17,12858	7,853047	64,79098	9,866546	16,58295	32,79385	3,603421	8,836137	27,48985	12,05425	10,27706	14,70532	2,939116	12,76629	3,267159	3,413807	13,76347	59,24603	28,01123	13,08742	64,03177	14,5758	10,22284	32,81472	8,230964	8,409317	21,93206	12,71248	8,136467	20,51932	8,171488	9,580433	1,238879	0	17,02876	68,41879	20,34662	9,292247	65,46177	21,23743	7,093073	51,92757	12,93953	7,258165	27,06641	5,79251	7,388374	16,88992	4,26358	8,700541	6,534456	0,2086787	14,92533	49,49416	45,26291	8,868397	63,97291	9,148914	4,079493	40,52167	6,140307	10,39207	27,02331	9,023611	5,581483	28,02	1,908709	5,252542	3,644383	0,3269369	10,68054	50,20315	31,08401	4,590517	73,43909	9,99033	4,591692	52,23019	6,197986	6,338971	25,53119	4,090337	5,713625	18,6859	2,903819	9,534981	0,3504919	0,4246795	7,635735	28,54374	20,33012	2,613907	30,1711	7,441838	6,245717	47,10122	1,911541	8,133082	32,32696	6,756603	4,615177	2,519894	3,457394	4,26959	8,872403	0,2914318	6,627915	19,96747	19,29287	9,21661	14,43378	4,04606	6,060247	34,1896	5,593088	5,249088	6,815388	2,524868	4,248522	5,033019	4,542854	9,369404	3,883593	1,310165	15,95249	6,687804	30,3601	13,77687	19,66194	11,18113	13,86045	22,13783	11,80592	8,447033	4,413613	8,335612	12,74591	7,975934	5,137599	36,08291	6,266716	3,281457
8/17/2019 7:05:00 PM	50	11,49115	54,30834	18,91703	7,538338	66,46331	10,09747	16,89116	34,60316	3,676365	8,54816	28,1632	12,83419	10,53334	15,00428	3,033612	12,46933	4,032176	3,784262	13,0006	59,61166	29,20189	14,03874	65,74899	15,14485	10,57893	33,48551	8,723889	8,56826	23,4096	12,5994	7,74964	20,92341	8,098544	9,447323	1,157438	0	18,01427	71,45135	20,83264	9,114031	67,1209	22,07698	6,480161	53,21833	12,65666	7,657217	27,909	6,077793	7,001687	17,18114	4,207629	8,726859	6,491421	0,2586898	15,56636	51,39707	47,46774	9,497679	62,66005	9,625539	4,548795	42,89367	6,246478	10,23755	28,45408	9,330654	5,491822	27,82763	1,968184	5,480424	3,642241	0,3290783	11,48514	51,33675	30,99083	5,330322	73,46893	14,10975	5,030947	51,47374	3,990039	7,086442	25,70623	4,311934	6,141067	19,42957	2,632004	9,566686	0,5198662	0,5046695	7,609624	28,12327	20,51793	2,509118	29,8052	7,502694	6,237843	45,86373	1,715365	8,389008	32,39694	6,634822	4,466181	2,427332	3,375815	4,55598	8,566878	0,2984776	6,949672	19,74345	19,52144	9,495953	14,54949	4,155822	5,772132	33,35744	6,054101	5,937293	6,776152	2,757585	4,245068	5,353186	4,506452	9,775987	3,276	1,30084	11,23715	6,081869	29,98093	15,37557	19,34682	11,12739	13,95971	21,46766	11,90318	9,502792	5,321618	8,333058	13,0305	7,736516	5,889977	37,50497	6,2844	3,477978
8/17/2019 8:05:00 PM	51	12,58344	55,84031	19,24085	7,827559	67,07319	10,36596	17,09708	35,28411	3,870538	8,98175	28,43647	13,1317	12,06172	14,74877	3,067322	12,40689	3,417192	3,787301	13,57496	61,98429	29,45098	14,70139	67,28539	15,92465	10,96755	34,12391	8,681683	8,808301	22,51907	14,41596	8,072502	20,86476	8,300384	9,754919	1,08401	0	18,20382	71,25457	21,42946	10,21241	67,55934	22,98934	6,631507	54,05027	12,98982	7,654592	27,31654	6,524647	7,098737	17,5925	4,260955	8,469552	6,512903	0,2533018	16,25843	55,95691	48,00302	9,590795	64,25363	9,586719	5,008358	41,55773	6,703899	10,6442	27,81105	9,411127	5,159428	28,38024	2,133275	5,270295	3,618963	0,3336373	12,37097	52,56528	32,72933	5,335157	74,21149	10,83527	5,004973	52,63636	3,782811	7,906375	25,16081	4,409331	6,283295	19,65676	2,969786	9,566618	0,5663545	0,4672994	8,451938	27,90879	22,56404	2,560096	30,54294	7,178727	6,422483	47,77782	1,804128	8,696121	32,07436	6,478848	4,367816	2,446466	3,269921	4,549417	8,569574	0,294264	7,629035	20,41798	22,05446	9,707395	15,11971	4,402078	5,94275	33,77894	5,693178	5,766537	6,806201	2,695623	4,445735	5,525945	4,568206	9,891413	3,362622	1,335309	11,72504	5,775033	31,05175	15,2464	19,63051	10,94683	14,78165	21,66957	11,82568	9,244723	5,395391	9,341638	12,63228	8,282563	6,051752	39,79975	6,441617	3,448483
8/17/2019 9:05:00 PM	52	12,40122	57,04209	20,46523	8,118232	67,78612	11,204	17,23648	35,44016	3,852993	9,144701	28,92014	12,96433	11,00326	14,9971	2,921087	12,31474	3,264395	3,589744	13,85403	64,12743	33,98383	14,66947	68,51018	15,9096	11,32295	33,30439	9,218958	9,122527	23,55686	13,46106	8,103656	21,16828	8,369322	9,594938	0,9861295	0	19,40518	72,66965	21,43409	10,30165	68,68708	23,07595	7,051973	54,47807	12,41635	8,005361	27,94664	6,545093	7,331387	18,0953	4,107193	8,352468	6,320181	0,2600022	17,08147	54,32636	48,81335	10,14492	65,08421	10,09912	5,367278	42,91812	6,852344	10,83547	28,11195	9,918076	5,375221	28,63768	2,161044	5,351736	3,650738	0,3493866	12,16077	53,37568	32,81492	5,696702	75,01651	10,59433	5,493893	52,82604	3,643968	7,748467	27,26431	4,407121	6,320251	19,05608	2,729194	9,402148	0,6030338	0,5191064	8,029192	29,59189	21,77622	2,802208	31,61956	7,545246	6,425798	47,8813	1,894963	8,832892	33,17826	7,325377	4,376313	2,275157	3,25804	4,459135	8,767268	0,2878399	7,748053	20,51607	21,25401	9,831455	15,44547	4,80334	6,12587	33,56426	5,70796	5,933563	6,606156	2,774094	4,578291	5,51738	4,561299	10,17096	3,207339	1,323359	12,18764	5,818965	31,47028	16,103	18,92013	10,83941	15,79831	21,55173	12,01792	9,88858	5,996905	8,946176	13,18807	8,775489	6,662454	41,30112	6,819532	3,516039
8/17/2019 10:05:00 PM	53	12,62441	59,69275	19,90329	8,115053	68,79089	11,25573	17,37311	36,32991	4,404427	9,874212	29,83498	13,55645	11,12635	15,34427	2,98298	12,5143	3,402478	3,980783	14,54216	65,6413	31,90187	14,92775	69,58569	15,90089	11,67654	34,67852	8,986517	9,31373	23,39308	13,94252	8,785506	20,92369	8,986724	9,500511	1,033309	0	20,27382	73,12452	22,03077	10,4816	68,57448	23,79752	7,216789	55,41681	12,75296	8,654814	28,47149	6,87051	7,137628	18,38424	3,884008	8,494696	6,868093	0,2551669	17,04189	54,56669	50,98876	9,919596	66,00071	10,35139	5,650006	44,25723	7,045272	10,94696	27,91998	9,91255	5,339162	29,79574	2,286348	5,423022	3,606668	0,3209273	13,12652	54,34696	35,14527	6,870027	76,46656	10,92438	5,567874	53,48413	3,712699	7,782728	25,20771	4,301434	6,310925	20,31202	2,728089	9,534221	0,5503979	0,5608284	8,238493	29,32803	22,75261	2,67863	30,73676	7,508082	6,712327	48,11843	1,883496	9,068647	33,31013	6,749419	4,587271	2,642711	3,296032	4,49616	8,459605	0,2861129	8,307154	22,26404	22,57453	10,08531	15,10769	5,185815	5,734347	33,91723	5,564144	5,904274	6,785271	2,772781	4,786693	5,56677	4,362082	9,898044	3,214108	1,335309	13,26011	6,231626	33,28691	16,2424	20,42993	11,48182	16,91638	22,46636	12,78991	10,13242	6,372541	9,292109	13,90577	8,247196	6,546544	41,56242	7,050729	3,502086
8/17/2019 11:05:00 PM	54	13,33845	58,80016	20,15915	8,325321	69,96581	10,85482	19,41513	37,29291	4,039152	10,83423	30,70188	13,5952	11,19743	15,23769	3,132184	12,40868	3,191313	4,672579	15,28031	66,69611	32,54635	15,11121	70,16599	16,00789	11,52762	35,50308	8,931808	9,556396	24,48601	14,28727	8,357717	20,90925	9,088818	10,41107	1,153017	0	20,51075	74,23678	21,83321	10,24736	69,41658	25,37343	6,75909	56,68602	13,20327	8,796213	29,03218	7,088515	7,819753	18,54726	3,849331	8,377266	6,247445	0,252542	18,05047	55,61934	51,99318	10,45107	66,57895	10,55813	5,679847	43,79028	7,295811	11,45592	28,42141	10,27527	5,674735	29,55218	2,266247	5,409345	3,722301	0,219869	13,18192	56,14515	35,25026	5,859859	77,5163	11,06847	5,54128	53,5331	4,406913	8,058274	25,15611	4,555496	6,370883	20,46461	2,80428	10,89067	0,5327834	0,4877459	8,216457	30,7338	23,76789	2,897118	32,00382	7,718557	6,705902	48,49173	2,144466	9,121698	33,53372	6,89738	4,555289	2,380361	3,4031	4,375207	8,420231	0,2918463	8,164096	22,79482	22,66254	10,43932	15,48436	5,164263	6,04222	33,65419	5,760458	6,089053	6,773597	2,820789	4,580778	5,070527	4,400697	9,775364	3,424583	1,270101	12,29968	6,393057	32,45303	16,47692	20,09484	11,69568	16,00595	23,02657	12,71586	9,772671	6,076757	10,01727	13,80036	8,158019	6,099345	44,06816	6,954714	3,563149
8/18/2019 12:05:00 AM	55	12,63276	57,95348	21,78299	9,636107	68,21321	10,57741	18,58235	35,48305	3,978642	10,59827	30,21656	13,341	11,44839	14,01249	3,06449	12,71697	3,074022	6,108809	15,12261	69,008	33,42645	15,06148	68,37201	16,6333	11,84813	34,48407	9,466734	9,071411	23,15215	14,67624	8,584908	19,64274	8,734321	8,875373	0,8466651	0	20,90441	74,59072	21,26934	11,33172	72,08299	26,09451	6,759297	55,20336	13,03803	9,696066	28,08556	7,388511	8,50105	16,63033	3,842148	8,589606	6,259533	0,3087008	17,79565	55,69346	51,99533	11,41399	69,14713	10,99145	5,999738	46,60906	7,402188	11,73346	27,07179	10,09961	5,840242	28,53614	2,374213	5,590187	3,735425	0,2787218	13,06028	57,67787	36,56823	5,558341	78,13392	10,54639	5,803078	55,80681	3,914194	7,847384	24,93777	4,39524	5,760113	19,34806	2,874254	9,830279	0,4014009	0,3944242	8,536555	32,81194	22,20974	3,164995	33,3238	7,652727	7,068966	48,39889	2,243175	9,261992	34,20707	6,899522	5,202324	2,217617	3,436256	4,262545	8,910396	0,3578139	8,780395	23,39744	22,72713	10,38441	16,68035	4,536085	6,197157	35,00021	5,796378	5,992761	7,247665	2,994861	4,303645	4,970988	4,338873	9,298187	4,057665	1,293172	12,93704	6,851238	33,18862	17,04424	20,42371	12,2096	16,7957	25,342	12,94478	8,909636	6,374406	10,31796	15,36742	8,311091	6,76441	43,54401	7,258786	3,793656
8/18/2019 1:05:00 AM	56	13,38528	59,29432	21,032	11,14894	70,79597	11,37779	18,80651	36,2453	4,397036	10,85903	32,49282	14,3636	11,47657	15,46792	3,114707	13,46969	4,355452	4,270695	16,02896	69,80562	33,85161	16,60781	70,34592	18,58712	11,36183	36,16684	9,486835	9,883746	25,05733	15,30124	8,727345	21,09458	9,1141	9,439448	1,098309	0	22,15932	76,06122	22,15276	10,37294	71,03856	27,54387	6,974193	57,37628	14,26655	9,414995	31,07095	7,069034	8,364349	19,43689	4,078111	8,121547	6,31348	0,2141357	19,21177	56,79894	53,11292	9,860674	70,66128	10,8258	5,578029	45,98136	7,44778	11,79888	28,62304	10,29993	5,939089	30,98654	2,431684	5,560207	3,768236	0,2749226	14,59072	59,10319	37,4846	5,310774	79,30006	11,25242	5,864832	56,1888	4,340047	8,046806	26,92412	4,476542	6,18424	21,83128	2,913144	9,543753	0,4525172	0,4399453	9,298188	32,79461	24,83049	3,496284	33,87219	8,177913	6,761094	50,03626	2,39314	9,149606	33,80381	7,025862	5,134768	2,666749	3,318413	4,094206	8,454215	0,2702255	8,666003	24,02796	23,67865	10,29944	16,98269	4,839468	6,26195	35,09519	6,101971	6,405076	7,775062	3,155255	4,377004	5,225119	4,508938	9,142283	3,824879	1,250553	13,92214	7,493714	34,41901	17,55851	21,27839	13,16652	17,56397	26,40418	13,69267	10,05319	6,37413	9,779994	18,19076	8,31945	6,695817	45,33073	7,592354	4,038807
8/18/2019 2:05:00 AM	57	13,45836	62,02303	22,41269	9,635003	71,90505	12,27191	19,82344	38,20851	4,273942	10,31395	31,58903	14,94674	12,53627	15,97114	3,204783	13,15878	3,412909	4,373204	17,55554	70,82262	35,99788	16,83715	71,97743	19,00724	11,51912	37,80118	9,890791	9,608615	25,31879	16,05085	8,714218	21,10943	9,062501	9,569589	1,271344	0	22,95936	75,63605	24,24963	10,6116	72,54739	27,83854	6,759644	60,34573	14,4543	9,734818	32,15683	7,231502	7,811256	19,61055	4,124116	8,387836	6,180924	0,2483974	20,53513	57,48384	55,20398	10,36265	68,95356	11,50372	6,056795	44,77012	7,428506	12,00431	29,24638	11,29179	5,833748	31,10833	2,557886	5,676531	3,726445	0,2822447	14,96159	58,92705	38,50132	5,904136	78,91993	10,75473	5,600616	54,65794	4,023057	8,638926	26,70362	4,455198	6,640557	21,74147	2,901401	9,339978	0,5383095	0,4949298	9,382874	32,77844	25,49977	3,236558	32,5516	8,499738	6,39278	50,12337	2,339398	9,349512	33,61157	7,131894	4,985079	2,379393	3,159607	4,398555	8,197806	0,2841788	8,9564	24,38716	24,68812	10,55261	16,50793	4,980935	6,058589	34,02009	5,858339	6,49667	7,87902	3,2177	4,535395	5,80149	4,559709	9,669955	3,332712	1,270654	13,50637	7,36475	33,81769	19,41969	20,30317	12,43583	18,28498	24,9944	14,18711	10,04366	6,69561	10,2381	15,78747	8,089978	6,884049	46,18866	8,21252	4,282507
8/18/2019 3:05:00 AM	58	14,98294	64,1983	23,67568	9,095449	72,35854	12,66903	19,87193	37,81277	4,20086	10,82311	31,61065	13,57123	12,33373	14,91151	2,916459	12,31688	3,356405	4,717272	17,05094	72,27129	35,69077	15,72986	70,5169	17,50871	12,14827	36,49384	9,820749	9,959107	23,89112	15,53472	8,868604	20,33412	9,279192	8,653156	0,9210599	0	23,47342	76,90926	23,74911	10,69207	73,53773	29,43109	6,638276	58,71457	14,27304	10,2274	28,60923	7,687058	8,425827	17,84738	4,035837	8,306186	6,566713	0,2114417	19,8432	58,03106	56,51858	11,50261	69,42549	11,00934	6,610301	44,72025	7,519272	12,35757	27,37152	11,36702	5,824561	29,63099	2,585447	5,698427	3,772933	0,2786528	14,81577	60,70312	39,3645	6,168352	78,46403	11,50199	5,667552	54,55432	4,147463	8,665037	24,74587	4,51854	6,690152	20,71811	3,008123	8,949562	0,5079852	0,4184627	9,268209	33,85307	24,61739	3,387697	33,50933	8,479222	6,551931	49,26482	2,687265	9,256742	33,43985	7,363022	5,470546	2,196826	3,337754	4,602122	8,475355	0,4154924	9,398693	24,62796	25,18216	10,54384	16,49874	4,770944	6,252072	34,04557	6,014796	6,400377	5,982883	3,092396	4,477993	5,86048	4,326233	9,796779	3,060138	1,216636	14,66906	7,627998	34,60696	19,58789	20,68351	12,72968	19,28589	25,43663	14,79194	10,51462	7,373867	11,76372	16,34104	8,339828	7,675454	50,75597	8,90335	4,126533
8/18/2019 4:05:00 AM	59	15,50667	62,29194	23,31779	10,8562	72,37346	11,8187	19,61221	38,39226	4,567239	11,03448	31,48672	14,53546	12,53392	15,4387	3,128661	13,12707	3,227716	6,040561	17,20097	73,82447	37,89512	16,18762	72,3586	18,89941	11,9313	36,91652	10,02342	12,62869	26,41599	16,28592	10,53306	21,15495	10,54888	9,592729	1,189282	0	24,04716	77,31882	27,05605	10,98495	73,55521	29,96049	7,589592	59,45624	15,38247	10,05333	32,28179	7,469538	8,535658	20,0029	4,377763	8,204853	6,280049	0,2526802	20,32252	59,34116	59,31649	11,54799	71,82603	12,38927	5,721085	49,79042	7,65701	12,86465	29,08571	10,80964	6,369364	33,18613	2,734651	5,416321	3,79338	0,2771331	14,60295	61,25257	41,10895	5,506121	81,75654	11,93786	5,675219	56,70293	5,435041	8,456151	27,02186	4,389299	6,556559	22,36682	2,676627	9,063398	0,5345104	0,5258068	9,692405	34,99807	26,83943	3,566465	34,90965	8,901276	6,954645	51,30222	2,466014	9,649094	34,45098	7,464979	5,018305	2,641261	3,526263	4,059598	8,351434	0,2832118	9,158999	25,93999	26,75474	10,68503	17,56832	5,029979	6,468902	35,93488	6,134297	6,409082	7,234541	3,296861	4,262475	5,666722	4,25536	8,926075	3,409524	1,238741	14,05642	8,973599	36,30947	18,86881	22,97428	13,71194	19,04703	28,3803	16,33103	10,93591	7,432305	11,13824	18,46078	10,91484	7,592562	48,69661	8,308605	4,581814
8/18/2019 5:05:00 AM	60	18,24761	64,59467	23,86391	11,15675	74,5162	12,86949	19,87642	40,30297	4,806656	10,89053	32,95217	15,06334	13,0821	16,34519	3,352536	13,24982	3,511343	4,52379	18,52136	73,63803	37,88704	17,71089	74,33632	19,84113	12,2784	38,70524	10,0764	11,04927	27,09515	16,44355	15,25316	21,73623	10,22104	9,266345	1,187555	0	25,33053	78,82122	26,00768	11,02999	75,80917	30,21207	7,789429	61,5455	14,58023	10,0869	32,12533	7,538545	8,15187	20,5361	4,091305	8,196631	6,101418	0,2422497	22,52632	59,53698	59,58499	12,08326	70,67626	12,20076	5,909801	46,49764	7,888829	13,81597	29,59991	11,54509	6,309821	32,98568	2,540202	5,750926	3,795314	0,2642159	15,3547	62,45199	42,05805	5,949727	81,68394	12,24283	5,296129	55,39671	4,637765	8,779081	26,30692	4,830349	7,179072	23,86639	2,916667	9,052761	0,5176558	0,4543822	9,993576	34,7371	29,10975	3,487856	34,23712	9,524826	6,980203	51,2145	2,317501	9,596664	34,60551	7,663642	5,04034	2,590766	3,256452	4,258883	8,227302	0,2824519	9,291972	25,80018	26,34236	11,02288	17,43859	5,120814	6,570721	34,65317	6,015695	6,745137	6,461994	3,475146	4,549487	6,046364	4,498922	9,50286	2,866932	1,221886	15,20951	8,51086	36,02239	20,0804	23,19954	14,10035	19,74711	27,51962	16,76593	11,58302	8,158571	11,72966	17,10647	9,340393	8,207753	52,02663	8,640722	5,049252
8/18/2019 6:05:00 AM	61	16,37551	65,95767	25,11294	10,87699	75,27264	13,84215	19,5124	41,34906	5,221112	11,14514	33,33755	14,86924	13,2168	16,41896	3,427415	12,17037	3,461055	7,997279	19,08626	74,92442	40,91822	19,09407	77,1417	20,14879	12,12133	39,87809	10,32203	10,69712	28,639	16,50006	8,885527	21,87334	10,20253	9,491256	1,321148	0	25,69808	80,0909	27,97069	10,8055	76,39706	29,73516	8,068563	63,06677	15,49631	10,26898	33,23801	7,699146	7,993894	21,04975	3,939545	8,060068	6,51166	0,247983	22,31826	59,78476	61,99332	12,37925	70,96471	12,51354	6,363077	46,9963	7,771125	13,13502	29,89363	11,65748	6,158613	33,00681	2,62337	5,560276	3,849539	0,2683604	15,55061	62,09273	43,0971	6,136715	82,01399	12,7848	5,480079	55,66589	4,95738	9,128123	26,52838	4,946604	7,296572	21,94649	2,807319	9,096555	0,5528156	0,4864335	10,60062	35,44602	28,99715	3,535657	34,16087	9,262406	6,742098	51,50524	2,26673	9,76687	35,07937	8,52198	5,183466	2,629656	3,16313	4,427982	8,445443	0,2830045	9,057388	26,65879	27,55616	11,17291	17,2494	5,239349	6,781334	34,84451	6,06681	6,678548	6,583222	3,499323	4,41168	5,573331	4,216056	9,446356	2,919913	1,204134	14,1934	8,814449	37,08147	21,72987	24,56344	14,53899	26,03904	27,86328	17,12858	12,09211	8,846568	12,01481	17,09397	9,892379	8,071812	52,15794	8,85852	5,260071
8/18/2019 7:05:00 AM	62	17,0059	66,44735	26,30091	11,38995	75,36604	13,73301	20,58632	40,3163	4,985701	11,89683	33,61178	15,50163	13,899	17,0421	3,477288	12,18923	3,659925	4,522408	19,43275	75,43774	40,79444	22,07732	76,86755	21,25981	12,53778	40,28763	10,85088	10,67446	28,61848	17,13376	9,100079	22,47499	10,00939	9,544514	0,8691839	0	26,85939	80,0248	27,91832	11,18417	78,37754	31,09492	8,009712	63,83303	15,39166	11,49177	33,94798	7,83419	8,179639	20,81199	4,121698	8,082173	5,902133	0,2472922	23,44703	60,05085	63,73841	13,37582	71,45591	12,89912	6,236047	47,97525	8,21929	13,27441	30,91339	12,46311	6,499089	32,34941	2,602716	5,593985	3,777423	0,2754752	16,49356	62,01129	44,54023	6,717231	82,96337	13,67291	5,36334	56,2366	4,914622	9,011936	27,16754	5,392628	7,894631	22,1799	2,694794	9,07224	0,5461152	0,4257847	10,55309	36,82099	28,96358	3,820665	35,48664	9,803478	6,971706	51,82568	2,332491	9,52234	35,88749	7,904301	5,367623	2,485218	3,382308	4,327752	8,437364	0,2839025	9,247349	28,23884	27,64755	11,73264	17,46629	5,309461	7,144605	35,61602	5,877612	6,67316	6,52665	3,854443	4,503205	5,870496	4,23823	9,475092	3,082657	1,224511	14,50486	10,85343	36,71011	21,50911	24,77516	14,11507	21,13285	28,03064	17,38589	13,06546	9,281402	12,15635	19,55156	10,03053	8,061795	54,16647	9,369612	5,539415
8/18/2019 8:05:00 AM	63	16,77574	66,78645	25,89612	11,70114	75,1615	13,82253	21,6534	40,8468	5,160256	11,60726	34,06713	16,14114	13,65958	17,49447	3,501395	12,11476	3,441161	4,664152	19,60965	81,16068	41,53031	19,26054	77,16699	19,96021	12,66164	39,35283	10,72772	10,99449	29,0471	17,86265	9,52607	22,29478	10,51482	9,342189	0,8927388	0	27,71973	80,97176	28,82723	11,30174	78,32822	32,0412	8,572613	64,40981	15,5618	10,5618	34,11783	8,227441	7,876465	21,33973	4,131369	8,206025	6,5625	0,2504007	24,01291	61,28399	63,71194	14,33066	72,07947	13,83206	6,456606	48,71035	8,045217	14,12978	31,08974	12,62897	6,564849	33,68424	2,555814	5,328526	3,75228	0,2725741	17,02075	62,78722	45,14534	6,399065	84,33418	14,0607	5,669002	56,76068	5,037232	9,306755	27,75392	5,493962	7,503109	22,86755	3,00467	9,015115	0,6871684	0,457836	10,36223	37,02828	30,20896	3,952393	35,27244	9,57767	7,112828	51,9896	2,199865	9,474954	36,52921	7,941258	5,37681	2,477412	3,400475	4,209356	8,23414	0,2853531	9,483449	28,3524	28,11485	11,67717	18,02712	5,730963	7,195927	36,05155	5,805496	7,024135	6,556629	3,44876	4,539677	5,706372	4,183936	9,381701	3,097991	1,249171	15,07474	9,400004	37,04154	22,64181	25,61726	15,0898	21,45046	29,36077	17,87647	14,40436	8,699298	13,09171	19,78476	9,760997	7,753854	54,4228	9,139174	5,621892
8/18/2019 9:05:00 AM	64	18,01696	66,89655	25,56746	12,0977	73,09461	13,77411	22,96951	39,07763	4,687914	12,50642	32,93677	16,31134	13,77777	17,84248	3,622209	12,3231	3,221707	4,370924	20,76419	77,46015	41,28454	19,40008	74,50555	20,11922	13,13336	38,91143	11,25753	11,13906	27,1549	18,44634	10,23596	22,66254	10,69808	8,719193	0,8426586	0	27,30887	83,89388	29,86945	11,64214	77,10612	33,02277	8,412149	62,89388	14,18525	11,34374	32,32275	8,623246	8,627045	18,5416	3,95481	8,258939	6,30236	0,3426863	21,98179	62,44978	64,45348	15,83727	75,14244	14,0998	6,547787	49,93099	8,121201	13,31171	30,65145	12,37898	6,731874	32,21175	2,646718	5,160118	3,686105	0,2657355	18,00142	65,15079	45,90034	5,656153	86,14307	14,40014	5,889631	58,98348	4,964149	8,825154	28,97132	5,329286	7,219206	21,64235	2,922538	8,838832	0,4005719	0,4284096	11,227	39,23146	29,06741	4,380803	37,76304	9,500097	7,614114	52,52887	2,599055	9,935276	36,90498	8,159471	5,876575	2,394521	3,267988	4,049929	8,405863	0,3566396	9,69952	28,92663	29,17751	12,43921	18,76713	5,15107	7,347273	36,62329	6,092852	6,782438	6,735396	3,371118	4,483588	5,702849	4,170121	9,090684	3,666833	1,251589	16,1593	10,53209	37,74184	23,67305	25,73435	15,69836	21,73788	30,84231	18,88297	12,83834	8,893817	14,46148	19,19886	9,828898	7,728918	53,79228	9,790286	5,28487
8/18/2019 10:05:00 AM	65	19,80279	66,3463	26,32087	12,65694	73,98811	14,19043	21,26589	39,13738	4,888028	12,31329	33,90128	16,8348	13,59285	18,09785	3,649908	12,69024	3,304045	3,834273	19,70366	80,20419	43,32877	20,12503	76,73387	21,70328	12,62814	40,6641	11,02108	11,57963	28,72071	19,56668	13,3611	24,3185	11,1057	9,297082	0,7574878	0	27,69162	83,69771	31,73878	12,00528	77,10413	33,0609	9,374862	64,00641	15,54349	11,20399	34,71174	8,436947	8,633814	21,28723	4,219027	8,30667	6,358656	0,204396	25,62444	63,17633	65,61278	14,27229	75,98724	14,40277	6,17747	51,87161	8,193385	14,05007	31,7586	11,82209	7,230189	34,77136	2,474856	5,039373	3,820872	0,2108892	18,46844	65,47703	47,40454	6,500884	87,76415	15,04794	6,304432	58,77625	6,107841	8,980922	29,20915	5,539208	7,368203	23,50174	3,01731	8,981405	0,4391164	0,4476128	12,12126	38,14158	30,93571	4,30917	38,68528	10,25227	7,947681	54,24755	2,572944	10,14851	37,53848	8,197669	5,364584	2,85139	3,194836	3,822184	8,435083	0,2890832	9,805552	30,32369	30,36265	12,783	19,14346	6,057623	7,095696	37,96716	6,078208	7,111172	7,198207	3,442888	4,28679	5,777934	4,050688	8,807404	3,528542	1,333651	16,34484	10,5839	38,31303	22,48833	26,76682	17,13224	22,56617	33,60667	19,92498	12,90914	8,120165	13,838	19,46853	10,49155	8,350741	53,98196	9,975203	5,869598
8/18/2019 11:05:00 AM	66	18,78461	68,81106	27,34645	11,8701	77,16187	14,56441	22,31805	41,91977	4,738478	11,66349	35,55813	17,52666	14,08453	18,5369	3,61765	12,04168	3,269576	3,63492	21,13824	79,56241	44,68854	20,17815	77,54711	21,78333	12,66875	40,24902	11,1171	10,94696	28,41291	19,98867	10,33316	24,63418	10,7894	9,672166	0,7393209	0	27,8469	83,9247	31,82554	12,46608	78,91199	33,61269	8,156499	66,32502	15,74955	11,13374	35,32169	8,779634	8,417262	22,20864	4,07818	8,122788	6,092437	0,2096458	25,01575	62,40406	67,42347	15,04946	74,56379	15,02307	7,059571	50,77877	8,513761	13,78986	31,69672	12,86797	6,917137	35,60103	2,397837	5,035297	3,825845	0,2135831	20,1968	66,02625	48,9269	6,690429	86,71606	14,61124	5,999738	56,8062	4,958693	9,683908	28,79967	5,440981	7,29443	24,32913	3,133013	9,090614	0,6010998	0,4612207	12,62544	37,79046	31,43595	4,18511	37,02206	10,2962	7,593045	54,35904	2,612387	10,32701	36,84081	8,631051	5,332394	2,59422	3,57206	4,340047	8,080861	0,2862511	9,834217	30,37584	31,76517	12,90707	18,90432	6,504269	7,348447	37,43023	6,323428	7,148127	6,661348	3,410354	4,44007	5,831607	4,090752	9,299569	3,022768	1,231211	16,24116	9,963596	36,68235	23,84705	26,34905	16,8377	22,86265	31,90802	21,34284	14,20804	9,134754	14,5613	23,07368	11,31756	8,789513	54,08184	10,59689	5,674389
8/18/2019 12:05:00 PM	67	18,40144	68,22944	28,59617	13,39495	74,92133	14,08751	21,69671	40,26035	4,640528	12,75316	33,86908	16,40224	14,03466	17,81533	4,088058	13,29548	3,399577	4,776401	20,30097	81,85372	43,58028	21,86423	76,34015	21,15716	13,32802	39,53615	11,83045	10,91871	27,23275	19,79395	10,76066	22,78915	10,94841	8,762089	0,8606874	0	27,78287	85,65145	31,84205	17,8326	77,94588	34,47599	8,771829	65,17159	14,8423	12,32876	33,76879	9,154716	9,189116	20,27023	3,959853	8,23787	6,940001	0,2028072	25,41598	64,61401	68,09951	16,51076	77,94907	16,29759	7,005208	51,40964	8,92497	14,34661	31,50455	12,55519	7,338362	34,53733	2,485425	5,080888	3,753523	0,2096458	18,79214	68,13771	48,63824	5,934115	88,52157	14,72777	6,583844	59,29128	4,885472	9,929749	28,84622	5,196314	7,314531	23,97733	3,110978	9,096624	0,3429625	0,3532549	13,65219	41,02861	30,39898	4,45278	38,59499	10,19169	8,379683	53,75077	2,988368	10,65726	37,10482	8,785782	6,189282	2,657839	3,565222	4,170052	8,057097	0,2838335	10,37653	31,45861	30,78498	13,07133	19,8193	5,718045	7,56811	37,87958	6,379587	7,173062	6,767794	3,470864	4,466111	6,022256	4,244929	8,813205	3,557831	1,233214	16,51235	10,625	37,58144	24,09158	27,56459	17,37787	23,78765	34,69179	22,31619	14,53284	8,421336	15,5647	20,67826	10,90745	8,377335	58,07313	11,21857	5,43518
8/18/2019 1:05:00 PM	68	19,14829	68,45856	29,39731	13,37934	75,78761	14,37355	23,40345	40,32376	5,089108	12,78749	34,13234	16,81055	14,53567	17,47071	4,049583	13,69564	2,957767	5,350354	21,34201	82,54249	45,41363	23,54871	77,1759	22,54152	14,29936	38,7156	12,24566	11,03296	30,09802	21,31714	12,72042	22,7933	11,17457	8,47335	0,9879945	0	27,59574	85,15514	33,55735	12,23724	77,92164	35,07475	8,867085	65,65187	15,72606	12,91411	34,76859	9,69351	9,16715	19,77309	3,952669	8,347908	7,262723	0,2100603	24,95683	64,71119	69,76888	16,22575	78,97395	15,42779	6,894272	51,57846	9,240993	14,57166	32,43666	12,75828	7,944159	34,09814	2,865757	5,825666	3,738948	0,2638705	19,38426	69,90668	50,98751	5,908144	88,85493	16,11123	6,389603	59,64481	5,46578	9,990121	31,68511	5,117085	7,477412	22,07898	3,217217	9,343571	0,346969	0,3976017	13,16057	41,20621	30,89543	4,564752	39,00558	9,834977	8,540769	53,95979	3,070153	10,80328	37,71884	8,454215	6,620179	2,583444	3,593128	3,857137	8,037205	0,26615	10,96016	32,33284	31,37137	13,91889	21,13651	5,379089	8,054956	38,17902	6,134504	7,307139	7,055842	3,419609	4,170604	5,961815	4,332656	8,898928	3,573235	1,252694	16,22064	13,21086	37,80449	23,96994	27,56424	18,84905	24,97914	35,54667	23,02691	15,59295	8,705445	15,78208	20,56753	11,04001	8,340724	55,06707	11,22914	5,270571
8/18/2019 2:05:00 PM	69	19,41099	68,72169	30,79866	15,00249	77,43285	15,09104	22,42174	42,23806	5,323345	13,45173	35,72606	17,6233	15,31789	18,26688	4,123011	12,49786	3,121339	4,344262	21,71177	82,87583	49,30544	23,67105	77,7401	23,01213	13,28643	41,70501	12,01163	11,41509	30,33758	21,75046	10,61298	23,57876	11,17927	9,741932	1,099276	0	28,60846	85,67501	36,08339	11,79764	78,65412	34,11431	8,975534	67,21493	16,88371	12,31184	36,75605	9,500719	9,432747	22,14481	4,094759	8,145792	6,519535	0	26,91949	64,07397	71,71743	17,65818	79,3098	15,41162	6,67461	53,08031	9,244791	14,91531	34,00911	12,75641	8,093086	37,42582	2,900088	4,920078	3,592783	0,2077117	20,26387	69,688	53,56508	6,185551	89,18063	16,74825	6,758676	59,80555	5,794928	9,999172	30,53838	5,26919	7,533985	23,80657	3,208789	9,240026	0,4489252	0,3877929	13,49711	41,52388	33,13937	4,182969	39,03687	10,18485	8,389078	55,90787	2,67794	11,3733	37,72505	8,301836	6,417233	2,795853	3,480258	3,915368	7,903543	0,2682913	11,01949	34,40512	33,38072	14,75174	21,13361	6,148596	7,838473	39,17986	5,830363	7,468847	7,503868	3,413876	3,849124	6,024329	4,331965	8,551129	3,517835	1,249862	15,76778	11,39022	38,16914	24,83967	28,93595	18,73881	25,69214	37,32027	24,30641	16,39534	9,172262	16,19619	19,95918	12,67152	9,220062	54,78282	11,07296	5,457836
8/18/2019 3:05:00 PM	70	20,32189	69,83898	30,22906	13,85058	78,60895	16,99436	22,5362	43,19712	5,202738	13,76872	36,49308	17,3644	14,66408	18,38314	3,950735	12,74688	3,266468	4,261854	22,45925	84,04654	49,29653	22,94954	79,06837	23,09433	13,16569	42,44287	12,97504	11,90698	30,43159	22,156	11,00741	24,4847	11,27611	9,150158	1,135334	0	28,72106	86,58612	37,66406	12,98112	80,22893	35,31561	9,108644	67,42505	16,42373	12,81588	36,9458	9,654412	8,638373	21,92101	3,967313	8,100065	6,511315	0,2417661	27,20719	65,31809	74,23699	16,84391	80,25206	16,00872	6,886397	54,13454	9,268624	15,37957	36,91949	12,44868	8,692044	37,01447	2,721734	4,893277	3,612401	0,2146883	20,843	69,26082	54,50638	6,600906	89,87449	17,20961	7,511605	60,01948	5,696287	10,13207	30,54591	5,041032	7,653419	23,79967	3,143167	9,216402	0,5788572	0,2412826	13,44538	42,89187	32,94803	4,11928	39,0929	10,32431	8,540355	55,01775	2,862097	11,63199	37,81748	8,430939	6,304639	3,035754	3,586635	3,896856	8,026222	0,2825901	11,74963	35,16717	33,42376	14,72584	21,21988	5,93004	8,137917	39,36132	6,306436	7,278197	7,774163	3,467272	3,977813	5,832504	4,321743	8,476252	3,460226	1,205999	15,95919	11,14031	38,46817	24,54175	29,51522	18,8141	26,07821	37,04147	23,44344	16,17409	9,210599	16,57708	21,29421	11,76945	10,07965	58,06407	11,29656	5,417565
8/18/2019 4:05:00 PM	71	20,75514	70,13754	35,32797	14,8327	78,19304	14,88257	22,41593	44,26572	5,182085	15,20647	36,19143	16,92315	15,2122	17,45407	4,829521	12,20201	2,79005	5,047248	23,23435	84,82323	49,67286	23,52737	78,78703	23,10849	13,35378	42,04437	12,19572	12,08071	28,95999	21,46144	11,25939	23,26522	11,08954	8,450556	0,8086733	0	30,90655	87,31026	36,0666	12,99714	79,33176	37,13203	9,456372	68,08349	15,35837	13,50796	36,09651	10,02024	9,466043	19,9962	3,826536	8,821218	6,337036	0,2047414	26,34685	66,33849	72,29927	17,79281	81,01252	15,83748	6,754808	54,20328	9,521511	15,37025	33,75905	12,63408	8,711524	35,71273	2,797994	4,906678	3,505126	0,2093695	21,20683	70,82166	53,47039	7,789567	89,93328	17,39742	7,469331	60,82429	5,446992	10,19148	30,81689	5,132557	7,97096	22,74294	3,460088	9,234846	0,3980162	0,4264064	13,76734	43,84194	32,79592	4,228766	39,44511	10,04704	8,781844	54,1427	3,335337	11,41806	38,1402	8,621794	7,003275	3,042178	3,695499	3,97878	8,071813	0,2698801	11,68566	35,99905	33,3783	15,52974	21,70652	5,90317	7,949824	38,86592	6,310995	6,9371	7,196411	3,407314	4,30399	6,050578	4,637144	8,615993	3,566948	1,193151	16,45889	11,44438	37,32483	25,52754	28,49318	18,55714	25,97929	36,76552	23,0618	16,34616	10,66085	17,09805	23,72216	11,94152	10,13898	56,62529	11,98379	4,930027
8/18/2019 5:05:00 PM	72	23,67422	69,32678	31,92488	14,18539	79,27242	15,64752	22,97407	44,3759	5,136909	14,01456	36,85697	18,06719	15,97204	20,94282	4,660768	14,24293	3,366559	3,578968	23,60529	85,67363	48,67727	24,54016	80,29213	24,07701	13,54692	42,81782	11,92743	12,81706	31,17388	22,56915	11,32122	24,57642	11,41502	9,144562	1,034414	0	34,16881	87,95536	36,64007	13,55092	81,00408	36,8102	9,367333	71,66785	16,9152	13,13619	37,48239	10,19148	9,62395	22,96516	3,973185	8,152561	6,402382	0,2057775	28,55424	67,27384	73,56032	18,3763	81,8681	15,99856	6,737677	55,28563	9,634313	15,41439	35,72557	12,50767	8,870675	38,99218	2,894148	4,841194	3,572751	0,2090241	21,27425	72,88468	54,18483	7,372624	91,62861	19,17454	7,726431	61,32039	5,830916	10,48595	30,97432	5,408516	8,187376	24,49678	3,563771	9,182761	0,4972093	0,2839025	14,11189	43,61682	35,90234	4,202724	40,51075	10,27838	8,942307	55,00035	3,073055	11,76137	41,32011	8,354955	6,207518	3,434047	3,964412	3,840628	7,860578	0,26166	11,87569	37,40633	34,78379	15,92051	21,59662	6,147629	8,040314	39,36029	6,266302	7,501796	7,630692	3,513414	4,396137	5,839413	4,37203	8,298726	3,432665	1,168559	16,08595	11,60229	38,57075	25,09388	30,21006	19,48124	26,83714	37,78735	23,08832	17,88627	10,28501	15,56449	21,72234	13,64286	11,11717	57,31709	12,08402	5,492374
8/18/2019 6:05:00 PM	73	22,77382	71,09472	31,0483	14,87242	79,51785	15,40748	22,49883	43,21618	4,911998	15,22996	36,65651	17,02517	16,0159	18,20996	4,819988	12,40716	3,085143	4,821024	24,60033	86,79231	52,64126	26,33462	81,03137	24,70491	14,15879	41,00436	12,03533	12,49503	29,21702	21,12794	12,5199	23,86936	12,01073	8,429902	0,944822	0	31,2795	89,49788	40,87471	14,14408	81,37614	38,79007	9,777644	70,39084	16,15198	14,10857	36,00886	10,49286	9,814738	21,09499	3,784262	8,141095	6,310648	0,2106129	27,72049	67,63726	75,11321	19,17827	82,76595	16,4785	6,693261	55,24681	9,614487	15,85378	35,03986	12,39362	10,00276	37,23357	3,015515	4,998688	3,48164	0,2054321	21,957	72,6825	54,98875	7,81257	91,67047	18,12086	7,941604	61,5444	5,535823	10,31941	30,02591	5,365827	8,123758	23,17667	3,83821	9,047994	0,3969109	0,3812307	13,64549	45,61665	35,20025	4,515846	41,49778	9,910823	8,872611	54,84251	3,405932	11,66418	38,84699	8,178949	6,64394	3,10034	3,536832	4,015321	7,980286	0,2894977	12,24532	36,76683	35,21006	16,2719	22,02379	5,720878	8,191728	39,58582	6,275695	7,290216	7,039954	3,318205	4,284925	5,944477	4,516813	8,598447	3,577103	1,184999	16,14038	11,38705	37,68201	26,70804	29,06361	19,159	26,73975	37,38561	23,45594	18,07713	10,53568	17,37476	22,35687	12,29754	10,70761	59,18386	12,19013	5,021552
8/18/2019 7:05:00 PM	74	21,62163	72,65846	32,10841	16,08712	81,14279	15,86981	23,35137	44,89162	5,181808	15,15874	37,99817	18,26605	15,10686	19,6482	4,686878	12,77043	3,848986	3,758151	24,55066	86,23107	50,00974	27,21569	82,67146	24,18746	14,24576	43,08225	12,09528	13,23946	32,42789	23,0745	11,81304	25,07364	11,8692	8,908875	1,025365	0	31,36515	89,20445	37,25485	13,72375	82,38008	39,50348	9,909718	71,49384	16,92031	13,2617	38,54926	10,58528	9,928506	23,19456	4,1619	8,142615	6,273901	0	28,57468	67,59319	74,38882	18,86011	83,96455	17,52065	6,87576	55,39	9,789803	16,27369	37,10654	13,59472	9,324714	40,3125	2,827973	4,818468	3,473834	0,2617982	23,07112	72,49793	56,53791	8,161196	92,50062	18,53538	7,027658	61,35873	5,773237	10,67501	31,58757	5,763636	8,322489	26,02109	3,657576	9,176544	0,5016302	0,3807471	15,1758	45,92113	36,41047	4,535395	40,86137	10,87512	8,840489	54,94847	3,459121	11,90028	41,36791	8,177567	6,631438	3,254863	3,757875	3,878689	7,959495	0,2756825	12,07194	37,5831	36,01211	16,6925	22,61639	6,128703	8,309019	39,83954	6,364252	7,623231	7,965987	3,525572	4,360563	5,876437	4,492291	8,582492	3,434599	1,20068	16,0179	10,87126	38,70248	26,3121	29,99344	19,07024	27,70336	38,02732	25,10375	17,63622	11,98366	17,2954	21,99934	13,60536	11,183	57,73616	11,69547	5,631632
8/18/2019 8:05:00 PM	75	23,46119	71,52243	32,66585	16,92971	81,86263	16,41046	23,50561	45,34504	5,261798	14,90405	38,65827	18,59023	15,31768	20,15922	4,898458	12,53702	4,082394	4,934793	26,40673	87,00438	49,51834	26,7173	84,85059	25,68282	14,35386	44,27484	12,03077	13,61744	34,97002	22,20511	11,9934	25,29917	11,64567	9,160933	1,160685	0	32,11518	88,88747	37,12249	14,00883	83,11318	40,55476	10,26242	71,75272	17,38644	14,17447	38,05627	10,80128	10,19127	23,08514	4,113064	8,2072	6,411223	0,3014478	29,25537	69,35946	75,449	18,66808	83,80658	17,74985	6,867678	56,4448	9,794984	16,875	37,2505	12,905	9,326233	41,29103	2,923643	4,870898	3,543739	0,2108201	23,65336	72,69507	59,47937	7,804833	93,33955	19,92761	8,010334	61,4039	5,908834	10,71121	31,97765	5,542799	7,740384	25,76364	3,292233	9,239749	0,4925812	0,3937334	15,30539	46,65934	38,20237	4,852592	42,72298	11,37296	10,01824	55,51393	3,543394	12,05322	40,35491	7,976486	6,705349	3,441092	4,10512	3,708209	7,844551	0,2824519	12,82473	39,7429	37,62869	16,83963	22,63511	6,817322	8,278073	41,07027	6,396994	7,671723	8,435083	3,438398	4,108573	6,089951	4,754227	8,060553	3,452766	1,205032	15,69394	11,81787	39,80942	26,84882	30,5455	20,66051	27,87315	40,19327	24,58126	19,90115	12,18723	17,67034	23,6602	13,72714	11,01839	59,52261	11,55241	5,597784
8/18/2019 9:05:00 PM	76	22,44826	71,99111	32,20001	16,27003	82,54544	16,66991	23,48813	45,76723	5,582726	14,7773	38,1136	18,49304	15,4818	20,59516	5,071977	12,10896	3,459052	3,685138	25,67557	87,23557	51,14886	28,03824	83,81943	26,29745	15,03122	44,27588	11,96839	13,65309	33,75904	23,04535	11,95706	25,76661	11,77422	9,22469	1,291791	0,06928327	34,72535	89,2144	38,20444	14,22034	83,66351	41,92108	10,55468	72,37082	16,97357	14,40594	38,9479	10,93032	10,81199	23,62601	4,545756	8,110563	6,238948	0	30,71825	69,53802	76,2364	19,19927	83,73653	18,53269	6,888055	57,02531	9,677415	17,08402	37,03864	13,01006	9,360703	41,47291	2,911901	4,859154	3,52419	0,201633	23,76257	73,72617	60,66748	7,715102	93,79193	20,22263	8,263152	62,17824	6,167799	10,56767	33,06912	5,754725	7,956179	25,55613	3,476735	9,184351	0,4395308	0,372458	14,79623	47,00031	37,82466	5,268982	41,84143	11,32232	9,293629	56,21242	3,528197	12,13887	40,29441	8,717397	6,682899	3,336511	4,208457	3,792275	6,99692	0,2767877	13,34059	40,83824	37,26818	16,73174	22,5822	6,396303	8,264532	41,06308	6,803368	8,157673	8,360549	3,549956	4,310828	6,311685	4,819781	8,358753	3,530269	1,22237	15,74789	11,3454	38,84402	27,09183	31,36267	20,44886	29,7954	39,93307	24,27263	20,09733	11,94753	18,33568	21,90263	14,13151	10,91996	59,99372	12,26639	6,046779
8/18/2019 10:05:00 PM	77	22,68029	73,19145	32,97766	15,28881	82,75546	17,09777	24,74248	46,30685	5,428755	14,92374	39,84879	18,4453	15,82242	21,02053	4,834218	12,03173	3,334162	2,037329	26,69105	87,74785	52,30301	27,11152	83,77322	27,41704	15,4693	44,73322	11,81186	13,81024	33,36836	23,39184	12,11635	25,8448	11,40031	9,146635	0,9721762	0	32,62966	89,50466	38,86964	14,47184	83,90356	42,78079	11,08595	74,08122	17,47133	14,36333	39,30696	10,81876	10,9098	24,34364	4,452503	8,075749	6,790175	0,3212036	30,31091	70,5841	80,04179	19,71126	84,52504	19,36409	7,142187	58,07389	9,84154	17,23309	37,33069	13,36379	9,495884	42,43445	3,207269	4,790355	3,511481	0,2090241	24,45596	73,12949	61,61514	8,205956	93,91261	20,6958	8,450832	62,25486	5,964647	10,72965	32,6108	5,85005	8,044389	26,13457	3,530269	9,106433	0,4297221	0,453346	15,21517	47,39943	38,13336	5,419016	42,01557	11,6132	9,51329	55,79078	3,504158	12,03339	41,2136	9,141109	6,597107	3,170314	4,290036	3,921654	6,970255	0,2649066	13,89237	41,50586	38,23235	16,26658	22,71317	6,542192	8,133151	40,93163	6,81808	8,196218	8,259214	3,645004	4,611655	6,396027	5,005043	8,243397	3,407452	1,20137	15,59986	11,92715	38,59223	29,0623	32,10427	21,11744	29,04606	41,25421	27,57999	19,50044	12,91238	18,26308	24,06464	14,09483	10,65491	60,7477	12,35646	6,323773
8/18/2019 11:05:00 PM	78	24,21758	74,66009	33,23545	15,85848	83,55548	17,82639	26,34816	46,23515	5,590117	15,81123	40,98771	18,91475	16,31797	21,69064	4,85722	12,10958	3,813343	2,011356	26,93579	88,7688	60,94828	27,35591	84,25142	29,71064	15,41349	44,64351	11,97468	19,17876	38,84325	23,47066	12,02966	26,03787	11,91506	9,197405	1,002501	0	33,61289	89,77081	38,03817	14,66774	84,3493	44,55294	10,48008	73,47142	17,49717	14,64889	39,7639	10,97964	11,15744	23,67036	4,471499	8,208582	6,583568	0	30,37923	71,05907	77,79559	18,46838	85,71252	19,56081	7,163532	58,85596	9,996133	17,85892	37,02144	13,48869	9,686534	42,38465	3,255968	4,750428	3,522395	0,204396	24,97672	73,24616	63,98617	8,375401	94,53063	21,1946	8,187236	61,75274	5,657259	10,66665	33,98396	5,82912	7,856985	27,50518	3,608602	9,147532	0,5510196	0,4404289	15,27126	47,57343	39,9122	5,506604	42,05038	11,76683	9,083015	57,2896	3,769618	12,78162	41,10329	9,298739	6,849511	3,264672	4,362981	3,622072	6,981514	0,2644922	14,30917	43,32788	39,92091	16,71226	23,5119	6,872307	8,344523	41,3972	7,24504	8,338446	8,505333	3,853752	4,481377	5,805634	5,091043	8,28574	3,629531	1,196052	15,31754	11,12021	38,63064	27,29802	31,15481	21,51691	28,23932	41,21187	24,35241	20,03993	12,4026	17,52183	25,13539	14,57049	11,28405	60,23672	12,09894	6,100243
8/19/2019 12:05:00 AM	79	23,12051	74,36623	35,44353	15,42973	86,39941	18,80851	25,71742	47,32296	5,798657	15,03019	40,00608	18,76962	18,21915	21,39845	5,062997	11,77684	3,264948	1,871892	26,9657	88,49635	51,73402	27,88669	86,00588	28,25838	15,67639	45,5774	12,84573	15,31112	35,16951	22,79606	13,28063	25,85302	12,01453	8,721402	1,101625	0	33,39025	93,26115	39,3397	14,52863	86,17043	46,0369	10,19044	74,27671	18,5503	14,67168	40,30331	11,18396	10,69518	24,90758	4,52082	8,069463	6,579147	0,1630194	31,33897	70,65194	77,94803	20,67253	83,33327	19,19858	7,66972	58,21148	10,26415	17,79178	37,26086	14,54161	9,545066	41,69955	3,441023	4,76528	3,503675	0,2096458	25,05989	73,76161	65,85773	8,810097	96,28344	21,59103	8,310744	59,9944	5,2303	11,35596	31,79218	6,020322	7,860646	27,40986	3,919789	9,157271	0,6611959	0,4902326	15,02874	47,09017	39,87511	5,140777	41,03123	11,96666	9,045785	56,54641	3,441575	14,42909	41,1546	9,605921	6,578802	3,023804	4,510527	4,316285	7,016815	0,2789981	15,08379	42,46166	41,8033	16,85359	23,24879	6,748453	8,684516	41,02005	7,76843	8,042315	8,02028	3,690802	4,646537	6,103629	5,06203	8,729553	3,021939	1,200265	14,94032	11,0836	38,34521	28,81307	30,9366	21,92377	33,6401	39,6837	24,27961	26,34871	13,78495	18,57206	23,47494	13,58608	11,99782	60,97307	12,18633	6,357689
8/19/2019 1:05:00 AM	80	23,28933	73,50465	33,63132	16,87984	84,89342	18,95785	26,50966	48,00529	5,819656	15,43919	39,53208	19,67472	17,02766	21,72946	5,087589	12,78542	2,918877	1,781609	27,64561	88,57268	53,28139	30,26732	85,28115	28,83883	15,3221	45,7454	12,61971	14,9475	35,711	23,62111	12,35618	25,57741	12,42602	8,701302	1,076481	0	34,52213	90,22845	40,39795	15,45369	85,11971	45,88438	11,25449	73,28319	18,78986	15,85813	40,08849	11,25898	11,71931	23,60107	4,529109	8,600657	7,278887	0	31,1754	72,72145	79,35641	21,47284	86,0838	20,43007	7,1531	59,06651	11,04187	17,82003	37,49075	13,93285	9,413683	41,64857	3,661859	4,853836	3,47342	0,211649	24,35358	74,90737	63,43549	9,007723	94,98936	21,11047	8,469137	61,69229	5,669968	11,13934	32,93511	6,005263	8,011715	27,83308	3,887116	9,016013	0,4719966	0,4304819	15,29703	49,27387	40,03924	6,014174	43,05462	12,44025	9,656623	57,52577	3,482331	12,93186	42,60285	9,654137	6,685179	3,074989	4,184557	3,787301	6,881079	0,2800342	15,17076	44,76196	42,69231	18,08963	24,00827	7,093557	8,999434	42,49185	7,747569	8,526608	8,733767	3,619101	4,062224	6,343321	4,895074	8,122029	3,621725	1,214702	14,99268	11,58025	39,91918	29,48296	31,31376	23,32387	29,7438	42,75261	25,20391	24,02506	13,45553	18,81473	24,06416	14,31546	12,06054	60,70272	11,86512	6,181822
8/19/2019 2:05:00 AM	81	23,16873	77,28007	33,61945	15,61941	87,02981	20,34759	25,98247	48,64093	6,157714	16,71599	41,27894	19,4831	17,31985	21,76268	5,346969	11,84675	3,924901	1,716125	27,01812	88,65834	52,21658	29,05601	87,59499	28,90473	16,76558	46,02716	12,24649	14,98232	35,98247	24,12032	12,28117	27,06351	12,70688	8,844703	1,123522	0	34,34509	90,54295	40,27167	15,34255	88,14614	46,38933	11,09865	75,10465	19,57836	15,45279	40,66251	11,57777	11,23833	25,90351	4,61801	8,065042	6,533488	0,4503067	31,24289	70,1805	79,69241	20,04739	84,77267	19,90219	7,929516	58,1766	10,32652	17,82811	37,48183	14,91227	9,269866	42,2496	3,711456	4,686602	3,516868	0,2681532	24,95116	74,91276	62,50974	9,580502	94,91186	21,1707	8,29617	60,13552	5,44637	11,82057	32,89947	6,25532	8,232553	27,69853	4,152852	9,227453	0,5081234	0,5164816	15,48885	47,86417	41,23267	5,827463	43,56792	12,29989	9,59487	57,20249	3,326495	13,91468	42,04458	9,78994	6,336898	3,057236	4,495123	4,262198	7,019854	0,279827	14,78137	44,49734	44,51176	18,3924	24,6913	7,222315	8,847674	42,06918	7,95003	8,152078	8,453387	3,687348	4,110715	6,33593	5,024245	8,772934	3,164235	1,154261	14,65303	11,33793	38,72285	30,40548	31,25926	23,17515	28,87883	40,55102	25,11218	19,39462	14,87877	18,64397	24,67175	15,21048	12,17914	61,7669	12,37159	5,717424
8/19/2019 3:05:00 AM	82	23,00702	74,08447	34,34475	17,26417	85,34414	19,56344	27,57343	47,1294	6,554004	16,27259	40,92901	20,15245	17,0796	22,30438	5,247499	12,78004	3,133842	1,751492	27,6653	88,71989	51,62487	29,29549	86,59621	29,82565	15,88942	45,68724	12,61052	15,94579	35,27299	24,9149	12,57813	27,14826	12,91701	8,82246	1,03248	0	34,31532	91,65948	39,04917	16,14673	85,65795	49,17627	13,05012	74,12993	19,54776	16,10798	39,96581	11,66349	12,08133	25,58169	4,689641	8,087768	6,07952	0,2432858	31,71281	71,52223	79,30856	22,20484	87,43707	20,38648	7,188744	60,77448	10,4653	18,33568	38,09309	14,80797	9,982524	44,32084	3,709383	4,708499	3,634643	0,2097839	24,67804	76,01383	63,50417	9,446838	96,71309	21,33801	9,218957	62,6394	6,284953	11,39099	33,53317	6,304708	8,139783	28,82516	3,940719	9,039567	0,4447806	0,4630858	15,69131	49,8041	42,86286	6,131811	44,02071	11,99637	9,827172	58,99177	3,793034	13,27255	42,73272	9,818607	6,716126	3,464578	4,020433	3,730313	7,084371	0,2666335	15,48913	46,13678	44,2441	17,86403	26,292	8,223572	9,111131	43,05848	7,595879	8,479568	9,301435	3,825845	4,059047	5,940056	4,955585	8,272478	3,520806	1,190733	14,44256	11,49992	40,54971	29,43682	32,21631	23,81915	30,04608	43,19829	25,66458	21,68042	13,11188	18,5492	24,33487	15,28148	11,8817	61,917	11,82002	6,280048
8/19/2019 4:05:00 AM	83	22,07953	73,96759	33,61792	17,35916	85,97349	19,43337	26,33627	47,95853	6,011964	16,25048	42,11221	20,31692	17,36586	22,90506	5,611254	12,12015	3,253274	1,635582	28,36614	88,88416	50,91747	31,0465	86,48003	30,1988	16,097	46,48866	12,43472	17,97856	35,54812	24,6292	13,16209	27,05121	13,80567	8,828885	1,092852	0	33,91447	91,46987	39,50819	16,50751	86,45613	48,36621	11,40445	75,05127	19,91317	16,52299	40,80584	11,39409	15,5464	26,36916	4,427291	8,156775	6,246616	0	31,24696	72,20027	79,36319	21,01362	87,71953	21,21898	7,966471	61,47077	10,37501	18,55327	38,70842	13,94514	9,701039	44,36885	3,763816	4,657383	3,289815	0,2113036	24,155	76,02986	64,21841	9,366159	97,28137	21,6304	9,258262	62,34776	6,688495	11,95361	34,14353	6,526996	8,174805	28,42734	4,223793	9,054901	0,4964495	0,375152	16,11033	50,3371	42,68838	6,562984	44,15935	12,60382	9,598116	60,31892	4,176751	13,59679	42,92862	9,933135	6,852412	3,720781	4,596941	3,822461	6,970325	0,2832118	15,38772	47,2389	45,81047	19,06381	26,68131	7,994723	9,198995	42,92371	8,36124	8,866256	9,032591	3,906595	4,055869	6,136785	4,79519	8,212795	3,447171	1,169734	14,56351	11,3628	39,48663	30,50301	32,56107	23,72147	31,78354	43,8541	26,07399	25,21496	14,60938	19,36029	27,84738	14,33874	12,82632	60,41383	11,70749	5,947447
8/19/2019 5:05:00 AM	84	22,8516	73,66455	33,10096	18,07312	88,82606	20,00856	27,53067	48,32111	6,054791	16,57272	42,04016	20,38683	18,08818	22,80097	5,978877	11,8464	3,669941	1,687044	27,13935	89,67244	50,02031	31,20738	86,61693	30,63363	15,7492	46,45232	12,5918	15,8497	36,44866	24,83256	13,83192	27,57218	13,66213	9,019258	1,076066	0	33,987	91,37372	41,68248	16,72732	87,28801	48,75422	11,38622	75,41985	20,06535	16,64463	41,6963	12,39756	11,98877	26,43526	4,562748	8,048879	6,366946	0,2368617	31,74203	72,4075	79,57271	21,71771	88,52641	21,58412	8,201744	61,61997	10,43035	18,16375	38,80727	14,47937	9,894451	46,02778	3,535864	4,784345	3,796142	0,2119943	24,64896	76,69934	64,61014	11,34609	97,31522	21,43471	8,910948	62,7895	6,669223	12,0316	35,41771	6,308507	9,404634	28,58691	4,318841	8,988796	0,4448497	0,3569159	16,22824	51,24773	43,63285	6,747278	44,55688	12,32752	9,955377	60,18367	3,766095	13,5074	44,97216	9,782757	7,110619	3,922966	4,667606	3,729623	6,912785	0,2678078	15,69449	49,60917	47,95293	19,89065	27,04293	8,389976	9,034731	43,45222	8,135777	8,837727	9,696204	3,944726	4,093377	6,209314	4,855839	8,150628	3,449795	1,147146	14,88824	11,44383	39,74068	30,32183	33,68293	23,55631	29,22718	43,2892	26,17788	20,98171	14,01263	19,14677	25,84494	14,57774	12,93242	60,82664	11,3666	6,001396
8/19/2019 6:05:00 AM	85	22,14046	74,49049	35,59281	18,36041	87,42678	19,12522	28,39308	47,37456	5,808328	17,25333	42,68741	19,93182	18,9193	21,743	6,282535	11,96722	3,412563	2,035878	27,28753	89,12612	50,35678	31,88342	86,6628	30,59917	15,80888	44,19368	13,23158	15,6174	33,12314	24,18193	14,64695	25,73173	13,63368	7,79385	0,8372017	0	34,25951	91,91962	39,58803	17,66848	87,30403	50,06755	11,21173	74,59225	19,35027	17,90651	40,06942	12,951	12,57599	23,40952	4,34433	7,969786	6,508896	0,1974193	29,97154	72,97303	79,83284	22,93269	89,55585	21,45032	8,147312	61,64243	10,04967	18,15215	37,27253	14,38232	10,36113	42,70833	3,424859	4,773914	3,17736	0,2092313	23,21439	75,90117	64,3712	9,57912	97,6988	21,15972	8,962754	63,11561	6,453912	11,95603	34,52386	6,190319	8,486062	28,49656	4,341153	8,305358	0,4575596	0,4028515	16,55276	52,04313	42,11269	7,374627	45,4452	12,49475	10,45445	58,32692	4,378937	14,09441	44,29895	9,5575	7,610177	3,334991	4,586304	3,960061	7,076702	0,280656	14,89493	48,0732	46,07855	19,52365	27,74335	7,790879	8,932638	43,29527	7,707435	8,677816	8,968833	3,396538	3,702821	6,702172	4,990882	8,219635	3,663033	1,18645	15,53044	11,38767	42,26984	32,07069	32,86562	23,74282	30,5667	43,16569	26,62404	20,71818	13,61496	18,95564	25,76025	15,26574	13,12196	60,61803	11,68829	5,853642
8/19/2019 7:05:00 AM	86	23,94127	75,86104	35,23866	20,40437	89,6723	20,45749	29,48601	50,87305	6,149909	16,46421	43,8445	19,47703	19,0864	23,51694	6,181062	11,91997	3,131839	1,820568	27,41787	89,91608	51,13284	32,05377	88,37395	30,78242	15,88556	46,73464	13,3428	16,14963	35,24784	24,62741	13,9345	27,67642	13,36462	9,180204	0,850257	0	34,2144	91,81498	45,60752	17,02759	88,61337	50,78941	11,43001	78,34259	20,65001	16,60913	41,08436	13,59741	12,51962	27,71669	4,554736	8,006881	6,245994	0,2429404	31,96853	71,01749	78,48496	22,46062	87,62482	21,59041	8,793655	62,73368	11,96349	18,39937	37,31895	16,07489	10,1262	46,40922	3,494419	4,546515	3,153114	0,207159	25,24025	77,17058	64,72197	11,26002	97,73859	22,36088	8,578138	61,93703	6,139686	12,83543	34,25502	6,016178	8,727827	30,98662	4,188287	8,544844	0,5501217	0,4771082	17,24262	52,01419	44,12371	7,610937	43,66967	13,24077	9,440485	60,53541	3,71111	13,84622	44,60703	10,17531	7,387475	4,420314	4,738478	4,082394	6,98117	0,2819684	17,37117	48,60556	48,49359	20,3735	27,39908	9,114168	9,063675	42,82521	7,990233	8,959301	8,893126	3,884215	3,965587	6,357552	5,17497	9,522755	3,033889	1,170839	14,84085	12,35183	40,58024	33,06117	33,16023	22,7352	30,43373	42,46747	27,64327	22,98153	14,17744	18,95806	30,17283	15,29067	13,25065	62,08776	11,87541	5,730272
8/19/2019 8:05:00 AM	87	22,39134	74,58817	34,29722	20,32466	88,86211	20,046	27,76332	48,75552	5,807085	17,36496	43,63216	21,27197	18,4768	24,83504	6,863327	11,98006	3,06297	1,819463	28,4987	89,55019	51,16581	35,31651	87,72746	32,06579	15,92741	48,01365	13,31765	16,13665	35,80964	25,28673	14,41016	28,26439	14,12888	8,704686	1,049472	0	36,18051	93,71678	40,50605	18,18468	87,97118	51,45495	11,56734	77,66903	21,1477	17,44778	42,71503	13,53953	12,67311	26,8712	4,866407	8,084314	7,006796	0,2111655	30,95857	72,86735	81,18355	22,23219	90,04159	23,18889	8,221776	63,3392	11,25214	18,72265	39,12508	14,90081	11,09997	46,53688	3,441092	4,633759	3,19304	0,2673243	25,77158	76,46925	63,79808	10,58473	98,37112	22,47811	8,611917	64,0976	7,071522	12,10634	36,60546	5,977081	8,605149	30,86062	4,050619	8,310745	0,484154	0,3926283	18,52903	51,32716	44,33272	7,364335	45,58128	12,9443	9,891344	60,69511	3,880553	14,07383	45,37502	10,23666	7,235024	4,282438	4,478614	3,660201	7,123467	0,2775475	15,56221	49,79305	49,14608	20,48443	28,49076	8,95108	8,907079	44,11003	7,935663	9,377349	10,23555	3,813066	3,829783	6,062667	4,526346	8,290575	3,694048	1,180302	15,94372	11,32129	40,95975	32,00182	34,32652	24,98314	33,38742	44,56282	27,95604	20,80853	13,95806	19,18739	24,58423	15,56076	13,10504	60,92831	12,04403	5,662646
8/19/2019 9:05:00 AM	88	23,31669	77,0481	37,83847	18,09129	90,00484	22,39328	32,0937	51,34809	6,073787	16,83728	44,01525	20,7224	19,04661	24,68411	6,707697	11,71716	2,648306	1,774011	28,63271	90,23209	52,25077	32,79724	89,22662	33,54941	16,21208	47,53868	13,73052	16,10494	37,34859	24,81999	14,05649	28,90487	14,53982	8,579935	0,9307305	0	34,75589	91,95921	41,67565	18,6611	88,78931	53,5159	11,7001	78,2358	25,00435	17,73969	42,62469	13,32097	12,46235	28,0361	4,73979	8,00619	6,602772	0,202531	30,88887	71,08747	83,66656	22,70412	88,31523	22,88675	8,959301	62,84842	12,10005	18,61434	38,14904	15,77262	11,31797	47,12934	3,720989	4,591208	3,458776	0,2057085	24,20866	75,99359	65,21371	11,1861	97,84642	22,60672	8,391288	62,43466	6,461511	13,01745	35,45362	5,982814	8,832752	30,66693	4,315112	8,486752	0,5352011	0,4155615	17,22812	49,89548	44,11113	7,766151	44,95558	13,39447	9,661044	60,50066	3,627321	14,34958	44,95489	10,4244	7,406403	4,229802	4,674445	4,012696	7,086304	0,2703636	16,34049	50,20032	49,70505	21,07558	27,35722	9,192087	9,165493	43,37512	8,158778	9,318151	9,496713	4,06554	4,266827	6,724552	4,979415	10,3766	3,303285	1,185621	16,14701	14,34854	39,30752	33,26308	33,19974	23,21867	33,73833	42,89995	26,5855	21,66777	15,63647	17,85643	27,76346	16,54323	13,84933	61,93681	11,90885	6,060662
8/19/2019 10:05:00 AM	89	23,75836	74,74159	35,04939	19,56282	87,97663	20,45452	29,00918	50,20032	5,802663	17,97075	42,7826	21,18604	19,81045	24,94888	7,42823	11,20248	2,840545	2,389478	28,68694	89,06622	52,86769	33,76644	88,5237	33,5521	16,75951	45,60061	13,51017	16,03884	35,6192	25,38945	14,12681	27,4895	14,48718	6,700099	2,433342	0	34,78469	92,61964	40,65733	18,72873	88,24982	53,53283	11,92964	80,36452	20,79783	18,3944	42,02407	13,46824	13,77825	25,04304	4,709536	8,061726	7,663297	0,2031526	30,32286	73,20596	81,39533	23,58684	90,53694	24,1954	8,069256	64,31263	11,3791	18,59651	38,04066	15,45922	12,02835	45,83858	3,565982	4,404012	5,857028	0,2079189	23,5972	77,14474	63,3334	11,63807	98,34266	22,70495	9,089162	64,80659	6,461926	11,85352	35,88894	6,048851	9,16266	29,72294	4,316216	7,886618	0,7885029	0,2769949	18,49269	53,22778	42,56991	8,496145	46,99464	13,38908	10,24108	59,65849	4,235467	14,52199	44,90364	10,35754	8,327254	3,743852	4,878081	3,655849	7,067514	0,2763041	16,74237	49,64426	47,27426	21,0465	29,28562	8,040866	9,369059	43,78959	8,516732	9,394342	10,15169	3,968349	4,253702	6,401414	5,029771	9,693373	2,760417	1,145005	15,75314	10,75023	40,68993	35,11867	35,54792	23,82433	32,15953	44,3357	27,12063	20,56221	13,81735	18,66165	26,10121	15,00456	13,2443	62,89209	12,4062	6,264851
8/19/2019 11:05:00 AM	90	25,48049	75,00124	36,56182	20,42689	88,56715	20,86062	29,40277	49,9285	6,424071	20,38013	43,97512	22,4312	19,91137	25,18513	7,297401	11,14425	2,74971	1,588956	32,67269	90,19701	52,37878	34,86897	88,80388	33,91723	16,45522	47,51112	13,19021	16,59725	38,35392	26,2205	14,33321	29,26261	14,41444	7,413655	4,285478	0	34,69503	92,95556	40,92652	18,40573	88,90515	52,98195	12,2992	77,97786	21,32177	18,12977	43,72099	13,03251	13,42659	28,18365	4,982938	8,043214	6,132847	0,2527492	34,2852	73,13543	80,60263	23,0133	90,34925	24,67355	8,211691	65,10397	12,01978	18,72928	39,62733	15,49555	13,31738	48,54823	3,541529	4,174335	3,858243	0,2079189	27,60403	77,49758	65,43262	11,80268	98,87641	24,03432	8,860107	65,14616	10,95042	12,08409	36,58716	6,192253	9,133925	30,89529	4,253012	7,955556	0,4328995	0,2801724	19,03038	51,54565	44,96588	8,980024	46,67689	14,26172	10,11384	61,2415	3,93091	14,84361	46,0447	10,46081	7,962119	4,70318	5,098778	3,544153	7,156278	0,2615219	16,14874	51,74044	50,11874	22,41428	30,13525	9,028515	9,531456	44,33452	8,671185	9,82731	11,15336	4,017394	4,482897	6,415299	5,076468	9,560124	2,724705	1,151705	14,8166	10,24094	40,90269	31,73968	36,0655	23,9946	33,47653	45,35671	28,125	20,54336	14,67659	18,37948	24,51958	16,26921	13,16935	61,87362	12,04652	6,35099
8/19/2019 12:05:00 PM	91	23,23317	75,05222	35,56408	21,23522	89,24859	21,41945	30,2962	51,78548	6,373647	19,14719	44,564	22,97027	20,23451	26,09106	7,585379	11,1698	2,930758	1,633234	28,9573	89,38246	52,64872	36,08933	89,41024	35,09415	16,75405	48,64231	13,04176	16,39106	37,1589	25,9049	14,32554	29,37583	14,55038	7,336497	3,191036	0	34,8957	92,72505	41,1466	19,60972	89,85764	53,19871	11,8156	80,32963	21,62218	18,30038	43,94645	12,89864	13,35875	28,9269	5,938191	7,892836	5,446577	0	31,81166	73,38169	83,24354	22,6921	90,98158	25,49168	8,389147	66,30746	11,86105	19,6015	39,66526	15,99566	11,8779	49,07853	3,733698	4,156651	3,493175	0,2033599	25,33523	77,41559	65,32473	10,81607	98,72099	25,10299	9,123357	65,5285	10,52139	11,87396	38,46755	6,318316	9,253358	30,75963	4,198787	7,901746	0,4355244	0,2778239	19,38999	52,01123	45,91008	9,321535	47,22709	15,82919	10,07951	60,75928	3,764575	14,39945	45,98786	10,24591	8,17743	5,07778	5,185539	3,581662	7,246492	0,2727122	16,56526	52,42091	50,56408	23,15332	31,05438	9,360011	9,75699	44,60288	8,80533	9,814323	11,08373	4,338804	4,620427	6,524508	5,065	9,725561	2,727122	1,13858	14,63742	9,995095	40,16005	31,8024	37,14149	24,25219	32,60403	45,00283	28,93768	21,19674	14,03853	18,70144	24,66795	16,48783	19,33853	62,80145	12,33008	6,448663
8/19/2019 1:05:00 PM	92	23,96462	77,6327	35,37971	19,11231	92,45503	21,41039	31,25594	52,88344	6,538738	17,86002	44,53236	21,76531	20,07156	27,12091	8,359512	10,93259	3,408419	1,581012	29,49353	90,22837	52,16601	37,0356	89,55294	34,41624	17,08064	50,12219	13,78447	16,30789	37,3041	25,86531	14,58444	29,58893	14,86233	7,053976	3,423615	0	35,93936	92,62068	41,29849	18,66276	91,07233	56,33537	10,98558	80,08158	22,33146	17,3785	44,3616	13,9439	13,02885	29,51274	5,087036	7,899261	5,715283	0,206261	31,71011	71,19247	81,4698	23,6153	89,50245	25,56774	8,890502	65,17387	12,95183	19,29722	38,81853	15,88486	11,76959	49,28941	3,931118	4,086331	3,522671	0,2101984	24,89073	77,00652	65,85896	11,90636	98,26861	24,93818	8,951358	63,55984	7,083541	12,60196	35,71915	6,582118	9,393027	31,45937	4,477647	8,123757	1,068468	0,2721596	18,3439	50,9214	44,7686	8,897202	46,59331	16,54578	9,846721	61,04671	3,801738	14,64847	46,06467	10,66382	8,399232	5,524633	5,016717	3,871574	7,087893	0,2833499	16,52914	52,71911	50,43497	23,82039	29,8432	9,900461	10,08752	43,42824	8,42037	9,697308	9,536362	4,407535	4,573524	7,170645	4,775572	10,21835	2,080225	1,158267	15,29509	9,916624	39,99434	32,18612	34,85667	23,09965	31,66681	44,32105	27,7589	23,65799	14,37383	18,57821	25,55074	16,24717	13,28146	63,91212	12,55761	6,759021
8/19/2019 2:05:00 PM	93	23,53621	76,63179	35,7376	20,19611	91,61762	21,75232	31,18852	52,23075	7,417662	18,38445	44,90696	22,62026	20,50377	26,15937	8,268056	10,94627	2,864307	1,641109	30,02362	89,93314	58,0696	37,00397	90,55013	35,00663	16,89566	49,62037	14,25709	16,12456	39,33949	26,94719	17,84738	29,42992	14,80251	7,276677	1,191078	0	35,52132	93,89713	41,96971	23,37319	90,77241	54,22393	11,10473	79,9942	24,61159	17,8527	44,46549	13,39081	13,146	30,1329	5,141399	7,818717	4,892034	0,05629697	32,1129	72,49165	82,49572	24,83449	90,22401	26,88979	9,303506	64,98577	14,64633	19,69303	39,70594	15,81019	11,79018	49,00164	3,793932	4,072654	3,654952	0,2530946	25,03454	77,46381	65,59122	11,99201	99,54749	25,35312	9,291419	64,20694	7,400393	12,63518	37,17382	6,198746	9,285132	32,90935	4,322295	7,998729	0,5083305	0,2112345	19,17496	52,544	45,38379	8,847328	47,19904	15,09733	9,967326	60,68399	3,80761	14,66899	46,41268	10,63474	8,807334	5,455833	4,954065	3,763469	7,128716	0,2847314	16,39444	54,50134	51,88212	24,37155	31,0168	9,945775	9,945912	44,44788	8,614886	10,13836	10,95539	4,738616	4,599705	6,923767	5,01872	10,32162	2,192888	1,144383	14,53471	9,961456	39,36899	32,49813	37,15496	23,49836	31,60387	45,23527	29,3339	22,2878	13,97892	19,50452	25,89474	16,4325	13,28968	63,3106	11,97392	6,686285
8/19/2019 3:05:00 PM	94	24,30261	75,14617	36,72027	21,79978	89,50273	21,3293	30,66852	52,63131	6,69713	18,80091	44,99897	24,19292	20,98164	27,34375	8,196839	11,07033	2,821135	1,587367	30,1014	90,16654	53,32145	37,52908	90,46169	35,13629	17,18108	49,99889	13,66269	16,8578	37,50283	27,34983	14,85322	29,81357	15,46046	7,046862	8,078304	0	35,37446	93,0886	44,04786	20,00594	90,24757	55,4434	11,36715	79,9857	22,09066	17,84379	44,30647	12,90244	13,93568	29,7793	5,154662	7,915976	5,025075	0,2346513	31,45212	74,13904	82,30348	25,88265	92,60589	26,04796	8,626906	67,29105	12,87785	20,26815	40,42026	15,31374	14,63362	49,95082	3,721886	4,267518	3,186202	0,2233919	24,79609	78,47743	65,51566	11,93185	99,0415	26,72241	9,906679	65,40631	8,144549	12,73037	37,26493	6,523265	9,003716	33,01897	4,280021	7,875843	0,4894038	0,3033129	19,20245	52,33706	46,13554	10,2044	48,85417	15,31271	10,71383	62,40771	3,733767	14,88402	47,04582	10,66969	8,914264	5,808397	4,921461	3,437638	7,980907	0,2688439	16,8589	55,13111	51,92038	24,742	32,07933	10,14789	9,932652	45,76847	8,529786	10,86469	11,21809	4,894521	4,545134	6,92287	5,398499	9,526483	2,647961	1,140376	14,54962	9,356694	39,49955	33,16099	36,43996	24,67859	32,09894	45,82428	30,52394	22,01826	14,56897	19,08599	26,41972	16,0293	13,41484	65,34517	11,73146	6,568096
8/19/2019 4:05:00 PM	95	24,14422	75,48885	35,79375	22,25796	90,42206	22,20145	31,52361	52,70951	6,748314	19,05981	45,65015	22,94865	22,27474	28,39951	8,435359	11,21857	2,90969	1,633856	29,77164	91,59663	54,32851	38,42397	89,83953	35,77386	16,95361	51,1077	14,43033	16,37828	38,30653	26,93814	15,32749	29,99675	15,75307	7,029316	8,095988	0	35,08013	93,01358	43,47197	20,44768	91,1274	55,17048	11,27839	79,87373	22,72933	18,50727	44,91579	13,11305	14,21951	30,83355	5,381645	7,879158	4,707946	0,2483974	32,62061	74,26269	81,75109	30,21282	91,7122	25,95636	8,58788	66,68746	12,95017	20,04055	41,72635	15,45065	12,5163	50,42952	4,023748	4,162384	3,337685	0,2030145	25,85834	78,39226	64,8099	11,74168	98,92035	26,23888	10,14603	66,25063	8,096956	12,64838	37,64299	6,476846	9,058493	33,66946	4,141938	7,893664	0,4965186	0,2654592	19,60268	53,13557	49,98626	10,11135	49,12128	15,66465	10,87278	62,37773	3,78288	15,19486	47,35743	10,80335	9,751464	5,736903	5,136356	3,366697	8,425826	0,2857676	16,37123	54,95124	53,52177	25,50419	32,53412	10,70306	9,9102	46,04519	8,364487	10,84798	11,40811	4,716995	4,408019	6,984623	5,209785	8,816452	2,676558	1,204203	14,24396	9,330239	42,75951	34,35014	36,72317	24,38433	33,255	46,37571	30,11356	21,71716	14,14539	19,35089	25,69117	15,67321	13,66683	62,79959	12,46035	6,806408
8/19/2019 5:05:00 PM	96	24,79111	76,73083	36,22044	21,87383	92,00949	23,27849	33,46555	52,91452	6,524923	19,59611	46,85539	23,15001	23,92601	28,48426	8,422855	10,85696	3,125553	1,655822	30,3536	90,36389	56,18763	38,76375	90,94475	35,73138	16,92916	52,33919	14,95973	16,58834	38,95965	26,9132	15,75839	30,56815	15,86407	7,21886	10,11653	0	38,42693	96,56209	42,96254	20,57526	91,29221	55,84134	10,83782	81,75301	24,12875	17,90002	44,38771	13,18116	13,88615	31,81961	5,360646	7,781831	4,734956	0,2448055	32,78328	72,58669	84,15969	25,77773	90,65112	26,9371	9,072309	66,29089	13,62511	20,36686	40,16158	16,50682	18,19338	50,59177	4,290797	4,130195	3,533378	0,2068828	26,47837	78,20078	64,73038	12,0175	98,83144	28,77439	9,932858	64,08356	7,071037	13,31724	36,94228	7,521967	9,300121	34,14594	4,492498	11,14563	0,5038406	0,2104747	19,83712	55,11584	46,75668	10,32908	48,84325	15,68593	10,8294	61,55325	3,912121	15,23078	47,31322	11,10819	10,08856	5,96817	5,483118	3,601349	6,975368	0,2698801	16,99284	54,59591	54,01048	26,34298	32,65398	10,52995	10,39933	45,37543	8,78675	11,07924	10,76681	4,754297	4,510528	6,790244	5,69822	8,65723	2,904164	1,149218	14,24134	8,941825	39,78034	33,60121	35,86345	23,92152	36,45066	46,03096	29,67251	23,07168	15,23451	19,29701	26,25283	15,50101	13,58691	64,78407	12,04707	6,685663
8/19/2019 6:05:00 PM	97	23,98223	77,39617	36,18031	21,0483	93,08721	22,91356	32,43748	52,3311	6,726279	19,53975	46,12594	23,61938	22,22487	27,76505	8,625248	9,50666	3,082242	1,42117	29,82054	90,48457	55,90394	38,71954	90,772	35,63972	16,69803	52,95818	14,82765	16,10259	38,91351	26,85745	15,93909	30,39581	17,77078	6,624392	2,237442	0	35,40202	93,71823	43,63554	21,3733	91,86201	56,67723	11,00823	82,7897	23,40255	18,5798	45,60103	13,1116	14,08239	32,01736	5,408102	7,640017	4,76452	0,2406609	32,90251	73,92242	82,6139	27,22742	91,57708	26,2652	9,180344	65,85966	13,40628	20,44001	40,86691	16,26161	12,73044	50,9185	4,211083	3,936851	3,389216	0,2083333	27,16388	79,12018	65,7329	12,47852	98,62027	27,25789	10,14644	64,27263	7,257474	14,16708	38,84726	6,44217	9,412853	34,12875	4,644742	6,438854	0,9600188	0,2036362	19,86482	51,80952	47,72056	10,05996	48,59831	15,992	10,6851	61,59082	3,984237	15,5095	47,5431	11,34277	9,169637	5,92776	5,289774	2,849802	6,839011	0,2793435	17,15587	56,3463	52,50566	26,2022	33,03865	10,9011	10,85371	45,20357	8,40234	10,98468	10,55344	4,808245	4,449464	7,04472	5,48222	8,763953	2,37739	1,152948	13,40282	9,188977	40,67259	33,31454	35,76267	23,61897	33,44814	45,47338	30,49397	22,42941	14,47737	19,45319	26,0188	15,81351	13,42486	64,26469	13,17626	6,805164
8/19/2019 7:05:00 PM	98	24,69019	77,5706	41,24758	21,14466	92,14198	24,09255	31,55994	52,75019	6,858699	19,41251	49,79678	24,72881	21,5033	28,7089	9,637281	8,896235	2,281167	1,436367	31,08387	90,49423	57,06074	38,85879	90,48824	35,91388	17,3557	50,15971	14,70187	16,4631	38,2588	27,36385	16,06868	29,90896	16,58115	4,991021	13,8847	0	35,95829	94,57877	44,41037	21,59711	92,60825	58,06298	11,87548	83,11782	23,03734	18,72534	45,35153	13,57178	14,31435	32,54303	5,392076	7,565692	5,494861	0,3014478	33,67139	73,41872	82,97131	27,45925	90,96056	25,38572	9,675689	65,39864	13,49539	20,50564	43,14303	16,43706	12,26583	51,29621	4,496505	4,079147	2,330626	0,2051558	26,12062	79,13884	65,55724	12,8029	98,93395	28,00882	10,87457	65,14078	7,178796	13,07319	37,98968	6,689324	10,7684	33,77749	4,896317	6,388221	0,5071563	0,2086787	20,24833	52,221	47,82438	10,17932	49,17849	16,72559	10,67522	61,87859	4,093791	15,46585	48,02512	13,61572	9,122045	5,480908	5,231474	2,857883	6,7412	0,2786528	17,17949	56,80717	54,40879	27,00279	33,91903	10,64662	10,7235	46,28738	9,040879	11,08933	11,16911	4,767214	4,734541	6,806063	5,197074	8,743162	2,36392	1,386563	15,22546	8,38079	38,29507	33,99729	35,6746	23,33693	33,41339	44,63611	30,12144	25,61705	15,27838	19,85736	26,41868	15,80328	13,91592	65,50308	12,71206	6,400448
8/19/2019 8:05:00 PM	99	25,64221	78,1882	37,49572	21,7872	92,13514	26,56167	33,99128	54,02182	6,675646	19,41424	48,6571	24,03591	22,34189	28,81728	9,311519	8,897341	2,345684	1,427456	30,98999	90,67211	55,86815	40,55199	90,89896	37,14489	18,00267	52,99831	15,53513	17,46415	40,82774	26,98891	17,78266	31,70563	16,72179	5,046626	15,21925	0	36,08305	95,96921	43,92594	22,09563	92,14944	58,09115	12,17009	83,95322	22,61964	18,56923	45,16371	13,51473	14,26496	33,29348	5,454659	7,434102	5,275959	0,2738174	33,42714	73,59106	83,50506	27,46608	91,55981	27,33408	9,785381	66,96031	13,89527	21,5967	40,78526	16,13734	14,3732	52,05239	4,533391	3,991904	2,240689	0,1960378	26,05479	79,3524	67,16995	17,77437	98,89402	28,58311	11,03345	65,65353	7,553258	13,53752	38,5025	6,893858	9,093033	34,06098	4,672441	6,411361	0,5129587	0,2058466	20,15791	53,89452	47,6901	9,924846	49,23167	15,26933	10,49541	62,34513	4,011522	15,64185	48,07699	11,51912	9,636522	5,603034	5,134353	2,731681	6,810689	0,2825901	16,88681	57,23137	52,27267	29,01062	34,44843	10,93273	10,82387	46,13347	8,81362	11,19881	11,48085	5,044415	4,46618	7,181283	5,071563	8,783227	3,854305	1,36287	13,95647	8,163199	39,01725	33,80512	35,5285	24,13158	34,09877	45,87817	30,22954	24,86572	14,17378	20,09346	27,3278	15,77835	14,62892	66,69438	12,40426	6,079935
8/19/2019 9:05:00 PM	100	25,01803	77,77257	36,34319	21,17043	92,94637	24,71707	32,4645	53,33119	7,093211	19,69786	48,73798	23,45933	22,12664	27,8592	9,352756	9,010969	2,179902	1,329714	30,93757	90,60774	53,73294	38,87054	90,91865	37,07546	19,06761	53,1145	15,51275	17,39217	40,38827	27,52922	16,38546	30,58798	16,92418	4,907438	16,25131	0	39,30531	95,25489	44,22863	23,01054	93,12638	58,69075	12,10261	83,82274	23,56957	18,77224	45,95111	13,44351	14,50113	33,09592	10,02742	7,477965	5,167993	0,196245	33,42016	73,5177	83,24292	28,13391	91,91962	27,61757	9,244102	67,60513	14,50935	20,69739	42,54684	16,12933	14,37887	52,39729	4,66284	4,068855	2,28248	0,2052249	26,72808	79,26793	66,31576	14,12343	99,10781	29,06754	11,1086	65,3	7,995966	13,32518	38,96683	6,816907	10,69311	34,80921	4,961801	6,452393	0,5023209	0,2049486	20,1072	53,64108	47,64084	10,10306	49,83816	16,14411	10,10969	62,3597	4,104361	15,92631	48,56004	13,23283	9,696203	5,447889	5,003454	2,827697	6,926393	0,2869419	17,18522	57,84469	53,29016	28,083	34,63293	11,56554	10,82705	45,8801	9,239334	11,00423	11,36204	4,763691	4,483449	7,326412	5,081096	8,631051	3,852577	1,463583	12,98968	8,803809	38,32008	34,12709	35,84681	24,67299	35,65926	46,36156	30,62776	23,67015	16,02868	19,8863	26,21912	16,01321	14,38723	64,43336	12,372	6,326468
8/19/2019 10:05:00 PM	101	25,57575	76,15199	37,07207	22,65149	91,75336	24,13669	33,4891	52,64659	7,213472	20,31009	48,31221	23,95364	22,35087	28,23711	9,763415	9,037425	2,246491	1,430012	30,3498	90,54398	56,86346	39,51247	91,53445	38,39799	18,11858	51,85497	15,91802	16,98214	39,48241	29,12246	16,13623	31,24848	16,9621	4,863782	15,9223	0	37,14702	95,63026	44,335	23,31316	92,37539	58,65198	12,83336	82,28925	23,0553	19,45748	46,20137	13,63533	14,75444	32,33712	5,511439	7,927857	6,250139	0,3119474	34,35262	77,055	82,86769	28,96807	93,17854	28,82778	9,258814	69,20845	13,62442	21,12214	42,65604	15,7597	13,32069	54,2307	4,563578	4,158585	2,590766	0,2008731	26,48735	80,76881	67,08078	13,9928	99,45589	29,71016	11,18652	67,20602	8,43895	12,76187	40,11853	6,883014	8,744336	35,26214	4,607095	6,365495	0,5236654	0,2120634	20,11916	56,19219	49,4188	9,685911	51,09541	15,97162	10,78733	62,99748	3,83973	15,90469	49,83159	12,74854	9,626781	6,372541	5,012227	2,674279	6,835283	0,2651829	17,35756	58,66007	53,2266	27,77402	35,67059	10,61416	10,41846	46,6695	9,467079	11,0025	13,00032	4,907024	4,352896	6,820706	5,383303	7,914319	4,27408	1,115164	12,39211	10,32853	39,08357	33,67367	38,00108	25,2169	34,77177	48,72161	31,7258	25,00711	14,86123	20,67308	26,40673	16,14245	14,78635	64,39414	12,47313	6,690152
8/19/2019 11:05:00 PM	102	25,6451	78,02168	38,14801	22,45123	92,6356	26,10204	33,78757	54,26081	6,512627	20,20985	49,11058	24,13607	22,97718	29,02547	9,835876	8,916403	2,289387	1,448386	31,13402	91,41344	54,62968	39,24977	91,51422	37,52494	19,08951	51,98346	15,25296	17,15952	40,61243	27,95708	16,13782	30,99891	17,23813	4,756783	18,46692	0	38,47342	95,27306	43,79676	21,88191	92,87177	59,21095	12,30431	84,32768	23,07713	19,04537	46,43734	13,71892	14,58686	33,79124	5,452447	7,372417	5,744087	0,311602	34,44677	74,11292	84,68328	27,48742	91,91755	28,20665	9,903847	69,98604	14,23201	21,97633	41,47332	16,28834	12,60417	54,8479	4,775918	4,22849	3,46064	0,1987318	25,7722	79,96559	68,99598	13,86695	99,87906	29,72466	10,81724	65,47691	7,484596	13,60978	38,10469	6,893581	9,474883	35,93329	4,91925	6,417923	0,5028737	0,2090932	20,5935	54,11126	49,60889	10,02169	50,12047	15,85654	10,47241	63,29935	4,087713	16,20814	49,57795	12,31612	9,842646	6,018872	5,038751	2,864169	6,88474	0,2597259	17,48515	59,06291	54,62106	28,31406	35,47925	9,904123	10,60939	46,43063	9,964081	11,16034	11,64132	5,432209	4,564683	7,28994	5,483049	8,608809	2,55678	1,143761	12,45669	12,37518	38,55728	34,08323	36,22161	24,57946	35,4778	47,42665	31,02578	23,82909	15,54501	20,19079	26,71095	15,96188	14,68149	65,51441	12,33145	6,250345
8/20/2019 12:05:00 AM	103	25,96948	76,26091	40,66403	23,09751	91,84668	25,17918	33,45574	53,51791	7,29512	21,0943	48,05185	24,15976	23,97388	27,90706	10,98841	9,054971	2,062334	1,497154	31,62592	91,07289	58,86308	39,87539	90,39201	43,87088	20,07115	51,03014	15,41232	18,88456	36,52728	28,10759	16,86036	29,90647	17,76311	4,55895	15,69919	0	37,59346	95,80287	43,09433	23,93706	92,08865	59,81861	13,07457	83,00163	21,88723	20,57651	44,98784	13,59071	15,17607	31,04816	5,214688	7,614597	6,225616	0,3116711	33,71132	77,32297	82,95901	28,56922	94,16287	29,80161	9,653929	70,10424	13,35033	21,36142	41,44901	15,78609	13,91343	53,25679	4,319118	4,350755	1,827614	0,1981792	26,13927	81,55159	66,59138	13,49642	99,89203	29,74407	11,20572	68,09275	8,038724	13,44682	39,44124	6,774978	9,755195	33,62421	4,67327	6,450735	0,4040258	0,2649066	21,78506	58,12783	48,28201	10,54522	52,30023	15,34731	11,06771	62,91722	4,57014	15,95588	50,17746	11,82416	10,558	5,277686	4,837602	2,711027	6,786996	0,2613147	17,92558	57,57357	52,30708	28,47087	37,38416	9,952337	10,4014	46,73111	9,851418	11,35375	12,2496	5,330184	4,422386	7,43272	5,541142	8,31572	2,946577	1,172635	11,96722	11,20489	38,65268	36,49003	37,14598	24,62388	34,36505	48,17101	30,81896	23,45974	16,42172	20,77407	27,02158	15,15957	14,36429	66,93932	12,97815	6,431255
8/20/2019 1:05:00 AM	104	25,42116	76,94401	37,76705	23,60238	92,69147	25,15003	34,33348	52,75972	6,87659	22,15683	49,03403	23,54429	23,38051	28,2367	14,88789	9,12018	1,91838	1,421792	29,65075	91,66785	54,91068	39,96926	90,62238	39,20362	19,35145	50,36444	15,10168	17,20111	37,10772	27,85671	16,14659	29,03984	18,87171	4,548035	11,71163	0	41,8252	96,34215	44,25674	23,76568	92,89788	59,76052	12,76995	83,65758	21,87079	20,0487	46,3543	14,27042	15,20771	31,14874	5,719496	7,540271	5,657949	0,1950016	33,29383	77,24227	83,79987	29,60578	94,3339	28,90708	9,921391	69,59389	13,57365	21,57127	41,92515	16,48292	13,04432	53,27234	4,369543	4,910408	2,037951	0,2046032	26,3715	82,15614	67,62781	13,24457	99,75153	30,11798	11,55711	68,10227	7,782313	12,99569	39,08875	6,969704	9,713749	33,61074	4,882571	6,545162	0,3365385	0,207988	20,97991	58,62594	47,91211	11,03317	52,391	15,34794	11,24641	62,69763	4,545135	16,25732	49,43586	12,03712	10,4644	5,763981	5,330874	2,880747	6,62529	0,3419955	17,67249	56,9753	52,47224	28,75242	36,79232	10,32818	10,06355	46,38091	9,613589	11,02205	11,29932	5,115772	4,56192	7,485771	5,641646	8,382792	2,929239	1,17001	11,29573	11,49218	37,22107	41,71447	36,74479	24,3875	33,5043	47,42789	30,82401	23,03997	15,28459	21,99934	27,44522	16,26409	14,99289	71,22168	13,24996	6,264092
8/20/2019 2:05:00 AM	105	26,51228	77,12845	37,19778	23,52378	92,69376	27,21271	34,49782	53,50015	7,295673	21,97046	49,73703	23,10359	23,54802	28,61053	10,96762	9,311035	2,118769	1,530725	30,19963	92,23959	55,11971	41,35181	90,7921	39,57919	20,56767	50,85026	14,86129	17,34934	37,44197	29,03881	16,68815	29,4735	20,45604	4,651649	15,35726	0	37,73133	96,45682	43,80844	22,31032	92,92896	59,87381	12,92579	84,24342	22,31453	19,52117	46,22016	14,10042	15,37529	31,51698	5,264768	7,545314	4,43482	0,1928603	33,3513	78,14069	84,74393	29,98978	94,95144	29,30855	9,64647	71,53383	13,7672	21,94145	41,60547	15,7148	14,77502	54,27422	4,823511	4,2135	1,888332	0,1992153	26,21532	81,9018	68,36379	13,24733	99,81308	30,69663	12,10565	68,78993	7,829768	12,54821	39,28983	6,915962	10,04041	35,33122	5,04262	6,503648	0,3765335	0,3031747	20,65263	59,42729	47,66482	11,44286	52,22923	16,53135	11,9485	62,34859	4,574285	16,13492	49,32526	12,01219	10,80515	5,748785	5,453899	2,773748	6,66577	0,2803106	17,50035	57,1502	52,70529	28,01552	37,87183	10,58632	10,11522	47,07843	9,776815	11,59559	11,27155	5,001382	4,313522	7,158557	5,745469	8,625871	2,979388	1,1745	11,14797	9,295494	37,01888	36,07891	36,97123	24,69047	35,81779	48,03306	31,23052	22,03871	16,43802	21,33635	27,52459	16,22983	14,90578	65,79775	12,86486	6,018734
8/20/2019 3:05:00 AM	106	25,68759	77,47846	38,4663	24,47572	93,10381	25,7396	34,44995	55,30068	7,372003	21,69278	50,09988	24,65213	24,17634	29,85197	10,86366	9,134548	1,884464	1,500884	30,74961	92,27523	55,97071	40,09222	91,9867	39,99323	19,31801	52,19399	15,43836	18,47819	40,65159	28,47563	18,45104	31,68013	19,00178	4,806932	17,22356	0	37,54524	96,29663	44,35345	22,78901	93,28587	60,10113	13,56433	85,1758	24,24341	19,9569	47,72201	14,07984	15,47365	34,80306	5,447751	7,451577	4,980175	0,1986627	35,65491	78,05572	83,94646	28,49422	94,4556	30,46005	9,453195	71,52943	14,32167	21,88978	43,03672	15,93232	13,12915	56,65851	5,012986	4,123425	2,598157	0,2069518	26,43346	81,16215	68,50388	14,19444	99,85404	31,64878	12,23675	68,4842	8,194352	14,3817	40,96106	7,082781	10,79652	36,65313	5,12109	6,28896	0,4225382	0,2628343	20,75701	58,76257	48,70538	11,14825	53,44358	16,71212	11,33738	63,78717	4,27104	16,59345	50,279	12,21099	10,40223	6,573898	5,680536	2,677595	6,785409	0,2812085	17,89277	59,84513	54,56068	28,54844	38,73446	11,79681	10,10679	47,19005	9,456923	11,89213	12,48446	5,759353	4,563646	7,314532	5,768885	8,083832	2,901677	1,176917	10,31319	13,98734	36,401	36,14618	38,26868	26,43913	37,18507	48,54395	32,3937	23,68507	16,15184	20,50039	27,93926	17,39142	15,62127	64,57021	12,96053	5,849221
8/20/2019 4:05:00 AM	107	25,52332	77,74509	39,31767	23,78958	93,16444	24,91621	34,55992	52,85291	8,757667	21,78783	52,38437	23,84008	25,79348	30,16917	11,30381	9,150087	2,887102	1,390915	29,93714	92,09535	56,54295	43,49221	92,08506	39,88298	19,68819	51,32814	15,22167	18,0363	39,23181	27,99659	16,78009	29,82172	19,86295	4,604816	15,53106	0	37,52286	97,07567	44,35821	25,621	93,22019	60,42772	12,87985	84,48684	23,86405	20,68151	46,6045	14,67824	15,52422	32,40571	5,947516	7,42374	4,890721	0,1923077	33,65378	78,35827	82,1636	28,55286	94,93721	30,58769	9,515501	69,9227	13,95005	22,20166	42,86645	16,06743	12,85408	54,04675	4,981211	4,223793	1,987387	0,1985936	26,2556	82,84131	68,14481	12,56845	99,88837	29,803	13,20361	69,16749	7,56797	12,98063	44,46245	6,892131	10,59951	35,29813	5,137876	6,374683	0,3413047	0,2077117	20,69829	60,54923	48,24726	11,54191	53,92282	16,65976	11,8942	62,48218	4,789732	16,99229	49,63452	12,07083	11,02198	5,250747	5,445471	2,776166	6,631162	0,2810704	18,02532	58,50402	53,3401	28,63976	38,92573	11,35658	10,50902	47,09404	9,558053	11,89489	12,11276	5,169512	4,200721	8,195182	5,647519	8,094746	2,883234	1,161376	10,4702	9,933964	36,98449	34,57262	37,47707	25,63819	35,45052	48,53317	31,14079	23,4384	16,61541	20,97411	30,67833	16,25815	16,35873	64,9698	12,68298	5,704161
8/20/2019 5:05:00 AM	108	25,41784	77,66219	38,52198	24,1713	93,3408	25,21351	38,19856	53,80333	7,550702	22,73659	50,56794	23,9327	24,41016	29,07701	11,64595	9,062154	2,015639	1,465103	30,78284	92,25727	56,87976	43,06055	92,09785	39,41265	19,67638	51,89172	15,8256	18,54671	39,49982	28,39343	16,58122	30,83886	19,99123	4,638802	11,77042	0	37,69859	97,62883	44,29998	23,4911	93,56184	60,86049	13,76858	84,67059	24,34392	20,16613	47,03643	15,4434	15,31582	32,29926	5,463362	7,497445	5,277893	0,3055233	35,28342	78,1116	82,12962	29,26614	94,9511	29,11473	10,07336	70,56567	14,17606	22,41946	42,2858	15,68302	13,21031	54,39703	5,199561	4,161693	1,908157	0,2077807	26,00216	82,09473	66,43056	12,30134	99,88196	29,7677	13,12182	69,41776	8,250304	13,11844	40,37936	6,893858	10,75548	35,66299	5,165852	6,34788	0,398845	0,266219	20,53707	60,2535	47,96157	11,61686	54,18718	16,02378	11,33628	62,6664	5,293988	16,88806	49,43614	12,12333	11,07033	5,218764	6,009961	2,768706	6,669429	0,2832808	17,6863	58,73128	53,28042	30,01493	39,30931	11,60208	10,90704	47,31964	9,908337	11,93724	12,03166	5,267739	4,479304	7,198829	5,721224	8,133565	2,957215	1,164415	9,97465	9,335143	35,36431	34,76348	38,66946	25,70547	33,83089	48,31151	30,51047	24,8892	16,71122	20,98834	26,52651	16,23439	14,28789	65,64745	12,26866	5,522836
8/20/2019 6:05:00 AM	109	25,43483	78,72582	38,48433	25,33371	93,50795	25,90628	35,56539	55,42192	7,782798	22,1884	51,58661	25,98489	25,03737	28,98341	11,66397	9,105744	2,551738	1,558424	32,82465	92,56224	56,40389	42,19544	93,35821	40,1157	20,38814	52,08624	15,83872	18,75055	39,80362	28,32152	17,01509	31,2804	20,36907	4,682734	11,67993	0	37,1781	97,40475	44,21564	23,93623	93,13336	60,14085	13,95198	86,03068	23,95633	20,68199	46,94352	15,24791	15,87713	33,14579	5,30428	7,539858	5,169237	0,1986627	36,60277	78,41057	82,57217	29,222	95,46039	30,35775	9,618286	70,54522	14,64751	25,39049	42,06454	15,83306	13,46948	55,29737	4,998204	4,256673	1,946217	0,2024619	27,60783	82,12057	66,38678	12,99928	99,88809	29,94909	12,5936	68,83047	7,555953	14,11576	40,62535	6,926876	10,81026	36,71619	5,140707	6,365358	0,3305289	0,2076426	20,64075	59,32583	48,14075	11,91099	54,20017	16,60775	10,93522	63,14407	4,826964	17,31122	50,8406	12,391	11,67793	6,385388	5,74084	2,70115	6,611958	0,2657355	17,68602	59,11942	54,13979	31,36936	40,29115	11,59683	10,72336	47,28262	10,08538	12,40716	11,78416	5,398499	4,466457	6,94083	5,613327	7,903198	3,069532	1,144176	9,724939	9,941492	35,3498	34,06906	37,84953	25,52671	34,51143	49,17655	30,57637	25,58473	16,63993	21,6255	26,13209	18,05641	14,47074	66,3436	12,46249	5,373149
8/20/2019 7:05:00 AM	110	25,04835	76,87189	38,30212	24,99482	93,22198	27,00521	34,39413	55,31562	7,943469	21,87362	51,80005	26,1935	25,83354	30,5609	12,38824	9,415134	2,306035	1,43243	31,55829	92,55983	57,41248	43,98782	93,01697	38,61683	19,73351	55,96624	15,73925	19,84596	42,40522	28,67775	17,36724	32,53046	20,64178	4,813702	13,15553	0	37,00231	96,98967	44,86282	23,40911	94,06706	60,89247	13,60176	85,81414	25,46544	20,48705	48,79608	14,7047	14,59991	35,63357	5,725022	7,337811	5,203913	0,1921695	38,64942	78,93845	83,3517	27,11905	95,61189	30,20377	9,655172	71,16317	14,63238	22,99389	44,71043	15,85979	14,06292	57,92268	5,185194	4,056007	1,973364	0,2004587	27,62903	82,26839	69,44484	11,69609	99,85287	31,66439	12,53606	72,58752	8,471485	13,38017	42,01281	6,881838	11,06522	37,81133	5,284593	6,231627	0,516965	0,2099221	20,44561	59,74035	49,79381	11,93109	54,45327	16,5797	11,41779	63,70365	4,732883	18,23331	51,6476	13,52011	10,60663	6,884532	5,973558	2,645958	6,556904	0,2708472	18,63996	61,43471	54,62996	28,8458	41,04671	12,81043	10,5372	47,44958	10,27306	12,92993	13,02836	5,906969	4,502031	7,113313	5,620096	7,846692	2,946715	1,174983	9,267933	10,18554	35,31706	33,74993	40,25247	26,16297	35,14811	48,85962	30,51344	23,38839	18,51611	20,79714	27,10067	17,53647	15,96727	64,49078	12,03291	5,406098
8/20/2019 8:05:00 AM	111	25,59592	78,30805	38,46617	24,09006	94,18581	26,29828	34,7938	56,48154	7,911762	21,72607	51,54212	27,40081	25,20723	31,3771	11,46047	9,95593	2,22487	1,470767	30,97535	92,7718	59,05884	44,16957	93,05123	39,74131	19,76107	55,10727	15,70354	18,35951	42,2141	29,35697	18,60238	33,0629	21,41336	4,837257	5,010638	0	37,36779	97,40266	44,92927	22,49268	95,00359	62,05267	13,84408	85,57658	26,18431	21,01618	49,50887	15,06514	15,06949	36,0425	6,072544	7,33325	4,927539	0,1935511	36,53501	78,71664	82,90147	26,96218	95,48208	30,20695	9,756093	71,91238	14,31912	23,16451	45,0717	15,79873	14,74939	58,44994	5,240868	4,116725	1,972881	0,2548906	28,6305	82,47715	69,01138	12,22978	99,76584	31,30153	12,83385	67,89035	7,57557	13,99135	42,2764	6,963002	11,68173	38,37533	5,247638	6,20296	0,5591705	0,202531	20,3976	59,01884	50,28287	12,60714	55,24599	16,63351	11,44106	63,61966	4,984251	17,82984	51,62688	12,52742	10,72509	6,905048	6,014796	2,639948	6,609405	0,2684295	17,2373	61,1761	54,4876	28,31834	41,61106	13,36787	10,92507	47,93497	10,20813	12,87785	13,4739	5,838583	4,525724	7,366614	5,47773	7,836677	2,864515	1,174293	9,447804	10,26111	34,8834	35,16952	39,63445	25,9652	35,75521	48,81776	29,77115	23,94714	17,03498	20,88058	26,97585	17,42664	15,70706	63,50346	11,78361	5,378399
8/20/2019 9:05:00 AM	112	25,69642	78,39108	38,05973	25,38551	93,5836	27,21886	35,04621	56,26168	7,614321	21,48044	51,96099	26,15661	25,86124	31,34429	11,88439	9,231115	2,129821	1,459991	32,33235	92,77189	59,0017	43,58933	92,98526	40,45984	20,4378	55,49203	15,99905	18,15719	42,96039	32,90755	17,59609	33,48889	21,83515	4,768802	8,986448	0	37,48405	97,39535	45,85772	22,64147	94,5012	61,03787	14,22041	86,43368	26,34387	21,34014	49,64592	15,09698	15,23327	35,88314	5,945581	7,359292	6,377515	0,1994225	35,20301	78,9707	82,24145	26,83266	95,47242	29,96961	9,952614	71,99733	14,57732	23,60225	44,55736	16,14666	16,00174	58,07568	5,626934	4,090061	1,957477	0,2087478	27,03796	81,97896	68,61455	12,14212	99,8564	31,22672	13,69508	69,16956	7,701219	13,43225	41,46932	6,822503	10,56829	38,33416	5,377362	6,168905	0,5247015	0,2588279	20,15031	60,07936	48,92097	12,67359	55,70651	17,02192	12,08706	62,3843	5,128758	18,44904	50,50605	13,08051	10,66838	6,865329	6,185966	2,719662	6,474981	0,2696038	17,71634	62,12367	54,74863	29,3232	40,95705	13,52965	11,14735	48,03817	10,47711	13,20361	13,70379	5,571397	4,707947	7,593115	5,499972	7,921779	2,825555	1,124627	9,078526	10,23956	34,46646	36,74797	40,11426	26,36798	35,58258	48,67506	31,0025	24,05214	17,93028	20,71957	26,31694	17,45103	15,45521	63,73841	11,76006	5,086691
8/20/2019 10:05:00 AM	113	25,15764	78,37568	40,5982	25,37398	93,92684	26,87749	35,20867	55,87975	8,058964	22,40702	51,12601	25,72641	27,41041	31,60277	11,9286	9,339081	2,19496	1,410325	31,20255	94,81944	58,82011	43,71782	93,37823	39,23657	20,95809	54,9509	16,44804	19,27567	43,32601	29,11977	19,23733	33,51977	21,99761	4,771496	10,80218	0	37,391	98,28471	47,87336	23,07513	94,27684	60,99048	13,83869	86,72766	26,35603	21,33552	50,23327	15,50771	15,49099	35,48906	6,991531	7,226459	6,269134	0,19438	36,48693	78,80408	83,28989	27,17783	95,73497	29,64495	10,33267	72,44141	14,34088	24,19423	44,68087	16,2835	16,30588	58,79946	5,367899	4,071618	2,003481	0,1981101	26,09361	82,22666	69,44131	12,33235	99,82345	31,01273	13,91792	69,59521	7,701702	14,4543	41,58986	7,493439	10,80791	38,93589	5,188785	6,127045	0,4976238	0,205294	20,8343	60,91505	51,20807	12,81734	55,95712	18,0924	11,69713	63,32526	5,174555	18,71746	51,23729	13,19974	10,43027	7,346445	6,404178	2,537232	6,49667	0,264354	17,88904	61,93787	54,83062	29,69869	41,60008	13,67395	11,48776	49,0475	10,32638	12,95252	13,60688	5,594054	4,643154	7,357565	5,683714	7,772643	3,065318	1,140376	8,97954	11,23411	34,70926	35,70189	39,91752	26,71412	36,55608	49,82676	30,98599	22,15621	17,65148	20,6326	26,38628	18,06684	17,58766	64,54195	11,65679	5,19217
8/20/2019 11:05:00 AM	114	26,12587	78,48841	38,6649	24,44394	94,01809	27,07905	34,91283	57,08154	8,126312	22,35549	52,22356	27,14005	26,47602	32,46429	13,06635	9,493398	7,264382	1,40473	33,24961	93,27303	55,82828	44,31677	93,59921	39,00268	21,29165	56,01942	15,38026	18,93947	43,29099	29,32741	17,69486	35,22318	21,99022	4,764934	8,438052	0	37,26666	97,53689	46,49771	22,9023	94,79899	60,94587	14,46273	86,99486	26,8033	20,94793	50,16116	15,12751	15,46737	36,26513	6,14908	7,35577	4,297842	0,1958997	36,57349	79,29569	82,94174	27,2373	95,55869	29,19879	10,51123	72,73258	14,33798	23,68679	44,26027	16,26796	15,78077	58,25217	5,612359	4,745386	2,039954	0,2021165	27,83018	83,76258	68,81226	12,72678	99,86821	32,22847	13,53918	69,44166	8,224954	14,02527	41,74617	7,269632	11,3521	38,52613	5,230438	6,112401	0,4906471	0,2097839	20,46716	60,73739	48,81902	12,52349	56,44701	16,68518	11,55518	63,87552	5,15169	18,88456	50,73524	12,57902	10,24474	7,5583	6,200265	2,552567	6,663214	0,2697419	17,85733	61,75668	54,38102	28,59762	41,32156	12,91936	11,68027	48,96572	11,30305	13,20568	13,87586	5,431242	4,614073	7,309074	5,484223	7,892698	2,853531	1,145902	9,033834	10,76557	33,84685	34,85494	40,0342	26,1135	38,02214	48,86515	30,19266	24,77392	17,46968	21,8567	26,97834	18,03175	15,3813	64,23561	11,62875	5,26919
