# Supplementary material for: Neuroblastoma signalling models unveil combination therapies targeting feedback-mediated resistance
Source: PLoS Comput Biol. 2021 Nov 4;17(11):e1009515. doi: 10.1371/journal.pcbi.1009515 (PMC8604339; doi:10.1371/journal.pcbi.1009515)
Supplement: S2 File — (ZIP) [file pcbi.1009515.s023.zip › drug_sensitivity/SHSY5Y_drug_sensitivity/SHSY5Y_AEW_AZD_rep2_follow.txt]

Label: SHSY5Y_AEW_AZD_synergy_rep2_follow
Metric: Phase Object Confluence (Percent)
Cell Type: SHSY5Y
Passage: 1
Notes: 
Analysis Job: SHSY5Y_AEW_AZD_rep2_follow

Date Time	Elapsed	A1, Image 1	A1, Image 2	A1, Image 3	B1, Image 1	B1, Image 2	B1, Image 3	C1, Image 1	C1, Image 2	C1, Image 3	D1, Image 1	D1, Image 2	D1, Image 3	E1, Image 1	E1, Image 2	E1, Image 3	F1, Image 1	F1, Image 2	F1, Image 3	A2, Image 1	A2, Image 2	A2, Image 3	B2, Image 1	B2, Image 2	B2, Image 3	C2, Image 1	C2, Image 2	C2, Image 3	D2, Image 1	D2, Image 2	D2, Image 3	E2, Image 1	E2, Image 2	E2, Image 3	F2, Image 1	F2, Image 2	F2, Image 3	A3, Image 1	A3, Image 2	A3, Image 3	B3, Image 1	B3, Image 2	B3, Image 3	C3, Image 1	C3, Image 2	C3, Image 3	D3, Image 1	D3, Image 2	D3, Image 3	E3, Image 1	E3, Image 2	E3, Image 3	F3, Image 1	F3, Image 2	F3, Image 3	A4, Image 1	A4, Image 2	A4, Image 3	B4, Image 1	B4, Image 2	B4, Image 3	C4, Image 1	C4, Image 2	C4, Image 3	D4, Image 1	D4, Image 2	D4, Image 3	E4, Image 1	E4, Image 2	E4, Image 3	F4, Image 1	F4, Image 2	F4, Image 3	A5, Image 1	A5, Image 2	A5, Image 3	B5, Image 1	B5, Image 2	B5, Image 3	C5, Image 1	C5, Image 2	C5, Image 3	D5, Image 1	D5, Image 2	D5, Image 3	E5, Image 1	E5, Image 2	E5, Image 3	F5, Image 1	F5, Image 2	F5, Image 3	A6, Image 1	A6, Image 2	A6, Image 3	B6, Image 1	B6, Image 2	B6, Image 3	C6, Image 1	C6, Image 2	C6, Image 3	D6, Image 1	D6, Image 2	D6, Image 3	E6, Image 1	E6, Image 2	E6, Image 3	F6, Image 1	F6, Image 2	F6, Image 3	A7, Image 1	A7, Image 2	A7, Image 3	B7, Image 1	B7, Image 2	B7, Image 3	C7, Image 1	C7, Image 2	C7, Image 3	D7, Image 1	D7, Image 2	D7, Image 3	E7, Image 1	E7, Image 2	E7, Image 3	F7, Image 1	F7, Image 2	F7, Image 3	A8, Image 1	A8, Image 2	A8, Image 3	B8, Image 1	B8, Image 2	B8, Image 3	C8, Image 1	C8, Image 2	C8, Image 3	D8, Image 1	D8, Image 2	D8, Image 3	E8, Image 1	E8, Image 2	E8, Image 3	F8, Image 1	F8, Image 2	F8, Image 3
2/20/2020 11:52:00 AM	0	25,41743	33,81361	1,232524	10,56394	53,90798	13,64652	10,94254	61,54268	15,98433	12,18273	70,45943	5,772754	5,253579	74,34896	19,84734	1,500193	51,57397	14,77661	32,9481	63,14504	5,988616	8,357718	67,57867	18,65751	12,58925	88,9544	31,46068	23,13177	87,2181	29,36291	13,74558	79,73219	22,13756	9,801544	51,42857	18,89962	9,597425	22,30313	11,4287	19,48656	33,95426	15,84839	16,57797	57,36502	14,46667	16,72711	72,7533	25,51227	13,4384	52,00494	26,63966	10,07212	33,69025	14,12467	19,17012	15,73953	8,782328	12,29685	45,82333	10,11846	19,6616	52,42009	14,74974	17,32034	39,03017	19,46874	11,66439	49,34855	20,99518	11,77905	21,91976	15,92127	26,2567	19,38992	4,658142	21,13161	38,8168	9,706497	20,97197	39,02271	13,87745	18,21031	29,89597	17,97365	12,63967	40,92949	27,99279	12,26272	23,29306	22,24967	13,79628	20,14886	7,810497	9,86475	20,86718	16,62287	14,7105	36,95644	17,66702	12,83813	27,42208	13,15222	10,15059	25,10486	11,80765	6,916446	18,88739	13,09101	1,82119	6,635306	4,222895	3,97277	10,07467	6,121104	1,853103	8,945624	6,422345	3,814931	5,201633	4,762102	2,574119	10,30159	2,862097	2,398251	7,708125	5,76785	20,01299	30,79347	8,633399	11,58875	24,69931	23,60971	15,25158	50,10935	23,69743	12,76159	33,98389	25,97439	12,49399	41,88384	24,67652	6,700791	21,30664	20,73801
2/20/2020 1:52:00 PM	2	28,11691	35,90117	1,680758	10,90531	60,39657	15,96223	11,40501	68,44759	16,8424	13,15443	74,03681	5,853503	5,414457	77,89159	20,94337	1,458748	51,67337	16,82658	33,36297	65,28134	5,47469	10,19051	68,18198	18,09461	13,03113	93,51521	30,42765	23,57392	87,65556	32,59843	14,88001	79,39905	24,55819	10,37985	52,83433	19,70249	9,551422	24,02783	12,97669	18,51424	37,03118	15,64524	16,9523	60,44907	15,63191	17,91342	75,00034	30,05381	13,34391	56,90326	27,66288	11,47236	36,76171	16,49854	19,24693	16,36322	9,167772	12,00631	52,1922	8,854374	20,09222	53,12928	15,86234	18,0772	38,00156	19,52579	12,08554	47,28227	22,09964	11,40121	21,93358	16,82858	29,05055	20,17248	4,778957	22,91059	41,5605	10,40423	22,21216	39,90785	14,29985	19,06789	32,71088	16,94187	13,12583	40,26967	28,15215	12,5257	23,22274	22,91425	13,73163	20,8037	7,761867	10,22629	23,29341	16,95485	14,77537	36,73899	16,65693	12,98775	28,36863	13,56115	10,07778	26,14314	12,58296	6,980894	20,41459	13,11664	1,77408	7,07539	4,25985	4,043712	10,43166	5,762738	1,563053	9,431918	5,288185	3,684309	5,715007	4,0281	2,058052	10,60794	2,824312	2,5688	6,619418	6,064047	21,1238	34,0681	9,10146	12,9338	25,55634	24,62595	16,64159	54,43675	25,81945	13,7415	34,15582	28,2693	13,13357	43,00847	31,78292	7,135279	22,19503	22,89104
2/20/2020 3:52:00 PM	4	30,23762	39,23416	1,519328	11,64587	65,61927	17,26528	11,31203	69,24016	16,46959	14,02099	79,58969	6,519328	5,338542	79,86482	22,84089	1,801158	53,57828	16,72006	35,6344	69,01829	6,159649	9,954755	74,67279	20,17131	14,26462	94,9189	30,57022	25,25337	89,43351	35,18263	15,13608	84,02127	26,65582	11,12684	57,17126	22,85049	10,84266	24,67949	13,81396	19,55847	39,10926	16,18237	17,82404	61,51684	16,26375	18,92407	80,15977	31,63807	15,23071	60,54197	26,85863	11,06481	38,82543	15,94524	19,87131	17,33539	9,626022	13,25949	49,57076	9,683702	21,47726	54,86413	16,0474	19,13517	41,49405	21,39009	12,45282	49,12723	23,30847	12,01329	22,78839	17,15856	27,78286	21,39409	5,084411	22,70025	41,56865	9,919873	23,47093	42,47949	15,1061	19,80735	34,37597	19,02624	13,45905	42,27405	29,68384	13,41173	24,65262	23,89216	14,00337	20,98931	7,879089	10,02017	24,24479	18,75504	15,89149	37,7026	16,89489	13,79345	30,17815	14,61981	10,91436	26,09375	13,04176	7,166985	20,40147	12,86189	1,563053	8,476804	3,806988	4,051241	11,24392	5,969966	2,112345	9,987843	5,008912	4,146013	5,911044	4,367955	2,070693	10,84238	3,097784	2,412273	8,723752	5,923408	22,13037	35,9049	10,73787	13,78571	26,73982	24,75319	17,03194	53,97803	26,76883	14,95531	37,15442	29,54845	13,62629	45,80404	29,43295	6,637862	23,82053	25,12662
2/20/2020 5:52:00 PM	6	30,97369	41,30409	1,569546	12,37304	63,03065	18,06649	11,96563	71,0744	19,46735	15,0889	80,73373	7,284206	6,106184	84,66719	23,9278	1,750732	53,94328	18,08266	37,22598	75,62327	6,804612	10,43007	72,44571	22,93746	15,32846	93,49794	35,64711	27,34831	92,16457	36,83211	16,1544	85,83817	25,23672	11,48299	59,99606	23,24733	12,52369	24,82731	13,81839	21,15599	38,00771	16,42283	18,20706	67,80269	19,93756	20,51033	80,04352	32,907	16,19488	62,93373	30,28183	11,57162	39,40174	18,0982	21,39478	17,86659	10,05257	16,47733	53,52385	10,1597	20,4865	54,64757	17,10288	19,34689	44,37707	21,39879	12,55954	52,3747	24,33908	12,22708	23,11913	18,61378	30,32991	21,23612	5,167302	23,56384	43,01261	10,50045	25,4119	45,09436	15,39229	21,06142	35,75341	19,10913	13,62995	45,72392	29,78849	13,83572	25,5401	24,83525	14,71085	21,94283	7,487359	10,71501	25,2285	17,69805	15,65304	37,27972	18,22654	13,63651	31,50731	14,2336	10,81365	26,30319	12,54697	6,597245	21,05223	13,11878	1,655614	9,892173	4,059254	4,04537	11,55746	5,589288	2,448262	9,811837	4,943841	4,025199	6,074271	4,127224	2,363298	10,98799	2,114625	2,560511	9,085503	6,002224	23,47902	38,02719	11,7057	15,38538	29,82987	26,69831	18,49815	57,06304	31,10577	15,5046	41,78154	30,76668	13,13771	50,41805	30,69954	7,076219	23,9468	26,20683
2/20/2020 7:52:00 PM	8	35,41273	42,52943	1,779813	11,58889	67,78639	18,96627	13,09177	72,59339	21,06543	16,53045	80,21774	8,302041	6,20586	86,9101	26,67993	1,90864	57,10219	19,83484	37,88268	74,31158	6,67392	11,34132	79,35097	23,91668	16,47995	97,91792	39,832	27,74612	92,05508	38,03161	16,83556	90,93785	29,08703	12,37836	61,89331	26,60208	13,95426	27,37421	15,58459	22,15413	41,9688	18,19559	19,93203	67,17762	20,51102	20,12254	77,44605	33,318	16,66743	65,52995	31,22734	12,51969	41,33041	18,8465	21,30181	18,63699	10,46074	17,08734	59,41451	10,83471	23,08549	58,71373	17,01005	20,55033	45,79963	23,7098	13,68162	54,37217	22,64575	13,09903	24,68425	20,05229	30,10472	22,60845	5,858477	24,49823	47,61107	10,73594	26,03973	43,95654	15,71625	21,82658	36,41613	19,62374	14,40643	48,61378	31,95761	13,87917	27,41752	25,7624	15,12572	22,31453	8,134601	11,76869	25,55061	19,12073	16,33075	39,40781	19,18601	13,95985	32,18543	15,92638	11,60595	27,5373	14,40974	7,017711	21,75343	13,65447	1,520985	9,484693	3,939337	3,89202	11,28488	5,652423	2,495303	10,60373	5,011605	3,973115	5,998425	4,472122	2,34824	10,80142	2,341609	2,478656	8,753246	5,78201	24,83809	40,64987	10,7577	16,32211	33,09647	28,03078	20,79168	63,10166	31,72276	16,3541	43,08204	34,61753	13,12756	54,14754	35,45079	7,4866	25,88776	31,24151
2/20/2020 9:52:00 PM	10	36,63993	42,32124	1,946632	13,65827	69,94336	21,04042	14,95054	77,01447	21,19357	18,53732	86,89497	8,207339	6,501368	85,11018	27,51679	1,797497	59,27374	20,68296	39,00807	82,83094	6,823815	12,64948	80,15466	25,68013	17,73908	95,94296	41,16684	32,06585	95,46516	36,41316	20,31063	88,62788	27,87481	13,07368	64,03619	25,72115	13,80001	28,5867	16,2893	23,72852	44,92326	19,43213	21,12484	73,24105	21,87362	22,88427	85,10175	38,43446	17,39452	69,2345	30,87975	13,51949	45,15804	19,38999	21,92149	18,14704	10,6681	16,88716	60,94178	11,70411	23,91806	60,512	17,22494	21,46027	47,67905	25,39311	14,27284	57,79254	26,81221	14,05677	25,68765	21,11724	32,13459	24,34502	5,655394	25,40644	49,09676	11,52727	28,21487	47,44453	17,09694	21,94725	35,56649	21,04263	14,79408	49,50369	32,52901	14,91566	28,12604	25,53106	15,28977	22,55567	8,145447	12,9559	25,70416	18,36566	16,0474	39,52995	18,38666	14,4179	32,68734	16,19018	12,00998	27,42816	13,56557	7,197032	21,81525	14,14097	1,536458	9,926297	3,821287	3,79635	11,22886	5,510265	2,767877	10,65332	4,63141	4,016358	5,779869	4,461967	2,337533	10,79127	2,205944	2,547732	8,567225	5,60704	26,42974	45,69366	12,94216	15,474	35,41909	32,19151	19,57553	66,5243	35,30746	17,09183	45,89101	37,98533	13,40994	54,07631	36,21367	7,517614	28,61364	31,78305
2/20/2020 11:52:00 PM	12	36,06695	47,76898	2,335392	14,26717	65,71804	21,84737	15,67584	81,71772	23,66248	17,78646	84,90578	8,057306	7,02973	90,62244	29,82468	2,04092	61,85187	21,94684	44,11265	81,50034	7,527216	13,82129	87,64202	26,5254	18,97001	96,49722	42,0584	31,19605	95,47152	41,30927	20,74692	91,74438	28,88795	13,58719	65,88901	29,42377	13,75483	30,79977	16,26513	23,64535	46,59151	21,09969	23,07941	71,45129	23,03769	23,27227	85,26276	40,34317	21,08995	75,98219	34,24017	13,70662	46,40888	20,96181	23,72527	20,73525	10,68454	18,85154	59,80984	12,89111	24,6453	62,88055	18,47411	21,49612	51,92412	25,54874	15,77821	58,09938	28,19421	13,90604	25,8468	22,70122	33,08459	26,87534	6,401761	25,8046	51,94774	11,72296	27,08789	51,18604	18,07927	23,9756	38,50588	22,49095	15,98054	50,36009	34,41996	14,62775	29,0127	27,9233	15,21102	23,65847	8,754698	12,29146	27,18895	19,29287	16,92307	41,53763	18,45601	14,71313	32,92841	16,19267	12,38651	28,69868	13,99681	7,985189	21,58744	14,16729	1,538393	9,478062	3,94286	3,80457	11,33662	5,407065	3,255899	10,99884	4,628854	4,131231	5,588735	4,667744	2,47534	10,83091	2,2047	2,458831	8,389284	5,385306	26,46717	46,48548	13,4634	15,91947	39,15783	33,44227	23,20651	68,80416	38,16935	18,32933	49,3319	38,14482	15,50308	58,65792	36,82229	8,416985	29,35911	33,38652
2/21/2020 1:52:00 AM	14	41,08712	52,66744	2,34603	14,15769	75,01851	22,97338	18,11657	81,27507	25,74899	19,92871	90,13974	8,652465	7,19807	91,41614	30,60566	2,240274	66,00264	23,3685	46,4852	88,61973	7,640087	15,52519	86,71627	29,04482	20,54391	97,44738	45,5886	32,38589	96,95237	44,57912	21,20344	91,72027	30,21946	15,2178	72,67048	31,04139	14,81191	31,79584	17,69106	25,8258	48,82329	21,45509	22,87674	79,80002	23,65488	23,87855	87,521	40,21324	21,00416	73,84829	33,40648	14,81937	49,46943	22,93048	23,45097	19,18248	11,26754	19,17848	59,75071	14,2564	26,74576	64,04855	19,01277	23,01876	53,59617	28,81714	16,12767	61,29041	27,38382	14,5392	27,29664	23,01897	35,682	26,79328	6,034	25,89619	52,36289	11,37475	29,58548	49,71092	18,73653	23,25003	42,57419	22,60023	16,80841	52,72008	35,15307	15,22139	29,77481	29,30205	16,40922	23,97581	8,131562	12,20622	28,8467	20,8859	17,26369	43,14717	19,37196	15,17	34,44498	16,1955	13,50285	29,15644	14,21198	8,219564	23,1594	14,68722	1,471389	9,681214	3,926351	3,786265	11,41654	5,641855	3,024149	11,09817	4,58057	4,139866	5,612152	4,63293	2,305344	11,11806	2,085337	2,158764	8,321384	4,629269	28,36594	50,69511	13,5416	18,46092	40,22609	38,91834	23,47038	69,07674	36,64457	19,20424	49,54714	39,37666	16,41937	61,25636	42,66571	9,485246	31,27963	35,79935
2/21/2020 3:52:00 AM	16	40,37944	52,66309	2,340572	16,57638	78,51031	23,82916	18,44696	82,39894	26,25587	20,71355	89,86855	11,01735	8,858312	93,1051	34,62181	2,438453	68,10766	25,3279	49,09883	83,12362	8,658267	17,12146	87,28883	30,03267	23,41374	98,2624	41,8489	35,80135	98,09986	46,68401	22,94858	92,33898	35,60007	15,78042	73,54312	32,80836	15,63716	35,18361	18,74793	26,9849	54,90571	22,69307	24,64288	77,94457	23,0763	25,29599	89,38716	41,5511	22,18577	79,35732	35,05788	15,45065	50,90773	24,33528	24,8805	21,77643	11,91389	19,76936	63,76002	14,18304	26,32032	67,39252	20,08566	24,02402	55,18119	29,50921	17,6166	62,95431	29,56676	15,55772	28,8541	24,54154	36,611	28,32249	6,243231	28,03824	56,0769	13,84387	28,93803	54,60627	18,71705	25,13836	44,35317	24,43274	17,73672	55,31257	39,69164	16,04726	31,68435	29,78331	16,41592	24,22697	8,673186	13,12396	29,83802	20,46447	18,03479	43,02215	19,90116	15,80605	35,73014	18,17322	13,36318	29,66539	14,56841	8,036652	23,72002	14,71969	1,463238	9,155822	3,653294	3,797317	11,21173	5,384546	2,84766	11,28288	4,553906	4,151263	5,740427	4,570624	2,301683	10,85357	2,047966	2,584204	7,890556	4,813287	30,00145	53,22287	17,62448	20,37723	41,66998	40,70755	25,34448	76,0742	43,19905	21,68027	50,89723	43,17225	17,03954	62,94271	43,71547	10,40707	33,26812	37,3845
2/21/2020 5:52:00 AM	18	43,21667	57,50471	2,895322	16,791	82,09792	26,27031	19,36139	85,00566	28,80947	20,48698	90,72806	11,58875	8,704549	96,74431	36,50206	2,606308	68,09757	27,04258	48,8715	84,36615	8,820871	19,59805	90,50453	32,21091	25,21096	98,64397	50,41674	38,92151	97,71449	50,88396	23,72417	94,91221	36,14998	16,20545	78,77355	32,56466	16,87169	37,85001	19,11825	30,9587	60,60974	26,99001	25,85592	81,49405	24,72999	26,1582	92,0117	41,98304	25,04697	83,80187	37,03629	16,63095	53,74552	26,21125	25,478	22,86852	12,02614	20,66589	68,44925	14,72639	27,26472	70,33668	20,34932	23,86294	54,78048	29,72328	17,97089	63,79586	31,63317	16,10197	29,71499	25,87775	39,03556	30,27119	6,380554	28,99888	57,60418	13,26806	30,32625	51,74501	19,24162	25,98855	43,98085	25,04069	18,27144	56,4794	39,77302	16,80758	32,78894	32,4055	17,85768	25,72226	8,889603	14,0444	29,91815	21,91223	18,80775	44,11106	20,98026	16,39665	35,9536	18,72962	13,82854	30,41605	14,33957	7,915424	24,25212	15,67888	1,451426	9,004823	3,88311	3,638788	11,70038	5,606073	2,962188	11,30844	4,621049	4,002196	5,702365	4,320223	2,273293	10,95732	2,105231	2,525144	8,019728	4,747941	31,14791	55,9355	18,18164	23,423	46,38408	36,81821	25,32479	81,65852	46,71765	21,06032	51,66591	47,25146	17,79627	67,66848	43,36677	11,00423	36,34643	39,31111
2/21/2020 7:52:00 AM	20	47,66958	57,74937	3,242222	17,95355	83,63286	28,60025	19,93942	86,42414	30,36465	24,04972	94,52579	12,30217	9,322917	95,90054	36,64684	2,741559	73,23476	27,45351	51,41393	94,44007	9,515777	18,85382	90,17159	35,21897	26,73989	98,93134	53,73197	41,0398	98,17205	52,85595	25,07267	95,10789	39,47122	18,38459	79,55163	31,85234	17,26155	40,16758	20,76543	33,72314	64,02728	25,70672	27,81264	84,35905	27,65694	27,52342	92,52328	50,4454	25,26587	81,30699	38,56916	17,44875	60,20343	25,95111	28,24948	20,68261	12,87232	21,69678	70,19853	14,37887	28,59741	72,37144	22,44356	25,34462	59,02686	32,79185	18,57724	66,72581	31,46524	17,39901	32,74177	29,34398	39,8012	30,51938	7,008593	31,17636	56,86057	13,62925	32,00045	55,277	20,79597	26,89993	46,23854	25,2341	19,42812	57,55064	40,01188	17,78301	33,5838	33,17681	18,73791	27,00389	9,447805	14,59625	30,32459	23,35924	19,62492	45,92597	21,77657	17,75979	38,14303	18,7147	14,0424	30,2799	15,19017	8,08466	25,22429	16,36211	1,447558	8,866325	3,861489	3,664554	11,26513	5,655739	2,90444	11,2614	4,486904	4,022436	5,746642	4,528557	2,3557	10,82725	1,929915	2,640086	8,040314	4,550522	34,24162	60,81703	20,33861	21,15578	47,71221	47,03001	28,9488	83,96877	44,43896	24,2939	52,23088	48,7462	18,60273	70,3679	52,32428	11,58785	40,27479	34,97445
