# Supplementary material for: Neuroblastoma signalling models unveil combination therapies targeting feedback-mediated resistance
Source: PLoS Comput Biol. 2021 Nov 4;17(11):e1009515. doi: 10.1371/journal.pcbi.1009515 (PMC8604339; doi:10.1371/journal.pcbi.1009515)
Supplement: S2 File — (ZIP) [file pcbi.1009515.s023.zip › drug_sensitivity/SHSY5Y_drug_sensitivity/SHSY5Y_AEW_AZD_rep2.txt]

Label: SY5Y_AEW_AZD_synergy_rep2
Metric: Phase Object Confluence (Percent)
Cell Type: N206
Passage: 1
Notes: 
Analysis Job: SHSY5Y_AEW_AZD_rep2

Date Time	Elapsed	A1, Image 1	A1, Image 2	A1, Image 3	B1, Image 1	B1, Image 2	B1, Image 3	C1, Image 1	C1, Image 2	C1, Image 3	D1, Image 1	D1, Image 2	D1, Image 3	E1, Image 1	E1, Image 2	E1, Image 3	F1, Image 1	F1, Image 2	F1, Image 3	A2, Image 1	A2, Image 2	A2, Image 3	B2, Image 1	B2, Image 2	B2, Image 3	C2, Image 1	C2, Image 2	C2, Image 3	D2, Image 1	D2, Image 2	D2, Image 3	E2, Image 1	E2, Image 2	E2, Image 3	F2, Image 1	F2, Image 2	F2, Image 3	A3, Image 1	A3, Image 2	A3, Image 3	B3, Image 1	B3, Image 2	B3, Image 3	C3, Image 1	C3, Image 2	C3, Image 3	D3, Image 1	D3, Image 2	D3, Image 3	E3, Image 1	E3, Image 2	E3, Image 3	F3, Image 1	F3, Image 2	F3, Image 3	A4, Image 1	A4, Image 2	A4, Image 3	B4, Image 1	B4, Image 2	B4, Image 3	C4, Image 1	C4, Image 2	C4, Image 3	D4, Image 1	D4, Image 2	D4, Image 3	E4, Image 1	E4, Image 2	E4, Image 3	F4, Image 1	F4, Image 2	F4, Image 3	A5, Image 1	A5, Image 2	A5, Image 3	B5, Image 1	B5, Image 2	B5, Image 3	C5, Image 1	C5, Image 2	C5, Image 3	D5, Image 1	D5, Image 2	D5, Image 3	E5, Image 1	E5, Image 2	E5, Image 3	F5, Image 1	F5, Image 2	F5, Image 3	A6, Image 1	A6, Image 2	A6, Image 3	B6, Image 1	B6, Image 2	B6, Image 3	C6, Image 1	C6, Image 2	C6, Image 3	D6, Image 1	D6, Image 2	D6, Image 3	E6, Image 1	E6, Image 2	E6, Image 3	F6, Image 1	F6, Image 2	F6, Image 3	A7, Image 1	A7, Image 2	A7, Image 3	B7, Image 1	B7, Image 2	B7, Image 3	C7, Image 1	C7, Image 2	C7, Image 3	D7, Image 1	D7, Image 2	D7, Image 3	E7, Image 1	E7, Image 2	E7, Image 3	F7, Image 1	F7, Image 2	F7, Image 3	A8, Image 1	A8, Image 2	A8, Image 3	B8, Image 1	B8, Image 2	B8, Image 3	C8, Image 1	C8, Image 2	C8, Image 3	D8, Image 1	D8, Image 2	D8, Image 3	E8, Image 1	E8, Image 2	E8, Image 3	F8, Image 1	F8, Image 2	F8, Image 3
2/18/2020 3:52:00 PM	0	7,250774	8,778392	1,348641	3,353504	8,559073	2,948856	4,167703	10,42185	3,565982	1,505236	18,73474	2,222867	1,048229	24,65918	3,170452	1,599663	22,84358	6,315416	5,469993	13,22039	1,631438	2,805593	8,969524	3,865979	3,930979	23,46693	6,683246	3,649701	23,27199	6,635583	4,702489	31,66777	6,25601	4,109818	15,88652	6,706386	3,543463	4,832974	3,199533	8,002804	7,891525	4,520751	7,187224	14,2499	4,221098	6,334064	22,9166	6,500815	5,044554	20,60228	6,456813	4,059668	13,20962	5,803424	8,667662	2,432168	2,77589	5,460116	10,36604	3,784952	10,44057	12,76933	5,184847	7,850422	15,62148	7,337257	6,64104	24,60875	6,195292	6,661693	10,411	6,446453	7,505733	4,948538	1,402382	11,03124	11,31528	4,828554	8,992389	12,46028	4,793049	6,828996	13,69281	7,494336	6,117305	14,82994	11,30125	5,396221	8,084935	5,771441	6,872168	6,614445	3,10407	6,00858	10,68447	7,69956	7,986089	14,6263	6,839426	4,945015	15,56193	6,623632	5,4568	12,76263	7,968956	3,634781	8,961372	4,840711	5,339371	7,092244	3,843115	5,575818	11,89102	4,878703	4,14843	11,00264	8,444822	3,659441	11,41191	5,649108	2,584964	12,27751	4,611102	3,259077	7,699077	7,720421	6,952021	7,105783	2,847038	2,299265	8,133772	5,035712	5,947861	13,09661	4,187665	4,914622	10,56407	4,932858	4,681974	12,37318	7,14336	1,564918	5,616228	7,210501
2/18/2020 5:52:00 PM	2	8,619102	8,730106	1,354719	3,653087	9,802926	2,708333	4,417965	11,06149	3,988934	1,752874	20,86698	2,362884	1,579147	27,32441	3,887048	1,827821	23,24478	6,756672	4,819366	14,36678	1,988285	3,055372	10,14478	4,194227	4,320223	24,89245	7,41324	4,20832	25,87754	6,307057	5,01043	33,16015	6,094371	4,328788	16,78838	7,616809	4,186077	4,5814	3,060414	8,525779	7,474373	5,414179	6,601874	15,40147	4,6359	6,63206	25,77124	6,970947	5,536099	22,7084	7,549873	3,846914	13,24892	6,027852	9,604403	2,674901	2,898431	5,517103	10,28197	4,065332	10,20212	13,50989	5,724678	8,874614	15,26608	8,084798	6,470767	25,46178	6,660933	7,125263	11,17215	5,316714	7,987537	5,297856	1,462064	11,21304	11,40853	5,026387	9,063329	13,41146	5,028183	7,401635	14,48131	7,747293	6,196743	15,96195	11,8158	5,857856	8,141579	5,910698	6,952021	6,896896	3,070568	6,70155	11,14031	7,648514	8,060139	15,13235	6,660242	5,166266	15,01582	6,980618	5,800524	14,03466	8,027602	3,489307	9,083153	4,908959	4,830971	7,09556	3,605493	5,449823	12,31944	5,236378	3,928216	11,72863	8,974152	3,748135	11,57673	5,566976	2,580612	12,0517	5,171378	3,456081	7,502696	7,960115	7,746049	7,439213	2,85436	2,33104	8,233449	5,051116	6,490937	14,20659	5,025351	5,05982	11,69167	5,62279	5,640888	13,36048	8,369805	1,981584	5,731791	7,723252
2/18/2020 7:52:00 PM	4	9,670784	9,686049	1,47581	3,751174	10,44817	2,818026	4,667399	11,22209	4,016634	1,961	19,70325	2,175826	1,470076	27,42008	3,796281	2,121256	24,83919	6,137614	5,235826	15,60317	1,800674	3,606184	10,89226	5,110522	4,050481	28,34335	9,096416	4,195195	29,06368	7,860509	4,92381	36,27031	6,108947	4,496988	17,27129	7,251188	5,026042	4,976238	3,332435	8,635886	8,017311	5,47697	8,220531	16,6561	4,721071	6,884878	28,49988	7,48135	5,78201	23,67132	7,833913	4,147326	14,39648	6,200541	9,810869	2,512296	2,895598	5,973558	11,77705	4,587893	11,20738	13,42714	5,099331	8,997639	16,62771	8,501811	7,07242	25,91166	7,113657	7,871768	11,17201	6,294554	7,779828	5,719357	1,633303	11,78264	12,39569	5,360023	9,08716	14,56441	5,219939	8,062693	15,33295	7,157314	6,693399	16,05306	12,22984	5,872362	8,685276	6,186312	7,194131	7,384712	3,104899	7,180109	11,11164	7,948442	8,446411	15,97045	7,29367	5,537066	15,56877	6,752737	6,336898	13,78053	8,467479	3,875442	9,315387	4,833044	5,285561	7,335116	3,987208	5,647449	12,80822	5,841278	4,787868	12,79661	9,901982	3,703788	11,98124	5,494378	2,977385	12,29782	5,170204	3,466029	7,959149	9,030447	7,200763	8,493245	3,387213	2,496408	8,87634	5,802732	6,835075	16,20103	5,189959	5,616849	12,51147	6,317764	6,105079	13,99218	8,795867	1,768416	6,436159	7,468294
2/18/2020 9:52:00 PM	6	9,440622	10,74229	1,22382	4,228559	11,64663	3,007087	4,386743	12,40488	4,184005	1,775669	22,96385	2,150752	1,376616	27,13687	3,128868	1,862428	27,04645	6,596348	5,622997	17,30037	2,208154	3,441161	11,70286	5,331772	4,43482	29,18725	8,357509	4,750221	27,35687	7,88586	5,201219	37,28366	6,373785	4,52676	17,84545	7,628828	5,028114	5,728062	3,284014	8,698262	8,702615	5,837133	7,727606	17,30327	4,736475	7,210089	30,90476	7,533847	6,061698	24,05394	8,663931	4,404289	15,70409	6,515735	11,12995	3,004462	2,862166	6,459231	12,31329	4,890169	10,49907	13,95115	5,378537	9,473021	17,45096	8,905628	7,799376	27,55042	7,540479	7,99341	12,18957	6,025019	7,886965	6,00858	1,532452	12,74335	13,1891	5,73048	9,114583	14,40905	5,129863	8,306257	15,78823	7,850492	6,403003	17,30625	12,42913	6,621768	9,527106	6,262987	7,427055	7,469812	3,39267	7,420701	11,9534	8,408834	8,865425	15,02639	7,612042	5,279897	16,35831	7,247527	6,669913	14,82924	9,047649	4,582228	10,07723	5,120538	5,004835	7,660671	4,177857	5,227674	12,57495	6,072405	4,699934	12,85692	9,909719	3,824049	11,52824	5,291915	3,142269	12,50753	5,115149	3,973945	8,072779	8,464164	8,319727	9,208735	3,296102	3,079065	9,454645	6,018734	6,900145	16,87652	5,864763	5,459839	12,72989	5,64082	7,013705	15,25005	9,556809	1,695333	6,902355	8,594095
2/18/2020 11:52:00 PM	8	10,58798	11,84675	1,669982	4,766454	12,02648	3,138885	4,958278	14,11776	4,90882	2,151788	24,10243	2,738865	1,583706	29,55315	3,930427	2,241518	28,8378	7,552428	6,802194	17,44695	2,628136	3,700058	12,28987	5,338472	4,449326	31,95209	8,912812	4,870552	30,29481	8,83904	5,906554	39,35394	7,316534	4,468736	18,86992	7,784871	5,287287	5,969068	3,882142	9,750082	9,430192	6,29331	8,094054	18,74855	4,543062	7,227633	29,99268	8,916474	6,476017	25,81924	7,930206	4,573318	16,98725	7,848834	11,34408	3,070568	3,08162	6,576247	12,66454	5,093461	11,3512	14,68605	5,557858	9,570002	17,36979	9,030587	8,706137	28,77501	8,2655	8,084522	12,78086	6,074133	8,52951	6,15502	2,022408	12,73299	13,12769	5,681988	9,559296	14,92678	5,534925	8,769135	16,17492	7,820996	6,856626	17,87073	11,8864	6,997334	9,075969	7,326757	7,448262	8,248026	3,488547	7,296158	11,88737	8,206234	9,558811	16,19715	8,376575	5,582035	15,9795	7,897603	6,699616	15,77704	8,954603	4,172055	9,792634	4,882847	4,426393	7,347204	3,781153	5,738976	11,95692	6,168628	4,259643	11,92004	9,569725	3,588362	11,88122	5,326108	2,863409	11,50517	4,689642	3,79863	8,153321	8,780808	8,039484	9,026373	3,961097	3,311436	9,441451	5,50833	6,785754	18,22537	6,254214	5,661748	14,51509	6,561463	6,594827	17,78936	10,41632	2,14861	7,486876	9,401939
2/19/2020 1:52:00 AM	10	11,50406	11,3695	1,793214	4,757406	13,56619	3,362276	5,032397	15,39505	5,122679	2,044513	28,38922	2,883717	1,66791	29,85895	4,170742	2,081192	28,67388	8,292372	7,386785	19,79934	2,175135	3,596099	13,99066	6,440857	5,304142	33,93782	9,4916	5,37529	31,96507	10,1338	5,942128	43,38218	8,475699	4,671199	20,33723	8,326218	5,255374	6,160339	4,181587	9,805828	10,00428	5,994142	8,813896	20,18243	5,325487	7,873426	30,64482	8,196631	7,69963	25,45293	8,852231	4,366503	16,60795	7,391896	11,30706	3,687279	3,638304	6,88405	13,3917	5,212685	11,69699	15,88466	5,781319	9,371685	18,25314	9,988326	8,508994	30,34794	8,533378	8,654537	13,12127	6,55055	8,726377	7,107234	2,051351	12,57232	13,95606	7,042096	10,63937	16,5835	5,786845	9,142216	17,23827	8,351914	7,004794	18,82854	13,33872	6,634892	9,649025	7,558991	7,695969	8,217422	3,897132	7,74895	12,63601	8,301143	9,326027	16,53404	7,992511	6,581013	17,24035	8,250581	7,208223	15,42807	9,139381	4,43482	10,14865	5,317612	4,138138	6,214012	3,688453	4,727841	11,829	5,895986	4,012489	10,96354	8,535036	3,930496	10,63488	4,829106	2,596706	10,57492	4,584093	3,839937	7,795231	7,550702	9,119627	10,16647	3,908391	3,313716	10,42137	6,126422	7,439352	18,23642	6,440995	6,269342	14,79395	6,317763	7,413861	17,55609	11,03953	2,115937	8,272064	9,29425
2/19/2020 3:52:00 AM	12	13,69916	12,53537	1,655891	5,093184	13,65205	3,633745	5,223392	16,97682	5,078056	2,170024	28,86853	3,004394	1,586607	32,57267	4,302194	2,189987	31,63372	8,387696	7,072073	20,76826	2,109997	3,76423	15,38517	5,790023	5,500802	35,76461	10,91022	5,322102	37,38803	9,239128	7,123121	43,08887	7,628482	5,14278	21,81815	9,278364	6,023846	6,880527	4,485314	10,01989	10,49749	7,043131	9,943564	22,5514	5,294471	8,261563	31,92674	9,935068	7,462215	26,72255	9,285961	5,141813	17,73755	8,591953	12,01302	3,560663	3,936781	7,216858	14,90032	5,571052	11,97972	16,96708	6,155089	9,744005	19,63286	9,93942	9,357387	31,60637	8,756148	9,066713	13,5941	6,545646	9,459686	6,538737	2,11649	13,52502	14,524	6,764754	11,06322	16,12069	6,148596	9,235881	18,14448	9,128744	7,199449	21,39022	13,37422	6,819808	10,31968	7,603821	7,946785	8,588223	4,162384	8,489652	13,46154	8,882626	9,371201	17,09466	9,557569	6,427388	18,69909	8,626837	7,333042	15,39933	10,70471	4,93127	11,30036	5,759422	3,813135	7,212712	3,720159	4,722315	11,1182	5,49196	3,876548	10,37121	8,428935	3,779012	10,47027	5,039028	2,840545	10,35899	4,414581	3,713459	7,21306	6,657065	9,456581	10,82663	4,012835	3,618963	11,57397	7,088238	7,568385	19,99233	5,953457	6,900627	16,92667	6,874379	8,838071	18,11899	12,01958	2,143291	7,968474	11,06322
2/19/2020 5:52:00 AM	14	13,76236	12,75689	1,747278	5,844385	16,52271	4,422179	4,945361	16,45771	4,831939	2,755236	29,70594	3,084176	1,583845	32,69348	5,303865	2,173409	31,81932	8,751657	8,417261	22,2641	2,034566	4,037287	16,99091	5,887006	5,882929	37,77659	11,73326	6,316934	38,01965	11,57694	6,626188	49,42155	8,103587	5,177249	23,02982	9,566409	6,477398	7,158488	4,353448	11,0311	11,67323	6,84281	9,62471	23,15097	5,919195	8,620829	35,98544	10,50847	7,661914	28,33596	9,997306	5,245497	19,05207	8,584563	12,91736	3,733146	3,757323	7,762006	15,76688	5,59357	12,55989	18,30156	7,320333	10,4758	21,38677	10,4836	9,495469	32,9005	10,48333	9,184903	14,4896	7,516232	9,768043	7,210227	2,657631	14,2441	16,32474	6,87348	12,02911	16,48071	7,066893	10,29468	17,80594	8,600726	7,11117	21,21595	13,98824	7,39908	10,66617	7,590697	7,709579	9,430053	3,981336	9,05207	14,1179	9,789249	10,22491	18,58387	9,786693	7,053838	19,02672	8,872266	7,330833	16,67226	10,948	4,71665	11,27425	5,597714	3,913641	6,48776	4,041018	4,705667	10,69484	5,53824	4,649992	10,53078	8,132392	3,654398	10,70361	4,708913	2,506424	10,83389	4,163904	3,562044	6,976058	7,141082	10,58597	10,92714	4,36754	3,926282	12,33774	7,964191	8,358616	21,89165	7,391136	6,819878	17,21803	7,100394	8,026636	19,633	13,89907	2,232814	8,542357	11,07061
2/19/2020 7:52:00 AM	16	15,14478	13,23656	1,825611	6,100381	18,40006	4,219579	5,494032	17,61715	5,322516	2,21741	32,87481	2,973102	1,575832	35,40928	4,532838	2,227841	35,32113	10,12385	9,34053	22,68996	2,386854	4,322571	18,68652	6,380277	5,984955	41,88226	12,77416	6,457436	41,50827	10,80605	7,795991	52,54477	8,837106	5,529399	25,12144	10,26242	6,113506	7,402672	4,753606	12,75226	13,06843	7,843446	10,51586	25,57402	6,24406	8,748067	36,30837	10,61975	8,383068	31,60622	10,33827	5,597231	19,43883	8,924347	12,76933	3,610052	3,90328	8,089495	16,51408	5,725368	13,25604	19,06886	7,035809	10,90904	21,63987	10,5848	10,39159	35,8238	10,46115	9,49167	15,10969	7,920466	10,53244	7,58462	2,446259	15,50785	17,90168	6,337864	12,38388	18,16437	6,753012	10,61671	18,43688	9,828899	7,828319	22,4205	14,74608	7,693344	11,00969	8,122652	7,924403	9,146151	3,816797	9,1791	15,74741	10,13677	10,5924	20,13919	10,12862	7,578954	20,01402	9,592797	7,690858	17,09715	11,13492	4,800094	11,67896	5,749061	3,781982	6,651954	3,310607	4,812735	10,46889	5,449202	5,292399	10,04172	8,091775	4,046405	10,31043	5,003938	2,554916	10,74029	4,092963	3,58477	7,377113	6,488174	11,15716	12,12865	4,302954	4,257916	13,2358	7,846417	8,769135	22,9472	7,295328	6,971914	18,69515	8,197392	8,834758	20,9308	13,6687	2,719316	9,015252	12,26162
2/19/2020 9:52:00 AM	18	16,38062	15,01589	2,171474	5,699671	19,15941	4,335351	6,330956	19,7295	6,418269	2,740937	32,78695	2,946093	1,715365	37,38478	5,230369	2,278128	36,56692	10,49714	9,134686	24,35138	2,444187	4,76307	18,83165	7,135486	6,59621	44,41763	12,02351	7,124227	43,03175	12,49067	8,61696	52,97172	9,297152	5,478144	24,58686	10,45093	7,157452	8,380306	4,790907	12,90679	13,57752	8,269506	10,82173	26,38594	6,415714	8,923934	40,71556	12,35812	8,74848	33,43501	10,10527	5,641924	20,04925	9,168877	13,29299	3,736531	3,957988	8,84712	18,05745	5,744709	13,91723	20,04752	7,469744	11,23128	24,22414	11,24358	10,41314	33,61433	11,24178	9,612484	15,75231	7,982013	11,20614	7,938772	2,511674	16,36101	18,97671	7,336498	13,14759	19,55681	7,166294	11,10895	19,43814	10,45577	8,454009	22,70785	16,14293	8,193316	11,86975	8,300522	8,408213	10,18526	3,988519	9,631756	16,01266	10,16136	11,40293	20,68074	10,31008	7,363299	21,48058	9,286997	8,259491	18,1384	11,30125	5,041307	12,39176	6,183411	4,03038	6,511039	3,5407	4,797676	10,48968	5,25572	5,456248	10,3049	7,851044	4,175992	9,947364	4,624848	2,560234	10,21897	4,159967	3,808508	8,0562	6,973572	12,07456	13,12997	4,689779	4,35331	14,07058	8,87178	9,15672	25,74761	7,822309	7,013428	19,13192	8,640031	9,287342	21,56464	14,43102	2,830598	9,07742	13,73018
2/19/2020 11:52:00 AM	20	15,93957	15,77041	2,504421	6,601735	20,67114	4,275669	6,575762	20,95283	6,540603	2,754614	36,51173	2,989818	1,886743	40,49493	5,506742	2,158972	38,75477	10,03951	9,892379	27,52342	2,545936	5,658226	20,91885	6,795287	6,410464	48,13184	13,56239	6,946425	46,49702	13,01482	9,036873	56,9304	9,858809	5,796862	26,12421	10,58438	7,745564	9,05062	5,321826	13,71719	13,98134	8,625731	12,2648	26,03027	6,951192	9,994473	45,30297	11,6217	9,532218	35,1968	10,78201	5,912219	21,46179	9,510114	14,7391	4,239956	4,497956	8,789096	19,43489	6,143899	15,06224	21,50552	7,952241	12,20953	26,2949	11,11302	10,68793	37,66633	11,15019	10,01989	16,74009	8,278488	11,17091	8,439158	2,161389	16,68871	20,04504	7,178313	13,66359	21,2721	7,684227	12,07726	20,44955	11,16925	8,378578	24,53	16,68262	8,491517	13,10656	8,68348	8,616754	11,27542	4,185524	9,994612	16,68283	10,94268	12,05591	22,7064	10,97425	7,74453	22,3957	9,884573	8,805674	19,43226	12,04078	5,466332	12,00728	6,089813	3,919513	6,781748	3,466443	4,875663	10,41646	5,15563	5,09864	10,45383	8,044665	3,783087	10,19866	4,524964	2,439628	9,767903	4,026235	4,277603	7,508566	7,277645	12,18605	14,30475	5,136149	4,789594	15,32065	9,133165	9,083708	26,70162	8,761881	7,442598	20,15218	9,28458	8,682169	23,76955	15,02853	3,073677	9,943288	12,91397
2/19/2020 1:52:00 PM	22	16,86049	17,49834	2,860646	7,352798	21,13257	4,604056	7,292842	23,73163	7,29671	2,904233	37,67656	2,922124	1,953954	40,06569	5,896746	2,337257	41,23184	11,9916	11,49695	29,17592	2,745842	5,988203	21,5576	7,46636	7,318262	53,57013	14,14532	7,559268	51,26609	12,57336	8,86363	63,48897	10,26422	6,231142	28,11021	10,67826	7,437072	8,839454	5,332463	14,45112	15,1003	9,695721	12,3988	28,57966	7,860162	10,4501	44,49885	13,10179	9,633759	39,76411	11,76918	5,842797	22,91605	10,40313	14,70352	4,483795	4,449671	9,99558	20,92417	7,250358	16,23487	22,54925	8,946523	13,07147	26,02592	11,61679	10,68316	38,53642	11,82526	9,904537	17,1759	8,829852	11,33082	9,374931	2,369239	17,74073	20,46896	7,783695	13,95378	22,26874	8,114777	12,49938	20,26339	11,24192	8,590089	25,5104	16,29186	8,986723	13,85589	10,13242	9,052761	11,90954	4,350755	10,43566	17,04825	10,8926	12,53585	22,75834	11,43132	7,553534	23,4232	10,90434	8,527645	20,09194	12,5259	5,467299	12,42443	6,807858	3,832339	6,635168	3,513829	4,495054	10,29551	5,442847	5,151622	9,567654	7,862925	3,827918	9,260126	3,905697	2,475202	9,221581	3,794071	4,238023	7,170577	7,058534	13,31669	15,41183	5,836511	4,501409	15,9739	10,54086	9,909856	26,74141	10,00007	7,793228	22,04824	10,67349	9,3817	25,9632	15,78595	2,91715	10,81441	15,43822
2/19/2020 3:52:00 PM	24	17,90486	17,33622	2,941051	7,805109	23,60356	4,852316	8,037894	24,12377	7,455722	3,090877	38,5311	3,094537	2,147712	43,29397	6,349953	2,155242	45,46281	12,49572	12,82148	29,30289	3,08542	6,223683	24,86558	6,655615	6,965076	53,58422	15,17718	7,54172	53,83297	14,92015	8,850713	68,18918	10,47055	6,554625	30,21254	12,48674	7,969371	9,396966	5,600616	14,70767	17,23744	9,137034	13,17467	30,63626	6,826647	11,03227	46,34021	13,73881	10,72557	37,26956	13,45864	6,706386	26,23405	11,0425	15,3317	4,541473	4,600396	10,65691	21,75281	7,467189	16,88557	22,995	8,827849	13,10897	26,18922	11,93586	11,32757	39,67272	11,95043	10,0831	18,16099	9,174679	12,57426	9,386743	2,143706	19,15596	22,31591	8,347287	15,44513	22,62538	7,749849	12,2449	21,15744	12,80097	9,375209	26,94242	17,39722	9,166252	13,29196	10,3592	9,237124	11,63006	4,361599	11,18169	18,25867	10,64635	13,34998	22,74426	12,13314	8,073262	24,438	10,14976	9,105535	20,7979	12,62261	6,027782	12,55333	7,188329	3,910602	6,028197	3,316272	4,565305	9,775572	5,650144	5,073221	9,8729	8,321867	3,3897	9,044126	3,781913	2,71759	8,928837	3,833306	4,156167	7,150753	6,968253	13,50713	14,85542	6,868645	4,80859	18,41678	10,61077	9,87891	29,37259	9,154716	8,689489	22,59899	10,39035	10,14161	27,53171	18,35309	3,573511	11,28675	15,59323
