# Supplementary material for: Neuroblastoma signalling models unveil combination therapies targeting feedback-mediated resistance
Source: PLoS Comput Biol. 2021 Nov 4;17(11):e1009515. doi: 10.1371/journal.pcbi.1009515 (PMC8604339; doi:10.1371/journal.pcbi.1009515)
Supplement: S2 File — (ZIP) [file pcbi.1009515.s023.zip › drug_sensitivity/SHSY5Y_drug_sensitivity/SHSY5Y_AEW_AZD_rep3.txt]

Label: SHSY5Y_AEW_AZD_synergy_rep3
Metric: Phase Object Confluence (Percent)
Cell Type: SHSY5Y
Passage: 1
Notes: 
Analysis Job: SHSY5Y_AEW_AZD_rep3

Date Time	Elapsed	A1, Image 1	A1, Image 2	A1, Image 3	A1, Image 4	B1, Image 1	B1, Image 2	B1, Image 3	B1, Image 4	C1, Image 1	C1, Image 2	C1, Image 3	C1, Image 4	D1, Image 1	D1, Image 2	D1, Image 3	D1, Image 4	E1, Image 1	E1, Image 2	E1, Image 3	E1, Image 4	F1, Image 1	F1, Image 2	F1, Image 3	F1, Image 4	A2, Image 1	A2, Image 2	A2, Image 3	A2, Image 4	B2, Image 1	B2, Image 2	B2, Image 3	B2, Image 4	C2, Image 1	C2, Image 2	C2, Image 3	C2, Image 4	D2, Image 1	D2, Image 2	D2, Image 3	D2, Image 4	E2, Image 1	E2, Image 2	E2, Image 3	E2, Image 4	F2, Image 1	F2, Image 2	F2, Image 3	F2, Image 4	A3, Image 1	A3, Image 2	A3, Image 3	A3, Image 4	B3, Image 1	B3, Image 2	B3, Image 3	B3, Image 4	C3, Image 1	C3, Image 2	C3, Image 3	C3, Image 4	D3, Image 1	D3, Image 2	D3, Image 3	D3, Image 4	E3, Image 1	E3, Image 2	E3, Image 3	E3, Image 4	F3, Image 1	F3, Image 2	F3, Image 3	F3, Image 4	A4, Image 1	A4, Image 2	A4, Image 3	A4, Image 4	B4, Image 1	B4, Image 2	B4, Image 3	B4, Image 4	C4, Image 1	C4, Image 2	C4, Image 3	C4, Image 4	D4, Image 1	D4, Image 2	D4, Image 3	D4, Image 4	E4, Image 1	E4, Image 2	E4, Image 3	E4, Image 4	F4, Image 1	F4, Image 2	F4, Image 3	F4, Image 4	A5, Image 1	A5, Image 2	A5, Image 3	A5, Image 4	B5, Image 1	B5, Image 2	B5, Image 3	B5, Image 4	C5, Image 1	C5, Image 2	C5, Image 3	C5, Image 4	D5, Image 1	D5, Image 2	D5, Image 3	D5, Image 4	E5, Image 1	E5, Image 2	E5, Image 3	E5, Image 4	F5, Image 1	F5, Image 2	F5, Image 3	F5, Image 4	A6, Image 1	A6, Image 2	A6, Image 3	A6, Image 4	B6, Image 1	B6, Image 2	B6, Image 3	B6, Image 4	C6, Image 1	C6, Image 2	C6, Image 3	C6, Image 4	D6, Image 1	D6, Image 2	D6, Image 3	D6, Image 4	E6, Image 1	E6, Image 2	E6, Image 3	E6, Image 4	F6, Image 1	F6, Image 2	F6, Image 3	F6, Image 4	A7, Image 1	A7, Image 2	A7, Image 3	A7, Image 4	B7, Image 1	B7, Image 2	B7, Image 3	B7, Image 4	C7, Image 1	C7, Image 2	C7, Image 3	C7, Image 4	D7, Image 1	D7, Image 2	D7, Image 3	D7, Image 4	E7, Image 1	E7, Image 2	E7, Image 3	E7, Image 4	F7, Image 1	F7, Image 2	F7, Image 3	F7, Image 4	A8, Image 1	A8, Image 2	A8, Image 3	A8, Image 4	B8, Image 1	B8, Image 2	B8, Image 3	B8, Image 4	C8, Image 1	C8, Image 2	C8, Image 3	C8, Image 4	D8, Image 1	D8, Image 2	D8, Image 3	D8, Image 4	E8, Image 1	E8, Image 2	E8, Image 3	E8, Image 4	F8, Image 1	F8, Image 2	F8, Image 3	F8, Image 4
2/21/2020 5:36:00 PM	0	4,252045	10,80702	7,450613	4,007999	6,398927	6,002914	3,163406	4,562749	4,916763	5,185469	4,707809	2,627584	5,241628	5,048698	3,888359	3,361862	4,420383	4,925674	6,024744	5,873121	5,945583	6,847439	5,89571	5,711138	5,122403	7,995484	4,295977	3,446204	5,883621	7,452683	6,010375	6,936063	5,417289	7,704257	6,331787	6,992015	7,698042	7,375663	5,48146	10,30808	24,31117	9,825997	8,930012	7,90002	3,383345	7,438039	8,561215	6,203236	5,66693	3,73508	6,184102	3,87565	6,935442	7,855811	8,762641	7,41773	8,153942	9,940388	8,874614	12,19731	8,679335	9,044401	11,90429	9,14035	6,33821	8,236143	9,176337	4,524895	5,597854	6,070265	5,728131	6,183825	4,553286	5,873121	19,3033	6,855175	6,755154	9,144977	7,684848	10,38994	9,120939	9,274219	8,233794	7,340021	8,511826	8,385692	10,35837	9,385225	8,924761	6,984556	6,981308	4,950749	3,72679	5,484637	15,72958	12,64727	4,402354	3,018001	3,483643	4,176061	8,594647	6,59911	5,516828	6,710392	10,27921	13,04004	9,600948	8,464578	10,38987	8,379062	8,709176	9,077214	7,579646	7,082574	8,325597	10,12289	3,628564	5,623273	5,339163	3,236144	6,136923	4,406015	4,292523	4,101113	8,047359	7,35121	4,465352	7,918876	8,234141	6,55732	9,755886	9,22172	8,104	7,627997	6,790589	9,150022	10,75466	7,085338	10,05257	6,808825	4,865233	3,725962	3,34107	5,337644	5,56366	4,959177	2,508151	3,285533	7,574256	7,265969	8,180745	8,992595	8,643348	7,04617	7,47016	8,265638	7,851736	8,05703	9,544581	8,176531	5,551089	6,65527	7,886963	6,61783	4,466043	4,82358	4,640666	6,109361	7,92696	5,427857	5,367761	4,513221	3,877445	8,285669	3,377058	5,161845	3,727827	5,398362	3,141993	5,702366	5,387241	4,295424	5,204603	6,813108	4,877873	5,404786	2,964675	2,694035	6,182236	5,455902	5,786845	6,495358
2/21/2020 7:36:00 PM	2	4,333071	11,8263	8,4136	4,448566	6,77111	6,645253	3,006258	5,677844	3,656955	5,884519	5,507847	2,714689	5,330184	4,83484	4,442556	3,216181	5,230853	5,369902	6,439959	6,222646	6,286472	7,17099	7,453996	6,174915	5,261937	9,305577	4,667122	3,908322	7,268802	8,593681	7,220932	7,818233	6,480576	7,932969	7,190333	7,726569	8,428381	8,813966	5,840034	12,15455	25,9462	9,569243	10,38531	8,909359	5,869114	7,272603	8,96538	7,053008	5,521523	4,424942	4,985425	4,668849	7,384505	8,523638	9,520889	7,381051	9,292662	11,74348	9,375484	13,7634	10,82228	10,13035	12,56466	10,61029	7,245455	8,510652	10,58051	5,151898	5,503357	6,220228	5,933217	6,85041	4,854526	7,340849	17,54822	7,526732	7,310594	9,611033	9,045854	12,69182	9,719483	10,42206	8,791654	7,447157	9,771704	8,801324	12,00894	9,945776	9,933824	7,496477	8,015653	5,653529	4,034386	6,221955	16,75412	13,03748	5,53223	3,154357	3,962616	4,450362	9,231806	7,555398	5,907729	8,169761	11,61341	15,58356	10,51441	10,38793	11,11869	10,66624	9,670232	9,611241	8,923796	8,095366	9,225381	10,73138	3,636301	5,547151	5,484568	3,711248	5,98385	4,317805	3,327876	4,121837	7,375456	7,903472	4,758718	7,937251	8,469344	6,778777	10,74733	10,02791	8,703512	8,017174	7,394936	9,242236	10,53189	7,674901	10,44782	6,658101	5,202738	3,222881	3,643692	5,977357	6,233283	5,32445	2,978213	3,876409	7,407576	8,199325	8,492278	10,79341	9,759548	7,720974	7,582754	8,811617	7,507323	7,944988	9,792703	8,532133	5,621822	6,930122	8,324699	7,107855	4,894245	5,257446	4,637074	5,938397	9,225658	6,108187	6,112194	5,554612	4,934102	8,446964	3,404206	5,46647	4,146289	5,727371	2,979319	6,075583	5,402851	4,677622	6,08698	7,247735	5,426752	5,000898	3,221637	2,35874	6,599663	5,798036	6,997057	7,273569
2/21/2020 9:36:00 PM	4	4,891344	12,14896	7,565138	4,389091	7,422911	6,863327	3,567087	5,740564	4,223655	5,862622	5,733104	3,108974	5,723571	5,53527	4,731087	4,026097	5,712657	6,648432	7,687956	6,624944	6,501713	7,314116	8,611779	6,194118	5,322239	9,244585	4,839398	4,124876	7,526525	9,249212	7,431476	8,263428	6,834798	7,605065	7,371037	8,300524	9,646053	9,765832	6,539221	12,16457	26,46648	10,34289	10,37861	10,03364	4,355866	8,258731	10,30856	7,240828	5,877404	4,727426	4,940111	5,151207	7,861544	8,59071	9,531734	8,659856	9,697309	12,51306	9,629545	15,68917	10,18222	10,48229	13,59361	10,11771	7,837368	8,945761	9,612207	5,597922	6,189974	6,934474	6,378619	7,887518	4,894245	7,252846	16,80268	8,598378	7,612663	10,28301	9,600052	12,93884	10,97266	10,83078	9,071963	8,071466	9,796363	9,647643	12,11483	10,83575	10,39712	8,010195	8,675812	6,060663	3,997707	6,479817	17,11912	13,2034	5,948898	3,072364	3,908184	5,036265	9,842023	8,198083	6,10349	8,281526	12,01018	15,78305	10,79658	10,66057	12,56348	11,06004	9,771219	10,44533	8,357371	8,695568	10,57167	12,39051	3,297207	5,336124	6,719854	3,885665	6,112954	5,036265	3,511411	4,383635	8,801048	8,926006	5,032673	7,755375	9,726391	7,675108	11,46669	10,86863	9,227937	8,63119	8,129283	9,729845	11,26761	8,287468	10,88245	7,390169	6,006645	3,819905	3,830889	6,393679	6,159164	5,614984	3,568814	4,065402	8,155671	8,291818	8,690732	10,43746	9,463831	8,305149	7,698248	9,625815	7,471542	8,526608	9,875871	8,908462	6,175743	6,862567	8,618963	7,515612	4,469979	5,120883	4,568068	5,99435	9,105673	7,067722	6,509312	6,624462	5,023969	9,929197	3,636992	5,864625	4,835876	6,018734	3,097853	7,383606	5,796171	5,202117	6,432223	7,736654	5,87478	5,93757	3,896925	2,66516	7,35874	6,237567	7,418836	7,579645
2/21/2020 11:36:00 PM	6	5,168338	12,8353	8,111599	5,020516	6,973227	7,227149	3,375055	5,341235	3,860936	7,064269	6,438164	3,02332	6,426903	5,374323	4,320499	4,171502	6,980548	6,367015	8,111185	6,632405	6,903251	8,080239	8,841662	6,437957	5,535339	9,734197	5,179736	4,296184	7,80428	9,072793	8,033474	8,844565	6,901939	8,638512	7,911347	8,373467	9,026511	9,157687	5,749406	12,7435	27,70212	10,67301	12,07118	9,979002	4,707808	8,387905	10,33495	7,334149	5,992899	5,0067	6,006093	4,846652	8,676711	9,813771	10,77642	8,63782	10,07737	13,04273	10,52795	16,03496	11,11724	11,33331	13,90501	10,6612	7,804488	10,10106	10,66023	6,204893	6,645046	7,121946	6,665631	7,558439	5,273057	7,533572	17,89643	9,184903	7,875498	11,4421	9,275805	13,26384	12,11096	12,88144	9,749047	8,235383	10,64883	10,01389	12,81664	11,9581	10,33239	8,839868	8,101377	6,12974	4,499821	7,291944	17,43638	12,8862	5,619129	3,660685	3,619792	5,484223	10,18519	9,395309	6,899314	7,948236	12,45103	16,94456	10,83506	11,07047	12,73914	11,2415	9,943565	11,34567	8,52426	9,035493	10,66748	12,83806	3,620344	6,394437	6,268168	4,241269	6,660795	5,99138	3,75822	4,855148	9,455267	8,914125	4,842853	7,60914	9,548933	8,019867	12,71434	11,2596	9,309102	9,642186	7,846554	9,884851	12,17866	9,084604	11,23522	7,684779	5,616919	3,557209	4,157549	6,601253	6,440857	6,001188	3,86667	4,047235	8,418297	8,257904	8,760017	11,01279	10,57485	8,527714	7,839923	9,843131	8,194974	9,083982	10,92065	10,06044	6,005885	7,523832	8,942928	7,190333	4,65987	5,178977	5,429032	6,599179	10,31098	7,601473	7,058052	6,838943	5,831606	10,48042	4,331689	6,070263	6,242126	6,597384	3,82778	7,802898	6,979512	5,646275	7,467672	7,73396	6,236392	6,206689	4,041156	2,836815	7,627929	6,239293	8,387903	7,23537
2/22/2020 1:36:00 AM	8	6,004918	13,83013	9,107122	5,108933	7,792884	7,563274	4,080667	5,849497	3,621657	7,433135	6,428423	3,040313	5,750443	6,02495	4,635071	3,311022	6,584466	6,891509	8,404136	7,136797	6,948083	7,918325	9,402631	6,390639	7,029039	11,24765	5,644341	4,576357	8,062625	9,867374	7,913973	8,803811	7,598365	8,191866	8,304184	8,783986	8,345974	9,141798	6,890611	14,32927	27,63608	11,02025	11,9409	10,73055	4,86171	8,432526	10,33612	7,575363	5,868631	5,228158	6,267477	5,258897	8,835585	10,7731	11,0702	9,497473	10,4014	13,87648	10,73352	16,28385	11,15005	11,52651	14,15776	11,20849	7,829976	10,28639	10,06169	6,019976	8,119337	6,745898	7,303341	7,25105	5,591084	7,909069	17,02731	10,2093	8,635956	11,73284	9,677624	15,2801	12,41007	13,09046	10,27541	8,796901	10,59281	10,82166	13,02988	11,37607	10,84521	9,663254	8,064836	6,876451	3,945692	6,225271	18,14089	14,55702	5,854747	3,516454	3,406071	6,257875	11,44811	9,510113	7,482868	8,199948	12,45524	17,15634	11,87217	10,98254	13,20057	12,1636	10,44305	11,42124	9,415341	9,924155	10,72523	13,12569	3,640998	6,296072	7,182458	4,740689	6,17443	5,668242	3,717189	4,942874	10,03136	9,503412	5,467369	8,08321	10,49604	7,599193	12,69998	12,02725	10,14195	9,563925	7,770225	10,4644	13,06677	9,74511	11,71184	8,11899	5,642545	3,782949	3,810718	6,450597	6,444035	6,28364	3,697364	4,922428	8,135224	8,599623	9,047857	10,96409	11,32357	8,61544	8,53241	10,28031	7,972548	10,20066	10,8448	10,4414	6,49667	8,052402	9,88423	7,833154	4,734334	6,049334	5,534511	6,618935	10,9404	8,13018	8,220672	6,683937	6,894756	11,32502	4,865509	6,516081	5,538863	6,456192	3,657508	8,987069	7,562031	6,197848	7,482523	7,793159	6,91907	6,363976	4,753123	3,404689	8,311989	6,756121	8,256314	8,414014
2/22/2020 3:36:00 AM	10	6,34788	15,48595	8,971597	4,472052	8,27828	8,411252	3,581248	6,211869	4,408985	7,049279	6,284123	3,142269	5,862	6,433535	5,155214	4,164525	7,363298	7,161666	7,919775	8,037205	7,6644	8,824465	9,463279	6,681518	6,654923	10,81758	5,204948	4,552388	8,077614	9,859223	8,026221	9,501616	8,407521	9,642531	9,044195	9,626161	9,329342	10,10631	7,580957	14,80977	29,05366	11,15854	11,92826	10,63267	4,220132	9,112926	10,23002	8,252998	6,297662	5,027492	5,539207	5,210475	9,480134	10,81489	12,16353	9,951302	11,11233	13,63685	11,14963	16,62135	12,04348	12,09853	14,42812	11,69029	8,728863	10,22346	10,65609	5,750995	8,012752	7,295259	7,785145	7,736792	6,230451	7,718004	18,22523	10,89212	8,784954	12,73583	10,0116	15,8696	12,87418	14,09186	10,80501	9,298878	11,76282	11,63199	12,7372	12,39445	11,35672	9,964426	8,793448	7,005071	4,51854	6,636826	18,06138	14,36567	6,592203	4,065125	4,272561	5,826287	11,50296	9,794637	7,460212	8,865909	14,09925	17,99576	12,7457	12,32883	13,1565	12,56742	11,26865	11,66383	10,76246	10,24888	11,33075	13,45422	4,161762	6,870095	7,700943	4,676517	6,43996	6,012587	4,113478	5,13242	10,09173	10,32438	5,957186	8,447724	11,38518	8,139437	13,24844	12,62468	10,69732	9,432264	8,671737	11,40521	13,20064	10,31526	12,02614	7,99576	5,737387	4,331482	4,01988	6,793007	6,763097	6,401691	3,486337	4,474332	8,872748	9,397797	9,718791	11,02633	11,10998	9,400696	8,917993	11,46206	8,227439	10,27354	11,80862	11,6503	6,768071	8,142478	9,865855	8,236489	4,839468	6,036071	5,185884	6,956579	11,43512	8,009643	7,948166	7,602646	6,793559	11,89558	4,867995	7,350104	6,910437	6,473669	3,795176	8,997222	7,263622	6,674057	8,103103	7,899536	7,687541	6,873343	4,726045	3,559281	8,327669	6,736917	8,661582	8,50858
2/22/2020 5:36:00 AM	12	6,795079	15,41011	9,713888	4,443593	9,173021	8,783986	4,357731	6,695817	4,675066	8,05779	6,774217	3,230203	8,041625	6,633857	5,837271	4,191949	7,025033	7,649757	9,104914	8,251755	8,741227	9,159553	9,578637	6,916515	6,25	10,86946	5,548532	4,539815	9,46618	11,60546	8,365385	9,966361	8,736185	10,12855	9,403254	10,21179	9,890653	11,1048	7,963568	14,88416	29,72625	11,38428	12,82977	11,00575	4,390542	8,716151	11,14342	9,050412	6,929293	5,659262	6,412813	5,894742	9,460586	10,96741	12,33249	10,54777	12,11767	15,28791	13,41353	18,46609	12,11608	13,76651	16,25345	12,1855	9,214951	11,31334	11,73229	6,334066	9,002957	8,237733	8,443649	8,219496	6,203719	8,023321	17,94955	11,79169	9,685772	12,94485	11,89262	16,57286	13,61841	15,46889	10,94351	9,553906	12,80656	12,20449	13,50651	12,2744	12,3184	10,45217	9,374792	7,638083	4,948676	6,681588	18,39743	14,44753	7,558576	4,500028	4,320499	6,045397	12,32614	10,71121	8,626976	9,908544	14,85432	19,24154	13,86584	13,70503	15,22415	12,5849	11,96915	12,91632	11,09852	10,33281	12,11393	14,6033	4,544996	6,792247	8,964688	4,533391	7,34306	6,167454	5,403404	4,842506	10,82836	11,23405	6,153431	9,290589	11,56098	8,934571	13,91026	13,41194	11,67081	10,20889	8,491034	11,93731	13,71761	10,4309	12,44011	8,30743	6,588335	3,819422	4,432195	6,884395	6,745482	6,498605	4,124047	4,792013	9,329204	10,3623	11,04899	11,49432	11,86712	9,226072	9,73468	12,50387	9,285063	10,77496	12,93442	10,71798	6,93627	8,964758	11,06011	8,248716	5,506466	6,264644	5,112662	7,091622	11,85504	8,468585	8,75974	7,529151	7,263139	11,19087	4,806656	8,241117	6,789691	6,89821	5,25786	10,26974	7,561409	6,954852	8,401649	8,015584	7,602509	7,534469	5,278791	4,023127	9,095795	7,236613	9,481584	9,06243
2/22/2020 7:36:00 AM	14	7,512019	16,55483	10,36541	5,026179	8,620552	9,219096	4,218404	6,914857	4,469289	7,691687	7,056464	3,803603	7,557611	7,296019	5,677636	4,492084	6,755222	7,565899	9,234776	8,577794	8,313856	9,05138	9,423698	7,660601	6,696232	11,58861	5,931421	5,427718	9,398694	11,39237	9,081704	10,14914	8,440264	11,48866	10,50716	9,943496	10,41183	11,87541	8,474318	15,5658	32,98526	12,59636	13,36449	11,57797	4,62996	9,44677	11,26865	9,620151	7,290355	6,487277	7,743493	5,901304	10,09084	12,11594	12,63767	11,43181	12,16526	14,96277	13,26916	19,72259	13,24471	13,81631	16,89372	13,44047	9,434475	11,72158	12,95583	6,559323	8,469551	8,027534	9,02437	8,808368	6,260085	7,893182	19,14159	11,84143	10,00767	14,28472	11,86906	18,20713	14,00482	15,96555	11,7392	10,56559	13,08777	12,59692	14,90827	13,7232	12,66426	10,70064	9,128331	7,886618	5,461013	7,044582	19,98446	14,04102	7,727606	4,200583	4,780269	6,35099	13,0055	10,76826	9,339977	10,57976	15,50066	21,02281	13,77742	13,55389	16,05597	13,33112	13,02456	13,09792	11,97198	10,66672	12,38229	15,06507	4,108712	6,849373	9,36312	4,680662	7,861545	6,182444	4,433508	4,790009	11,08159	11,01963	6,399205	8,874822	11,41868	9,531872	14,87041	14,12301	12,66496	9,88409	9,119488	12,43908	14,06133	11,78997	12,43811	8,118991	6,224787	4,129988	4,633621	6,831137	9,103738	6,688979	3,908875	4,695513	9,128607	11,25643	10,95028	11,93482	12,38747	9,515985	10,08179	12,46539	9,459479	10,97591	14,13102	11,10508	7,440801	9,036528	11,36632	8,752418	5,560138	6,703207	5,779108	6,930608	13,10559	9,102288	8,264948	8,611848	7,677663	12,03933	5,380678	8,33734	7,266524	6,893788	4,486073	10,2216	8,071813	7,102744	8,468999	8,98997	8,756147	7,304652	5,13532	3,893402	8,993701	7,106957	9,831524	9,490149
2/22/2020 9:36:00 AM	16	7,626133	16,50137	10,27285	6,546267	9,988396	10,27485	4,894935	7,14267	4,613312	8,905076	6,768761	3,683687	6,66639	8,068081	6,694712	4,952199	7,151443	8,069946	9,278362	8,963514	8,7777	9,840643	10,63025	7,666542	7,075943	12,24027	6,431118	5,36486	9,649854	11,6878	9,929265	10,86476	9,422523	11,4298	11,55117	10,29882	11,2375	12,38948	8,865219	16,72082	34,94108	12,09894	13,91316	12,65217	5,382681	9,704286	12,30154	10,12358	7,841235	6,452255	7,165465	6,14542	10,66251	11,7852	14,2843	12,06717	13,08521	15,94896	14,73523	20,5667	14,08668	14,42625	16,67371	13,70482	9,637074	12,49129	12,6662	7,255332	8,705031	8,684032	9,951163	8,601625	6,891026	9,367193	19,63908	12,59705	11,6876	14,84389	12,0488	19,24307	14,50334	16,02468	12,28593	10,53838	13,4326	13,26073	16,45543	14,47164	13,71712	11,10411	10,12378	8,415742	5,147271	7,757861	20,45362	14,31318	8,323388	4,430261	4,749046	6,598143	13,19394	11,05735	9,490011	11,44728	15,52843	21,04215	14,95047	14,03376	16,42241	14,22607	12,64616	13,30625	11,80689	11,31555	12,91239	15,25434	4,128537	7,997348	8,950391	5,021552	8,865563	6,33379	4,855078	5,056919	11,14051	11,26105	7,231432	9,235536	12,49254	9,441659	15,16323	14,73157	12,58835	10,69767	9,781789	12,63111	14,42059	12,33981	13,22785	8,291821	6,530034	4,344054	5,422607	7,353628	8,031057	7,155588	5,169029	5,128413	9,687845	10,50847	11,01742	12,92537	12,77555	10,09657	10,60642	12,74729	10,15024	11,548	14,45306	11,29987	7,828872	9,822198	11,16283	9,325473	5,551089	6,731045	6,978063	7,393485	13,65847	9,595145	9,097799	8,739846	8,11747	13,4212	5,178216	8,956951	7,966472	7,432236	4,891689	10,5486	7,960807	6,66411	9,381493	10,10023	8,811823	6,958789	4,798298	4,148983	9,549623	8,170938	10,55192	10,37812
2/22/2020 11:36:00 AM	18	7,88807	17,46304	11,82727	6,489833	9,753952	11,04008	4,785795	8,368356	4,971265	8,863148	6,98794	4,281402	7,062541	7,750193	7,123811	4,822958	8,327876	8,487995	9,708983	8,537385	8,957712	9,70843	10,60538	7,809599	7,145433	12,86728	6,349124	5,424956	10,1041	13,05696	10,77089	11,12684	10,48208	12,59836	11,93765	9,834493	13,04701	12,67511	9,938247	17,5668	36,52458	14,46059	14,53229	12,92661	5,373495	10,1434	13,33976	9,752708	7,971444	6,879767	5,889215	6,852759	11,91292	12,82714	15,39339	13,55396	12,98609	16,94449	15,70678	21,10397	14,31787	15,11467	18,24119	13,11871	11,05071	12,691	13,85486	6,971776	8,577587	8,04135	9,454923	8,699162	6,481543	9,252598	20,23824	12,7524	11,66542	15,54128	13,37796	20,55061	14,93237	17,00148	13,86494	11,48438	14,77619	13,55866	16,61756	15,14458	14,37673	10,50847	11,36584	9,44981	5,270916	8,387213	22,1502	15,09553	9,018016	4,897975	4,852869	6,479402	13,35696	12,02289	9,555564	11,8904	16,79391	22,15048	15,52277	14,95579	17,31315	14,80023	13,67574	14,59901	11,92853	12,11006	14,00862	16,85946	4,580087	8,49656	9,520613	5,269052	8,329741	6,392228	4,906264	4,881396	12,14972	12,8983	7,709024	9,705944	14,19285	10,74526	15,84625	16,0693	13,57054	10,91767	11,05445	13,13011	14,68985	12,38672	14,72128	8,712976	7,72878	4,565581	5,14727	7,988989	9,02292	7,409442	4,821991	5,905104	9,562612	10,1088	12,50808	13,15367	13,60915	10,72737	10,39981	13,30004	10,02107	11,38967	14,85998	11,7432	7,642504	9,742416	11,32654	9,732053	5,861516	6,55055	6,412467	6,75778	14,47115	9,582988	9,715268	8,914678	9,266965	13,96897	5,587631	8,763678	7,275296	7,803243	5,397533	10,69504	8,394121	7,105438	9,975132	10,21524	9,555081	7,468225	5,82836	3,984996	10,32963	9,565304	10,92935	10,67405
2/22/2020 1:36:00 PM	20	7,836607	17,33677	12,544	7,206496	10,94537	11,00575	5,078539	8,890364	5,363202	9,19623	7,072143	4,460171	7,47403	7,904371	6,970255	5,862207	7,586414	9,727358	9,574906	9,689435	9,088404	10,11308	9,899702	8,590296	7,162218	13,0504	7,242071	5,968308	11,36494	14,44373	11,28171	12,96475	10,69214	12,77706	12,64354	11,39858	13,98845	13,37706	10,1979	18,53518	38,36256	14,7208	14,30779	14,42612	5,228158	10,25938	13,10725	9,473434	9,049789	8,214868	7,528667	7,255194	12,52791	13,492	16,35893	13,97981	14,18691	18,81818	15,3449	21,95734	14,66194	15,08193	18,59727	14,79015	11,77733	13,48496	14,11479	7,320057	8,883939	8,13992	9,987637	8,26861	7,743009	9,982108	21,48755	13,16092	12,0593	16,36163	14,20652	21,82002	15,68613	17,84704	13,84187	12,15697	15,74285	14,62865	17,14868	15,36977	15,384	11,82602	12,85712	9,076316	5,761011	8,905421	22,52141	13,30315	8,611918	5,094151	5,248812	6,622804	14,8367	13,62255	9,724457	13,04798	17,71731	22,33173	17,84648	15,26021	18,46237	15,66106	15,11287	14,63984	12,52535	12,68727	14,82738	17,91356	6,101694	8,481709	10,17235	5,523734	9,037425	6,700307	5,535408	5,352702	11,62653	13,68396	7,252432	10,61485	13,40276	10,29813	15,78678	16,6496	13,82599	11,21436	11,49246	13,38279	15,91664	12,92696	14,59901	9,254533	7,188191	5,038476	5,771096	8,019245	8,98928	7,513401	4,670853	5,574574	10,72302	10,97991	11,915	13,24878	13,69087	11,32964	10,94158	13,21342	10,12254	12,39065	14,09469	13,28021	7,780864	10,18941	11,51677	10,38241	5,577199	6,99989	6,61341	7,734582	15,07792	10,1874	9,889686	9,291903	8,453111	15,1883	6,079728	8,498841	9,109678	8,669389	4,954479	11,71606	8,330363	8,222121	10,77724	11,35341	9,218474	7,602923	5,838998	3,715117	10,72869	9,355175	11,81394	10,71066
2/22/2020 3:36:00 PM	22	8,311298	19,42778	13,18192	7,484735	11,23515	11,20448	5,530297	9,64046	5,54577	10,41308	6,923699	4,594386	8,215282	8,677263	7,466222	5,398914	8,154911	9,19706	10,78989	9,334453	9,192294	10,81765	10,929	8,515695	7,634699	12,99286	7,321576	5,861655	12,0689	15,70852	11,5413	12,8585	11,30298	13,4413	13,52992	12,5813	14,62139	14,25806	10,82049	19,19457	39,91987	15,12641	15,06735	14,99903	5,663198	10,29696	14,07176	10,77123	9,005857	7,696591	7,133414	7,738174	13,30425	14,98847	16,50185	15,16344	15,42295	19,20701	16,07614	25,01803	15,21973	16,4718	19,85777	14,91096	11,86077	13,14925	13,72271	7,944849	8,962825	7,805593	10,49617	8,848987	7,33318	10,42378	20,07868	13,6689	12,32192	16,53577	15,09215	21,31203	17,16229	19,42736	14,43668	12,66191	16,51511	15,28163	18,88857	15,38185	15,63896	13,02297	13,50823	10,11232	5,968239	8,864804	23,71837	9,410574	9,082118	5,658226	6,016247	7,429542	15,53886	14,07189	9,902602	13,95115	17,84013	24,1389	17,30673	16,21401	18,22578	16,58412	15,79306	15,51061	14,03936	13,25666	16,4305	18,5599	5,416597	9,695927	9,678728	5,522146	9,231597	6,546681	5,487884	5,632805	11,85469	13,48751	7,376078	11,40349	13,93464	10,37757	17,32171	16,62053	13,76471	11,33641	11,65154	14,68515	15,94917	13,5914	14,73599	10,35754	7,870731	5,286665	5,704921	8,641481	9,22766	7,706331	4,611309	5,759975	12,32862	11,02689	11,89324	14,42688	14,59798	11,1555	11,05231	13,89637	10,67736	12,6233	15,14043	14,43489	8,928423	9,881121	11,80917	10,64932	5,777589	7,123881	7,017297	7,748605	16,49439	10,26877	10,69387	9,682389	8,460434	15,52387	6,693192	9,575874	8,630844	9,126256	5,729029	12,19835	9,568413	9,696136	12,33325	12,26998	9,821161	7,807596	5,639921	3,46969	11,57956	9,600879	11,94083	11,23418
2/22/2020 5:36:00 PM	24	8,200638	20,72178	13,68984	7,154412	11,41993	12,2047	5,395599	11,16179	6,194808	10,98116	7,888208	5,004076	8,404551	9,170536	7,413517	5,81116	8,748688	10,17911	11,43367	10,23956	10,26049	11,9476	10,95366	8,913987	7,893941	14,0404	7,584344	6,094302	11,91582	15,63875	12,51478	14,31187	12,07636	13,97664	13,70973	13,18309	14,86461	14,93424	11,27742	20,79976	41,05714	17,05474	15,08303	15,78664	5,731654	11,03055	15,02991	10,39595	9,700281	7,673243	7,599746	8,095574	14,39213	14,82061	17,08064	15,67529	15,94116	20,65809	17,01101	25,24826	17,85671	17,35715	20,29772	16,57376	12,30776	14,57283	14,67278	8,148623	9,704632	8,659164	11,08829	10,0297	7,740385	11,77007	19,49616	14,17703	12,9568	16,85034	15,96181	21,36377	17,93732	20,7157	15,08773	12,8355	17,02172	16,53598	19,91731	16,99678	16,24399	13,14393	13,9028	9,740067	6,005264	9,254739	23,63243	8,476321	8,715945	5,43663	5,856129	7,705915	16,55691	14,21357	10,43622	14,77861	19,29515	25,54936	18,22703	17,23661	19,86668	17,96868	16,87037	15,87015	14,05967	14,37424	16,3063	19,29936	5,296129	9,347715	10,51952	5,524356	9,436615	7,039263	5,286183	5,924376	13,79151	14,41361	7,490813	11,53328	14,53871	10,52802	16,90332	17,12892	14,56088	11,62405	12,0403	15,52719	16,86395	14,0654	15,4378	10,60158	8,075404	4,884573	5,413074	9,03784	10,43801	8,104277	5,050425	6,834245	11,96611	11,91396	12,27087	15,58618	14,78193	11,55435	10,93847	14,05276	11,65506	12,82058	15,62942	14,89134	8,914815	9,955032	12,88489	10,75334	5,595298	7,847453	6,813108	7,762489	17,01495	11,40956	12,27785	10,14464	9,73095	16,96956	7,118217	10,75086	9,595077	9,746078	5,790506	14,08364	10,16689	10,29792	12,48024	12,52432	10,88652	8,706828	6,096237	3,990523	12,46822	10,12109	12,21527	11,95195
2/22/2020 7:36:00 PM	26	9,186561	21,73747	15,23348	7,814711	12,36993	11,74224	6,097066	10,35153	6,410532	11,22748	8,022631	5,178769	9,238299	9,924224	8,347493	6,4564	9,165562	10,04455	12,4819	11,00174	10,34103	11,91728	12,77326	9,215779	8,403654	14,97154	9,759962	6,289098	12,90361	16,96749	13,03928	15,91912	12,91653	15,48049	14,92678	13,05648	14,55992	15,30124	11,54302	21,46027	43,82992	16,95934	17,02165	17,62648	6,122072	11,2786	15,48132	12,00845	10,28093	7,935318	8,775627	8,866048	14,94674	14,71105	17,71137	16,81186	17,29989	21,56513	18,86135	26,94801	17,89795	18,39488	22,93704	18,37209	13,3075	15,68102	15,07184	8,730313	10,43677	9,439655	10,51013	10,87706	8,230272	12,14357	20,40023	15,67259	13,38797	18,28636	16,97081	24,56385	19,25522	21,81359	16,54931	14,8776	17,50691	17,54655	20,20018	17,40336	17,21106	14,22787	14,24963	10,7329	6,357621	9,653515	24,18504	9,65607	8,763953	5,765294	6,800536	8,421821	18,25839	15,44126	11,42849	14,93314	19,49346	26,20296	19,49471	18,05931	20,59336	18,27635	17,88365	18,72873	14,3779	14,93942	17,19979	20,09381	5,738285	10,37888	10,55903	6,018043	9,659249	7,057844	6,045121	7,281997	14,05228	14,91801	7,734443	12,03567	16,45135	10,79444	17,31557	18,20451	14,91504	11,64808	12,64237	15,87361	17,13956	13,98106	15,55876	11,12421	7,962603	5,788779	5,327905	9,731985	10,00297	8,484196	5,325003	6,46234	12,45151	12,94333	13,34245	16,11931	15,37391	12,15289	11,37489	14,81377	11,57086	13,0151	16,90505	15,50806	9,243825	11,05293	13,1947	11,07116	6,462892	7,909896	6,537356	8,470037	18,93816	11,26713	12,29664	10,96886	9,414651	16,97931	7,275572	10,6518	10,08993	10,80184	6,784096	15,57464	11,45405	11,12359	13,35267	13,03534	11,61824	9,457891	7,152617	4,390543	12,43638	10,33357	12,68064	13,03852
2/22/2020 9:36:00 PM	28	10,59385	23,39985	14,80555	8,173008	12,5058	12,22812	6,334619	11,50641	6,442101	11,47084	8,194905	5,610701	9,889133	9,994819	8,738879	6,513318	9,901567	10,38289	12,85042	12,09936	10,72468	12,80504	12,64064	10,12123	8,958748	15,8093	9,283406	7,585655	13,27821	18,28457	13,44648	16,78403	13,9555	16,20006	15,79617	14,72708	14,94764	16,05383	12,14523	22,57633	46,28544	18,00805	18,27158	17,90292	5,794582	12,48805	16,35942	12,95556	10,72378	9,104844	9,683425	9,268555	17,01633	15,94454	19,60205	18,06055	19,01373	22,35453	19,66961	27,03263	18,62414	19,42736	22,9644	18,7806	14,24161	16,70501	16,54316	8,579797	10,32569	9,975823	11,45004	11,24903	8,023113	12,80863	21,86195	16,19294	14,13006	19,34585	17,48501	25,72046	20,02811	22,95341	17,68699	15,00104	18,76237	17,87066	21,20918	18,06477	18,30764	14,44919	15,4749	10,14554	6,753633	9,578154	25,83554	9,916349	8,81797	6,034828	6,209729	9,687639	19,32347	15,8113	11,88591	16,19778	20,80391	27,9472	20,06169	19,18974	21,73478	20,56449	18,22633	18,94445	15,65602	15,87457	17,3423	21,04139	5,616573	10,73718	10,21573	6,766689	10,05809	7,70336	5,463569	7,081261	13,70862	15,71017	7,842618	12,43058	16,87162	11,07703	18,03568	18,72561	16,54945	11,81677	12,55644	16,82485	18,91647	14,37313	16,06543	11,6246	8,088667	5,643029	5,319477	10,1881	10,96651	8,321177	5,074947	6,201371	12,96371	12,81098	12,86845	16,56202	15,79071	12,59125	12,34168	15,64662	11,51111	13,53379	16,50054	15,62182	9,623259	11,53356	13,90611	11,85718	6,561187	8,213002	6,605189	8,018414	19,13787	12,44377	13,28491	11,5129	9,882364	18,05841	7,539581	11,89531	9,929542	10,93985	6,437541	16,56644	12,95777	11,43657	14,13786	13,6794	12,51969	9,906404	7,131064	4,810594	13,24139	11,13361	13,86736	13,23151
2/22/2020 11:36:00 PM	30	9,945017	24,74034	16,21587	9,073897	14,37624	13,86743	6,739128	12,80428	6,714329	13,40096	9,151402	6,590131	9,9035	10,61775	9,07977	6,530795	9,939352	10,44996	13,3839	12,05398	12,25879	13,38839	12,54179	10,74547	9,072723	15,85813	10,49624	8,201813	14,45472	18,80354	14,06056	17,47576	14,77785	17,38168	16,86609	16,56133	16,25981	17,78653	14,18027	23,43039	47,6117	19,16839	19,38757	18,1181	5,54197	11,76614	17,55263	13,7357	12,06724	9,243687	8,842424	9,781029	17,85146	17,26915	20,82367	18,35454	18,97035	23,20789	20,85019	29,1016	19,32319	18,61737	25,07653	19,82718	13,84243	16,76752	17,30375	9,527107	10,30773	9,839537	12,55554	11,05438	9,415754	12,69928	23,70275	17,73016	15,42351	21,28012	18,93554	27,24394	21,12297	23,45802	18,38038	17,02932	19,17889	18,88083	22,43804	19,66961	19,21502	15,67011	15,12648	10,9987	6,57293	10,40451	28,20464	10,91547	9,063054	5,862345	7,760832	10,18547	19,86489	17,02662	12,83426	17,01405	21,52976	29,03004	21,19294	20,44312	23,03361	20,99324	19,78545	19,54299	17,40316	15,48395	19,44691	21,99858	6,186036	10,25648	11,42739	6,870855	9,674098	8,319519	5,405476	7,184946	14,13966	15,81151	8,215214	13,25286	17,47845	12,35701	18,41387	19,75865	16,20123	13,13474	12,95286	16,38712	19,85149	14,30627	17,72781	11,77215	8,588225	5,384754	6,04367	10,67708	10,82318	8,722853	4,990744	6,224303	13,71277	13,5398	13,0238	16,46289	16,13444	12,91805	13,25307	16,06357	12,66682	14,03376	16,36494	15,93384	9,425633	10,61989	14,98757	12,28186	6,966043	7,958804	6,851792	7,973862	21,034	12,92993	13,8025	12,30203	11,22175	17,86928	7,609071	12,61998	10,41446	11,49736	6,356653	16,62274	13,73888	11,53867	15,02107	13,93049	14,87739	11,01894	7,83716	5,152036	14,66056	12,2648	14,80431	14,41997
2/23/2020 1:36:00 AM	32	10,47124	26,50123	17,70073	9,563924	14,95932	14,61304	7,179212	13,9613	7,619502	11,50012	9,824962	6,146593	10,9719	11,06909	9,81612	7,577987	11,28827	11,76116	14,52027	12,99307	11,76593	13,57178	13,98755	10,79603	9,447391	17,56175	10,55461	8,546226	15,78305	19,43537	15,07205	17,19959	15,25897	18,34674	18,18413	15,77234	18,13356	18,77653	13,95626	23,45297	51,84826	20,37736	21,2509	18,34259	5,900476	12,458	18,86128	14,19741	12,7935	10,17145	9,386327	9,859224	19,30965	19,27291	21,66059	19,88775	19,8508	25,15577	23,96248	31,09451	20,14395	21,58018	27,01481	21,46503	14,50183	19,4523	17,99873	10,52166	11,47664	10,6757	13,42576	10,95843	9,312831	13,76278	24,19954	18,49048	15,41453	23,14835	20,88935	28,09986	23,62877	25,54349	18,94003	17,42671	19,98432	20,46772	23,11512	21,99664	19,95849	17,22826	16,90111	12,41407	6,887986	10,39097	28,07478	11,48279	10,21704	6,929432	7,365232	10,42682	20,87216	16,76759	13,89921	17,86914	23,6658	31,25594	22,34071	22,14647	24,92789	22,85533	21,90435	20,08061	18,90853	16,69478	22,06227	23,75939	5,556546	11,1325	12,44688	7,606723	10,52463	8,13847	5,731791	7,726224	16,01065	16,97046	8,657507	13,53441	18,02505	12,23364	19,64294	20,40389	16,94076	13,40628	13,33078	17,4064	20,86041	15,41487	16,81242	13,22633	8,300178	5,850395	6,689187	10,54059	10,67846	9,064641	5,315194	6,565955	13,98292	13,83386	13,31005	17,42512	16,03386	13,12182	13,07292	17,44709	12,89297	14,61683	17,02483	16,64608	9,251768	11,40708	15,44713	12,60797	7,036776	8,33292	7,525696	8,631605	21,39105	14,51067	17,32296	13,10953	11,68373	19,461	7,808839	13,18537	11,30547	12,57135	7,627721	17,93774	12,85623	12,52583	15,08738	14,93431	13,14925	10,59108	7,774785	5,621961	15,01147	12,54138	15,89495	15,06328
2/23/2020 3:36:00 AM	34	10,68102	27,41731	18,41588	9,509008	15,40085	15,36645	8,029538	13,89824	7,474442	12,67297	9,997652	6,898071	12,11974	11,15682	10,43173	8,021386	9,936589	12,11732	15,91933	14,40532	12,85809	14,53622	14,3759	11,75529	10,31374	18,46582	11,99609	8,863836	16,03068	21,1631	15,66002	17,84828	16,22693	19,16169	18,76457	17,10882	19,71672	19,65151	14,60945	25,53154	54,00172	20,98233	22,12319	18,448	7,373937	13,29375	18,55058	14,70843	13,68079	10,40334	9,790907	11,34698	20,08351	20,44167	23,53199	21,29297	20,41702	27,28559	24,42626	32,96537	21,57846	23,54139	27,28248	22,77479	15,56988	19,79181	19,5099	11,16794	11,13851	10,95961	13,85762	12,16871	9,468252	14,73882	24,61836	20,2466	16,55953	23,92131	22,55498	29,93065	25,22139	26,78065	19,66153	18,31599	21,24372	21,57493	24,92367	22,72215	20,91498	18,51639	17,08914	12,92067	7,379877	11,10252	30,10969	12,63864	10,2533	7,213611	8,220878	11,64187	21,57466	18,30619	14,48635	18,8112	26,58944	34,02209	24,49402	23,24402	28,18337	23,4996	23,40048	21,1392	21,48873	16,94228	23,31834	25,10983	5,7416	11,59075	13,28906	7,821342	10,79272	8,61924	5,848599	7,91936	16,18728	17,61018	9,319256	14,11707	20,28294	12,7627	21,23826	20,8486	18,27724	13,64003	13,8646	17,90437	21,09506	15,82567	17,72684	13,64721	7,921019	5,801214	6,908087	11,24102	11,50054	8,85237	6,436645	5,803286	14,96415	14,0949	13,73708	18,00965	17,4522	13,49787	14,04606	17,74011	12,8956	15,28155	17,57826	17,89242	9,809971	11,29317	15,63674	13,95799	7,441562	8,492141	7,494681	8,86211	23,0839	14,82627	15,52774	13,34646	11,5978	20,34434	8,307914	13,92967	11,01438	12,59933	8,00384	18,87814	13,82412	13,38044	17,00915	15,53154	16,16594	12,05957	8,163406	6,28737	15,48934	13,31752	17,05743	15,80439
2/23/2020 5:36:00 AM	36	11,86222	27,25996	19,07929	10,13953	16,31044	17,51989	8,661583	14,61483	7,473198	14,22766	10,81289	7,227426	11,97868	11,05631	10,43946	8,639479	11,99263	12,84932	17,0736	14,73364	12,60244	15,87112	15,89011	11,8692	11,72414	18,88318	12,22715	9,146014	17,18315	22,37856	16,72973	18,82287	17,5172	20,1874	19,75188	18,45408	21,27818	21,35976	15,68068	26,44238	56,40729	21,81304	24,24438	19,46846	9,091996	14,45313	19,58271	15,5828	14,00103	10,72019	8,801601	11,58039	22,18356	20,86829	26,21905	22,86535	21,48472	29,77509	25,99235	35,74851	24,32775	24,45741	29,18221	23,92649	16,64429	20,8046	20,53223	11,48355	12,15579	11,51249	14,15603	13,65447	10,83161	15,881	25,49355	20,62963	17,39943	25,53175	24,56738	31,52921	28,36746	28,97263	20,49389	19,03881	23,6591	22,24822	26,38594	25,275	23,23469	18,53766	20,23804	13,43557	7,280684	11,60312	31,70197	12,88165	10,67701	7,661846	8,70814	11,91624	23,61357	19,97873	15,30131	21,12159	26,84337	36,88405	25,57651	24,10243	28,6142	24,57622	24,47461	23,0131	21,41316	18,63934	24,75672	26,41143	6,365288	12,14232	12,99749	8,197116	12,28241	8,760845	5,935428	7,870663	16,71157	18,60149	9,879602	14,55252	19,09055	14,21253	22,86465	21,63779	18,76057	14,62906	14,07259	19,03971	21,1727	17,66723	18,0151	13,97263	8,412771	5,794098	7,156071	12,19862	11,83162	9,063329	5,924721	6,27245	15,58583	14,59149	14,1465	18,97063	17,62192	14,08771	14,31836	18,49628	14,008	15,93902	17,67234	18,24678	10,89032	12,19116	16,54889	14,74469	7,824934	9,045715	7,619226	9,02589	23,75622	15,25613	16,01998	13,68465	12,86886	21,18783	9,102288	13,55693	11,57238	13,77217	7,723807	19,28161	14,43475	13,8246	18,67602	17,66979	16,23715	12,58724	9,347716	6,909262	16,45619	14,22815	17,62993	17,08264
2/23/2020 7:36:00 AM	38	10,9098	29,71023	20,38103	11,29939	17,44529	17,21976	9,148776	16,39437	7,664125	14,62381	10,51524	7,98519	12,19448	12,03284	11,43312	8,534622	12,03056	13,33237	17,10627	15,4787	14,01436	17,16588	16,17492	12,55768	12,41234	20,10589	13,02132	9,612	18,43211	24,82192	17,67103	19,6636	19,22062	21,92011	21,36384	19,6464	22,24124	22,31937	16,51104	27,28697	59,979	22,23116	25,55268	20,24501	10,16081	14,48683	20,03267	16,5138	15,5953	11,91368	8,943482	11,67095	23,80022	23,36124	26,64718	23,8483	22,02904	29,8213	27,53336	34,9551	25,52298	25,8678	30,81137	25,57036	17,99866	22,41441	22,25285	11,91589	12,75641	12,57032	14,91981	13,61413	11,3541	15,78339	26,64035	21,22942	17,29664	26,67399	25,27948	33,89865	29,50231	28,58373	22,99756	20,82104	24,96677	24,09531	27,2677	26,14549	25,03108	18,68687	20,30622	14,11092	7,72512	11,51891	33,43979	14,0674	10,97936	7,878053	8,750415	12,03933	24,85681	20,1175	17,13334	21,83991	27,5887	41,05085	27,46311	27,14702	28,86998	24,99827	25,17636	24,87843	21,10881	19,61545	25,78235	28,41235	6,388843	13,46313	14,38046	7,742388	11,27846	9,121351	6,453912	9,214053	18,14158	19,31449	10,80232	15,31374	20,11384	13,47273	23,49649	22,30749	18,86522	15,17228	14,74255	20,56828	22,07491	18,05537	18,80409	14,5414	8,999295	5,979222	7,180868	12,52784	12,13618	9,656831	6,176434	6,425247	15,97535	16,61749	15,47393	20,20882	18,31572	14,89915	14,23899	18,6629	15,4856	16,57784	18,22157	18,67332	11,27777	12,8029	16,10612	15,10686	9,19775	8,96676	8,328153	9,93576	24,9446	17,27688	17,01626	15,19597	12,94195	22,42478	9,12909	15,19003	12,5773	14,88844	8,762779	19,83954	15,58224	14,47751	19,07348	18,86025	16,55352	13,34445	9,983768	7,602715	17,25174	14,49105	18,44862	18,0151
2/23/2020 9:36:00 AM	40	12,16201	31,65804	21,08698	12,03581	18,37298	17,98195	9,049929	16,59262	8,395779	15,22553	11,62039	8,317929	13,82191	13,56881	12,26079	9,467424	12,53778	13,82723	17,8355	15,23845	16,26824	17,23613	17,12443	13,25465	13,97761	21,57155	14,00261	9,737028	20,42724	25,85026	19,25895	21,60519	20,49963	23,37685	22,91549	21,72511	23,99792	24,51964	19,08032	30,88155	61,61466	23,6115	27,26114	23,04881	9,597703	15,32839	21,69077	16,87037	16,85006	12,20263	9,521028	12,57771	26,20897	24,61684	27,70177	24,27761	24,62222	31,57762	29,48179	38,16348	27,62642	26,89773	35,14748	25,66361	19,68591	22,62468	23,57213	12,86293	13,80996	13,23096	15,03461	14,55584	11,69554	18,21058	28,42382	22,25084	18,98575	28,0944	26,95859	34,94059	30,77082	31,10812	24,33956	21,80178	25,4693	24,91808	29,11203	27,8174	26,53653	20,33184	21,70135	14,891	8,734044	12,31992	35,73345	14,87925	12,91929	8,104001	9,402147	12,46443	25,35602	21,44652	16,46738	24,05919	28,12755	41,418	29,18946	28,33195	29,90682	26,58522	26,66701	24,97796	22,26183	20,36666	27,33077	30,66665	7,46567	14,07887	15,93487	8,218805	11,63199	9,585545	6,719028	9,310483	18,09032	19,81874	10,78816	16,60153	21,0789	14,2289	23,93782	24,40981	20,59737	15,44851	15,96023	20,64911	23,3792	18,42797	19,29121	14,69379	9,001575	6,492527	7,948718	12,60472	12,88158	9,687364	6,251312	7,725877	16,31645	16,64394	15,30808	20,93329	18,83455	14,97126	14,62692	19,08868	14,73565	16,29822	18,63658	18,60287	11,02419	13,29707	16,41247	15,5064	8,311919	9,241614	8,415189	9,665602	26,09444	17,80697	18,63955	16,58654	14,54962	24,20155	9,386052	15,52643	13,5369	15,79658	9,790009	21,38076	16,22935	15,58093	21,23529	19,74836	18,2148	14,84299	10,65215	7,612178	18,06836	15,22256	19,3493	19,18027
2/23/2020 11:36:00 AM	42	13,3468	32,82887	21,44507	12,49364	20,89467	19,65013	9,646193	18,88884	9,574285	17,09142	11,1899	8,68714	14,27297	13,81618	12,65238	10,07861	12,3711	13,75718	19,47786	16,59918	17,73969	18,06712	17,52266	14,4409	14,21626	24,157	14,96463	10,10444	21,62681	27,65563	20,6192	22,77285	21,00181	24,39745	23,85106	22,99113	25,3221	25,18699	19,00752	32,82085	63,57281	24,68474	28,10394	24,19374	9,501754	15,56746	22,01951	17,68899	17,07346	12,95549	9,967051	13,60708	27,59933	27,6586	28,7815	25,98392	24,85715	36,09576	30,32811	41,1716	29,54506	28,00564	37,31115	27,44819	20,51171	23,91385	24,50797	13,69854	14,99095	13,99612	15,77434	14,55736	11,71992	19,08088	28,78599	23,37395	19,98625	29,18732	28,65467	39,20929	32,23288	32,28766	26,6876	22,80076	28,31917	27,0727	30,992	30,06928	27,44377	21,5893	23,89326	15,4195	9,329479	13,24036	37,82811	16,2614	13,50664	8,161819	10,24764	13,14586	28,95522	22,52397	17,87958	24,97548	29,78559	41,79295	31,24151	30,47386	32,43431	29,63217	28,64141	26,47166	22,60416	22,44343	29,00109	32,19012	7,683742	15,13097	15,53154	8,714771	11,85103	10,19182	6,403142	9,811975	18,40324	21,12249	11,6887	17,77879	23,26605	14,51343	23,99612	25,77414	20,39664	15,77116	16,49798	21,91216	23,67643	19,11438	20,39401	15,13891	9,181104	7,004241	7,922538	12,91563	13,05247	10,15204	6,684903	6,855935	16,37565	16,77698	15,82788	20,43905	18,74233	16,2328	15,35629	20,17338	14,5289	16,96114	19,99509	19,62423	11,2127	13,86418	16,21795	16,01052	9,167634	9,945152	8,697019	9,365745	27,97946	18,60536	19,26579	17,31785	14,77219	26,90953	10,54964	16,10777	13,73771	16,60988	10,81731	23,15623	17,59684	17,00714	22,67179	20,2598	19,62361	16,17685	10,95484	8,05551	19,85929	16,67378	20,68572	19,61028
2/23/2020 1:36:00 PM	44	14,07134	36,65105	22,60693	13,45056	21,47684	19,88665	10,59979	19,19195	9,43185	16,47698	12,48066	9,436201	15,66596	14,39427	13,92338	10,66299	12,7484	14,89563	20,81434	17,47002	17,13555	19,90191	19,31511	14,56109	14,52386	24,12875	15,60407	11,66073	23,25251	29,95041	21,41109	25,07149	22,72768	25,73635	23,95785	24,21475	27,0345	25,78318	20,18816	34,25708	65,68483	26,08346	29,55163	26,36971	9,576979	16,16559	23,44814	19,79153	18,35923	14,18843	11,594	14,76694	30,03751	28,2921	31,32149	28,42831	27,36074	37,09356	32,59422	43,14787	30,19721	30,18243	38,04847	29,38004	21,71903	24,89176	26,52934	14,13241	18,5052	15,34075	16,88488	15,31271	13,28871	19,89742	30,47027	25,80785	20,537	30,00456	30,65974	39,61179	35,45362	32,86217	28,10151	24,15603	29,35711	28,60073	32,70433	30,67225	28,59789	21,82292	23,67208	15,74277	9,005099	14,19768	39,97789	16,59082	14,10512	9,310828	10,64579	14,08654	30,50612	24,65524	18,12203	27,0508	31,56388	44,99654	32,66482	32,03595	33,39792	31,48009	30,38627	29,32437	24,24493	23,1833	30,35091	34,04703	7,954313	16,26381	16,48161	9,14995	12,43141	10,75562	7,160836	9,456372	19,8613	21,56443	12,0928	17,80373	23,595	15,77849	25,93253	25,48409	22,26991	17,43838	17,52915	22,30728	25,21655	19,62858	20,50412	15,64013	9,51778	7,240757	8,521081	13,54899	13,75021	10,15742	6,436022	7,31992	16,82699	17,02289	16,2194	21,3215	19,47744	16,29545	15,61284	19,23457	16,42559	17,16457	19,24673	20,79161	11,13084	14,17461	16,75267	17,25706	9,019534	10,3029	9,680108	10,35415	29,20535	18,8742	19,74331	19,61911	15,83188	28,07596	11,09706	17,39252	14,79616	17,74667	12,20422	25,22146	18,24823	17,36951	24,61193	21,42145	19,77481	17,8431	11,72697	8,206994	20,02977	17,41055	20,70485	20,53064
2/23/2020 3:36:00 PM	46	14,05476	37,76974	23,36442	14,22559	22,95466	20,69477	11,09396	20,90635	10,83817	18,17245	13,67595	9,834355	17,43672	15,44402	13,67561	10,58031	14,89107	15,65097	21,51871	18,33762	18,33299	20,68157	19,721	15,97791	15,40541	25,16316	16,75059	12,62144	24,77171	31,46406	22,40295	26,37344	24,95703	27,34969	25,42095	25,38634	28,09274	27,03422	21,79611	36,49232	69,25729	26,64339	32,19793	26,89082	9,988118	16,81111	24,92581	21,04105	18,93761	15,00228	11,65672	16,58951	31,53542	31,87175	34,29563	29,25232	30,0105	39,51122	34,51212	47,03236	32,5983	31,30436	40,34552	31,3186	22,02268	27,06558	27,33912	15,06576	16,46731	15,96216	18,44289	16,96287	14,85667	21,875	32,29519	26,55193	22,30963	31,60795	32,34782	42,48694	35,70734	34,94059	30,63522	25,21061	29,83167	30,10389	32,60645	33,45235	30,07246	23,50941	26,77546	17,66592	9,460793	15,37163	41,73084	18,56198	14,26365	9,845613	11,30298	14,51495	31,05279	26,43215	19,10995	27,4234	32,46788	48,27876	33,36863	35,10486	35,63066	33,89645	33,24554	29,91753	25,16606	24,05408	31,46531	34,66706	9,111682	16,89255	17,86417	10,53396	12,71635	10,35747	7,041334	10,88901	20,0096	22,46415	13,10421	18,16797	23,95378	16,01846	26,99285	26,33835	23,04211	18,1337	17,83564	23,14911	25,67633	20,30891	21,69458	16,84834	9,856184	7,710198	8,803188	14,59832	14,66934	10,7588	6,356585	7,700044	17,13093	17,54062	15,89329	21,72538	20,07612	17,48826	16,08871	20,44865	14,57221	18,97001	20,38966	21,28903	11,71371	14,37866	16,15143	17,03263	9,671959	10,48243	9,968019	9,942461	30,19942	20,78035	21,14197	18,39626	16,23156	29,4572	11,72607	18,95274	15,88321	18,84084	12,50774	26,40149	18,94867	18,86736	25,73973	22,99735	21,22582	17,98167	12,43258	9,255084	20,35616	17,94803	21,12173	22,38768
2/23/2020 5:36:00 PM	48	15,37342	40,86891	24,62457	14,6149	23,92476	21,40466	11,7079	22,18743	10,38689	18,22136	13,51176	10,43932	18,36352	16,55462	14,81156	10,89074	15,34801	17,23993	23,72762	19,58561	19,43454	22,10267	20,9596	17,2791	17,41725	27,53205	18,41187	12,99597	25,89419	34,11189	23,55603	28,10283	25,50329	28,62166	27,71511	26,58951	29,35863	29,82524	23,15208	39,17717	70,01859	28,8742	32,90714	27,932	11,21132	17,38533	25,49873	23,16451	19,4266	15,21669	12,69618	17,20608	33,48793	34,63168	35,73283	31,32253	32,23586	39,91932	35,96955	47,33657	34,43682	35,53431	42,41718	33,4681	23,59347	28,73708	29,55722	17,29747	18,29831	17,06848	19,24452	17,49441	16,53867	24,09469	33,25611	28,19208	24,50472	33,68742	34,05159	45,88736	37,07035	38,90162	30,864	26,95423	31,0943	32,02649	35,05291	33,47971	31,11185	24,30233	27,46388	17,89007	9,445045	16,42214	43,56868	19,71216	15,39491	11,35217	11,9293	15,30255	32,79102	27,75848	20,42254	30,98033	34,19554	51,40438	34,9694	36,56402	36,54433	35,48112	35,97031	32,32427	27,67981	26,45833	33,74765	37,89443	9,066368	18,55086	18,23359	11,10169	13,7643	10,86711	7,520792	10,62514	20,99739	23,01317	12,90389	19,05601	24,97576	17,10233	28,7576	28,15546	24,29439	18,6106	18,03486	24,28796	26,69581	20,71356	21,82015	16,9438	9,483173	7,862649	9,308065	15,31015	14,91193	10,97301	6,358933	8,503121	18,17412	18,55514	17,50532	22,01032	19,9178	17,34313	15,74726	20,00504	14,97258	19,85377	21,54295	21,55124	11,81359	15,00249	16,785	17,63428	9,276221	10,60027	10,92652	10,94019	32,32033	21,86616	22,62268	19,76376	17,45455	31,41191	12,33912	20,27561	17,33629	20,37446	13,03852	27,80698	21,91293	21,43209	27,20042	23,47176	22,33021	19,33805	13,22323	9,938315	21,24454	19,04793	21,764	23,23
2/23/2020 7:36:00 PM	50	16,78859	43,08093	26,09935	14,99164	25,58128	21,938	12,78307	23,65247	11,38173	21,71702	14,96456	10,28888	17,61045	17,92924	15,09954	11,10577	18,23	18,47909	25,14147	20,5964	20,38538	23,45049	22,65791	18,79849	17,63601	27,25464	19,65987	13,8112	27,74943	35,33792	25,03191	28,55804	27,31336	29,26365	29,6388	29,44587	31,55794	30,72972	25,05713	40,42489	74,15244	30,72951	36,05845	29,14747	11,85455	17,99949	28,50312	23,857	22,04886	17,65735	13,03562	17,06468	36,80303	37,02268	37,1033	32,33055	33,8791	42,19572	37,96254	51,41716	37,02269	37,38271	44,90053	35,52877	24,94447	30,38607	30,13719	18,26005	17,33829	17,3519	21,08221	18,20927	17,4924	23,94079	33,80644	30,70872	26,40638	36,06267	36,50828	47,1167	39,62091	41,13299	33,91447	28,28305	32,08382	35,30269	37,70681	35,46309	33,38134	26,88529	28,79414	19,74483	9,92146	17,32178	45,56559	20,67176	16,52941	12,13894	13,04549	16,43588	34,95219	28,84539	22,80359	31,88709	37,48446	54,50528	37,89291	40,71474	40,35278	39,17827	37,68906	34,87069	29,15202	27,11587	37,29042	40,48616	10,0947	19,15223	20,53893	12,25899	13,69799	11,50019	7,588279	11,21767	21,25615	24,14698	13,39053	19,30206	24,96719	17,49786	28,60114	28,28214	25,5142	20,5705	18,43529	25,12123	27,35543	20,96382	23,95378	17,50532	9,82655	8,399992	8,957989	16,3541	16,7814	11,07247	6,531969	8,822529	18,68189	17,96219	17,90334	23,08832	21,39008	18,32809	16,35175	21,0637	15,81675	20,47697	21,48839	21,84019	11,8435	15,12026	18,38811	17,90085	8,831787	10,81814	10,46737	11,02129	34,22372	23,08259	23,03748	19,69918	18,64431	34,35352	13,07934	20,50501	18,12956	21,44251	12,30092	29,1036	23,76541	22,16049	28,78806	26,50883	23,56785	20,19839	13,6593	10,22629	23,16051	20,2495	23,13654	24,20548
2/23/2020 9:36:00 PM	52	17,22515	44,22131	28,26543	16,85462	27,7971	23,85396	12,82901	25,70651	12,82804	20,18443	15,39346	10,95525	18,6812	20,33772	15,95166	12,45137	16,40321	18,74116	26,99063	21,24758	21,89095	25,30925	22,94278	19,73599	18,08839	28,85679	20,41349	14,88796	29,78801	37,80732	26,60332	30,72191	27,72802	32,2074	31,25905	29,8872	33,63485	31,80703	26,30906	43,64072	77,84413	31,94608	37,77402	30,47621	12,7044	20,26118	29,59466	24,89832	23,79808	18,39322	14,03929	18,59783	40,33688	37,7656	40,01921	33,99709	34,81363	45,68123	41,16808	54,53505	37,87426	38,18074	47,25727	36,67743	26,38055	33,4911	31,04719	19,94197	18,54919	18,55251	21,75453	18,73853	17,98837	25,56283	35,27886	32,17576	29,11396	40,03143	37,44702	50,02584	41,69437	44,36451	36,25284	30,61229	36,48617	36,76089	39,82414	38,3209	33,58622	28,60039	30,10555	21,11827	10,68786	18,03596	47,74626	20,48733	17,3347	12,93939	13,72085	16,65596	37,02469	31,30561	24,83871	33,69432	40,81945	57,98754	40,31022	41,78507	43,38791	41,16449	39,06816	35,50164	32,20988	29,01871	38,55431	43,71684	10,94662	19,60495	20,93591	13,00702	14,29245	11,60118	8,209204	11,57148	23,00999	25,37799	13,72078	19,9886	26,49619	17,59685	31,47954	30,08393	26,00789	19,95082	19,58927	25,93198	28,14455	21,55027	24,2347	18,06649	10,38745	8,436671	9,418035	17,42885	15,6069	11,9132	6,273416	8,566812	19,11486	20,02017	18,4967	23,67913	22,37221	19,38046	16,82533	21,98566	15,19839	19,5526	22,20539	22,66033	12,32468	14,8347	18,62705	17,35176	8,332712	11,39762	11,02626	11,08581	37,82342	23,99626	24,04261	23,03582	21,3398	36,22879	13,57289	22,52245	19,85024	22,11407	13,52992	32,30272	23,80858	23,45594	30,63839	27,779	26,18617	21,9065	14,06782	11,05942	25,12855	21,206	25,28515	26,81007
2/23/2020 11:36:00 PM	54	17,23599	46,462	29,62091	17,93221	28,81665	27,14751	13,43985	26,10756	13,14407	22,42512	16,77594	12,58621	19,65483	20,39187	17,59836	12,70605	17,33774	19,83159	28,43197	22,84828	23,75677	26,9628	24,49602	20,91484	19,79132	32,52252	22,00777	15,71805	30,93833	39,75305	29,34433	31,83266	30,01734	33,16499	33,01621	32,40178	36,43727	34,3786	28,59278	46,26596	78,75801	33,64853	40,99269	32,63739	12,84801	22,60879	31,52962	26,30892	25,22243	20,28452	15,68268	19,7094	42,38658	40,26719	41,96943	35,63958	38,30937	48,4612	41,84005	57,20332	40,58189	41,14059	49,18118	39,19851	28,29403	35,36935	34,76162	21,98974	19,7342	20,04973	23,32684	20,08324	19,42204	26,9637	36,9418	34,43758	30,19632	41,46558	40,30276	53,46941	43,39405	46,10425	39,11134	32,58531	38,8065	39,46859	42,35529	40,9373	37,1042	30,27824	31,31907	21,89621	11,25636	19,44684	50,02161	22,76332	18,19843	13,80719	15,25558	17,34465	41,09755	33,44558	24,85515	36,45405	40,65167	61,81056	42,34776	43,19726	45,35167	43,65385	41,92121	40,35588	33,89941	32,05874	40,92472	45,50432	11,34235	21,16504	21,58039	14,30779	14,53457	12,54518	8,556242	11,57777	23,78226	26,7573	14,32706	20,11032	27,22114	18,25652	32,76567	31,20959	27,60203	20,49251	20,54556	28,23083	29,65344	22,83792	25,29019	18,37906	10,88687	8,578139	9,594385	18,05827	16,57266	12,10516	7,475616	9,075349	19,74166	19,5269	18,74738	23,55327	21,8875	19,93189	16,55594	22,60465	16,43782	19,95144	22,19682	22,88669	12,30797	15,23707	19,06602	18,30163	8,686588	11,41261	11,12767	11,0427	39,74414	25,33543	24,92768	23,09792	22,81699	38,96179	14,34019	23,9383	19,97865	24,41244	13,63934	34,63363	25,50722	24,88001	31,29455	30,14893	25,97114	23,56412	15,4349	11,43139	26,46559	22,74093	26,08069	28,64922
2/24/2020 1:36:00 AM	56	18,05917	47,92288	32,45856	19,53381	31,0264	29,10436	13,24181	27,60852	14,38937	23,16306	16,94407	12,40447	20,09512	20,88618	18,44745	13,24996	18,18344	21,14722	30,44996	23,93616	25,05001	27,57198	25,87485	21,78057	20,76288	32,34334	23,86736	16,05645	34,21951	44,01498	31,04388	33,12175	32,09432	35,07909	34,80853	33,65364	40,34061	36,61804	30,42827	49,62754	81,71198	35,37321	43,83109	34,18394	13,61703	24,9359	34,94723	27,92806	27,64624	21,86402	16,18196	20,69014	45,05325	42,90313	45,61202	37,96294	40,4948	49,18456	43,95702	59,77689	43,36863	42,48756	52,57439	42,73603	29,70532	36,41655	36,39893	23,70856	19,66961	20,85461	23,91136	20,92645	21,33725	28,13474	37,18909	36,39513	32,91383	43,05689	43,60155	55,58604	44,59452	47,60286	41,53501	34,02299	42,0325	43,43784	44,7248	42,40896	37,87936	31,42234	33,8849	23,9678	12,59394	19,31318	51,64055	23,18123	20,04379	14,75589	16,00271	18,19484	42,01633	37,05156	27,55499	38,2664	43,26357	64,10533	47,25126	45,2484	47,77416	47,13666	44,7514	39,30876	36,43327	33,32732	43,30867	48,75082	12,02676	22,9253	24,65179	14,90315	14,56012	13,03251	9,207767	12,22252	24,13648	26,98732	14,49195	20,34007	29,12584	19,8997	31,34622	32,17658	29,3225	20,78167	20,82145	27,90009	30,64427	24,43081	26,36957	20,09746	10,81945	9,345574	9,443386	18,60812	16,9639	12,93014	7,4245	9,248798	20,10596	20,51103	19,39531	25,47511	22,13942	20,05077	16,94919	23,27607	18,53662	20,98931	23,55459	23,67706	12,46332	15,6518	19,92595	18,84636	8,579865	11,58474	11,49066	11,0856	41,93296	27,19621	26,73471	26,04733	23,44489	41,99947	15,60732	24,89901	22,54538	25,61823	14,94439	35,87616	26,50793	27,33256	34,5077	32,03014	27,37711	23,77466	16,2223	12,17921	28,65371	24,02485	27,95017	30,3963
2/24/2020 3:36:00 AM	58	19,06057	50,47041	34,57062	22,05605	35,02673	31,44245	13,87137	30,27665	15,55737	24,17033	18,10483	13,04397	21,98538	21,71834	19,98038	14,49871	18,80499	22,27004	32,04983	25,14893	27,1752	29,45223	28,52337	22,9117	22,91895	34,66319	24,79388	16,00243	35,30276	48,03845	32,53054	35,5323	35,29855	38,29403	37,37007	36,29255	42,52536	38,82488	32,10289	52,20795	84,19409	37,58814	48,09033	35,87767	14,04986	26,62536	37,59664	29,05048	30,1586	23,88401	17,96343	23,30128	47,88206	44,85321	48,85368	40,65602	43,19546	53,90059	47,34264	64,81371	45,77345	46,39188	55,45873	43,5512	31,54717	39,00365	37,89208	23,7259	22,17728	22,19399	25,53734	22,75759	20,94731	31,54613	40,04939	38,25217	34,59964	47,36924	45,42006	57,6097	48,49428	49,93742	44,28023	35,99518	44,69952	43,03873	47,53835	45,56104	41,01874	33,33714	36,02267	24,70629	13,61509	20,66286	54,05996	24,84527	21,25407	16,31058	16,22168	19,08343	45,55378	39,10229	29,98183	41,79135	46,4888	66,61568	48,59714	49,45499	50,95863	48,00529	48,91703	43,52295	37,13818	35,19873	46,40411	51,10473	12,52763	24,22524	27,06047	15,64814	15,59785	14,20528	9,941354	12,63753	24,5432	28,29293	15,5486	21,22175	28,64777	21,28184	33,4507	33,11222	30,44568	22,18246	20,97273	28,75788	30,9643	25,16267	28,24886	21,39092	11,22189	9,517228	9,945637	19,31836	17,44287	13,1996	7,246768	9,396001	20,77434	20,74975	19,05801	25,96679	21,96438	19,86585	18,492	23,76851	18,31924	21,67316	23,32553	24,02782	12,9816	15,91712	20,71798	19,58327	9,013318	11,40528	12,48432	11,99519	43,59369	30,46834	28,62276	28,32021	25,80121	45,22505	16,2844	26,33835	22,09521	26,45474	17,01474	38,98473	28,85548	28,09164	37,90596	35,41135	29,3797	24,88969	17,4895	12,71345	29,3873	24,62782	29,24099	31,52188
2/24/2020 5:36:00 AM	60	20,07453	54,08461	36,3246	22,66516	36,65167	31,91141	15,71342	32,35605	14,71313	25,62473	17,96108	14,07169	23,73425	22,96937	21,45101	14,83463	20,30414	23,31751	34,09538	26,50151	28,9611	31,23453	30,96845	24,09821	23,79683	39,07203	25,60911	16,98842	37,59001	49,70615	35,20356	37,61944	37,19766	39,39324	39,68495	39,21965	45,48429	41,07123	34,03246	55,71134	87,8076	39,72163	50,30373	39,00516	14,05469	27,78535	40,57589	28,89768	31,46945	25,06693	18,23352	24,83788	51,56644	49,16543	51,13485	42,57412	44,29169	53,92759	50,36921	67,99894	48,76872	48,17094	57,55354	45,57706	33,99018	40,5725	39,75043	23,65419	22,92095	23,21784	27,12215	23,49539	23,05993	33,37126	41,99236	39,65158	35,79016	48,96193	50,88853	61,72766	52,96474	53,22503	43,68693	38,12935	48,23642	47,88835	50,37487	49,31898	42,11608	34,85376	37,86832	25,36728	14,47247	21,50399	54,71499	26,33234	22,77133	16,86084	16,96611	20,64924	46,29338	41,87113	30,9317	44,50908	49,1744	70,65594	51,08691	52,99562	53,32663	52,02455	51,27597	46,16587	40,59882	38,25273	48,36449	53,23587	13,2014	25,35263	27,96958	15,31264	14,23823	14,39703	10,15314	12,23046	26,29531	31,35569	16,50544	21,74921	29,36077	21,71295	34,14815	35,76205	31,30906	22,19303	21,70314	29,49899	32,23378	25,66258	29,19147	22,87605	11,55925	9,952959	10,72703	20,60483	17,87108	13,86087	7,468847	9,198303	20,5388	21,78133	21,95485	27,50366	23,28228	20,47421	17,67877	25,83955	18,07934	22,25789	24,06299	25,08289	12,81975	17,51658	21,9199	21,09037	9,691229	11,56257	12,32945	12,22059	45,84349	31,63634	30,55392	29,08674	26,12864	48,03666	17,63656	27,89794	23,46645	28,63831	16,46994	42,78563	30,1653	29,77571	39,75616	36,73975	29,93756	28,16064	18,35233	13,05565	31,76406	25,97466	31,54724	32,08285
2/24/2020 7:36:00 AM	62	22,15849	56,24261	38,58498	25,55199	36,17464	33,39495	15,94172	34,66229	15,76647	27,95252	18,73577	14,15278	26,14231	23,63976	23,42237	15,77469	21,05437	24,45472	36,72489	28,10856	31,24807	32,66516	31,62723	25,7311	25,34297	40,81206	27,02476	18,56633	40,51966	52,99804	38,32021	41,0177	38,62249	41,09092	42,23793	42,49662	47,20291	44,58727	36,02184	59,01912	89,00283	40,99801	54,31366	40,4242	15,25848	29,88368	41,95644	31,75253	33,98714	26,95395	20,42123	26,79909	55,05422	53,80229	53,08059	47,2373	47,88745	57,25596	53,79345	71,8891	52,91121	51,41558	61,17561	48,5568	33,72499	41,09859	43,15912	26,03952	24,2805	24,2173	28,89071	24,83953	23,56025	34,7697	44,14981	41,71198	37,59166	53,02374	53,41699	67,11033	53,93837	54,25778	48,18067	40,9842	50,03281	49,70318	54,44877	51,87142	44,19975	35,97963	40,05064	26,31286	15,02535	22,73769	56,18092	27,54096	23,95833	18,1279	17,84262	21,54924	49,62859	46,09879	32,18439	46,60215	50,37481	72,37028	53,00239	55,83803	55,78118	54,5137	54,80507	49,21558	42,18805	40,72993	50,58694	56,23702	13,16451	27,27488	28,51977	15,62196	15,69753	15,4387	10,67211	12,96384	26,48334	30,62984	16,91644	23,08604	30,48906	22,66972	34,64302	36,1298	32,15351	23,46927	22,7971	31,00927	33,18814	27,08617	29,05697	24,93493	11,89206	10,85219	11,02053	20,79659	17,54428	16,06951	7,912107	10,26007	21,36363	22,7886	21,87017	26,80827	24,00019	20,34013	18,80028	26,39444	18,90128	22,7245	26,09748	25,37052	14,21143	17,584	22,50408	22,27551	10,50736	11,57272	12,4904	12,50145	47,15856	34,43959	33,59658	32,67525	28,2778	51,20193	18,61924	30,13967	24,16577	31,86395	18,90777	46,12573	32,22791	31,49792	43,17094	39,03542	33,50527	29,34834	19,28838	14,44642	33,31192	26,96825	33,5874	34,37977
2/24/2020 9:36:00 AM	64	22,45013	59,36002	40,45666	27,49848	38,5244	36,10377	16,53501	37,99189	17,54442	28,14365	19,29425	15,11695	27,24553	25,50488	23,7547	17,20284	21,13651	26,30409	38,17183	29,67127	33,09633	33,6401	33,4757	27,04389	26,89213	42,50256	29,45554	20,64904	42,06538	56,90401	39,71714	43,70199	41,39195	43,39281	45,45604	45,28839	51,96252	48,5418	39,05663	61,3992	91,60339	43,85064	56,09506	43,4279	15,79748	30,53271	44,46812	33,86771	37,22667	28,72155	21,39582	27,65742	58,5315	56,57777	56,57321	49,90847	50,57058	62,38741	57,6461	73,41277	54,94019	54,11348	63,05751	50,9674	35,44686	44,98923	45,92984	28,48496	25,906	26,0959	30,52912	25,56131	24,61145	35,65069	45,1443	43,88125	40,49921	54,83125	55,73284	68,7719	56,20144	57,84117	50,8198	42,83682	53,28588	51,41489	57,77879	54,74428	46,81664	40,01071	42,79067	28,80906	15,88355	24,54942	58,20692	28,28311	26,38497	18,75449	18,97781	22,93359	53,34895	48,40635	33,72369	49,31083	54,04013	77,48066	56,64145	58,70945	59,4351	58,08874	57,59042	51,90526	44,28092	41,13277	53,63761	59,60854	16,49943	28,22703	30,26159	15,97839	16,27204	15,5745	11,00492	13,91689	27,78093	31,40618	18,06995	24,12135	31,19964	24,68135	36,36336	37,8565	32,87273	24,32589	23,93222	33,43564	34,86344	27,74805	30,10624	25,5457	12,22287	10,87589	10,96568	21,51594	19,06547	16,2681	8,79041	9,930235	21,43768	22,61881	22,36316	27,98028	24,76784	20,76267	19,5405	27,48584	20,13546	24,00427	26,38546	25,71314	14,36305	18,93049	23,88712	23,13515	11,74686	12,71552	12,3041	12,16602	51,06197	35,75148	34,71389	32,96032	28,7699	51,96314	18,96641	30,5629	25,81254	33,28394	20,26235	47,5507	34,76825	33,77273	45,2227	40,67011	35,3813	31,84122	20,21089	15,1845	35,53251	28,55914	34,06078	35,81924
2/24/2020 11:36:00 AM	66	23,94072	64,13869	42,04348	28,64528	41,39444	39,23568	19,10947	40,23458	22,85008	29,47578	21,27445	16,70134	28,87379	26,46352	24,34564	17,45406	23,2568	28,40137	40,26657	30,1012	34,2126	34,76148	34,83532	28,02042	28,9155	45,02432	32,25423	23,32746	44,85826	57,31314	41,16144	45,73463	43,55321	46,89787	48,18876	49,02927	53,20333	50,71639	42,29684	64,97562	94,18629	46,69789	59,08461	47,04216	17,13044	32,02614	46,61963	36,12083	37,52418	30,29979	22,48653	30,62148	63,02789	57,07098	60,16696	51,24958	51,67585	65,55074	62,46946	75,32175	57,46	58,9169	64,97927	54,8912	40,10057	47,87308	49,69517	30,90137	27,24214	26,60153	33,19131	27,44301	26,30132	38,09205	46,7734	46,59994	44,15319	57,61418	59,27601	71,00423	59,30095	60,40582	53,16182	46,64049	53,57234	53,87233	60,51766	57,80807	48,65157	43,04252	46,55476	31,26001	16,34319	24,98722	61,32509	29,95904	28,19539	20,48616	19,61822	25,5971	55,96327	51,98511	35,37122	51,94532	57,76408	79,65525	59,00206	63,29017	62,42609	61,62985	60,51559	55,42406	46,92377	43,87226	57,9394	62,90472	17,47748	29,42419	32,21631	16,89261	18,0819	16,41405	10,81607	15,02411	29,53277	32,09584	19,36851	24,67956	32,1062	25,98689	37,76014	38,12458	34,28285	25,06487	24,93735	33,95468	35,77234	29,31884	31,75875	25,95933	11,78444	11,18272	11,44265	21,45405	20,15211	16,7459	8,4136	10,59633	22,59373	24,81916	22,99438	28,82205	25,5839	22,22321	19,61117	28,2894	20,85033	25,56179	26,97978	26,07703	13,76534	19,11313	23,73522	23,63361	11,82008	12,31667	12,71006	13,73273	53,98217	38,15905	38,38176	35,69442	30,51641	55,00538	19,86385	33,19193	28,41077	35,08172	22,06572	50,52588	38,14359	35,78083	47,0843	43,57255	38,04197	34,00303	21,60015	16,49612	36,27432	29,30109	35,59916	36,56056
2/24/2020 1:36:00 PM	68	25,1519	67,60043	44,0969	29,80859	43,56446	40,73089	20,39947	43,82439	19,86282	30,7664	23,35219	17,87004	31,00955	28,4319	23,65868	17,90789	24,79305	31,34305	43,32007	31,66591	35,12696	37,01301	36,1267	30,00386	30,73462	48,19062	32,3191	24,5356	47,6311	60,7206	43,16576	49,47523	45,27596	49,71265	49,96077	50,79479	54,74455	53,10379	45,06459	67,95549	95,78692	49,59639	62,99645	48,2322	18,28304	33,25093	46,76772	38,70828	39,86399	32,13417	23,84139	32,46671	66,3713	61,10376	64,34792	52,46532	55,24743	69,35242	65,18809	78,42811	59,86053	60,53922	68,10989	58,68866	43,5715	50,38607	51,90685	32,83709	28,48751	28,31268	35,51973	30,00249	29,21668	40,74886	51,38919	49,17973	45,87374	60,05775	61,43008	75,54709	64,05545	63,89389	56,83037	49,4266	56,12698	58,43618	63,17818	61,61555	50,12689	45,2904	49,22594	31,7278	16,68822	26,14528	62,41289	30,06086	29,42798	21,93876	21,07303	25,27548	59,20577	53,95592	39,13048	54,51751	62,51713	81,44231	63,33844	68,07098	65,80066	64,12315	64,25916	58,58477	51,44928	46,02599	59,46314	64,25163	18,76886	30,68724	33,61136	17,26169	18,07969	15,84936	11,0025	15,50508	29,62582	32,81734	20,12379	26,11793	31,97488	27,23854	38,88415	40,52533	36,51947	26,75812	25,88404	34,63196	37,53005	29,25819	33,36006	27,36019	12,57557	12,04424	11,84827	22,03422	20,7197	17,64154	8,462576	10,82007	23,24263	25,33488	24,17862	30,23051	26,2607	23,17881	20,36534	28,4527	21,73512	26,9583	27,31107	27,87722	13,92007	20,00318	24,93735	24,89528	12,44184	11,93358	13,76761	14,54078	57,89816	40,60497	40,75555	38,13391	31,67523	58,69343	21,84226	34,9598	31,0637	38,08439	24,00938	52,40143	40,05478	38,47992	48,25459	46,11793	37,78321	35,85571	23,22965	18,84781	37,91273	29,06589	36,68151	38,05668
2/24/2020 3:36:00 PM	70	27,48308	70,19279	46,1039	30,97674	45,52622	42,2152	20,73863	45,8428	21,59351	33,15415	24,2642	19,38384	32,69106	30,60891	26,21332	19,66677	25,67957	30,90262	46,72773	34,40353	36,85601	38,90487	38,77342	32,04894	32,77866	51,80785	34,9149	26,17685	50,67122	64,70429	46,07468	52,50242	47,28539	53,41815	53,21383	54,54618	58,21515	55,44271	47,01778	70,99442	96,96141	52,10234	67,18121	51,50309	19,45174	35,78574	48,7281	40,82967	42,66544	34,86862	24,28865	32,02075	70,69187	65,55509	68,80939	56,61976	58,14047	73,07548	69,63424	81,99202	63,68617	65,46902	72,18992	61,86575	45,44859	52,34486	55,14692	34,70877	30,14292	28,55659	37,29526	30,78906	30,99497	39,23091	53,64956	51,11737	48,23677	63,37188	65,27734	79,61614	64,87173	65,55054	60,57023	52,00549	58,85914	58,89162	66,7231	64,5499	53,81976	46,30685	52,23302	33,81072	17,26514	27,62185	63,74883	32,53958	31,17181	23,24195	22,06662	27,32096	62,88427	58,92193	41,57148	58,79372	66,24171	85,93004	65,35249	71,97467	70,21414	66,26644	67,0182	62,88089	53,82481	47,82162	61,66067	67,94685	18,88733	32,94319	34,55854	18,42493	19,75333	16,66467	11,99257	16,44183	31,88744	33,8981	20,21877	28,05537	33,6861	29,89825	41,38055	41,26713	36,52416	27,4893	26,20842	35,05257	38,39323	30,21669	34,84037	27,53599	12,607	12,57764	12,52632	22,59173	22,16602	17,86507	8,714633	11,65037	24,34633	26,82168	25,20798	31,25276	27,17879	24,61497	21,44991	29,56959	21,01231	27,53433	28,32843	28,69854	14,00586	20,83465	25,11031	26,13057	12,36724	12,16415	14,49802	17,27592	59,74152	44,00365	42,91867	39,34302	34,45562	63,25107	23,12548	37,59601	33,15077	39,58976	24,19112	53,75912	43,57406	40,74215	50,304	48,72873	40,35851	39,26759	24,00896	19,612	38,79836	30,75852	37,84441	38,62145
2/24/2020 5:36:00 PM	72	29,81066	73,94521	49,52897	33,78723	47,90098	44,9989	21,61507	48,21293	23,4824	36,12345	25,79555	20,09588	33,33982	33,11568	26,74839	20,96147	26,41392	33,85493	49,30095	37,3079	39,41928	42,6032	41,485	33,71961	34,59321	54,05601	36,14169	29,06775	53,74433	66,53936	47,10116	55,15778	50,54632	56,0568	56,90961	57,11635	60,9328	60,96272	48,84706	75,84645	98,5186	54,05594	70,4155	54,06851	19,76625	37,7495	50,76426	43,65142	47,8652	37,05611	26,57708	35,42475	72,13927	68,52447	70,79928	59,29038	60,99939	74,20459	73,60709	83,15995	67,27115	66,81311	75,23605	66,37511	48,93485	55,43677	57,55872	37,84089	29,94066	29,4237	38,64439	34,05387	31,63068	43,05489	55,32315	52,79026	52,328	66,53819	67,7752	82,48232	68,35814	69,55128	62,69279	54,5269	61,18155	60,43083	71,45564	66,57404	55,32079	50,78339	53,8025	35,10776	17,29851	28,68984	66,07317	32,72857	33,3544	25,15059	22,6805	29,48234	67,93684	63,21674	44,12212	63,39108	69,47032	87,73279	67,52162	75,52145	74,95393	69,03018	71,47816	64,84589	57,03457	50,69746	65,34731	70,62521	19,68612	34,79063	35,04435	20,07336	19,04323	17,35556	12,65805	16,55359	32,83177	35,49873	20,68468	28,97588	36,0427	30,97784	42,95486	42,91432	37,88696	27,93407	27,71497	36,63068	39,80811	31,67282	35,86946	29,08446	13,05371	13,38417	12,13853	23,34342	23,11208	18,46071	8,843115	12,44543	25,33833	26,96225	24,93679	32,66765	29,02844	27,03691	21,00609	30,09456	22,97303	28,06781	28,51376	29,05711	15,97031	21,11406	25,7751	26,96742	13,06746	12,35321	14,21129	17,17424	62,03001	46,19412	44,07349	42,4064	36,32916	67,08119	25,01154	40,58493	35,87893	42,43203	25,80991	57,19786	45,8017	42,65625	54,16909	52,26321	42,11158	41,34982	26,16573	21,24807	39,69316	31,9094	38,4413	39,5508
2/24/2020 7:36:00 PM	74	32,45621	78,20755	50,88866	35,64545	52,14695	46,8683	24,71499	52,21326	24,87532	35,1157	26,79515	21,51677	34,28817	36,20842	29,07742	22,25071	30,04849	35,89322	52,347	39,38488	42,34326	45,22339	43,13902	35,29558	35,45383	55,81379	38,70137	31,47353	56,15433	70,47179	49,97603	57,03084	53,00702	61,04485	58,97692	59,99717	65,1472	64,5823	53,08646	78,46526	98,85182	56,19267	73,35633	54,61103	21,33876	41,03732	54,31	45,24826	50,66541	38,68486	27,81907	36,88695	75,07281	72,00901	74,92119	62,72644	63,99619	78,15498	78,36338	85,43954	68,55072	70,91775	78,68224	69,33611	51,41544	58,31724	60,74285	40,10769	30,93916	30,66361	40,81917	34,8671	35,0009	46,32916	58,23503	55,82381	54,43931	68,68356	73,23428	85,11432	71,03034	72,75468	66,01176	56,52637	65,44265	65,30027	75,91153	69,47433	57,76649	54,52649	56,76339	37,87743	18,5599	29,55115	66,69658	33,50671	35,57298	25,82428	25,17663	31,15993	69,90123	67,55291	47,81029	66,11903	73,39931	90,26685	70,8647	75,9726	76,24261	72,16864	75,40451	67,84737	59,8756	53,46597	67,57307	74,05677	19,92422	35,63737	36,07019	21,91389	20,51648	18,82453	12,85636	16,80869	33,6296	36,57687	21,71461	29,55121	37,43182	31,508	43,28981	44,2314	40,21434	28,37962	28,61247	39,36181	41,54896	32,95452	36,51229	29,54638	13,22564	13,4804	12,73866	23,45691	24,17171	18,99619	9,12239	12,08472	26,06336	27,99859	25,75397	32,81699	28,55859	27,50428	21,45149	31,09748	24,15347	29,51813	30,93204	29,96871	16,6954	21,86823	27,05232	27,54352	12,9148	12,19627	14,3607	15,21862	63,27102	49,44414	47,70026	44,47212	39,28444	70,10396	26,57134	44,52966	37,41164	44,56794	26,48058	61,14729	48,17688	45,86014	55,70948	54,99903	44,20134	43,41954	28,65405	22,58027	40,4394	34,11845	40,22125	41,8319
2/24/2020 9:36:00 PM	76	34,32465	81,80758	54,08108	38,26557	53,23988	49,26558	26,7068	53,2434	26,2185	36,27611	29,33667	21,80986	36,29959	38,73984	29,90336	24,28375	30,77662	38,88836	56,13465	41,47374	44,92657	46,74749	46,03862	36,96874	38,19249	58,38121	39,13641	33,51971	58,91751	72,26514	52,97	60,29855	57,0738	64,19761	62,2152	63,17356	69,79637	66,44493	55,85517	80,663	99,70726	59,53201	76,42573	57,85643	22,36544	43,84319	54,31718	46,87839	53,1739	42,50083	29,29501	40,02094	79,32381	75,59447	79,51882	66,12228	66,75114	81,71661	81,73892	89,3091	72,38928	75,49873	81,01549	74,03024	54,3607	63,31248	63,67112	42,85084	32,89905	32,80304	43,30502	36,64387	38,62774	48,91633	59,21441	59,41106	58,10462	71,48196	74,85661	86,22838	74,28927	76,02019	68,51086	58,64522	68,16438	69,00475	78,79746	73,51494	60,27416	54,97161	59,2584	39,02507	19,97852	31,89386	67,15891	35,22436	37,23447	26,87763	26,80136	31,29048	73,16099	70,76269	51,6063	69,09753	77,44385	92,8317	73,0033	80,76889	79,97997	75,69816	77,36765	72,25195	62,81058	56,16007	70,26339	76,81497	20,72599	37,32013	37,52666	22,77008	21,98296	20,23956	13,79393	17,37656	34,82352	37,54296	22,45973	31,03062	38,59057	32,49655	45,31775	45,60255	41,91542	29,61856	29,25806	39,979	42,66157	33,41194	38,92926	30,40244	13,47625	14,15499	12,80953	24,40754	25,70175	19,77875	9,684461	13,21342	27,67242	30,14319	27,08547	34,48469	29,86296	27,77036	22,0347	32,72886	24,51647	30,26636	32,2056	31,74873	18,29569	22,2907	28,59678	28,83807	13,49304	12,84054	14,67969	16,17892	67,4189	51,18527	49,90454	47,42249	41,99132	73,53103	28,32166	46,30478	39,79567	47,79551	27,51838	62,75289	51,71612	47,57074	57,03913	58,94328	46,42483	46,88757	30,77607	23,17032	41,37821	34,95483	42,324	42,05121
2/24/2020 11:36:00 PM	78	35,44409	83,93471	57,77831	38,99191	55,46109	51,70016	28,00729	56,6961	27,74266	38,23214	30,12441	23,35523	38,2056	38,77037	32,08913	26,09534	32,53709	42,73762	60,53279	43,96137	47,70972	49,45133	48,93671	37,52991	41,64339	60,55462	41,74141	35,37674	60,80523	75,83368	54,69993	63,83765	59,94432	68,62193	65,18934	63,96959	73,44945	69,98135	58,69985	84,64812	99,78262	61,60512	78,38438	61,3695	23,98016	46,61092	59,07694	48,98976	56,39673	44,61256	31,62115	42,13245	82,84635	80,60551	82,21175	68,44814	69,73136	83,59154	85,00159	92,37816	75,85544	78,51266	83,98976	77,18999	56,5453	65,11703	67,26453	44,03805	33,08479	33,8302	44,09932	38,59665	39,84403	51,26264	62,51505	61,57093	61,54655	74,37569	76,02109	88,28512	77,96723	77,64693	73,60841	61,76891	71,59123	72,1824	81,85822	77,05073	62,6988	57,6041	61,74003	40,55455	19,95164	32,51637	70,32396	36,15039	40,29199	29,33652	28,2235	33,21348	75,71086	73,84582	55,05216	72,8726	80,95208	94,89936	74,99454	84,5191	83,60937	80,17912	79,62444	74,44062	65,78346	59,96395	73,5041	80,86035	22,18826	39,14249	39,28713	23,63057	22,46035	21,50545	14,30986	18,51811	36,29131	39,88879	23,56612	31,51422	39,77011	34,11189	45,29537	48,67837	43,48634	30,76468	31,4564	42,44087	42,8143	33,97581	39,76328	32,58413	13,99163	14,3147	13,5568	24,94122	27,84358	19,7878	10,17863	13,88359	27,73203	30,88708	27,49682	36,30789	30,31879	29,88202	22,56493	34,1302	26,73333	31,34242	33,92594	31,72172	17,93193	23,44475	29,45733	29,71119	13,39433	12,9807	15,12033	15,90662	67,71076	53,71954	52,98609	49,03763	44,21281	77,93366	30,34746	48,05171	41,18293	50,16606	28,68845	66,84102	54,10159	50,06936	60,20108	63,04908	47,52328	48,84623	32,82452	23,90756	42,27751	35,8287	44,08564	43,28387
2/25/2020 1:36:00 AM	80	37,81043	87,26424	60,5417	42,69128	58,35144	53,82531	29,73164	60,94918	29,61207	40,23783	32,33885	25,58591	39,42695	41,20096	34,00482	27,03436	34,22165	42,41662	62,6939	47,0785	49,69635	51,52333	51,60209	39,51108	43,67671	63,50933	43,24788	36,99934	63,5273	79,14297	56,83646	67,4292	63,69281	71,32073	68,42825	65,82774	78,11015	73,08667	62,93829	86,61762	99,8785	64,52538	80,7023	64,29756	24,34641	48,31517	60,4293	50,1041	60,59992	47,70764	33,637	45,27548	86,7602	85,23051	85,42046	73,72105	70,55821	85,64192	87,82487	94,72411	78,79836	79,98004	86,17444	79,49726	59,61981	67,50152	70,54398	48,29942	34,0976	35,45791	46,60257	40,03475	40,81116	53,31738	64,93003	64,92809	63,95842	78,39813	79,84555	90,258	79,7898	79,66512	76,56147	63,92676	73,93243	75,91512	84,79153	80,15501	66,27784	60,45314	65,50702	42,94036	21,27549	33,39709	70,18022	37,56002	42,11455	32,14267	29,61235	35,89716	79,70105	77,65714	58,34045	75,81579	84,86337	95,78312	78,25382	87,95238	85,15708	83,82274	82,37366	77,54193	68,66988	62,18453	75,81261	83,76382	21,83487	40,45749	42,51575	24,55874	22,69051	21,69278	15,53665	18,49304	37,72678	41,17084	24,74007	33,70676	40,55392	34,71775	46,85607	48,59362	43,7833	31,40902	31,58875	44,5814	43,69254	34,88948	42,23862	33,943	13,98299	15,03571	13,53959	24,95572	26,95119	20,36693	10,62231	14,16107	28,55521	32,14992	28,3323	38,79518	30,87374	31,30975	23,00122	34,46377	27,00127	33,10055	34,65503	31,95796	19,22904	24,08999	31,24689	31,31604	14,19188	13,62822	14,63936	15,71998	69,94482	56,6568	55,83706	52,73417	47,26038	81,38428	32,65065	51,22963	41,85966	51,70183	30,78753	69,48517	58,26053	52,53296	62,60596	65,24847	50,35864	52,71552	35,61257	25,33916	43,54851	36,82934	44,64515	43,7163
2/25/2020 3:36:00 AM	82	40,10189	89,10926	63,38093	46,03518	61,83197	55,57878	30,606	63,62877	30,709	43,78199	33,43744	26,6324	42,53336	42,38298	35,24902	27,94147	35,95913	44,80672	66,86996	49,37107	51,99782	54,207	52,54829	40,70216	44,333	66,93834	45,18353	39,94577	66,81303	81,17692	59,89211	71,3349	68,18074	73,03236	69,58603	69,15512	81,76801	74,72923	65,00394	89,38315	99,97562	68,0609	83,19276	67,30977	25,55896	50,27989	61,95161	51,42836	63,84422	49,55384	35,47324	45,81289	88,58561	88,95233	88,99412	77,33477	73,04978	88,80782	89,28645	95,80004	80,0708	83,08971	87,07919	83,67795	61,82153	70,86746	73,39992	48,20195	34,45202	36,15744	49,84444	40,69794	43,05779	56,58164	68,17908	67,87813	66,85165	81,88203	83,42023	92,50463	83,40221	82,01846	81,11765	67,8525	78,02249	78,96773	88,79386	84,18317	68,40579	63,27012	70,11903	45,98848	21,37538	34,49395	71,29311	39,91939	45,89446	34,04924	30,89744	36,35638	83,12155	80,10693	60,53078	79,05049	86,28448	97,26079	81,1211	91,54772	86,93254	85,87727	85,91968	81,02419	70,76965	64,83331	77,87556	86,64933	22,42795	41,77871	42,85753	24,65628	24,32955	22,28593	15,9603	19,58327	39,68128	42,27026	26,53874	34,64681	42,16616	36,30064	48,66345	49,31422	44,92512	31,8292	33,30011	46,01135	46,12276	36,03698	44,49333	36,27245	14,55598	15,29737	13,6249	25,73511	29,15665	21,02005	11,46027	15,16979	30,1901	33,37754	30,18568	38,9305	32,6651	32,32959	24,57097	35,32784	28,70911	31,94788	36,02046	34,7056	21,04035	25,30532	34,85936	33,51569	13,6839	14,12743	15,79161	15,88832	72,93056	58,73875	58,89174	55,78926	48,04412	83,98921	34,1056	53,34867	45,25959	53,83089	33,943	71,89324	58,38417	56,03276	65,40891	69,42155	52,86618	55,68357	37,01758	26,14563	45,16944	37,4524	46,17353	44,63721
2/25/2020 5:36:00 AM	84	40,70893	91,12476	67,09266	48,44386	63,96476	59,93015	31,99706	64,31863	33,38742	46,76406	35,60345	27,44578	45,54011	45,72047	37,05902	31,10681	38,0486	45,90601	70,44568	51,03186	54,54451	55,37426	55,02804	41,79363	47,03387	68,1087	47,2105	42,78798	70,0498	84,4371	63,20865	74,39717	72,03118	76,79211	75,19003	72,67525	84,82213	78,03949	67,81506	91,98767	100	71,84516	85,1671	70,42586	26,31935	51,71958	64,6254	52,31356	67,30727	52,94831	38,71153	48,66421	91,63931	90,28246	90,86201	80,20067	75,90344	91,50538	92,76981	96,86858	82,56094	86,25649	88,57669	86,61589	63,72015	71,34111	75,42068	51,93005	35,78595	38,51749	51,03033	41,66183	44,54583	58,95446	69,93521	68,34383	70,49107	85,20744	85,85841	93,92242	84,94273	85,44859	83,43827	70,97943	80,9891	83,72617	91,10709	87,35584	71,60152	66,51491	74,25861	47,51734	22,67946	34,8365	72,57495	40,55337	47,51133	37,00708	32,5764	39,38743	85,92555	82,96764	62,46801	81,67628	89,83229	98,24499	84,83346	91,81152	89,61166	87,02151	88,21798	83,19704	74,51025	68,78191	80,10963	89,50253	23,16596	41,95554	44,28645	25,27692	25,04766	22,10033	17,24152	20,5866	40,1063	43,69447	26,92591	36,73132	42,69203	38,94487	49,86441	51,16131	46,17471	32,85913	35,29309	48,0486	47,79281	36,00436	45,72164	36,95893	15,23265	15,02535	14,03936	26,19267	29,08191	21,97412	11,05258	15,62003	31,26852	34,90785	30,56477	40,44672	33,49531	32,93068	25,19901	36,80516	28,27662	33,39143	36,74859	34,51937	21,18099	28,39005	34,84043	35,86048	14,10443	14,23036	15,89958	16,66121	76,55289	60,60331	61,90768	59,65836	50,03585	89,11831	36,00809	57,13355	48,8378	56,67723	34,6433	75,04725	61,92087	56,7803	67,87923	72,17286	52,02179	57,55637	38,19408	27,97124	45,36589	38,43695	47,01005	45,88818
2/25/2020 7:36:00 AM	86	43,76348	92,27972	67,97559	50,56414	66,09237	64,12549	34,21612	68,87427	34,23581	49,76707	38,40593	30,47386	46,11454	47,14868	38,17266	32,31543	40,54038	49,51744	73,4203	54,37914	56,82175	56,95962	55,82429	43,79525	49,25419	69,89708	48,945	45,99408	73,26343	85,67696	66,02696	78,41007	74,58401	78,71519	77,5295	76,38297	87,43943	83,25922	71,2328	93,82841	99,92464	73,86943	87,22839	72,22169	27,13949	54,63058	66,01301	55,40479	68,83054	55,38268	38,41609	52,99659	93,18013	91,23286	91,88177	83,72072	79,82856	93,66408	93,81342	98,40234	85,9603	89,22249	91,45848	90,35699	67,97164	74,87422	79,53484	55,04165	35,58735	41,07186	53,40752	44,36768	48,09855	61,4658	73,4192	71,81912	73,5474	88,90556	87,72402	95,27762	87,80221	87,2364	85,9594	72,54254	84,03266	84,48573	91,62053	90,09595	73,5014	68,91289	77,78377	49,58064	23,17529	35,95677	73,19014	41,07835	51,9188	40,30891	33,54298	41,75156	87,21866	86,1973	66,52278	84,75465	91,71633	99,56034	87,71062	93,59244	91,28302	89,23457	91,15046	86,45826	77,80228	69,59895	82,36164	90,89233	24,39241	42,91376	46,54745	24,59632	26,0664	24,67956	18,21452	21,8444	41,3713	44,78407	26,93987	38,41637	43,29355	39,59811	50,03875	51,83687	48,5005	35,80536	36,01452	49,70269	49,04938	37,55464	47,14758	37,5105	15,34987	14,9408	14,69648	26,06536	31,45675	22,0202	11,79087	15,68565	32,00853	36,3445	33,21224	41,50551	35,67937	34,53726	26,15792	38,18882	32,87412	35,10368	38,32311	35,17256	22,0633	27,74266	35,79341	37,22922	14,60357	14,62312	16,40003	17,02234	75,93696	65,75301	65,91485	62,37635	51,81601	90,03909	38,2054	60,65311	51,1017	58,9316	35,62376	79,2734	65,25765	59,11568	72,39134	77,33968	56,35534	60,56857	40,97895	29,67762	47,70992	38,97532	48,15857	47,06738
2/25/2020 9:36:00 AM	88	45,06176	95,22346	71,43996	53,3178	70,18464	64,3665	36,95858	70,85137	36,41806	53,90314	40,32197	31,77104	49,70587	52,46704	40,36535	34,11997	42,52397	53,57337	75,64061	57,4991	57,65155	57,97883	58,16514	44,16805	51,45123	73,57275	52,2161	48,58691	76,0597	87,40765	69,67431	80,66328	77,49261	82,69922	81,90719	78,89486	89,30959	87,11539	75,45638	94,56725	99,97362	78,04791	89,99095	75,1836	28,96939	56,90422	68,01773	57,6251	74,01926	57,79461	42,07463	55,59599	94,82407	94,2421	93,91005	86,18279	81,99727	95,12006	96,11233	98,32636	88,5438	91,58038	92,27785	92,0711	69,43793	77,01239	81,87596	56,6282	37,7524	40,88915	53,8762	45,73477	50,87851	64,63465	74,19146	75,48671	75,49134	88,93671	90,05754	96,95458	89,38785	89,42177	89,55716	76,15585	86,76005	87,26563	94,81772	91,6925	76,04892	73,2595	80,31112	51,75868	23,76016	36,62294	74,8984	41,36715	53,10601	41,93296	35,72599	43,7165	89,59612	89,85584	71,14964	85,58549	93,66083	99,67271	90,50772	95,05077	93,79283	91,14805	93,92435	89,23195	80,99995	73,74343	84,60799	92,94637	24,68978	44,04337	47,4073	24,87118	26,50468	25,14105	19,16377	22,76125	43,27773	45,78546	28,6191	39,9341	44,2079	42,15815	54,65739	54,61698	48,71456	35,01416	37,47168	51,86747	50,89717	38,54456	47,42574	40,88279	15,82829	15,8046	15,10783	26,81794	31,5301	23,27082	11,73001	15,81579	32,98505	37,1558	35,27091	41,73927	35,60421	34,61926	27,27468	40,30138	30,47752	37,18764	40,94165	35,47027	23,39847	30,03095	38,73978	38,26536	14,50632	15,33322	17,07484	16,65741	78,72617	67,26929	66,75543	63,24002	54,41962	92,75261	41,15018	62,8728	52,73334	63,50168	38,4268	80,49377	67,80077	62,12251	74,98557	79,6198	59,41492	63,62448	44,07493	31,85379	46,59642	39,41603	47,1377	48,17398
2/25/2020 11:36:00 AM	90	46,00437	96,745	72,39874	55,40209	73,76741	65,31734	39,61953	74,4221	38,51673	53,65371	42,16623	34,91925	53,2961	57,34893	41,34028	36,45419	45,51538	55,89723	78,47722	59,90122	60,12158	59,0786	60,18036	46,27404	55,86269	78,32124	53,19905	51,79418	79,48546	90,41162	71,75481	85,06445	81,46717	84,91856	83,79089	80,95374	91,35134	88,10559	79,05904	95,84383	99,97064	81,24005	91,31486	76,60049	30,81759	57,67442	68,78081	59,08117	76,48513	61,1075	42,57585	59,01636	96,49888	95,22325	94,96581	89,77419	85,47538	96,14611	97,20602	99,2517	90,36465	93,5434	92,97669	95,24598	72,61549	78,51025	84,77426	61,51373	37,97511	42,37401	55,45687	46,02557	53,56412	65,87741	76,08871	77,97684	78,46487	92,32669	92,46436	98,45359	90,85254	91,42193	90,49439	77,65742	90,55392	88,27558	97,03394	93,67104	77,18958	76,32585	82,37587	54,51792	24,08315	38,28602	75,28667	41,78341	56,1658	43,73536	38,39605	45,85137	90,94061	92,43479	74,25626	88,41298	94,73889	99,81087	92,54642	96,15523	95,83417	92,61508	95,18643	91,81442	83,25626	75,84633	87,50249	93,65875	25,56207	45,19873	49,29584	25,10679	27,7227	25,70748	19,42577	23,54961	44,30254	47,19531	30,90103	41,55463	45,72869	44,28769	55,99263	56,74887	49,92056	36,21097	39,22117	53,49021	52,14488	41,00906	48,92931	42,32455	15,86089	16,24765	15,39097	26,8748	34,10215	24,38101	12,91183	16,37192	34,89618	39,47585	35,62866	42,64996	36,87742	35,64178	28,48075	41,44693	31,53612	38,34024	40,66002	37,68326	23,67622	31,9735	41,1573	40,27526	14,8709	14,68929	17,47741	17,045	81,59683	69,09338	71,16704	65,88121	56,68027	94,17606	44,10112	66,57756	55,11149	65,63917	41,1115	82,78667	70,78532	65,76379	77,24643	82,86859	60,6757	66,19999	45,73849	33,18966	46,76821	40,09554	47,77886	47,66413
2/25/2020 1:36:00 PM	92	50,37121	97,15642	76,17091	58,99329	74,99129	70,04621	40,42682	76,99015	39,96083	56,63344	45,67031	37,03263	54,63735	60,83229	43,01165	39,24866	46,07848	58,66911	81,92827	61,70784	61,69367	60,09561	61,89068	47,66426	56,89703	79,92706	54,91884	52,56003	82,00707	91,88088	73,05662	86,07621	83,25266	87,06799	86,7975	83,56695	95,70589	89,57436	80,35463	97,12264	99,96767	83,84056	93,11734	77,74295	30,929	58,70945	70,70382	60,97646	79,16528	63,66932	44,56047	60,85075	97,23564	95,66914	96,43119	93,07078	87,20741	96,96134	97,86804	99,24341	92,18266	95,09222	94,24652	96,71246	76,47194	82,42768	87,50083	65,13927	39,75623	44,11859	57,50601	46,82547	56,07103	68,52633	77,64713	81,03027	82,76331	93,41311	94,23042	98,78101	92,51513	92,5407	93,1534	79,00047	92,24172	91,53377	97,68561	94,80563	78,79676	78,1471	84,26807	56,88619	24,35276	39,20183	76,04422	42,96295	57,34217	46,96625	40,74927	47,59574	92,76781	95,9022	77,74709	90,55399	96,10439	99,95296	94,12184	98,24091	97,39369	94,2039	96,41987	93,46976	85,07882	78,55466	89,74918	94,76638	27,59353	45,71687	50,1445	24,53353	27,86527	26,45254	20,00981	24,43959	45,88501	47,9539	30,94158	43,58885	46,85677	46,83265	58,18026	58,16252	50,22007	38,47052	39,82441	55,16936	53,93285	42,50649	50,6699	44,29252	16,24033	16,04146	15,48305	27,41904	36,41033	25,29281	12,78162	16,75792	35,78685	40,70748	36,47512	45,06072	38,18849	37,49344	28,65861	43,0102	33,55727	39,41886	41,00091	38,3189	25,45356	32,88461	40,52243	42,21154	14,0951	14,66125	17,81741	17,01246	83,4527	71,67654	73,20969	70,46592	59,11121	95,88811	45,21704	69,40892	57,6052	68,43847	40,99836	85,33515	72,95135	68,90349	79,8403	85,77504	62,62739	68,28291	48,36449	35,27596	47,07354	39,15569	46,74466	47,25402
