# Supplementary material for: Neuroblastoma signalling models unveil combination therapies targeting feedback-mediated resistance
Source: PLoS Comput Biol. 2021 Nov 4;17(11):e1009515. doi: 10.1371/journal.pcbi.1009515 (PMC8604339; doi:10.1371/journal.pcbi.1009515)
Supplement: S2 File — (ZIP) [file pcbi.1009515.s023.zip › drug_sensitivity/SHSY5Y_drug_sensitivity/SH-SY5Y_AZD_LY_01-041217.txt]

Label: SH-SY5Y_AZD_LY
Metric: Phase Object Confluence (Percent)
Cell Type: SH-SY5Y
Passage: 1
Notes: SH-SY5Y with concentration ranges of AZD6244, LY294002 and control DMSO
Analysis Job: SH-SY5Y_AZD_LY

Date Time	Elapsed	A1, Image 1	A1, Image 2	A1, Image 3	A1, Image 4	B1, Image 1	B1, Image 2	B1, Image 3	B1, Image 4	C1, Image 1	C1, Image 2	C1, Image 3	C1, Image 4	D1, Image 1	D1, Image 2	D1, Image 3	D1, Image 4	A2, Image 1	A2, Image 2	A2, Image 3	A2, Image 4	B2, Image 1	B2, Image 2	B2, Image 3	B2, Image 4	C2, Image 1	C2, Image 2	C2, Image 3	C2, Image 4	D2, Image 1	D2, Image 2	D2, Image 3	D2, Image 4	A3, Image 1	A3, Image 2	A3, Image 3	A3, Image 4	B3, Image 1	B3, Image 2	B3, Image 3	B3, Image 4	C3, Image 1	C3, Image 2	C3, Image 3	C3, Image 4	D3, Image 1	D3, Image 2	D3, Image 3	D3, Image 4	A4, Image 1	A4, Image 2	A4, Image 3	A4, Image 4	B4, Image 1	B4, Image 2	B4, Image 3	B4, Image 4	C4, Image 1	C4, Image 2	C4, Image 3	C4, Image 4	D4, Image 1	D4, Image 2	D4, Image 3	D4, Image 4	A5, Image 1	A5, Image 2	A5, Image 3	A5, Image 4	B5, Image 1	B5, Image 2	B5, Image 3	B5, Image 4	C5, Image 1	C5, Image 2	C5, Image 3	C5, Image 4	D5, Image 1	D5, Image 2	D5, Image 3	D5, Image 4	A6, Image 1	A6, Image 2	A6, Image 3	A6, Image 4	B6, Image 1	B6, Image 2	B6, Image 3	B6, Image 4	C6, Image 1	C6, Image 2	C6, Image 3	C6, Image 4	D6, Image 1	D6, Image 2	D6, Image 3	D6, Image 4
12/1/2017 6:15:00 PM	0	5,191894	5,634256	7,037605	6,273072	4,224069	6,829894	7,449781	6,140032	5,873536	7,426227	7,636288	4,958899	8,349636	7,671585	5,036335	6,377722	7,022479	5,404303	9,588584	8,363519	4,250801	2,750401	2,715034	3,870883	10,61961	9,021953	9,305094	6,40549	8,829437	7,933866	7,505111	5,787951	6,798049	9,193815	7,405435	5,393112	7,260099	6,43091	10,51807	5,425785	10,55385	6,84882	8,687348	7,63684	10,32521	9,330723	9,92153	4,321742	9,38923	5,031015	7,925509	8,004255	9,308478	5,854817	6,345671	6,466831	8,173078	6,209108	8,551822	10,09222	10,63046	8,330295	8,561491	7,793297	11,61631	5,16751	9,287274	9,44159	10,90849	12,11483	10,73158	7,473337	10,69159	7,153928	10,69097	6,763788	9,768042	11,6092	7,388097	7,021648	16,14721	11,02675	11,66957	12,4942	10,11943	8,669665	11,4314	7,324407	10,25379	6,10425	11,29828	6,688771	9,051863	9,238713	15,88583	6,504753
12/1/2017 7:15:00 PM	1	5,725091	5,000829	6,73153	5,197281	6,52893	6,122141	6,00554	5,808121	6,06163	9,984458	9,731501	5,586041	9,528555	9,714233	7,156831	8,774799	7,928686	6,286334	12,04106	9,296186	4,270143	4,898804	3,296377	4,84672	11,7506	11,16234	11,60236	5,770198	10,41404	10,08738	9,054763	7,541791	6,688564	7,630278	8,05102	5,057679	9,089786	10,51489	11,47533	6,177678	12,24753	7,555605	10,40686	7,853047	13,3915	10,69635	11,98248	5,336055	10,07212	4,489735	8,0055	8,13467	9,980865	7,645473	7,53509	7,144328	10,26283	9,214606	9,710226	9,824203	12,58006	12,33836	10,56262	9,577946	11,76814	6,047677	7,933798	9,182969	12,46664	14,13593	12,06365	10,47296	11,84592	8,981266	13,06483	7,739625	11,34574	12,85153	9,105052	7,86037	17,15718	11,52997	12,37366	12,72436	11,69658	8,989557	12,77679	7,491918	12,59657	9,511771	10,34911	7,136798	9,63445	11,61548	18,03741	6,377722
12/1/2017 8:15:00 PM	2	4,678866	5,747955	6,778502	4,615039	6,08104	5,654634	6,107081	6,093266	6,821259	12,37435	10,53382	5,195002	9,621325	11,35348	7,660326	8,03306	8,964619	7,460903	11,30844	11,51884	5,050219	5,964233	4,109748	5,284524	13,07706	10,36299	11,47616	6,533419	15,12088	9,952959	9,719897	8,130389	10,18934	9,072376	6,989528	5,848185	9,838778	10,34586	11,82485	5,746643	13,00122	7,804142	11,22416	9,941216	14,19554	11,98946	12,77858	5,261246	10,90745	4,639424	8,996878	9,229665	10,63626	7,407784	7,80435	8,404896	11,4135	7,243244	9,8557	10,69926	13,96939	10,33274	11,76103	9,259713	12,85021	5,747541	8,486129	10,82974	13,27511	17,53226	12,2753	9,959728	14,24113	10,474	12,39169	8,721402	11,53605	13,5742	15,82622	8,589675	17,80967	10,14216	12,80462	13,9135	12,78991	7,990372	13,74738	8,937127	11,53459	10,43787	10,0067	7,210641	10,97784	15,73504	19,27284	7,817336
12/1/2017 9:15:00 PM	3	5,772132	5,10472	7,171129	5,724055	6,410255	5,911735	6,927153	7,410754	7,487013	10,81876	10,43131	6,187486	9,474263	11,36453	7,213612	8,360341	8,262185	7,892974	12,04217	10,89557	4,814945	3,868672	4,480824	5,21082	12,02372	10,32576	14,21896	5,864762	11,50869	10,11487	9,957588	7,393002	7,602923	7,905614	7,198276	6,086843	10,88707	9,832075	11,02972	8,399301	14,12557	9,259367	11,75812	7,750678	15,19341	14,40988	13,32698	6,666667	11,101	6,089881	9,277258	8,50105	11,75923	7,805178	8,626976	7,876533	12,25271	7,61294	10,98026	8,875788	14,70504	10,64759	11,56962	9,662979	14,06512	6,22838	9,770805	9,387157	13,19884	15,67418	11,45198	9,974028	11,28426	7,39238	17,93822	11,34201	11,51615	13,91924	10,03094	7,876673	18,45774	11,18162	13,92622	15,24294	14,22863	8,722301	13,75995	9,015045	11,95216	9,492982	10,82297	8,197807	10,48781	11,70148	19,60275	7,398252
12/1/2017 10:15:00 PM	4	5,597369	5,036472	7,297537	5,96368	6,571204	6,440098	7,033391	6,329229	7,945472	9,680108	10,24363	5,985024	9,667882	11,596	7,476583	8,866117	8,765475	8,506438	12,19323	11,6666	4,941563	4,501202	4,543062	5,286113	12,39266	13,97505	11,91714	5,58162	12,72284	13,09053	11,58225	9,068303	7,568661	9,86848	7,424431	7,38043	10,52077	10,40886	11,89586	6,940346	14,3777	8,72016	12,00127	9,076592	14,62671	12,58096	13,40918	5,367002	12,17168	4,639699	9,969746	9,67403	11,14535	8,074851	8,880624	8,287674	11,35058	7,724289	10,91104	10,30877	13,9515	12,51644	10,83513	10,94109	14,08903	6,80406	9,461069	9,749876	14,17965	15,42675	13,28823	11,1419	11,7805	8,282426	15,55786	10,2053	13,49912	13,94155	10,83858	8,318482	19,92478	11,24682	14,64088	15,77586	13,75173	10,1108	15,04912	8,229236	11,47871	11,14756	16,14922	7,817611	10,61554	13,06104	20,58701	7,768844
12/1/2017 11:15:00 PM	5	5,508883	5,273955	7,361503	5,765846	6,143001	6,233768	7,346514	6,754394	8,135084	12,01598	10,28066	6,899315	11,24226	10,55565	7,28476	9,368646	9,43869	8,763608	12,13542	12,35535	4,95586	4,766316	4,542993	4,514327	12,86369	11,76662	12,7093	5,510541	16,53542	11,49025	11,20103	8,133149	8,155739	9,697516	11,25187	8,546986	10,51123	10,58369	12,66944	6,91617	14,19899	8,649288	11,58336	8,860867	15,36458	13,37595	14,51688	5,642546	15,72565	4,456855	10,19072	9,263235	11,69975	8,967452	9,279398	8,35537	11,32129	8,955363	10,97307	10,53631	15,01126	13,80651	11,62411	12,81802	14,68722	6,559391	10,49935	10,39311	14,87352	15,45273	12,50435	10,67204	16,55428	9,394617	23,82087	9,537191	20,79403	14,56468	10,32922	8,602936	20,60159	12,96979	15,00221	17,38492	15,87526	9,532355	14,96111	9,137862	12,03781	11,23819	11,766	8,004947	10,96831	13,59686	20,85965	8,433494
12/2/2017 12:15:00 AM	6	5,529537	5,590531	7,313426	5,893291	6,522712	5,500111	7,363231	6,770764	8,113948	11,98366	11,10446	6,749144	11,14052	10,95242	7,860163	9,861779	10,2933	8,318414	12,6539	12,52183	5,776138	3,74703	4,390404	4,984458	16,57431	12,30942	13,16596	7,84621	13,49649	12,42768	11,43001	8,156361	7,391758	10,83161	8,162095	7,002654	12,74066	11,11765	12,80898	7,338984	14,31932	8,681615	14,48718	8,730798	15,71349	13,45698	15,06625	5,843902	11,82216	4,544858	9,635487	9,410023	11,77657	8,343351	9,273182	7,967646	11,84164	7,606516	12,94582	9,942599	19,28327	14,07832	12,7866	10,99808	14,02382	6,588059	10,80653	10,82283	14,6484	16,73512	14,48946	10,84991	12,9195	9,015114	16,55456	10,24101	13,67989	14,51806	12,80794	8,350257	24,82627	11,812	16,16552	17,12644	14,4371	10,13435	15,02818	15,31699	12,27682	11,80668	18,54871	9,399315	10,97017	12,54228	23,05647	8,096472
12/2/2017 1:15:00 AM	7	5,637296	6,175537	7,990717	5,796309	6,106391	6,129877	7,14937	6,803023	7,748121	11,62198	10,29302	6,707905	10,15984	10,33654	8,39571	9,879393	10,17773	10,281	13,00709	14,67976	4,65241	4,008414	4,933894	4,078111	22,37359	12,78342	16,47567	7,563274	16,00513	18,27054	10,73159	8,201261	7,776374	10,35201	8,288986	7,36475	11,80516	10,81061	12,88033	7,259131	14,72943	8,988728	16,98594	13,67802	16,09271	15,56083	15,09367	5,830916	17,03181	4,09987	10,52995	10,14043	16,41074	9,461069	9,619253	8,182195	13,45055	8,021593	12,22073	10,14326	19,01953	14,39344	12,44163	11,47761	15,40672	7,845656	11,60802	11,01141	14,76017	17,64036	13,34936	12,08147	15,11294	8,672153	15,70962	10,63868	15,05678	15,73497	11,50068	9,136273	21,36273	12,01509	16,33407	17,01958	15,4215	9,523789	15,36956	9,96553	15,54169	11,91727	14,35503	11,40736	11,48203	13,87876	26,82858	7,294222
12/2/2017 2:15:00 AM	8	5,849221	6,475603	7,968405	5,535892	6,792661	6,240951	7,640433	7,187845	7,703429	10,68848	11,13513	6,896966	12,88275	12,32165	8,16023	9,952683	10,73407	9,78614	13,44987	14,00102	4,252736	4,486627	6,152465	6,23432	14,85929	13,54332	13,88276	6,515389	17,77347	13,80346	11,70687	8,35454	7,617429	12,67276	8,117818	7,049486	11,78285	11,35493	13,32221	7,910727	15,29212	10,37716	15,50018	11,87797	16,18638	15,52042	15,25848	6,621768	12,07373	4,771842	9,248938	10,52166	18,57427	7,982013	10,3956	10,05519	13,55507	12,62717	12,33518	10,8314	17,42167	14,87608	13,06214	11,20275	16,10363	8,749033	11,917	11,5281	15,42661	18,18509	13,80278	11,92867	13,0457	9,109678	16,12187	10,12399	15,41121	18,71732	11,0322	8,771276	22,0173	11,75115	16,44949	16,34975	16,83066	15,08607	15,58003	9,711401	14,68322	11,56644	12,74066	9,931544	11,42822	14,69254	22,99023	7,320817
12/2/2017 3:15:00 AM	9	5,808536	6,468349	8,091084	6,05638	6,510555	5,323413	7,613285	7,416971	7,686161	11,16331	11,07786	7,527285	11,92929	12,09673	7,930758	9,425426	10,97121	9,334728	13,72872	13,50326	4,688467	4,75858	5,318371	5,827325	16,31928	12,80932	15,33509	7,196065	13,7882	13,65115	12,25595	8,418986	7,883786	10,34835	8,350396	7,218171	12,68402	13,36801	13,93209	8,064214	16,83742	11,04906	15,10866	9,335004	15,93198	19,13137	16,1363	5,749061	12,75413	4,435649	9,580502	9,930649	12,97379	8,30439	9,47295	8,134739	13,39212	10,5857	12,75648	11,11641	25,27043	15,57817	13,76962	11,79349	16,76012	7,875705	12,27992	11,38159	17,09984	20,14686	14,51253	12,92185	14,09531	9,804307	15,50792	10,74112	16,13423	15,13926	11,5232	9,184351	23,8847	13,62276	22,97987	17,27792	16,75585	9,896801	16,67703	11,36674	14,2604	12,64264	13,19042	9,276084	12,5659	13,93153	24,33936	7,999282
12/2/2017 4:15:00 AM	10	5,663476	6,498744	8,163682	5,820622	6,568372	4,738961	7,834605	7,412066	8,272408	10,9681	11,28882	6,747692	12,81008	12,86928	8,573718	10,45949	12,66986	9,617802	13,05233	15,06037	5,126064	4,568275	6,20517	4,861019	16,90498	13,01545	19,73585	7,409855	13,96441	15,67335	12,87598	10,22408	7,640156	9,073622	8,256314	8,286639	13,94777	12,73693	13,38307	7,215821	18,08494	11,52755	15,03786	9,555079	15,35581	14,09531	17,43231	6,197779	13,97643	4,794983	10,06079	8,584769	13,80803	8,201468	10,86829	7,962257	13,55389	11,03269	13,2023	11,26223	22,54946	14,4724	14,10927	11,16794	17,72374	7,505802	11,84468	13,31406	17,52383	19,77778	14,51163	12,97331	14,04206	8,936781	18,05979	10,66983	15,73283	16,04049	12,91363	9,398485	23,83724	19,38757	17,57695	18,25618	16,27424	12,06924	17,65383	9,917109	14,98301	17,50829	14,29259	10,27334	12,40454	13,79656	22,82804	8,204507
12/2/2017 5:15:00 AM	11	6,039042	6,358035	8,290507	6,552138	7,189365	5,802594	8,881452	6,560773	8,345354	10,90835	12,55077	8,352329	13,98928	13,22993	9,26517	10,33875	14,57207	9,791045	13,96517	12,64306	5,657328	4,457339	5,501907	4,315456	21,48327	13,66663	16,62653	7,719592	21,9027	13,80457	15,67059	9,872072	6,577973	10,2292	12,01101	6,39285	12,68084	16,07041	19,54679	8,236489	18,51445	9,886371	17,96226	15,35581	16,85456	16,08836	18,76782	5,790436	16,51408	4,185248	8,968625	9,132612	12,86742	9,662287	19,68391	8,363174	14,51446	10,80674	13,12521	11,78658	18,41712	17,45572	18,30957	12,36157	18,04114	7,783074	13,60045	11,70949	21,81877	19,72183	16,23902	14,33569	15,12413	9,119765	17,99265	10,54874	17,10703	19,1103	12,605	9,335349	24,77406	18,65274	17,2065	18,60342	15,95926	11,86008	18,01206	11,02184	14,48089	15,67633	16,03732	10,77296	11,61949	13,99218	25,32452	8,979333
12/2/2017 6:15:00 AM	12	6,179336	7,955488	8,174597	6,805855	7,453926	6,402244	8,335405	7,640709	9,001574	12,6539	13,11201	8,011508	13,49283	13,80561	8,893956	11,36211	12,10198	10,17165	14,10395	13,87682	5,990481	4,068855	6,226446	5,202255	18,16299	14,72777	16,72711	7,064683	18,12203	13,21735	17,65798	9,673409	6,723378	9,84306	8,808921	6,622321	12,81658	13,48143	14,3082	8,917786	18,45739	12,6874	23,09254	9,975201	16,89704	15,69138	20,1528	7,568799	11,13713	4,145875	8,798285	8,968211	12,96661	9,747873	10,68717	8,399854	15,06866	11,4343	14,719	12,38278	19,78414	21,54268	13,88394	13,78551	17,52984	8,022631	13,97636	12,12022	18,90964	23,72638	14,30613	14,40947	15,24197	10,41895	19,10284	10,64793	17,55367	17,30569	19,79857	9,078871	28,63043	14,61745	22,41677	18,8675	17,38064	12,09984	19,83007	10,94082	14,61449	13,91454	19,22227	10,64413	13,05972	18,65654	26,5605	9,418862
12/2/2017 7:15:00 AM	13	5,990966	6,910574	9,173091	6,648707	7,207809	6,137476	8,187791	7,248218	9,636107	11,81932	14,17095	7,996104	13,83911	14,80969	9,119005	11,4249	12,88606	9,816534	19,62201	14,14111	5,697806	5,111558	6,520571	5,547082	18,67712	15,46709	20,85371	7,130511	14,66201	17,69279	14,00848	10,39194	6,770764	8,429349	7,799653	5,710724	13,36421	14,04627	15,28501	8,763606	19,26482	11,62874	18,43785	12,15503	18,03368	17,12312	18,94956	6,218018	11,11634	4,004821	9,355383	8,855204	18,07257	9,26503	11,18666	8,432389	15,25462	13,1078	14,5997	20,41964	24,21412	15,82511	14,15112	12,31142	18,78813	7,92537	14,05573	12,53806	19,99061	20,84833	16,00278	15,51558	15,6909	10,73545	25,35008	11,91444	18,27579	18,1804	13,6533	9,49768	24,092	21,81746	17,66986	19,74539	19,3196	11,78237	27,90092	11,42967	15,88797	15,81696	16,65071	11,2136	13,21169	16,15516	26,97385	8,98769
12/2/2017 8:15:00 AM	14	7,0604	7,276469	9,114585	6,614722	7,473752	6,585433	7,872182	8,75898	9,858326	16,35741	14,71665	9,975962	14,11935	14,89763	8,956262	11,99381	12,78826	9,996133	15,26691	13,39944	6,341319	4,095173	6,128565	5,680192	24,83498	24,0987	18,69612	7,614527	25,24384	15,30518	15,46412	11,04305	7,117043	8,105728	8,325735	10,11239	14,10588	14,83926	16,24523	9,342742	20,20391	12,26673	17,82666	10,58977	18,32608	16,95817	20,971	6,489832	11,13071	3,633192	9,437999	8,764852	14,89894	9,872417	10,94123	8,343764	15,31202	11,78396	15,8229	13,51784	19,49291	17,48784	14,94654	13,0008	20,14057	9,147672	14,19816	12,61757	20,90808	20,57153	15,77441	15,55959	15,42855	10,19638	19,12204	12,10993	18,75414	25,17241	14,82786	10,0201	25,76778	15,33156	19,31028	19,59957	22,74011	12,26466	19,93328	11,25014	17,16277	14,21633	20,31519	16,05997	14,15106	20,72047	28,77038	9,912343
12/2/2017 9:15:00 AM	15	6,546197	7,133759	9,615523	6,69333	7,709922	6,501022	9,319464	8,193385	9,932512	16,78589	14,26061	9,811699	14,83774	15,19845	9,669679	12,73728	12,5956	10,37964	15,60476	13,59327	6,392297	3,947834	7,125953	5,331565	20,16461	15,43925	17,94886	8,508511	21,44908	18,0772	14,6484	10,64414	6,480438	8,698746	7,96868	5,765777	13,50271	14,34834	18,68542	9,465767	20,09905	15,34973	18,00875	11,03103	20,72191	16,73478	20,86173	5,962782	11,24019	3,708278	8,777287	7,786459	15,64648	9,104154	18,88491	9,895764	19,04862	11,35424	14,73889	14,76977	20,01706	17,65321	15,76778	14,64391	19,37596	9,358283	14,05476	22,42733	22,8317	24,45914	26,65402	16,18804	15,85108	18,28747	18,98154	13,17632	18,55583	24,72342	14,52075	11,33434	30,43117	15,71259	21,06798	20,063	27,87363	12,11248	20,74084	11,74299	18,3428	13,75698	18,67844	10,65823	13,22495	19,08378	28,75974	10,33136
12/2/2017 10:15:00 AM	16	6,954784	7,209052	9,240717	7,502072	7,605618	6,444311	9,56862	8,950527	10,00601	13,37257	14,05483	8,536487	16,36508	16,24952	10,33599	12,88496	12,79116	11,08146	15,58218	14,91303	6,850686	5,650489	6,106114	6,254075	22,2087	16,45156	18,5762	7,598295	17,86161	14,99012	17,27999	11,71916	6,749973	8,14441	7,956178	6,132087	14,18545	15,24792	24,55777	9,248937	20,21317	12,54435	19,62609	11,54364	21,1314	19,01726	21,20642	6,318593	11,93807	4,292799	8,402202	8,158641	15,61416	10,5906	11,34201	8,808646	16,23425	11,79335	15,28528	14,0989	20,88169	17,36979	15,58694	14,92139	19,32541	9,921738	14,70152	13,75387	22,32158	21,63828	17,46539	16,31093	16,56188	11,01666	25,83437	12,11884	23,32836	19,74753	13,75566	10,86773	27,04479	16,90795	19,68647	22,16885	20,55655	13,19194	21,55573	12,19883	19,01678	15,36458	17,42588	12,52811	13,66075	18,81728	28,87358	10,3831
12/2/2017 11:15:00 AM	17	7,136868	7,233643	10,43628	6,832449	8,138056	6,641663	10,10928	10,20467	11,8587	13,22005	14,6931	9,121629	15,77386	16,02557	11,48811	13,62014	13,12984	10,61823	15,64545	14,88133	6,589025	4,656347	6,853932	5,909387	20,96043	16,6132	20,67446	7,526042	20,48318	17,38561	16,17402	11,31003	6,388982	8,148694	7,448954	10,49099	13,3591	15,04842	15,90939	9,690885	21,85496	12,78453	18,95039	14,56413	22,98188	16,89662	21,88515	6,81	11,01493	3,796627	8,273998	7,893733	14,55301	9,976307	13,0073	8,633607	16,45474	11,84143	15,60331	16,85711	21,9543	28,83752	16,2453	14,27539	20,35464	11,16165	16,01908	14,01574	23,75663	22,41421	17,48308	16,15274	17,42353	12,028	25,80149	12,09003	20,00856	20,68275	15,53879	10,39035	29,15333	17,8277	20,25344	21,67026	21,95686	12,51768	26,14445	12,96136	19,51757	17,05757	21,2415	10,54708	15,8609	20,95677	31,44362	11,42538
12/2/2017 12:15:00 PM	18	7,982841	8,273031	9,665051	7,334424	8,569298	7,312596	10,20301	9,576564	10,87298	12,67697	15,00642	10,61471	16,3447	15,6212	10,49714	14,4802	12,87191	11,77498	15,90704	15,26684	6,694228	5,696908	6,323705	6,961	21,29504	17,77023	19,95814	7,126853	18,74178	26,61092	22,78764	17,34824	6,726694	8,419126	7,359222	7,851529	14,31263	15,96914	16,11157	11,14293	21,2701	12,06489	18,49477	12,60596	21,21104	19,3739	22,49786	7,978284	11,51905	4,675274	8,279662	8,161333	16,32239	9,953857	11,19536	9,0482	16,76938	12,94112	18,4902	14,5959	23,14186	23,74703	16,46262	15,11964	20,32059	11,02136	15,52028	15,84135	24,15976	23,62193	18,10773	22,77444	18,37561	11,66819	21,85966	12,5889	19,63956	21,41039	20,34061	11,269	29,42038	16,96369	31,98829	21,94836	22,35701	14,40436	26,26112	12,974	20,01195	16,58709	18,6191	12,58206	15,58632	18,32981	32,11062	11,54261
12/2/2017 1:15:00 PM	19	7,996933	7,993203	9,497748	7,221693	8,247058	7,222799	9,964495	10,35864	12,74501	13,17591	14,96118	9,917867	17,93145	15,55682	13,36974	14,46038	12,9968	11,45889	16,89952	20,01098	7,046517	5,448649	6,98946	6,572722	27,81022	25,52443	20,17131	7,242485	20,48913	17,10461	18,15388	11,57998	5,915879	7,880816	6,676337	5,055123	13,79359	16,70797	15,96976	9,535257	22,40799	12,98733	18,54063	11,84758	22,62703	18,46064	22,29097	7,197792	12,41752	3,668144	8,510653	7,936836	15,9223	10,47441	11,90159	9,898665	18,10269	12,19185	16,43941	14,04737	25,7675	18,97823	17,72311	16,07621	21,80102	10,43587	16,17796	15,2866	22,81437	24,37141	19,10636	17,14178	17,93304	11,60187	24,26482	13,80153	20,03917	23,61627	20,62928	12,12554	31,62446	19,44884	23,55286	22,66882	24,2526	15,61968	30,11308	12,98781	20,1883	16,56699	19,24458	11,95568	21,58267	18,26329	35,72047	11,51601
12/2/2017 2:15:00 PM	20	9,044886	9,442349	10,77573	7,002722	8,937127	7,995275	9,861088	10,75348	11,4747	14,29715	15,21462	9,52379	16,75937	20,38918	11,23605	14,66201	13,943	11,95983	18,64922	14,55087	6,992361	5,215311	7,080985	6,999959	23,25887	19,54824	24,02396	7,448263	27,23392	18,09841	17,95321	12,0403	6,235425	8,689559	6,892823	10,52456	14,29225	16,44832	16,34201	9,932858	24,27014	14,23043	23,57117	15,40354	23,75132	18,42383	23,14932	7,865343	11,55615	3,253965	7,952102	8,240425	21,20883	10,22871	12,44633	9,729498	18,39516	13,24941	20,83327	16,96252	23,21646	20,71743	22,37214	16,67364	25,05043	10,22084	16,16959	15,37405	23,50326	24,48808	22,63228	23,46181	21,65119	12,19026	23,55217	13,7069	22,55001	23,83379	20,27527	11,81946	35,04262	18,79338	20,50729	26,39375	23,96614	15,45224	24,35034	21,45468	21,22271	15,83983	19,12557	13,18862	18,8293	27,3224	33,40165	12,55381
12/2/2017 3:15:00 PM	21	10,5151	7,911555	11,03372	7,030766	9,017809	8,158917	10,46005	9,586925	12,49516	14,21171	14,79657	11,02225	17,52203	16,69374	12,84904	14,72204	14,0031	11,99526	19,6207	15,98074	7,372279	5,047455	8,063315	6,788793	25,24114	19,38674	22,35418	8,05551	20,35857	17,28517	18,25465	13,77604	6,059972	7,951964	6,879629	6,08111	14,00897	18,54533	19,35034	9,512669	27,177	15,3793	25,59461	12,95438	24,70318	19,08764	23,66082	7,502902	9,942945	3,410284	8,197046	7,45662	16,67088	10,51614	11,04726	10,10147	22,50525	13,06352	16,13381	15,69228	27,39369	25,38468	18,71581	17,49185	25,86497	10,39608	16,81532	15,08151	24,41244	26,11316	19,50479	17,57301	19,33114	19,99841	29,50914	13,88725	20,95967	28,50236	17,64043	12,10827	33,77073	18,92822	25,33336	23,71871	25,70458	14,26262	31,17312	14,10961	21,04284	22,66648	30,87091	13,49179	23,88864	19,40629	34,22227	13,1777
12/2/2017 4:15:00 PM	22	8,666902	8,068564	11,28212	7,078153	8,919927	8,92117	14,00185	10,82643	11,74424	15,44064	15,8162	11,26084	17,3423	17,47631	11,10273	14,67576	15,12282	14,76044	18,04591	15,94669	7,891869	4,995303	7,37297	6,847854	22,22176	19,847	23,87855	8,437638	19,92774	17,7839	23,22219	12,71441	6,334136	8,731902	7,161251	6,884463	14,53104	16,64912	16,44342	9,557224	26,67482	15,19528	25,32521	12,98581	24,29128	20,19148	25,83734	7,198483	9,501755	3,509546	8,004048	7,938633	16,08532	10,46606	11,35465	10,49914	20,39491	13,42168	18,03776	16,17298	27,68471	22,24718	18,98942	16,85891	22,9233	10,79921	16,47892	16,11654	27,88621	27,6671	22,17134	17,88116	19,41927	15,67632	28,2539	14,18324	23,47238	24,64453	19,02285	13,46105	35,51144	19,94536	26,38712	24,30247	25,86359	15,08911	30,35291	14,20459	24,05587	17,16035	26,13271	14,27028	17,12747	20,56145	34,44981	13,31372
12/2/2017 5:15:00 PM	23	7,662883	7,965158	13,3363	6,986213	8,759326	8,681477	10,34593	14,56371	12,46947	21,60699	15,74188	11,23246	17,88848	17,74405	12,01909	15,73469	15,70831	12,11041	24,6694	16,94449	7,78556	4,881534	7,677457	6,248412	24,58085	23,73474	25,53085	9,126256	23,04349	19,39137	19,98314	13,49366	5,697944	8,060827	6,930331	4,635279	16,1171	17,22128	16,57915	10,16965	29,35559	14,11299	22,37332	13,22599	30,15632	21,95285	26,91237	7,817337	9,995718	4,335005	8,395569	6,5453	16,49923	10,2064	13,4911	11,03911	19,3158	14,47343	17,96709	17,41276	35,14803	22,32565	19,43033	16,88736	24,90385	11,21823	17,51934	15,92741	28,40911	27,92731	28,0984	18,15636	19,37328	12,8451	33,57634	14,55798	25,47103	26,9297	19,40346	13,76264	38,5358	18,70655	23,13633	24,13234	26,67047	14,73744	28,32767	14,977	22,91556	18,00605	21,41986	14,33204	24,77682	19,05828	36,30989	13,21908
12/2/2017 6:15:00 PM	24	7,978283	8,144619	11,14086	7,398112	9,144286	9,092548	11,34215	11,01024	12,91349	17,75109	17,07166	11,52313	19,09275	16,87079	13,25003	15,70768	15,82594	13,96773	19,10174	17,22328	7,615772	4,929473	7,487083	6,616587	24,48172	21,02765	24,3855	11,16006	26,23059	22,11828	21,01756	12,87501	7,674279	7,612869	11,93751	5,190304	15,2553	16,699	24,58299	9,514328	25,47649	14,23637	23,14172	13,6602	26,55635	21,24337	29,37272	8,237041	10,2484	3,864873	7,705778	7,359776	20,47276	10,86877	11,91527	11,1696	18,85348	14,17123	17,68657	23,0799	26,13962	27,0117	21,89669	20,34055	23,46561	12,49744	18,20368	16,94435	27,3193	26,3914	22,29947	23,54319	20,54812	14,82551	35,0219	15,57651	25,41646	28,51107	20,58058	13,73149	36,30816	19,85432	25,47082	26,58813	29,73675	14,47295	35,40858	15,28239	23,1556	18,67699	28,6917	15,16834	25,55468	20,89025	38,63478	13,75235
12/2/2017 7:15:00 PM	25	8,403584	8,80388	12,42374	7,408267	9,914207	9,074728	10,72993	10,96499	14,18573	15,75113	17,48764	15,42171	18,2579	18,34549	13,5014	15,79928	19,19906	12,76885	20,38683	15,2093	8,696535	6,249102	7,878398	7,068206	25,09623	22,70426	24,5939	10,27057	25,02811	19,89155	28,59099	13,32608	5,22574	7,372071	11,21056	6,951744	18,55762	16,28813	17,41511	10,27541	26,26913	15,03557	23,30812	14,10519	27,06434	24,39883	26,46421	8,157466	9,31746	3,463196	7,710822	8,185511	17,1435	10,59916	14,28154	10,79202	20,6011	13,79642	19,09711	19,82704	27,47631	23,75256	19,93631	18,6716	27,993	15,46986	18,54436	17,73362	28,2454	28,80312	23,89209	23,44503	21,92342	16,15606	31,91292	16,00105	25,82843	31,43388	25,63101	13,78371	41,92522	21,12276	26,51263	30,20619	27,95175	15,44692	26,61969	17,67304	24,81722	18,24091	34,1599	15,85917	19,7409	29,5412	38,70448	14,03155
12/2/2017 8:15:00 PM	26	8,150212	7,458071	11,75757	7,761867	9,601568	9,489321	11,69637	12,02939	13,87012	16,93171	17,31398	12,651	20,77469	18,60349	13,12486	16,13243	15,73836	13,64507	20,46433	20,75383	8,442197	5,773859	8,691563	7,78404	30,98862	22,24905	24,86751	9,970573	26,94235	20,09498	21,83487	14,27242	5,713693	7,528598	6,021428	4,69275	19,89314	15,83499	17,11172	10,68095	27,21824	15,30138	23,29472	15,41459	28,9564	24,05663	26,96259	8,590297	9,381012	3,263774	7,945748	8,126589	17,31861	11,58813	12,93587	11,27632	21,83735	16,13119	19,81543	17,69458	28,19678	24,89708	20,46398	19,6618	24,62243	12,08278	18,78799	18,04446	27,61646	31,24393	27,22874	25,9623	21,88827	16,58246	30,55226	16,25587	28,82322	29,75167	29,16397	15,08973	39,32927	23,66041	31,65071	28,22226	34,97824	15,46833	32,91487	17,26266	25,20598	18,7806	27,90271	16,61596	26,33662	28,05779	39,09538	20,20225
12/2/2017 9:15:00 PM	27	9,195819	7,56735	11,55103	7,927374	10,04421	9,550799	10,80985	12,01336	14,63556	28,09723	18,40787	13,81963	18,96241	20,14775	12,70025	16,313	16,44134	14,00144	21,69091	18,02359	8,562873	5,449132	8,595891	7,621435	31,69216	22,54172	28,12182	9,170811	27,28068	22,7647	22,18667	14,43724	6,029716	6,44818	5,977564	4,527451	16,64636	17,59214	17,94609	10,39588	32,6488	21,07621	29,23346	13,85037	28,32166	23,30245	29,76017	10,1166	8,870054	3,174735	7,981459	6,860563	16,25739	10,97673	13,15878	11,46096	27,94575	14,81108	21,16828	23,97326	28,72976	23,48924	22,40599	19,28789	25,00069	12,96848	19,91842	18,25065	32,17693	31,55738	27,93006	22,48515	26,91389	19,91683	28,98223	16,87472	25,47787	29,49188	21,00043	16,05099	41,9333	22,77817	28,40821	27,37511	30,22077	16,42614	28,28747	17,3003	27,34699	20,46578	26,09769	17,01046	19,07977	21,41302	41,25359	13,68866
12/2/2017 10:15:00 PM	28	8,00239	7,948303	12,58787	7,933107	11,32557	9,568414	11,38622	13,22281	15,32707	18,12666	17,68637	15,62825	20,67605	21,50551	15,01389	18,08604	16,38539	13,51742	21,00368	23,21321	7,87605	6,442861	9,635348	7,969994	33,91674	22,83972	26,82755	9,550249	23,70379	22,32372	22,6403	13,98707	5,060373	7,269217	6,561533	4,762724	16,34422	16,63952	17,61618	10,75507	32,74771	15,83589	30,17884	14,48987	30,64282	24,39683	29,86385	9,402008	8,985136	2,662259	7,656042	7,342576	16,70031	11,07213	12,14598	11,15143	23,30819	14,54334	21,66715	20,26229	29,55805	30,51164	22,02165	20,94448	26,11544	13,59292	19,69261	21,56789	30,02065	34,38834	26,60996	24,77813	23,66821	16,35161	33,99515	17,97524	28,38148	29,65158	28,56481	15,84031	40,8524	24,88085	28,24782	27,154	35,19294	17,90479	29,45334	17,82383	26,24233	19,80866	25,92576	16,84143	21,91748	23,9162	45,91105	13,80188
12/2/2017 11:15:00 PM	29	7,969648	8,189381	12,07594	8,214522	11,92031	12,34451	10,94448	11,93406	15,61333	19,68322	18,46126	13,90908	20,52477	26,97088	12,99604	17,34845	17,2391	12,6912	22,58317	24,94294	7,308452	6,285437	10,41093	7,56949	30,6594	24,31746	28,00053	9,947156	28,27165	24,87449	28,76789	15,7101	5,351044	7,516441	6,207104	4,128399	16,62522	16,36556	16,64871	10,77123	33,146	16,62778	25,52988	15,3362	29,55923	23,97367	32,39314	9,396967	8,646456	2,836401	7,473475	7,154965	22,24663	10,47552	13,10552	11,64055	24,4572	20,72343	22,68595	19,95897	33,98438	34,30531	23,27289	20,34144	26,52085	14,23305	21,28509	19,71596	31,38636	31,54357	26,11655	24,97437	24,85467	16,41157	31,30215	17,9999	26,67951	29,62906	25,27699	16,34961	41,01528	24,13993	38,37153	31,28675	31,06819	17,4781	30,27859	26,27238	29,46984	22,05045	29,37127	17,42326	21,38166	23,94058	45,29116	14,72529
12/3/2017 12:15:00 AM	30	9,160105	8,100963	13,00142	7,903957	11,11993	10,12095	11,11316	12,93801	15,8504	20,76364	19,27725	16,12069	21,67751	24,15492	14,75526	18,28015	17,04762	14,22725	21,1115	24,69662	8,646732	6,914581	9,844787	8,029675	31,70998	25,17946	28,17432	11,01597	27,11518	23,32042	24,98826	15,4999	5,202393	14,65614	6,738369	5,44036	16,07213	16,21298	21,31763	10,3297	30,76039	16,07682	27,2382	15,38669	31,83646	24,86247	32,33677	9,558811	8,834342	3,716222	7,691617	6,946977	22,14225	10,70651	13,57116	12,11145	24,30012	16,35044	22,13376	21,23819	31,99775	30,83105	24,76583	21,49273	30,85164	13,70773	20,43283	19,39068	31,54461	32,49185	33,04619	25,44458	28,47839	20,11626	37,26432	18,50568	29,38585	32,68153	27,44426	17,56521	48,00639	25,89626	34,20881	34,29715	33,21086	17,81271	35,00152	19,33134	31,69202	22,23281	31,25967	19,02831	23,3964	24,79581	48,13924	15,60594
12/3/2017 1:15:00 AM	31	8,632917	8,514658	12,25948	9,074244	11,10266	10,41156	11,43229	14,06879	16,4888	20,87837	19,94094	16,71785	21,70397	25,39484	15,06763	19,23954	18,04957	15,44388	22,15393	24,96753	9,7974	6,335032	10,39429	8,62442	37,8813	29,55978	30,75687	13,69584	26,61216	25,68724	24,70008	15,87181	5,172689	7,229843	5,861517	5,181394	16,93917	16,26078	18,56329	10,96617	32,32586	18,43964	32,44737	15,75804	33,7136	26,554	36,67365	9,402906	8,501395	2,938564	7,205392	7,213404	18,12155	10,3871	12,18336	11,63897	24,86502	16,92432	23,69398	21,69389	31,03843	28,88428	25,5589	21,15764	27,86741	16,55594	21,38408	20,17407	33,51549	32,42215	37,85257	32,07975	27,40585	17,74011	36,09838	18,25811	30,21649	35,66955	30,95822	17,57778	44,3808	26,40017	30,76909	31,43879	31,19177	19,58824	40,11597	23,69198	37,40723	25,20771	31,5759	20,1298	26,98745	27,11366	51,33876	15,75279
12/3/2017 2:15:00 AM	32	9,62395	8,522532	13,33907	8,559834	13,37098	12,58296	13,11174	18,48661	16,89703	21,50531	21,22713	14,56606	26,81228	24,37714	15,17338	18,76119	18,70662	15,08566	22,44909	22,76974	9,010623	7,460419	10,16392	9,137862	34,62312	26,21256	30,90213	11,23522	27,62151	24,63411	25,63944	16,13561	5,015542	7,083471	6,216084	4,457615	17,96661	16,59925	19,75678	10,94993	37,61923	16,7012	28,09006	18,09937	33,69018	30,82455	33,52136	10,12924	8,773486	3,119405	7,36551	6,744032	23,03113	9,913241	12,90285	11,97758	23,70524	20,10106	26,04187	23,97906	36,14577	29,37314	26,50185	22,08091	31,17063	14,10671	21,88985	20,65843	32,98802	34,13849	30,85171	28,49235	27,05252	18,87579	38,29804	19,21184	30,5435	35,46267	25,7711	17,80663	43,68341	30,22402	39,71209	32,6072	32,43542	23,53973	39,53091	21,14052	30,15687	25,4376	30,04691	20,20135	30,34628	29,27221	50,61153	17,74114
12/3/2017 3:15:00 AM	33	8,998053	9,015598	13,46506	8,127763	11,55352	11,95561	12,5974	14,51122	18,23276	20,9212	21,99264	15,6813	23,94694	26,68684	15,06024	19,658	20,216	15,9813	23,92235	24,26731	9,853283	7,367996	11,15143	9,352205	34,05766	32,32076	31,79661	11,82181	34,47467	31,64173	27,25644	16,88467	5,620096	7,138802	6,006852	4,911929	16,48707	16,68214	18,33237	10,9871	36,35417	17,02918	30,19003	16,7841	40,8658	32,04762	34,24244	10,8964	8,278143	2,714481	7,152617	7,404606	20,50177	11,27211	14,54638	12,52715	26,56878	22,97269	29,45969	27,23723	41,20309	29,3167	27,17769	21,16131	29,65759	13,90287	22,80732	21,85435	34,50983	36,06129	38,68894	27,87557	28,38845	20,54377	36,34264	19,36174	31,86637	38,79586	31,26768	18,48316	46,24585	26,33068	32,70543	31,42006	33,48164	20,15211	34,84499	21,466	30,89785	25,8745	29,97734	21,59007	27,74136	32,52708	50,904	18,6048
12/3/2017 4:15:00 AM	34	9,38619	8,655643	14,93534	9,304818	13,00453	10,63481	13,23552	15,08593	18,42555	20,88459	25,69145	16,65209	28,19566	26,39734	16,55552	20,75742	20,14921	16,48707	24,91497	27,89028	10,30808	7,797579	12,1924	9,167703	40,31416	27,60257	31,79902	13,09689	29,42356	33,23435	26,85911	17,58966	5,361889	7,5344	5,90089	4,269038	17,36945	17,89152	20,72986	11,05838	36,19951	18,75946	32,16491	17,6528	34,80527	29,0768	34,75154	11,29027	8,965102	2,637392	7,137144	6,910161	23,05434	10,98675	13,5168	12,01115	27,43306	18,5932	32,88524	25,38109	34,70926	39,49623	26,18293	23,40517	31,22886	13,14634	23,68279	22,99963	37,99583	36,14065	30,74202	30,45411	28,16714	18,79435	41,70328	19,73848	40,61547	35,65173	28,94258	17,60935	47,08327	27,39818	36,61403	32,55947	34,09338	20,3335	37,50118	23,1069	34,0518	27,18626	32,51478	21,45322	32,61798	31,12311	52,91866	17,66385
12/3/2017 5:15:00 AM	35	10,93937	8,971181	13,82343	8,702682	12,74363	11,89282	13,55921	14,6656	19,44947	21,34851	23,01862	17,18937	24,97478	27,35065	17,53972	21,62515	21,09299	17,16346	26,31279	32,9045	9,526277	8,160367	11,29504	9,879463	35,71315	27,87674	39,59618	13,64556	33,23539	30,31313	26,50586	18,30446	6,562154	9,846513	5,630596	10,27824	17,54745	16,6123	22,34576	11,71012	35,72606	22,88393	32,52556	17,41352	40,82905	35,36404	36,42421	10,95878	13,04411	2,917012	7,26072	7,006727	19,43468	11,25194	13,98514	12,4024	27,97407	18,72382	38,52488	32,70433	42,60085	32,18709	26,54855	23,68196	33,6401	14,38501	23,61254	23,05496	38,32083	43,74876	31,31936	28,66697	29,15361	21,2422	40,62742	21,35748	33,70192	39,82517	29,33805	19,22738	45,87154	27,9139	35,79009	33,68293	36,35506	24,46825	35,54501	23,05717	33,24485	35,85868	34,02113	21,31631	27,4513	31,90802	54,56082	18,47017
12/3/2017 6:15:00 AM	36	10,29717	9,863368	13,84588	9,645226	12,11918	12,14681	14,26862	15,16426	20,35788	21,73816	22,60479	16,87935	26,12891	27,22301	17,44646	22,77472	20,27168	17,26024	26,6715	27,30921	9,346402	8,124863	11,87541	10,18692	38,41249	30,52602	35,4369	15,21738	30,29959	27,35618	31,18638	19,12411	5,649729	6,629573	5,926241	4,29425	22,66516	17,57053	21,70507	12,23413	43,45961	24,21537	29,635	18,62905	39,52994	30,38234	37,14571	12,29802	8,427209	3,008883	6,855589	6,962174	23,09239	10,709	14,46024	13,18295	29,38806	22,02959	27,41787	26,98352	38,78799	38,10476	33,09571	26,70659	33,8932	15,5714	24,71582	23,618	39,45568	39,87961	41,58592	30,47545	30,58521	21,88875	41,57017	24,17731	36,15662	38,13308	32,81568	20,35947	50,64019	27,66323	37,8851	33,08638	37,29788	22,14461	43,54795	23,12638	36,32239	31,95237	33,40317	22,17942	29,84783	32,263	53,61592	19,15555
12/3/2017 7:15:00 AM	37	9,800232	9,72038	14,00268	8,341347	13,35012	12,92544	14,36374	16,26105	20,5638	21,27052	24,17744	16,91969	27,48916	28,55597	17,77451	26,5652	25,6192	24,71755	27,73279	25,47586	10,69822	8,56529	11,98172	9,820127	43,75304	30,8037	37,11753	13,6602	31,6331	27,73693	30,21441	19,9321	4,805965	7,226596	5,74906	5,427927	21,39195	18,35012	18,47445	12,31633	41,10985	19,76901	40,41929	23,752	40,41722	33,19049	39,93673	12,23247	8,267021	2,593736	9,855977	6,417233	20,73248	11,33386	14,29031	13,8648	32,92634	20,66707	28,12258	31,98863	46,50779	34,45913	29,67942	26,71661	34,65649	15,03019	25,48126	23,80865	38,5452	39,24541	38,14938	30,5466	33,17419	22,67386	42,20008	23,74786	37,2889	41,83356	30,95083	20,29772	49,02935	33,23345	38,97822	34,07769	38,80478	24,39683	40,26366	26,43872	41,05941	33,03334	34,28334	23,89451	29,02734	30,11888	56,42718	20,22747
12/3/2017 8:15:00 AM	38	10,00442	9,369957	14,57953	8,745303	14,75202	12,46719	14,99413	16,45682	20,88583	22,286	26,00443	17,94229	30,28978	30,08815	17,33615	25,22968	23,2492	18,63195	28,31917	28,55058	10,64628	8,876754	11,46648	10,57679	38,87151	35,66354	37,10862	13,71339	32,91784	28,66055	31,50869	19,91303	5,085447	7,342852	6,285505	3,859624	18,55873	18,46036	19,18262	12,41828	40,41833	22,14488	34,35628	21,39292	41,22803	34,79533	39,08488	12,75344	9,082048	2,244764	7,10164	7,214095	21,79017	12,69058	15,0974	13,42873	38,49145	21,67634	28,23283	29,05871	43,48233	39,61179	29,98481	28,4402	37,14233	17,96329	30,3697	27,22515	40,71756	44,12039	36,23633	31,24599	32,3318	29,24479	45,48484	24,50838	39,39172	45,77718	29,7141	20,80349	49,22082	29,45175	39,00323	34,63452	46,19791	24,37238	43,33769	25,89364	43,10283	28,23283	34,19576	23,6046	38,33236	29,75602	58,90218	20,18436
12/3/2017 9:15:00 AM	39	9,747183	9,048755	14,01173	8,068979	13,74931	19,99973	15,2734	16,79135	20,52263	22,32855	25,72046	18,73529	29,78034	30,32659	18,15063	24,80693	25,85751	18,62193	29,66657	27,5726	12,25568	8,691631	11,69678	11,13513	46,12926	42,61798	38,28995	13,48503	37,91314	29,6214	33,47853	20,7405	4,926711	7,749434	6,128978	4,344952	19,53643	20,59502	22,21499	12,11704	41,64166	21,2882	35,61892	25,4662	46,13485	34,6524	42,58773	13,50782	8,321453	2,87978	6,605258	6,895861	20,72723	11,45951	18,22116	14,33459	32,34651	23,53497	33,76596	33,03949	42,07995	35,52146	30,62016	28,15339	34,93141	15,59385	26,3436	26,55739	40,45728	41,28696	38,70773	32,87577	35,10928	25,77075	43,50139	24,90371	43,84615	43,08321	30,21503	21,78845	49,41099	32,00935	40,09505	36,33904	42,02	29,94301	41,06778	32,91729	40,34414	29,39946	36,54192	29,31373	31,75647	33,07423	63,79283	25,86069
12/3/2017 10:15:00 AM	40	10,09014	10,10866	14,43075	8,482123	15,00891	13,04404	16,16372	16,89144	21,35762	24,77108	26,38428	19,83615	28,99653	30,5294	18,39454	25,40714	24,72653	24,845	33,06255	31,77906	11,23784	8,491241	13,11574	11,53446	46,3825	38,12846	39,60799	13,50374	32,90658	31,3275	32,2583	24,95103	5,100575	6,954093	6,014589	4,592659	21,57286	20,11999	19,79643	13,95143	43,26212	25,32749	36,43934	24,37811	42,7638	40,68606	41,7729	14,08696	8,195251	2,108201	6,79349	6,523541	21,06633	12,03843	15,33972	13,43329	42,11746	22,23675	32,84662	31,40515	44,12556	43,24188	34,36036	29,30876	36,96978	17,68174	28,01095	25,7635	42,02158	42,24408	39,9732	34,14995	38,23773	24,31539	44,86911	25,95167	41,84875	41,11095	33,90438	24,4695	52,86099	32,00134	41,60139	35,18727	44,092	29,17116	42,6709	34,88961	45,28695	38,38472	38,94231	24,03266	34,80811	36,30271	62,13327	22,88869
12/3/2017 11:15:00 AM	41	10,0773	9,802236	14,29708	8,780117	14,79291	13,06207	17,12602	18,04466	21,52555	25,69857	27,735	21,32585	30,03654	31,49853	21,64726	25,74174	28,45726	20,12834	30,44547	30,21897	11,64746	9,041984	13,07112	10,8486	42,9711	34,84928	41,57714	14,08088	34,95462	33,8485	32,94216	21,82084	4,957311	7,963569	5,60338	3,992526	23,57696	20,02252	20,18443	12,72401	44,12612	21,78299	38,5762	21,52748	43,53379	38,23594	41,68387	13,9229	7,978489	2,97172	6,799154	6,991877	19,86717	11,79929	15,38876	12,43155	35,41273	24,00102	30,1691	34,91635	41,57114	37,57888	34,90378	28,3399	40,81151	16,69927	29,87435	26,71882	46,30706	46,44507	40,01009	34,30392	39,73558	25,21469	49,88775	29,84789	41,50683	48,04052	34,63065	23,37485	52,29306	36,76939	44,42881	37,00507	49,52662	25,38669	47,96067	26,79494	44,49236	31,44562	41,1631	25,47172	37,21561	35,87567	63,14759	22,65998
12/3/2017 12:15:00 PM	42	10,00601	9,980729	14,67617	8,691976	15,90559	13,96089	17,28061	17,71593	22,2306	26,27804	29,55481	22,23868	30,98993	34,94826	19,15527	28,57413	28,65246	22,5221	32,98333	31,33407	12,07221	9,461208	14,97638	11,05873	51,65375	35,59219	41,38967	15,14499	36,60346	32,19233	35,58342	21,63876	5,082822	6,458333	5,910906	4,345089	21,59517	19,56503	20,27838	12,28455	46,61245	27,5782	37,97766	23,08418	47,50691	39,89045	43,58331	14,46363	8,051296	2,198621	6,876727	6,114334	20,82007	12,90382	15,94924	12,993	39,94453	25,97301	32,68222	34,88057	45,29599	40,71791	36,29096	29,28714	36,79909	17,76235	33,36691	28,72161	47,23323	45,11162	41,64594	38,89195	38,35337	33,82488	51,53321	27,3691	43,25452	48,43094	34,15969	24,30213	53,64777	39,28306	39,17585	40,27486	45,45417	25,18353	48,5809	35,5102	47,30396	43,11734	39,52041	26,45924	38,97263	36,31949	65,69746	22,90444
12/3/2017 1:15:00 PM	43	10,99435	10,96693	16,11067	8,785023	16,43091	13,96234	18,41885	19,23892	23,05475	27,01813	29,7811	22,3747	31,06025	35,62093	20,42268	27,07705	28,56439	21,29124	33,58484	35,65857	11,3244	9,407397	14,96698	12,06026	46,6979	37,3776	42,74301	16,34028	37,29588	33,62111	33,89672	23,55168	4,970436	7,47603	6,101624	3,86363	21,21422	20,33626	21,75805	13,20009	50,96783	27,73679	38,18172	28,92282	49,35415	42,35197	45,62887	15,27817	8,557693	2,762834	6,707767	6,624185	21,013	12,97414	16,46248	13,63948	37,64872	24,98846	35,5812	32,75068	45,11985	39,28154	39,42722	29,75064	36,24987	16,61023	27,3039	28,35779	47,20401	47,80069	45,22057	43,52744	40,03074	27,11463	49,03066	29,2135	44,73302	48,84277	36,21781	25,2553	54,36506	32,43901	43,85064	41,63648	47,0146	26,20227	47,32082	27,14364	49,38626	33,10469	42,34541	28,49103	36,35803	36,92957	66,59455	29,39241
12/3/2017 2:15:00 PM	44	10,77973	10,34669	15,16889	8,723614	16,56595	15,03475	18,70579	19,25004	23,91184	26,68925	29,7505	22,89429	35,96423	40,21247	21,66376	27,46892	28,01579	26,57784	34,47916	32,36544	12,37394	10,48443	20,1088	12,52874	54,83526	38,58276	47,41932	16,60982	43,25134	36,85116	34,66692	22,81271	5,04186	7,208982	7,179902	4,568551	21,88211	20,96196	21,47774	13,18088	50,73608	25,19811	39,66049	26,73885	51,26154	39,97223	45,79838	14,54838	8,070361	2,560787	6,567059	6,572171	20,09753	12,96986	15,69705	12,96405	38,85466	23,92635	43,64632	34,93085	48,35965	41,73546	40,18575	32,90976	40,04462	17,67587	28,0754	29,12363	51,5377	54,12825	44,36236	39,9578	40,3889	27,17348	53,10518	29,10802	46,25919	48,22316	39,24721	24,06064	57,36019	33,70089	48,38611	38,17653	56,3159	35,05319	52,70481	29,35932	47,93642	34,25757	41,12394	29,80486	38,71857	39,18325	68,28836	24,57912
12/3/2017 3:15:00 PM	45	11,0398	11,0358	15,50626	9,477232	17,347	14,463	19,53553	28,57178	26,44784	27,47334	30,90808	23,55196	34,15817	34,74276	21,57984	32,36372	28,66076	23,28726	34,23892	33,70925	12,52936	10,71148	18,88456	13,59582	51,10404	43,87199	50,00021	17,25319	51,33669	34,03093	39,47116	24,60219	4,977205	6,471112	5,68931	3,733974	21,48596	21,97074	21,61217	13,452	47,56169	24,88831	43,37962	23,30971	53,40359	41,90194	49,15824	14,3062	8,69094	3,26108	6,609057	10,91519	24,75422	16,76489	16,27321	13,8237	39,33798	25,89309	35,88666	34,48904	46,22127	46,75867	41,66515	31,89192	45,39746	18,02449	29,55239	34,89888	52,53627	51,95127	43,88885	41,29034	43,08273	29,59818	57,33512	30,778	48,25486	51,21139	38,84208	26,4593	59,00938	41,14791	40,72109	41,63904	51,86644	28,60003	48,32159	30,12275	49,18353	36,68663	41,69513	29,75478	44,98011	42,41891	75,6775	29,64122
12/3/2017 4:15:00 PM	46	12,27461	11,1229	16,09292	9,608546	17,29049	16,21208	21,17858	21,15433	25,75597	30,35595	31,42331	24,94066	35,43836	36,07151	22,65528	28,98189	30,36273	22,61101	37,64554	31,23847	12,36516	10,76951	15,94026	13,14683	52,54338	45,20819	47,62427	17,89325	41,63496	35,89364	38,64783	26,12808	4,844372	7,000373	5,409484	4,130333	26,18804	21,56885	21,22444	12,85733	51,45433	26,67806	40,07053	23,82889	50,81621	42,1357	50,62714	15,19044	8,106487	1,843571	6,452324	6,02198	22,98077	13,63837	17,28082	13,57579	40,45466	26,0921	41,26202	35,28895	50,93909	46,4133	44,48317	37,42367	43,36283	18,01275	30,15957	29,69993	51,46303	52,3222	45,2017	36,93661	42,05992	30,44313	56,64104	32,06358	46,56437	50,3842	40,3107	26,14577	57,92365	35,1519	43,85183	44,53864	53,23572	29,76915	49,70242	29,71713	52,99009	34,60806	41,58433	32,83799	39,61421	40,43539	70,92998	24,95904
12/3/2017 5:15:00 PM	47	11,63759	11,64014	16,30671	9,507487	18,7969	15,4662	21,6063	20,66403	27,49434	33,02463	32,47009	23,82357	36,62806	38,48558	24,34019	28,72707	29,0368	23,57517	36,13685	33,31517	12,49648	10,97888	16,78244	14,1532	55,48159	45,24736	50,27914	18,60397	42,09369	40,68129	37,19814	25,93128	5,20792	5,983574	5,573539	4,748425	21,92004	21,90989	24,29805	13,71028	55,12199	31,4164	44,26828	31,50758	51,7602	43,72949	52,01343	16,28834	7,813122	2,198069	6,604843	6,229761	25,9605	13,52599	17,43963	14,30095	49,71858	26,50323	37,96965	35,28231	51,79991	48,37788	50,56248	34,32623	48,36802	17,38388	31,27487	29,70595	52,93373	53,30446	50,43159	40,36209	49,78739	30,25752	58,18565	34,73862	49,92264	53,26343	40,39435	28,58595	57,18729	39,54321	46,44742	41,04498	51,53888	29,72224	49,52587	32,51976	50,57016	43,92166	45,80177	31,87217	44,13434	40,75591	72,04749	26,72296
12/3/2017 6:15:00 PM	48	12,51091	16,14335	16,84917	9,748494	20,18409	16,02322	21,89344	20,49493	25,90594	36,81387	34,17282	28,47038	37,29809	40,95656	28,75401	29,85107	29,38142	25,83734	37,7464	41,3157	12,97676	12,56293	17,43444	15,10956	55,8475	42,73265	55,07827	18,64065	43,35109	41,05762	39,63224	26,05845	4,416584	6,655683	6,506756	3,633054	21,9753	21,93551	22,64741	14,46653	58,72107	32,95466	43,88408	27,00458	55,49417	46,06577	55,90221	15,59764	7,804005	1,990011	6,404592	6,507446	22,75917	12,7084	18,00688	14,48062	43,40345	26,61016	38,89292	37,21036	53,88104	45,60263	50,83044	40,5455	43,18171	19,25591	31,09858	31,30015	54,31104	60,99635	51,0845	41,91949	46,94698	31,77705	59,99289	32,79709	54,54389	51,8299	41,40287	29,17524	58,49608	40,20702	44,56268	42,32074	54,50266	33,82764	53,23587	31,91361	57,92986	38,3991	46,14425	32,09798	42,48267	43,17308	73,38438	34,11058
12/3/2017 7:15:00 PM	49	12,55402	12,63221	15,75258	9,797883	20,91519	16,55145	22,87294	21,17436	28,18814	31,27148	34,41444	26,07586	38,29009	38,49463	25,29053	30,66023	30,23513	24,72729	41,43457	38,50941	13,5074	11,53825	18,99612	16,55255	61,61673	43,72803	52,80732	20,13525	42,46132	40,08987	42,3736	27,74156	4,549417	6,213181	6,541295	3,495731	22,32848	22,48812	22,8	15,21358	58,4498	33,73515	45,91029	34,61214	55,7121	47,6758	56,94865	16,38338	7,546765	2,481902	6,472011	6,499573	28,01856	13,93243	18,56495	15,70955	46,09383	27,34437	40,99725	39,51177	52,94478	47,39888	48,03064	41,92356	41,7289	20,71646	31,37965	32,20346	55,2571	55,77531	52,51948	42,77402	45,59951	30,15915	62,16705	33,7625	51,38207	59,68723	38,94182	30,37294	61,60616	37,24912	44,37701	44,23747	53,23019	31,873	52,79675	32,17901	54,97742	39,72073	45,16019	32,66744	47,97607	43,14697	73,68645	32,1819
12/3/2017 8:15:00 PM	50	13,07899	13,37554	16,75343	10,06611	19,828	16,66812	22,21361	22,30783	28,89423	32,74626	40,42841	25,71708	39,14477	39,76894	25,18111	31,99036	32,01854	25,18236	40,22857	37,73493	14,08081	11,76275	20,18506	16,47843	59,22691	43,78785	54,71527	20,51772	46,34443	45,55799	41,99195	28,6066	4,382529	6,720063	5,355466	4,271662	22,44896	23,12777	23,23586	15,39291	57,7906	30,59696	48,84532	33,30156	56,98759	48,46859	55,89695	17,67449	8,122308	1,694919	6,466485	5,849773	23,68804	15,14402	18,16126	16,23453	47,10129	32,02607	41,69886	44,17973	51,92446	56,90236	51,44797	37,40551	44,36851	20,63847	32,6805	32,37614	55,81164	56,4334	52,83018	44,29826	47,92613	32,26701	61,98517	35,27776	54,77551	56,97696	39,9549	30,84908	60,48699	43,13799	49,50244	45,11805	61,08546	38,40662	55,74382	33,89727	60,49763	39,8919	51,7314	34,31428	48,46921	44,69745	75,95	27,20649
12/3/2017 9:15:00 PM	51	12,72927	12,22908	17,01019	10,11107	20,7472	17,75911	24,35614	26,01853	29,93742	31,89697	37,16519	26,9467	45,85219	41,78589	30,19638	32,78286	33,86003	32,77382	40,692	42,94699	14,68874	12,5603	18,28954	16,89068	55,4479	45,01941	57,78121	20,62348	46,92107	39,73758	42,52908	29,29018	4,3406	7,171061	11,54171	3,145516	22,55775	23,67146	25,35201	16,02004	59,36982	30,76102	47,23385	28,35903	58,95861	53,46098	57,18578	17,63497	7,673934	1,995123	6,603186	5,696287	23,9899	18,43633	19,35525	17,16602	51,37772	29,03549	48,10745	43,17239	57,30168	51,31384	55,44789	36,98566	44,11921	23,94403	33,5979	37,80532	56,19032	58,88353	57,87087	44,25142	52,18529	33,46803	64,97832	36,37689	56,05707	56,08663	41,81615	33,06124	61,58067	38,7643	46,61037	45,35395	62,19337	33,47348	56,08304	40,03689	57,26826	47,65086	53,39896	34,97451	53,45636	49,6815	76,76476	33,2349
12/3/2017 10:15:00 PM	52	13,42659	12,92889	17,14115	10,77897	23,09875	18,03976	23,58007	32,25063	31,5721	31,81069	38,39585	27,75938	40,83036	45,51027	31,13713	32,63242	37,49496	29,34343	42,85478	42,10738	14,11375	14,03819	19,05628	17,5507	57,95943	50,84107	57,72995	22,87944	49,29827	46,45461	44,15823	29,29128	3,950735	6,835557	6,148113	3,093571	23,81507	23,91253	31,09728	16,70507	61,04671	36,71778	49,38792	29,94122	60,07674	51,37958	59,53201	18,19636	7,890971	1,613686	6,125456	6,696784	28,8159	13,99633	24,71734	17,02289	48,73618	39,27967	45,18699	41,79515	56,18666	52,27433	51,73465	37,69155	43,92628	21,92094	35,88611	35,17746	58,12086	59,63189	59,52607	45,03427	51,68698	33,49173	65,65139	38,50768	58,22295	57,59388	44,02168	34,4036	64,64771	48,59285	50,93674	44,66678	58,18738	34,28894	56,11337	36,44956	63,10981	41,48596	50,75438	34,57297	49,95351	45,65622	80,91582	29,74815
12/3/2017 11:15:00 PM	53	14,2135	13,37602	17,31391	11,43575	21,54406	20,26567	23,72948	24,59135	32,67815	37,47209	39,14042	27,32282	45,43207	43,64722	30,62749	35,02536	38,4817	33,35019	42,99383	43,06863	15,16233	13,5695	19,91752	18,03154	60,83382	48,12038	61,82582	21,52859	52,32649	42,04955	44,27166	30,63737	4,399108	6,909399	5,251921	2,863271	23,39253	24,0299	24,11369	15,69104	61,84965	35,60884	49,45106	28,65509	61,90823	50,89405	60,34565	19,10982	7,435138	2,127957	6,44963	6,600355	24,5079	13,65599	19,3875	17,96102	50,77579	31,86188	49,42757	42,86583	58,50568	54,79436	55,51137	39,88955	47,73645	22,40806	35,55033	35,36534	64,1143	64,55426	57,74039	51,85138	50,56415	33,98244	65,88873	37,48342	56,73761	65,4968	46,29642	35,02763	62,38292	43,63665	50,84729	45,15901	58,71795	44,60503	62,20131	36,39285	58,00626	43,97194	53,49318	35,40416	53,56902	48,39246	84,28824	35,8312
12/4/2017 12:15:00 AM	54	14,64592	12,73134	17,43134	11,46351	23,28415	20,07301	24,47205	25,64268	34,23146	40,61512	42,89581	27,25651	46,06626	43,9486	27,97352	35,92223	39,7333	28,49276	47,97054	46,85566	15,27561	14,49844	25,49907	19,98584	61,20137	47,49924	60,85344	27,09238	54,02313	47,84041	50,88749	31,77235	4,666985	6,431532	5,140363	3,069324	25,21041	24,73343	26,89172	16,37966	62,07629	30,37108	49,54445	28,79387	63,35447	51,55263	64,41811	20,53562	7,520378	2,706261	6,625912	5,913185	25,03502	15,72785	19,32057	17,8402	51,31514	32,67352	47,21368	45,79016	59,23353	54,96615	57,6115	41,4296	47,28455	22,48328	39,38599	35,9556	60,69207	61,44258	61,22762	49,0357	57,49703	37,22218	67,39555	41,78168	57,10399	59,33874	49,46943	35,24418	64,478	41,61086	52,06199	49,5135	64,15913	38,00108	61,45081	42,38374	65,56747	45,42377	51,33226	37,33919	57,36959	48,72341	82,57971	32,04292
12/4/2017 1:15:00 AM	55	14,9683	13,4663	17,46747	11,0005	29,72846	21,02751	26,5893	28,06324	33,19207	35,13725	41,42414	28,59776	44,34095	44,9397	28,15256	35,55426	42,51368	36,58385	46,22714	49,16025	18,65074	14,9464	21,1812	24,9857	65,99663	48,58574	64,2765	24,09448	52,17561	44,17068	48,51294	34,23878	4,252598	6,773942	5,048215	3,244778	25,43545	27,19385	24,87683	15,78782	63,35999	37,95272	53,93747	35,60621	65,55502	53,87744	64,75797	20,44022	7,478517	2,053976	6,691535	6,555247	24,631	14,55211	21,29628	20,84397	60,51331	33,30923	53,58304	45,97528	60,30988	54,99883	58,55665	43,6573	47,5259	22,18419	37,57806	36,44307	67,271	64,18601	58,20886	50,60131	59,5298	39,13268	69,40084	38,8027	63,31165	63,36262	47,9673	35,65484	65,63985	46,90519	55,0898	48,18441	67,70094	41,01362	61,86166	38,11132	63,7489	45,66589	54,03529	38,43778	60,43781	50,07233	85,669	31,39148
12/4/2017 2:15:00 AM	56	14,97672	14,02174	17,23143	11,28481	25,84225	21,1725	27,2351	28,08176	34,38972	37,01266	42,58269	39,34862	44,33148	47,02241	27,02828	36,23362	41,83162	28,13765	45,69767	51,43167	17,68146	14,98805	24,08868	20,11225	66,06999	53,51065	65,97058	24,21785	57,36799	46,08111	50,47635	33,10863	4,321535	6,092093	5,070457	2,656319	24,73171	23,86197	24,88678	16,61541	66,06314	32,56231	55,42254	32,71392	68,64017	57,84911	65,71417	22,37698	7,443426	1,856073	6,355134	6,191907	28,25741	16,10439	20,70796	18,16382	56,5587	37,25402	58,16349	48,98763	62,06199	54,96954	58,49014	40,0096	47,29906	27,7761	38,08459	38,40587	67,85435	66,03068	66,11848	55,30138	54,6721	37,89408	71,22272	41,68484	63,68452	69,10229	49,37189	38,79435	66,41344	43,16893	53,1067	49,83981	71,01667	38,71954	63,72507	45,51365	69,08398	46,7928	60,09443	37,45116	60,59544	52,91501	85,30532	37,55906
12/4/2017 3:15:00 AM	57	15,19742	15,044	17,45565	11,24413	24,39158	23,36711	26,69015	29,25909	36,53149	36,63897	48,39357	31,16966	48,88532	46,91362	28,45525	38,09447	40,1758	31,19425	51,29759	49,75831	17,78653	18,15008	22,01177	19,21467	66,05686	52,01806	66,74258	24,82358	56,42987	50,11702	53,10131	35,35098	3,565982	9,217438	4,884505	9,546862	24,28043	23,08252	34,02554	16,10984	65,91042	32,63623	55,94607	31,1164	67,45614	56,69285	70,42406	22,92116	7,565622	1,599801	6,284469	5,994557	26,56381	15,77054	20,30034	18,59845	56,55988	36,2634	55,09754	49,4742	63,32035	56,70984	61,71329	44,06319	48,82592	23,5731	38,68404	38,09475	67,99969	64,28596	65,8323	51,56444	57,69231	43,69405	72,13225	43,42493	65,07267	64,67093	50,56131	39,35684	69,29115	44,28548	53,71098	51,06433	73,27579	41,79591	66,85559	41,14971	63,76485	48,88663	57,59975	38,29078	57,39445	51,89041	86,82257	37,41814
12/4/2017 4:15:00 AM	58	15,99559	13,4183	17,81685	11,53238	25,73297	22,35087	27,10993	29,11872	36,97709	39,1083	43,38943	33,24879	48,1869	49,79298	29,38619	39,58879	44,67403	32,82128	48,45739	52,79261	18,13052	17,56597	27,79986	20,79127	66,56574	54,3377	71,79425	26,08995	56,52188	46,48914	50,5504	36,12884	4,741379	6,782231	4,895074	3,046461	25,109	24,25163	25,52532	18,12825	67,53474	43,64825	58,31697	37,71497	68,35012	58,87551	68,51811	25,19769	8,006949	1,872652	6,292827	6,097342	27,02503	16,26527	20,56284	20,16862	58,37119	36,397	54,83939	49,35151	63,39779	59,5097	61,44349	46,21677	48,42955	23,29106	40,54336	39,99641	70,11659	68,45332	68,67581	54,29901	59,19769	51,73305	74,2986	45,22498	67,39494	67,99216	53,13888	39,57388	69,55378	43,4842	54,38272	51,1267	67,89484	47,4321	64,79029	44,18698	68,20278	50,4914	55,65601	38,83089	61,63987	50,36762	87,52729	37,92654
12/4/2017 5:15:00 AM	59	15,79154	17,84448	18,28056	11,69444	29,62395	21,31431	28,01041	30,59661	37,79938	40,70803	44,82827	33,60625	48,87641	49,88513	32,17044	41,38968	42,82984	32,2608	48,96054	55,00166	19,84907	16,99367	23,08652	21,25477	71,56581	58,03223	68,36552	26,15157	58,92773	48,1221	51,90187	36,84785	4,347232	7,044858	5,234927	3,159055	25,35857	25,02867	26,24986	16,50171	67,73514	48,03942	58,58401	33,26405	71,33276	59,32782	70,85524	26,25276	7,224042	1,521952	6,372266	6,741822	27,05964	15,51054	20,75175	18,82136	64,98032	42,5438	64,55336	51,21394	65,55082	59,61137	61,99622	45,18423	50,53576	22,78218	42,42264	40,19418	71,69431	67,50008	67,08306	53,70351	63,1746	42,26548	75,11314	46,2042	69,28955	69,8669	56,40176	40,6536	69,83968	46,39624	55,04802	60,37488	72,03256	45,65925	70,43518	47,62648	71,67821	52,96682	59,37887	39,0884	61,59559	52,09404	90,60373	35,61339
12/4/2017 6:15:00 AM	60	16,42974	14,21612	19,78939	13,44565	27,43493	27,29754	29,70622	32,08306	39,35235	41,57542	45,98503	34,91807	50,98412	50,70609	31,20551	41,10591	46,70998	33,47957	50,92314	54,01028	22,51692	19,49906	24,01394	21,32937	74,21253	57,92813	71,10135	27,57053	59,65338	51,10956	55,41432	40,60296	4,140418	6,201646	6,0684	3,736806	24,78041	30,05947	28,11388	16,79992	69,31877	35,74533	57,72982	41,11233	71,7937	59,68011	71,77325	25,47669	7,803036	1,813039	6,108947	5,672456	28,05951	16,7555	20,99607	18,73425	64,06264	40,02003	57,46975	51,97765	66,57756	60,43145	65,53271	49,68329	52,13764	23,78198	42,20892	40,6728	73,7071	73,28257	68,42348	56,44052	63,0629	44,6835	76,60782	46,07158	70,92852	68,71615	56,88205	41,47899	71,60056	45,97909	55,43932	54,57415	70,19618	50,13657	68,91606	45,33591	72,21236	55,46613	58,77735	43,48412	61,54634	54,81564	92,70537	37,75241
12/4/2017 7:15:00 AM	61	16,57086	14,43385	19,37728	12,87211	27,94955	27,21375	30,39159	31,37876	41,91071	41,08891	46,48113	35,85365	53,98465	50,88168	38,32277	42,47493	48,47308	37,10834	53,83938	56,078	20,08213	17,91315	27,02869	26,18396	75,24474	59,68101	72,53724	27,41435	59,11637	51,87093	58,30095	40,70078	4,112994	5,986475	13,13391	3,896856	25,59205	26,69844	27,55181	18,5074	68,4891	38,64577	61,8071	37,03526	73,41809	62,92925	73,00302	27,14744	7,712409	1,847577	6,48914	5,372873	32,53785	16,48161	20,50813	19,18925	64,46363	45,75335	55,62914	57,62103	67,00051	61,20331	65,15162	49,73834	57,64174	22,99949	41,84081	40,9949	76,69643	70,30904	68,80382	61,86209	65,23791	45,5296	80,18506	46,22534	71,53038	74,11922	55,78381	41,20309	73,28905	46,45171	56,21553	55,89619	76,56506	47,66924	74,40174	45,87976	69,50846	53,72555	66,85546	43,55817	64,50687	56,88384	91,9751	42,7752
12/4/2017 8:15:00 AM	62	16,34774	15,78014	19,87428	12,85505	29,27152	23,86522	31,94946	32,25906	41,46421	46,03234	48,62415	43,50872	53,19615	54,20355	33,82204	43,45864	46,99789	37,19821	56,85103	58,54796	19,38785	18,70883	25,73089	23,7864	74,70982	59,23402	74,66533	28,83634	64,51897	53,68141	56,3532	44,26842	4,192294	6,527064	4,887821	2,881438	26,361	27,66682	28,55963	17,74964	71,97523	35,4713	63,31773	37,69238	74,65566	65,70818	74,14352	28,54146	7,617636	1,711774	6,173257	5,595505	29,914	16,0063	21,66162	25,67328	66,43595	40,31762	59,53975	56,67987	68,51079	62,68645	70,99063	50,60408	55,66859	25,00394	42,75358	42,32938	77,53102	72,69217	76,19467	62,93042	67,29699	47,05909	82,12817	48,57566	73,42258	76,22755	57,65466	43,54505	77,07912	49,73281	60,71031	56,67559	74,73267	48,88083	73,38404	47,98609	71,36424	57,04728	62,85022	42,64824	69,74546	57,47652	93,35448	39,82054
12/4/2017 9:15:00 AM	63	16,56443	15,67508	20,43891	13,43018	29,7822	24,72314	34,5173	33,20457	42,93629	43,51293	51,6972	37,91107	53,63126	53,70448	33,77922	43,92856	49,30199	44,46252	57,59491	57,43742	20,65325	18,52999	26,70915	24,76431	75,23879	59,67569	77,80863	29,50328	64,88651	53,96655	54,38682	40,01471	4,215228	5,289912	5,247983	3,209687	25,53251	26,67046	28,96717	18,28684	71,35935	37,15531	63,12865	36,63779	76,98524	68,76672	77,38616	28,28961	7,343474	1,566852	6,017698	5,503012	33,79159	16,71716	20,97916	18,5836	67,32669	41,09679	59,45492	59,46563	72,76428	66,16415	71,97302	54,56806	57,25444	26,39078	43,72355	44,9893	78,24934	74,20805	75,91898	59,17157	66,73367	47,09274	81,80276	50,99221	71,60844	73,3848	58,17888	44,10941	75,78886	48,50243	59,47543	62,81347	74,80687	51,99022	74,29536	49,08322	72,78294	57,951	63,38355	43,99847	74,29051	62,27157	95,1633	40,6373
12/4/2017 10:15:00 AM	64	16,72075	14,8126	22,16125	13,54263	29,76563	24,58099	35,84473	34,11893	42,50463	49,93873	51,92674	44,77316	55,35078	55,74948	37,6778	47,00487	49,95497	38,9459	60,08088	59,19886	20,87996	19,74794	27,51665	24,97548	75,76723	60,36611	79,10167	34,3815	63,60143	55,3605	53,61538	42,54552	4,116311	5,444849	4,666639	2,871215	26,66749	27,34603	27,23571	19,0194	72,4185	41,29525	64,42419	37,29775	78,26433	66,8857	75,69456	30,1624	7,269701	1,557319	6,335448	5,423851	31,90622	16,93012	21,29683	19,02838	68,91634	44,4284	59,73523	60,71501	72,08858	67,41076	71,35299	53,61178	57,79122	25,57768	45,19846	43,7205	82,13583	79,17587	73,66206	60,69312	70,71128	53,70171	84,27146	49,80632	73,82025	75,73995	62,44986	44,50631	76,03374	50,66575	64,10685	56,92032	79,68826	57,44743	74,03093	50,6956	79,76514	57,22439	67,9023	43,771	71,92874	64,26566	94,36721	46,39748
