# Supplementary material for: Neuroblastoma signalling models unveil combination therapies targeting feedback-mediated resistance
Source: PLoS Comput Biol. 2021 Nov 4;17(11):e1009515. doi: 10.1371/journal.pcbi.1009515 (PMC8604339; doi:10.1371/journal.pcbi.1009515)
Supplement: S2 File — (ZIP) [file pcbi.1009515.s023.zip › drug_sensitivity/SHSY5Y_drug_sensitivity/SHSY5Y_AZD_Rap_highC_20190926.txt]

Label: SHSY5Y_AZD_Rap
Metric: Phase Object Confluence (Percent)
Cell Type: SHSY5Y
Passage: 8
Notes: 
Analysis Job: SHSY5Y_AZD_Rap_highC

Date Time	Elapsed	A1, Image 1	A1, Image 2	A1, Image 3	A1, Image 4	B1, Image 1	B1, Image 2	B1, Image 3	B1, Image 4	C1, Image 1	C1, Image 2	C1, Image 3	C1, Image 4	D1, Image 1	D1, Image 2	D1, Image 3	D1, Image 4	A2, Image 1	A2, Image 2	A2, Image 3	A2, Image 4	B2, Image 1	B2, Image 2	B2, Image 3	B2, Image 4	C2, Image 1	C2, Image 2	C2, Image 3	C2, Image 4	D2, Image 1	D2, Image 2	D2, Image 3	D2, Image 4	A3, Image 1	A3, Image 2	A3, Image 3	A3, Image 4	B3, Image 1	B3, Image 2	B3, Image 3	B3, Image 4	C3, Image 1	C3, Image 2	C3, Image 3	C3, Image 4	D3, Image 1	D3, Image 2	D3, Image 3	D3, Image 4	A4, Image 1	A4, Image 2	A4, Image 3	A4, Image 4	B4, Image 1	B4, Image 2	B4, Image 3	B4, Image 4	C4, Image 1	C4, Image 2	C4, Image 3	C4, Image 4	D4, Image 1	D4, Image 2	D4, Image 3	D4, Image 4	A5, Image 1	A5, Image 2	A5, Image 3	A5, Image 4	B5, Image 1	B5, Image 2	B5, Image 3	B5, Image 4	C5, Image 1	C5, Image 2	C5, Image 3	C5, Image 4	D5, Image 1	D5, Image 2	D5, Image 3	D5, Image 4	A6, Image 1	A6, Image 2	A6, Image 3	A6, Image 4	B6, Image 1	B6, Image 2	B6, Image 3	B6, Image 4	C6, Image 1	C6, Image 2	C6, Image 3	C6, Image 4	D6, Image 1	D6, Image 2	D6, Image 3	D6, Image 4
9/26/2019 1:05:00 PM	0	8,091083	11,24972	11,30789	9,974028	8,313301	10,43	10,93267	12,88917	12,27025	11,17436	10,53665	11,58937	10,55316	13,3792	9,326855	8,182195	9,170121	9,494362	13,10739	11,40052	8,296929	8,236696	11,32059	11,51166	10,96624	10,89716	10,10182	10,76667	12,51043	12,99313	6,301738	8,952187	8,241185	9,675758	8,896788	9,995648	12,64223	15,33468	10,53734	11,45322	10,40465	8,178742	10,61858	11,73153	10,21669	12,76684	11,4727	6,312721	10,48533	6,739542	12,863	12,09114	9,124186	10,33495	11,63358	10,60241	11,37157	11,18535	7,553947	7,963017	13,68362	10,20979	7,524038	7,05446	10,06127	7,010598	10,58418	12,47119	14,17952	10,06555	14,22614	10,82912	11,45412	10,91844	8,351088	10,3795	13,88207	11,9458	5,578443	9,839259	9,602123	7,275847	8,096059	9,621465	8,626699	12,92102	14,16681	8,619447	9,462933	9,598118	8,713114	8,118577	12,89802	9,537882	10,57851	10,69263
9/26/2019 2:05:00 PM	1	8,685345	10,23251	12,04983	10,58673	9,663393	11,78127	12,23357	14,7956	13,13992	13,69191	10,70188	12,60382	11,88419	16,91417	10,7329	8,525294	11,29897	10,55972	13,44096	11,6094	9,186353	8,665591	11,74161	14,10858	11,49639	11,9659	10,57174	11,0215	13,35095	15,35464	6,572102	9,555912	7,973653	10,79769	10,50419	10,6574	13,32967	22,31225	15,57402	12,39784	14,0683	9,143112	11,84067	12,61729	11,01003	16,1783	13,86232	7,066548	10,93204	7,453719	13,91171	13,04708	10,22277	10,41667	12,81354	11,34484	12,11304	12,06261	8,686726	9,144631	12,31757	10,60262	10,24937	7,987263	11,27072	7,403225	11,02668	16,50503	13,66041	10,63156	14,87801	11,33041	13,18896	12,00797	9,599843	11,14611	15,16316	14,75547	6,197295	9,088197	10,57906	8,591195	8,943897	10,21952	9,632792	13,98458	18,68693	9,192845	11,41413	10,1204	9,591829	9,281126	12,92247	10,1501	11,44728	10,94434
9/26/2019 3:05:00 PM	2	12,48356	10,7579	12,82922	12,13735	9,719758	13,69522	13,02781	16,47484	13,8543	13,19297	11,30422	13,55652	11,59324	13,58214	10,92223	9,917247	10,68219	11,01286	13,38825	15,37218	9,404428	9,10947	14,94156	12,64547	11,91955	11,4993	11,5654	11,97613	14,61974	13,55148	6,922663	9,644052	8,670703	11,65306	10,55896	11,79218	13,14614	14,76245	12,39521	13,40193	12,78231	8,709867	12,96378	14,39931	12,23288	18,60439	13,81618	8,299556	11,16897	7,877431	13,81493	13,67332	10,84059	11,35265	16,87383	12,49661	12,03899	11,88253	9,011522	9,687915	13,20071	12,35777	9,452503	8,571301	12,5353	7,85429	11,90367	14,11092	15,16682	11,06778	17,34893	11,92287	12,70322	13,44337	10,32701	12,75386	22,38043	13,97443	5,92106	10,22457	10,68979	8,200707	10,20668	10,795	9,970644	13,81473	10,08213	9,237332	11,30049	12,37774	9,559362	9,260333	15,7197	10,27299	10,92134	11,58329
9/26/2019 4:05:00 PM	3	9,498715	12,18032	11,9036	11,7928	9,70035	13,09578	17,08043	16,90235	14,44456	14,19561	11,78168	13,88553	13,44247	16,95817	10,92396	10,10741	11,45958	11,96121	13,97167	13,05924	10,35464	9,776331	12,89408	14,07169	12,57011	11,91348	13,76257	13,70199	14,78621	14,64516	6,38387	9,863713	9,174542	12,19337	10,84169	11,43664	14,11818	14,80382	13,47881	13,86556	14,72639	8,893886	14,04095	13,18703	11,81856	15,667	13,54063	7,990648	11,79777	8,385626	14,851	15,48436	10,95242	11,28599	13,25618	17,18771	13,01275	12,33062	9,237885	9,811215	14,20549	13,20824	9,924362	8,270888	12,32324	8,107316	12,20726	18,24671	15,97529	12,27108	16,548	13,14531	12,41068	13,40248	10,8066	11,71633	16,27673	14,20079	6,153985	10,5162	11,52472	8,264118	10,35063	11,34609	10,36604	14,07238	12,10005	9,899357	13,1337	11,03041	10,09291	10,39726	15,22844	11,61714	11,90733	11,28627
9/26/2019 5:05:00 PM	4	11,02447	10,93232	12,75365	13,15477	9,764522	14,85328	14,02306	16,80136	13,81887	16,25822	12,21534	14,60233	13,28684	14,47751	11,5243	10,44443	14,16052	12,68029	14,48234	12,74875	10,58528	9,444768	13,07713	14,19457	13,10918	11,0981	12,67041	12,03187	15,34172	15,31506	7,209812	9,741033	9,913448	12,69569	10,75694	11,93323	13,75173	19,18932	12,8775	13,664	13,64956	11,06011	13,34238	12,50684	11,73664	16,36418	12,72326	8,071121	13,01738	8,662757	14,71851	15,2495	11,65119	12,44294	13,42728	12,86175	13,22633	12,41365	9,69206	10,36106	13,5838	13,86619	9,767145	8,965724	13,26481	8,347562	12,76138	14,49547	15,91698	12,74999	19,88257	13,12763	12,80476	14,11085	10,2562	12,06821	16,078	14,14691	6,434571	11,15806	12,33961	8,700541	10,68565	10,8676	10,77185	13,58401	13,21984	9,25011	12,67594	10,82415	10,60974	11,27825	15,84231	11,23929	12,47334	11,99775
9/26/2019 6:05:00 PM	5	10,4702	12,29498	13,49587	12,67497	10,11515	13,3457	14,85791	16,63828	14,14843	14,85107	12,24525	15,10168	13,61737	15,60462	11,87997	10,4979	11,36328	12,34955	14,47302	12,88185	10,73531	9,638594	12,72539	19,74711	13,22088	14,12004	13,05261	13,04819	15,67584	15,19576	7,402603	10,23845	9,014907	13,08473	10,45493	12,8516	16,41392	18,20803	17,5507	14,48235	13,10891	8,892711	14,32755	13,21217	12,36703	16,23163	13,55603	8,265431	12,19496	9,196922	16,3054	14,82503	11,01217	13,35889	14,44525	15,03247	14,03832	14,06229	9,524826	9,794983	13,84733	13,05468	10,53009	9,319118	13,38977	8,644037	13,63361	14,95676	16,05873	12,87799	18,7909	14,83062	13,41574	15,1921	10,4282	12,0059	16,6112	14,93389	6,52741	10,51372	12,39659	8,236974	11,01466	12,37	10,42102	14,11859	11,79321	9,979832	13,32753	11,81739	10,29088	11,12014	14,742	11,8473	12,36613	12,05681
9/26/2019 7:05:00 PM	6	11,4908	11,88543	13,90583	12,66703	10,79852	13,8016	16,70058	17,16236	14,30365	16,50641	12,90334	16,11261	13,56943	15,06797	13,23849	11,21291	12,01661	13,10939	14,63549	13,36815	10,69276	8,911983	13,35323	14,43061	14,0261	16,46738	13,17853	13,16548	16,13575	15,66299	7,392035	11,39748	9,947227	13,00315	10,07281	12,97144	16,16435	15,35933	15,88576	15,28528	13,8121	9,240093	13,69232	13,49587	12,69832	18,81134	13,70303	8,979264	13,29769	8,640239	15,56415	15,46599	11,7814	17,96018	13,84622	15,93184	14,04924	13,30812	9,859639	10,68613	16,10377	14,4255	9,996411	10,37688	14,08854	8,019038	12,78176	16,04498	17,11027	12,9242	20,76219	13,83448	13,69495	14,88423	10,4014	12,09618	18,06767	14,55384	6,847923	11,41226	12,60976	8,911156	11,31003	12,7227	11,04968	15,43131	14,57919	10,18989	13,07561	12,36938	11,32405	11,07365	14,78041	12,60306	11,70217	13,08238
9/26/2019 8:05:00 PM	7	11,87279	12,16063	14,16335	13,14538	11,53639	14,99772	19,89715	17,41739	14,05456	14,53111	12,61529	16,21111	12,92696	17,58856	12,4752	11,4821	11,57107	15,98931	15,44796	13,64003	10,42385	9,600396	13,43336	14,61027	15,01278	13,3104	13,35703	13,3792	17,44453	15,54687	7,999075	11,55739	10,16523	15,00856	11,60001	12,98346	15,37667	20,13221	18,23801	17,0584	13,92939	14,88872	13,64597	13,40731	13,00474	16,79073	14,54154	9,091028	13,62076	8,734528	16,11123	16,28772	12,7343	14,27498	16,10563	14,59128	14,40574	14,44525	10,31927	13,28567	14,55239	15,12102	12,08188	9,82724	13,69467	8,185165	13,80809	15,41404	16,40259	12,61653	19,39199	14,18615	14,55543	16,38401	10,45929	13,06325	17,93732	15,60062	7,115868	12,13749	13,59092	9,243134	11,68138	12,36461	11,76171	16,12829	11,56513	10,19894	13,09986	12,62406	11,36709	12,05425	15,83879	12,64748	12,71276	13,29361
9/26/2019 9:05:00 PM	8	12,32475	12,82369	15,30939	12,64872	11,16048	14,97873	15,23997	18,50029	15,63398	16,17754	12,44336	16,70756	14,23118	15,43994	12,18266	10,87243	12,34106	13,34079	15,00801	14,9732	10,95249	9,295978	14,18421	19,55025	15,78139	13,67471	14,58769	14,10733	17,50601	17,32047	7,428092	10,79631	10,1635	12,69555	11,64166	13,47121	16,67406	16,98262	14,56344	15,98565	14,84347	10,95532	14,91186	14,59148	12,81402	18,9986	15,31658	9,200583	13,79297	8,896235	17,95645	17,2764	12,14647	15,94703	14,71741	13,72734	20,48733	14,71997	11,05009	12,21292	16,07503	15,8102	10,63757	10,95394	13,87841	12,03774	14,49989	17,10212	18,03755	13,5702	22,00106	14,48117	14,59149	15,27319	10,89744	12,97276	17,37007	15,53492	7,440387	12,0968	13,90846	9,32713	11,39658	13,00895	12,47182	16,46221	11,33116	10,99483	13,98209	12,74695	11,28322	12,70074	16,67661	14,06298	12,31495	13,82301
9/26/2019 10:05:00 PM	9	13,08632	12,89304	15,62749	13,20741	11,74928	16,05541	16,84965	22,75903	15,70678	18,84201	12,19075	16,57984	15,38268	14,25177	12,78024	11,35582	12,30148	13,72251	15,48899	17,35425	12,38927	10,83541	15,04034	15,43532	15,20122	14,01511	14,17634	14,3797	17,74688	17,49855	8,223295	11,80261	10,97052	12,23482	11,60201	14,35131	16,16117	17,71496	15,42392	18,80934	15,39601	10,99469	17,85291	15,26767	13,48282	17,88309	14,32934	10,00014	15,18554	9,204728	17,70108	17,01385	13,34839	15,43145	16,183	15,18071	16,71447	16,42352	11,7984	12,13341	15,99856	15,51324	11,25325	9,90661	14,89728	8,866947	14,67955	16,36301	18,54291	13,94182	20,4166	14,3759	14,94122	17,1942	11,95651	13,66676	18,56833	15,24529	7,533295	12,77693	14,51225	9,957173	12,804	14,1983	12,22197	17,04306	11,85048	11,18334	14,19146	13,04342	12,10509	12,73548	16,60567	13,08424	11,85172	14,80099
9/26/2019 11:05:00 PM	10	13,27946	13,38313	20,12254	13,20195	11,93938	16,68235	15,54176	19,19748	16,30726	16,43153	12,43659	16,98324	15,66638	20,60421	13,25003	12,35218	12,88676	14,67472	17,03084	15,74036	11,3637	10,0324	16,01618	19,13206	15,38496	17,01343	14,48518	13,85106	18,39964	17,93718	8,575377	11,95727	11,98621	12,6519	12,83854	13,85417	17,87729	20,3974	17,29326	17,61114	15,68268	11,29725	15,35084	15,48533	14,51578	18,77963	15,58977	10,61747	15,53396	9,034594	19,39807	19,06941	13,30687	17,69445	16,3485	16,39423	15,21711	18,27213	11,64221	12,30631	16,66065	15,23161	11,52223	10,56539	14,43371	9,601777	14,54375	16,60167	18,66359	14,27415	21,97309	14,47012	15,91008	16,32543	11,73844	13,74883	19,21295	15,75472	7,493576	12,99196	14,38564	10,04601	11,90539	14,681	12,45337	18,16368	12,20159	12,01833	15,00249	13,15678	13,16009	12,78197	16,51028	13,72555	12,92233	14,23243
9/27/2019 12:05:00 AM	11	13,76976	13,83552	16,42414	14,89963	12,75123	17,87411	15,84563	20,54563	16,96846	20,29074	13,34411	17,7837	16,97115	17,19551	13,34217	12,58849	13,5798	14,85397	21,48596	17,93795	11,45702	10,86601	16,98759	18,12562	15,5475	15,45625	15,40575	14,45817	19,2461	17,61432	8,665176	13,47743	11,91541	13,12894	12,89325	15,1443	17,75213	19,03038	15,56884	22,47672	16,70687	10,78104	16,26043	17,03478	15,69194	20,7787	15,94904	11,5739	17,21734	9,618492	18,18979	18,13363	13,70282	14,68501	16,01846	16,5471	15,42862	15,96755	11,9686	12,37242	17,23482	15,72461	12,18225	11,01583	15,69173	15,51268	15,76744	17,8413	18,11809	15,19134	22,41096	15,53313	18,1527	16,93517	13,22778	15,58722	19,19989	15,69442	7,623025	14,38433	14,71326	10,7646	13,38362	14,92457	13,03002	19,0368	14,23699	11,31217	15,25213	13,34998	14,32782	13,53876	18,08487	14,12294	13,83448	14,76846
9/27/2019 1:05:00 AM	12	14,56738	13,58767	17,16319	15,38724	13,70241	17,135	16,93744	23,19788	17,14992	18,53697	13,95875	18,81479	18,47694	17,73175	13,3026	12,196	14,32934	17,13604	18,91682	18,11858	12,21554	10,92707	17,48695	21,17119	17,25823	16,20351	15,87651	15,4396	20,03571	19,52296	8,456981	13,11823	12,24552	13,81376	14,14574	15,23438	20,29558	19,4523	16,39506	18,12569	17,39783	11,98511	17,08306	16,18887	15,97142	22,64326	17,46056	12,24849	16,29752	10,04027	18,87931	18,04839	14,56054	18,2407	17,25264	16,62135	16,80358	15,59398	12,63166	13,21328	17,71587	16,67952	13,61178	11,40687	17,69949	10,53783	15,37964	19,36968	18,57213	15,38248	22,08851	15,26567	16,71357	17,26583	12,04686	15,54335	19,01104	17,10046	7,956869	14,43655	15,53265	11,71164	13,35696	15,38289	14,06008	20,66665	12,50228	12,1004	16,07123	14,53885	13,57669	14,18076	17,25133	15,06922	14,03204	15,64393
9/27/2019 2:05:00 AM	13	15,14112	14,20556	17,56306	16,47795	13,95599	18,95205	19,62174	23,02595	18,95522	19,87304	15,11259	18,33347	17,3653	17,5679	15,04068	13,14068	17,15552	15,33937	18,60342	19,03591	13,68521	13,00004	17,29643	19,2747	16,58343	16,67793	16,42753	15,50688	21,77567	20,2982	9,267724	14,87352	13,18862	14,39165	14,01795	14,50148	21,6829	20,37356	19,18172	19,06706	17,10053	12,23088	19,12142	17,97448	17,18564	20,04545	16,41951	13,80443	17,19089	9,953373	19,44656	18,26467	15,7168	16,81456	18,04632	17,60175	17,1493	16,50461	13,60584	13,6727	18,20907	18,47667	12,98415	12,02331	17,21188	11,01728	16,3094	19,46058	18,99529	15,97908	26,50793	16,21802	19,12177	17,77596	12,28462	15,8783	20,45231	16,76537	8,024357	15,39063	15,1367	11,3532	14,32526	15,73601	13,5807	20,13028	13,17957	12,84331	16,60015	14,79498	13,85741	14,92409	18,39322	15,22484	15,22671	16,90373
9/27/2019 3:05:00 AM	14	16,55442	16,98449	18,02601	16,27121	14,49837	19,14394	18,83503	23,51535	19,60074	21,87217	15,27023	19,11306	18,0591	18,80215	14,83967	13,23117	15,93791	16,70397	19,55992	18,72244	14,05884	12,89173	18,42562	20,38572	17,35653	19,23719	16,99457	17,20498	24,37245	21,91154	9,491187	16,06184	13,1641	15,96423	14,82013	15,98406	21,4928	20,8037	23,79614	19,74283	18,2474	12,08582	18,55424	18,48088	17,44785	23,43239	16,76814	12,19814	17,03767	10,92679	20,4874	18,50443	14,6129	17,33726	17,67159	18,87993	18,02594	16,71405	13,00667	14,93949	17,9032	17,586	13,42921	12,4752	17,08147	11,58543	16,35866	20,80418	20,56221	16,57038	24,39745	17,09978	17,88738	17,43141	12,72754	16,33372	19,97914	18,96262	8,266331	14,50162	15,66513	12,01066	15,01623	16,21256	14,73647	20,84266	15,82477	14,26904	17,24062	15,29254	13,99039	14,99675	18,42652	15,42302	15,07412	16,41095
9/27/2019 4:05:00 AM	15	16,34671	16,60706	19,24921	17,68927	14,13144	20,48367	19,8595	24,52738	20,66313	24,28928	17,03933	20,63992	20,03143	20,19445	15,62051	14,39372	16,65009	16,34229	20,46177	19,84278	13,44413	12,42567	19,04793	25,61387	19,80079	17,82611	19,24838	17,56652	20,93985	23,44116	9,552526	14,96125	14,97375	15,83043	15,12158	16,97274	22,20974	21,9217	19,78676	20,07868	19,08661	14,00427	20,40741	18,58608	17,68844	21,66163	17,27896	13,05206	18,36131	11,61755	21,52658	18,30957	16,57321	17,82811	20,14078	20,72696	18,53545	18,81922	14,15617	15,4117	19,12101	18,62449	13,922	16,96515	18,54388	11,46925	16,66846	22,35501	22,2496	16,9505	24,83367	17,23316	17,53516	20,61305	13,3084	16,14542	23,06511	19,02921	8,609015	16,08912	16,0387	12,41863	15,10112	16,58467	15,1309	21,43871	15,41038	14,21764	17,30341	15,63426	14,69814	15,78698	19,42128	16,21933	15,98095	16,91223
9/27/2019 5:05:00 AM	16	16,97585	16,68877	18,93726	17,52604	15,09912	21,04339	24,97368	27,21126	22,42022	21,7298	18,61219	21,40604	19,61145	20,80805	18,68272	15,64165	16,58026	17,5916	20,30048	20,3706	14,42936	13,21148	22,29201	22,55961	19,247	19,3665	19,247	18,05316	23,13571	24,29867	9,304267	14,87781	15,061	16,08388	16,3972	18,00066	23,85196	23,48869	23,64238	20,34524	20,54176	14,24811	21,01369	20,51683	18,88097	23,81673	18,00923	13,26502	20,07267	11,92107	23,87731	20,85461	16,91644	17,81008	19,64053	20,56725	19,72715	20,70803	13,3848	16,13983	20,00401	19,00275	14,63555	13,35613	18,61164	12,19745	18,63982	21,75066	21,8884	19,78732	28,63652	19,17668	18,1261	19,53132	14,25833	16,8051	21,43326	19,83201	9,032105	15,67031	16,53308	13,10193	16,21457	18,0973	17,0039	22,60444	16,13451	14,00455	17,85588	16,66003	15,2225	14,40698	20,15425	16,64477	15,99041	17,21237
9/27/2019 6:05:00 AM	17	18,08017	16,22161	19,74089	20,00595	15,91022	22,68961	20,30055	28,03852	23,03389	23,48323	18,09723	22,87563	20,53437	20,98565	17,76656	16,1343	17,64692	17,90865	21,86775	20,72689	15,67881	14,71596	22,7091	25,46087	20,47738	19,08225	18,80927	19,48414	21,98373	28,58235	10,1157	15,02784	16,23501	16,30595	16,74272	19,90232	26,2748	26,25926	23,01883	20,40852	22,03816	14,01021	20,58355	19,91649	19,91897	24,60364	20,13601	14,96995	25,19694	12,05819	24,36699	20,19404	18,25452	18,61254	22,41117	22,44011	20,35001	20,61864	14,35801	17,40896	20,43684	22,76691	15,07108	14,10436	19,45755	13,25949	18,05779	22,16581	22,9282	20,30304	26,62902	19,57283	19,1083	20,1767	14,05173	17,54552	21,73305	21,66736	9,693304	16,81622	18,23331	13,88698	17,04741	19,28368	17,34672	22,27164	16,74514	14,86779	18,54049	16,60001	16,2078	16,21428	20,27699	16,87072	17,03989	17,20359
9/27/2019 7:05:00 AM	18	18,67768	17,86756	19,70187	20,34628	17,47092	22,29091	22,28103	26,04699	23,48745	22,4303	19,55812	24,95185	21,02661	22,21043	17,64499	16,44445	18,05482	18,22882	22,2688	22,42408	15,79693	14,0261	22,86224	24,02223	21,60913	24,37679	20,19542	20,29406	23,90825	24,82013	10,28114	16,94629	16,40949	17,39342	17,45261	20,25593	31,67904	24,72909	20,7376	26,30298	22,34071	14,79139	21,29531	21,51235	19,93293	26,292	19,55556	15,13857	20,14119	12,50815	27,88386	24,96118	19,89418	18,88774	22,30645	21,91534	21,06433	20,18381	14,658	17,20228	21,248	21,29925	16,0072	14,28658	19,27491	12,90437	18,52495	23,85789	23,02083	19,62906	29,14947	19,87442	18,78115	20,36466	14,87566	17,34569	22,05729	22,542	9,564062	16,34097	18,69813	14,16404	18,88995	19,96974	18,34743	23,20209	17,33553	15,91526	19,13696	17,345	15,8591	16,96121	20,44789	17,00431	16,73726	18,44213
9/27/2019 8:05:00 AM	19	20,3154	18,83849	24,09317	20,62279	18,41857	23,96863	27,92226	28,4842	24,77958	28,50672	19,69496	26,23957	22,14198	22,26487	18,32573	17,31957	18,89734	19,1474	22,9702	22,12831	17,68941	14,77502	24,24624	27,31039	23,26681	19,79982	20,95878	20,75307	23,71836	26,60153	12,21161	17,28283	16,73174	20,1041	18,2961	21,06025	27,82459	30,25938	22,43293	24,14457	23,84388	14,9044	21,81179	23,27158	21,75674	27,11504	20,5542	15,86601	22,47016	12,37863	26,27431	24,59369	19,64737	19,86102	22,66765	23,71802	20,94641	22,48128	15,82836	17,48798	21,47118	24,81896	16,51353	15,40161	20,38309	12,95473	19,37859	24,7161	24,74048	20,41439	30,5379	19,33895	18,36532	21,77076	15,00118	18,05247	23,836	22,98719	9,258261	18,08714	20,05574	13,89934	17,9157	20,1986	17,66737	23,68375	17,54117	15,61996	20,15694	17,17479	17,12485	18,24464	21,42083	17,46477	17,93539	18,20154
9/27/2019 9:05:00 AM	20	20,73552	19,99717	21,73602	20,96002	19,40449	27,46712	23,02595	32,13376	25,0918	25,12703	20,84929	27,26348	21,78955	24,1132	19,59404	17,93905	19,46128	18,94023	26,19467	25,97356	17,02255	15,11715	24,84624	25,63039	27,81429	20,86587	23,5847	20,65028	26,35044	31,43175	11,86105	18,58795	16,85635	19,55708	18,4507	21,41944	28,07651	26,68318	23,82405	24,52103	25,22719	14,9741	22,58082	22,8661	21,65141	28,37506	22,57101	17,97186	22,14889	13,65972	26,94525	24,83898	19,34178	20,09954	22,35826	24,10706	23,77798	22,79724	16,73236	16,76227	24,2117	23,06021	16,28986	17,09929	20,41467	13,73529	19,53388	25,24032	26,34505	21,54544	34,69192	21,02647	19,34744	22,10841	15,86925	21,25974	23,93692	23,3629	10,18837	17,05363	20,53216	14,69538	17,79592	20,69131	17,4533	23,9238	18,11409	16,8723	21,31113	19,71478	17,41711	17,48017	21,08104	18,34134	18,01641	18,85299
9/27/2019 10:05:00 AM	21	22,55996	19,20141	21,36916	23,62421	18,66594	26,09624	23,91723	30,43809	26,03787	25,73435	20,30269	26,82941	23,87296	24,12985	20,81531	19,39372	19,7049	20,98343	26,29456	25,63861	17,60306	18,27192	29,25688	27,0041	29,33265	22,38644	23,16368	22,70536	32,27412	29,06913	12,57571	17,68243	19,10471	19,78711	19,90924	22,42637	27,5887	31,42566	24,05	24,53028	25,35063	15,53147	22,16533	25,93578	23,37174	31,49294	22,82728	16,78327	23,63699	13,86674	28,30211	26,44507	21,2138	21,92874	24,20728	25,41556	24,4601	24,98259	17,24235	19,57567	24,54099	23,52737	17,0488	16,10017	20,78291	13,50872	20,60386	26,3425	25,54377	23,89188	31,44245	21,74382	20,07294	22,21058	15,71749	19,59756	25,0545	23,79407	9,754573	17,05108	21,75011	15,56104	19,60302	21,46048	19,08661	24,51377	19,95911	16,94815	21,12497	18,80588	18,42472	18,60142	20,91291	18,87219	18,30308	19,95773
9/27/2019 11:05:00 AM	22	22,93117	21,55642	23,26461	25,56663	19,75126	27,45987	24,41631	35,16861	28,92365	26,77394	22,57709	28,43066	22,10558	26,40535	20,46012	20,24584	19,93597	20,56532	26,01334	26,66846	18,48137	17,92509	25,96506	30,77186	25,79907	23,17729	22,69307	25,05243	28,84236	30,49148	13,48606	19,58292	17,60596	20,70796	20,25959	24,87373	29,37914	29,76659	23,74993	26,14079	25,90013	16,24378	24,76549	24,09227	24,14878	30,46102	26,19142	17,55878	24,28044	14,89438	28,55742	28,89665	22,42015	22,90272	25,53541	25,81379	24,59694	23,54139	18,74316	19,20638	26,38276	23,9383	18,80222	16,86312	21,97184	14,07238	20,85958	26,49716	29,09137	24,65276	31,9657	22,04113	20,51627	22,29588	16,49377	20,54425	25,89937	23,79366	10,63163	17,93925	20,83527	15,64303	19,96028	21,87086	18,84767	24,568	18,5302	17,5706	21,99616	18,81742	18,89216	19,19485	21,82478	18,58436	19,07473	21,38746
9/27/2019 12:05:00 PM	23	23,60024	22,65059	23,06905	24,45223	20,49368	27,37919	25,33709	35,82131	29,60267	28,57594	23,79973	29,4704	23,33299	31,45805	21,18314	22,85512	21,31037	20,93812	27,52749	28,40393	20,40361	17,55105	26,7881	29,01159	27,93062	24,47627	24,33535	28,01344	32,12416	31,1173	13,56529	19,82648	18,83939	23,76575	20,56497	25,26621	30,89405	30,93004	24,38951	27,80401	27,67635	18,5092	26,38415	25,65118	27,72146	30,52526	23,01842	21,13492	24,84893	15,99974	31,70632	27,68526	22,36883	23,59265	26,26865	26,65693	26,41661	23,92725	18,46921	20,49783	27,21824	24,81743	18,53055	18,17909	22,48287	14,8872	21,62474	27,07338	27,17265	24,69123	31,99927	22,99721	21,56554	24,07224	17,83585	20,15397	26,51415	24,81239	10,63695	17,97697	21,96874	16,58674	19,98702	20,78367	19,9091	24,43026	19,80327	18,77701	23,22551	21,67378	18,19435	19,78227	22,10509	19,64101	20,13622	21,63724
9/27/2019 1:05:00 PM	24	24,80148	23,26315	29,12888	26,83964	22,06959	29,13157	26,47526	37,29706	29,75872	29,02803	24,10091	31,9248	24,50465	29,73703	22,60479	22,84489	21,01203	23,27144	28,93499	28,76306	20,90117	17,45406	27,09763	28,58712	26,12311	24,1675	24,58582	27,90568	30,45638	32,07684	13,96179	18,52751	20,87803	22,97801	19,3368	26,12636	32,51236	33,18392	25,41798	28,73598	26,5071	18,9162	25,76157	26,21988	24,75409	33,76409	25,26035	19,72791	27,5038	15,78249	31,9561	29,15382	23,94493	27,5058	26,4868	26,77926	29,69324	24,87311	21,48831	21,15191	28,5905	25,32286	19,49195	17,72836	24,18311	15,66969	22,30569	26,98877	26,95914	24,6236	31,3552	23,43612	22,21783	25,18678	19,56579	21,69029	26,62322	25,38102	10,55434	19,71375	22,3271	16,90899	20,6681	22,38312	20,14486	26,54793	19,20487	18,35917	22,11138	19,87387	20,29979	20,64773	23,28519	19,61994	20,31381	22,75904
9/27/2019 2:05:00 PM	25	26,62377	24,28589	26,92059	27,26846	22,45476	30,15252	26,56574	40,04953	30,81516	31,41226	23,82053	33,19069	24,27422	29,69323	22,72802	25,084	22,56313	23,93057	29,34924	30,92963	21,97855	24,16867	28,24084	34,9071	26,01265	26,15005	26,16276	27,17562	31,52465	33,66407	15,02736	19,6044	20,25254	24,182	21,56271	27,57986	33,00737	38,42023	25,94171	29,22573	27,54069	18,84595	27,53689	30,21234	24,71292	33,18461	26,71482	20,79907	28,68638	17,18626	32,21976	30,63613	26,32011	26,58453	31,34512	28,2396	28,29935	24,27187	20,22629	24,12018	27,74329	26,64629	20,13062	18,71263	24,70083	15,07025	23,61033	28,68611	27,61978	25,58521	33,79677	23,40089	22,03022	26,74396	18,24975	22,27689	28,75725	25,44969	10,98903	19,90198	22,49413	17,7189	21,52243	22,81616	22,03926	27,17624	21,45764	19,84527	23,21404	21,05217	19,42087	21,05217	24,30067	19,55087	21,1258	23,70013
9/27/2019 3:05:00 PM	26	27,90693	25,71929	28,60377	32,37242	23,11305	29,10602	27,83433	35,66914	31,76814	33,22254	24,87836	33,27179	25,0009	33,19263	24,51819	24,05753	22,59505	24,56524	31,70721	30,34221	21,66881	19,90958	28,79372	35,68655	26,74936	25,80536	27,18957	27,76864	34,28976	35,33792	15,49244	21,07206	20,1903	25,24536	23,34301	30,29213	34,90564	37,39722	28,71332	29,90571	31,07026	19,31159	28,36684	29,69945	26,61562	32,70219	26,34387	19,70422	27,55326	18,19263	32,68063	30,15363	25,75348	24,89949	29,13641	28,53193	29,03749	25,91305	20,44236	24,19382	28,66545	27,66053	20,50053	22,09121	27,37926	15,96541	24,27781	28,20098	27,89152	27,19572	35,98475	24,46957	24,53691	27,17258	18,83393	22,24677	27,98657	26,89213	10,8888	19,33058	22,74363	18,21839	23,47736	24,1123	22,0718	28,95986	22,1216	20,28452	24,06285	21,60581	19,58928	21,852	24,96982	19,68239	21,5091	23,29479
9/27/2019 4:05:00 PM	27	27,81623	26,66715	29,15997	28,07168	23,99964	30,29226	29,16038	36,43581	31,99112	36,23971	25,18319	34,56614	26,90754	34,05767	25,39822	25,21338	24,48186	26,54413	30,97397	32,4359	20,94821	19,97085	30,15514	33,17266	26,68324	27,78943	27,79434	33,53746	35,7271	38,11851	16,49412	21,87106	20,20087	24,67272	26,21484	29,4266	36,24717	32,80884	29,18849	29,99447	30,51793	20,59751	29,01864	30,49465	28,08818	35,49189	26,55594	21,19999	34,55515	18,857	34,18538	32,35025	27,34113	26,78389	30,74146	29,57822	30,14078	28,38217	20,48381	25,15149	30,39927	29,27996	21,68863	20,96409	25,03876	16,90035	24,26483	29,63113	30,49424	26,63241	32,18128	24,62872	23,77556	26,66383	19,04454	22,75199	29,26261	28,34591	11,46524	19,70511	23,98872	18,52709	21,80841	24,76839	23,05807	28,83034	22,66668	21,45212	24,14497	22,95507	19,00883	21,29905	25,00042	21,05693	21,71826	24,33943
9/27/2019 5:05:00 PM	28	29,60965	27,20187	31,61907	31,74417	21,39078	33,74351	32,79821	37,54497	31,14818	33,26205	24,7657	33,13785	31,98939	31,82243	29,8843	28,94528	26,74279	23,83552	36,78196	29,59701	21,53004	31,81007	31,24005	30,97321	26,78631	29,12577	28,30433	28,19415	37,42007	36,71529	14,6484	19,69814	25,19493	26,51173	23,41001	26,69678	36,0646	38,05454	27,00984	28,99861	31,40598	22,14806	30,47739	29,51377	25,13815	41,4343	26,65133	21,28695	29,70691	19,49029	31,32267	31,69368	29,48766	31,63917	34,97155	30,79444	32,87626	31,71889	20,26781	27,43306	30,45949	29,70353	20,08821	23,72658	23,04784	16,5567	28,42921	29,89832	31,2241	29,06077	33,50947	25,18084	24,33632	25,927	19,30282	22,36537	28,24664	30,89799	11,93986	18,20934	26,40729	20,82774	23,30522	26,30001	22,22135	27,10585	22,7618	21,17919	23,79145	23,2606	21,66888	25,08061	27,57841	22,57087	20,73469	25,084
9/27/2019 6:05:00 PM	29	31,48666	28,72272	32,46277	31,8826	22,69037	37,13949	33,16154	42,92095	33,96745	34,86019	25,77213	33,78405	34,38757	34,24555	29,05836	26,21408	27,75738	24,61773	37,1147	30,85834	21,76704	26,37109	33,08169	32,81236	27,30375	26,19937	29,4199	28,26867	40,54639	38,57006	15,18409	21,16511	27,35439	27,395	25,55198	29,15561	41,0876	41,04754	36,14273	28,49815	34,46604	24,21268	31,3188	31,52181	25,60317	42,65149	27,36129	22,53198	30,96375	20,12586	34,32333	33,49538	26,95181	32,12768	35,19728	30,89565	34,11189	32,94616	20,70506	29,08502	33,44807	32,28289	20,48768	23,77867	24,88727	16,40756	29,23768	31,36128	30,92093	29,07314	31,74921	24,98681	25,37115	27,98409	16,58164	21,95153	30,01996	30,5886	12,24021	19,64681	27,48577	21,50088	21,7555	27,03173	24,34841	27,85609	23,07748	23,62449	24,58036	23,77929	22,36793	23,86943	28,00722	23,00246	21,33648	24,80922
9/27/2019 7:05:00 PM	30	32,66419	28,48088	32,9798	34,36685	24,00896	37,47506	35,08876	40,09077	36,24268	34,20362	27,78328	35,10085	35,25607	33,88822	29,85687	32,198	29,80133	27,74557	37,34997	31,75681	24,17012	24,94163	38,63831	37,09356	28,88498	28,53324	30,85433	28,89748	41,31175	39,47675	16,18894	23,63637	26,31652	28,23393	26,89206	30,56863	40,44865	42,74191	29,31484	30,54626	35,49915	24,85514	32,42492	32,76408	29,02942	43,91599	28,37506	24,73116	32,52612	21,88806	34,78641	34,23561	27,31833	27,76014	34,68944	33,52129	34,63238	33,88525	22,64644	30,32541	33,51106	33,80334	21,2185	27,52591	24,69047	17,35218	30,28666	32,96612	31,78734	30,36051	33,25183	26,32384	25,25296	28,55106	17,41642	23,22261	30,49735	31,60829	12,49054	22,12796	28,37789	20,7903	23,18206	27,46249	26,04975	30,1157	24,12156	22,49751	25,12047	23,85003	22,83046	25,50736	29,24777	23,47749	22,30196	25,1615
9/27/2019 8:05:00 PM	31	35,72399	31,05714	33,91523	34,18594	26,17367	38,29382	36,67364	42,14074	36,5654	37,86617	28,41263	37,61404	38,11947	36,71088	31,42304	31,1944	31,74617	28,11623	38,64438	35,01589	26,42283	26,17112	36,38035	39,64143	32,43652	29,47392	32,71144	29,88548	43,62401	42,93925	16,1497	23,95917	27,53377	28,80312	28,10097	32,20097	39,30205	42,8018	31,0112	32,09722	35,88176	26,03614	33,07458	35,33688	29,04281	48,43093	30,34441	25,60801	33,73363	21,87811	35,43104	37,1312	29,26842	30,04166	35,07654	36,50282	37,1933	35,88176	24,63314	29,90219	41,60174	35,26947	21,69347	27,91508	27,23488	17,60203	31,19979	32,68864	33,32291	32,42671	33,75539	26,75094	26,27341	30,86338	18,34805	24,65165	31,01134	32,6863	13,20181	22,05674	29,23229	22,29512	23,98175	27,85768	27,44937	29,0759	25,89502	22,80435	25,63688	24,50825	22,25692	26,35175	29,65344	23,77998	23,39039	26,10881
9/27/2019 9:05:00 PM	32	35,25019	30,70816	35,67231	36,98566	27,2094	41,00181	38,20644	43,44164	38,45546	37,10137	30,07771	39,88271	40,32521	35,65207	31,73809	30,28349	33,4261	29,85633	41,07599	34,4724	29,51488	27,75295	38,66441	36,23259	32,83868	31,41357	34,00821	31,33199	43,94514	42,47521	17,89691	24,04406	27,30424	30,85198	28,07733	33,34929	43,29942	43,54263	33,82578	39,13054	38,68362	27,92689	34,63265	34,50134	29,89252	48,50955	31,58599	27,51527	35,68144	22,62033	36,83017	37,58034	31,18998	31,34823	38,34702	37,30285	37,84787	37,74233	26,50586	31,65907	37,27129	37,15421	23,58256	26,57045	26,76158	17,97318	32,14254	33,14648	34,13448	32,12423	34,55474	27,6128	27,18702	30,93833	19,08101	25,6527	31,29062	32,96537	13,29403	23,23317	30,14851	23,01033	25,17172	28,92235	27,38367	30,59419	25,7501	23,70248	24,62147	25,30608	23,49608	26,74831	30,65422	24,78214	23,06981	26,19053
9/27/2019 10:05:00 PM	33	36,76883	33,03665	38,38459	38,46928	27,67628	43,61254	43,65274	44,57131	41,30201	41,91361	31,27328	40,67149	39,94508	38,70544	34,43289	31,55642	34,35069	30,03792	42,56597	36,00692	31,28689	27,1167	41,1504	36,64933	35,39083	30,99622	35,58425	32,53115	45,27686	45,97349	18,36034	25,52532	29,45416	32,48839	30,50322	34,71202	45,68592	49,22137	34,45057	36,1984	38,66856	27,36316	36,56112	35,2953	29,13883	51,09721	32,26576	28,55693	36,9876	23,40379	38,84974	41,8969	32,16243	31,60643	40,4003	39,51115	39,64779	39,10864	27,2161	33,87862	38,66642	37,49185	23,19877	30,72371	27,55084	22,60506	33,77065	34,97396	32,91515	32,79578	35,86289	27,04361	28,57862	31,72919	19,28617	26,41876	31,53453	33,66207	13,48378	23,57959	31,40874	24,03031	25,83907	29,70249	32,64602	31,08919	26,05085	24,29881	26,87486	25,38593	24,28513	26,50178	30,92334	25,16744	23,97243	26,69748
9/27/2019 11:05:00 PM	34	38,89285	34,29688	39,72438	38,8329	27,81443	43,33976	42,33007	46,37862	41,75453	42,24656	31,98283	42,23972	41,29234	41,35617	35,04234	33,00826	34,34744	33,76997	43,52599	37,82631	30,99262	29,67168	44,02479	41,01853	34,46059	31,65299	35,59848	34,56165	47,22992	46,64885	18,33907	27,78943	32,12132	33,83959	30,30049	36,70273	50,09346	46,41143	33,27891	40,56899	41,42124	29,86226	40,92997	34,89445	30,755	51,29303	34,06499	29,94121	37,82168	23,92365	39,70975	39,98391	38,8981	32,79731	42,54393	41,4528	41,85117	44,42695	26,89172	35,74333	39,9616	40,19977	24,67652	29,28603	28,76596	18,29707	34,07017	34,8108	38,5284	34,24852	36,31728	28,62926	29,28651	34,18525	19,89017	26,40742	33,01786	35,03902	13,92124	22,67524	32,19074	24,87352	25,66355	29,67245	30,18692	33,12058	26,87389	25,55012	27,56963	26,42076	23,15104	26,86464	32,49592	25,05968	23,81217	27,97179
9/28/2019 12:05:00 AM	35	40,79728	35,29544	38,62311	39,83622	28,9622	45,81779	41,96756	47,395	43,84008	41,85123	32,71462	44,05484	43,57254	42,5476	36,05003	34,1179	36,79833	33,35468	44,61698	38,67415	33,22557	30,05761	42,49337	40,32445	39,30454	35,33019	38,45975	34,56379	47,36938	47,87121	19,36892	28,84001	32,96315	37,14046	32,20269	38,4174	48,26709	50,3268	40,91685	37,58924	43,03651	30,56939	40,0898	37,3662	32,26376	53,66739	33,38652	30,70437	38,79331	24,75271	40,41418	41,19481	36,75543	32,63284	42,59104	41,95707	42,72484	41,50088	26,45239	37,77369	40,70119	39,82414	29,48856	32,28297	29,14511	18,91516	35,31582	36,01604	38,30902	35,07419	37,09363	29,05504	30,09692	32,95949	19,87248	27,21576	33,28118	34,889	14,34039	24,48835	31,92943	24,91566	27,66744	30,27009	30,5906	32,5246	28,23642	26,89234	27,46567	25,54522	26,20932	28,78806	32,46077	24,43006	25,09187	28,64936
9/28/2019 1:05:00 AM	36	40,68178	37,19848	38,93119	42,57129	29,53339	46,90312	44,20936	49,47004	44,98853	44,05318	33,52011	44,98598	45,73532	45,19238	39,36665	35,31443	35,72212	36,01625	46,4486	40,90572	35,24426	32,888	44,69965	42,07588	39,04184	36,38725	37,90728	37,39991	52,26183	49,0482	19,35062	28,92055	33,55072	37,74046	33,70081	40,19238	49,90564	50,81476	40,53741	39,90606	42,98788	34,40298	41,10459	37,75337	34,04074	54,58306	35,86781	31,9197	38,80581	26,99927	43,32374	42,31405	37,68954	39,0071	43,83302	41,88888	42,41925	44,68135	27,29477	39,95462	41,10211	42,16519	26,48886	32,15337	30,7483	23,8369	34,92195	37,10785	38,50644	36,29476	41,50614	30,81047	30,6994	33,9486	19,05476	27,58144	37,10205	35,17339	14,90993	23,71995	32,301	25,43794	28,09412	32,01032	34,92029	34,67092	28,54388	28,05931	29,15452	26,61458	25,86601	28,54699	32,52507	25,02507	24,6529	29,15631
9/28/2019 2:05:00 AM	37	42,4551	38,96946	41,74942	42,97621	30,62728	50,42696	46,45958	50,80094	45,96105	45,21193	38,51404	47,96115	47,06413	46,61562	40,07737	39,80749	37,91916	35,24757	48,10781	42,54787	35,61015	33,39018	46,44735	44,11141	41,30941	37,66247	40,36673	38,39813	52,90666	50,45238	20,70223	34,80223	34,39254	41,95188	34,13766	41,36653	51,5837	53,41989	42,80994	41,03075	45,61284	34,12487	43,54823	39,78013	34,76314	55,68212	36,31521	32,52169	40,14285	32,12153	45,6346	44,57353	37,24269	37,48308	46,21954	45,00898	42,80843	48,89403	28,88837	40,85247	42,89318	42,67566	27,28241	32,63049	34,306	20,14085	36,94629	43,44013	39,45699	37,23067	40,8524	32,38464	31,79412	34,26206	20,43256	29,49312	35,03999	35,17905	14,88347	25,21725	33,77232	24,90302	29,75575	33,43087	34,68142	34,11279	29,30952	28,54029	30,40465	27,55927	26,82423	29,10871	33,48696	25,84245	26,17629	29,99875
9/28/2019 3:05:00 AM	38	44,29619	38,94507	45,8073	43,73536	32,40302	51,01549	47,78522	53,49442	45,6337	50,8475	36,81553	48,8666	48,35786	47,45925	42,4696	41,05458	38,7214	36,12021	49,68052	43,22488	36,1325	34,7505	48,45	46,8462	43,14952	39,86799	41,53446	39,85826	55,66499	51,01334	20,83188	31,81346	36,65956	40,55848	35,94317	44,63956	52,67498	56,26624	42,04065	46,52512	44,94681	33,15008	43,69046	38,97326	36,43112	56,71654	39,83774	32,73278	42,1339	28,06649	45,32121	43,91502	39,78469	38,43467	51,39949	44,99856	46,25097	47,6642	31,29822	43,80989	44,53477	43,95087	30,1671	35,72937	31,24965	20,42862	38,13329	40,00441	40,38662	37,94492	40,86967	30,61837	32,11034	35,54812	20,27859	30,02017	44,29516	36,5042	15,70403	25,92099	33,37112	25,258	30,69739	34,51791	32,38049	34,90102	29,32561	28,68299	30,44651	28,68658	26,81656	30,05913	34,7793	27,26949	26,70293	30,97784
9/28/2019 4:05:00 AM	39	45,04227	39,88292	43,19871	43,02208	32,18674	52,24298	53,42134	53,46921	48,71968	48,49733	38,19559	50,7494	49,06271	49,5231	42,54559	40,09442	40,60304	39,13116	51,46082	44,48525	38,51313	38,5675	54,59294	47,19324	43,49974	39,31366	43,1125	40,62162	55,65664	55,36342	20,67363	33,83994	37,87681	41,56195	38,17894	45,16177	53,82889	59,34993	45,68392	45,12461	46,05631	35,46952	45,24128	41,26015	37,1377	62,06186	42,78224	37,17147	43,57317	29,04233	49,3875	44,9665	40,56677	42,27094	49,33017	45,72661	46,17755	49,48277	31,45744	47,0919	46,85946	43,72534	31,77401	35,32942	34,1858	21,30996	39,34848	39,0607	40,70658	40,23003	41,69016	30,68945	33,95156	36,12096	21,32218	29,49969	37,15179	37,55119	16,66625	25,72827	34,26234	25,68524	30,55289	35,44464	34,48573	35,25593	29,51537	28,92849	31,98145	28,40096	28,0227	29,29563	33,38071	27,78839	26,82541	30,45134
9/28/2019 5:05:00 AM	40	47,16464	42,46415	44,68031	44,46521	33,65226	54,03217	51,44432	55,66259	50,13214	50,54646	41,91617	52,21154	51,5442	49,38785	43,8885	45,09822	42,21002	39,64944	51,8187	46,57708	39,65683	37,79177	54,14236	51,29794	46,53722	42,20483	44,53726	42,29312	60,3371	54,6761	27,47762	33,65226	40,76985	44,38757	38,83572	45,66666	56,23425	59,6703	44,06686	48,85134	48,77819	36,53694	45,53831	43,02511	38,77106	63,66173	41,42559	34,46169	45,61596	30,56455	49,5767	50,27353	42,22176	42,1129	50,57651	49,37555	46,55007	53,14075	33,12673	43,30095	46,56643	45,08476	31,75785	36,10929	34,075	21,46669	42,02027	43,74116	42,36835	39,74746	42,60596	32,29678	33,37029	36,93247	22,07387	32,53813	41,10135	38,64045	16,58143	27,1522	37,40917	26,58709	32,20498	36,54226	34,86109	36,48803	30,23196	30,26284	33,12141	27,90265	29,4983	29,9435	36,02972	28,54478	27,16927	31,52292
9/28/2019 6:05:00 AM	41	48,65509	44,20107	49,57097	47,47783	34,60302	54,89825	55,33896	55,69525	51,58557	50,82946	39,67928	51,98532	55,54516	53,36028	44,09407	44,66063	47,02338	40,03482	56,03421	46,97496	42,40571	37,52908	53,23221	51,00375	48,12777	42,60831	48,74288	42,35791	58,82875	57,50649	23,57814	36,21291	38,96773	46,80772	40,97363	47,03926	57,72672	59,32955	53,17749	48,75684	51,0148	37,69714	50,43118	43,52199	40,0498	65,29723	45,26877	35,9096	45,9558	31,74203	50,54509	52,54062	43,44766	41,41744	53,33935	49,76535	49,14277	57,85733	32,756	45,90752	49,54514	47,00818	31,93993	35,93259	32,49813	21,85324	43,20078	41,56174	45,55282	40,63778	43,07375	32,36627	34,25488	38,36034	22,82867	31,52043	42,73956	42,0787	16,9639	26,49239	36,01784	28,5351	32,57523	37,24373	36,79819	36,58785	31,43457	30,71549	34,12336	30,38406	29,22317	30,95933	36,46414	28,67809	28,03617	32,4721
9/28/2019 7:05:00 AM	42	50,52982	46,86346	48,64915	52,46408	36,6733	58,69419	54,3757	56,85476	53,16499	51,38187	40,946	54,22925	55,07529	53,09536	43,79932	48,83089	44,15852	39,10816	56,33497	49,50099	43,62746	38,11243	54,44628	53,83814	50,41523	42,76104	49,04047	45,22734	60,74857	56,93226	25,35167	36,38449	42,35405	46,88281	42,56113	48,46513	56,99332	60,6726	46,46801	52,44474	53,17639	38,98044	46,33358	45,87817	41,81539	66,17796	44,65731	37,29222	47,1645	32,50048	53,56357	51,80883	43,49345	44,02409	54,78587	50,58418	51,43071	55,56034	34,36664	47,97462	52,2762	48,20775	32,24055	38,81321	33,55162	23,44538	42,36876	43,34079	42,05405	43,72617	44,8595	34,67175	35,21151	38,5588	24,27429	32,32482	41,18465	42,31267	17,59401	28,00059	36,91224	27,38326	33,43563	38,60902	35,33985	37,53523	32,4598	31,0208	34,04855	29,15085	29,93549	33,6218	37,59042	30,3431	28,85092	33,88062
9/28/2019 8:05:00 AM	43	48,8952	45,4443	49,29536	47,81755	37,36178	56,01556	55,00497	60,28888	52,99362	54,53443	41,334	56,45267	56,67448	54,18635	46,37295	45,30559	44,47523	43,71934	58,17301	51,42089	43,74633	40,66458	55,45756	57,85526	52,52542	44,4141	50,2694	47,27164	62,9789	60,41253	25,88887	37,68499	44,09628	51,5111	43,15001	48,70704	61,7365	61,44217	47,21865	53,82185	55,84846	39,21219	48,645	48,10055	43,29065	67,06979	45,89101	38,37692	46,87348	32,7437	55,76566	54,89349	46,00934	44,06623	56,76711	52,87578	53,36283	57,2364	37,48328	48,14863	54,22089	48,02001	35,7235	38,16811	35,18091	22,84082	41,86063	42,51541	45,01464	44,52614	45,86864	35,85737	38,38929	39,47123	24,85943	33,82329	44,79519	42,9226	18,13446	28,33872	36,60608	29,90308	33,67802	37,21548	39,32416	39,5184	32,98265	30,66445	36,30305	30,89178	30,8392	33,59044	37,86009	30,00311	28,91482	34,97465
9/28/2019 9:05:00 AM	44	52,90734	46,99464	48,37603	52,00824	39,1559	61,7948	56,99976	62,23634	52,99852	55,07253	45,57292	58,00121	55,36044	55,24115	47,85574	50,08924	44,9895	41,97206	57,93422	50,9031	45,50723	41,41875	56,76724	58,89471	54,33128	45,48809	51,03434	48,8981	65,63798	63,08128	27,47347	43,80926	43,99322	52,73838	44,09655	49,79567	65,11266	65,70292	54,97734	57,36897	56,59863	41,40467	52,37255	54,79361	45,15142	69,36767	48,59058	39,01111	49,26593	34,26462	57,80642	55,66541	49,98668	46,47774	57,35584	56,32079	52,59042	59,36975	38,62863	51,36004	54,60129	52,96855	42,31218	41,96445	36,32785	23,37595	41,682	43,82689	44,1206	43,73922	47,53489	36,07738	36,44466	40,66375	25,90027	34,45057	44,98825	45,12172	19,34212	29,83008	37,51451	29,38371	34,2919	39,25667	38,81908	40,54266	34,07121	31,18244	37,08893	30,49859	31,81511	34,57159	38,42299	29,93521	29,59494	35,46482
9/28/2019 10:05:00 AM	45	51,49591	47,58773	54,28251	51,57189	38,84208	58,95253	59,01698	64,31676	54,99939	57,69687	44,95531	59,89308	58,04205	58,9106	49,1056	49,95324	47,68478	44,56897	59,30407	52,61349	46,27757	44,36506	57,66689	56,06923	54,64703	45,67336	53,13288	50,94324	64,4668	64,71485	28,10849	40,48623	45,09374	52,56549	44,74539	53,59478	66,83757	62,98823	52,24173	56,1754	56,9829	42,6061	53,45781	51,29642	45,90172	70,10598	48,85189	39,29798	49,92056	35,89557	59,98253	57,71124	48,86114	46,6552	55,71563	57,72609	56,02978	62,78473	39,86441	54,78718	59,03474	53,32677	37,91978	42,09169	37,31495	23,39087	42,64879	47,07533	46,18956	45,42903	47,93856	37,17575	37,35059	42,40371	26,42401	35,93688	44,19451	45,34662	20,25199	29,26448	38,25404	30,41715	37,03933	39,80708	41,619	40,77241	32,96536	35,16896	37,98139	31,78734	31,62522	35,99166	38,92815	31,30215	31,96598	36,83908
9/28/2019 11:05:00 AM	46	54,05932	48,6647	53,53158	54,28196	40,89965	62,75917	59,51405	64,96214	55,93004	60,32079	45,92846	61,56678	56,62674	58,59058	50,5133	49,18139	45,93626	46,65479	63,36691	54,45485	47,12388	46,80343	58,50367	60,4291	58,00639	47,28083	55,31504	52,52695	64,78281	65,48125	29,16183	43,27593	47,41842	52,50657	47,45987	54,32803	68,66545	64,43572	52,00278	56,85897	59,94978	42,16761	53,93568	52,6805	46,2578	70,88556	51,99457	41,5431	53,41843	36,74417	61,96791	57,31163	53,15629	49,89135	59,26137	57,65031	56,91865	65,88577	40,24943	53,97236	61,19087	53,5961	41,11434	43,01226	36,91327	22,77969	43,55541	47,61211	46,41855	44,86869	49,37624	39,12011	38,93084	43,65585	27,07456	36,40286	49,52842	46,26388	20,02272	30,58991	38,6993	31,051	35,77683	39,80334	40,75175	41,42794	35,36728	33,14117	37,97884	31,90449	33,26627	36,64671	40,18008	32,40806	32,12899	37,66647
9/28/2019 12:05:00 PM	47	56,36115	50,88473	54,23748	53,92649	45,52132	63,94584	61,82927	66,64464	56,78928	62,14606	46,36128	63,86225	57,14495	62,7075	51,24834	51,27425	47,71932	46,86616	63,07865	55,00352	48,34874	47,43901	60,05836	57,81361	57,87309	49,70318	55,6806	53,76306	67,32489	67,00127	29,73813	41,04851	48,24015	52,70585	47,78915	55,75396	70,5676	66,95899	56,49806	58,08183	62,76022	44,45299	57,31349	55,08194	48,67236	72,97137	51,45633	42,35045	54,77639	39,57118	61,56865	62,90507	54,43455	49,68295	64,0511	62,23495	59,92437	66,80739	42,89028	56,67378	61,49252	55,03724	42,75524	45,97749	38,8702	23,50616	47,72816	47,47342	46,67558	46,91286	49,92395	37,94754	38,98451	46,3606	28,78938	38,54899	44,83864	48,00681	20,55965	31,92577	39,83235	30,83092	36,64925	43,21404	43,24747	41,85926	34,48938	33,83172	38,08404	33,28885	34,35635	38,36117	43,5637	33,09495	31,98234	39,00634
9/28/2019 1:05:00 PM	48	57,62233	53,63651	55,42896	55,26138	43,17439	64,88714	61,94512	69,51337	59,37769	62,40143	47,94244	66,05245	58,72569	60,1164	52,87882	51,77781	49,78104	48,80077	64,57518	56,09106	50,42606	47,60845	61,53135	59,30385	56,69223	50,923	57,04375	54,97644	69,65358	68,36097	30,6755	42,82597	50,23908	52,75351	48,92442	58,06884	73,72928	69,33901	55,32812	60,71839	62,76097	47,23281	59,60448	54,93556	50,6174	74,41914	52,99963	43,31751	55,96548	38,17564	63,50223	61,95112	53,75698	49,50927	61,97682	62,93041	61,8781	65,5808	42,23634	56,78934	61,08436	55,75037	45,26166	47,06918	38,49628	23,68528	47,52432	47,91743	47,67041	46,43692	51,33676	38,62083	40,32327	44,84852	28,57586	39,03971	48,83282	46,93032	21,11496	32,91446	41,37731	31,36722	36,88198	42,18474	42,65888	43,00806	35,83112	35,70464	38,16768	33,96669	36,44804	38,99874	42,18819	33,49995	33,62919	40,29067
9/28/2019 2:05:00 PM	49	57,8013	54,03908	58,99818	58,38328	44,2977	68,48662	62,64278	69,56792	60,94489	63,57275	48,93394	70,21883	67,29015	62,34437	54,08061	52,97607	51,21387	51,83867	66,34332	57,15773	50,42745	51,1524	65,0373	64,7878	59,58306	52,78425	58,78323	56,49992	69,09063	69,85459	32,66426	46,94083	53,3877	54,58319	48,80505	58,89444	74,99938	70,62943	58,84892	63,744	61,07344	47,00645	59,1789	56,13036	50,56822	76,17382	54,93804	46,57549	60,04166	39,0471	61,94988	64,15569	53,74586	54,61635	65,55682	65,68275	61,82892	68,0542	43,47618	59,03189	63,32788	57,1853	42,73617	49,93901	40,25759	25,35367	50,79217	53,47106	48,34894	46,74252	52,66496	40,63115	42,27496	48,1911	29,5754	39,97742	46,46987	48,95819	21,65569	33,54643	41,12815	33,03002	37,65025	42,89636	43,08584	42,69597	36,40625	35,64303	40,80074	34,50762	37,69769	39,29425	46,60194	34,27187	35,08773	41,3065
9/28/2019 3:05:00 PM	50	58,4324	56,16669	60,16365	61,06329	43,96814	67,24511	67,02525	71,4356	62,3376	65,64247	54,09607	68,37084	62,55354	63,84872	58,67091	57,33795	51,52831	53,11596	67,67111	62,00405	49,98756	50,90732	66,40694	65,85329	62,45178	54,9647	58,53151	57,48066	70,75149	70,82816	33,41912	49,58934	51,71246	55,82304	50,34662	61,62059	80,54805	72,11082	59,35214	64,79077	64,19907	49,34592	63,47695	57,9081	52,66074	76,05527	57,03181	48,07907	62,38885	39,81266	63,53933	65,62693	58,1239	53,39405	67,61156	66,2328	64,39496	69,03003	44,64164	59,62147	65,69532	59,38765	45,57202	52,41586	40,72081	25,84839	49,65442	50,00028	51,17671	49,54927	50,97846	41,64035	44,31511	47,57826	32,43064	41,30927	47,45773	49,77826	21,89973	33,32733	42,39487	32,1312	36,8587	42,67981	44,90454	42,64333	38,5702	36,96494	43,73929	35,01354	36,54385	40,39167	48,71215	35,22236	34,92906	42,38699
9/28/2019 4:05:00 PM	51	60,91381	58,17439	62,16477	61,18804	46,13106	69,09606	66,60553	73,77701	65,02631	67,0586	52,24179	70,94918	63,27827	67,30168	58,35385	56,51899	52,92158	53,62904	69,9817	62,35038	52,90485	51,62418	68,22178	68,20997	62,79523	55,92741	61,96922	59,55391	74,00739	74,01643	34,75105	50,28867	52,23462	57,87495	52,44799	62,30576	78,99322	71,72483	59,8289	68,6182	64,32264	50,1968	67,46333	59,57801	55,12261	79,90053	58,26668	48,98162	59,87926	40,34566	66,96238	66,98642	59,36975	56,61182	67,87245	67,79848	66,07634	73,66703	45,58584	62,78549	67,49233	60,95788	46,80026	52,88213	41,24358	26,21187	48,19884	50,22361	53,09674	49,45023	55,25766	43,70738	43,96193	48,38161	30,30691	43,15892	48,73909	51,21892	22,54407	33,83054	43,01848	33,51991	36,54433	45,73269	47,69155	43,73342	40,03316	37,10253	43,63554	36,46359	36,78762	40,71756	45,54453	36,12774	36,29414	43,42182
9/28/2019 5:05:00 PM	52	62,12949	59,33943	63,02069	61,92999	45,30642	72,91716	69,35407	74,61532	65,98386	69,65116	54,7619	74,76479	63,96613	71,0378	61,1613	60,36956	55,27396	54,24409	68,84396	63,4156	52,75648	52,96143	69,76819	70,98531	65,88149	56,55235	63,12362	61,71874	74,637	74,19623	36,23964	49,00841	55,88914	59,43357	53,90645	65,09352	82,27619	72,20139	64,34419	68,58201	67,16333	50,28031	66,15606	62,77243	58,18047	80,19065	60,18188	50,33011	62,36765	42,26493	67,73949	67,81381	62,86755	58,64971	68,08971	69,74842	68,22164	76,63068	46,38601	65,50397	69,21432	63,16044	47,06724	53,05006	42,42609	27,40426	48,72071	50,72343	55,16094	49,44981	52,64671	45,68344	44,61456	48,97111	31,63171	43,05233	49,18346	52,17183	22,99313	34,4429	43,64508	33,32995	38,49905	44,74415	47,30472	44,30136	39,61124	36,55946	45,25158	37,22032	37,04728	41,95797	46,42317	35,79203	35,6708	44,7382
9/28/2019 6:05:00 PM	53	63,10518	59,35083	64,68695	65,73455	48,34024	75,29503	69,49712	76,58764	67,95045	68,84768	56,78811	74,64156	66,02606	70,44816	61,77801	63,54159	56,15944	55,22153	72,04501	66,08684	53,64224	53,03541	71,63164	67,33518	63,53165	59,677	63,28781	61,71682	74,68874	76,50793	37,61653	51,96143	54,70932	61,53046	55,24459	67,18039	81,03794	74,58533	61,81187	71,11793	68,24422	52,76546	69,15057	63,03203	61,2775	81,63897	60,73669	52,07262	61,75634	45,08102	72,89892	68,452	64,17385	58,75491	72,31204	71,96024	70,40955	76,67261	47,86839	63,60232	71,34927	65,34318	50,17835	55,75611	42,91286	27,91156	51,52071	53,1487	52,52929	52,53412	52,8402	42,96903	46,78237	49,24134	31,32854	45,0076	50,30898	51,95693	23,58767	36,00015	44,10271	33,65039	39,67272	45,86117	48,39647	45,61574	40,43753	36,37296	44,83885	37,05902	38,53904	43,58111	49,40553	37,61902	37,64333	45,0411
9/28/2019 7:05:00 PM	54	65,40163	62,15076	65,06348	68,6448	50,65208	73,2617	72,99252	78,91599	69,13219	71,93503	58,07935	76,61769	68,78288	70,97259	62,25782	61,83708	58,32463	56,8522	72,29623	67,65894	56,97116	54,00772	73,61544	67,29623	67,72318	59,98632	65,40589	62,4263	76,28606	77,50546	38,97698	53,28601	55,79431	63,72306	59,02002	66,8634	83,61952	76,53183	66,18514	72,57171	69,97396	53,77977	71,87597	64,20839	61,15688	83,13715	64,12743	54,0768	63,48793	45,95359	71,48299	70,0257	63,76416	61,42718	70,94041	74,1791	72,60383	77,80035	49,20597	66,82092	72,44895	67,16277	49,78234	56,82997	43,30294	28,30184	51,00492	53,65585	53,46016	51,72532	56,76703	46,89124	46,59787	49,64578	32,05128	45,80632	52,43596	52,77506	24,01815	35,73166	45,24598	34,79622	39,696	48,21743	50,2607	51,90229	40,99096	38,72258	46,91679	37,29926	38,80173	43,2032	48,63803	38,69087	36,97792	48,10739
9/28/2019 8:05:00 PM	55	66,58274	64,47123	65,84998	65,76627	50,45473	74,52621	74,81853	79,64405	71,56664	73,55209	63,5304	77,38658	70,30946	74,8186	62,98416	64,12315	59,72121	59,23098	74,53519	68,26965	59,89528	57,3081	73,50726	71,74452	66,39327	60,89046	68,4498	64,51751	78,43156	78,9323	39,53767	58,48544	57,61507	65,19492	60,45348	69,1027	86,42069	78,637	67,62441	75,27119	70,26276	55,17552	72,4962	66,18513	62,75649	83,08908	65,36113	55,22553	66,59766	47,07608	73,80354	72,39847	66,19681	63,56812	72,94126	75,31685	71,83639	79,44898	49,48836	67,54684	73,83842	68,89471	49,60655	59,70795	44,07431	28,68763	52,06641	56,24372	57,01074	53,35399	55,25261	46,13022	48,25403	50,94061	32,81644	46,29911	53,60059	53,15457	23,97823	36,49343	46,00658	36,64975	39,98356	45,44727	51,77519	47,7408	42,81567	39,7514	47,50166	39,2919	40,24032	45,92155	49,50085	40,13567	37,91211	46,99112
9/28/2019 9:05:00 PM	56	65,92832	63,60812	67,3622	74,07224	52,25658	76,45101	77,32061	83,65627	74,34393	76,06198	61,87777	79,42204	75,81952	73,79297	64,59078	67,62372	60,63591	58,94438	76,28323	73,56549	60,29572	54,98046	75,01326	74,30593	68,11505	63,87558	69,98819	66,37994	80,53271	80,44492	40,70969	57,83392	59,86876	66,03725	61,75633	70,76605	88,00322	79,82019	70,31734	74,14014	71,49625	58,14663	75,24516	67,29104	65,68649	84,32906	68,62988	56,69175	68,12832	49,41583	76,85774	73,14684	66,42187	64,11404	75,22512	77,10184	73,91785	80,64227	51,66812	69,94116	75,60441	71,13154	52,48853	61,44832	46,13271	28,89437	53,44814	58,06725	57,98644	54,3223	55,711	47,36931	50,9822	50,69152	34,02527	47,38202	56,10921	55,62273	24,073	37,02593	47,66543	38,28381	41,85711	47,42298	54,53727	48,44207	41,47319	41,40425	46,76752	39,30019	42,414	46,22348	52,45911	41,22396	39,78766	47,89947
9/28/2019 10:05:00 PM	57	69,0605	65,91885	67,99121	70,84866	53,61952	78,05033	78,13599	83,04115	76,70473	78,71187	62,36655	79,40112	73,754	74,31836	69,53375	66,85393	60,33557	60,13795	77,59263	72,42919	62,48826	59,95959	76,25214	75,45646	70,89516	64,26585	72,47162	67,92627	79,91988	83,30489	42,15386	59,88437	62,41724	66,87479	64,55177	71,96219	86,44646	80,26187	71,67171	75,80121	73,97664	57,91813	77,56361	70,26242	68,95889	85,05907	69,2021	59,62237	70,39954	51,47539	79,07038	74,07638	68,29072	68,0761	77,43134	77,03754	75,81987	81,23743	52,99969	71,79168	75,71162	73,8027	53,64528	63,25797	45,60953	29,60675	54,03403	58,93899	57,39984	53,66607	59,9071	48,92179	49,47834	51,69499	35,46336	49,53505	54,93203	56,57231	25,27009	38,54049	47,75717	37,18944	42,33504	47,88655	54,05663	49,49153	41,77318	40,17483	47,51671	41,20883	46,1982	46,74921	52,90942	40,29502	39,30779	47,71089
9/28/2019 11:05:00 PM	58	68,81328	68,00737	70,81917	71,08456	55,46834	81,29566	80,61126	86,16476	79,35794	80,10548	63,48973	80,88667	75,34682	76,13541	69,12508	68,2932	61,26154	62,202	77,63477	74,9638	61,90671	61,19439	78,31918	74,52918	71,28654	65,96188	73,73005	71,33275	81,47651	83,35613	41,84847	60,47717	63,83843	67,85278	65,93108	74,56779	89,64357	80,3726	70,25538	77,97593	74,68066	59,53312	77,48736	71,16262	68,29154	87,08175	70,78133	60,11184	72,22847	52,33981	80,40376	75,45825	69,90944	67,20491	77,62704	78,96531	76,87527	82,79364	54,29086	70,50142	78,87917	74,54659	54,55494	63,36504	46,70321	31,34008	54,92396	58,79415	56,83376	56,08311	58,00011	50,59585	53,66013	53,4692	35,05167	48,64093	55,4291	57,44674	25,18333	39,77971	47,98837	37,59346	43,57938	50,41653	55,11723	50,52194	42,46809	40,44223	49,30047	40,86849	43,83953	47,17265	53,58442	42,16235	41,32288	48,47984
9/29/2019 12:05:00 AM	59	70,20426	69,51986	71,21553	71,64829	58,16438	83,18372	80,96313	87,31992	77,95266	80,22401	65,97432	82,13598	75,90186	78,72755	69,86634	70,13988	62,76166	64,63322	78,56129	76,2529	63,52399	63,79393	80,07363	77,53938	71,35127	68,56059	74,33707	71,15294	81,50034	84,78214	43,19048	62,13757	66,07379	71,17043	68,40069	74,40761	90,33986	82,2382	73,55072	78,37312	75,30435	60,94234	78,12218	69,3596	70,42351	88,1179	73,0142	64,42599	72,67104	53,14172	79,55267	76,22037	71,62659	68,86529	78,79594	78,70275	79,02865	83,24526	53,2302	72,21368	79,2729	75,56981	57,39383	64,69606	48,1355	31,2176	57,94941	58,39502	58,09392	56,28039	62,01634	50,46903	51,93642	53,63084	36,09127	49,17109	56,1363	57,87032	25,60994	40,32493	49,13869	37,41317	43,87786	48,91703	53,55031	50,78941	42,70412	41,76697	49,25957	41,41005	45,03185	47,60825	54,93728	42,83889	41,68352	49,78414
9/29/2019 1:05:00 AM	60	71,56409	70,30863	71,76172	73,1328	59,19906	81,46386	82,9072	89,01947	80,3639	81,64359	66,32882	81,99851	77,27799	78,59976	71,56713	72,11615	64,59535	66,36453	81,61382	78,84042	64,58617	65,79826	80,67439	78,66035	76,8091	68,78364	76,43451	73,44482	81,70418	86,10528	44,17213	65,76848	66,94788	72,41676	70,43581	77,1406	89,93591	84,53139	73,09399	81,32909	78,46223	64,19437	78,67105	68,82826	73,66766	89,50044	73,76672	65,29565	73,60889	55,5801	83,18752	77,56955	73,48296	71,1084	80,38331	81,80641	79,95953	85,53285	53,52018	73,7384	82,60575	78,58048	58,29258	66,78596	47,52555	34,57545	59,0654	59,61925	59,53671	56,78983	63,60142	51,18258	52,278	54,49112	37,50422	50,73131	61,01804	61,05852	26,72704	41,06149	49,30026	40,79044	45,43753	50,71936	55,92175	53,40413	43,21134	42,85201	48,83393	42,24117	44,92001	49,39642	56,02191	43,59651	42,37635	51,58563
9/29/2019 2:05:00 AM	61	74,08102	73,08445	73,08273	74,4726	59,89341	81,90498	85,38158	86,48293	80,38662	83,3866	68,53054	84,24555	78,65274	81,22258	71,7039	73,54616	65,16655	65,92218	82,17666	80,5209	67,12803	65,16019	81,96301	77,99147	74,31934	72,90562	77,53551	74,59984	83,45602	85,31334	44,75022	65,24722	68,88981	72,31598	72,67725	79,30379	90,319	83,76361	76,88177	81,46662	77,27247	62,40606	80,28757	73,20569	72,50456	90,81863	74,81452	64,32715	77,86783	58,48668	85,24336	80,80598	74,16335	71,55566	80,26905	82,6193	81,06778	86,47947	56,24447	75,56318	82,91605	79,71886	58,12943	68,58193	48,89396	33,4708	59,15679	61,1602	60,80225	58,23795	62,78639	52,63277	55,06092	54,69255	37,95307	51,18631	64,80319	61,56554	26,97585	42,49054	49,81771	39,90826	45,84328	51,02047	56,23729	52,97655	45,59426	45,25061	48,4833	46,1783	45,11356	49,48621	56,24807	45,35326	44,35448	52,73348
9/29/2019 3:05:00 AM	62	73,9039	72,74847	74,94032	77,17625	73,69522	93,53075	73,45284	84,92401	60,34524	77,88551	78,60094	84,98965	78,17101	80,43021	51,07787	73,80229	67,36841	67,39515	84,05172	81,51311	69,48835	64,37962	82,85789	78,95654	78,52274	71,91769	81,79052	76,11144	82,72547	86,36791	48,15685	65,68669	71,31825	73,07935	71,16014	78,82785	91,09811	84,55197	76,55442	83,10884	76,84032	64,05222	80,6208	71,45026	74,58679	91,92233	75,57755	65,58949	77,77831	58,07982	85,4519	81,35762	74,25847	71,64083	81,46067	84,32907	83,41996	87,81934	56,68221	75,10106	84,14526	80,97916	59,47744	71,31522	50,38365	33,57289	58,99902	61,47374	62,77928	59,78248	63,2626	55,87091	55,6896	57,80939	38,7357	52,33263	59,53119	62,65211	27,11103	42,48619	49,28506	41,60319	47,60251	51,16097	57,19896	53,66034	48,20581	45,81261	50,83015	44,1139	45,3795	49,99448	58,64079	45,60911	44,53754	53,8936
9/29/2019 4:05:00 AM	63	77,26294	75,12806	74,45735	78,26696	78,12424	90,76392	68,8217	55,88107	80,22574	80,28957	65,474	71,69762	84,21474	73,614	63,50146	83,68299	68,13917	69,48711	85,05796	84,20825	69,33245	65,98448	83,33512	79,51612	76,71185	89,04965	79,8653	71,07386	89,25688	82,46278	61,86304	70,97522	72,79185	73,40061	70,11425	79,66242	93,24596	86,36226	75,62846	83,78904	75,06583	91,73927	76,9286	67,64272	87,76553	89,16695	78,05621	80,55054	81,56071	66,57459	94,8689	92,01868	82,38721	65,76543	84,44636	81,98351	81,73264	90,00194	68,30679	89,56462	87,39259	74,394	86,85711	59,23664	54,21103	36,27521	59,27091	50,30573	56,37538	56,59869	51,8156	47,7991	58,94708	55,4099	62,44018	50,76253	62,45138	46,05742	40,59143	43,66766	56,75343	29,17572	50,31008	52,43701	75,96817	50,70209	64,97155	45,63011	68,38805	48,1	53,67402	41,48514	59,12846	43,77859	48,46292	34,893
9/29/2019 5:05:00 AM	64	76,94981	77,43327	75,9737	77,09957	61,4459	84,36692	88,04922	90,1693	82,84711	85,50778	70,89364	85,26228	80,59225	84,68439	73,86487	77,80021	69,30489	69,08965	87,05723	83,26135	69,29275	68,38293	86,04409	81,44059	80,10942	74,9556	80,42233	76,81339	86,80627	87,74481	52,14923	68,69199	70,46288	74,73675	73,67693	80,33011	93,4413	86,50344	77,37096	86,43133	76,92523	69,48367	77,99734	73,8876	76,59365	94,28928	78,3926	69,79726	78,69176	62,43493	86,62598	83,42479	76,80572	74,22691	84,04883	85,28508	83,86598	91,6291	58,40539	76,89482	84,61166	82,82417	64,6147	73,67097	52,08106	35,73151	60,3237	64,39877	62,36268	62,09805	64,38757	59,67272	60,66611	58,66414	37,43031	52,80801	60,46993	63,08479	29,31863	43,79773	51,44341	42,73223	47,4341	55,17393	58,46188	58,49588	48,44316	47,92123	53,35598	44,56509	47,30162	52,52148	59,63991	47,8047	45,20681	55,03475
9/29/2019 6:05:00 AM	65	76,98249	80,82042	78,52238	80,82995	61,05852	86,2491	88,22806	90,03406	82,42699	86,28834	73,80098	86,62398	85,0985	85,41343	73,74958	76,14224	68,94818	69,92602	87,32206	84,82599	70,4557	69,17537	86,1995	81,08967	79,99565	78,1049	82,62019	76,30022	86,94524	89,24969	50,52214	71,3934	70,9183	74,64053	73,03244	80,19052	91,9771	87,38568	76,52071	86,36336	77,85207	66,63095	81,65403	74,50625	78,92767	93,9535	78,62055	70,62646	80,32154	62,90928	88,95855	84,23098	78,07326	77,04397	84,31352	85,52871	82,83136	90,06763	58,58981	78,47556	87,30714	82,74087	62,13086	73,52668	53,32732	35,89682	62,2697	66,71881	66,02779	62,49116	63,89824	56,76738	60,66803	60,14534	39,35387	52,58407	60,4856	64,66747	30,07771	44,80093	52,20374	43,99501	49,33162	54,95966	60,33433	56,84641	50,45576	48,05192	54,08246	50,99594	47,73141	52,26037	60,63461	50,32494	45,68579	54,88347
9/29/2019 8:05:00 AM	67	76,6432	78,77687	80,50357	77,77637	64,82026	86,49357	88,75083	89,51385	83,71056	86,89994	74,77351	87,01888	82,83101	86,04927	77,05798	78,35094	71,93427	70,24474	88,33948	85,92956	71,18534	68,05379	86,67668	82,76691	82,14931	78,65613	84,58202	79,67009	88,75519	90,56498	50,73186	70,55405	72,67	76,6943	74,19375	83,07555	93,34991	88,25114	79,80106	86,73312	79,53083	65,16992	81,61051	74,19727	80,0429	94,15203	81,40576	71,54046	82,14869	63,1297	87,51977	86,01694	76,82478	77,44557	86,51098	87,23855	83,2523	91,7381	58,21721	80,06404	86,44487	84,63493	63,53974	75,25951	53,10497	36,86195	62,86458	66,09222	69,56171	62,43576	65,72411	57,1692	64,30441	61,28522	40,75838	54,63728	69,77426	65,79493	32,43217	45,61277	53,66926	43,98984	49,13766	56,66426	60,07606	56,03572	53,45374	49,44332	53,55569	50,43276	52,07726	54,78524	64,12923	49,71872	46,84219	56,59552
9/29/2019 9:05:00 AM	68	78,20582	78,95184	81,60658	81,60567	67,17286	87,80961	89,10546	89,56876	84,10291	87,92027	73,79372	88,01186	83,29507	85,8743	75,79002	79,26103	72,51582	70,0067	87,84365	87,13605	72,66405	71,63614	86,11973	86,54655	81,37371	78,99419	83,36787	79,08142	88,94888	91,17485	52,39487	71,8645	76,80475	76,72552	75,06673	83,30701	93,99481	89,60309	81,13091	86,63613	80,10735	64,77544	82,80242	72,01143	81,29055	95,38862	81,17161	72,32751	80,74243	65,35071	87,81769	85,44037	79,25226	79,08185	87,59892	88,65343	84,15375	92,44335	59,98204	81,31749	88,85376	84,37798	64,79824	75,03654	55,66783	39,12211	65,54225	69,63403	69,04295	65,09657	65,18056	59,1456	61,92791	62,92157	41,58972	57,59588	67,34196	66,82831	32,10558	48,06242	53,88885	43,49863	50,54156	56,59648	61,57072	57,70992	54,26834	52,21009	54,11411	51,87804	54,02284	56,057	65,7671	53,85452	48,95612	58,5034
9/29/2019 10:05:00 AM	69	81,19938	79,40374	81,89683	80,50716	67,03436	87,39239	89,38765	89,93645	85,35035	87,80705	75,36971	87,73438	83,72382	86,116	77,46235	79,75941	74,08723	71,16724	88,2139	88,27338	72,34313	69,49734	86,37924	86,97972	84,27352	79,5481	85,944	80,68503	89,33839	91,29594	53,15705	70,78642	76,79295	78,2253	74,80051	83,8188	95,45563	89,42114	81,79764	87,37553	79,76963	66,51567	83,59666	71,68166	81,53439	95,16606	81,99996	75,16502	80,83485	65,94144	90,4108	87,79027	78,29845	79,68515	87,78515	89,02223	85,01859	93,01918	59,95711	81,25761	89,7579	86,76143	65,72192	77,18128	56,097	39,64964	65,90241	69,23228	69,32098	69,11534	67,34727	59,18629	63,01337	61,36964	42,8308	56,66564	70,68282	68,9028	34,18352	47,349	54,52462	46,34353	49,80583	59,18732	65,49493	57,77596	56,62867	50,96169	56,09679	50,21421	52,40717	55,49431	66,22459	52,40171	48,02554	59,15976
9/29/2019 11:05:00 AM	70	78,87648	81,79971	81,47076	79,98501	67,56728	88,46237	90,35554	89,84486	84,17427	88,76782	74,34586	88,59735	85,44609	88,91426	79,29218	79,47379	74,82711	71,85607	90,41031	87,68327	72,95128	70,44886	87,61191	86,19164	84,89445	80,09436	86,26395	80,79638	88,67706	90,53949	53,01628	71,42732	77,04472	78,72209	77,81837	83,8467	96,10307	89,06258	82,69072	88,7951	80,89565	65,75687	82,534	72,37041	80,54564	95,48422	83,19234	74,0158	82,05598	68,01814	89,85266	87,0191	81,00727	79,92063	87,73748	88,60591	87,17079	93,38991	59,09414	81,53777	89,14242	85,67136	65,19223	77,77638	57,93995	40,15224	66,44057	71,93765	71,94469	68,64072	70,24377	63,63637	65,21966	63,30025	44,89701	58,17052	69,11459	68,9095	34,84009	48,41706	54,83574	46,15847	51,83632	60,3947	65,35028	60,51691	59,41333	51,58696	55,77027	51,50599	54,39579	55,73504	68,14669	54,13572	49,97002	58,47052
9/29/2019 12:05:00 PM	71	77,36779	81,74065	78,14917	79,78787	68,09474	89,15506	89,95766	91,41999	85,00104	87,8724	75,68262	87,88537	83,63271	90,30345	79,74325	81,08519	75,86111	75,15508	90,17062	88,2903	71,7459	71,85006	87,43735	86,82396	84,22691	79,14333	86,58295	80,8352	89,73579	91,3811	54,04026	72,82031	77,50933	79,22815	78,29872	83,17363	95,57706	90,25883	81,44736	87,1071	80,08247	66,66481	81,74949	74,0556	80,40466	95,33993	84,00427	74,67963	82,43396	66,64787	88,79408	87,12782	81,36709	81,4017	88,55804	88,42148	89,24804	94,05733	60,08496	83,67484	90,20731	87,13652	65,4146	78,24976	59,06526	41,70204	68,81901	74,23996	70,84322	67,57081	70,74202	63,84961	67,30473	64,37486	45,87768	59,14256	76,0827	69,5508	35,24529	48,98106	57,52549	46,07351	51,81028	59,4152	66,01003	58,93	57,67242	54,15085	58,17964	53,43018	56,12276	56,41682	68,51231	55,62742	50,34455	60,038
9/29/2019 1:05:00 PM	72	79,38115	82,49917	82,24173	82,21119	68,18835	89,41569	90,08414	90,67584	84,35566	88,84933	76,08816	88,80575	86,29421	89,47082	78,58118	81,59752	75,64421	72,27522	89,28727	87,35086	72,41083	69,88007	88,55866	84,34875	84,12584	81,11558	87,09819	83,54333	89,91304	90,75424	58,06435	72,23903	77,54332	79,97894	78,58042	85,00332	95,37025	90,02315	82,20257	87,85741	79,79594	66,15874	82,51402	73,51279	80,82933	95,32771	84,28776	75,77497	83,20569	67,15594	90,35076	87,50159	82,03146	82,5943	90,46198	90,36969	87,16035	94,11299	61,23045	81,93392	89,75092	86,26216	66,27901	79,29764	59,38226	43,59492	70,49417	72,257	70,97978	71,00672	72,61301	65,02232	67,24982	65,60932	46,98324	62,18674	70,41329	72,28696	35,87637	50,09926	56,0762	46,43223	53,34846	59,55902	66,03131	60,52968	57,91245	54,83347	57,50891	52,19807	57,2029	58,91585	68,39716	56,20248	50,4939	60,51918
9/29/2019 2:05:00 PM	73	79,13316	81,36225	83,11188	79,63888	67,68851	88,8856	90,19915	91,6753	86,17195	89,49271	76,64505	89,95373	83,28291	89,61179	80,31823	81,46539	75,79865	74,56815	90,85503	87,80698	74,85004	70,17097	88,19878	85,40444	84,12342	79,05167	86,59014	83,17122	91,4517	92,44917	55,18015	73,18703	77,20947	79,82682	80,24819	85,09422	95,92217	90,99317	82,95487	87,40551	80,31934	66,46945	81,81103	72,54055	79,46425	94,92471	84,704	77,30708	82,73431	67,06946	90,05354	87,23226	82,25175	82,19545	89,11624	89,57491	88,69419	93,32594	62,52832	82,53772	90,86442	88,15159	66,17934	80,71156	60,16351	43,60342	70,08869	72,32779	72,66067	70,68212	72,14398	67,19337	68,15746	65,97301	48,33091	60,56394	71,81235	72,37041	36,60057	48,86003	56,71316	49,35594	52,93981	60,83741	67,46539	61,60706	58,2454	56,96398	58,48716	54,58493	56,91928	61,1468	69,2832	56,03428	51,22388	60,22346
9/29/2019 3:05:00 PM	74	79,33813	81,73188	83,59507	79,64191	68,34611	87,8161	90,65622	91,03462	84,78532	89,88652	75,69366	89,78442	83,54851	89,29675	79,87048	81,22921	77,69521	74,15652	90,04028	90,09988	73,02878	70,48112	89,39233	85,03032	87,11442	80,22283	85,43201	82,5518	91,73229	92,37981	55,99276	73,89348	78,40669	79,11824	77,71007	84,69026	96,49847	91,1225	83,62711	89,48373	80,58777	66,63689	82,58324	72,48287	80,30312	95,46579	84,82704	76,57867	82,81865	68,36055	88,86901	87,99162	82,43852	82,82729	90,05236	89,78214	88,96296	93,91717	62,29803	82,28069	90,61146	89,85812	68,09039	79,92546	62,06282	43,59023	70,86372	74,28678	72,87418	71,53377	72,2458	66,16573	68,60266	66,29291	48,26688	61,43553	73,39351	73,87206	38,20886	49,60164	57,8317	48,68956	54,69676	60,49417	67,28456	62,63843	57,7598	58,36856	60,29662	53,55148	59,21826	61,98739	70,60007	58,04073	50,19569	60,13912
9/29/2019 4:05:00 PM	75	78,98127	81,96853	84,1963	79,60358	69,40263	88,86957	91,58115	91,58143	84,3062	89,56966	76,26229	90,26187	84,34703	87,76042	79,58713	81,19772	77,44046	74,2669	89,81184	89,35546	73,29583	72,32938	89,52634	86,82167	85,09456	82,0479	85,86926	83,43288	91,90567	93,21177	56,88274	75,73677	78,09653	80,79583	78,22944	83,98528	97,32372	91,1059	82,58607	89,45403	81,35666	68,21452	83,03313	72,74322	81,12464	95,71805	84,15548	76,0664	81,8873	67,9271	90,78886	87,96592	82,54753	84,56275	90,81337	90,40403	88,17474	94,36126	63,3314	84,57733	90,1463	88,98141	66,98262	79,95945	63,13157	43,53055	72,46512	74,62146	73,36678	72,18633	74,58493	67,77071	70,31969	67,8987	50,07143	61,94049	72,3626	72,48667	39,18587	50,26657	59,42349	49,75788	55,38731	61,69215	68,54221	65,08027	57,95811	58,65654	61,23259	54,59272	58,83427	64,82268	71,16994	58,61199	52,06876	61,4106
9/29/2019 5:05:00 PM	76	80,52484	82,10564	83,79172	81,41537	69,60088	89,86323	90,48105	90,88238	84,9138	90,5839	73,48862	90,26077	82,34749	89,70325	78,43799	82,03575	76,62107	74,35753	90,91022	88,55369	73,4091	70,32812	89,07597	87,44724	85,07488	81,91707	86,12925	83,04605	91,66611	92,35992	55,14409	76,38102	79,84458	79,90018	78,51833	84,17254	96,94056	91,65403	82,66951	86,80875	80,54232	67,11802	84,79478	73,76181	82,90279	95,15404	84,66795	77,25775	81,30706	68,80914	89,47363	88,02428	81,21256	82,37083	90,42572	90,23811	88,63879	94,07175	64,29771	84,29591	92,52121	90,02356	68,38646	79,90343	64,27732	45,4197	75,9898	76,17844	73,83462	72,0117	74,01422	68,16935	71,29649	68,3763	50,69159	63,13564	74,85923	74,47198	40,34525	49,79706	60,01009	52,3595	57,25458	62,65459	69,28568	64,10706	60,16902	60,23762	63,81237	56,29296	60,15894	63,4125	72,05957	59,59556	52,64299	63,165
9/29/2019 6:05:00 PM	77	79,67651	80,18969	83,47314	82,90983	68,55542	89,88403	90,51386	91,80551	86,27653	89,91338	73,26764	90,59509	85,70955	89,85024	78,71215	81,8598	75,7597	73,20437	89,87096	89,82579	76,1334	69,71368	90,80964	87,1265	86,39776	81,21277	87,2168	83,7569	91,831	92,48875	57,56073	76,52396	81,78748	80,00623	77,03506	83,54346	96,26279	91,71902	83,84857	86,63386	81,32826	66,28634	82,78839	75,53292	83,63907	95,30436	84,01353	76,81987	82,43819	68,23255	89,00662	87,45358	82,17645	83,64639	92,12016	90,27561	89,39021	93,76582	63,47487	81,86346	90,79721	88,74848	66,03593	81,0322	63,35806	47,54663	77,28283	78,17688	74,63514	76,13602	75,99857	68,14642	72,82957	67,7656	53,61205	64,37659	75,99815	75,14686	40,3786	53,03437	60,9775	50,96651	57,93904	62,95583	68,74316	64,06119	59,71093	60,89751	62,26535	56,82264	60,30241	64,26281	73,37209	60,25683	52,38153	63,32264
9/29/2019 7:05:00 PM	78	79,22537	80,99884	83,29396	82,00757	69,46176	88,60403	91,66826	91,02785	86,40128	90,69186	73,47079	90,4758	86,92639	89,00109	79,19146	82,04015	77,74411	74,55743	91,58668	90,00532	73,87806	71,44881	89,8184	88,98521	86,8317	82,52647	86,96783	84,62306	91,81643	92,61784	55,80392	75,67895	79,16743	77,9202	78,40511	83,98914	97,14806	91,48396	84,90351	87,41801	81,41275	66,3199	82,92868	72,87433	83,41105	95,12212	84,58595	76,94865	82,34679	66,46911	90,64669	87,3231	81,68891	82,43313	89,9446	91,37572	89,459	94,28465	64,33778	84,43827	90,98689	90,4454	68,47371	80,71556	63,78585	48,07091	76,35285	77,56812	76,05479	73,68915	76,33372	70,76944	73,99667	68,78972	52,03104	64,66312	76,00921	76,7526	41,00533	52,63843	61,70777	53,11388	57,86652	64,62202	68,70461	68,1527	62,51479	62,29498	64,88457	57,1605	62,52542	65,32665	73,8655	59,78303	53,32912	62,55623
9/29/2019 8:05:00 PM	79	79,57539	80,32314	82,11704	83,27263	69,39628	89,78953	91,87328	91,52466	86,5281	91,12498	75,16233	89,69669	87,59802	90,11211	79,21578	81,75219	77,7893	73,69613	90,89848	90,52719	74,39524	73,64984	89,40007	87,53095	86,13809	81,59483	87,24995	85,15826	91,76068	92,98961	56,0691	76,5406	80,45673	77,47037	78,54575	85,52299	96,25388	91,50095	83,84989	89,04965	79,99633	65,5685	85,29641	76,58096	82,9986	95,46378	84,98985	76,41689	82,05991	66,61576	89,75064	86,95561	81,60824	83,71947	90,91187	91,96507	89,83469	94,43254	62,81409	83,44213	92,52576	88,21805	65,79279	80,94365	63,98867	49,4833	76,67164	79,05746	77,39342	75,36998	76,24855	69,3873	74,32403	68,9144	53,24298	65,55572	76,90532	76,26354	42,52031	52,69149	61,2697	53,44904	59,11127	65,76564	73,70158	71,00098	62,06061	65,61312	65,35442	57,94513	61,30478	65,31126	75,34828	60,52623	54,39634	62,59678
9/29/2019 9:05:00 PM	80	79,80942	82,50587	81,79992	82,73555	70,05774	90,99207	91,91106	93,00266	86,10743	91,05258	76,41137	90,77766	86,94096	91,50005	80,01782	83,03852	77,87612	75,97086	90,82643	89,41652	74,30737	71,44708	89,48359	88,28574	86,61424	82,48052	87,13425	84,68336	91,65575	92,28185	57,54994	77,1377	81,64457	78,72556	79,09828	84,96568	95,95208	91,78452	85,49362	87,61549	80,72682	64,87077	83,56342	74,1119	84,04586	95,41322	84,40525	78,36629	82,49331	67,80608	91,64429	87,96571	82,8565	83,29562	91,76904	92,42767	89,48477	95,22485	63,14896	82,17735	90,88598	89,34972	68,29279	81,21857	66,14418	48,84374	78,02283	81,03345	76,91257	74,828	78,81991	70,7633	74,58748	70,53168	52,50297	67,76822	77,06689	78,1851	42,26121	52,92489	62,04548	55,08987	59,24259	68,38895	70,25255	68,87807	63,67802	64,35813	64,96484	60,21393	62,34175	68,01151	75,43857	61,60974	56,64622	62,78819
9/29/2019 10:05:00 PM	81	79,44643	81,36197	82,22832	82,86728	70,24563	88,77929	92,14883	91,5444	85,55972	90,71246	76,8614	90,83189	87,02504	90,57243	81,16248	83,00433	76,73312	74,45056	90,27782	89,72764	75,54509	74,09731	89,94971	88,19498	85,44105	83,42873	87,16547	84,78186	92,11697	92,56038	55,94365	77,94374	81,3005	77,8346	78,17799	85,34863	96,81194	92,48502	84,71879	89,05553	81,19681	67,77942	84,62251	75,97895	84,18726	95,53666	84,50189	78,7989	81,79854	68,20755	91,2755	88,3231	82,70157	85,42282	90,52953	92,74841	90,74015	95,64276	64,33874	83,42569	92,29865	89,51039	67,28801	80,34179	64,81046	49,55169	78,40344	82,09453	77,55823	76,84716	78,96448	71,09071	76,41427	71,7164	52,4694	66,35645	77,37145	79,08419	44,30323	57,02117	61,68608	54,07037	60,52415	68,3182	72,43956	68,04832	63,69868	63,99343	64,75872	59,55777	64,5396	68,15035	76,31646	62,50158	56,81421	63,31268
9/29/2019 11:05:00 PM	82	81,17513	80,98924	81,7086	84,21356	70,17303	88,89389	94,12115	91,78755	85,99303	90,30263	78,03347	91,50034	85,73228	90,04408	79,79594	83,32767	76,63097	74,25523	90,49735	89,69102	76,009	75,12959	88,68963	87,90858	87,07394	83,83276	87,59775	84,88381	92,15041	92,82155	57,31404	76,13478	81,44418	79,17613	81,33061	86,36329	97,20506	92,34148	84,05912	89,47137	82,29642	68,04805	84,72418	76,53453	84,22414	95,73027	83,9937	77,70999	82,34078	68,03879	90,31679	87,53806	83,45539	84,96912	92,4895	93,12348	89,66298	95,37639	64,85708	85,2667	91,92487	90,03661	67,33256	81,84509	66,88329	50,62238	78,84933	82,42002	78,11436	77,75717	79,2363	73,26225	74,46355	70,58273	53,65668	69,52097	78,34335	78,47571	43,35164	54,61737	65,19695	56,76835	62,28428	67,3088	74,99344	69,73682	65,56975	66,45261	66,14135	60,14969	64,96229	68,73778	76,86284	63,2655	57,41366	64,94633
9/30/2019 12:05:00 AM	83	82,03292	82,3863	82,64472	83,50201	70,39948	88,05109	93,78032	92,44875	86,10846	90,95871	78,12334	91,40951	87,18729	90,59951	79,98517	82,15524	76,74596	74,30855	91,76055	90,12219	77,14266	74,15948	89,35635	87,16304	88,05033	82,63015	88,29499	85,16357	92,59021	93,91599	58,66	76,59579	82,14378	80,12012	79,19513	86,21132	97,49517	91,65099	86,49108	90,14126	80,87292	68,65295	84,354	77,64057	84,26385	96,01025	84,54942	80,12593	82,52052	69,12571	91,32985	87,89602	84,14021	83,17115	90,69373	93,84215	90,87514	95,25295	65,43987	85,2998	91,4077	89,85177	66,89123	82,09216	67,98056	50,62894	79,59936	83,27282	80,67598	78,04349	82,64651	73,66151	74,42453	71,97468	55,02695	71,22562	78,53469	80,69463	43,67823	53,59285	64,02983	59,82656	62,82549	67,89567	74,28575	72,65514	67,81589	65,35105	66,16124	62,29464	65,12952	70,6395	77,46899	64,4043	57,05252	65,92818
9/30/2019 1:05:00 AM	84	81,54446	82,59615	83,22475	83,03825	70,02825	89,56786	93,53324	93,30668	86,67972	91,15164	78,52889	91,34001	85,06314	90,10568	79,32679	81,99796	78,2463	76,00831	91,01321	90,84122	75,72841	75,13857	89,79015	89,35331	86,49149	83,37099	89,7706	84,98508	92,12215	93,4536	57,6952	76,67516	81,856	79,94936	79,77219	87,90423	95,7195	92,29755	85,22781	89,6636	83,64404	69,46556	84,38267	77,15062	84,91842	96,76255	84,70712	79,63237	83,4822	67,328	91,47125	87,82279	85,94849	83,69978	92,04769	92,96558	90,84494	94,71216	65,18892	85,15687	92,00639	89,66706	67,79205	81,42373	69,08517	51,73499	79,95987	83,67195	81,93475	78,52164	86,85096	74,76639	75,4287	72,56666	55,88604	71,51498	79,26109	80,58031	44,64461	55,62232	63,21169	56,91561	62,77838	68,17226	73,86564	70,8457	71,32281	65,53728	65,4539	61,8462	68,29783	71,65105	77,82791	65,01064	55,64359	66,90331
9/30/2019 2:05:00 AM	85	83,01607	84,43254	82,69279	84,2966	71,41163	88,71526	93,69709	92,50429	87,45615	90,89868	78,90011	91,40377	86,49985	89,73593	79,50632	82,98388	77,61901	75,61581	91,13962	91,23695	74,94854	72,1397	90,00131	89,32333	87,47169	85,1403	90,4845	86,31618	91,7899	94,06347	59,6044	79,35538	82,66054	82,21714	80,75742	87,87038	97,70163	92,57612	85,63509	89,30648	80,34179	68,91529	85,3056	76,04838	84,87325	96,71771	83,99764	78,89908	82,94318	67,31957	91,60374	87,9186	85,58452	84,22262	91,66956	93,85721	90,72074	95,6831	64,50694	85,62984	92,25706	90,37958	66,67792	80,6219	69,719	53,04073	82,00314	84,61932	80,84915	79,66823	84,19851	75,7691	75,26153	73,22709	55,59012	70,46938	79,74007	81,90305	47,13949	56,16006	64,65933	59,33217	62,90479	69,45078	76,2811	72,84441	69,9149	67,19746	68,51639	65,68489	68,76555	71,62301	78,24809	64,46528	57,60645	68,47598
9/30/2019 3:05:00 AM	86	81,73769	83,7366	82,53916	82,9939	72,96107	89,02155	94,21343	92,66406	85,96679	91,04443	76,69408	91,03725	85,15542	90,27907	79,68902	82,09294	77,19572	76,15882	91,41987	91,12449	75,38876	77,53619	90,83603	89,14312	86,62827	83,1078	90,5247	85,46675	92,12332	94,00393	56,65989	76,8051	81,61362	81,75785	81,43402	87,50947	96,60961	92,36102	84,41022	89,76452	81,68359	68,46251	85,33378	78,28347	85,48623	96,29435	84,5937	82,11539	82,54214	67,56183	91,09506	88,17964	84,14512	83,90977	92,68182	93,67084	91,49771	94,98957	64,21841	87,56652	92,24905	91,21774	67,27565	82,90651	71,10067	52,00659	82,83958	84,70732	80,3936	80,9688	86,81644	78,38417	75,23949	73,79511	56,63173	71,31886	80,69	80,89281	45,96852	59,18864	65,85095	59,3489	62,14322	71,49689	77,36213	71,83735	69,46694	67,88088	68,07954	62,36848	68,98231	71,23695	80,1807	64,40692	58,4491	67,41911
9/30/2019 4:05:00 AM	87	82,74792	84,42149	83,35262	83,11478	73,21128	90,93102	94,17296	91,72449	87,38396	91,69457	78,27669	91,21215	86,63186	90,51869	80,40389	83,45719	77,62654	77,26797	91,06232	90,96133	76,36128	78,40359	90,53058	90,31009	87,18413	83,82861	90,7597	86,83176	93,40884	94,0891	57,42898	79,97437	83,27938	81,28475	80,06093	87,978	97,2831	93,84422	85,4499	89,96581	82,92918	69,18815	84,24141	77,00805	86,25954	96,98159	84,47717	80,79962	84,0855	66,31051	91,44749	87,26169	85,81689	83,939	92,79414	93,07713	91,45033	95,21518	65,97577	86,10895	92,81527	90,64559	68,06456	82,59754	72,16601	53,96745	84,41072	85,76122	80,36066	80,50716	86,09845	76,0264	77,15766	74,25764	57,23661	71,79874	80,07744	82,59049	45,29779	57,45276	66,2784	57,69811	63,68023	72,57723	77,1035	73,71803	68,50348	69,08661	68,58905	65,12814	72,50697	71,5185	80,85654	66,21651	58,60252	69,94882
9/30/2019 5:05:00 AM	88	83,18875	86,31943	83,87565	86,72614	72,39204	90,38455	94,08433	91,92454	88,37361	91,84682	77,14924	91,81815	87,62751	91,48244	81,51484	83,19146	78,84478	77,3278	91,1305	91,93738	76,45364	74,69254	90,93688	88,27206	87,90768	84,95365	91,02143	87,59705	93,59686	94,2356	57,62711	78,67789	83,89098	81,79425	80,83672	88,20928	96,82507	93,19788	85,24516	90,32639	83,79822	69,30766	84,3951	78,2204	86,29386	97,00452	85,44485	80,13366	83,68335	67,83792	91,29884	89,08157	86,53701	85,82539	93,58477	93,39447	90,77676	94,5727	66,25877	88,05461	92,27806	91,04208	69,65116	82,58235	72,65321	54,16156	83,53884	85,73787	81,83563	81,39417	84,34336	77,28434	77,44806	76,00803	60,46205	73,22219	81,94249	82,62531	46,51235	57,2206	67,86852	62,04058	64,08778	72,11228	77,45082	74,26683	70,82739	68,97194	69,18235	66,52478	72,12926	72,9389	82,24104	68,52577	60,03806	69,01962
9/30/2019 6:05:00 AM	89	83,65938	86,80744	82,68457	87,65915	73,13474	90,54578	93,32781	92,23682	89,37079	91,54916	78,38473	91,0644	88,64555	91,12097	80,70154	84,3044	78,18938	76,82678	90,55379	91,16643	77,57419	76,10957	91,92833	88,80927	87,59809	82,35777	91,69361	86,98801	92,34617	94,14828	57,34051	78,78909	83,36345	82,93787	80,04718	88,3821	96,38918	93,47591	88,18952	90,18927	84,31615	71,40279	85,89405	78,44282	85,78056	96,98048	85,58162	80,17303	84,56082	67,62364	91,6083	87,74674	87,38783	86,7553	93,26474	93,36891	92,07767	95,17401	65,23161	85,65167	92,52238	90,87381	69,98888	80,49846	73,60315	54,75208	83,85334	87,32275	80,84881	82,41773	84,82427	76,45827	77,11249	77,35743	58,69315	73,68183	82,18565	83,40752	46,82388	61,77954	68,87254	59,8135	65,4579	71,91673	79,42958	74,69165	71,11516	70,4016	69,36761	67,62282	70,6813	70,8028	81,33476	68,26115	58,94832	71,15807
9/30/2019 7:05:00 AM	90	83,65786	85,88728	82,19538	83,30038	75,4856	92,02441	93,85293	94,01008	89,36312	91,87735	77,59982	91,43719	87,69818	91,91548	83,18282	85,20737	78,83262	77,30051	91,68387	91,09804	77,42422	76,24704	91,16199	89,51019	88,54602	85,06148	91,81263	88,22606	93,45124	93,88325	56,95567	79,00475	83,69329	81,65797	82,29498	88,23959	97,44425	94,25723	86,38084	89,1101	83,76057	69,91697	86,14245	77,02641	86,31445	96,96342	85,89495	79,77052	83,97056	68,73792	91,54268	88,2436	87,13072	86,18632	92,42202	92,38216	91,98318	94,62084	65,57921	84,83843	92,61371	91,56996	68,74579	82,58442	73,7346	55,14761	83,85133	85,59344	81,86153	82,45387	87,15386	75,72205	78,30466	77,50898	60,04913	74,0625	89,06423	84,70263	48,33858	58,67042	70,96887	60,9306	64,28439	75,47442	79,42757	74,07403	71,19046	69,42779	69,47544	65,26918	73,29768	71,72062	81,3217	69,28355	60,17408	69,42632
9/30/2019 8:05:00 AM	91	98,50244	0	99,78103	6,689256	0	0	0	0	0	0	0	0	0	0	0	0	92,67062	0	98,1947	6,911818	97,64816	19,85577	96,0472	9,251906	0	0	0	0	0	0	0	0	0	0	0	0	0	0	88,72064	0	0	0	0	0	0	0	0	0	0	0	0	0	0	0	0	0	0	0	0	0	0	0	0	0	0	0	0	0	0	0	0	0	0	0	0	0	0	0	0	0	0	0	0	0	0	0	0	0	0	0	0	0	0	0	0	0
9/30/2019 9:05:00 AM	92	83,4288	85,28445	85,60739	82,07277	74,48524	89,83912	95,6404	92,45531	87,87398	91,33717	78,72942	91,55836	86,57681	91,52789	80,78651	84,04164	79,22269	77,15179	91,35258	92,08714	77,56059	76,21981	91,91686	86,68187	87,8621	83,81473	91,68932	87,74701	94,12183	95,14693	59,38639	79,98079	84,92928	82,48211	81,01991	87,9539	96,38974	94,53339	87,0508	89,72536	84,80286	70,96768	84,86537	75,27921	87,2257	96,57536	86,23121	83,01697	2,922676	70,15286	25,83023	88,47929	37,81346	85,49176	84,65477	92,00949	80,81297	94,0004	61,4477	87,03913	84,21537	91,63814	65,85711	82,37891	34,26925	58,96269	86,49888	86,49909	81,41599	85,51558	85,66264	77,89118	79,28043	77,37712	58,99356	76,26575	84,34171	85,48616	50,73421	62,72904	32,3432	60,55834	68,48373	76,94234	79,98453	78,21182	70,89786	71,68684	71,65388	66,76406	72,70026	73,73675	81,58274	68,26826	61,78313	69,82289
9/30/2019 10:05:00 AM	93	82,33878	85,86497	84,94564	84,54568	74,65904	91,034	95,78111	93,37741	89,34337	91,71185	78,89789	91,92225	88,73936	92,01778	82,05667	84,45741	78,86661	79,19382	92,09073	92,21899	76,69389	75,10078	91,85332	89,70753	88,6202	83,73018	91,92963	89,69759	95,30118	94,84818	58,14772	79,83076	84,20673	84,10008	82,5382	88,58373	97,1931	93,68327	87,44488	91,25076	84,39648	70,58363	85,49783	77,44156	87,0919	97,09681	85,78526	82,79254	84,38046	68,64045	92,59663	87,6774	85,26933	85,90373	92,81574	92,24953	91,87148	93,33251	66,33994	86,91264	92,5938	91,07448	69,35095	83,98176	73,45381	58,03244	85,85509	86,82686	84,09269	85,41494	86,36777	80,67992	79,31201	77,94305	61,69879	75,01443	86,53563	85,76952	49,50106	61,40867	71,93137	63,14061	67,79206	77,74805	80,13464	75,94019	73,06249	71,35017	73,62104	67,60956	73,15195	73,46066	81,01984	69,39394	61,51471	70,27741
9/30/2019 11:05:00 AM	94	83,16734	85,5524	85,1059	82,73499	75,78318	91,51919	95,01244	93,26474	91,27266	92,90879	77,70412	92,31419	87,39494	92,3528	81,42794	85,31133	79,71464	78,68403	92,5983	93,19318	76,63089	74,59024	93,00951	88,99287	88,08231	84,69642	90,54756	90,14236	94,68039	94,64848	58,80264	80,14955	85,48388	83,29431	82,21873	88,36676	96,67669	94,53374	86,28246	90,5649	85,47842	71,40556	86,10612	76,52997	87,30755	96,90305	87,19704	82,05211	85,56215	68,06193	93,99149	87,99667	86,20808	85,66776	92,67808	92,11449	92,02551	93,19421	67,42596	86,90609	93,67043	91,4544	70,03814	84,6301	73,55045	58,4444	86,16476	87,69555	84,99786	84,21902	88,95488	80,41225	82,28801	78,98182	63,33955	75,91146	87,18777	85,90883	48,7299	61,80324	73,46783	62,50146	69,38633	77,52225	80,22519	76,0807	73,11727	70,97011	74,60999	69,84721	72,97739	74,59087	82,25975	70,18119	61,53328	70,39042
9/30/2019 12:05:00 PM	95	84,87946	84,97901	85,21766	85,81648	74,23029	91,01224	95,12738	92,4886	91,34774	92,61874	78,06	93,21618	87,47707	92,29388	82,71304	85,87229	79,49216	77,41601	93,72313	93,10753	76,617	74,5986	91,20476	87,92937	88,99432	84,35358	90,61098	89,24465	94,49194	94,5508	59,49953	80,90228	86,75204	83,87503	80,95235	88,39391	97,19883	94,39275	85,88245	90,08033	85,22263	71,57411	85,627	78,57178	87,25693	96,97958	86,74548	81,01342	87,16692	68,87372	92,7234	88,41145	88,02001	86,70266	93,43169	92,70661	91,64754	93,94196	66,5006	85,34351	93,95557	92,67656	69,26828	82,81589	74,77702	58,84538	86,44328	88,21487	83,76865	84,12191	87,30411	80,82912	81,71745	80,23901	63,06001	78,66932	86,10452	86,31901	50,17856	63,58975	72,32883	63,12299	70,67805	77,9512	79,18359	77,54201	74,44573	74,02921	74,45547	68,42204	74,87746	75,93404	81,85697	70,73711	62,63698	70,304
