# Supplementary material for: Neuroblastoma signalling models unveil combination therapies targeting feedback-mediated resistance
Source: PLoS Comput Biol. 2021 Nov 4;17(11):e1009515. doi: 10.1371/journal.pcbi.1009515 (PMC8604339; doi:10.1371/journal.pcbi.1009515)
Supplement: S2 File — (ZIP) [file pcbi.1009515.s023.zip › drug_sensitivity/SHSY5Y_drug_sensitivity/SH-SY5Y_BI_MK_08-111217.txt]

Label: SH-SY5Y_BI_MK
Metric: Phase Object Confluence (Percent)
Cell Type: SH-SY5Y
Passage: 1
Notes: SH-SY5Y treated with various concentrations of MK2206, BI-78D9 and corresponding DMSO controls
Analysis Job: SH-SY5Y_BI_MK

Date Time	Elapsed	A1, Image 1	A1, Image 2	A1, Image 3	A1, Image 4	B1, Image 1	B1, Image 2	B1, Image 3	B1, Image 4	C1, Image 1	C1, Image 2	C1, Image 3	C1, Image 4	D1, Image 1	D1, Image 2	D1, Image 3	D1, Image 4	A2, Image 1	A2, Image 2	A2, Image 3	A2, Image 4	B2, Image 1	B2, Image 2	B2, Image 3	B2, Image 4	C2, Image 1	C2, Image 2	C2, Image 3	C2, Image 4	D2, Image 1	D2, Image 2	D2, Image 3	D2, Image 4	A3, Image 1	A3, Image 2	A3, Image 3	A3, Image 4	B3, Image 1	B3, Image 2	B3, Image 3	B3, Image 4	C3, Image 1	C3, Image 2	C3, Image 3	C3, Image 4	D3, Image 1	D3, Image 2	D3, Image 3	D3, Image 4	A4, Image 1	A4, Image 2	A4, Image 3	A4, Image 4	B4, Image 1	B4, Image 2	B4, Image 3	B4, Image 4	C4, Image 1	C4, Image 2	C4, Image 3	C4, Image 4	D4, Image 1	D4, Image 2	D4, Image 3	D4, Image 4	A5, Image 1	A5, Image 2	A5, Image 3	A5, Image 4	B5, Image 1	B5, Image 2	B5, Image 3	B5, Image 4	C5, Image 1	C5, Image 2	C5, Image 3	C5, Image 4	D5, Image 1	D5, Image 2	D5, Image 3	D5, Image 4	A6, Image 1	A6, Image 2	A6, Image 3	A6, Image 4	B6, Image 1	B6, Image 2	B6, Image 3	B6, Image 4	C6, Image 1	C6, Image 2	C6, Image 3	C6, Image 4	D6, Image 1	D6, Image 2	D6, Image 3	D6, Image 4
12/8/2017 4:11:00 PM	0	2,745911	10,71777	5,971624	8,94804	3,186478	15,66714	5,006355	9,742829	8,489653	30,47393	6,9639	11,99347	7,04251	33,70613	12,51195	18,28443	11,78272	20,61567	7,08361	14,46356	8,326632	26,30354	8,335889	23,59769	16,01652	30,34524	8,353987	14,27311	12,21023	30,59288	10,5495	14,44339	6,231211	11,66653	8,611087	12,62869	8,808853	26,08394	10,01444	13,38611	13,20727	30,26781	8,341208	17,16788	12,61128	35,30069	9,9656	13,84781	13,49953	14,62982	14,62768	9,360978	10,51897	27,95729	11,65838	17,6537	18,04991	40,19963	9,512739	16,32778	20,80073	31,27818	12,73783	15,7235	12,1406	18,77694	7,632488	15,31381	10,3069	25,34745	9,705253	15,45362	9,723006	28,34286	7,540754	9,71223	16,31915	36,29152	8,075335	8,782948	12,9834	16,13554	8,256727	10,66299	12,83847	32,56473	8,797524	18,54084	5,155076	19,45292	8,550233	7,91494	6,641731	22,56549	11,20199	4,223378
12/8/2017 5:11:00 PM	1	3,039001	11,88536	5,383924	8,245746	3,217632	14,88278	4,444283	8,974635	9,02741	33,52316	8,241323	14,28465	8,547954	37,30721	9,464247	17,28883	9,82275	20,48733	6,928534	12,37939	7,605756	21,84668	11,44127	19,23194	17,1904	38,70241	9,427567	17,27177	13,48744	36,23764	9,564062	18,40607	6,849649	22,14944	8,032853	14,33653	8,871299	32,98291	10,25006	15,61499	14,10906	29,09317	12,59049	28,67705	14,8843	33,28291	11,60042	15,42206	11,5768	24,51695	7,469745	11,46897	11,00651	40,76315	10,86304	19,96891	20,69428	38,22123	10,28349	17,60894	17,96177	28,92427	14,05476	14,96049	11,3217	18,75428	6,940968	10,71135	11,43464	22,51022	10,43	17,307	10,67743	31,26251	8,239459	10,87651	17,11172	37,03996	12,72788	11,49874	13,70538	17,99963	8,759326	9,559159	14,41278	32,50531	8,970836	24,80652	6,097342	21,25262	11,17264	8,740744	7,106474	27,15206	14,00634	5,696563
12/8/2017 6:11:00 PM	2	3,091636	12,91612	5,348904	8,315305	3,117816	13,87786	3,955294	9,016979	10,06618	35,325	8,822115	14,61027	8,999572	34,58161	9,756368	18,21625	9,147327	20,43732	6,561188	13,1145	6,420757	20,61761	5,607179	20,42054	14,32022	38,10587	9,045369	17,74957	13,68756	35,09899	9,356625	17,2965	4,257088	16,36798	5,927484	14,03059	10,02494	41,91044	10,55814	15,73034	13,77514	27,32344	9,963459	24,08247	16,21601	42,15821	11,67143	16,05445	11,91762	22,21264	7,220104	7,015362	11,84033	31,48907	10,56283	17,70149	17,41787	40,55075	10,67211	18,64935	19,00406	35,83783	13,56204	16,58067	13,81763	25,97791	7,865759	11,99257	12,80304	24,58257	11,23625	18,97968	11,86934	33,22848	8,986102	11,77221	18,05965	38,82778	8,591125	12,00479	14,6674	21,94643	10,27817	12,77043	14,00234	40,81488	9,747666	24,57401	5,534994	21,30616	11,02032	9,246037	7,995345	34,50341	13,82619	5,662163
12/8/2017 7:11:00 PM	3	3,670149	10,61036	4,984182	7,848973	2,650517	14,96443	3,611157	7,798547	9,593833	37,96026	9,220891	14,1744	9,784344	36,76061	16,0503	20,23148	9,18656	16,75688	6,354097	12,08167	6,508758	17,82804	5,773583	15,2276	14,53097	36,73553	9,848377	22,42713	16,05859	34,81626	10,34483	17,88593	3,801393	11,07075	4,626506	15,41252	10,31886	31,05458	11,68808	16,35541	14,28016	32,06047	9,619598	25,14948	17,44964	36,75757	17,70578	17,24608	8,639408	6,066189	6,330819	11,16752	12,61909	33,4842	11,06536	22,72574	23,80872	43,3361	12,30686	20,52954	19,45623	32,56348	13,93526	17,49282	13,51183	22,19047	8,147173	12,13638	12,80179	25,1584	10,96983	18,7806	13,27959	35,10949	9,703801	14,04468	21,11185	40,62556	9,614902	12,24912	16,12649	20,62037	10,03336	11,66535	15,50253	38,52895	9,715407	21,9027	6,601527	23,38328	11,05928	9,189394	7,643333	29,63058	14,77461	7,319711
12/8/2017 8:11:00 PM	4	2,743217	9,502031	5,099055	7,464011	2,666957	13,49746	3,501257	6,370538	10,80722	37,61943	9,13883	20,58604	8,896787	36,26693	13,899	22,24884	9,517367	15,80107	6,168836	14,02596	6,387599	16,26216	5,37833	18,41415	15,03827	43,49131	10,1481	20,96051	18,61786	37,6959	11,53908	25,19079	3,993907	12,12319	4,800508	7,976764	10,89371	33,29589	11,25746	16,37392	13,84961	35,95083	11,70735	24,25046	16,97944	40,05651	12,97476	18,66186	8,323111	8,237525	5,747058	9,164872	12,74177	33,31075	10,91312	19,5517	21,71557	45,06514	11,32522	27,25865	18,8896	33,39053	14,76549	17,8833	14,83802	21,94207	7,738105	12,73182	13,14172	25,01534	11,43036	20,05457	16,61023	36,13548	9,393099	13,28367	21,67475	43,58775	8,219634	12,07622	16,62812	29,39752	9,690539	12,54766	18,27641	36,81372	10,99255	22,64188	6,064254	22,66896	12,38527	9,115205	8,611918	38,44213	14,35269	6,434226
12/8/2017 9:11:00 PM	5	2,704603	18,49138	4,955101	7,365648	2,60686	10,96575	3,500221	6,871615	10,15694	40,14913	10,15114	18,731	9,205558	37,55008	10,05802	18,88795	9,7802	16,69893	5,242802	18,50568	6,476984	19,09731	4,62471	17,98671	16,17989	38,53821	11,39299	16,48051	16,74776	41,84378	11,16303	19,07217	4,244585	11,70659	4,463211	3,345283	10,58922	33,32256	12,10834	15,97839	14,8309	30,49673	10,76847	24,6846	16,23701	38,60777	12,81823	17,11953	7,858368	6,790521	5,828706	7,392725	13,01973	36,04616	11,82934	24,22849	20,31105	47,21755	11,1075	28,5425	20,41453	33,39391	17,61632	18,12521	15,11861	22,4665	8,29921	13,76879	14,0989	26,57328	11,59642	23,69246	13,15719	34,58195	9,568966	13,44468	19,58174	43,8255	9,251078	12,06558	17,11552	23,17757	10,03813	12,8509	16,29656	34,719	10,81164	22,91156	6,55504	27,04921	11,01106	9,867789	7,910933	37,22798	14,44352	6,801641
12/8/2017 10:11:00 PM	6	3,306256	11,54979	5,118949	7,151236	2,447364	10,99193	3,650116	7,201178	10,13028	38,61883	10,10203	15,10583	9,063951	36,01852	10,35333	18,80098	9,4333	26,67074	6,147767	22,85989	6,01369	21,31908	5,157632	19,92602	14,81992	38,36933	10,10085	17,68416	18,70172	36,77899	10,8638	19,01546	3,621035	18,81928	11,99464	3,581524	10,01499	31,99057	11,45004	15,76702	16,93226	34,78773	11,38698	34,00165	17,12008	39,69013	14,89701	16,99982	8,028225	2,095974	5,193965	6,526028	13,7766	44,48269	12,27875	21,47291	20,93384	46,85773	11,31535	20,1463	20,27851	32,77258	15,12793	17,72408	15,30034	23,80775	7,554156	15,98924	14,19858	30,4492	11,69623	21,25573	19,58402	35,18029	9,62547	13,60363	21,1553	47,44385	13,15726	12,71904	16,64242	23,31095	11,73705	16,29442	17,67117	38,36829	11,52257	25,09885	7,864652	22,88745	11,25601	10,48153	9,020986	30,35803	15,68813	7,20104
12/8/2017 11:11:00 PM	7	2,657839	17,24608	5,426891	7,344925	2,15835	10,65947	3,26329	6,53791	9,982869	40,79956	10,21386	16,53467	10,93363	39,50562	14,67507	20,77248	10,60953	26,2165	6,320941	20,87713	5,958568	22,04672	7,368826	20,08759	14,84154	42,21631	10,63813	21,42988	16,71889	38,86888	11,07268	19,58202	3,668007	11,29967	4,473985	3,995151	10,43124	30,48754	12,67849	16,90781	15,52477	37,1549	10,97183	33,91786	16,67627	41,99961	18,2369	17,07732	7,605065	2,675107	5,551849	5,566493	13,39896	42,11262	12,25837	23,10297	21,71454	47,43341	11,4515	20,88396	19,92968	34,28451	15,52076	20,66631	15,03171	25,47752	8,2492	13,815	15,20985	30,33992	12,29415	20,90946	22,76954	35,2263	9,810939	17,93269	21,18659	46,30643	9,885887	13,94417	16,64	26,08456	12,0106	16,80102	17,18487	37,60362	10,30352	24,8135	7,173201	24,97886	17,8737	9,600879	9,048892	31,79418	18,28091	6,275973
12/9/2017 12:11:00 AM	8	2,389478	14,96194	5,692903	7,361988	2,076149	7,39238	3,311574	5,974042	12,3251	42,82038	9,901084	17,10122	9,748632	41,13844	10,75127	20,04753	10,21904	24,99054	7,733271	18,80581	5,608768	24,37265	4,612553	13,24713	15,75085	40,11577	10,75535	19,87421	16,49674	41,4401	11,6322	20,16212	3,669457	11,25711	4,413545	2,678147	11,38125	30,45003	12,12298	16,80275	16,45861	36,37531	10,77365	27,5706	23,95364	45,60953	14,59694	18,97581	6,755568	4,359251	5,420535	4,647713	13,36912	36,16255	12,67	24,68667	23,64176	49,58258	11,56457	22,45724	21,11164	35,97355	15,44962	21,88937	15,56615	23,76699	8,823014	18,53069	15,6757	32,91314	12,38727	21,85932	18,64328	36,85649	9,637074	14,63991	21,83908	45,37033	9,803617	13,44448	17,33021	22,40025	11,67219	13,99667	17,56023	39,96989	11,67302	25,60055	7,3385	28,94963	12,24131	10,13498	9,184765	32,76588	15,60338	6,179749
12/9/2017 1:11:00 AM	9	3,077269	17,12602	11,317	7,564517	2,124019	8,05544	3,388111	6,232594	10,58342	42,59408	9,686672	17,45289	10,33585	43,26225	11,25725	21,31701	10,39829	23,94991	6,446797	21,79812	5,704714	20,13795	5,798657	16,05659	20,85433	42,10309	11,37475	19,82869	16,0092	43,42292	11,66356	22,99389	4,601915	7,16125	4,511218	1,94076	11,38843	30,6994	12,10088	19,13317	15,58866	32,55485	11,23715	27,02897	19,34364	46,7124	14,6732	20,19272	7,607482	4,253564	5,316368	3,657369	14,98336	35,94303	13,10967	31,15931	21,87051	52,33595	11,97426	24,01587	30,81945	39,14732	16,08387	19,88091	15,95519	23,86591	9,461347	15,5933	15,08683	29,43089	13,0781	22,53481	14,23374	38,93174	10,68772	16,3608	23,3488	45,68371	10,14188	13,45505	16,8319	23,34722	11,65568	14,41355	17,27412	42,41546	11,19992	26,87756	7,815056	27,55864	13,99467	11,80613	10,453	33,2684	15,92472	5,95926
12/9/2017 2:11:00 AM	10	2,217686	15,40099	4,775227	6,865882	2,613768	7,645061	4,353241	4,926711	9,867719	43,99494	10,78394	16,36543	10,30946	46,71806	11,02136	22,47811	10,21835	23,15926	6,538393	23,54263	5,77448	15,20412	4,056974	12,41511	18,35213	43,51397	11,55995	24,44028	19,51309	43,04039	12,07946	25,65547	3,653708	5,598199	4,305786	1,751768	11,25684	33,32359	12,7417	17,10592	16,65555	41,88059	11,98925	27,67393	19,44028	46,95264	15,40714	18,88276	7,344925	8,943829	5,163157	3,811823	14,04157	49,12087	14,03598	24,38274	31,54668	51,62798	12,84801	24,15672	22,44004	38,13419	16,65486	24,38812	16,49322	24,32388	9,222896	18,85914	16,72096	31,51567	13,34086	22,92793	14,50224	39,58078	10,25862	15,56138	21,42235	46,71565	11,94318	14,17185	17,78888	23,20679	11,28633	14,6207	18,59907	48,38583	10,82988	35,9357	7,089965	30,14561	13,71622	11,27293	10,37999	35,51399	17,12568	6,579147
12/9/2017 3:11:00 AM	11	2,389686	15,18284	4,867029	8,637753	3,455667	9,201413	3,471347	4,763276	10,57236	45,8935	11,1544	18,54132	12,40889	43,54188	11,97792	22,5708	10,233	23,61081	7,003827	17,90444	6,059212	7,439282	4,175578	15,51945	17,60686	46,33227	12,23226	21,25214	20,69767	49,48242	11,90381	21,71426	3,847605	4,548312	3,759602	3,182057	13,21874	43,96124	15,35533	17,40702	16,28101	43,25217	11,4964	29,33722	20,46012	48,17197	14,33942	20,77766	6,680415	1,681103	4,718585	4,164387	14,21744	37,01191	18,21169	27,47458	25,40969	55,26	12,87971	25,02259	22,84061	40,66292	18,91578	20,19473	16,56892	27,83391	9,876423	15,06141	17,35446	36,45316	13,20092	23,61496	14,60323	44,74448	10,91954	15,02735	22,68657	51,01176	11,18224	14,98232	17,35045	27,66772	11,92743	15,147	17,64092	46,2569	11,73747	26,99298	8,272616	29,98543	14,8633	10,99241	11,84564	34,62976	18,47985	6,475257
12/9/2017 4:11:00 AM	12	2,854153	14,04827	4,471568	8,382378	2,365993	7,031734	3,296792	4,303714	11,83646	54,88935	11,51339	18,65364	11,32391	44,14062	12,0376	22,40184	15,87056	22,24186	6,679791	19,0855	7,07829	6,896413	4,643084	9,467425	17,85526	47,11228	12,53468	22,17458	19,49561	53,00729	12,90631	24,89224	3,985964	7,050314	3,649149	6,390018	12,55664	36,77194	17,3499	17,54359	17,02828	38,26577	12,26645	30,30759	20,63923	48,40055	23,40904	22,30327	6,832518	2,2219	4,627059	4,255706	22,14758	44,94833	15,12551	28,81148	26,92107	55,31934	12,55229	25,93412	24,13738	42,40654	19,15838	20,02901	16,65023	26,41095	11,46365	15,25323	17,32966	33,25562	13,22827	26,55808	16,057	44,12059	11,07468	19,52331	22,69224	50,43242	17,38071	15,42648	17,74923	25,15224	12,53454	15,61685	20,91491	48,45208	12,6385	27,61335	8,022077	29,13897	15,82733	11,13982	12,49903	36,4258	19,61918	7,144673
12/9/2017 5:11:00 AM	13	2,101431	15,38924	5,39546	8,854789	2,947544	6,669429	2,80877	4,766386	12,42202	48,35579	11,59386	19,44843	12,03795	46,58192	12,37366	24,05207	10,21759	20,70423	6,451565	15,50205	8,530822	3,90777	4,36747	7,526248	18,57676	49,50859	12,86306	23,99128	24,72418	47,51458	15,46357	29,96512	3,505057	6,515667	4,095242	2,945195	12,17817	43,30881	13,5561	19,35207	17,52577	35,084	12,29049	29,89749	20,91609	46,40135	15,42599	21,97765	6,848614	1,637724	4,748011	3,224608	16,01784	38,48211	15,59557	25,82691	32,58192	56,42932	12,37048	26,10619	24,22656	41,10004	23,13585	22,81326	17,66979	26,91583	22,55333	15,68786	18,06525	32,81941	14,30371	26,76538	16,8254	42,73762	11,9697	16,71944	25,06176	51,29255	11,84053	16,53715	18,34791	26,06971	12,16899	16,07558	19,63873	45,53866	12,31874	30,81171	8,049431	35,46088	15,40506	11,58834	11,66639	38,65364	19,22228	6,914027
12/9/2017 6:11:00 AM	14	2,094731	12,15635	7,380291	7,788391	2,449644	8,324492	5,683162	3,336856	12,49102	49,75042	12,7685	20,48505	11,67199	48,51942	12,3365	23,93533	9,760584	22,63152	6,065291	15,58017	4,485868	3,371395	7,828594	6,589577	17,82756	48,15795	12,19724	25,69062	21,94898	47,73763	13,69647	25,1834	3,615163	4,672649	3,402755	1,944421	11,87707	41,1926	12,80594	18,80506	17,62254	38,8952	14,64357	37,1969	22,28124	50,23127	16,17387	23,84021	6,385596	1,987871	4,734611	3,606184	16,2739	45,15018	20,88058	24,66671	26,58868	66,03539	13,28353	25,70782	25,96831	43,31565	18,95592	21,54399	18,21045	28,62201	11,44417	16,41026	18,93547	35,53209	15,46177	27,04527	16,99782	44,7018	12,29029	18,28691	24,90122	51,65125	13,40607	16,42739	19,69545	25,7751	12,73721	20,76819	19,97644	44,9399	13,22295	38,50969	7,966125	29,36733	14,86475	12,18225	11,76282	40,04352	22,09204	6,531831
12/9/2017 7:11:00 AM	15	3,212727	17,88759	4,730535	7,837021	2,539581	13,17356	2,380636	3,208651	12,60569	52,35874	14,02368	20,83375	12,78494	50,95533	14,01725	25,51337	9,852037	21,95644	12,90893	16,09589	4,403943	9,21875	6,584121	6,884809	18,97408	51,42967	12,61847	25,78152	18,0274	50,44126	14,73357	26,44334	3,332643	3,848917	3,434116	2,268388	13,79621	44,1735	16,10943	18,28305	18,59928	39,4389	14,74794	31,12	22,11593	51,45758	20,81365	25,52947	6,317073	1,963141	6,66121	2,890348	15,08766	43,12791	14,44753	31,29276	33,07071	59,17876	13,97906	27,80718	26,61838	45,5341	19,65227	25,98745	19,29377	29,01021	11,56402	16,63337	18,48482	36,87452	14,67617	28,64342	18,19345	47,59665	12,96163	16,71765	25,21414	53,79491	13,11249	18,58926	18,91233	26,65258	12,84511	16,83652	21,74548	47,58587	14,37887	33,25998	12,8726	33,63845	16,29241	13,49483	12,60693	43,54464	20,25323	7,202696
12/9/2017 8:11:00 AM	16	2,293186	14,87767	4,565305	8,85479	2,208361	16,74113	2,595187	3,968004	12,64015	56,28398	12,12657	21,48831	14,82752	51,60098	15,37792	26,74776	9,768456	22,01446	6,051545	11,12269	3,950182	2,394521	4,795121	5,135321	23,37644	53,43066	13,99108	28,97146	20,49134	55,75445	14,51398	26,66494	3,611227	4,824823	5,168408	2,297745	12,57813	38,21743	13,74102	19,22607	19,74352	42,95432	13,6019	34,20777	22,92579	52,14578	16,52934	25,1452	6,197433	1,470629	5,601514	3,032162	16,29932	45,5524	24,81011	31,1593	29,5421	61,48064	13,7393	28,12355	27,88772	45,61567	20,92776	22,7647	19,44007	30,44934	12,32158	17,60051	19,8041	39,11908	16,06411	30,84784	18,90763	47,10716	13,67623	21,49281	25,68144	54,34744	12,33318	17,56141	24,95834	30,30346	13,49898	16,19792	21,86816	49,5182	14,55025	32,39887	9,417411	34,49097	16,96438	14,48394	12,1665	44,6194	24,30979	8,04729
12/9/2017 9:11:00 AM	17	3,063177	16,09182	7,550632	6,099484	2,716277	11,09299	2,657631	5,096569	13,21342	54,91518	13,39094	23,66607	13,00467	53,97512	14,83643	28,10787	13,85396	22,79005	5,990343	8,635747	4,063536	1,013553	3,417606	5,36852	27,92275	55,50467	13,12914	26,5538	19,81308	56,6836	16,14521	27,4321	3,569091	6,310648	3,545604	3,102619	13,31157	44,42363	19,14719	19,38357	20,80639	46,03172	14,24286	34,47164	25,41238	53,18876	18,43204	26,19736	6,048712	1,302429	4,478753	4,406015	19,10671	44,69068	18,51479	26,77712	33,71236	69,14249	15,65768	28,45684	29,97016	48,7732	20,23673	30,87844	20,22208	31,50482	11,22486	19,38142	20,04801	39,4351	15,78353	30,57948	19,20058	49,07535	13,58891	18,50706	26,54765	55,57913	13,73404	22,96398	20,43601	29,08454	13,48627	17,24331	22,80877	48,54575	15,28211	32,57723	9,072309	36,58081	16,44694	16,70459	12,68885	46,71412	21,82755	8,776318
12/9/2017 10:11:00 AM	18	3,876202	15,89992	4,799057	6,482027	2,195997	9,530698	3,590434	3,816797	13,65329	57,90665	14,10402	24,35476	12,99714	56,03717	15,27631	28,69585	10,13311	20,07619	10,49493	22,47631	4,340323	0,4736544	4,127846	4,90212	22,09072	57,25111	13,43529	30,12199	20,6786	59,30752	17,72981	37,06393	3,17805	4,398901	3,339136	2,472715	16,08332	40,04607	15,26622	19,81184	20,25855	44,74373	14,22352	34,29818	24,3502	61,4729	22,46222	26,58536	6,023016	1,3427	4,301572	4,437307	17,10033	44,72438	22,7082	28,31572	37,07187	68,24174	16,35458	28,41954	28,96828	50,00512	20,93605	23,3908	20,6335	31,55601	11,50765	17,93546	21,12801	40,06038	15,69726	32,72954	21,5328	54,38128	14,47212	22,48715	27,9425	57,96158	13,86854	18,76257	21,48624	32,14584	14,3797	16,57328	22,50318	54,34447	17,26936	33,94238	9,426186	35,12137	17,65888	15,09878	12,92758	45,94994	25,52643	7,958112
12/9/2017 11:11:00 AM	19	3,201329	13,66276	4,941009	5,838169	1,920452	12,36537	3,490274	3,418504	17,80158	61,55124	14,22752	24,90723	14,4992	56,42532	15,76073	28,75345	12,12119	19,27961	5,778832	16,55546	3,669458	0,9640943	6,226306	3,304114	22,10668	59,12943	14,60641	29,61276	24,08447	53,47176	20,18216	30,0132	3,069048	5,58763	3,533032	2,567695	18,81569	43,97879	15,60366	20,37785	20,45798	44,34648	16,63309	35,42834	24,59404	61,54551	18,07789	35,8504	6,006231	1,546889	4,344055	3,943828	16,81483	51,11537	17,92661	29,8164	32,4931	66,99733	16,36798	30,91927	30,54515	50,41384	22,38976	26,06101	21,7928	40,60207	12,65114	18,66607	21,09078	42,73099	17,34955	30,28086	20,17649	53,87675	14,50583	19,74138	31,46068	59,266	13,81541	19,92595	21,8835	32,10419	15,63446	17,28296	24,54672	54,85508	17,19572	34,85377	9,740067	36,17077	16,20676	16,34623	13,1795	49,93583	24,0741	8,906872
12/9/2017 12:11:00 PM	20	3,687762	16,42518	8,246644	8,596581	2,183148	10,09222	3,771897	3,249821	15,3308	64,95586	14,51067	25,3672	14,178	60,56421	17,16968	30,34856	10,04725	18,48792	8,667455	17,54766	4,086538	0,6079382	4,050067	3,259076	24,19022	60,71825	15,03433	30,15832	23,41125	58,80043	18,48461	34,6618	3,652465	4,964357	4,310483	2,818717	14,27159	40,92147	22,94596	20,17635	28,90342	45,77061	19,91932	39,42107	28,94811	59,99165	21,83577	29,12073	6,080419	1,754877	4,351929	2,999558	19,28202	46,70929	17,14032	26,99519	40,07564	69,1177	17,63083	29,61725	31,17685	53,30481	22,32952	34,26012	22,56597	33,95467	23,74019	19,15154	20,56905	43,22033	16,40549	32,85229	22,07442	57,87751	15,13712	26,78347	30,65705	61,00388	16,6563	20,93577	21,51125	31,66474	15,6011	17,57888	24,04786	55,55372	17,04527	36,00817	10,44913	42,30666	16,76199	15,97086	12,98706	50,2379	23,07534	9,214674
12/9/2017 1:11:00 PM	21	3,608394	7,983187	4,921875	8,281458	1,91092	8,640446	3,621242	2,78107	15,80328	65,69623	15,10748	25,59268	13,60964	60,47967	16,57051	30,47276	10,56836	17,14316	6,963418	10,02535	3,656126	0,5792717	5,886384	3,37243	23,79884	64,15569	15,77331	28,44834	22,97407	60,66727	18,51915	32,99092	3,32456	5,378606	4,794775	2,314669	14,24473	38,77183	17,62966	21,14141	20,97066	45,59799	18,23587	35,13795	32,49959	58,66373	19,84866	29,50425	5,57119	1,398859	4,370787	2,056325	20,27036	46,39748	18,94279	27,19323	35,22208	68,99246	17,81975	30,60739	33,0084	54,22158	22,85208	30,60629	26,79259	35,8629	12,09155	20,16122	22,71766	43,61772	17,60568	32,73472	21,29055	55,57885	17,36427	21,04222	31,60443	66,07752	14,77585	21,72338	22,31978	32,10669	16,67212	20,26622	24,49519	57,45649	17,99306	37,52991	10,45645	38,52316	17,73983	16,49252	13,84857	50,23182	28,35212	10,33398
12/9/2017 2:11:00 PM	22	0	0	0,4240578	0,1702724	1,955612	9,113754	3,389907	3,070499	16,73664	66,19625	16,66542	28,32878	14,56337	63,70448	17,37173	35,41563	14,3826	14,7601	9,247141	19,1706	3,774177	0,1908571	4,642808	4,382668	23,4567	65,16074	15,62576	30,80087	24,46749	59,76528	18,68244	32,31578	3,497044	5,644065	3,345698	1,908433	14,49719	47,24103	15,816	21,378	21,65023	51,30956	15,92127	36,26928	26,84275	62,1073	19,93451	29,84071	5,377017	1,316727	4,686671	3,09212	18,9305	48,21204	23,89244	35,10134	39,46853	70,13449	17,02151	33,19276	41,50496	55,36542	24,40194	28,62643	24,52856	36,75515	13,26419	21,07192	23,85244	47,43452	18,78661	34,80072	29,54078	57,40385	16,54371	23,14724	37,63318	64,05807	20,74167	22,51734	22,8268	37,0899	18,32684	19,78483	25,24156	61,82071	17,69431	38,3448	11,27507	41,58619	19,73482	16,42435	13,7098	50,86656	23,99239	9,65607
12/9/2017 3:11:00 PM	23	2,987469	9,89466	4,835254	8,217701	2,354872	9,655449	3,63637	2,719247	17,53806	68,49407	17,69887	28,85016	15,08199	67,11884	18,02366	32,84877	10,86967	16,12608	6,355618	12,5011	4,124738	1,428562	3,7156	8,778529	24,94018	65,69374	15,37722	36,02378	28,15201	60,76186	21,06357	34,01705	3,17508	4,915452	3,013511	2,801586	15,00104	39,30924	18,24885	21,36771	22,17355	53,04646	16,23142	37,72381	28,16479	62,00583	24,81736	29,42695	5,407135	0,9169154	4,390473	3,339619	24,09483	54,25952	16,46669	30,69194	35,4586	76,30775	17,34948	34,77848	32,76097	55,39133	24,01954	30,25316	25,52463	35,73787	13,88152	21,65285	22,7705	46,70853	19,0815	36,00223	23,92442	58,33036	16,83328	27,25471	33,62732	65,43435	16,85676	22,98125	22,61253	35,02777	19,02458	21,05134	26,02316	63,11726	19,52096	41,11102	11,16379	43,31047	19,90827	16,40563	13,49663	51,21242	26,05908	9,949091
12/9/2017 4:11:00 PM	24	2,450403	5,763429	4,953927	4,566548	3,098544	9,065954	4,090269	3,259698	18,4507	68,97263	17,15124	28,45463	18,66856	68,98009	19,09227	37,73831	11,24199	10,40036	5,227882	11,19267	4,099386	0,4339357	4,153888	16,75916	24,79505	69,15776	17,25485	33,12693	26,8424	61,84115	22,59318	35,74139	2,685262	5,310083	3,120303	2,424776	15,33177	45,72716	16,36985	22,01688	28,36953	49,44131	18,52295	37,17203	27,96702	70,21165	22,68768	38,6962	5,769024	2,970684	4,424458	1,88771	18,00819	54,23685	18,08128	30,27264	39,50452	70,6107	17,30997	40,55061	33,18613	55,87637	24,99986	29,72466	26,54634	39,45044	13,58311	22,26673	23,9718	46,23923	19,87704	34,73779	26,34118	61,91611	17,45068	27,54939	42,9876	66,94359	16,8118	22,32662	25,39256	34,35939	18,53441	20,69947	28,98445	64,30695	18,69598	41,07082	11,62543	45,86655	24,85467	17,65204	13,94369	61,20523	34,95628	9,542303
12/9/2017 5:11:00 PM	25	2,763387	7,61066	8,059309	2,366061	2,644023	17,71586	3,114431	2,51796	19,15285	71,34912	17,69721	30,0934	14,88485	70,18851	19,10208	33,91965	10,1309	17,93	5,992553	9,688399	3,696535	0,5177249	3,858794	8,340794	25,48809	69,96975	17,54055	38,33927	27,06744	64,20826	20,89398	38,38811	2,65998	5,297925	3,231999	1,925218	18,73315	47,80794	17,05874	23,34004	32,65639	53,80492	17,34244	42,61522	29,20383	67,98692	27,08783	30,76881	5,341512	1,108394	5,215034	2,02227	19,29909	50,94227	18,14586	38,27414	38,07955	72,5974	18,71829	33,81742	42,62945	58,03306	26,21954	33,96835	27,28573	39,79008	15,11418	23,39633	25,2734	48,63099	21,00817	38,0678	34,75271	66,37765	18,83338	25,03406	40,02466	68,53531	17,24504	23,55341	25,16461	35,26097	19,1112	22,3231	28,83379	65,7204	21,03739	42,97262	12,3872	46,44921	28,79455	17,91508	15,52871	54,16535	36,00416	10,36161
12/9/2017 6:11:00 PM	26	3,368148	12,01046	5,800177	2,141564	2,874876	9,534911	4,522615	2,759035	20,14202	74,16585	18,03465	31,56119	15,32742	68,23083	19,80776	36,96653	9,859155	17,83744	5,439116	13,75449	3,513898	0,3731488	4,188978	9,6321	27,88627	69,71541	17,82107	33,01068	28,41353	71,00375	20,04946	36,90138	2,778169	2,960115	3,012821	1,268029	15,75873	41,79397	18,84367	22,49102	24,81812	54,6147	18,08763	39,43026	30,81324	71,4189	28,68286	33,09855	5,391247	1,413434	3,91295	2,315084	27,08202	50,10085	19,24286	40,75293	40,45411	73,88407	19,72093	35,0679	36,18832	59,70414	25,69042	34,07687	29,50106	45,28729	15,88224	22,67373	25,69767	53,58103	21,41565	37,76974	24,81688	61,92405	19,32651	30,80329	37,73714	70,10818	16,1287	23,24125	26,00623	40,13311	19,6627	20,78346	28,80319	66,67641	21,65589	42,84435	19,61276	43,86536	20,88894	18,44607	15,72979	57,13942	27,97731	9,711192
12/9/2017 7:11:00 PM	27	2,444187	3,486129	6,336484	2,309419	2,990923	10,00939	3,115329	2,539788	20,01347	73,71677	17,30935	33,48095	14,91621	70,85806	23,32325	41,18161	11,87258	8,344179	5,370317	13,45581	2,743286	0,2048105	3,828125	9,920424	33,96931	72,20264	18,92684	33,71926	28,68549	71,29871	20,28183	38,59113	2,551393	3,319449	3,019521	1,641523	16,82078	41,24579	18,97781	22,7082	32,22142	51,26022	17,64043	40,63031	32,8534	70,16323	26,21436	33,58408	5,237483	1,984693	3,860246	2,913006	20,2993	51,78969	18,22758	33,22198	39,0674	73,41071	19,41624	36,59649	38,2932	61,16766	26,38028	31,32315	29,32402	40,82221	14,63935	22,99659	26,31936	53,35426	22,56258	38,50554	24,89224	64,73592	20,27395	27,96433	37,9253	71,38869	28,41989	24,32002	26,61272	38,35972	20,26311	20,94331	28,78467	68,74094	22,65169	43,57745	14,84714	46,73637	20,94524	18,45187	21,97882	61,98552	35,7128	10,33122
12/9/2017 8:11:00 PM	28	1,849304	7,973033	4,891344	2,848212	1,836594	10,42951	3,967175	2,796682	19,49478	76,20324	16,61313	30,96555	16,19923	75,9297	21,08829	38,83606	13,12072	9,445596	5,96513	17,96164	2,793366	0,7342092	4,016288	7,888968	27,66047	73,94079	19,15499	35,80294	29,88921	73,59644	20,10769	39,29673	2,6787	3,271648	2,967161	2,708264	14,97589	52,25534	18,34073	22,80124	25,90683	57,09473	17,16761	42,04768	31,86257	70,79176	24,95234	34,57567	5,384408	2,404813	3,807748	1,634753	18,48654	57,24241	22,80863	32,64845	38,38044	76,93481	21,19536	36,92854	40,25351	63,65371	29,08612	33,2751	28,76527	42,62593	15,79803	26,19039	25,55171	53,2561	22,8851	40,84632	25,66195	66,61674	18,96428	34,977	43,94949	72,23351	18,51832	24,94826	28,3285	38,05544	20,68765	20,80978	31,05023	71,1544	22,34313	53,92601	14,63804	47,13099	24,15686	19,59197	16,8051	59,68011	29,63487	10,91975
12/9/2017 9:11:00 PM	29	3,229374	6,81449	5,623826	4,600671	2,489431	10,08745	2,987954	2,345822	21,12069	77,3289	17,97642	32,97476	16,30512	73,71035	24,23464	42,51527	11,72987	8,808301	5,898057	6,163931	3,220256	0,7743424	4,262199	5,764188	27,94285	75,05105	20,8495	35,18375	38,0676	70,01236	20,67481	40,82269	2,659704	2,105576	2,821065	1,372195	15,36016	43,80547	19,96968	23,8923	29,70443	57,86824	18,39439	43,03037	34,04772	72,42236	24,6292	36,8357	5,266288	1,389465	3,993562	2,617222	25,49065	65,14956	26,2529	33,43439	40,52332	78,45684	21,7182	40,72116	40,83292	64,70594	28,33437	35,33335	29,36685	42,12015	16,65734	24,85612	26,9027	57,05792	23,78115	42,53751	26,04595	69,60185	19,59446	36,13562	39,48138	74,78663	19,95925	24,66678	27,35763	39,72639	27,30196	21,02371	32,90147	73,11457	28,29133	45,7483	13,83862	50,91948	21,74915	19,52013	17,79198	61,51574	31,87445	11,32025
12/9/2017 10:11:00 PM	30	1,852619	3,428866	8,584701	3,05551	1,777119	10,59184	2,956938	2,658253	21,11205	81,03697	20,07675	33,41712	26,70079	76,94325	20,5035	37,88496	13,83089	9,277881	5,218626	6,126562	3,119198	3,07271	4,030173	11,3581	30,4818	76,53059	21,9045	37,30624	33,23014	71,85131	22,44446	41,5263	2,531015	3,285671	2,775199	2,314945	15,44105	44,56344	19,20652	24,01843	27,02123	57,7437	20,10196	45,598	34,51094	76,65624	27,1328	41,59925	5,083168	2,010044	4,384463	1,824851	22,20684	60,28701	22,70419	35,35498	41,10695	80,99933	20,62763	38,48558	41,44473	66,95016	28,34639	35,47207	29,71886	46,34837	16,87673	23,93733	27,58303	57,8786	26,00623	44,13441	33,92276	71,64319	19,73689	30,51835	41,88668	77,07961	25,31713	25,87526	27,7895	41,07116	22,07152	22,44854	31,51691	75,46371	26,88515	48,19573	14,71465	48,77418	26,48299	20,36721	19,6158	66,25974	39,83008	12,15372
12/9/2017 11:11:00 PM	31	4,778612	3,334508	8,572958	3,631811	2,100741	10,70865	2,981944	2,577641	20,58341	80,74906	19,95897	38,45166	17,61943	79,39738	21,52596	40,84991	9,587478	9,088198	7,472232	6,556836	3,004048	0,9332864	3,954534	5,464813	29,73302	76,18956	22,53357	37,67393	33,48765	78,19878	30,36141	44,69199	2,996657	2,127611	2,466844	1,328954	16,11724	43,92974	23,75111	29,67134	30,0994	57,09792	22,27267	45,76115	36,44183	73,09184	30,72537	38,30943	4,985632	0,8296723	3,870952	1,721513	21,01093	55,33544	20,01824	41,39492	41,37544	79,67908	27,45379	39,37749	42,70088	69,89127	29,67382	34,44124	30,6764	44,79795	19,3531	25,49541	29,04758	59,39441	26,10791	47,09169	31,78617	70,39394	20,79223	28,74116	45,22194	75,86276	20,47428	26,60346	28,7625	42,34658	22,37186	26,93454	32,58358	77,41393	26,94159	50,09194	14,4047	51,47581	22,29243	21,77663	20,22505	66,56153	35,29585	12,25837
12/10/2017 12:11:00 AM	32	2,865274	3,37768	4,298188	3,36269	1,753841	10,73787	3,018278	3,656264	21,14093	83,27988	20,22008	35,07937	18,64335	80,76302	21,6438	43,46127	12,34569	9,562334	15,06859	2,567419	2,941396	1,361903	3,968418	5,644549	30,53873	78,19062	23,37706	38,99688	33,834	76,41806	23,57786	44,49505	2,660394	1,801227	2,465738	2,220588	16,41129	46,04139	20,79603	23,61185	27,31529	55,44941	24,76763	46,48797	37,98927	76,44183	26,16911	40,96216	5,585281	1,873481	3,653639	1,34567	20,4673	55,2419	20,49714	37,65598	42,65397	81,61797	23,83759	42,10765	44,92809	66,93192	31,1611	35,33136	31,22175	44,44021	17,16968	26,11247	30,16585	62,51388	25,61126	47,23599	31,26575	72,71338	25,85937	34,12964	49,57298	78,92187	21,19066	27,59567	28,56032	42,87757	22,89747	26,17505	35,17546	79,43103	27,0021	56,94401	15,82891	55,41418	24,80886	22,77831	21,2433	68,24685	34,13966	12,95224
12/10/2017 1:11:00 AM	33	1,660243	7,454548	4,42584	3,364003	2,64879	9,784276	3,172041	2,357427	23,41602	84,21889	22,13714	36,93067	19,92878	80,30325	22,45041	47,46312	11,06785	9,574768	5,537067	20,44817	3,404344	0,6591927	3,561215	5,113838	32,58918	81,38436	23,71422	43,76299	40,44368	80,965	24,35372	45,50364	2,191023	2,894424	2,465048	1,900834	16,06032	47,75641	18,93063	24,34032	36,05548	58,65192	20,98454	48,65185	40,31886	79,4751	32,24118	40,18679	4,989708	1,22009	4,616559	2,491434	24,07307	53,39467	21,81656	35,07405	46,83003	81,97123	24,46017	40,43208	49,03293	69,42487	32,36205	39,21972	30,99981	43,26564	17,73893	24,97451	35,81282	63,92981	27,0108	49,86848	38,2695	75,51082	22,75137	29,91607	42,86106	78,38914	21,93344	29,19913	29,81895	42,20477	23,98977	24,38094	35,59302	78,14649	27,13756	53,48896	20,92051	54,1941	29,87988	23,55196	20,3201	70,30503	34,90171	13,80098
12/10/2017 2:11:00 AM	34	1,682416	11,70777	4,093792	3,460433	2,831565	10,44029	3,773002	2,250359	24,05311	87,17707	22,40986	37,65204	20,82774	84,55149	28,64722	45,0447	14,2088	9,644605	4,538227	3,766026	3,834066	2,358739	4,401802	4,79367	32,30783	83,82032	24,51888	45,70748	39,59487	80,1843	24,67265	53,67083	2,715241	2,119253	2,66523	4,228352	16,92909	59,42039	20,43712	24,40374	28,08943	58,46969	21,9601	50,98317	39,20286	78,47495	33,91952	40,59046	5,071079	0,9861296	3,612539	2,048519	25,17138	57,2259	21,65796	41,77623	48,42044	86,57279	23,99882	43,70137	48,85023	70,02859	31,50482	40,8678	35,77538	48,06525	23,79007	26,73878	33,62933	66,8862	26,75985	50,75819	32,7848	77,96495	22,07587	34,85563	43,18827	81,32281	26,92756	30,44927	30,30241	41,04236	22,85747	26,09982	42,64762	84,97313	29,56019	57,21582	26,35451	56,59497	29,33618	25,79617	21,06722	72,60017	36,43312	13,68479
12/10/2017 3:11:00 AM	35	1,948152	3,802636	4,168739	3,648113	1,812693	9,683839	3,236765	2,687541	25,19846	87,73493	22,55008	43,28132	21,28454	84,49332	23,56584	51,20759	18,97429	9,618423	10,99545	8,753178	5,183052	1,474773	3,776595	9,470187	34,59957	83,65032	24,4925	45,08531	33,38935	79,38979	26,57963	48,43508	2,233228	1,694435	2,597466	1,223544	20,68461	56,23798	20,69118	26,05874	30,59012	59,75541	21,0599	53,05599	41,59048	79,49374	30,69408	44,78407	4,995924	1,065843	3,551337	2,975036	23,3953	55,65223	23,21625	37,83357	46,28703	85,28687	24,33134	45,70596	48,55804	72,53358	39,63721	43,19477	31,74141	47,5078	18,76879	25,24854	34,08578	67,12769	28,09261	52,58857	36,32474	78,55679	23,64563	34,25971	44,98294	83,08784	22,0986	31,29027	31,41896	42,86362	26,53273	29,15093	37,25348	85,508	29,35083	59,00102	17,24532	57,44342	30,55185	26,89835	24,34737	74,38986	38,88995	14,09773
12/10/2017 4:11:00 AM	36	1,648361	6,027022	4,075003	5,007185	2,344993	10,52546	2,880886	2,809184	26,25062	89,45638	23,15885	42,27778	21,63006	84,35269	30,67964	48,88552	14,20542	10,52912	4,430813	4,778612	3,851266	15,74561	5,00083	10,29558	34,66028	85,36127	25,776	47,74764	35,7523	83,06352	28,26536	49,4409	2,372485	2,07532	2,417385	2,125056	17,65659	53,83532	22,81816	22,87426	30,21932	61,06958	23,28567	52,99749	45,5705	78,90342	32,03588	45,33226	6,016109	1,416059	3,437431	2,400116	22,92648	55,4948	21,48741	36,41786	51,92792	84,93494	24,67949	49,42322	50,91271	74,75271	33,87606	42,21603	32,56673	51,56989	20,35125	26,85511	34,7134	69,1358	27,31909	56,26292	44,32623	79,80666	25,53741	38,85369	50,46502	85,98889	23,02732	32,52073	34,47199	44,81121	24,50203	26,69153	45,73387	82,18122	29,08571	58,04799	19,10961	60,98337	31,41793	27,35936	22,58172	75,04373	43,429	13,84615
12/10/2017 5:11:00 AM	37	1,87797	7,739694	9,414787	4,819988	2,462492	10,28072	2,86783	2,89622	27,08858	90,83195	27,12906	42,72539	23,85189	87,03864	25,10852	49,60482	15,48851	11,07531	5,576439	4,339565	4,304335	2,219206	4,075072	12,32089	35,93874	87,58102	26,53508	47,73666	39,8718	81,4633	29,80126	51,89034	3,796281	2,432997	2,776995	1,125111	19,01539	46,74936	22,64326	25,35063	31,2605	63,25293	23,26357	52,98955	41,93834	81,09175	32,50954	45,25054	4,891758	1,618175	3,491103	1,491075	21,94477	62,67759	28,03831	35,34082	49,65454	85,16744	24,93769	45,16151	53,56198	74,3627	42,15165	43,6897	33,7234	48,37464	25,65388	26,72318	37,30472	68,86459	29,91096	53,63243	38,69011	81,26126	26,54233	38,36179	48,83676	85,36852	25,70996	32,75482	35,64986	47,58379	25,51213	26,85552	39,63535	84,68038	31,74763	59,62382	19,50037	59,55944	30,64103	27,81637	23,48655	77,28096	41,68567	14,00731
12/10/2017 6:11:00 AM	38	1,952227	3,094814	4,479443	5,66092	3,944104	9,591	2,907825	2,637531	27,5592	93,18448	24,65766	43,16375	22,39024	85,32756	25,58832	50,65131	16,59773	12,26321	4,349165	12,87322	3,849815	7,893871	6,054861	14,38336	40,7923	89,32658	27,20967	49,78587	44,34136	83,96581	32,76062	52,6269	2,077807	1,432015	2,745496	1,871892	16,88729	55,84715	21,32433	30,53651	30,95201	64,70988	24,71085	54,31725	46,3713	80,99304	32,82431	46,14259	4,799197	1,673022	3,883939	6,122141	22,86535	57,02428	24,51212	40,31161	53,19167	85,57658	25,36776	47,43459	54,4572	78,23462	34,80576	42,86645	35,39242	53,58753	20,91747	30,95961	41,10314	73,78488	39,03273	58,65496	37,114	84,67036	31,77394	37,69411	48,39246	87,52058	25,5312	35,57727	33,19698	45,0266	26,20973	29,50231	46,99955	88,53904	32,98264	63,86336	22,67435	62,12429	33,73971	30,0027	24,1666	78,16734	42,44667	14,38944
12/10/2017 7:11:00 AM	39	1,613547	3,691976	4,531112	5,34462	1,724345	9,407536	3,059101	2,782659	28,62974	92,8219	26,30194	45,47261	23,59637	90,90788	28,03893	51,35072	16,99374	11,44314	4,412163	6,336621	4,088404	2,065719	4,300881	6,332616	39,12184	90,65594	27,61445	51,08637	39,76646	85,26525	34,66656	56,06282	2,546074	1,955888	2,306587	1,198193	17,13459	50,10065	21,37724	25,63764	32,49088	69,1753	25,72351	54,98101	44,93134	82,52666	35,00159	47,4743	4,684253	1,316658	3,854374	4,618977	25,4798	57,71711	22,58655	41,84295	53,87856	89,72626	25,28605	49,5499	54,57145	77,57274	36,77028	46,81091	37,06738	59,84464	22,10461	27,47368	44,46791	71,18674	31,95361	59,02154	40,151	84,57201	30,74015	37,46912	52,24062	89,61372	26,90547	34,58472	35,45348	45,61043	27,53537	29,78075	45,94586	88,40186	31,23805	58,48254	25,01181	61,39133	33,66856	30,41446	24,44207	78,81023	42,52846	15,28404
12/10/2017 8:11:00 AM	40	1,681449	3,734251	5,283695	6,838114	2,135486	12,81533	2,925094	6,497983	29,28797	95,3936	25,84287	48,22792	24,14505	89,97478	28,49463	54,47461	19,356	12,08803	4,218819	14,77985	3,888083	1,938895	3,648044	13,69736	38,92808	92,50401	29,49436	54,85094	46,14024	83,56342	33,02726	60,40913	2,090103	1,617553	2,22639	2,315429	17,37801	45,30746	24,06257	28,32111	32,37138	68,31953	28,41685	57,2514	46,3065	81,74603	35,11073	50,32266	4,837533	1,490385	3,86515	1,770212	24,01967	61,62867	22,55499	43,41283	56,03144	88,95025	25,97881	48,27897	54,87242	78,35537	37,61515	46,12028	37,87156	56,03068	22,45178	29,23153	39,70256	77,6711	32,33325	65,646	42,75282	87,17341	30,30829	39,1362	56,83321	90,33668	29,66484	38,78157	34,51736	47,2811	28,68176	29,39635	45,68676	87,64417	34,68107	63,64494	21,03414	63,1641	33,02381	29,6701	25,37957	81,50958	46,40044	15,78505
12/10/2017 9:11:00 AM	41	1,910367	8,905006	3,721265	6,25228	1,778501	9,110438	2,820927	6,602219	30,1492	95,53479	28,94425	48,21639	25,56096	92,59602	38,22841	54,87035	16,54378	11,6333	3,873025	7,528873	3,69695	1,057969	4,156098	5,790023	40,56677	93,39674	29,57829	52,79669	45,00919	85,17138	34,3969	61,27106	2,458485	1,742789	2,283032	1,438163	19,21102	52,37415	22,65632	25,86013	38,10248	71,37897	25,68883	60,36866	46,5578	85,73952	43,47383	50,35007	4,802028	2,13141	3,668214	1,743065	26,62315	64,93398	24,09807	37,43535	53,42735	91,11848	26,57659	54,43613	58,9073	81,23998	44,45547	46,38103	38,89022	52,7142	24,48766	28,90321	41,25069	77,39653	35,85986	61,73747	47,17306	88,14787	29,57932	42,01785	59,09613	90,19701	26,4144	36,54599	34,84278	47,44011	32,99755	30,36182	47,6414	89,89329	34,52656	64,33936	20,48844	64,87193	35,4099	31,6074	25,37681	82,8384	48,92166	16,29518
12/10/2017 10:11:00 AM	42	2,331731	3,212243	3,598862	6,717093	1,862635	9,467425	3,214937	3,464716	31,06529	96,16303	28,20002	49,89397	25,51531	90,32494	33,64196	55,15944	16,02233	10,72281	3,906734	10,18478	4,926572	0,3942861	4,577877	14,14049	41,98835	94,01871	29,89493	56,38063	51,23632	86,87327	37,30942	61,06274	2,85885	1,398444	2,121532	2,099566	19,66609	56,57556	21,36356	26,85864	33,78109	70,54011	31,33815	62,32427	50,60463	84,8394	38,95489	52,33877	4,901912	1,973295	3,476528	2,185428	24,78911	65,13402	21,2681	39,96491	56,06377	90,642	28,74945	54,96221	59,98736	81,76662	38,9258	47,64962	40,94606	52,65072	28,55956	30,82394	44,39842	78,00889	34,87532	61,9925	45,604	87,98153	29,86212	45,00456	52,6624	91,62011	25,80038	38,59251	35,23299	48,65412	29,93604	36,83093	47,8605	90,71763	34,84134	65,59986	23,08611	70,11349	38,69087	36,65824	26,615	85,72254	54,42226	19,18677
12/10/2017 11:11:00 AM	43	1,411155	3,28346	3,661652	6,128426	1,795424	10,13242	3,090186	3,810856	32,33111	96,49584	28,98797	50,07688	25,61775	93,24879	31,93586	58,44088	14,72639	10,09284	4,409538	6,320043	5,051254	1,2089	4,110438	17,54151	41,65928	94,9866	30,41598	56,6427	48,23124	87,01232	36,96729	61,86975	2,412274	1,410878	2,16878	1,864293	17,19655	54,82268	21,32205	26,98041	33,65544	77,81782	27,18405	59,06686	49,117	88,56046	41,45121	60,2211	4,669333	1,04961	3,838624	1,373094	27,38713	62,99237	25,05561	37,61902	55,81758	91,82664	27,86106	54,14305	61,83328	83,78682	40,39753	50,90801	40,26677	54,89355	23,37899	31,4935	44,5135	78,35371	40,58922	62,60086	51,69962	88,70807	32,03836	47,75475	55,62445	94,78946	26,94657	39,79325	35,32859	49,55163	29,55287	35,56919	47,1033	92,79288	35,09685	66,31693	25,75079	67,96523	41,19143	33,8358	27,4209	85,05575	55,17386	16,62425
12/10/2017 12:11:00 PM	44	1,75985	3,222812	6,087879	7,87073	2,225976	9,262129	2,878053	3,58705	34,27628	97,3119	30,68386	52,04195	26,13126	94,37245	31,65838	60,17104	13,96186	9,440692	4,180965	15,07951	3,342244	1,101832	3,544913	6,242678	43,04163	95,74098	29,70132	57,12105	47,08084	88,29727	40,96637	63,73377	2,722425	1,138649	2,100119	1,85483	18,4596	54,92726	23,09219	25,53486	39,82752	75,06866	29,81985	63,6964	53,06988	87,0296	43,73874	54,14926	4,628786	0,9446148	3,306118	1,871339	28,0745	61,39334	21,43865	42,00652	55,37855	92,25789	28,40731	54,69924	60,07468	83,73466	41,00775	48,87268	41,54689	54,54375	22,96992	32,06068	43,26301	82,04493	38,72105	65,87244	47,18439	90,71722	34,59515	48,19698	57,69494	93,85092	28,71567	44,97569	40,35546	49,87973	30,6909	32,9329	47,03049	92,7158	36,87106	67,94028	33,69889	74,02609	38,87067	36,1341	27,17161	86,13181	51,66163	17,78715
12/10/2017 1:11:00 PM	45	1,864846	3,128523	5,835406	5,315539	1,687528	9,148431	3,610259	3,651843	37,05053	96,98235	31,31293	54,11376	26,20392	95,11177	34,10263	60,42813	17,80919	11,6389	3,963583	18,33423	6,657479	0,9207836	7,261549	5,343585	47,59035	95,8189	33,45035	60,71826	48,88338	89,91214	38,75097	63,61834	2,584963	1,846886	2,074285	2,112345	18,44862	57,5679	26,66383	28,38051	43,74834	77,99403	29,25986	66,54703	56,23701	88,23911	40,08268	57,01239	4,7907	1,791142	3,548989	1,587851	29,47212	67,04513	28,7862	38,84401	57,07711	93,16355	28,73895	56,60499	61,95575	84,09152	46,32032	51,78279	43,43122	53,1878	27,56472	35,16938	45,37135	81,16159	39,30772	67,30811	48,45125	93,0314	39,57622	48,84747	61,54061	94,22283	30,29716	41,8301	38,19477	49,86131	30,94227	32,59125	53,89554	93,93941	43,97028	68,77267	24,58686	72,90935	45,39898	34,92954	27,58558	87,26203	51,48058	17,71345
12/10/2017 2:11:00 PM	46	2,031941	3,873369	7,446396	4,401595	2,460489	14,0366	2,769604	3,064489	34,72604	97,15593	30,99566	53,16934	27,5152	96,48251	33,99515	61,64671	16,08208	11,4631	4,159206	4,07894	3,41284	0,4607371	8,485093	6,198538	46,74722	96,71481	32,3327	61,21304	50,39284	89,17709	38,92821	65,75977	2,587312	2,290354	1,980065	1,156195	24,08226	55,59496	24,32057	28,65764	36,9992	77,65598	31,05479	64,465	52,41228	90,07301	41,48168	59,38011	4,800854	0,9958693	3,526056	1,443206	26,45135	63,2139	24,20003	46,60623	59,69552	92,7187	30,85551	56,98089	61,74445	85,83347	42,38154	51,64373	43,20713	55,8803	22,86389	32,61639	47,15656	83,10947	39,40685	67,66751	48,50616	92,97773	38,25694	50,82194	66,27058	95,40134	30,38151	43,01572	44,1094	51,06301	32,20774	31,26216	51,69118	96,6313	40,54536	73,26322	33,78903	74,1056	42,18557	36,80136	27,70094	89,42219	55,19101	18,36331
12/10/2017 3:11:00 PM	47	2,427125	4,728255	3,568261	4,627404	2,119115	11,59393	3,19159	4,10512	35,50688	97,95279	31,65561	54,24376	26,47844	95,87319	34,4563	62,35453	18,27358	9,992885	4,459687	4,252045	3,431697	0,6254145	3,932913	6,853794	47,4723	96,78914	35,14202	62,72844	50,44713	89,7646	42,44847	66,13451	2,437072	1,830584	2,36095	1,651332	17,68381	62,32192	24,71231	27,53599	38,65841	79,53816	31,9637	63,48109	53,83855	90,00814	41,39285	57,66386	5,384062	1,686975	3,400061	1,147767	27,1013	67,79682	25,9031	43,13474	58,52557	94,98626	30,83133	57,85408	63,6725	86,81892	43,59278	53,73847	43,86978	56,76676	24,28099	32,60154	48,95399	85,96381	40,47939	77,34928	51,05693	93,31772	38,16438	52,20359	68,34901	96,75896	31,65817	43,18496	39,20687	52,04411	31,01535	30,67211	50,14479	95,3375	39,68453	72,57088	27,08202	76,53149	41,87168	37,93269	29,70255	89,94004	54,48027	18,82923
12/10/2017 4:11:00 PM	48	1,645391	3,505747	6,551517	5,459908	1,800398	8,847053	3,475492	3,266123	36,32578	98,16383	34,34467	56,93476	27,72132	97,19579	34,81737	64,0435	15,7711	10,81724	12,14606	4,893071	6,409981	1,262157	4,814876	6,283846	46,29207	97,15593	34,83498	64,13766	53,49249	88,73634	41,42774	70,22663	2,283447	1,454465	1,906844	0,8941894	21,23225	55,05056	22,75814	32,29961	39,33549	79,65427	33,22399	69,41866	55,70154	89,23768	42,98982	61,13596	4,869308	0,9055178	3,658613	1,986765	28,76036	68,24596	23,88166	42,91936	60,77407	93,93775	33,94134	61,03296	65,29772	87,60859	48,76568	56,24704	43,36718	58,11609	25,88514	34,23589	49,41071	86,48721	43,12922	72,56266	51,77781	94,13033	37,18605	51,95077	63,38031	96,64056	36,43519	45,87906	43,52005	52,75475	31,35596	33,29707	58,55486	96,32655	44,06692	75,34573	36,75336	79,78158	45,44982	37,60576	30,38454	90,72039	54,4981	21,51159
12/10/2017 5:11:00 PM	49	1,667427	4,523169	6,518636	5,130899	1,725796	8,88304	3,064627	3,276967	37,05868	98,38666	34,19526	57,14592	29,00323	97,51174	37,98657	65,23203	16,73305	16,65796	4,137379	4,442349	3,477012	0,9922773	3,642863	6,083457	47,47894	96,51815	37,66813	66,84592	55,28446	91,57301	42,3787	69,38226	2,391827	2,203664	2,529979	2,15165	23,47936	61,72145	23,82288	30,71169	45,28231	83,46202	33,02484	68,44289	56,23991	90,84308	47,05211	63,20127	4,567307	1,755705	3,164097	2,788047	28,85873	62,48819	28,60859	40,19825	63,5271	94,58541	35,2857	61,71806	66,65775	88,00632	47,52238	57,30121	44,79325	57,13672	24,73095	39,47095	51,38139	87,23676	44,92712	72,456	53,17398	94,83871	41,66398	58,20671	67,03498	97,66103	31,99671	46,18465	41,89186	58,34005	32,13293	35,35698	54,94501	97,03236	41,38615	78,20803	27,33125	79,69379	44,69144	38,52882	32,24345	91,61935	56,57673	18,69163
12/10/2017 6:11:00 PM	50	1,851514	8,225852	3,426586	4,317598	1,757087	8,983615	2,807596	2,900917	44,93541	98,71822	34,97555	59,48953	29,27643	98,09157	37,00134	65,88231	18,48696	18,59672	4,114583	4,652754	3,801462	0,1900973	11,1946	19,80645	49,68757	97,68327	38,73605	67,00301	58,06684	91,89082	44,47592	70,6538	2,415451	2,738382	2,337947	1,819739	18,9209	62,65563	25,56774	28,73984	41,96156	82,64071	33,35592	68,70579	61,5904	91,92197	49,83843	62,03014	4,55895	1,563467	3,579521	2,090586	29,96422	70,27321	31,98877	42,77554	65,26256	94,79375	34,78297	62,78265	69,05436	88,74117	51,83521	57,78245	45,88514	59,05954	29,84023	36,36031	52,80532	88,8896	43,6026	74,51398	54,03101	96,26167	39,11175	55,87553	67,47478	97,5784	32,68119	48,22813	41,65361	58,42252	34,35041	35,27423	55,2497	97,36295	42,38354	80,29074	35,0545	80,85006	46,13112	40,62693	34,55557	93,71353	62,23703	19,04136
12/10/2017 7:11:00 PM	51	1,764617	3,159745	6,828098	3,934917	2,506493	8,403445	2,810911	3,234762	39,15693	98,64771	39,73281	59,12558	30,35491	97,9899	36,62032	67,54249	16,16891	8,248508	8,358131	14,64377	3,477841	0,5645585	3,810649	9,642049	52,09722	98,10359	41,1256	69,51604	61,65334	94,70629	47,63235	71,59586	2,948925	2,222452	2,015501	1,351335	19,70145	63,8858	27,22494	30,00021	42,93304	84,8593	37,77402	71,43401	63,37996	92,38016	46,85297	63,59761	4,621256	2,566935	3,621726	2,344786	29,43621	68,88766	25,70692	49,01401	65,97301	95,24522	36,38491	66,2078	71,53529	90,3612	48,23497	59,43807	46,95181	58,06241	26,18327	37,22425	55,86062	90,06942	46,6315	74,8577	53,28711	97,10862	40,0286	56,55801	68,0745	97,88123	34,11306	47,5878	44,67976	56,69505	40,24294	33,55803	56,98304	96,99029	47,66875	79,43523	30,52871	80,41191	45,25724	41,27535	34,30482	94,0451	57,88904	20,21918
12/10/2017 8:11:00 PM	52	2,523002	5,362028	3,593336	3,531582	1,773527	11,76828	3,47867	6,435607	40,57098	98,97098	35,14299	61,05928	31,78583	98,50546	39,5041	69,48331	13,66041	13,68086	3,936022	6,120689	3,447447	0,8211069	4,242512	6,869681	55,41756	98,67284	40,58535	69,16811	59,87096	93,92145	47,96523	72,41413	2,190747	1,725865	2,218791	1,28661	21,38967	62,33795	25,23811	30,74236	43,00923	85,35547	35,27493	71,87211	61,05721	93,75214	47,93843	65,71792	5,160049	0,9828139	3,880001	1,541846	29,4916	68,75822	27,50718	47,08023	67,68285	95,22215	38,17405	65,25848	73,68908	91,2261	57,95791	60,13201	47,85242	59,68218	27,8612	38,23117	55,63169	89,07204	47,62593	80,92528	58,93098	97,55305	38,91406	58,93809	73,00323	98,69689	37,65722	49,51481	42,3135	58,25148	34,68308	37,49862	57,43941	98,23338	45,60752	81,06529	34,19596	81,65569	53,97781	47,31702	33,88456	94,45782	59,31089	19,42839
12/10/2017 9:11:00 PM	53	1,521745	2,959079	3,58104	6,164276	1,820776	9,260956	2,790258	3,271787	40,48678	99,27394	38,78896	64,70685	32,54013	98,74413	39,79858	71,55566	23,1985	11,65637	4,829866	15,18029	7,953485	0,7235716	6,491766	7,521344	55,71391	99,06982	41,46116	71,7307	62,37152	94,69779	49,63356	73,93361	2,595394	3,008331	2,179833	1,76434	20,6844	63,61385	25,42868	30,51027	45,23479	87,05004	38,11119	71,81905	66,04623	93,68259	50,71439	68,59416	4,503344	1,336691	2,992098	2,165257	30,97342	74,47551	28,18219	49,92015	68,46368	96,45854	35,60994	66,48928	73,59789	91,91645	52,05005	61,45033	47,44426	62,46215	27,39286	38,82225	58,84782	90,86836	46,57155	79,68591	58,58663	97,29133	41,51236	60,51054	69,12758	98,49358	46,64477	51,49336	42,35494	60,76937	34,85183	34,69434	59,1123	97,86204	46,30678	83,04239	31,74065	85,81952	48,97574	43,44489	37,77105	94,99758	64,11148	21,98131
12/10/2017 10:11:00 PM	54	2,421253	3,454493	4,436063	3,814241	2,518167	9,334313	2,705294	3,15042	41,35611	99,44298	38,13253	65,44008	34,4123	98,44386	44,04522	72,95322	15,96361	8,040658	5,506604	5,183397	3,242429	0,3662412	4,027064	13,85361	55,73145	98,98216	44,24265	75,57693	62,21832	94,95518	49,28562	73,73971	2,266385	2,307762	2,28614	1,346154	25,01796	61,40508	30,49562	31,85448	48,3618	86,14563	39,80783	73,81107	68,75684	94,51163	48,92289	69,99303	4,844648	0,9336318	3,025255	1,75916	30,83879	74,93604	34,436	45,00504	68,68839	96,65921	39,9015	67,32758	75,87444	92,49751	55,34165	63,11263	48,67554	61,66687	28,217	38,67706	58,94721	92,51879	49,18076	79,98557	61,16283	97,81333	42,16201	62,31406	70,67611	98,97684	44,14125	52,90458	43,01918	63,94404	35,81358	36,47657	64,87621	98,25148	48,78413	86,6956	34,83021	86,33587	59,08412	45,92707	36,36149	95,68137	63,37313	22,14937
12/10/2017 11:11:00 PM	55	2,483145	3,193385	3,301766	5,41045	2,251464	9,025889	2,835157	5,06355	44,31346	99,57761	41,53625	65,18623	35,26712	99,43054	43,46782	73,6057	14,66381	17,62233	3,903349	11,42414	3,816935	0,1901663	3,836897	15,45535	57,14129	99,0643	43,3497	76,75723	62,09176	95,16351	51,07697	75,95981	3,01365	1,838183	1,932748	1,278874	25,35547	61,87799	30,32473	33,16465	47,22204	87,38133	37,3642	73,39695	67,79081	94,89673	51,17651	71,15806	4,797953	1,188591	3,045217	1,231902	36,63896	77,23544	32,05653	45,65277	70,09139	97,51305	36,55518	68,53607	75,59751	93,13474	56,10487	68,05032	49,02361	68,34978	29,73827	38,54533	59,04455	92,83005	50,71467	82,09183	60,61057	98,04052	48,18475	66,44653	73,03755	98,86314	39,46956	52,44398	45,46005	61,37654	37,32234	37,74004	61,98206	98,4527	58,68383	85,21261	32,00873	87,83247	53,89403	47,54662	37,51727	96,75364	63,54463	22,48729
12/11/2017 12:11:00 AM	56	1,661831	6,38981	3,235038	3,052056	1,710668	14,81467	2,749572	3,125484	46,84847	99,42488	41,35714	70,01547	39,37044	99,40884	42,82873	74,9904	23,21176	13,45829	3,88829	16,92363	5,081096	0,1328332	5,000207	9,921046	55,60304	98,79974	44,52559	77,50283	67,49434	95,66286	52,11373	77,5098	2,82445	1,465863	1,77933	0,7523071	21,49881	67,00175	28,24865	36,81511	47,12022	86,11192	37,79109	74,68488	66,29282	95,71508	52,76353	72,07311	6,159649	1,216498	2,870317	3,342728	31,32924	72,91232	34,83077	54,97307	70,1052	97,1692	41,16946	69,97189	77,93083	94,06941	55,98302	67,65977	49,95385	66,17921	31,64974	41,68221	60,00137	94,46694	50,48092	85,1289	63,35731	97,5284	44,84278	67,179	73,92484	99,53553	45,85102	52,96011	45,38621	62,11884	38,77425	37,56176	63,14821	98,96477	54,13033	86,64408	36,06667	88,05538	54,59909	58,08114	37,98989	97,74364	65,33115	22,90486
12/11/2017 1:11:00 AM	57	1,646082	2,906996	3,227785	2,660325	2,618673	9,081774	3,020765	2,896289	45,6862	99,60822	43,60425	70,13408	42,75019	99,3013	47,59104	75,79486	18,4422	11,09223	5,14962	4,603158	4,224483	1,033585	4,294872	13,92704	58,5541	99,13337	45,72447	79,46556	67,13432	95,69421	57,93856	78,97284	2,12844	2,879849	3,229858	0,6151913	24,87766	70,2285	29,21074	36,58046	45,97805	88,42672	42,65059	75,94324	67,41366	96,16732	53,8704	73,6852	5,658641	1,073303	2,857814	1,793905	36,12063	78,65986	27,28268	55,96797	69,09732	97,88821	38,15664	73,55811	79,50259	94,4391	58,54519	69,36478	51,69161	68,26095	30,35091	41,6025	61,07986	94,90171	52,59822	85,51455	66,77718	98,47004	45,82726	68,23636	79,12184	99,57063	42,52466	54,76846	47,63733	61,72152	37,07808	38,48441	66,12298	99,02223	52,56369	89,32526	42,4846	89,03659	55,89447	50,0574	41,06854	98,52544	71,30872	23,94963
12/11/2017 2:11:00 AM	58	1,730907	5,473862	3,42707	2,646441	1,675992	8,929391	2,917081	3,152561	46,74376	99,8021	43,66856	72,14301	38,55914	99,68715	45,8381	76,41587	14,46052	7,814088	3,785367	5,044831	3,298105	0,3078719	4,200928	7,544831	61,10163	99,3971	47,85629	79,3397	66,69664	96,31293	55,22774	80,19279	2,646648	1,973986	2,792054	0,9870966	22,79005	64,24251	29,5633	37,6903	49,34419	89,37784	42,83405	80,81448	71,5299	96,40562	53,65662	74,65684	5,752031	1,765653	2,940084	1,004504	33,59368	75,7997	31,91908	53,16292	73,42326	97,56693	39,93728	74,77171	81,50958	95,2544	61,01784	71,45281	53,5646	66,86298	30,41729	44,32119	61,87106	95,12759	53,04542	86,52257	67,54448	98,431	51,7452	71,70901	78,15526	99,52718	43,77535	54,75092	48,40262	64,16599	38,68431	40,49134	66,31216	98,90936	56,49957	91,49308	37,28503	90,69312	59,28286	51,78334	41,34643	98,68369	72,94596	24,4659
12/11/2017 3:11:00 AM	59	1,620662	3,020005	4,028308	2,527423	1,646427	9,130471	2,981874	3,556242	47,12927	99,84499	47,10986	73,81631	40,66673	99,65842	45,40416	77,75655	16,10252	13,55203	4,114376	3,145101	3,063661	0,1570789	3,685828	8,442128	63,29514	99,59825	46,38629	81,78023	70,83244	97,36558	55,82145	82,11712	2,727053	3,248093	2,367581	1,904289	22,04873	63,98611	28,24706	36,16732	46,75743	92,10668	38,09985	79,00711	72,20208	96,34367	55,11597	77,92481	5,684475	1,196604	3,124032	1,081247	38,08273	74,25026	32,61666	50,56235	74,01856	97,85069	41,54869	76,75998	83,19587	95,31754	59,27767	72,45829	55,38213	65,53216	32,46864	42,39183	62,79385	95,35685	56,89303	86,61886	69,88657	98,34466	51,47271	71,89835	80,85213	99,68841	49,01338	57,67966	49,1867	64,28493	40,01741	40,77227	65,09554	99,08246	58,3426	89,98991	39,52172	91,3952	57,47948	53,04051	41,65714	98,42368	74,07017	27,13404
12/11/2017 4:11:00 AM	60	1,659414	7,5239	4,419623	2,630692	1,56699	9,426463	2,550633	2,409027	48,31365	99,79464	45,33122	75,74036	40,04483	99,71996	49,72183	78,92027	17,82162	12,39894	10,29944	3,987345	3,827918	0,08220049	3,611019	9,577392	63,96614	99,71444	49,99662	81,68469	71,82816	97,33118	57,57833	82,49468	2,380636	2,450265	1,894203	1,961829	25,24308	65,19045	28,93492	36,98953	48,61703	93,33306	40,34696	78,68265	73,56577	96,72283	57,90147	78,50871	5,730687	1,229899	2,979733	0,7634284	37,84649	81,75861	30,81869	50,43601	75,8886	98,85017	42,83004	76,11586	81,9688	95,3487	61,53943	71,03766	57,56865	67,48315	31,35472	41,9985	63,81894	96,36011	56,0253	88,69785	71,44798	98,99294	53,87882	76,81131	80,75452	99,65448	46,96107	60,3726	52,4812	63,4681	42,07028	40,56242	67,49531	99,41099	56,72014	92,12098	41,02177	92,70972	59,77674	56,66467	42,6166	99,37736	76,69244	26,43906
12/11/2017 5:11:00 AM	61	3,15567	2,868659	3,529302	2,853877	2,066548	9,82213	2,597674	2,552083	51,12669	99,81944	47,30894	75,15488	44,67942	99,61462	47,71842	79,81474	17,2925	7,209674	3,873094	3,206786	3,150351	0,7626686	3,724856	13,32428	65,76986	99,62657	49,62091	83,31297	74,6511	98,27676	60,6992	83,22765	2,20919	1,598212	1,939586	2,510223	28,28333	71,55269	31,45198	38,34065	51,49204	93,54933	42,84144	80,08068	76,70611	97,46291	61,64401	79,50018	5,332118	1,733671	2,847867	1,03469	39,73427	76,26672	30,22105	53,70041	76,40943	98,17744	43,14233	77,85277	83,7252	95,87292	65,128	74,39738	58,4172	68,52654	39,48684	43,43377	64,15885	96,63055	62,38645	88,91757	73,40297	99,32658	52,71808	75,32887	79,93846	99,74932	47,25278	59,98826	50,68206	66,23882	44,85653	41,52354	72,22453	99,47136	59,63749	94,68488	47,22183	94,78096	60,04317	57,6059	47,45772	98,80913	74,35448	28,43364
12/11/2017 6:11:00 AM	62	3,088321	2,780103	4,415547	3,568399	1,574726	10,18084	2,996173	2,994446	50,45452	99,86089	46,84067	78,52122	44,20929	99,80163	54,82911	81,16988	11,34912	7,44094	3,600381	5,697875	3,592991	0,4492706	3,565014	7,789706	66,70086	99,80825	50,02253	83,33023	76,58958	98,15374	61,55932	85,38358	2,156347	2,031872	1,929294	1,566576	24,34599	73,94555	33,09129	36,76793	51,34243	95,70886	43,25507	80,7309	74,85743	98,22517	60,8908	82,03871	5,443814	1,362387	3,352882	1,028266	40,58231	78,51645	33,80795	59,68232	77,0937	98,64342	48,33506	80,15108	84,09269	96,32364	67,07311	75,90773	59,35856	70,6898	33,1766	43,77743	66,10335	96,82769	58,24271	89,58534	76,12415	99,1054	52,6932	75,03018	83,11678	99,61372	52,43943	62,21016	51,97177	67,9595	41,89973	46,29013	72,22887	99,62707	59,27242	93,17107	44,78096	95,4389	62,03815	59,34641	45,23334	99,16445	76,93896	27,86548
12/11/2017 7:11:00 AM	63	1,711911	3,23041	3,591885	2,344164	2,186671	10,00712	2,536403	2,408751	51,89697	99,76776	49,98923	79,43786	41,87908	99,87593	51,06474	83,7261	13,25258	7,174375	3,617927	1,777879	4,337216	0	3,648804	17,31923	68,1985	99,8689	52,6861	87,30273	79,00351	98,39212	60,81876	88,83159	2,071452	3,267366	1,886536	2,339467	23,39253	67,51548	33,72631	42,21893	53,11353	95,13035	45,75542	82,26301	77,59538	98,3205	59,33107	84,04488	5,41349	0,6536666	3,102689	1,849718	38,92572	83,04743	37,39086	55,63819	77,51382	98,46016	47,32261	82,31833	84,8463	96,35901	65,42737	75,89695	60,05208	69,85065	34,05594	45,10603	70,49646	97,30196	61,52859	90,48761	77,34706	99,27483	55,23451	76,636	86,93882	99,87574	48,93471	62,11464	51,4843	68,13515	46,19881	44,59508	73,20844	99,61572	61,52437	95,76046	42,96039	96,82195	62,78785	58,62753	46,5136	99,22759	76,45101	31,05196
12/11/2017 8:11:00 AM	64	3,412149	3,494972	3,643968	2,696107	1,614514	14,28589	2,95079	2,521897	56,56568	99,86938	50,54211	81,12828	41,82002	99,75568	52,0941	85,0554	17,35563	16,62011	4,017739	1,325086	3,175564	0,4295839	3,371326	5,645654	71,26174	99,92796	53,8074	88,86246	79,89162	98,41409	66,30955	86,96079	2,937597	2,960322	1,680482	2,560096	24,64343	69,77966	38,87828	39,06644	54,57491	94,88885	47,26162	82,0356	79,89611	98,29583	60,20274	83,75649	5,247777	0,7151443	3,108422	0,8490136	36,05589	79,24555	35,97176	60,28108	79,11852	98,81721	49,73088	83,08597	85,85835	96,12456	67,61383	78,30418	61,59262	72,48224	35,53396	46,2641	70,04697	97,98692	61,99153	93,02347	77,99085	99,25785	56,33192	75,93874	86,98725	99,7476	55,04248	63,51487	53,8208	70,32424	50,45604	46,26278	74,57953	99,86924	61,29343	94,1655	49,1409	96,42545	66,59663	61,06121	46,47326	99,32361	78,64653	30,15432
12/11/2017 9:11:00 AM	65	1,540188	12,62751	3,28201	2,254297	2,934696	9,917937	3,121615	2,919499	55,21192	99,94398	52,87888	81,68974	43,27787	99,92492	57,1062	85,78029	21,99277	13,01296	4,416515	1,184102	2,977177	0,25344	3,680095	5,976459	71,02198	99,90419	54,70498	88,37513	80,94869	98,49463	63,88366	89,14774	2,096665	1,908157	1,916791	1,200334	25,64248	72,19378	32,17707	38,63382	55,43311	95,26263	46,94215	84,85605	80,31264	98,88097	62,62545	84,40829	5,142297	1,476569	3,25583	1,161583	41,48175	79,62733	32,72623	62,68424	79,53139	98,683	47,80138	83,13412	84,97852	96,78603	69,37108	78,88823	61,73809	78,44765	37,25098	47,8871	71,59849	97,53123	65,04967	93,16831	81,11462	99,57055	58,46741	77,70067	89,08115	99,89038	54,52525	64,60392	55,21911	68,94653	43,46844	43,89734	77,73258	99,83	66,4908	97,10627	42,7701	97,57516	71,37357	62,46685	48,67714	99,35317	78,79704	32,45641
12/11/2017 10:11:00 AM	66	1,589854	3,516937	3,274135	2,403155	3,219565	8,572407	3,027948	2,895046	58,56101	99,95724	53,00364	81,41337	43,07665	99,90579	59,06271	87,44432	18,37913	17,88047	3,641344	1,418062	2,957076	0	4,369474	12,66606	71,95583	99,85619	56,66991	89,02499	79,90205	99,20404	67,98872	89,3757	2,06489	2,745911	1,802677	2,142807	28,51514	73,49635	34,26855	40,70464	58,06836	96,83093	49,58265	84,33584	82,45469	98,6104	62,1185	85,17587	5,022726	0,68406	3,741988	0,7594221	42,353	83,27296	35,39243	57,26107	81,10522	99,22034	53,60308	85,65878	87,01723	97,49338	74,98363	79,77641	62,54911	73,16983	37,87253	48,65385	70,89094	98,12548	66,16863	93,48275	83,46714	99,57726	57,91259	79,05435	89,02762	99,85349	53,70655	64,76716	54,87387	70,85184	48,68349	46,82782	78,97705	99,72522	64,34489	95,97639	48,32463	97,71179	66,87914	61,83508	49,23699	99,58279	80,11854	35,09961
12/11/2017 11:11:00 AM	67	1,517877	3,064627	3,554654	2,42077	2,773127	8,756562	2,92986	3,441299	63,02097	99,93514	53,63078	82,54504	44,78629	99,83933	56,85656	87,51223	16,38864	15,3154	4,057595	1,244405	2,907687	0,1424348	3,669458	6,370814	73,00896	99,88437	55,37294	90,01859	81,84081	99,18374	67,98008	89,847	2,301821	1,06757	2,128026	0,9586373	29,59335	72,07953	34,2955	48,45491	57,12513	96,78154	49,61283	84,32534	84,24438	99,201	64,21336	85,78657	4,960489	1,141689	3,989625	1,187348	39,71858	85,78643	37,04549	62,19848	82,52956	99,35503	51,98429	85,42716	88,13136	97,52156	74,38585	80,62148	66,29559	79,10118	38,90728	49,10112	73,18965	98,96227	68,25901	94,53429	83,74586	99,65884	61,36107	80,48457	91,0052	99,93356	52,77927	68,81956	56,82831	71,56002	55,57534	44,18587	79,1657	99,81108	67,96156	96,67876	48,54463	98,02208	72,09937	62,47368	53,10994	99,6987	81,22375	33,46755
12/11/2017 12:11:00 PM	68	1,601459	1,88025	3,696812	3,257902	1,646082	15,45183	2,90299	1,298975	63,02837	99,91531	53,46264	83,88774	47,0758	99,94923	57,59291	88,93078	10,63598	9,025129	9,836704	3,320278	3,17812	6,292551	3,458499	10,26746	72,90182	99,88271	58,03811	92,09196	83,08749	99,25288	70,09505	91,02185	2,083402	1,506203	1,826785	1,296419	27,06538	73,17135	38,60377	46,57721	58,98423	96,79363	53,74994	86,71364	86,08022	99,51212	64,79146	85,96057	6,421792	0,774964	2,752956	1,096168	43,69903	81,27715	34,47744	57,86459	82,85229	99,19457	52,82121	86,53543	88,16431	97,64445	71,65693	81,57693	68,05241	74,74553	41,07558	49,33094	74,01671	98,94363	72,8009	94,83228	84,17067	99,75706	60,69899	81,40999	92,98236	99,8488	62,60534	67,78066	56,59145	71,81754	53,28174	43,5483	79,88858	99,70422	68,35682	97,29976	51,3923	98,41982	70,17635	66,92115	52,12305	99,89024	80,24419	34,67555
12/11/2017 1:11:00 PM	69	2,389893	1,946356	3,432112	0,8856239	2,837713	3,825707	3,078995	2,937597	60,86103	99,87898	56,93959	86,52837	47,62592	99,92824	57,70495	89,09124	9,185663	13,84636	3,306877	1,164208	3,615578	1,660035	4,203485	3,003703	74,22842	99,97444	56,49868	92,15669	82,74639	99,25412	69,13545	90,75714	3,02629	1,411638	2,616601	1,728145	27,44474	72,48991	42,2342	41,48016	59,09898	96,87969	54,49284	87,368	87,34174	99,70422	66,07821	86,28227	3,665658	1,464688	3,609775	1,581427	46,43381	87,35176	39,86248	70,38143	82,8994	99,34911	56,06654	86,84109	88,31192	97,51127	74,82607	82,52163	68,61517	78,91447	43,9948	48,78413	76,63	99,07065	70,40493	95,661	84,44248	99,68867	67,29436	82,10675	92,18439	99,95738	57,79778	67,48943	57,78176	70,61443	54,76273	46,57065	80,03883	99,78925	71,80261	96,94469	51,0456	98,99971	70,61761	66,04312	55,07114	99,86599	82,30196	34,61898
12/11/2017 2:11:00 PM	70	1,620386	1,563674	3,583319	2,679667	1,543849	1,151083	3,542772	1,397961	63,95882	99,97493	54,99012	86,90692	49,89756	99,93465	59,59708	89,4197	7,795922	2,182872	3,327255	12,67359	2,903404	0,2103366	5,759146	5,161569	76,56976	99,96974	61,53729	92,77064	84,06803	99,42605	70,33274	92,58296	2,526456	1,062044	2,880333	0,6770143	28,15747	76,87265	36,33531	43,68707	58,25624	96,56816	55,75148	87,85574	88,34943	99,54203	67,85188	87,10738	3,333264	1,07434	3,232206	0,9113893	42,12333	84,41797	41,46131	58,61448	84,71949	99,41742	58,77148	87,26266	88,30067	97,76131	77,57674	83,49194	68,78033	77,0988	41,39443	48,92456	76,47028	99,19375	69,74194	95,51821	85,33806	99,83443	63,98182	84,29143	93,43266	99,89998	64,74483	68,62816	57,89538	72,94691	47,33415	46,18183	81,28523	99,82973	68,10538	98,45119	48,60501	98,8704	71,32018	67,58779	55,26573	99,74863	84,20673	35,75673
12/11/2017 3:11:00 PM	71	2,934834	0,7925093	3,204921	0,8961235	1,233422	2,058742	3,108767	3,050882	62,3892	99,92783	58,80223	87,97096	47,00853	99,94558	60,00048	90,16454	2,073456	2,806283	1,467659	1,317902	2,864445	1,402796	3,712699	2,145847	77,56072	99,98259	60,71424	93,55258	86,32398	99,70718	69,94957	93,30397	1,079382	0,7840131	2,698318	2,02897	28,92593	75,19273	36,70218	46,64311	59,86399	97,57571	54,35752	88,08639	89,03951	99,28589	69,75589	87,98119	3,461469	1,894479	2,701495	2,165603	45,04048	87,61536	36,02584	61,87921	86,60796	99,36567	55,23375	90,14409	89,53815	98,15553	73,89893	86,64429	69,80209	80,96823	43,40987	51,96487	77,94354	99,44097	71,18114	95,59364	87,14461	99,85376	66,48265	85,4711	93,20762	99,96836	62,48058	69,52041	59,69953	75,03889	48,10794	47,50622	80,734	99,77999	68,35709	97,82687	51,72358	99,0909	71,70127	69,12191	56,46282	99,76535	85,42655	38,0714
12/11/2017 4:11:00 PM	72	0,569532	0,2873563	2,845587	0,8550231	1,046847	0,7008455	4,71513	1,51767	62,6148	99,94536	57,79372	88,26688	51,83258	99,98045	63,24734	91,34671	4,952269	0,5385859	1,541777	0,65042	4,65911	1,350229	3,748135	0,7351072	79,15921	99,97479	60,32072	94,5508	85,43719	99,37383	70,00291	92,76518	1,153432	3,729277	1,937307	0,5390694	31,44245	72,89733	37,74032	45,24702	59,87836	97,74564	54,53402	88,95669	90,14209	99,26829	70,58805	88,00668	2,713652	1,939655	2,950099	1,251174	48,93071	88,52605	37,31081	64,04737	85,0085	99,41887	58,72907	89,90226	89,80169	97,84241	74,22422	85,08718	69,66526	80,61852	41,92881	51,90312	78,14344	99,0487	73,41734	95,96866	87,88559	99,81992	68,00233	86,04733	93,37395	99,93245	63,21031	70,49355	61,96556	75,71604	52,32186	47,94105	81,96148	99,7907	69,18684	98,16644	56,5567	99,10934	74,96257	72,498	60,98503	99,82013	84,9857	38,34418
12/11/2017 5:11:00 PM	73	0,6601597	0,6135334	3,605493	0,416045	1,319076	1,753495	2,823967	1,21111	64,08964	99,96484	57,91142	89,86772	49,0326	99,94392	63,50304	90,63585	2,553465	1,761646	0,8843805	1,145488	2,676075	0,3348115	4,284027	1,509104	78,49815	99,99006	59,57608	94,40504	84,56641	99,6272	71,96066	94,51226	1,305399	2,270115	2,046516	0,7205321	32,53419	79,3348	43,23787	53,92054	63,87483	97,55138	54,98032	91,40121	90,28777	99,23071	73,87676	89,53595	2,551117	0,8737429	2,843792	1,307057	44,38294	87,15732	39,99413	64,85314	87,18357	99,00476	57,61432	91,66515	90,51455	97,11298	75,72862	84,85467	71,96169	80,70837	42,17002	53,32	78,68873	99,29211	73,18053	96,18998	89,39697	99,72453	67,07842	88,06263	94,04081	99,98087	59,3417	70,58315	65,06424	73,56902	49,69731	48,93678	86,82955	99,74932	72,76539	98,80885	59,83457	99,47847	78,16272	71,21837	63,30301	99,89066	86,16483	41,84751
12/11/2017 6:11:00 PM	74	1,471527	0,7045065	2,945955	0,4632239	1,36218	1,496809	3,607842	0,7986572	65,327	99,92796	58,62615	89,71728	53,63789	99,98425	63,55258	91,11095	1,246753	0,5814821	1,172497	0,4607372	2,031872	0,6963556	4,68149	0,4181863	79,29473	99,90557	64,64986	94,02803	86,37026	99,66795	72,86645	93,63789	1,034897	2,955902	2,222314	0,2099221	28,97408	79,72757	40,86013	53,06505	64,18428	97,79108	56,68905	91,53052	91,59641	99,60544	72,46712	89,95241	2,417247	1,104457	2,07463	1,823607	46,15495	86,92135	37,16492	67,59981	87,5679	99,27588	59,79174	91,06122	91,16041	97,85637	74,89845	85,06908	74,31746	80,09111	41,74534	55,90649	80,04393	99,25584	75,54896	95,4749	89,39338	99,90144	69,90089	88,01414	93,19221	99,98681	65,06992	71,35493	62,05992	77,33187	52,65515	48,70455	84,36311	99,83933	73,33292	98,08197	60,12586	99,27242	78,07285	72,44038	62,40191	99,88354	88,0741	40,56733
