# Supplementary material for: Neuroblastoma signalling models unveil combination therapies targeting feedback-mediated resistance
Source: PLoS Comput Biol. 2021 Nov 4;17(11):e1009515. doi: 10.1371/journal.pcbi.1009515 (PMC8604339; doi:10.1371/journal.pcbi.1009515)
Supplement: S2 File — (ZIP) [file pcbi.1009515.s023.zip › drug_sensitivity/SHSY5Y_drug_sensitivity/SH-SY5Y_GS_Rap_01-041217.txt]

Label: SH-SY5Y_GS_Rap
Metric: Phase Object Confluence (Percent)
Cell Type: SH-SY5Y
Passage: 1
Notes: SH-SY5Y with concentration ranges of GS4997, Rapamycin and control DMSO
Analysis Job: SH-SY5Y_GS_Rap

Date Time	Elapsed	A1, Image 1	A1, Image 2	A1, Image 3	A1, Image 4	B1, Image 1	B1, Image 2	B1, Image 3	B1, Image 4	C1, Image 1	C1, Image 2	C1, Image 3	C1, Image 4	D1, Image 1	D1, Image 2	D1, Image 3	D1, Image 4	A2, Image 1	A2, Image 2	A2, Image 3	A2, Image 4	B2, Image 1	B2, Image 2	B2, Image 3	B2, Image 4	C2, Image 1	C2, Image 2	C2, Image 3	C2, Image 4	D2, Image 1	D2, Image 2	D2, Image 3	D2, Image 4	A3, Image 1	A3, Image 2	A3, Image 3	A3, Image 4	B3, Image 1	B3, Image 2	B3, Image 3	B3, Image 4	C3, Image 1	C3, Image 2	C3, Image 3	C3, Image 4	D3, Image 1	D3, Image 2	D3, Image 3	D3, Image 4	A4, Image 1	A4, Image 2	A4, Image 3	A4, Image 4	B4, Image 1	B4, Image 2	B4, Image 3	B4, Image 4	C4, Image 1	C4, Image 2	C4, Image 3	C4, Image 4	D4, Image 1	D4, Image 2	D4, Image 3	D4, Image 4	A5, Image 1	A5, Image 2	A5, Image 3	A5, Image 4	B5, Image 1	B5, Image 2	B5, Image 3	B5, Image 4	C5, Image 1	C5, Image 2	C5, Image 3	C5, Image 4	D5, Image 1	D5, Image 2	D5, Image 3	D5, Image 4	A6, Image 1	A6, Image 2	A6, Image 3	A6, Image 4	B6, Image 1	B6, Image 2	B6, Image 3	B6, Image 4	C6, Image 1	C6, Image 2	C6, Image 3	C6, Image 4	D6, Image 1	D6, Image 2	D6, Image 3	D6, Image 4
12/1/2017 6:15:00 PM	0	5,055191	7,613285	6,424072	9,508179	10,13677	13,75249	6,734706	8,773623	4,174749	5,337229	3,919237	6,338141	9,515432	16,82837	5,064655	5,800591	9,829106	7,927926	7,432997	9,985356	17,89511	9,894036	9,58948	14,78006	7,498342	7,309144	5,692902	5,681781	9,380526	10,22139	7,691686	8,364763	5,930109	5,688412	9,69807	9,113408	9,412094	5,923615	9,88499	10,22084	8,502776	18,66048	13,56018	7,341746	7,848351	8,419127	10,48201	8,908943	5,29081	5,437044	6,471182	5,974594	9,517572	8,598861	9,282439	6,507931	10,8821	5,370387	9,013525	9,206662	9,725078	12,32945	9,051171	10,78139	6,378137	8,082449	19,51336	8,234969	11,63123	15,74685	13,29693	13,85831	8,374642	13,75028	12,32786	17,34216	11,41633	7,687749	8,668905	8,073193	11,59434	5,88148	15,40368	6,118341	14,71693	11,8835	13,78005	4,740551	11,90885	8,134809	9,583403	11,15792	9,969883	12,01778	15,91485	14,03943
12/1/2017 7:15:00 PM	1	4,051587	7,26224	5,419568	8,695984	10,66921	12,41352	7,344234	8,161128	4,980659	5,318786	4,276014	8,818247	9,799058	13,68583	5,744709	6,131328	7,251396	8,398749	6,173947	8,627598	11,97288	13,15705	10,68468	9,800717	10,50481	8,529303	6,851169	6,487207	11,60616	14,18131	10,80425	8,240703	7,121325	7,05812	10,58155	11,5462	11,84302	5,826978	12,95487	11,00955	10,39201	18,09226	18,55873	8,763403	8,671807	10,11425	11,14169	8,768098	6,140445	5,030739	7,623646	5,266841	11,15806	10,59965	8,405726	8,042455	11,76241	7,067447	10,85385	11,05845	11,95464	13,6993	10,46675	11,88723	6,727592	7,092728	9,974098	10,36597	12,26376	15,27341	14,34516	9,511909	11,49543	15,95408	11,15778	10,14637	10,14679	15,7512	10,37653	8,398541	13,39467	9,587202	9,329893	7,022408	19,06678	9,753192	14,16004	5,579686	14,73309	10,47435	11,89717	9,131713	15,64324	10,65187	16,53556	9,728048
12/1/2017 8:15:00 PM	2	3,834066	6,39506	4,49312	6,832381	10,81033	12,59754	7,895875	9,218819	4,830142	6,027575	4,523998	9,089924	10,73007	14,72701	5,80819	6,846471	6,765653	6,682002	4,998343	7,067861	15,97211	12,50414	11,30346	9,34951	7,964053	12,50276	7,173754	7,546074	13,25245	12,51326	9,02437	8,733491	7,32213	6,54005	11,09202	10,58114	12,3213	6,506617	12,07062	11,49177	8,781569	12,05722	15,93902	9,959106	8,903971	10,83437	11,83127	12,68485	6,181339	4,95441	7,903887	6,47505	11,87528	10,54577	9,455405	8,270405	11,76745	8,721127	17,30804	11,18576	12,28739	15,41301	10,44416	12,92295	7,849456	7,304999	10,06293	11,7193	13,72009	16,15143	15,92009	9,234223	12,10143	16,60837	11,86492	14,94425	9,250801	15,98419	10,93895	8,934156	19,39711	6,457782	8,91599	7,889521	22,04044	10,49859	9,806172	5,97715	15,70216	12,28773	13,01102	10,51331	13,64065	12,59581	19,94377	9,525172
12/1/2017 9:15:00 PM	3	3,443096	6,693952	4,1724	6,568164	11,52271	14,65448	8,076164	8,730934	4,814669	5,338334	4,412302	10,19037	11,75798	15,13214	6,220367	5,236379	6,426352	8,790064	4,748978	6,681242	12,52452	11,15923	11,90242	9,443594	8,350808	8,902728	7,139147	8,203747	12,50207	14,20031	9,917592	9,23892	7,303134	8,489169	11,83058	11,91223	12,63283	7,428092	21,53805	11,50309	9,641772	10,59102	24,66111	10,6679	9,303162	11,35175	13,46161	9,944049	6,265197	3,99895	8,450072	6,728628	11,9858	10,46081	10,0918	8,868812	12,34064	7,611419	12,67352	12,12126	13,44192	14,52124	11,09907	12,98761	7,987608	8,659787	11,15419	13,97284	14,09117	18,43543	15,15128	8,970975	10,73248	17,66703	11,89324	10,21117	10,05132	11,81898	11,59973	8,990869	15,92202	6,643457	10,34869	8,145585	19,45609	10,67522	9,263649	6,531209	14,14346	8,850989	13,48399	10,04808	17,30258	10,55882	19,46728	12,71642
12/1/2017 10:15:00 PM	4	2,980769	5,114389	4,197751	8,972839	10,35243	11,66404	7,909137	8,437501	5,159635	5,487677	4,9245	10,02438	12,32406	14,47986	6,956994	6,333721	6,280462	5,401677	4,483864	5,946204	13,42327	12,07311	11,11143	10,04227	8,622486	9,279536	7,275917	7,849457	13,04197	14,13116	9,88264	8,199809	8,280905	8,04653	12,52459	20,35374	13,02111	7,003551	16,91513	11,00554	8,732317	15,06776	16,33524	9,699519	9,366365	10,85433	12,93014	10,76633	6,526442	4,659041	8,97947	6,456676	11,88177	10,35864	11,21988	8,985758	12,73576	7,522173	15,75286	11,87838	15,54556	15,7063	11,39824	13,51811	8,059171	7,710062	10,96762	11,10929	13,8244	17,6155	17,37393	11,19336	10,87264	16,17519	16,42117	10,5066	10,71252	10,21655	10,9002	10,69297	15,62397	6,694573	9,66802	8,644796	22,62316	10,29889	9,596665	6,097964	15,58466	9,469774	12,71158	10,6478	13,48924	12,12174	20,55413	14,88686
12/1/2017 11:15:00 PM	5	3,092051	6,043048	3,806021	5,619889	11,12456	14,58106	7,969095	8,471141	5,658778	6,005747	4,569311	10,70623	12,00873	13,89105	6,401484	6,324602	6,695333	4,771289	4,474607	5,811436	13,3888	14,14145	10,80335	10,19887	8,208445	8,419609	7,684709	7,663987	13,68548	15,60642	15,76847	9,636313	8,190554	8,409939	12,09017	11,99526	12,59968	6,788103	13,29092	12,25533	8,983752	13,97422	16,55601	9,5336	9,716998	10,5877	15,63308	10,26725	6,479125	17,87792	8,336855	8,5512	11,95499	10,17311	11,30409	9,570069	12,29947	6,313481	14,65137	12,88019	14,32174	14,79602	12,95763	13,54775	8,66704	7,765667	10,96105	11,72262	14,13392	19,56987	16,56899	10,05885	11,30692	23,71843	12,96295	11,35983	11,12898	10,77151	12,35211	13,90756	15,55655	7,013015	9,858534	8,663585	20,21027	11,56892	10,22968	6,229761	15,05927	9,772257	16,20033	10,44858	14,04882	11,46669	21,00637	11,25559
12/2/2017 12:15:00 AM	6	3,096334	5,6699	3,583112	5,75659	11,42683	11,63296	7,59871	8,682238	5,845353	5,018097	4,979415	9,609859	11,77588	16,45143	6,48997	7,142877	10,54798	5,182085	4,261094	5,238728	16,7977	10,98192	10,88804	9,6989	9,503137	8,641275	7,710681	8,675536	14,08889	14,38322	11,30609	9,767767	8,684239	8,834619	12,71096	12,98747	13,37381	7,49026	17,43369	21,01604	9,007586	10,36797	16,75661	10,21952	9,639768	10,16855	13,64272	10,26304	6,564158	4,574422	8,765612	6,563053	12,16457	9,944049	11,83991	9,494224	14,31925	7,553396	13,09785	12,84428	14,75133	15,00788	12,10302	13,69495	8,714634	8,657092	11,35168	12,41421	17,35197	17,01702	17,26314	9,599772	12,67649	15,44229	14,54976	11,32053	11,43036	10,40865	12,50739	10,02072	17,85243	7,148266	10,8305	8,984306	21,13305	11,22624	10,86007	6,405213	19,61021	11,12352	13,82329	11,33621	13,97132	11,56278	20,90241	10,42986
12/2/2017 1:15:00 AM	7	3,578899	4,539884	4,344675	5,169305	10,82788	11,49708	7,665851	8,203815	5,467645	10,00131	5,151829	9,953375	11,11288	21,52016	10,68075	7,359846	5,975491	12,35225	4,404427	5,421847	21,05714	10,67315	11,39492	9,694546	9,514672	7,861958	8,354542	9,273182	14,70677	15,28729	10,96181	10,14174	9,245619	7,859817	11,98759	13,01648	13,43211	7,496408	18,83186	13,39778	9,716721	19,47212	20,83395	11,34781	10,18188	11,52513	14,30192	10,22968	7,16367	5,362857	8,99522	6,827684	12,96661	10,0105	11,46821	9,678383	15,09733	8,196495	14,17136	13,27648	16,15094	16,11447	12,46298	14,24707	9,040534	9,020987	13,04798	12,63366	14,32078	18,09095	17,47216	10,9203	12,37117	16,46939	13,66642	10,96078	12,03754	16,55587	12,61874	12,74301	16,80054	7,114211	10,48526	9,485797	22,41248	11,99485	11,79045	6,93254	15,68296	10,60739	12,90831	10,79417	14,89708	11,62923	21,50282	10,9326
12/2/2017 2:15:00 AM	8	2,814158	6,484376	4,122044	5,224843	10,07813	12,42374	7,332699	8,770377	6,031857	9,10733	5,327144	10,49859	11,67351	20,5124	11,2547	7,630139	5,509367	8,117539	4,323953	6,057693	13,50043	11,29062	10,81344	11,10266	9,701037	9,256534	8,567293	8,813965	16,24931	17,5487	10,84674	10,93805	9,15665	7,791017	12,66889	13,39682	13,69674	8,001287	15,42834	12,64202	12,40343	12,85484	17,00113	12,01205	10,67853	10,63377	15,70015	11,05493	7,58082	5,235135	9,08198	7,36613	12,84041	9,867305	13,42721	10,30863	15,05257	7,867208	16,39506	13,22184	16,06529	16,06101	13,0611	15,22049	9,628647	9,907924	12,71966	12,8726	18,92835	17,28428	18,33741	10,69829	13,28409	17,16774	13,96282	13,61226	11,94877	15,30511	12,91294	12,22328	18,47128	7,689752	11,65092	10,01271	20,99021	11,90629	10,57872	7,024619	18,31468	15,3974	12,8183	13,68825	18,4049	13,2644	22,00783	11,08995
12/2/2017 3:15:00 AM	9	3,008331	11,47215	3,740191	3,854097	10,6565	11,74072	7,68692	8,75235	5,788918	5,730824	5,41646	9,565926	12,64043	17,39521	7,682016	7,030076	6,047194	4,573318	4,652962	5,157908	13,55997	17,16049	10,88894	10,69021	10,4959	8,65806	9,558466	9,595974	19,60378	16,91286	10,92445	9,964495	9,062431	13,15077	14,0529	21,74645	14,67327	8,328913	15,01485	12,36869	11,17022	21,43375	20,91194	12,23364	12,41987	11,87652	15,31057	11,49384	7,692998	4,862263	8,759256	6,826025	13,26322	10,64786	18,80174	10,57029	17,55505	7,24656	16,67903	13,88746	16,73215	17,38292	14,06665	14,70007	9,46176	7,586277	13,70766	12,47292	15,3317	18,59113	26,36218	9,810316	12,96302	23,84015	14,93949	12,19241	13,71664	16,67129	13,68963	11,86519	24,32838	7,486532	13,09019	10,29544	26,39409	12,86804	11,96307	6,43547	17,24608	11,67233	15,3067	11,91866	15,13283	10,57865	33,37664	12,19496
12/2/2017 4:15:00 AM	10	2,904855	9,606889	4,064573	3,995289	10,90566	11,38	7,395558	9,018844	6,154122	5,993175	5,860135	11,25463	12,85933	16,68766	8,15726	7,927306	4,861227	10,85475	5,516344	4,583471	14,09089	11,3952	11,37116	10,90199	10,08434	12,14205	8,189794	9,700278	17,07249	17,89519	14,30993	10,86684	9,335974	8,479013	14,02458	15,00034	17,08872	8,884215	20,47538	16,6275	14,39545	24,22062	18,66808	13,07133	11,7841	12,01467	16,64035	10,84411	8,048465	6,069366	8,909566	7,297815	13,79904	10,73835	11,37144	11,42511	14,2287	6,636343	15,52539	15,00953	17,15621	17,84151	13,31565	15,70644	9,103394	10,59233	18,98154	13,15746	16,18224	18,06346	19,93769	12,66917	14,96712	21,09941	15,07889	12,96309	13,20817	20,94627	14,89127	12,53219	19,61421	7,950239	14,6415	16,85214	29,77903	13,72265	13,32795	8,108076	19,17192	12,08803	20,83465	11,97861	15,06521	13,12113	33,28408	12,14129
12/2/2017 5:15:00 AM	11	1,784718	5,021069	3,688453	3,810994	10,54971	10,8754	7,74522	8,476183	6,447143	5,990412	5,760804	10,11121	13,98148	17,4933	8,011577	7,380361	5,799003	4,257433	4,500511	6,117788	12,88655	12,55105	10,82988	14,4724	10,72979	9,388954	9,106089	9,486973	17,74667	17,29256	11,36163	10,77545	9,57021	9,694133	14,71658	14,53304	16,09016	9,530282	15,98088	14,04171	11,70618	12,53336	18,83918	13,11809	11,91382	12,40481	16,50012	11,92176	8,000663	5,040963	9,089785	7,028901	14,38302	10,26656	19,07942	12,02724	18,74669	7,905544	15,89737	14,54879	20,16951	18,1679	15,99083	14,51191	9,504105	8,691837	14,28879	14,58195	16,66342	19,95869	27,28662	12,13127	13,41084	20,81489	15,7588	13,49373	13,87724	12,81892	15,00939	13,22675	19,39192	8,186339	12,23261	10,46509	23,61572	14,21709	16,30491	7,751161	17,42657	12,37553	16,25249	12,0499	17,05232	12,14398	26,54571	12,86127
12/2/2017 6:15:00 AM	12	1,812901	8,851542	4,109126	4,424528	10,53202	11,16303	7,710751	8,148485	6,371989	6,126422	6,131742	11,27756	13,44641	19,11424	8,092257	6,966112	6,728006	7,578609	4,699726	3,7089	13,93243	13,61744	12,99348	10,57692	11,08221	10,65056	10,38151	9,983697	17,29747	18,01807	12,49406	9,704771	9,526762	9,583609	14,89473	14,17717	16,96321	10,14299	18,88629	17,53813	12,98581	13,95364	19,80037	12,40046	11,91935	13,11312	16,64712	12,46567	8,382238	5,911873	8,98845	7,730853	14,93314	10,55316	11,97647	11,72476	20,92596	7,480728	15,24881	15,52574	19,42916	18,46679	16,42469	16,96473	9,672303	8,257213	14,29018	13,70075	16,34243	19,37072	24,16487	12,47955	14,0835	18,84187	16,11675	13,37098	14,12398	13,19304	14,49119	14,88796	19,48055	8,097921	13,07865	11,30989	24,63915	14,95538	18,68369	8,757528	18,36856	13,04018	16,18217	12,40046	17,10115	13,62186	31,1515	13,77922
12/2/2017 7:15:00 AM	13	2,12319	6,824091	4,055454	3,804293	11,45011	12,05066	7,69293	8,642933	6,750318	7,332008	6,247307	10,46965	13,16265	18,51576	8,653916	7,972273	6,637516	8,264257	4,046751	5,592327	14,53919	11,33248	10,73483	10,19687	11,36916	9,688812	10,77579	9,386397	17,87384	18,3504	13,43695	10,89529	10,56525	9,35932	15,00194	15,22167	17,68174	11,09278	18,03845	22,11504	13,30501	21,76026	21,23985	12,27723	12,45248	12,86009	16,96148	12,22694	8,376644	5,887697	9,135031	7,831565	15,18671	11,68539	11,87472	12,58213	17,54753	7,957283	16,57645	15,80273	20,53831	18,96255	16,02233	17,70992	11,04961	8,660271	14,39759	14,97444	18,82737	22,68015	22,33035	16,9094	17,24096	20,08261	17,13355	13,43501	14,50078	18,9305	15,05878	16,83162	20,03337	8,294306	14,59694	12,13231	25,27955	13,63775	19,01767	8,074851	26,86782	14,157	17,28932	12,43548	18,99784	14,29929	32,01494	16,28647
12/2/2017 8:15:00 AM	14	2,139354	5,117222	4,033557	3,976639	11,05376	12,42975	8,331538	8,877929	7,112689	7,348516	6,270584	11,80289	14,51115	18,65267	10,28708	7,846556	7,377528	5,890253	3,410561	4,244446	14,53415	11,50772	11,20006	13,46064	11,12829	10,60621	10,1807	10,76896	18,86274	21,12428	13,62	12,80697	10,41446	10,4606	15,1041	15,30414	18,36117	10,31409	18,95239	15,44844	13,67077	13,62856	21,3217	13,02567	12,51527	19,95164	21,92846	12,30659	9,27712	5,338887	9,584025	8,354403	15,04421	11,09451	12,99597	13,30114	16,10874	7,827213	16,08947	16,05486	19,44629	20,30207	17,17099	17,81837	10,03329	9,53726	14,80921	14,95593	17,30355	20,51034	26,92108	13,39633	14,84527	23,08797	16,4106	15,15335	15,17359	22,61163	16,28695	13,59327	20,55399	8,638373	19,22103	11,73471	33,32842	14,44221	15,56442	8,334785	20,00048	15,07191	17,12215	14,09351	18,75089	13,60162	35,72523	15,17076
12/2/2017 9:15:00 AM	15	1,545507	3,013304	3,667039	4,863575	10,68669	11,42525	8,17287	8,534829	6,644977	7,851115	6,696577	11,83874	14,28617	22,64002	8,95184	8,890364	12,61625	3,919789	3,240288	8,493452	15,70672	12,82176	21,11807	10,69939	12,50856	10,68233	10,17531	9,904537	19,1572	20,4557	14,03611	12,02116	11,17713	9,457822	15,49859	16,73312	18,82267	10,52532	19,55253	21,14514	13,98424	21,23266	22,14709	13,03783	13,18441	13,97291	18,14276	13,58097	8,538143	5,425163	10,20757	8,189309	16,09099	11,97806	18,46796	13,82163	16,50337	9,71382	16,42207	16,74251	20,60158	21,14832	17,45779	18,6696	11,58322	10,61409	15,10009	15,12641	18,96545	24,86924	23,13391	15,19238	16,37399	28,60501	18,00888	15,6547	15,51248	14,29874	16,39085	15,27472	20,57043	9,18739	18,74068	12,07449	37,51285	20,42717	14,72653	9,106364	21,10653	15,53776	19,75243	14,02098	21,13374	15,66417	33,5291	14,93756
12/2/2017 10:15:00 AM	16	1,463307	3,74178	3,818178	3,836276	10,5962	18,28678	7,951827	8,625733	7,075459	7,252362	6,923975	12,98353	14,31118	24,98605	11,01535	8,556379	13,21162	7,666405	5,47994	2,639672	15,73152	12,86196	11,12117	10,97183	12,81775	11,56595	10,74519	10,78546	21,93751	20,15701	13,62221	12,15075	11,52658	9,806656	15,73483	16,14507	19,34592	10,40955	18,46037	15,70817	14,33839	17,93138	26,40908	13,63437	13,60764	13,37692	18,62518	14,50196	8,532825	6,413434	10,84798	7,938564	15,78311	12,9425	14,46597	14,16315	17,14785	13,9897	19,31187	17,4187	22,91743	21,72248	18,71222	18,7116	10,37944	10,66575	15,40948	15,86525	26,17823	25,258	24,8365	15,18913	15,48056	24,94391	18,34839	16,29863	16,85179	19,83512	16,79439	16,3838	22,66578	8,787578	14,56531	11,82499	27,92731	16,90512	15,82256	9,880361	21,54717	15,07136	19,08578	14,80203	19,19471	22,68816	36,16635	14,38453
12/2/2017 11:15:00 AM	17	0	0	0	7,161458	11,18977	11,91907	7,977869	0	7,621159	7,240757	6,956578	13,76471	15,52408	26,42324	9,390197	8,98852	6,63351	3,305012	3,285187	1,0579	15,9022	13,38804	12,12174	10,21738	12,9921	11,97654	11,29006	11,27991	23,63934	21,58364	14,25923	12,2925	12,35598	11,13119	16,90595	17,5688	20,58722	11,01355	19,6138	17,16609	14,95517	16,58274	27,9863	14,53298	13,9488	14,65531	19,19133	14,10664	8,872887	5,709826	11,0463	8,304529	16,50848	13,59796	14,21744	14,09524	17,39459	8,876133	20,3996	17,88593	21,29801	25,42143	19,44801	18,57938	14,80914	10,17967	15,61042	16,92771	20,3163	21,9219	25,60227	14,55757	17,10102	26,90705	19,47295	16,15502	16,3963	18,04246	18,66151	15,53541	22,70689	8,524744	15,44975	12,16028	29,21723	15,78222	14,95303	9,816051	29,88595	16,76759	19,33597	15,63502	25,12247	22,97269	28,90363	15,6775
12/2/2017 12:15:00 PM	18	1,197364	1,499503	3,812514	3,208651	11,68753	11,64014	7,859197	9,396622	7,480176	7,638014	6,972466	13,53628	15,29102	28,7632	9,686603	9,192086	10,49058	13,13059	4,045369	1,734016	15,02376	22,51402	10,82974	11,49426	13,23242	12,00887	11,57265	10,32887	20,33364	21,90615	15,99449	12,35895	12,44785	12,6481	17,54587	17,50926	20,4204	10,98364	20,02438	16,21222	14,60986	15,33253	22,08555	13,53904	14,60648	15,84604	20,44713	14,31587	9,493328	5,555302	10,07391	8,529579	15,97812	13,12438	14,52496	14,91994	21,0713	8,324767	19,14284	19,2814	21,42193	21,46158	19,0846	23,98362	10,49479	15,51876	19,97278	16,3943	22,73451	30,62548	25,55468	14,72563	19,51599	23,77915	20,96085	17,05943	21,70763	20,41632	17,48529	14,78241	28,39986	8,797663	16,1832	14,07908	29,02161	16,53383	15,70589	9,999379	23,22668	18,5829	19,18483	15,07426	19,51495	17,49392	30,44354	15,97156
12/2/2017 1:15:00 PM	19	1,241365	2,386301	3,353227	14,77226	11,68034	11,06577	8,22592	11,9103	8,268748	7,590075	7,114072	12,09735	15,1463	21,77145	10,30995	9,742002	6,318592	5,989929	3,911292	2,034911	15,4653	20,06265	11,48997	10,5446	17,16457	13,6468	11,75923	11,678	21,4231	30,22864	15,99062	14,19685	13,14662	12,31059	17,9407	16,67848	20,44472	12,17334	20,47759	16,06425	14,6942	24,71306	24,49339	14,05186	15,11653	16,05534	21,42006	15,22305	10,19735	6,515805	10,46799	8,635472	17,80387	14,30288	14,40567	14,46411	18,88636	9,190359	21,44231	18,98251	22,39349	22,67373	18,79718	19,69593	10,52809	12,29837	16,08104	20,97245	21,81849	24,58209	26,19985	16,27335	22,76283	25,93653	18,84574	18,06891	21,62902	19,17302	17,39929	15,30131	28,04577	11,78714	15,72336	13,22537	30,3614	19,52787	19,61552	10,19162	30,25662	16,61749	21,55684	16,80945	25,83471	17,31985	30,99967	16,45592
12/2/2017 2:15:00 PM	20	2,175274	2,849317	4,017394	6,009616	12,29671	11,204	8,638374	9,320292	7,707229	9,328029	6,834314	13,30909	16,6791	23,85658	20,2589	9,538089	6,713569	5,264768	3,846292	1,091194	15,45652	13,37229	11,71716	10,82698	14,33204	12,98671	12,13721	12,76601	21,06232	23,70607	16,07793	15,33543	12,8985	11,04153	18,21881	16,81787	20,76585	12,087	27,34956	16,73609	15,67114	18,14531	26,23156	15,64911	18,39426	16,41958	22,15193	15,55565	9,916693	6,08104	10,8495	8,888913	18,23615	14,719	14,44725	15,47469	18,96925	11,43326	19,89728	20,24529	25,65719	24,3232	22,5918	20,3326	13,87807	10,77248	26,29456	17,61349	23,20071	26,20862	27,54048	17,5639	25,06459	26,08152	18,98306	18,63644	21,61783	17,77278	18,3381	17,20014	26,17188	9,132543	15,69919	13,37167	30,74271	23,45753	16,29373	20,90455	25,46226	16,68871	20,49721	19,94184	28,5425	19,0616	34,24313	16,36308
12/2/2017 3:15:00 PM	21	8,997638	0,8223502	5,054708	3,013511	11,98428	12,39217	9,135928	9,19561	8,147243	9,568828	7,181076	13,06884	15,98689	28,76167	11,2969	9,790837	6,157369	1,948152	4,331689	0,8539872	15,89081	14,48324	12,59132	11,88764	15,11874	15,02031	13,14973	13,15982	22,91266	22,17182	16,9074	14,26316	13,14558	11,41509	18,87848	16,90615	21,96556	11,69975	20,89094	21,94567	14,49616	15,8189	25,48726	15,90428	15,73359	18,13018	21,72994	15,79893	9,477509	5,986337	10,54114	9,605507	17,37249	15,16551	14,9705	15,90089	18,14766	8,620483	21,78541	19,21751	31,81159	25,20288	19,54189	22,51506	11,78092	11,81297	15,98226	17,14799	22,84676	25,56428	27,34748	18,58463	20,28066	32,81354	19,25142	18,71001	20,22526	17,92606	19,31166	17,36205	30,37252	9,765557	15,94572	16,78409	31,854	22,59014	16,19564	17,63235	26,55753	17,74688	20,35464	16,96874	28,83358	19,61711	37,47776	16,2089
12/2/2017 4:15:00 PM	22	0,9479995	0,6917275	6,937998	1,790589	12,14281	12,12734	8,563082	10,13656	8,226956	13,146	7,497099	14,12757	16,79833	25,04193	11,20151	9,598669	4,815497	2,296157	2,872251	1,013553	16,05859	13,69412	12,29968	14,3455	13,53614	13,34079	12,99072	12,42001	22,18612	24,97514	17,43997	15,39829	12,50304	11,3713	18,25728	18,76817	21,50627	12,61073	20,75314	17,1598	15,18575	19,00565	26,29089	15,29558	16,75426	17,56072	30,67052	16,41565	9,689505	6,453084	10,77911	8,817764	18,16665	15,71742	15,36776	15,66396	19,44525	9,669679	22,89021	20,0954	25,48685	25,01838	19,40885	22,07055	11,48375	11,59407	18,20624	24,13793	22,82335	26,97854	30,75258	17,22439	27,12284	29,49063	21,9992	18,26827	19,40125	17,43355	20,66479	16,92301	30,55689	10,4338	16,2509	13,84498	33,11906	19,12619	16,66798	19,98025	25,69711	20,2064	22,75973	17,4931	23,59693	20,0869	34,6598	16,53929
12/2/2017 5:15:00 PM	23	1,9849	1,27314	4,290452	1,465379	12,42187	12,27018	9,040741	10,28743	8,029536	11,99084	8,030711	18,95799	17,80235	33,24865	11,78209	10,38558	4,237885	5,869598	2,340918	0,6482787	25,54128	26,88723	12,72374	17,38126	16,35334	14,74414	13,88166	12,29747	23,76395	24,52773	21,01694	17,17424	12,86928	11,66059	17,716	18,25528	21,3447	11,92971	28,00294	17,60479	18,73418	14,7686	26,43513	17,30362	23,90964	18,46914	23,13474	16,97198	10,22837	6,07952	10,86311	9,179308	18,11906	15,31892	14,14719	15,73946	19,67624	9,070237	26,16165	22,83426	24,09075	28,03858	19,68771	23,22377	12,80414	11,56284	16,46331	19,35538	23,6533	27,03553	28,89036	17,15897	20,49182	29,20162	20,49231	18,50941	19,64461	18,96842	20,58915	18,30936	24,80762	10,09657	18,33672	20,17787	32,88406	19,06526	16,84855	19,91145	28,61116	21,31217	25,71203	17,32738	26,03324	23,90515	35,18775	20,56249
12/2/2017 6:15:00 PM	24	0,8886632	1,481888	2,9807	1,261881	12,2829	12,2822	9,173921	10,61643	8,969248	16,21146	7,989888	16,53522	18,90452	35,36831	12,68823	10,07046	4,284787	2,978559	2,79081	0,6866849	17,54476	16,1553	16,52568	13,08286	18,9794	14,84789	13,92269	12,90361	22,8985	28,44904	18,43833	15,89488	13,83849	11,47166	17,59678	19,46204	21,76828	12,83253	21,94705	18,58712	18,04777	20,34966	26,76759	15,91567	22,55789	19,66698	23,38804	17,66585	11,25504	6,327434	11,82685	9,790631	18,47301	16,47919	15,50923	24,76031	20,63046	10,14914	22,74232	19,34323	25,24688	26,51587	21,49446	23,89865	13,45601	11,80468	16,61258	20,00484	27,98878	30,22457	36,11786	20,95408	21,13561	29,36857	25,22008	21,84848	23,18109	17,13245	23,96773	20,06853	27,04451	10,33599	17,29104	25,98876	34,45216	22,16685	16,9887	25,33654	29,2919	25,79686	21,92612	18,53932	23,95447	20,3565	36,08512	17,60355
12/2/2017 7:15:00 PM	25	0,8843115	2,315774	4,084466	0,8372707	13,07085	12,68879	9,128813	8,731072	9,282784	10,24688	7,790396	15,18008	22,07145	29,4726	15,75051	10,56691	4,030241	2,065857	2,846969	0,5809986	17,55202	14,42335	20,10714	13,79255	15,58169	15,69387	14,88409	13,6104	25,28232	26,14901	18,46713	15,92451	13,66359	12,04659	19,37141	18,53745	21,60146	12,37373	25,40244	22,21817	16,49888	17,36102	28,8246	17,16678	17,21036	20,35719	24,41776	18,20382	10,45107	6,119515	12,04748	9,505484	18,10131	16,8569	16,37219	16,53452	21,15903	9,303507	22,69521	20,86891	30,57755	25,64552	21,94643	24,77509	14,3272	12,4723	22,67794	19,42287	24,62478	29,96691	30,8144	17,7046	28,8246	35,5294	22,23046	19,95904	23,38687	18,2588	24,13496	18,89858	26,52748	10,83112	18,04059	21,34304	37,91563	25,9576	16,72435	22,76228	29,5832	25,52153	23,32297	18,44593	23,87751	18,58076	37,07291	18,02429
12/2/2017 8:15:00 PM	26	0,9969055	0,4617043	1,443897	0,888387	12,41428	11,67081	9,016289	18,73653	9,670094	10,19949	7,447711	14,48373	19,4286	28,48074	12,60016	10,99601	4,652823	1,452531	2,613285	1,490177	18,07692	16,84861	14,0281	14,33784	17,11891	18,32698	15,35705	14,45996	23,81493	26,70224	18,92684	16,78955	13,97415	11,98338	19,51744	22,07884	22,4598	14,7056	22,01827	19,61124	15,7673	25,01886	27,18432	17,5869	17,43403	19,03031	26,58688	18,34148	11,28267	6,635721	11,83197	9,677553	19,39662	16,34125	16,52423	16,93537	22,47983	10,24377	22,2266	20,56477	26,20773	27,67476	22,67801	25,80411	14,10049	13,18689	19,64695	19,88699	30,76454	32,04071	32,24048	18,3792	29,78075	29,79408	22,60361	22,90472	23,729	20,32293	23,10628	21,17077	27,5085	11,20144	20,56076	18,54498	36,89151	25,26007	15,9681	16,38539	33,78261	26,31293	25,34282	19,29936	24,01684	19,66678	41,82554	18,73466
12/2/2017 9:15:00 PM	27	0,8762296	0,9372929	1,428424	0,8836207	13,64162	13,21231	9,534704	9,292177	9,506797	10,4825	8,061865	15,67909	20,33191	30,72772	12,57529	13,40434	4,588306	1,793905	1,800536	0,8101239	18,65875	16,67143	13,92014	12,99645	17,7464	15,94621	14,59418	14,2374	25,497	29,55004	20,45079	17,39521	14,03363	13,13515	18,81915	18,93969	23,98569	13,20064	26,51946	23,48973	16,44355	22,77347	26,0503	18,66366	18,09592	20,88314	32,44288	18,11506	10,28646	6,428907	12,18888	10,5162	19,3024	16,27079	16,41281	18,33071	25,3295	10,39484	21,28785	22,25443	27,90914	27,67352	22,65515	26,49032	15,10638	13,30826	18,4386	23,77335	24,8354	35,76757	34,41189	20,03046	30,81897	35,4702	23,05178	22,29312	24,40926	22,44239	24,39655	20,49617	28,9729	10,33046	18,13267	20,74878	37,12477	26,45896	16,70949	16,66418	31,77449	21,24157	25,88431	18,99273	27,78998	21,85227	38,61572	17,9729
12/2/2017 10:15:00 PM	28	0,8718087	0,62051	1,76213	0,7981737	13,84526	11,64843	9,560676	9,66367	9,967191	10,46571	8,631811	15,79887	21,91437	33,92774	12,86334	11,38684	4,077006	2,043891	1,818565	0,5884588	19,21468	14,85756	16,59365	13,11471	17,15331	15,42661	15,80267	13,65095	25,67757	31,63469	20,93985	16,78734	14,02098	12,93055	27,37103	24,59335	24,54811	13,57558	32,96302	19,32209	16,70114	21,31051	31,75661	18,48724	18,11872	21,11447	27,68734	19,39883	10,79783	6,414954	13,2483	9,871587	22,82611	18,56349	16,64712	17,51596	22,37055	9,722037	23,93471	22,74998	29,08951	29,35213	27,42111	30,11784	21,31321	14,6616	20,42081	26,99616	25,44388	32,21257	43,94915	19,07998	28,15795	34,41058	25,56069	24,08136	24,33432	20,30552	27,89083	21,82478	29,99316	13,26225	19,41852	16,85234	37,86299	24,30689	18,09254	24,49263	33,92331	20,32348	25,32058	20,46433	25,9444	20,60276	39,6866	19,03618
12/2/2017 11:15:00 PM	29	0,8704963	1,486516	1,434502	0,68033	14,69738	12,38996	9,971264	10,33654	10,27485	10,45079	8,613367	15,76896	20,95235	34,77737	13,39654	12,41124	3,237732	0,8228338	0	1,705626	19,46052	15,77483	15,29592	14,26213	17,69183	16,68863	17,48128	15,11743	28,27876	30,26277	21,89413	17,58745	14,6712	14,07493	19,7563	18,91613	28,43861	15,1204	26,82506	23,27497	17,45952	21,55255	28,91094	20,57388	19,07866	21,54572	28,79966	18,69315	11,04008	6,583154	13,18006	10,18492	22,2047	17,35536	20,04421	19,29301	22,76712	16,94187	28,80305	23,93312	32,00079	30,16703	24,31932	27,14606	19,74746	13,58705	23,8168	21,87486	27,14868	33,47349	36,09078	22,05577	26,04554	35,60787	25,43173	24,22365	25,46419	25,96264	26,14825	22,11497	30,97722	10,4807	28,87213	21,30809	46,80323	24,55998	23,50215	18,39916	33,93291	21,17975	26,23708	24,82123	24,69144	24,9884	47,18695	20,99014
12/3/2017 12:15:00 AM	30	0,8649011	0,5633842	1,440995	0,3639616	15,44899	12,01046	10,3909	10,06638	10,89205	11,97406	9,875455	15,31554	22,70944	31,65209	14,61525	11,76116	3,688522	0,8854858	2,320955	0,9058632	19,82275	16,68981	14,78234	13,59665	19,45236	19,81287	16,45771	14,81018	27,65881	32,85422	22,21755	20,13069	16,0454	12,33774	20,49687	25,12289	25,40589	14,27084	25,38503	20,06838	18,86819	29,64294	27,9997	18,53635	20,51102	21,57749	29,01173	20,09512	11,03503	7,208982	12,82493	10,26263	21,37476	18,0254	17,16201	18,59624	25,1014	11,2013	36,09188	23,70766	30,65284	30,98288	26,21221	28,3973	16,42421	14,19119	23,63112	23,67084	27,94603	32,22791	47,50415	21,80378	25,94337	32,39445	24,93472	24,68757	27,33021	21,59338	25,94586	25,98005	31,71467	11,02675	20,63322	21,40376	43,1549	32,49862	21,60029	26,19847	34,16169	25,27292	26,72918	22,69445	27,42291	26,62674	43,38542	21,75888
12/3/2017 1:15:00 AM	31	0,9667192	0,6823331	1,482026	0,6013761	14,67652	13,12914	11,03331	11,88543	10,73752	11,16276	9,56496	15,55054	23,5311	31,26471	15,21897	12,49959	3,568537	1,317971	1,936823	0,8924624	19,2669	15,75134	16,41488	14,53802	18,57607	17,83184	17,60824	19,49098	28,39619	32,87066	22,13494	18,39764	14,46376	13,46368	19,96864	24,79837	27,80435	14,43026	25,72938	24,64599	17,81982	23,50554	29,99082	19,45672	21,86409	22,1397	31,53308	21,80724	11,36619	7,445982	13,33548	10,35422	21,63192	17,67635	17,33367	19,39275	25,75328	13,43052	37,69078	24,30019	32,07905	32,09176	26,94594	27,98174	17,79157	15,69235	22,14523	23,3582	34,13559	34,8032	45,99207	22,34513	34,03204	33,69882	26,31493	26,02495	36,07869	22,44998	27,11918	23,41692	42,34513	10,99456	22,18011	20,36306	42,41794	32,70426	20,90801	24,27885	36,44604	24,42854	26,5205	22,06614	28,94293	30,43359	43,70566	23,54892
12/3/2017 2:15:00 AM	32	0,6972535	1,224027	1,428631	0,3558107	15,3918	14,48767	10,86055	11,13064	11,07102	11,27342	9,560123	17,03574	23,55693	34,14373	15,45611	12,42229	3,644245	1,960033	1,64173	0,2655283	20,52871	18,68162	14,88478	14,21433	19,36802	17,32676	19,75561	16,6362	29,76673	33,67374	23,36559	19,64647	15,19362	12,98339	20,28294	20,33398	25,26297	16,16414	27,68844	22,27888	18,78447	20,95967	29,27623	20,48491	22,07048	24,34019	30,95325	22,48149	11,85055	7,602164	14,44836	10,07909	22,53405	18,84111	19,58886	20,09325	23,50195	12,09964	27,41255	26,57908	34,04723	33,22412	27,81444	28,87123	24,62499	19,86841	22,87219	23,5809	30,81323	34,62222	40,08821	24,86682	30,94468	37,93787	25,72046	26,0675	36,4785	25,37922	27,31495	23,89292	34,57021	12,01281	21,10321	19,38916	46,71557	30,84128	22,17292	25,19452	37,30141	24,90833	29,17551	23,96676	36,25725	25,14899	49,45292	22,55768
12/3/2017 3:15:00 AM	33	0,7126575	0,9498646	1,547718	0,4312417	15,46053	16,28702	11,10066	13,06988	11,26499	12,66254	10,24052	17,53985	24,29867	35,56165	18,39136	13,95301	3,573718	1,595795	1,771662	0,9354967	20,54632	17,01446	16,97889	15,02549	20,77842	18,80022	17,86383	16,33344	30,85876	33,9718	25,19645	21,53376	16,06025	13,03168	22,27744	22,96184	26,52292	15,65139	27,93228	25,07709	20,04711	17,22819	34,71437	22,96198	25,47717	23,7603	31,89641	23,81141	12,44957	8,074574	12,97041	10,42647	22,68589	18,61758	19,00614	20,59571	35,50488	11,05742	26,87673	25,39719	37,78515	33,38155	29,63832	33,50029	16,98331	15,72834	23,16465	25,17317	30,77116	34,94903	50,27119	23,67575	28,9908	43,44648	28,92531	27,58151	31,79149	29,76031	28,21487	24,41043	34,8061	13,51956	24,04033	19,13116	45,05637	29,70332	23,1574	27,59436	40,75915	26,56962	29,34025	24,73938	35,85088	25,49984	49,55992	23,6372
12/3/2017 4:15:00 AM	34	0,707684	0,884795	1,838528	0,3623038	14,98439	14,54969	11,00464	11,27432	12,32925	12,16325	10,42544	18,35668	27,44743	38,4422	16,61569	14,78635	4,594938	1,645944	1,577421	0,4572834	21,98421	19,22228	22,01564	15,46882	21,16372	18,19594	19,22793	17,45648	31,95782	35,88071	29,66277	20,83485	16,48838	14,26372	30,67646	25,53693	26,70389	16,40107	29,32609	23,05855	20,14264	17,80262	33,5892	20,81358	23,73315	24,7429	32,5717	25,91063	12,46829	6,948981	13,65184	10,72613	24,67306	17,74287	20,46095	21,01701	30,95111	12,65563	28,45905	26,6505	34,803	35,63425	31,464	29,86033	18,79069	15,65401	24,45727	25,34759	31,96881	37,22232	42,6948	25,49935	33,12941	37,92275	27,96654	27,85063	35,54218	24,75278	27,87523	26,38933	37,81954	13,32684	24,20493	25,19908	48,27185	29,54417	34,7246	22,96474	41,13803	25,02556	36,75239	24,8365	39,4199	26,75667	48,74075	27,27999
12/3/2017 5:15:00 AM	35	1,698649	1,550135	1,424417	0,3655504	15,25261	14,37624	11,14514	13,59458	11,89289	11,93378	10,4892	22,49005	27,90768	37,01198	23,93602	14,11168	3,993632	1,677512	1,61037	0,5246326	22,46781	17,94865	15,76598	16,24876	21,57341	23,06905	19,65697	18,90659	31,22202	36,98801	26,29953	21,36253	16,72801	15,1443	21,28675	20,95069	28,17488	16,95319	27,86044	25,48443	19,51073	21,79515	31,56292	21,6916	24,39337	25,22042	36,97081	24,84499	12,90161	7,287246	13,36325	10,63039	27,98415	17,69272	19,34081	21,48009	26,0666	13,51155	29,21613	26,1582	35,55116	36,4461	31,03365	37,08361	22,38789	15,65622	25,384	26,42373	33,1556	42,86617	51,86554	26,89068	31,3731	39,83477	28,33921	29,24438	36,48251	25,80556	27,07166	30,73759	35,40561	13,55638	24,4983	25,64883	48,77362	27,63898	25,68613	25,24571	42,70481	25,65512	35,44706	26,42435	38,92794	28,0955	49,50859	25,98323
12/3/2017 6:15:00 AM	36	5,600271	0,4766247	1,662729	0,4867098	15,88383	13,90024	11,52036	11,76227	12,45213	12,95245	10,92479	19,36927	27,49337	37,46649	24,77675	14,23878	2,212713	0,7446398	1,589233	0,3484195	21,97267	20,01078	16,14977	15,87126	21,54896	20,021	20,8504	19,24631	37,70916	40,49127	26,30167	22,26922	17,42105	14,27712	22,7397	30,87229	31,65222	16,34539	31,10909	24,59467	20,2837	26,02944	33,36462	21,50427	26,05458	26,08933	35,90255	25,00152	13,29721	7,782245	14,0777	10,32376	24,24376	20,07764	20,28729	21,58585	32,05149	17,01053	29,00599	28,10829	48,64294	38,08611	32,87156	33,28235	20,04497	17,85118	27,31764	26,15419	40,23079	44,88189	43,83034	28,52599	37,25396	44,3826	35,17089	29,55004	32,09729	26,77111	29,20452	27,56859	37,1692	13,78709	24,36022	21,8388	53,10719	35,25075	26,2815	25,34711	45,17905	27,03768	32,21471	27,00659	43,18766	28,94638	50,8124	29,30358
12/3/2017 7:15:00 AM	37	3,455874	1,33745	1,485688	0,4728255	16,25926	15,20212	11,39893	13,15753	12,92564	13,79151	11,01998	23,17391	29,08757	38,09475	23,38072	15,4483	2,12996	0,6294209	1,792316	0,2555123	22,84435	17,85657	16,66287	15,86642	22,33525	20,66209	21,27348	20,18423	35,29074	38,19974	34,62914	22,37159	17,50933	14,72591	21,69416	22,2248	29,80928	22,90769	30,55724	25,19507	19,82614	21,74335	32,87481	23,15892	26,95831	26,44431	37,3537	27,51299	13,74295	8,024149	14,5937	11,15212	24,35745	20,84155	19,7333	22,84863	31,00361	13,15512	33,5483	28,44621	38,30046	40,04691	33,87717	34,40553	20,42226	16,9648	25,46454	27,12263	39,38729	39,9924	45,22643	29,01719	32,59118	42,92841	35,44644	36,68179	34,4123	26,36122	31,11461	29,34081	42,53081	14,98211	26,63683	28,45304	51,68353	36,18438	27,18578	28,72645	43,49449	31,61293	34,99551	27,01474	34,78076	28,69723	54,56324	27,27523
12/3/2017 8:15:00 AM	38	1,259464	0,700362	1,354167	0,3370911	16,36246	15,14085	12,38616	14,23851	13,14917	14,78911	11,79045	20,70976	30,29598	45,8868	19,25591	16,04346	2,164498	1,108809	1,981861	0,41418	28,10552	18,04149	16,95741	19,17744	24,47019	22,14902	22,39051	19,44201	36,46338	41,19778	39,85819	23,02305	18,94424	15,65443	24,35324	21,85988	30,62252	17,34196	35,05015	27,86756	20,98779	21,26513	39,40912	26,2129	31,06702	29,34889	41,89503	27,1799	13,39018	7,021372	14,1809	11,01569	30,11771	20,09229	19,96691	21,6838	27,41414	12,93373	32,57253	29,4458	49,1494	39,56662	34,41935	35,45984	21,1412	19,1447	26,32288	29,975	36,68463	45,92465	53,37257	30,18471	32,59926	45,94966	31,33531	30,74754	32,55188	29,60737	33,82902	30,16267	43,85741	19,03452	25,64165	24,07348	52,49233	37,95749	27,7944	24,51902	47,12996	33,15346	41,87873	28,20651	34,18573	31,77795	56,03987	27,41221
12/3/2017 9:15:00 AM	39	0,5267739	1,150254	1,382281	0,9381907	16,78534	16,28509	13,46105	14,29176	12,48515	13,70379	11,69354	19,95282	31,10792	45,95263	29,08558	16,63717	2,525351	1,088708	1,85034	0,3314959	26,01728	19,6647	17,43652	16,80378	25,59758	22,26424	22,99797	24,66028	38,02705	42,36979	29,36795	25,80722	18,23082	15,82781	23,04646	24,57276	34,57926	18,70275	34,4036	28,56398	25,73234	26,39665	35,4358	24,83194	28,10483	30,48574	45,384	28,41623	14,3214	7,028557	14,42867	11,45633	25,7979	21,10874	21,17312	24,27118	29,35601	13,35192	34,79284	29,21046	40,87727	40,92866	35,50212	36,73705	22,7551	18,58076	27,04493	35,8906	38,46527	46,72504	48,50941	30,61851	34,75153	45,19376	33,79877	31,7919	37,90112	31,04263	33,88843	39,0719	42,23551	17,47555	30,70844	22,53558	53,04695	36,6514	30,14367	28,63375	52,35591	27,95003	38,19926	28,72962	37,54158	30,88694	55,32169	29,17516
12/3/2017 10:15:00 AM	40	0,5317473	1,058038	1,370607	0,3431698	17,48764	14,48835	12,52604	14,22828	13,38486	16,22147	12,53647	21,53605	31,32805	41,63689	21,06792	16,92018	2,087271	2,129062	1,634753	0,2749226	23,62656	19,52082	17,99244	16,66674	30,65042	27,57101	27,95321	28,71477	39,5508	42,14889	36,11475	25,04995	18,85562	15,7693	24,08467	23,06359	32,07152	18,7804	34,36968	23,5188	21,15882	23,69205	36,01645	26,49011	28,97602	30,08386	40,68296	31,34519	14,30744	7,723945	15,3308	11,19343	27,45704	20,55592	20,85841	25,15093	30,75231	15,07032	35,65429	29,54244	49,03045	42,46996	37,37269	36,15253	23,02131	19,18787	28,21149	29,92374	38,60094	47,75738	56,67171	31,64871	36,29145	46,78728	38,55169	33,92843	38,25044	33,22523	33,99011	32,13417	39,37625	18,86467	27,91377	32,15953	61,45302	34,14539	30,89074	27,27391	49,18125	32,81257	41,32522	32,09011	40,80162	34,15458	58,35965	29,13192
12/3/2017 11:15:00 AM	41	0,537757	0,5420397	1,383455	0,2492954	18,21466	15,2073	12,71241	13,28726	13,78689	16,97606	12,85332	22,47195	32,57163	43,4786	30,33882	17,65141	2,198414	0,8690457	1,621215	0,5921889	23,44033	22,60002	18,13958	17,11773	25,73393	23,93361	24,06105	23,53787	39,05034	43,28318	31,06709	25,48001	19,70905	16,18887	24,05075	32,06448	32,63145	18,24485	35,28273	28,52026	22,08568	35,58404	36,55442	24,67514	29,34212	32,05184	41,53667	31,56913	14,5041	7,695554	15,88217	11,31617	27,45496	21,08	21,17277	23,63492	30,02597	19,00199	37,50449	30,54321	50,54742	43,26937	40,73137	37,30362	22,15407	19,41424	28,77065	31,02171	40,70879	48,91917	55,50791	33,27863	41,92177	54,69807	34,74628	34,39103	38,24008	29,21073	34,49395	33,23166	47,79924	16,02495	27,68319	24,4284	60,67301	40,65443	32,19123	27,96778	47,2505	34,0855	48,54643	30,67515	40,78236	31,9467	63,02622	28,95916
12/3/2017 12:15:00 PM	42	0,4423629	0,8544016	1,391813	0,7270944	17,96033	16,25021	12,65888	13,82785	14,32906	17,65059	13,12576	23,07306	34,19913	48,36338	25,08648	18,02097	2,231916	0,7493369	1,585226	0,1002984	25,59315	20,19024	18,71312	16,89041	27,6461	24,62664	25,58335	25,17967	39,15741	45,03544	30,52954	26,07931	27,99735	16,7957	24,95635	26,14866	32,15835	20,53817	33,85161	25,69532	22,02448	22,23212	39,77122	26,64263	31,25442	31,83196	41,87755	32,5603	14,53968	8,267986	16,19895	13,05938	37,96764	25,90766	21,93752	27,70122	35,31644	17,00065	34,547	32,09038	44,30551	47,53012	40,4387	38,21183	22,01253	19,95407	29,69703	34,04447	39,70594	52,8268	60,30269	30,99746	42,83128	50,30573	38,09896	38,17349	43,90376	34,07991	35,82477	33,94051	42,73576	16,65603	27,44674	22,75662	59,48463	41,05783	31,19874	28,78046	52,75951	32,46159	41,56837	31,99899	42,99541	38,25044	65,44567	29,70794
12/3/2017 1:15:00 PM	43	4,974718	0,794858	1,488796	0,3659649	18,17915	16,02309	13,46561	14,01815	14,56378	15,95055	13,75463	24,83961	34,90413	53,26964	22,83944	18,6173	2,167606	0,6777741	1,638346	0,09297635	26,60402	21,02861	18,57344	21,20565	33,20437	25,19293	25,7253	25,66651	42,96074	43,70033	31,35907	27,41006	19,64605	17,41172	27,03553	31,03117	34,57387	21,25912	35,87388	28,41477	22,77347	22,60147	37,40198	26,99063	31,28343	34,72453	49,3531	33,16955	14,27698	8,425619	17,00141	12,46001	28,4605	21,80993	22,85533	31,27749	31,56541	16,8596	36,91168	31,90132	48,65985	44,55301	43,62401	40,62922	21,60146	19,61013	29,12964	30,55937	42,19233	50,29536	55,2636	33,6993	55,47061	52,58158	42,47527	37,86824	39,12827	30,14721	36,08277	35,69808	51,55269	17,27626	28,91613	22,73362	63,14801	42,12941	36,38733	26,57963	49,96712	34,31511	51,07676	36,82209	41,63717	32,44432	62,68388	30,67308
12/3/2017 2:15:00 PM	44	0,2383123	2,634422	1,281222	0,9460654	18,31855	15,57389	12,49503	14,75817	15,03654	16,74527	13,8492	26,5969	37,80828	47,39569	26,18839	18,91702	2,071245	0,6623011	1,743134	0,1291031	27,21562	21,09168	19,50915	17,29809	28,36504	25,57209	26,5652	26,07269	45,38786	44,79747	33,67064	29,13316	20,92521	16,5424	34,8566	33,44227	33,46313	20,48844	35,19515	31,22769	25,25275	22,58227	39,29425	26,93952	31,86927	35,28349	44,70055	33,25652	14,75975	8,687072	16,48355	12,75427	29,46549	23,61281	23,26502	26,65161	32,53972	14,51771	35,72751	33,41968	55,19321	46,65458	41,67371	41,7202	24,68267	19,00448	28,99197	31,17651	46,74023	53,85017	53,7232	37,42512	41,47878	51,29822	41,69533	36,43367	43,14248	38,49531	42,94713	36,07745	45,21559	17,48425	31,41095	26,23169	72,06496	40,82601	35,03433	33,17487	53,87621	39,78608	43,6562	34,90626	40,92161	34,31505	67,42838	32,5268
12/3/2017 3:15:00 PM	45	0,2304377	5,999116	1,416888	0	18,82557	17,09273	13,28311	17,17279	15,7664	17,55713	14,58872	24,79153	37,71725	56,64339	27,92219	22,93421	1,854692	1,434019	1,677512	0	28,48123	20,65677	20,75887	16,86671	30,0572	26,07282	26,69934	27,70329	43,56937	47,51229	35,15445	30,65609	22,13818	18,17038	26,9983	25,86877	34,10878	21,39499	38,20782	31,52582	23,78792	22,76802	39,68827	28,1069	33,26743	37,86452	46,52092	36,77305	14,92664	8,248025	16,92929	13,33582	30,22242	23,46651	24,07576	30,02369	42,74598	17,67304	45,93867	34,88223	47,57951	47,80269	41,99844	44,52759	25,41646	19,98508	35,00215	31,7566	43,22578	54,41016	57,55983	35,87429	46,93758	55,16013	45,99525	37,73776	39,80762	33,54132	38,76403	37,98209	51,59539	20,37301	33,86115	24,15016	64,91483	39,91359	35,5971	29,72805	53,66386	36,02143	44,60109	36,46932	41,19377	35,65269	65,83237	33,36069
12/3/2017 4:15:00 PM	46	0,3675537	0,7159731	1,407286	0,1466484	19,11369	17,6539	13,44116	14,57843	16,36639	18,83344	15,22671	26,78969	38,3115	56,34871	27,45496	20,43898	1,816009	1,338832	1,560151	0,1767656	28,76755	22,10447	19,01954	18,04508	32,9805	28,33022	27,19137	34,117	43,641	51,44963	36,2442	30,45404	21,50834	18,01628	27,59857	32,9501	35,96278	22,07801	41,93737	32,87606	27,40757	24,52213	47,24849	32,05073	34,60109	37,57233	47,89111	35,60739	14,92844	9,065125	17,17175	13,26129	36,71509	24,97416	22,73548	30,06645	35,38897	22,13631	38,74904	36,33683	49,33521	47,01474	43,16272	46,36985	27,41414	21,58433	38,23462	32,84427	45,22208	54,11922	60,11073	36,8654	44,03542	59,08144	42,32372	41,05244	45,91975	37,79627	42,41794	38,26715	47,64831	18,28905	31,42083	26,4785	67,24539	44,57649	40,41867	31,85483	53,35772	36,40998	45,5428	42,43708	40,92009	36,46033	66,3503	33,37996
12/3/2017 5:15:00 PM	47	0,3740468	1,00029	1,411431	0,1176365	19,59839	16,5167	14,08488	16,24261	17,1176	18,98838	15,53617	29,34094	41,37048	48,74573	26,38428	21,43229	1,884602	1,203926	1,918242	0	30,80142	23,40193	22,81105	18,5704	33,49145	30,10486	29,01083	29,67583	44,94723	49,62181	37,24587	30,24611	21,98248	18,56156	31,08615	29,98321	37,50988	23,01924	37,70827	29,36133	24,79996	26,77947	44,04585	29,3129	35,63122	38,82323	48,52592	35,68088	15,87671	9,17689	17,82542	13,40787	30,6748	24,25191	23,98106	33,81182	40,35312	16,32612	36,53252	36,47615	53,46721	49,396	44,71734	43,7317	26,45398	20,67308	37,14896	35,67701	47,94423	56,89766	58,27187	38,45304	51,51657	58,16762	43,44282	40,87444	48,84858	34,50328	39,71361	38,64604	51,01418	18,4784	32,94844	25,55558	68,54919	42,20491	45,08289	28,82978	63,61745	42,92751	46,25139	38,51093	42,00618	42,24691	72,12512	36,31106
12/3/2017 6:15:00 PM	48	0,5718115	0,4519645	1,389465	0,108104	20,26546	19,95303	14,8624	14,38453	18,84643	18,52011	15,64856	27,93505	41,15302	53,54008	29,20383	21,35852	1,594828	0,7013981	1,83466	0,2027382	31,01003	22,66233	20,03039	19,79498	31,74659	30,42579	29,49243	31,93047	52,18819	52,62005	37,42727	31,79687	31,79004	19,23457	31,52423	27,47209	37,5831	21,45916	36,97696	31,04996	25,37308	25,53727	47,97041	30,23956	34,39393	39,63107	53,80589	37,59153	15,58687	9,297429	18,70068	13,84691	31,98967	25,25793	24,40111	30,2055	34,35995	16,95091	39,33031	41,98877	51,70729	52,41759	46,58702	45,66776	27,047	21,49543	32,76719	41,35589	47,35964	56,94387	60,96507	39,03556	45,59896	57,867	45,98669	41,55394	45,16033	35,91415	42,65293	41,08318	52,6966	20,02673	35,39311	32,25671	68,61247	48,21197	37,58891	36,70521	54,58098	40,26892	51,6409	38,61834	45,96651	38,16029	69,55598	36,11316
12/3/2017 7:15:00 PM	49	0,4985218	1,026884	1,285229	0,2667026	20,14409	17,36889	14,91925	15,44368	17,86907	20,34607	16,14811	26,58226	39,87629	56,0836	25,15418	22,43569	1,786376	1,029371	1,76959	0	30,17276	23,82985	20,22961	19,25191	33,40269	35,34116	31,85213	31,3608	48,6343	52,90065	38,91419	33,0676	23,47778	17,96992	31,08056	28,94466	38,77769	22,12257	38,41899	33,05834	25,77192	26,26257	44,68785	32,00997	35,75211	40,93695	51,5321	39,50742	16,69789	9,104015	18,92179	14,53546	32,48743	27,96709	25,55793	29,66187	38,82806	15,82919	40,17828	37,73417	54,66367	54,26585	47,94188	46,15392	28,31303	22,52618	32,94582	37,09218	47,59567	59,13683	69,64551	39,36388	50,44271	61,01963	45,61637	41,77857	49,03163	39,01373	42,48473	41,66978	52,74032	17,69217	36,26043	30,75507	74,35573	47,9776	41,40998	33,71511	57,80802	38,63036	48,76851	39,17993	45,13712	39,22635	73,102	37,59954
12/3/2017 8:15:00 PM	50	0,3556725	0,4506521	1,295936	0,1096237	20,01761	18,50609	15,07488	16,9762	19,27159	20,25468	16,43229	27,90976	40,30732	62,10392	26,78928	21,70763	2,289595	0,6387461	1,729388	0	36,4689	24,37141	21,58896	21,08166	35,39083	31,70058	32,67607	35,75652	50,84079	53,26101	39,46107	32,94775	24,99578	18,18572	29,90025	27,45248	39,14719	23,11029	38,29769	31,64491	27,92765	27,24918	44,18359	32,13922	38,13985	42,10702	54,79913	40,32045	17,03491	9,395308	19,59431	14,46577	31,92377	27,20829	28,96048	32,89545	48,23656	16,83439	44,03183	39,1045	59,57063	53,82059	48,69826	46,31113	28,31282	23,88318	34,85142	37,80014	48,4931	61,02806	63,41623	40,40043	54,92332	60,74319	48,66435	43,58539	48,76803	39,38833	43,83289	46,34277	51,83452	18,62415	36,53715	26,74555	76,72911	49,94522	41,09825	37,04493	68,67658	37,04652	50,21276	41,93931	53,30798	42,35501	74,73019	37,2744
12/3/2017 9:15:00 PM	51	0,3618203	0,8433493	1,288614	0,2885997	22,49316	17,29781	14,72625	14,99033	19,54928	20,03322	17,58897	29,39787	42,38885	59,70649	29,05864	23,94825	1,719993	0,5789263	1,735052	0,1230244	34,18069	27,35556	21,31763	18,80568	35,68772	32,9903	36,69326	32,88538	50,30304	57,07519	46,31397	36,99809	25,19355	19,92464	30,00103	33,28022	40,78526	23,96047	46,05472	34,2861	26,3961	29,18366	48,3115	31,81712	39,71623	43,6651	54,86765	41,37157	17,51154	9,200237	19,03079	14,54569	32,2333	26,42152	26,26361	31,02502	39,03701	21,72469	45,63226	38,28588	57,07014	53,97353	52,02635	50,73518	34,41064	22,96599	34,21923	37,65887	52,1051	61,53369	70,4184	40,12344	52,05915	63,25591	54,68563	44,60385	55,36962	39,74794	45,4298	44,13441	55,94655	18,21535	40,5238	32,29126	76,32999	52,89877	43,32629	29,61746	63,73536	42,13231	50,15535	42,37981	47,84808	44,51433	74,93893	39,10906
12/3/2017 10:15:00 PM	52	0,6323912	0,5794098	1,337312	0,09967672	21,04256	18,95882	14,96671	15,46426	19,92029	21,02509	16,93752	30,53258	42,43182	56,63751	29,96422	25,59012	1,771455	0,3210654	1,781609	0,2419043	35,91146	26,04574	23,14717	18,87206	39,9428	33,98824	32,98726	34,80031	53,78571	55,31921	40,86304	36,8404	24,55239	22,83647	31,11054	27,85913	40,82187	26,23535	38,91019	37,4406	29,99613	35,60587	44,67286	35,0143	40,49341	43,44965	55,45328	40,83513	16,77187	9,534704	20,9967	15,24874	33,28816	27,13908	27,82438	30,3116	41,13706	18,37374	45,06293	41,6465	58,26412	55,5084	49,64799	47,55339	30,45563	23,04052	35,51178	36,50109	51,84206	62,83523	70,98524	44,15037	59,10326	69,54604	54,7639	46,77339	51,75059	43,51563	44,84824	45,47829	59,55233	18,9946	45,3641	38,69633	75,93571	53,815	48,75808	37,15973	64,16474	42,1893	52,7477	48,06539	51,65597	41,68573	81,46628	39,55487
12/3/2017 11:15:00 PM	53	0,3676918	0,652216	1,261052	0,1070679	21,59649	19,18801	15,8792	15,7999	20,63619	20,86407	18,28249	28,93899	43,11968	57,10233	35,03136	28,2233	1,896414	0,3189932	1,835351	0,2063992	33,85652	26,53224	22,89263	20,99911	35,56739	34,06181	34,23588	42,09943	53,94452	58,35123	43,19553	40,01126	24,82869	20,15922	33,86018	33,30971	41,50033	25,97888	46,09037	36,56409	30,43511	28,2961	45,24488	36,10266	42,32641	47,36724	57,16174	43,39149	16,63773	9,824823	21,26043	15,30269	34,61096	26,83169	34,69351	32,19027	47,08762	20,94296	43,28056	41,83314	62,0937	55,97418	50,67211	49,00828	32,25036	24,44041	37,19662	39,19085	56,58426	61,61106	67,98077	43,94791	57,02738	67,63338	50,68103	49,84479	56,8261	41,41136	46,20932	46,10149	55,3402	20,10286	36,13181	30,02998	75,44154	53,26715	51,0159	35,4731	63,21584	41,20372	51,85966	48,0421	49,64185	45,54004	78,10014	42,29878
12/4/2017 12:15:00 AM	54	0,4622568	0,7516854	1,320319	0,1203305	26,57155	18,40524	16,25242	15,25869	21,16925	20,8486	18,6667	29,6723	45,52194	57,77956	30,67357	26,75909	1,776705	0,4018844	1,680275	0	34,33867	25,63267	22,25409	21,12249	38,78558	36,80682	42,27751	37,02531	56,67772	56,56561	44,18981	42,57322	25,21247	21,35721	32,41966	32,81747	45,67184	25,38772	42,20802	31,86367	32,92268	30,28231	49,04419	37,55083	43,17377	46,46787	61,79702	45,44851	16,99063	10,45936	21,0465	15,49956	36,31272	27,66682	34,09932	35,73166	48,73238	18,14268	42,84283	43,43978	63,49684	56,32308	54,03169	54,39925	38,84637	24,42038	36,55525	38,0533	54,07632	64,1842	74,45361	47,23427	56,24979	68,63617	52,84448	49,12239	58,93202	41,97979	50,85246	47,92821	54,89412	20,34932	36,58765	30,1309	77,50581	50,94517	47,74619	35,26014	63,21218	43,88822	55,10872	53,11346	51,50151	44,56427	80,73656	42,98948
12/4/2017 1:15:00 AM	55	0,5573746	1,251451	1,299666	0,3544982	22,49185	18,6638	16,62723	16,29752	21,29317	21,64146	19,30406	30,95885	46,02053	63,63748	31,4238	25,88037	2,001409	9,354347	2,385541	0,3221016	34,32886	25,86393	24,99254	24,93134	43,87047	40,13822	40,86249	39,79733	59,3587	59,78738	44,39594	41,10321	24,59895	20,10741	33,45436	33,57489	42,85353	26,65161	50,59958	31,99312	32,1178	33,89948	51,57957	37,8458	42,88683	46,77574	61,77353	47,58476	18,00115	9,973337	20,0478	16,99374	35,42489	28,2101	29,95275	33,03679	43,70855	18,3984	45,5799	45,83443	64,78601	58,79158	60,05554	51,05652	34,5204	30,23928	36,96239	38,37506	55,85371	66,2569	71,84433	50,3105	55,51503	70,04241	55,83058	48,09765	55,53693	43,95433	48,17944	49,50534	57,66655	20,80004	44,87186	39,90585	78,38321	57,38616	49,11721	37,96516	67,57349	49,05297	58,99653	50,00933	52,88379	44,38115	83,81563	45,37536
12/4/2017 2:15:00 AM	56	1,216429	0,7341402	1,286956	0,1572861	28,00957	20,34614	16,4774	15,76515	21,23639	22,01744	20,12565	32,77713	48,69772	62,56045	34,36256	33,97035	1,915064	0,4924431	1,618383	0,357883	41,27859	26,32481	28,55244	19,93984	43,07983	40,10057	39,57277	36,81235	59,39185	59,26378	54,98764	39,612	32,51596	20,97694	32,96833	33,95488	43,56329	28,77418	46,94656	35,7818	32,19399	32,83116	50,90731	40,8046	45,28584	48,90363	64,28693	47,65542	17,95404	10,47863	21,89254	16,93572	40,90559	29,88824	29,7152	39,22089	51,19495	18,84519	45,97134	47,8098	65,49651	59,098	58,47818	51,33987	31,26147	26,56174	45,35526	40,20979	57,01093	67,71663	75,85778	49,84292	59,89315	71,21803	56,5147	51,66398	56,95879	50,319	47,58952	50,00573	62,58455	24,4257	40,47628	39,25018	85,85427	53,62525	50,42786	40,81703	67,22383	47,43535	58,0857	50,11108	55,69359	48,53807	85,93253	48,06221
12/4/2017 3:15:00 AM	57	0,3463472	1,845297	1,312721	0,1087257	22,99562	19,23353	16,98718	17,89822	24,88568	29,07611	20,86124	33,73543	52,90796	67,58939	34,51495	30,47531	1,910574	0,5718805	1,862359	0,151691	37,14502	28,14649	23,39302	21,71772	44,3663	42,64354	39,7494	37,47499	58,49103	60,62555	46,81166	44,22525	27,07587	21,51961	33,79296	37,54207	44,24251	28,68259	45,37391	37,00908	32,19986	34,15506	53,17136	38,87005	46,30181	49,71513	65,38039	49,12827	18,88553	10,14907	26,20655	17,07698	38,07935	33,56819	31,90512	37,90914	44,86945	19,21716	47,77195	47,78873	66,53949	61,6456	60,19307	53,97989	33,9879	25,83617	44,60088	43,39108	57,6832	69,92844	79,68909	49,23816	62,31024	75,42455	60,38607	49,99759	58,83876	46,1363	48,76244	52,61578	61,98477	23,23165	39,64426	36,97758	81,55967	55,59274	50,65029	38,60819	69,29384	49,06513	61,7019	49,23166	55,7789	50,5627	84,80093	48,19933
12/4/2017 4:15:00 AM	58	0,4512738	0,4801476	1,403625	1,603669	23,24174	19,00855	17,18743	21,92543	24,00137	23,63112	21,38677	34,41113	49,0522	68,26205	35,98586	28,36262	1,898693	0,7018816	1,807789	0,2353421	38,56702	29,66394	26,05824	21,34401	45,8937	40,85579	41,7535	47,53212	61,6148	62,16242	48,11077	41,92633	26,88972	22,86127	34,29832	30,99283	49,72882	28,84422	46,46656	34,74249	36,63662	38,84056	50,83644	42,11331	47,60859	51,58509	67,77852	49,94847	17,90638	10,7119	22,45835	16,60222	37,11345	30,26726	30,39539	34,53484	46,22036	20,15729	50,03641	48,35102	66,64436	65,51261	61,65492	55,05602	36,21498	27,34789	42,60023	40,95698	58,18351	70,64352	77,50644	52,4377	60,5591	76,80634	67,55236	51,22416	65,48277	47,18094	51,08774	52,49468	67,827	24,50024	41,87424	32,80656	83,19138	57,69044	51,0751	33,11208	75,67638	47,54712	62,37608	48,51514	56,80635	53,11851	86,06495	49,62997
12/4/2017 5:15:00 AM	59	0,5966789	0,6623702	1,399826	0,09636109	24,23782	20,10527	17,81429	17,69473	23,75822	25,07605	22,61909	43,08321	50,31063	73,88532	39,1684	32,34016	2,213127	0,2155173	1,644217	0	39,25647	29,67583	32,59512	23,21881	45,48713	42,47928	47,24407	40,32956	63,73419	60,67791	54,24293	47,22819	27,4533	21,45384	33,59721	31,09637	47,15828	30,28079	48,41692	40,35658	35,1834	36,60526	56,45287	44,031	50,25289	53,43784	71,56934	51,56789	18,95226	10,80688	22,00659	16,45902	40,32238	34,40816	31,62363	35,17863	52,65971	20,14285	50,24778	51,5672	73,0694	66,06205	62,63311	55,58494	34,03978	27,76194	43,19159	46,90104	61,20165	71,54572	81,30824	55,46143	65,35084	77,03001	66,1209	52,95784	61,74583	49,23532	51,38422	55,52077	64,30537	24,76058	41,99049	37,3642	87,55519	57,13294	58,71097	44,32216	73,38411	51,50406	62,17134	50,4675	59,80639	51,70895	88,47424	49,5615
12/4/2017 6:15:00 AM	60	0,4524481	0,9450293	1,374959	0,1161859	24,74083	19,07562	17,80083	18,53393	24,72715	26,61652	22,98602	37,15752	54,60172	71,05167	39,05222	32,14405	1,660035	0,2151028	1,86077	0,1985936	38,41284	32,64098	27,88683	20,63771	49,64482	42,01613	45,63577	41,19474	74,20114	62,49393	54,81454	53,04052	27,32392	23,66773	34,81736	35,88238	47,58718	31,18659	45,29765	41,62957	34,11106	41,2643	54,88354	42,196	50,2093	55,34469	67,12471	54,51219	19,3596	11,55739	24,49899	16,50717	41,79031	32,55754	31,49184	37,24014	49,79871	22,45697	54,89093	58,18068	68,19387	66,66598	63,4393	56,67648	37,73169	27,72229	44,79734	43,81528	64,16888	73,4954	79,57284	56,92688	64,92188	77,32082	63,74475	52,89028	63,49815	49,96429	57,19869	58,27089	68,3488	24,43192	49,99758	32,8858	86,19252	62,16609	58,2731	41,62391	77,77949	54,34026	64,47661	53,12369	59,94785	56,15695	86,92052	49,8807
12/4/2017 7:15:00 AM	61	0,3701094	0,4459549	1,314793	0	25,89488	19,81702	17,997	17,72781	26,60049	32,11518	23,23027	38,48267	56,90312	69,30129	36,21194	30,35325	1,724483	0,5738838	1,858905	0	43,75795	33,46029	30,23231	22,5746	53,19297	45,41245	45,12648	44,68785	66,41281	63,97208	52,21693	46,22893	27,76753	22,79109	36,81214	36,55379	52,85236	30,85972	51,17788	40,00898	33,84422	44,09635	54,84375	42,37719	51,68518	57,35025	70,83479	58,57159	19,81467	10,89564	32,95183	17,1004	40,55302	32,82681	33,04626	41,17195	50,58998	21,48285	58,85328	51,21712	71,28219	67,58427	66,68269	62,0928	35,1251	27,76387	46,21671	45,80095	63,39771	74,85017	83,62	58,39847	63,73398	79,30372	63,99867	55,10735	65,41169	50,2263	60,48305	56,96398	64,64758	26,1202	47,69742	38,08445	88,36925	65,81773	55,47152	46,55338	74,27934	52,87474	67,18163	52,44937	60,32389	53,18883	90,64048	52,73666
12/4/2017 8:15:00 AM	62	0,3522878	0,5360992	1,285022	0	26,10791	19,91801	23,09965	17,69065	26,35209	29,29515	24,49443	41,03794	55,33572	75,73566	42,92185	31,16552	1,593999	0,317059	1,667841	0	41,94159	33,94646	24,33121	23,51259	52,22943	44,62423	49,15686	49,61027	68,21079	66,19688	54,0587	47,73355	28,47356	21,91368	36,50406	32,88738	49,12613	33,11285	48,17819	39,07604	35,36451	34,99952	57,70578	43,46824	52,49247	56,93005	73,24084	57,03705	20,51427	12,21409	22,88061	17,43514	41,60077	32,88165	35,74229	40,5057	55,02259	22,50919	53,9794	51,46144	70,23969	70,67336	67,27281	59,6185	37,80504	27,99873	46,56616	45,2294	64,80928	76,44314	81,36343	57,12941	64,56731	80,26353	65,06591	55,46489	64,92464	55,18741	55,86586	59,59839	68,78558	25,50405	48,36435	39,96436	90,09339	62,0852	57,86478	45,39056	74,73122	55,53962	67,74232	59,38191	62,31949	54,91331	89,78429	52,18108
12/4/2017 9:15:00 AM	63	0,374323	1,417371	1,281153	0	25,89364	23,06898	19,29591	18,19939	27,25402	31,66825	25,57015	42,60189	57,30057	78,11629	38,87938	33,36649	2,602647	0,2109582	1,844192	0,1445071	43,34473	33,61448	24,97831	26,44991	55,30338	47,75869	47,79026	41,54634	71,00008	67,69818	56,49004	47,40682	28,08377	23,4002	36,77912	32,50131	50,00995	34,43834	52,91128	41,89939	39,38433	40,82138	61,62619	47,42146	55,32349	61,58074	74,22317	57,68327	21,6264	11,73892	32,86231	17,82957	43,6765	34,80175	38,35993	41,88225	62,82446	23,43591	56,14196	55,21068	73,95848	72,94264	68,50479	60,92368	41,70307	29,1992	52,20456	47,72381	67,42104	79,45174	83,15746	61,9038	65,94966	79,38033	72,7388	57,31502	66,87265	54,26579	57,67559	59,23539	67,932	26,66632	47,50028	43,6296	90,15771	67,46028	58,93305	50,13138	75,1289	56,02626	71,38042	55,69367	69,93707	57,80339	93,42168	55,06417
12/4/2017 10:15:00 AM	64	0,3473834	0,8356128	1,227136	0,2414898	25,20992	21,17174	24,0462	20,65974	29,57498	29,62126	26,65817	42,43977	58,4362	76,5775	43,30964	34,6692	1,92881	0,4318634	1,699685	0	43,44551	34,53187	28,22848	26,99505	53,37244	47,36427	48,71326	48,27572	73,04701	67,52418	62,12823	50,43684	28,75995	23,44427	37,59069	35,44389	51,98684	38,0515	49,37466	42,45343	39,51281	46,38366	60,40195	49,34399	56,70494	60,67438	74,88451	58,46424	22,57073	12,05149	24,56012	18,20167	51,30464	39,41679	35,41266	41,21505	62,40931	24,06651	55,77124	56,72759	73,67022	73,24097	71,33207	63,37284	39,80727	32,35114	48,63119	47,61736	66,6601	80,02439	85,6183	60,72826	69,48096	79,27919	67,8813	57,83094	71,67385	54,04261	61,64235	60,41336	67,71594	26,97592	49,99268	34,9808	93,98514	65,36699	58,7435	48,64735	76,54696	55,09554	70,66507	57,44018	67,66785	59,39054	93,14648	58,58691
