# Supplementary material for: Neuroblastoma signalling models unveil combination therapies targeting feedback-mediated resistance
Source: PLoS Comput Biol. 2021 Nov 4;17(11):e1009515. doi: 10.1371/journal.pcbi.1009515 (PMC8604339; doi:10.1371/journal.pcbi.1009515)
Supplement: S2 File — (ZIP) [file pcbi.1009515.s023.zip › drug_sensitivity/SHSY5Y_drug_sensitivity/SHSY5Y_GS_Rap_20190802.txt]

Label: SHSY5Y_GS_Rap
Metric: Phase Object Confluence (Percent)
Cell Type: SHSY5Y
Passage: 1
Notes: 
Analysis Job: SHSY5Y_GS_Rap

Date Time	Elapsed	A1, Image 1	A1, Image 2	A1, Image 3	A1, Image 4	B1, Image 1	B1, Image 2	B1, Image 3	B1, Image 4	C1, Image 1	C1, Image 2	C1, Image 3	C1, Image 4	D1, Image 1	D1, Image 2	D1, Image 3	D1, Image 4	A2, Image 1	A2, Image 2	A2, Image 3	A2, Image 4	B2, Image 1	B2, Image 2	B2, Image 3	B2, Image 4	C2, Image 1	C2, Image 2	C2, Image 3	C2, Image 4	D2, Image 1	D2, Image 2	D2, Image 3	D2, Image 4	A3, Image 1	A3, Image 2	A3, Image 3	A3, Image 4	B3, Image 1	B3, Image 2	B3, Image 3	B3, Image 4	C3, Image 1	C3, Image 2	C3, Image 3	C3, Image 4	D3, Image 1	D3, Image 2	D3, Image 3	D3, Image 4	A4, Image 1	A4, Image 2	A4, Image 3	A4, Image 4	B4, Image 1	B4, Image 2	B4, Image 3	B4, Image 4	C4, Image 1	C4, Image 2	C4, Image 3	C4, Image 4	D4, Image 1	D4, Image 2	D4, Image 3	D4, Image 4	A5, Image 1	A5, Image 2	A5, Image 3	A5, Image 4	B5, Image 1	B5, Image 2	B5, Image 3	B5, Image 4	C5, Image 1	C5, Image 2	C5, Image 3	C5, Image 4	D5, Image 1	D5, Image 2	D5, Image 3	D5, Image 4	A6, Image 1	A6, Image 2	A6, Image 3	A6, Image 4	B6, Image 1	B6, Image 2	B6, Image 3	B6, Image 4	C6, Image 1	C6, Image 2	C6, Image 3	C6, Image 4	D6, Image 1	D6, Image 2	D6, Image 3	D6, Image 4
8/2/2019 4:16:00 PM	0	14,31166	18,30149	17,65894	19,67072	19,14746	23,74848	16,01756	21,83024	11,986	26,60443	16,0494	23,33548	18,70241	21,17844	11,81546	17,74508	16,75909	15,68834	21,83887	20,77407	19,06934	26,27162	18,26336	20,71556	18,27828	18,90239	24,1581	19,18477	22,06089	24,6109	18,683	17,45683	17,77119	18,63485	20,92866	25,77552	21,55297	18,80851	21,07089	25,8077	20,93135	18,60087	20,32038	23,80934	23,01358	22,83585	16,32364	15,77669	15,09318	15,77075	15,8535	21,38118	16,24848	19,20881	16,76489	20,84328	18,85845	21,01942	21,74486	18,85831	24,88913	22,17728	15,88114	16,67613	13,96414	13,50678	19,60199	13,64514	18,46624	16,12967	20,01078	19,37037	22,75054	18,40324	18,80063	16,77118	23,99121	22,84241	20,41521	19,94916	17,30693	15,71846	23,27041	16,47498	23,08473	12,82721	18,77811	16,23093	25,72903	16,41786	20,94296	14,03943	18,26529	20,39311	17,97711	15,78519
8/2/2019 5:16:00 PM	1	14,9522	21,30609	25,31852	21,82195	20,73352	18,17902	18,05219	22,37925	13,23262	25,42703	16,48514	24,35117	19,3223	25,19597	12,64409	18,92836	18,6868	15,4052	25,40928	22,8775	18,96731	29,04786	19,28789	21,68877	19,54617	20,41376	24,15506	19,69607	25,39394	25,99055	18,53987	20,33364	20,22449	21,62073	21,88343	24,48027	22,88821	22,88033	22,83371	26,68131	26,85075	24,11769	21,39602	23,17715	31,30906	26,09237	17,24843	16,38366	15,39581	18,73418	17,28904	23,68569	16,87943	22,45061	20,53465	22,60189	19,89763	20,07322	23,90487	19,78172	26,71019	22,94444	16,64484	17,30065	14,7869	16,88391	20,17704	17,56038	20,50481	18,77107	21,6074	21,615	25,01423	19,28313	20,4175	17,38257	23,44862	25,74616	18,69349	20,10154	17,25222	17,91784	26,06163	17,44591	23,85058	16,08581	20,49341	17,04355	23,60743	17,64478	21,80986	15,50819	20,47338	22,76967	18,94452	15,36458
8/2/2019 6:16:00 PM	2	15,9699	22,09321	21,87403	23,42991	21,22437	17,11919	17,20028	24,36499	13,35606	28,40462	18,71719	26,51684	20,04345	23,32795	12,71448	21,18894	18,89859	16,93075	25,05395	23,48095	19,7936	28,19408	19,75146	21,03089	19,95151	20,27023	25,85461	18,2541	23,11077	27,78024	20,08855	20,35864	19,79146	19,58423	23,22226	27,57377	25,74036	21,26209	23,48136	27,03546	25,088	18,82744	21,9257	24,78117	25,80031	24,10699	19,13924	16,00485	16,89282	18,27185	19,01532	26,26589	18,01841	22,8556	22,31066	24,52649	21,61928	24,46549	23,73716	22,04244	26,24814	26,1265	17,40412	16,77677	15,85122	15,90054	20,57347	15,97908	20,93032	22,74647	23,57227	21,87438	26,97212	20,19597	21,61175	18,11284	24,30724	25,6947	19,01518	21,48403	18,78972	18,62456	27,56576	18,28816	24,76576	15,38565	21,26499	18,46223	25,84459	18,15229	23,89099	16,19591	20,74008	22,59947	19,26863	16,63952
8/2/2019 7:16:00 PM	3	15,96465	21,95209	21,36004	22,60361	21,19391	19,02948	17,91542	24,03128	14,01415	27,76242	17,62379	27,39991	20,68931	24,33107	13,72313	21,5884	18,87897	16,45225	25,38869	23,99467	19,98342	29,93155	19,53118	21,99561	19,59349	24,89203	25,25102	22,65134	23,44537	29,39213	20,1624	21,31541	20,90103	20,62258	26,24669	27,23869	24,29293	24,03017	25,25863	28,51411	28,83655	21,05155	22,55257	25,01285	27,2601	25,01464	18,53061	17,26777	17,2574	18,66704	20,07273	26,37399	18,59396	24,7275	19,92388	26,88446	23,90508	22,70875	26,09727	23,51417	27,19261	25,2361	17,8802	18,47756	15,60511	15,13055	20,25579	16,15571	21,1104	18,04315	23,28843	23,24271	26,64035	22,13687	21,42228	18,96669	25,67971	30,42461	19,34447	23,16361	19,11127	18,57082	27,57902	19,28569	24,17979	14,07487	21,70335	18,28754	25,56483	20,95608	24,93963	16,70155	23,10324	24,04931	19,19077	15,79686
8/2/2019 8:16:00 PM	4	15,47587	22,00825	20,89757	23,44993	23,18565	17,4781	19,87891	24,12052	15,86587	27,97642	18,52847	27,81851	21,76337	25,36024	14,53429	21,73112	20,11715	16,15551	23,5655	22,80767	22,57571	32,43438	20,68551	22,99224	19,82731	22,45524	24,8644	22,22004	25,50875	30,25634	21,31072	21,27224	23,25756	21,03904	25,60925	29,92567	26,90422	22,11974	27,30666	30,73103	26,29317	20,38061	23,10069	27,60458	27,41462	28,52039	19,15141	19,00261	18,33113	20,51835	21,26865	27,03325	19,41431	25,49362	20,2725	24,53235	22,95576	23,01538	24,07659	23,169	29,7045	26,52333	19,25011	18,53559	16,39907	13,83766	19,83546	15,81012	21,67371	23,95087	22,65148	24,85915	28,17142	24,94646	21,62488	20,50039	26,78693	37,63145	19,08647	23,60018	18,53766	18,60543	27,73507	17,51451	24,54818	17,41579	21,66895	19,27263	26,10881	20,59343	24,90661	18,53814	21,73478	23,27559	21,08477	18,19076
8/2/2019 9:16:00 PM	5	15,31264	20,36106	19,9942	21,58758	23,29306	18,04888	17,92406	29,54762	15,96727	30,3056	19,5441	28,69453	23,69508	25,63578	16,85048	22,32579	17,23095	15,37135	25,39912	22,59864	21,61728	31,95098	19,77481	23,48046	21,90581	21,89103	26,59476	23,0542	27,3633	28,97823	22,45234	21,69292	24,07763	22,85215	26,79805	29,10332	26,26354	23,36974	28,1261	31,00789	27,46581	20,27886	23,40248	29,87587	28,74545	27,37642	19,16618	18,74385	18,35558	20,65153	22,06503	29,04869	23,65869	24,39117	22,30617	26,86436	24,28002	24,00123	25,56228	22,51768	30,30325	27,50808	18,75995	18,98313	14,63307	13,86052	19,59321	15,35146	21,60332	19,13027	23,6104	23,45532	31,03345	21,58163	22,53585	20,61367	27,81374	26,45267	19,28575	24,80942	19,65849	17,22605	25,89563	17,53481	26,16759	15,86	22,31709	19,48545	27,23419	19,80224	25,85185	18,16396	22,97096	26,80344	21,95838	19,68501
8/2/2019 10:16:00 PM	6	13,50181	19,7945	18,91109	20,41646	25,35118	18,43301	19,48987	26,10356	16,24261	31,17567	20,53002	30,31595	24,65517	29,15051	16,01493	24,90709	16,77705	14,30441	22,72491	21,22852	20,36603	32,02434	23,25155	22,65598	24,70567	23,19359	25,92362	23,82764	27,35604	31,09016	22,73368	22,48045	26,02025	23,48461	27,02027	31,72109	28,28236	23,68776	28,36897	32,66488	28,53214	21,0235	24,85335	28,42334	29,22808	27,28863	19,62492	19,58126	19,47343	23,08287	22,75496	27,8507	21,00416	24,98169	23,22247	26,13831	23,71726	24,91089	26,51497	23,57082	30,45092	27,8887	19,62616	18,59099	13,89858	17,42968	18,52847	15,13415	20,97252	21,66107	23,89133	22,88766	31,19792	20,98261	23,55534	22,58925	28,36421	26,04325	20,41632	26,07931	19,21371	16,33524	27,01971	18,31282	26,7153	17,81381	23,44482	19,65441	28,25217	20,56235	26,50289	20,83955	24,24459	30,48899	22,24946	17,93221
8/2/2019 11:16:00 PM	7	14,11686	19,09255	18,38473	20,37799	24,54638	18,81479	20,69021	28,64417	17,28041	31,33745	20,61823	30,89964	24,52662	29,57063	15,39228	24,53996	16,41019	15,79803	21,93993	20,7923	21,53114	33,79296	23,06449	23,85423	24,484	25,6927	29,73205	23,039	29,11493	31,94056	23,9785	22,17513	25,07682	24,66036	29,66871	33,37243	28,54028	26,99713	28,5854	33,00439	29,25204	26,64947	25,88998	29,87103	30,43608	28,86411	19,98633	21,76123	20,46723	23,19173	22,29063	29,64184	21,10508	27,20712	24,20411	27,28048	25,42116	23,60825	27,27012	22,97856	32,22998	30,13435	20,04925	19,46722	14,49381	12,64271	18,65122	14,58776	21,73194	19,59045	25,89923	25,43476	32,13908	22,99175	23,20796	21,85489	30,77165	34,34364	21,06011	25,15446	17,73576	16,96038	26,88688	19,01595	27,21202	18,84837	25,32341	21,68601	30,34096	22,37207	27,14986	20,30269	26,70349	24,80141	24,23796	17,41863
8/3/2019 12:16:00 AM	8	13,49269	19,39261	18,86688	19,70477	25,16889	20,36534	20,99829	27,43009	17,94775	32,56535	20,98648	32,99562	24,48898	28,70269	15,55212	29,62264	15,97784	13,7107	21,75177	20,2265	22,81803	33,67547	22,74826	24,89093	24,39876	23,95799	28,57925	23,52122	30,95332	32,85602	26,23336	23,22226	29,69448	25,0393	30,6317	34,47903	29,14636	25,59399	31,85835	33,03189	36,49709	23,14337	25,7137	31,83038	33,46444	30,53603	22,67863	21,5777	21,15619	23,58498	22,69486	31,83258	21,3751	28,09454	25,44962	29,31069	26,24226	25,72882	28,68369	25,43159	32,75648	29,7791	21,21823	20,02549	13,5492	13,13778	18,02125	14,22587	23,39958	19,83919	27,01543	25,1673	33,69446	25,09042	24,4726	23,20962	31,60457	29,95856	22,07249	26,29207	17,1723	19,37618	25,01119	19,17606	28,32456	20,46067	25,08427	22,26245	31,06861	24,41679	28,17729	20,41591	24,01553	27,18743	24,43592	22,28186
8/3/2019 1:16:00 AM	9	13,15208	18,51542	17,89919	17,92074	25,75162	20,13373	21,68214	27,99438	18,08065	33,26087	22,45897	33,82971	25,38337	30,26926	16,02633	28,34121	14,33024	13,86425	22,04838	19,53809	22,22459	33,17024	23,4069	26,12366	25,34828	26,5368	29,05124	29,95296	29,67466	33,94887	25,83313	25,48035	28,80195	25,02134	32,53516	33,04888	29,99496	27,66178	30,87063	33,54657	35,39021	25,01761	29,52497	31,9619	31,50689	31,54164	21,12567	22,08852	21,26575	24,80887	23,3191	30,11114	22,23792	28,84132	25,08213	29,5383	27,10302	26,55352	29,77798	24,62216	33,47115	32,90071	22,89436	20,98447	13,06255	12,20456	17,67089	13,47197	22,76159	21,22548	24,83007	24,34792	33,65274	25,42869	24,14587	24,2309	33,94735	30,69021	22,4245	28,8923	17,90251	17,07788	25,24107	17,57902	27,65294	17,96592	26,73505	22,76429	32,77997	23,10987	28,92262	19,6674	25,00525	25,81482	25,69601	17,7598
8/3/2019 2:16:00 AM	10	12,91038	18,47142	17,45579	18,63478	25,1481	21,02592	22,37338	29,0978	19,59432	34,486	23,59914	36,99319	26,38704	30,49866	18,36753	29,91656	14,10436	13,76768	20,97791	19,57518	23,84768	33,6964	23,46658	28,22295	25,81151	26,84736	31,35797	25,54577	29,97375	34,01525	28,53172	27,9177	27,75676	25,99836	32,94437	36,69278	31,26672	27,00922	31,14991	36,45723	34,88762	24,36754	27,31937	32,37567	35,57713	34,01498	23,46416	21,93489	21,44784	25,76205	24,86613	33,62401	23,57096	30,06769	26,68276	31,47712	27,33014	26,21788	31,3282	27,05515	34,73509	32,49254	22,3787	20,98682	12,71621	12,20456	17,23226	13,32228	23,53773	21,62605	28,36469	25,11142	34,44974	26,61376	26,12283	27,15193	32,93462	30,05865	22,99659	29,46467	16,64629	17,68581	23,76679	17,63553	28,94562	21,49336	27,66965	23,98534	32,44743	23,8257	31,1144	21,63911	24,52759	29,79112	27,04789	18,16686
8/3/2019 3:16:00 AM	11	12,36288	18,82142	16,8254	17,57294	27,61418	20,99849	23,28263	31,11088	18,76727	36,74839	23,80388	37,22308	28,73929	31,76842	16,80558	31,40736	14,19451	12,64886	19,89203	18,79974	25,39042	36,29683	24,61414	27,26141	26,73215	28,02222	32,4886	27,42954	34,92596	34,91311	28,69412	26,53577	29,05131	26,77816	34,10498	36,6009	31,93903	31,30547	32,47237	38,37575	34,88105	27,03119	28,39094	34,25674	36,20089	35,76633	22,53405	23,56066	23,8952	26,18411	25,24626	32,33608	24,31518	30,8964	27,47962	33,16769	28,6714	28,24132	34,15092	31,12615	34,61926	35,21753	23,6716	21,98359	12,62033	12,15628	18,50174	12,62074	24,2258	21,98967	25,91035	26,39195	35,29171	32,30645	28,5311	24,62678	34,25785	32,61108	23,72817	28,26516	16,87949	18,00197	23,25535	17,56417	30,59496	19,76024	29,24251	24,43282	33,34011	26,93434	31,5913	21,82693	27,39715	29,67058	27,77195	18,25314
8/3/2019 4:16:00 AM	12	12,30099	17,26811	16,64187	17,70529	27,651	22,29996	24,33487	32,544	21,60678	37,42132	24,29487	36,60111	28,3437	32,14896	18,25935	32,38167	13,70676	12,96233	19,60841	19,42239	26,06059	36,09727	27,0814	29,78248	27,80138	30,19327	33,37775	30,14382	33,01406	34,30171	29,15223	27,27467	30,35941	27,08658	35,32576	40,08952	33,22102	29,40761	33,21742	37,77851	35,17393	30,37598	29,44193	34,89756	36,76517	37,51209	23,06491	22,58034	23,2099	27,25402	26,89835	33,07416	24,89473	30,55918	28,97561	35,0382	30,95753	27,75019	33,86163	29,07562	37,24152	34,8032	24,07183	22,53136	12,83571	11,48154	17,07124	12,04962	23,45297	21,5616	26,34001	27,12685	35,79949	27,26328	28,2557	26,89759	34,82952	36,20269	23,13812	30,79244	16,76614	15,60987	23,07561	17,25126	31,58309	19,87304	28,91054	27,25858	35,4941	24,48953	33,43219	22,59415	27,23419	29,49651	27,32392	20,81109
8/3/2019 5:16:00 AM	13	12,33733	16,56278	16,9619	17,52963	29,95455	23,03948	25,2408	36,40867	21,00292	38,04515	25,18969	39,68777	31,53625	37,16878	19,73074	31,82451	13,41208	13,38459	19,59424	18,1357	26,41385	37,25354	27,58925	31,17513	27,87854	29,39614	35,57188	29,91476	33,50761	37,62786	27,9197	27,54559	32,12596	27,87066	36,66204	38,12672	34,99716	34,96008	34,83028	39,90309	36,33352	30,00988	30,41501	34,5222	36,60083	39,98156	24,11327	24,07638	23,65723	28,4366	27,53136	35,10569	26,10356	31,57424	30,28577	34,54369	31,57784	31,20593	35,59551	30,45791	39,02036	36,33821	24,82786	23,48696	11,62356	10,71397	16,57811	11,93662	23,29928	22,94609	28,78151	28,08238	36,3217	28,63022	29,99952	27,69576	37,8985	33,54981	24,19637	30,54025	16,12836	16,12041	22,52452	17,51174	32,44343	23,09412	29,7706	25,58245	35,17083	25,37439	32,95224	23,23801	28,09688	31,15136	28,7835	20,31678
8/3/2019 6:16:00 AM	14	11,46897	16,39188	16,35299	17,15455	30,83686	23,89941	25,66306	34,31932	21,94387	41,75522	26,7278	39,30697	33,19994	36,46123	19,38785	32,20145	15,00781	14,61262	20,36596	17,51098	27,97193	37,52487	28,01434	32,77692	29,22918	30,54252	37,79793	32,93353	37,53772	40,5274	29,23754	30,87775	32,63912	29,89908	38,04578	40,67799	35,48021	31,88937	37,36005	41,64788	38,07346	28,22503	31,78603	38,97671	39,43157	39,02403	25,67418	25,64268	23,68977	29,25218	28,30418	36,83383	26,70224	33,78848	31,25034	35,40721	30,73055	32,54628	34,86503	30,99918	40,24432	36,9429	25,95767	24,36243	11,39658	10,27195	15,89384	11,38339	23,54464	22,31702	26,61804	28,0676	39,52247	29,9915	28,7384	27,7254	36,99326	36,90837	25,18948	30,46806	16,11213	15,87672	22,34085	16,24295	32,9644	21,11219	30,3802	28,20306	36,07779	25,87671	34,24901	23,88318	28,44151	32,26079	29,56406	20,54522
8/3/2019 7:16:00 AM	15	10,87644	16,88108	15,95442	17,09735	30,3554	25,03758	26,16407	35,36396	22,24511	41,16159	28,01027	40,05278	34,32527	38,57137	19,32478	33,88815	12,63732	12,03298	18,54712	17,82459	29,94357	39,67527	28,51542	34,19506	29,95255	34,03998	38,42147	34,03072	38,7931	41,18777	31,39009	31,59794	33,4947	31,42739	37,94596	41,5636	38,73128	34,0252	40,36341	42,11974	38,71601	28,98079	34,0328	38,82674	41,353	41,89779	28,16147	26,2614	25,45203	31,57977	28,82468	38,52088	26,92674	34,2363	31,84723	35,88563	31,613	31,97896	37,94099	32,23233	39,82869	38,35212	28,92828	25,36272	11,22741	10,3038	15,57071	11,40874	23,7205	23,60764	27,44688	27,83495	39,68364	31,67205	29,99469	28,90135	37,42194	39,66809	26,99885	32,22584	16,1591	14,54562	21,72483	17,13355	34,1762	22,28179	31,30022	26,52872	37,78874	26,05369	36,11855	23,84056	27,43727	31,39976	31,1171	22,85222
8/3/2019 8:16:00 AM	16	11,14991	16,66515	15,38538	16,53059	32,40786	25,12952	27,27108	36,30153	23,40061	43,56198	29,61953	39,54099	34,84507	38,32657	19,56786	34,40891	13,04943	11,87673	17,79109	17,08845	30,43608	40,35188	29,58044	34,14429	32,52045	33,00412	39,27021	32,41124	41,03228	43,82591	31,03462	31,14058	35,29288	31,32833	40,33695	43,13059	38,70745	37,00563	39,9399	44,09179	41,28178	32,63111	34,3884	40,07426	40,69767	40,69566	28,40462	26,53722	24,86012	32,0327	29,78801	41,60608	30,80191	34,98045	35,22139	35,85275	35,31078	35,81579	37,51548	34,51964	40,0478	40,22699	27,71462	25,01216	11,31852	9,987842	15,26207	11,30174	25,15328	22,57895	27,99334	29,52897	40,40361	32,32033	30,3967	28,30522	38,99128	36,32108	26,80054	32,58393	15,91643	14,51067	21,98905	17,01468	33,86943	22,55478	31,05596	28,3877	39,08184	25,51634	36,85199	24,52614	29,60571	31,98455	31,54329	23,83414
8/3/2019 9:16:00 AM	17	10,32549	14,93348	15,37308	16,3791	31,73962	26,73747	27,18474	36,36757	23,57835	43,56943	31,08588	43,05662	36,00436	40,47517	19,53367	37,32317	15,31989	11,38684	18,0457	16,8493	30,03793	42,04279	30,98199	34,10602	35,22111	33,86087	40,19901	32,61881	41,32654	45,31223	33,75463	31,16255	35,81324	36,32833	42,18895	45,86096	42,09363	36,12256	40,31278	45,03592	41,5873	34,42031	34,97022	40,84487	42,42533	40,94323	28,80464	26,34636	26,17229	31,97101	32,14288	41,5873	30,02508	37,12133	35,02943	38,22702	35,90283	34,35076	39,25978	36,29815	41,92978	41,1716	28,73239	26,70452	10,83382	10,25275	15,49645	11,8741	25,35961	23,46969	30,59315	29,56469	39,13351	31,98117	31,52859	30,97521	41,87265	37,04161	27,6367	34,76369	16,11993	14,21536	21,97578	18,01268	35,0715	22,43383	33,33354	27,38899	40,0241	26,1037	39,3625	26,13291	29,61746	34,4811	31,37994	24,48635
8/3/2019 10:16:00 AM	18	10,42993	14,89003	15,33385	15,67708	33,91793	28,59016	27,2496	38,12424	24,57656	46,22258	31,73409	45,55399	37,01598	41,58772	22,97338	39,53905	12,04196	11,29324	18,59258	16,73775	30,78236	46,12103	33,24913	36,42752	35,01844	33,23635	43,20755	35,05768	42,39639	47,94809	37,32593	32,86728	35,736	36,11343	42,53806	49,68791	42,36192	38,53144	40,20212	47,46698	44,79299	34,46964	35,36203	39,24438	43,87034	43,23151	31,96438	28,14089	28,02146	33,16617	33,41194	42,53793	31,52085	37,47134	36,09569	37,92889	38,50623	35,17683	41,85635	36,95678	43,89486	42,88758	30,07805	27,92882	11,08325	9,971057	14,22911	11,17008	26,97675	24,80376	29,70442	31,28868	41,39914	32,67448	31,94891	30,41908	39,89888	38,30031	27,70695	34,47688	16,72856	14,91676	22,32372	17,20504	37,11559	23,79538	33,65592	27,24573	39,31173	26,78051	38,99543	25,89785	30,17808	34,77916	32,46871	26,33641
8/3/2019 11:16:00 AM	19	10,21572	14,45527	14,92574	15,43352	33,43612	26,95665	29,70898	39,26379	25,63868	48,22675	31,02088	46,84689	37,16056	44,36236	21,62584	40,62991	12,10889	11,85006	18,77459	15,80101	31,98304	42,99535	32,25658	38,4873	35,80798	37,01033	42,01958	36,57742	44,29549	48,57185	34,61919	34,18124	39,15154	35,39449	46,11683	46,54965	44,81115	38,6459	42,34562	48,70973	46,08498	34,02513	37,08368	41,35728	45,56794	45,60711	31,06611	29,65186	28,85824	32,22522	34,15188	45,05533	33,17874	40,394	35,52505	39,87587	38,5885	35,93916	45,30877	38,73743	44,73751	44,13697	30,35298	29,58928	11,00775	9,195886	13,52668	10,60752	26,56429	25,32058	30,05029	31,87859	42,57813	32,21181	32,47485	32,56113	40,74187	38,22426	28,5722	34,92498	15,56912	14,58085	22,40433	16,42255	38,02719	22,85201	35,32687	28,58318	39,85604	29,98598	38,96206	25,2428	29,6187	38,25659	33,06725	23,34743
8/3/2019 12:16:00 PM	20	10,09864	14,49665	15,34876	14,62374	34,44214	33,69902	30,55938	40,92023	27,31647	51,01694	31,86962	47,95107	38,86584	47,06393	24,24037	40,89377	11,70224	10,86255	17,20318	15,97252	33,2981	44,65697	33,38922	39,31483	37,03865	35,66527	43,64211	37,50193	44,91041	49,08633	35,47524	35,66562	41,83639	37,08844	44,17633	48,13564	49,01152	42,22419	44,26407	50,08759	49,5285	36,95844	38,03445	43,5983	47,53226	46,65582	31,34063	31,1783	29,96242	35,15017	37,76725	47,09093	37,53502	43,32775	36,6112	43,29127	38,65958	40,3489	45,12116	41,21311	45,45956	45,67398	30,69257	30,277	10,57782	9,05808	13,42672	10,44437	28,1775	25,87727	31,65865	31,9476	42,26846	35,23548	32,61729	32,12374	40,27658	39,36035	29,75381	36,17609	15,52546	14,62665	22,05087	16,16331	38,90556	27,23357	34,59708	28,96925	42,25872	29,26828	41,357	26,90215	29,89397	36,9487	33,21653	23,81769
8/3/2019 1:16:00 PM	21	9,741311	13,96821	14,80541	15,08821	37,09791	29,92464	30,75797	43,207	26,36314	52,19593	33,68044	48,96497	40,95374	48,83406	23,18634	40,2522	11,73706	11,00105	16,63924	17,73631	34,54161	46,88343	36,85428	39,1858	36,89399	39,4563	44,71333	40,83457	46,93164	50,78416	37,26369	36,23632	41,32764	38,05309	45,98046	50,36451	49,1979	42,94519	45,72074	52,32081	50,1166	37,08506	39,62422	45,16137	48,86598	46,77339	31,72283	32,35536	31,63537	35,4271	38,92815	48,492	36,22824	42,32952	37,0403	43,3439	41,47656	40,0831	44,27933	41,62771	46,10466	46,46663	32,20242	31,13146	10,72758	11,02447	12,16505	9,877183	27,37484	27,38547	32,8451	32,61481	43,45478	36,79176	34,88699	33,16237	41,62867	41,13768	29,78524	37,1502	15,73745	16,01286	22,94133	15,28439	38,42161	25,08027	35,24902	29,44677	43,54761	30,3125	41,487	27,89519	30,79721	39,01111	33,94646	23,54823
8/3/2019 2:16:00 PM	22	9,942806	14,53629	14,73123	14,8749	35,32307	30,9708	31,57549	42,66793	27,11552	52,01239	36,87017	51,38387	41,90864	49,33639	23,33948	42,57689	11,77588	10,96651	17,49606	15,60407	34,01642	47,05674	36,83307	39,90371	39,77806	37,56825	47,84987	41,4153	46,67192	49,77861	38,65509	38,07382	42,79675	39,84928	49,5738	52,7488	48,25066	42,64071	48,48606	52,14854	53,75526	39,48884	41,36964	48,82647	51,02225	48,48199	34,57027	34,99993	32,41898	36,70501	39,76618	48,34197	35,68986	44,20052	38,80623	42,90575	41,79757	42,34223	45,62417	43,17052	49,3902	48,71457	33,34563	32,74287	10,62548	8,568813	12,07387	9,678383	27,86839	27,51631	32,0988	33,28802	43,3535	39,50196	34,42826	33,20472	43,11678	44,11472	31,45702	39,98701	15,61954	14,45085	22,49158	16,10508	39,42819	24,80265	36,04374	29,65262	42,62786	30,52325	42,67441	27,65563	32,09776	36,75261	35,63612	24,55777
8/3/2019 3:16:00 PM	23	11,41033	13,57648	14,19533	14,80155	37,23467	31,11164	33,42776	45,9413	30,60013	53,08736	36,6072	51,45944	42,5525	48,47183	23,1116	42,40108	11,65824	10,80411	16,32067	15,70084	35,5399	48,4507	35,92044	43,72956	42,33166	41,70991	49,21509	43,91253	49,21012	51,77015	40,81648	38,73563	42,31743	41,24592	49,33265	52,14454	51,07151	44,57331	50,45052	55,04124	51,1028	42,0289	42,42064	49,63847	53,01427	47,91114	35,07992	35,16143	34,41686	37,56417	40,68137	48,10532	37,76401	43,45567	40,54349	47,10703	42,57632	41,48224	48,75062	42,92779	50,42627	50,02225	35,73745	33,64791	9,710849	8,120303	11,36688	9,424183	28,68818	27,39383	32,65936	33,31772	43,41367	39,4525	34,44111	36,10059	44,09476	45,54839	31,30298	39,36852	15,47738	14,58444	21,99879	15,86994	40,46737	25,70617	37,34438	29,6864	44,47475	32,43686	44,56282	29,16314	32,4973	37,57315	35,6768	26,37302
8/3/2019 4:16:00 PM	24	10,62521	13,23608	14,39807	14,86053	40,42606	33,41443	33,98997	46,76421	30,13491	55,90731	38,6841	54,00953	44,49803	51,28026	25,3373	42,97483	11,47539	10,85786	16,8902	18,60128	39,56026	48,65785	38,7605	43,24188	42,26418	40,22401	51,41275	43,41112	49,26593	54,36326	41,27038	41,61327	44,51564	42,3298	51,44867	54,31531	51,6867	44,12156	52,37173	56,95098	52,52522	41,45018	45,39243	50,62444	53,04438	49,59529	35,6239	36,90166	35,13359	39,49374	42,18142	52,27226	38,71278	45,38186	43,17225	47,68195	44,56248	45,78754	49,58997	42,47541	51,67854	49,84569	38,17743	33,29224	9,747527	7,778516	11,00443	8,789928	28,95329	27,72194	33,04743	34,19796	46,94705	41,65804	34,60869	35,35574	46,16545	45,75977	31,71392	39,04572	15,77704	14,24541	23,41574	18,80643	40,64752	27,9702	37,85678	29,74794	45,05706	31,6063	42,7207	29,47412	34,9926	39,57656	35,1968	26,873
8/3/2019 5:16:00 PM	25	9,752639	13,63257	14,8709	14,58541	42,36869	32,69059	36,41751	46,33807	31,6342	56,90899	39,88375	56,47152	43,29217	52,47817	25,60662	46,94111	10,7847	10,23279	17,78459	16,03234	40,30476	52,50408	39,30109	44,97154	43,15194	43,99121	52,2235	46,05651	53,69073	53,96876	44,05677	41,67331	45,60815	43,74006	52,64008	55,48222	52,80974	46,86665	54,51419	58,75946	56,99886	43,52032	45,74602	51,44045	58,53338	52,19565	38,65723	37,41048	40,3775	41,02081	44,22849	52,82957	39,24438	48,32615	44,19547	49,65829	46,97855	45,98046	51,45529	45,06735	53,07941	51,08056	39,75761	35,71259	9,221167	6,981999	10,4043	8,994804	30,23514	27,99963	33,16755	35,58928	48,45954	40,02038	36,61251	36,36315	45,41936	46,46083	31,80779	40,92832	20,35526	13,34045	22,56673	15,21759	43,18716	27,15552	38,31047	31,81649	46,02882	31,35582	45,74305	30,66451	34,89542	42,79862	35,86739	27,04901
8/3/2019 6:16:00 PM	26	11,47194	13,37326	14,58085	13,91592	44,2959	34,42377	35,87133	47,41856	32,76352	59,3004	40,48215	59,09959	45,28218	55,23721	26,62259	45,11266	12,17127	10,77849	16,47422	15,51966	41,3036	54,85059	41,8196	45,93979	44,77247	46,12614	56,1278	47,34313	56,13976	56,3791	44,18228	44,01346	47,23523	44,73786	56,10031	60,52809	55,04159	48,15118	55,96333	60,07709	58,68583	44,71693	47,54124	55,91623	59,07756	52,56238	39,79042	38,54429	39,25944	45,1937	44,97361	55,65981	41,28053	48,82453	46,62889	51,0358	46,24019	47,75026	54,1295	46,3541	53,24636	52,07234	40,41929	37,46381	8,776457	7,23233	10,14002	9,072723	29,82082	29,11369	36,37662	34,40498	50,60608	42,62537	37,60672	36,71972	45,77897	47,01274	33,0111	40,88784	15,4501	16,37054	21,82299	15,36438	43,01455	27,6566	38,72161	32,73555	48,51314	33,15802	46,59304	31,51595	35,20813	41,4019	37,51112	27,73728
8/3/2019 7:16:00 PM	27	9,586028	13,05206	13,79594	14,67597	45,06493	35,71708	37,53447	51,66135	34,10941	60,96817	42,47272	61,83992	47,12831	57,58828	29,82566	49,43496	11,33241	10,42033	16,47802	15,26746	40,35367	56,10253	43,5999	47,02068	45,90455	45,3572	55,1836	47,47713	54,75996	59,47371	45,37281	47,23827	48,46527	45,41439	55,67384	60,37204	58,72996	50,38227	57,57736	62,36745	61,97343	46,62149	49,88416	55,36313	59,28811	53,61372	40,05712	40,06175	39,20376	44,95544	46,94622	57,51216	41,45371	50,5736	46,02454	52,92779	48,16783	48,52177	55,67143	47,99969	54,81163	52,78106	42,22977	38,68962	12,99493	7,135694	9,947848	8,24616	30,61409	30,3583	35,46731	35,70437	51,28129	41,24669	37,87294	38,47853	45,81517	47,31639	33,87923	43,383	15,47179	14,99972	21,83155	15,38275	43,97588	26,77615	39,76314	33,43198	48,72237	32,74715	47,5315	32,16837	35,73462	41,28157	37,90486	28,53649
8/3/2019 8:16:00 PM	28	9,980521	13,25542	13,75629	14,03065	47,03098	38,06988	36,65361	53,49117	36,39589	64,01635	44,04882	62,43078	47,18011	56,14964	30,29578	51,63959	11,122	10,98495	16,32495	14,90309	41,2116	58,0781	44,89749	48,18897	47,26079	48,15028	55,85703	47,37442	53,87241	58,85915	48,06131	46,57894	48,7359	47,84987	60,13007	61,75433	59,0049	52,97683	57,84069	65,57684	61,82894	48,59299	50,6958	56,67385	60,17338	57,56548	40,09809	39,9913	39,87277	48,47459	47,51464	58,68859	44,47184	50,77456	48,48854	54,13213	51,0427	48,96075	53,91247	48,0066	57,00321	54,07169	41,3858	40,93357	8,595476	9,574216	10,22885	9,433092	31,3704	29,8412	35,57058	37,63954	51,64574	42,391	41,7691	38,99936	50,63205	47,56217	33,86598	43,96759	16,08532	12,88759	21,41246	15,01478	45,42889	30,7262	39,74574	33,27773	49,18911	33,11457	47,70805	33,16742	35,64434	45,82533	39,28693	29,82517
8/3/2019 9:16:00 PM	29	9,665051	13,599	13,3381	16,2929	51,52161	38,98272	40,44492	57,40717	38,04273	63,57496	46,51877	63,16024	48,32484	56,88598	31,55152	53,79227	11,26485	10,61326	16,18832	15,00145	42,04907	59,23831	46,28205	50,91478	48,29728	50,07433	57,30783	50,07778	56,13037	60,02293	48,81106	47,52397	49,73233	48,37436	62,86252	65,24245	60,881	52,70266	60,11329	65,78422	63,76278	48,71367	53,14683	60,74401	61,78001	57,12671	40,96928	40,00974	42,19545	47,86244	48,15546	61,0483	46,64808	53,25722	50,52864	56,07841	50,36554	53,29243	57,22515	49,00233	58,15774	55,26463	43,16734	39,63459	14,09428	8,519493	8,901899	8,453526	31,32364	29,93942	38,3886	37,58482	52,11476	45,02038	38,05323	40,28432	48,33389	48,81825	35,25337	43,47853	15,62666	12,79502	24,01719	15,04269	46,23563	30,64434	41,11779	33,40282	49,99532	33,47308	49,42239	33,39447	37,41856	43,77901	38,33264	31,13519
8/3/2019 10:16:00 PM	30	9,88858	13,16955	13,7136	15,10147	51,21139	39,20915	39,36292	56,67973	40,64787	65,04366	48,11478	64,56551	50,99035	60,56124	34,08647	51,47381	11,64146	11,01763	16,91085	14,39966	44,23954	62,98574	49,05864	49,40981	49,3473	49,49264	58,35883	51,80467	56,91147	61,68808	52,8978	49,33923	51,11841	50,36127	63,12597	65,4941	60,75805	57,67967	63,08183	65,97017	65,23121	50,22208	54,82524	62,61273	60,72226	60,66901	39,84065	41,2375	42,39894	49,34523	49,33453	59,65414	49,58512	53,40103	51,73678	55,83016	50,51966	54,04758	58,20906	53,10187	60,1979	56,85532	47,13845	39,75174	13,57116	6,734914	11,1908	8,023527	32,2831	31,20883	36,88384	40,00491	54,31657	47,6032	39,098	44,75119	49,57878	50,95643	36,27514	44,2441	15,28639	13,70517	20,80004	14,37479	46,83024	30,40416	42,82003	35,41625	51,11074	34,63024	49,32928	34,6884	38,02428	42,96302	38,74054	31,27791
8/3/2019 11:16:00 PM	31	9,877183	13,10552	13,941	13,81735	52,97697	41,28523	39,5975	59,3806	40,70961	68,11091	49,43744	65,62804	51,98324	61,11082	31,48126	53,86936	11,52347	10,60214	16,12124	14,06057	45,10969	63,58809	49,74828	51,71516	50,97922	50,10105	61,67523	53,09938	59,54665	64,41036	52,21486	51,27473	52,06524	49,7659	62,80041	65,83852	62,20443	57,23398	63,93679	67,93994	67,77921	53,06643	55,75383	63,77687	62,82334	61,1104	43,17129	44,19906	44,21813	49,60489	52,38775	63,15237	49,0234	56,82686	53,00737	59,60287	55,0029	54,61007	63,34688	52,01869	60,30318	58,02941	44,80597	42,13646	9,89832	5,116048	9,002404	7,249807	33,14289	31,85538	38,98534	39,20231	55,2053	47,0863	41,14507	42,07491	52,33822	49,2077	37,823	45,42717	15,56539	15,51607	20,10658	15,00311	47,89532	29,20051	43,11581	36,64622	51,58592	35,96451	50,99642	33,99218	38,92048	44,77067	39,07721	31,0751
8/4/2019 12:16:00 AM	32	9,829314	13,28111	13,20036	13,94818	51,79108	41,69485	43,80401	60,45632	42,57812	67,43314	49,12502	67,92324	53,32622	63,87642	33,4297	51,73436	11,65154	10,71349	16,54254	14,1771	47,16409	65,96796	50,50591	54,75098	52,38506	52,91639	63,6171	54,70353	60,92686	64,97906	55,61485	53,02912	53,17238	50,77607	65,30987	67,23709	64,16433	59,17777	64,88817	69,73406	68,12328	53,77204	54,81398	66,07958	66,18624	62,52528	45,57534	44,67914	44,53437	50,67605	53,69426	64,19707	49,83795	58,55079	54,08537	63,08839	55,30304	55,79285	62,1321	52,34361	60,96175	59,02686	46,55007	42,20415	9,536016	5,812542	10,01941	6,902146	33,42196	31,8531	38,48689	40,52014	55,25793	47,78211	41,92363	43,99626	53,07995	51,47589	38,60543	47,20131	15,02424	16,7517	19,99786	14,48152	48,53117	31,03621	43,88366	37,32034	53,67118	36,90609	52,70135	36,08291	41,38746	46,01445	40,62907	32,33788
8/4/2019 1:16:00 AM	33	10,05699	13,38044	13,38645	15,16654	54,88098	44,3665	45,1863	62,1618	43,49988	68,81576	51,35749	69,38688	55,15548	65,06604	34,08792	51,80737	11,57583	10,99884	16,63731	13,91523	48,91523	64,86442	52,08382	56,74196	53,96945	52,06137	63,75975	56,61582	61,3563	65,93059	55,04414	53,69432	56,37406	51,96521	66,82547	69,89108	65,83803	61,07779	65,36294	71,71253	69,50722	56,08277	59,56081	66,31419	66,77485	64,88382	45,54301	45,15439	46,25104	51,95298	53,20292	66,47153	50,67253	59,72038	57,95722	63,55404	57,45649	58,52924	63,74488	54,33874	62,6794	60,35746	48,06158	43,27559	5,696702	12,77237	9,710917	8,929944	34,07038	33,26073	38,57621	43,35682	56,77036	50,32563	42,5295	45,11142	53,85583	52,49621	37,85347	45,64386	14,6071	12,38064	20,56725	14,75078	48,51342	31,28392	45,67715	37,57626	53,57102	36,48997	54,28299	38,05903	44,13483	48,55244	40,83175	32,39873
8/4/2019 2:16:00 AM	34	9,474539	14,51219	13,37485	14,48932	58,97857	44,91945	43,53518	64,71991	44,50624	70,37585	53,13771	70,7961	54,30357	67,28594	35,53217	52,91135	11,79349	10,00642	16,10625	13,78053	48,87806	68,39916	55,13615	59,5327	56,7376	56,44998	64,68225	57,38209	62,46554	69,01996	56,78755	53,52433	56,02923	54,63493	68,25701	70,24184	66,31528	62,46567	68,28104	73,35089	71,11917	57,75281	60,83728	68,90549	68,4513	66,46903	47,77548	46,23792	46,96729	54,12274	54,23388	68,57905	51,89511	61,99672	59,27678	66,53612	59,74636	59,24493	66,62163	56,82763	64,64308	63,16824	50,34041	45,24108	5,642407	6,786651	11,37282	8,283046	35,22256	34,07038	37,92413	42,46277	58,43328	54,85466	41,92094	44,82041	54,90371	54,21627	38,36531	48,30619	14,52379	11,53853	19,80783	14,30627	50,94642	31,01701	46,89393	37,949	56,71675	36,99609	53,55639	39,47626	41,96721	48,46029	41,16683	33,15001
8/4/2019 3:16:00 AM	35	10,02411	14,4516	13,61434	13,83579	56,49308	45,73103	48,23442	65,94454	46,00064	72,85458	53,59506	71,78479	55,16993	69,18581	35,82173	56,50849	11,10722	10,25012	16,00527	14,3366	52,03871	70,06528	55,7836	59,97251	56,24165	56,87507	68,36145	60,3565	65,02771	68,61945	56,71102	53,62358	59,14381	56,97785	70,5124	70,16102	69,31166	63,5045	69,14036	77,18619	72,09597	61,38477	61,87997	71,6675	70,36695	67,62531	48,57158	47,95576	49,43102	54,0386	57,02097	70,55096	54,01754	62,51569	59,29647	67,1846	60,77607	60,77338	68,17121	58,253	65,00068	64,2946	51,48528	49,02451	5,260141	15,43483	13,76616	7,625235	35,45155	33,87337	38,95481	43,49884	57,87875	49,55972	44,32472	44,04406	55,37846	56,67357	40,13692	48,08853	15,42841	11,96729	20,2035	14,0462	51,34982	32,8326	49,5566	39,37161	55,60774	37,53129	53,94756	38,95102	43,29914	51,51753	42,93801	33,2731
8/4/2019 4:16:00 AM	36	9,846444	14,05117	13,30625	15,82339	58,69225	47,71207	51,00789	66,77663	47,68983	74,10947	56,75736	71,16441	55,74104	68,31966	38,32836	55,98033	10,94234	10,20336	16,51898	14,03874	52,63953	73,07499	58,82619	60,79686	60,00469	58,53469	69,67887	60,94684	65,28018	70,06894	58,60695	55,88369	61,76096	56,56665	72,15655	74,56496	69,55556	68,17066	71,84529	76,44183	74,86427	61,0751	64,21186	70,61271	72,56306	69,29847	49,57775	48,13149	49,80666	57,61363	57,5498	74,30759	55,08213	65,12932	62,28434	69,80238	62,75765	63,43433	67,66198	61,10812	68,34583	64,82531	51,96983	45,36804	5,139464	7,356461	18,76699	7,217755	34,59756	38,84401	39,3053	44,96263	59,99655	52,77374	43,84525	47,75179	55,87603	56,6313	40,9996	47,80857	14,82883	12,39273	20,10638	13,87641	53,31551	34,71126	49,70539	38,0122	56,26237	38,20202	54,76756	38,20423	45,02148	51,04319	43,1442	33,69294
8/4/2019 5:16:00 AM	37	10,9241	13,23766	13,00654	14,28299	65,11936	50,82995	51,03773	68,92406	48,18737	75,91125	56,04588	73,38977	59,1704	70,92217	38,11243	58,28769	10,81372	9,73613	17,32082	14,98052	54,42888	74,07977	58,96635	64,99019	59,12177	58,45229	70,2743	62,13969	67,48487	72,12796	59,35981	56,8194	61,84192	59,1358	72,8507	77,84732	71,64933	69,07693	73,19719	79,01	77,88566	64,81625	63,41057	71,98869	73,40767	70,68745	52,45572	51,14342	50,16606	57,40882	59,70367	73,34432	57,79399	65,15951	62,74136	70,19453	62,7714	63,46851	69,39911	63,94487	68,0247	66,77822	52,68996	47,9883	4,426738	9,005858	15,44761	11,1763	34,1675	34,87048	40,12814	45,64662	60,41625	52,1368	46,80648	48,2959	57,89193	56,37191	40,68834	48,46872	15,20682	11,61714	19,34612	14,27898	55,01734	34,42805	50,35188	39,21302	57,34687	37,79662	57,7406	38,92145	45,03296	50,45597	45,97797	34,52254
8/4/2019 6:16:00 AM	38	10,11239	13,30301	15,33522	14,67873	59,51627	51,54593	52,10061	70,62045	51,12629	76,51656	58,06201	75,66444	60,56622	71,73228	39,17399	58,97015	10,75797	9,827725	16,831	14,14953	57,1759	75,94586	59,00786	64,272	61,02764	59,55392	70,34282	64,83581	68,99079	72,76276	60,45915	57,09535	63,25576	61,08933	73,81017	77,59202	71,31308	71,3052	74,5769	81,06281	78,50568	64,24162	65,39642	73,21873	73,62594	73,56281	53,84298	52,02973	51,34083	57,24587	59,72127	75,23514	59,72611	67,94257	63,40988	72,82438	65,06803	63,49365	72,93138	67,58925	69,03784	67,72131	51,62895	47,68436	5,10396	15,56815	14,9598	8,980093	36,7533	37,30086	40,60573	46,34145	60,98591	52,21678	47,24173	47,79309	57,44978	57,53599	42,86749	49,91276	15,14423	12,53523	19,08709	14,38536	56,1017	33,85672	50,76599	39,96008	58,94976	38,7498	57,39639	40,0862	47,28537	52,87004	47,27999	35,80488
8/4/2019 7:16:00 AM	39	9,079837	14,13019	12,68464	13,68659	62,79226	53,63451	52,85947	70,91898	52,50525	78,78537	61,36156	76,87707	61,28509	73,11975	40,46447	59,09075	10,70983	10,43235	16,61313	13,82495	58,10574	76,83853	61,87238	67,16712	65,78415	60,8676	73,05323	64,71396	70,18057	75,61857	61,86768	61,21173	63,07064	62,53517	77,04003	79,12363	74,31179	71,04057	77,59622	79,89383	79,46715	65,97515	66,84012	75,04207	75,63737	73,42322	54,23133	52,98022	53,74953	60,01396	62,74992	78,28264	61,14211	68,20872	64,629	73,42637	68,4545	64,70789	73,06877	67,61882	70,62846	68,93547	54,61677	50,61077	12,68105	11,39534	13,27994	11,97033	36,46282	37,06786	41,55304	46,45067	61,98214	53,55584	48,45871	51,54958	58,63043	58,28022	42,36517	50,67688	14,59805	11,2234	18,5141	12,81374	56,85566	34,16508	51,83349	41,3657	59,5718	39,58713	57,65266	40,90863	48,04046	52,90279	47,80111	36,63372
8/4/2019 8:16:00 AM	40	9,882501	12,58849	12,14626	14,30199	66,30394	54,2461	54,76563	74,41486	53,80962	79,41914	61,66569	77,84606	62,81306	73,71871	42,11069	59,5144	10,55344	10,73497	16,45301	16,83508	61,23107	78,56018	65,42579	68,39261	64,43427	63,19532	74,39773	67,9977	71,44286	77,11504	62,19981	61,31363	65,78311	63,8849	75,48884	80,77959	75,89357	71,98145	78,13246	81,87424	79,74747	67,81561	69,9922	76,32957	74,88914	74,82552	55,18402	53,55445	54,84355	60,06086	62,01067	79,22311	61,18569	70,2091	63,72064	74,10582	68,48855	67,08134	73,93085	67,10917	70,85165	69,43565	56,19639	50,3983	4,847481	6,616932	13,37374	12,72526	36,6543	38,73018	41,82617	46,08408	63,40152	54,64405	47,6836	50,94848	59,68135	58,22212	42,75019	51,29766	13,77452	11,15751	17,16533	13,19408	57,91211	36,6476	52,36351	40,68592	61,31362	39,93632	58,93968	41,68698	49,15776	52,93518	49,01063	36,62191
8/4/2019 9:16:00 AM	41	9,576358	12,28973	12,61556	14,17323	69,00247	55,89149	54,79139	76,12303	54,52034	79,50217	60,79071	79,91041	63,19007	74,36105	41,52085	61,3014	10,59336	10,27686	15,67584	13,83351	62,47887	81,17968	67,84428	67,55244	65,35864	66,23585	73,0408	69,25716	72,51955	78,95985	64,55128	61,49425	65,03689	64,80099	77,909	80,54044	78,09351	73,33071	77,90065	83,11353	82,48688	72,23392	69,90945	76,14017	76,48685	75,36175	55,1405	54,72266	54,94495	63,91924	62,92171	79,64026	61,58109	72,09887	65,51524	76,55669	70,34186	67,23855	75,82587	69,59452	71,71909	70,68821	60,40761	49,56131	8,0609	12,16063	14,22697	11,92971	37,13721	37,97525	43,17101	46,59145	65,02384	56,11938	48,0495	52,45497	62,06565	60,25815	42,74509	51,73879	13,83199	10,72633	19,30592	12,31425	59,96671	38,84761	54,23278	41,98449	61,65984	40,04987	59,82904	42,53765	50,05112	53,72071	48,42769	37,58324
8/4/2019 10:16:00 AM	42	9,839605	13,42403	12,24317	14,95779	66,56201	54,8305	59,0556	77,96967	56,12483	81,54192	65,09789	80,38152	66,42276	75,53928	44,58119	62,06089	11,01521	10,53631	16,15689	14,47053	62,77396	81,83514	68,5682	72,30128	68,52731	67,93185	75,50178	70,13325	74,72909	78,55907	64,53049	63,60204	66,18098	68,00578	77,17361	81,3036	81,59138	75,90207	80,36252	82,34209	82,96523	72,49779	71,30395	77,60016	77,90118	77,19483	58,71609	55,97611	58,2452	62,93296	64,93237	81,1772	63,47743	73,23981	68,21225	77,28511	72,38554	68,40704	77,5246	68,12113	72,10406	72,11456	60,24646	52,66157	4,229043	15,5207	15,3029	13,61876	39,46183	38,56211	44,7668	48,45194	65,23866	57,16803	49,67796	52,40821	60,81426	61,16883	44,15479	51,68	13,5807	10,06804	16,39133	14,00821	60,95574	37,97683	56,56153	42,35038	63,12348	40,38683	59,29419	42,94285	49,33238	55,06714	50,30138	37,3213
8/4/2019 11:16:00 AM	43	9,872694	15,02086	12,40081	14,61145	69,74401	56,82437	60,45203	80,92507	57,24097	82,978	63,48572	80,63488	66,23915	77,19296	47,29768	63,35516	10,8448	10,35567	17,67103	14,50514	66,28336	83,30536	69,53043	73,30916	69,03383	67,88386	76,60098	72,17859	75,89737	78,14095	66,06439	63,54602	67,05605	69,96036	79,2928	83,63955	83,11823	77,23033	82,05653	84,25225	84,01436	74,53616	73,87454	79,18021	78,75311	78,09267	59,99461	57,72243	60,18858	64,62229	65,96804	83,79615	64,72487	75,07792	70,83742	77,98429	72,64734	71,01811	78,19415	71,02599	72,882	73,40276	63,45967	53,93892	4,074864	14,18594	16,54696	13,37851	39,89764	40,48988	45,37792	49,31111	65,49065	56,5857	50,54364	52,68788	63,52004	59,85612	45,31243	52,70261	14,09946	10,4854	17,19579	13,07934	61,26299	40,26083	57,71621	44,04343	62,27143	41,30713	60,81945	43,98514	49,95586	55,89143	51,25684	37,73638
8/4/2019 12:16:00 PM	44	9,807071	13,42375	13,09785	13,73508	70,67004	57,61771	59,17682	83,34267	58,26005	83,9564	63,74496	80,85212	66,04858	78,90011	46,1354	64,45706	11,83832	12,1131	17,57522	14,82268	64,82027	85,09084	69,92319	75,74644	68,78503	71,04485	78,44931	73,68307	75,76875	79,51019	67,90893	65,19099	69,13842	71,74734	80,93922	85,35822	84,6562	78,76236	83,50146	87,39183	86,37095	75,46924	73,75146	80,6277	79,43724	79,27297	62,67021	59,65891	60,87574	67,25879	67,8248	83,87191	66,00671	76,38567	69,15962	79,76383	75,39083	73,64369	80,28951	71,81311	73,13529	73,32877	63,2552	56,22002	4,303714	13,47162	19,37472	13,26094	40,05899	40,233	47,01413	50,83209	66,73022	57,26798	51,96908	53,26474	62,25927	58,88263	46,48361	50,74671	15,3717	9,861297	17,56921	11,72455	62,47202	38,04004	57,70695	44,90627	63,42577	44,34641	62,37519	44,09973	50,94516	56,6034	50,37439	38,52163
8/4/2019 1:16:00 PM	45	9,359113	13,57399	12,28006	13,47508	69,6529	59,05704	59,09524	84,69753	60,56345	84,52268	69,28866	82,29353	66,50669	81,44818	46,66453	66,79654	10,81282	10,92797	21,12359	15,30511	65,44283	86,4276	71,5797	76,23439	70,36694	72,13307	79,00828	74,0491	76,64927	81,05072	72,16955	67,03622	71,6132	73,85065	80,99512	85,757	85,14181	79,47924	84,29999	88,92228	86,96943	76,71799	75,56394	83,46037	80,64718	80,47013	63,94514	60,05816	63,26702	65,57906	68,54008	85,1512	69,96912	77,00189	73,07871	80,70603	75,92887	73,22751	80,49541	74,38329	73,99737	75,2149	65,27438	57,1931	4,168393	15,46281	15,54902	12,46636	40,59972	40,28135	47,65556	51,48901	67,85237	61,12222	52,98886	54,43689	63,6142	62,40253	47,05219	53,05814	14,55653	8,667315	17,11719	11,63026	63,61441	40,07205	59,47792	45,35409	64,04095	42,81354	63,02643	45,01928	53,15878	55,63163	52,4558	40,97695
8/4/2019 2:16:00 PM	46	9,798851	13,56529	11,90968	13,89437	68,50672	65,4414	62,91032	84,43337	61,27625	86,08559	73,0017	83,90729	68,7402	81,26057	48,19946	66,71654	10,30497	10,32542	17,39659	16,02799	71,18956	86,13603	74,50687	77,42899	74,1313	74,72439	80,52885	74,95365	77,09121	82,90865	71,08981	67,43956	73,22039	74,51695	82,98719	86,66445	86,45896	80,07895	86,10397	89,356	87,90126	79,34896	79,6187	84,03211	79,85825	81,43125	64,60262	61,26879	65,11081	69,00496	71,01383	85,94993	69,75437	80,10506	75,1608	81,89248	78,04142	74,93714	81,19978	75,75528	77,18433	76,13457	66,06004	57,3311	3,302456	7,93815	14,87235	13,03776	42,61681	42,14951	48,05316	51,93233	68,731	60,39878	53,36553	55,23204	63,38369	61,6778	46,8712	52,13915	13,87123	8,800908	16,12608	12,0088	64,74276	39,97935	59,79077	45,86249	64,23843	43,99163	60,76184	46,68249	57,06724	59,03259	52,07968	40,16399
8/4/2019 3:16:00 PM	47	10,2216	13,84553	11,93738	13,70248	72,61108	61,76421	65,02901	86,55159	60,09733	86,39105	72,64216	85,07654	69,97182	83,06877	48,42811	68,9848	10,32155	10,97377	17,21506	15,44236	70,93005	87,25098	74,60828	78,769	74,96139	74,8979	82,26307	77,34085	77,46187	82,83004	72,18887	68,28056	74,58403	76,23887	86,04575	88,76514	86,62695	81,65506	87,21085	90,39539	88,95337	80,40182	80,89999	84,18891	82,22895	82,49731	64,93583	61,5049	66,69983	69,77406	72,435	87,13528	71,34926	82,21679	76,67109	84,08985	80,10017	76,69029	81,62894	77,02544	78,86529	77,03042	67,95251	59,01512	5,253026	18,36787	15,5696	13,39398	43,42299	42,85753	49,36878	52,87508	67,85215	62,00845	55,58004	56,53695	63,90446	63,52598	48,43452	52,92109	13,4424	9,198926	16,09548	11,26188	66,62791	41,8464	61,09251	44,93845	65,60262	46,51864	63,64632	47,33691	55,46888	60,84363	53,03707	40,7282
8/4/2019 4:16:00 PM	48	9,556808	14,05939	11,93917	13,53379	76,3445	64,18623	66,17643	88,12825	62,18819	87,00728	75,85737	86,4039	68,53193	83,7739	49,33667	68,8709	10,61077	10,98958	16,66646	15,08448	71,81663	90,39014	75,9605	81,56119	76,21912	77,31294	83,81127	78,63354	76,51366	85,85068	73,20368	69,7025	77,16201	78,68632	86,11419	88,62843	87,6347	83,14959	87,68554	92,34762	91,20863	82,47816	82,29685	86,4296	83,73798	82,87267	65,75729	62,66406	68,78454	72,28587	73,13737	88,17329	70,36977	83,61634	77,08485	85,57804	82,02255	77,00244	83,49276	79,03183	79,43082	77,81049	66,14362	60,48885	3,694739	13,81113	14,86537	11,97917	43,80878	47,43694	50,19956	52,27578	69,91883	62,67628	56,88426	57,00106	65,47172	64,77377	49,33094	53,66172	12,79302	9,169637	17,33774	11,40929	67,30763	42,85871	63,12174	47,18081	67,99644	44,88858	66,52583	47,14902	55,31188	62,25934	52,6222	40,45922
8/4/2019 5:16:00 PM	49	10,21559	14,59757	12,55001	13,3841	79,41126	62,44757	67,30424	90,59267	65,89059	88,73488	76,31342	87,67152	69,83795	85,6554	49,68765	72,32144	10,6699	11,04436	17,12678	15,84418	73,28214	91,5022	77,96848	82,6671	76,33897	77,96163	84,25475	80,45507	79,23235	87,63436	75,50321	71,95657	80,19749	78,37215	86,69568	89,24969	91,33041	85,18368	89,34233	92,92848	91,87328	84,14629	84,24216	87,34651	83,21894	84,37133	67,73943	64,77095	67,54089	72,94527	74,95524	89,14042	73,06263	85,66362	78,64563	86,49673	81,51401	80,40969	84,53927	79,54763	79,68293	78,36069	71,44984	62,38237	4,44007	10,42717	14,28969	11,76517	45,05409	43,9383	53,08238	55,12835	69,81744	63,21058	57,20974	57,63421	64,91753	65,01086	48,49697	53,5481	12,2648	9,549003	15,75086	11,55076	68,47549	43,72507	64,36505	47,23848	70,78485	45,31416	66,5978	46,99208	56,32916	60,03931	53,46816	40,56891
8/4/2019 6:16:00 PM	50	9,682804	15,25365	12,49171	13,84215	76,85808	64,03404	69,44946	90,58874	66,18362	90,38324	77,90749	89,18089	70,68661	86,18611	51,45273	72,2304	10,74581	11,05852	16,44763	15,72537	72,83384	91,70597	79,43973	83,59914	78,26012	78,34011	87,68505	83,1786	80,97749	87,16402	76,35383	72,26376	80,49603	80,7206	88,21101	91,67433	90,03807	86,85842	90,92825	93,81162	91,75349	85,47021	84,132	87,60859	84,62637	84,30137	69,00648	64,76832	69,09263	73,87952	75,24191	90,54971	74,21799	86,70155	81,77637	87,91729	83,45913	80,04753	86,20939	82,09169	81,09458	78,36283	70,5647	62,44833	2,992167	5,574092	15,08552	12,60707	44,86703	44,19762	53,17266	56,48314	70,0869	64,65227	57,72644	60,40258	68,07533	64,85889	49,30524	56,3845	12,3441	9,351308	17,3691	11,03448	69,10954	45,35339	64,31719	47,3146	71,25539	46,35831	66,58752	49,60254	54,7264	61,14824	52,54339	41,30699
8/4/2019 7:16:00 PM	51	10,23721	13,21846	12,58268	14,09469	79,2499	67,29574	67,57723	90,65602	68,1871	91,982	78,17267	89,58208	71,80026	86,43755	52,67235	72,89816	10,50819	11,10011	17,40122	15,70112	74,40491	92,97179	78,55838	85,31148	80,43608	79,20383	86,42587	84,01332	83,04971	87,93186	78,11208	74,00834	82,85575	82,2599	88,9781	92,72166	91,15405	86,71861	91,938	93,74834	93,36449	85,908	85,17719	89,37942	86,2145	86,2873	68,1245	66,12615	70,39021	74,67334	77,84234	92,31841	75,86028	87,94838	79,72881	88,57765	83,10151	82,00645	87,81354	82,79958	82,09025	80,05885	71,2536	63,80202	3,037895	6,695057	17,19634	12,73755	45,85143	47,34078	53,95716	57,08355	70,61139	67,81638	59,08074	61,58149	67,50193	64,5499	50,46074	55,63385	11,80959	7,437624	16,01659	10,59191	70,52429	46,40735	64,59991	49,99144	72,73942	46,9409	66,80144	48,8418	55,69159	61,58163	53,31503	43,32518
8/4/2019 8:16:00 PM	52	10,25095	13,44496	12,52203	14,80127	79,50797	68,96822	71,25946	91,7441	68,65771	92,99078	78,89416	91,53246	73,9582	87,51693	55,05498	73,33492	10,59378	11,21401	16,84406	15,5028	77,0729	94,17966	84,9473	86,35817	82,13569	79,74158	88,72134	84,12425	84,02859	89,46287	78,8166	76,50655	81,91991	83,47135	89,6236	93,20306	91,74376	87,58739	92,29388	94,8195	95,06161	87,92655	86,86485	91,65879	87,71352	87,03049	68,86494	68,99626	71,42664	75,50211	79,33735	92,61694	78,40566	89,65269	82,57736	89,70415	83,91696	83,5025	87,94375	83,94203	84,28575	80,6022	73,90107	65,52284	3,084038	5,930938	7,039263	12,01288	47,11338	45,81433	54,99054	58,03756	74,02155	68,55693	59,23623	62,65004	67,31025	66,21449	52,13154	55,60214	11,77104	7,854912	15,27043	11,03538	70,83492	45,97183	66,357	49,97769	72,30037	49,93708	69,01429	50,37467	57,8371	63,15463	54,77309	42,93843
8/4/2019 9:16:00 PM	53	9,687707	12,59726	12,34713	14,3502	81,31859	67,28594	71,1955	91,96839	70,8341	94,08136	80,237	91,8741	74,7181	88,63906	55,85896	73,90543	10,64462	11,0054	17,79979	15,06155	78,4987	93,89265	83,69875	88,23512	82,5695	81,18742	90,24474	83,71429	83,68922	90,14989	79,14719	78,11664	84,1713	85,01196	90,74595	93,86723	92,57419	88,76216	92,38485	95,2513	95,44092	87,74357	88,16216	92,51775	88,04066	87,06862	70,85751	70,16979	72,56969	76,69132	81,67966	92,61198	79,63107	90,01588	84,32265	91,23203	85,23452	84,38101	90,20336	85,22071	84,82993	81,45157	75,24018	65,55696	1,391606	6,508759	6,971569	11,04353	49,18463	48,97588	57,22508	58,80677	73,7306	69,02789	59,16322	63,61613	68,54167	67,40992	51,54861	56,79252	11,58053	8,240149	15,06846	10,41066	71,01646	45,61941	67,23897	53,42513	74,91283	51,60291	69,82241	51,4841	57,93704	63,91979	55,52271	43,47328
8/4/2019 10:16:00 PM	54	10,11798	12,37221	12,67372	14,19817	82,59947	67,98623	72,0097	92,67953	71,98207	93,92269	80,85835	92,87342	74,5251	90,77552	55,78484	75,63516	11,48382	11,60021	16,31887	15,02162	76,39236	94,1867	85,96354	88,80892	85,96002	82,24055	90,97356	85,13705	85,05679	90,68406	81,74294	78,55148	84,73067	87,06372	90,31789	94,92271	94,1664	89,72812	93,93264	95,74049	96,63033	88,45727	88,47411	93,41802	88,59182	88,52129	72,32904	70,88673	75,1461	77,59865	82,21706	93,99398	82,1292	90,31029	84,57366	91,44763	88,12224	85,17358	91,8654	86,0606	84,93073	83,16513	75,94559	68,22668	1,844814	7,146538	10,55309	15,70105	48,52267	48,39674	58,93658	59,61726	74,94108	71,44147	60,05657	64,76113	68,43142	66,9601	51,67268	58,23421	11,33621	8,898099	14,9962	10,15183	73,59423	46,41282	67,7942	52,4082	76,0957	49,87697	70,91837	52,27744	57,60818	66,20531	57,68099	44,31863
8/4/2019 11:16:00 PM	55	9,302609	13,4002	12,26784	13,94852	84,75153	68,52959	73,03887	93,6647	73,2673	94,98723	83,42487	93,48896	76,41867	91,21422	57,31031	74,76991	9,884851	11,28419	15,52802	14,44221	78,45691	94,84478	85,79009	88,59389	83,90653	84,00697	91,45087	85,46467	85,79051	90,8743	81,699	78,29472	85,10036	87,42567	92,2608	96,2288	93,00542	91,54537	94,50715	96,87852	95,84121	90,01374	89,85854	93,46479	89,59632	89,01981	73,03673	72,28394	76,32619	79,83512	83,72569	94,04227	82,1692	91,42739	86,94131	93,40117	89,73234	85,3753	93,4192	86,48783	87,27322	83,00508	77,39805	68,68569	1,794872	14,34923	7,042717	14,92029	49,85314	49,07445	60,00374	61,8225	75,02212	71,64291	62,42367	67,94569	68,57191	67,58455	52,91018	58,11983	12,0479	8,408421	15,25261	9,673063	74,94412	46,50316	70,5187	52,56666	74,87816	51,83044	71,63462	53,42374	59,10795	67,37669	59,65311	47,51071
8/5/2019 12:16:00 AM	56	9,092272	12,50905	12,70536	14,22455	84,69759	69,39268	74,24983	94,53208	74,60828	95,54806	84,14291	94,61816	76,60954	91,60374	57,10571	76,57784	9,467425	11,05327	15,67204	14,51571	78,86839	95,19452	86,98788	88,59085	87,64237	84,87221	91,56754	87,15835	88,96088	91,8902	83,70469	78,82336	86,6349	89,31477	92,71538	95,98392	94,04006	91,35362	95,07315	96,62399	96,49799	91,16	88,82323	94,50044	89,92319	90,72005	75,76025	72,85506	78,31448	78,79662	84,6703	95,12461	81,73547	92,88462	89,0938	93,89678	90,57623	85,61208	93,44012	86,44867	87,89118	84,66401	78,83752	68,97527	1,658585	5,899232	6,828029	14,80914	49,36885	50,16495	62,34534	61,58827	77,2831	72,72146	62,72097	67,31895	68,58064	68,49602	52,76546	57,867	11,42663	8,772589	15,41356	10,38683	75,51614	48,34674	71,0809	56,09251	74,43151	52,83316	72,62737	54,81716	58,54451	67,0803	60,019	46,11738
8/5/2019 1:16:00 AM	57	8,502847	12,92938	12,7991	13,89623	83,06013	72,7055	74,75402	94,3924	76,39686	95,69588	84,95393	94,73696	77,08749	91,97897	57,59843	76,08629	9,308203	11,15758	16,85428	13,87144	80,73289	96,08713	87,38424	89,1579	88,11657	84,37866	92,90728	87,84877	87,90085	92,81712	84,31463	80,71136	88,1869	89,60088	93,57986	95,87581	96,20331	91,43499	95,61471	97,67007	96,82492	91,21511	91,36025	95,5649	90,9498	91,14846	76,05327	74,79961	77,99438	80,80018	85,26892	95,3145	83,39833	94,03564	89,9071	94,22324	91,49059	86,41516	94,33949	88,70351	88,52799	84,16702	79,52814	72,00286	1,989735	5,638953	7,053078	14,69337	50,90746	49,82331	61,85372	61,85683	77,32275	73,90729	63,63181	68,05392	69,84915	70,13407	54,21626	59,86379	11,3992	8,586289	14,64053	10,34082	74,97859	48,21998	70,39353	56,39928	77,4084	54,40257	74,21655	57,10924	58,6055	68,81805	59,96125	48,41112
8/5/2019 2:16:00 AM	58	9,234707	12,65259	12,37953	13,91074	84,82317	72,3289	76,38104	94,5325	77,42332	95,94489	86,33884	95,51766	78,22654	92,51313	57,69326	77,81243	9,108712	11,4077	14,80472	14,46521	80,86111	96,60871	89,26807	88,49373	88,52633	85,90621	94,01746	89,51578	88,66109	93,01173	87,18136	81,7756	88,31026	90,74955	93,98273	96,73727	96,5185	92,95266	95,6152	98,36774	96,273	92,3271	90,94309	95,78789	91,38685	91,03739	77,70986	75,20985	78,93403	80,89211	86,69022	95,17373	84,32291	94,32486	90,65194	94,26724	93,18848	87,27923	94,01076	90,05318	88,92538	84,9323	81,99699	71,61714	1,470698	10,0916	6,902906	14,1351	51,42635	51,58371	60,87326	62,99976	77,7455	74,53319	63,68409	70,23341	72,84407	70,32355	55,3076	60,4492	11,14722	8,667592	13,93948	9,967398	75,11709	48,4755	72,81534	54,97997	77,16463	54,71962	72,67511	56,09797	60,92092	67,53358	61,76469	50,59979
8/5/2019 3:16:00 AM	59	8,614612	14,3971	11,78044	13,93395	85,04739	73,50762	77,57128	95,09242	78,99149	96,64795	85,74866	95,81586	78,90812	92,74356	58,99446	79,08736	9,185179	11,51408	16,03103	16,00782	79,65525	95,96582	88,91779	90,87285	90,05284	87,83308	94,86109	90,14617	90,35001	93,48447	86,79688	83,2217	89,00282	90,12157	94,08344	97,08838	96,14066	93,97001	95,78961	98,41761	97,28234	93,69073	92,51541	96,17409	91,85677	92,30258	78,0339	75,24267	80,01264	80,63419	87,03194	95,97445	85,57547	94,21668	92,62199	95,33875	92,91446	87,33961	95,11556	88,83006	89,43233	84,68916	82,57813	72,24152	1,650434	6,132985	7,059226	12,86472	53,74897	52,90838	64,77654	65,20502	78,71878	74,34724	65,64116	71,14369	72,07594	71,23439	55,5464	61,26796	11,24219	8,787992	14,7829	9,920839	76,57908	49,21246	74,54258	58,18413	79,9696	55,537	74,38557	56,8281	62,80193	67,35315	63,68031	48,81866
8/5/2019 4:16:00 AM	60	8,876202	13,04819	12,10067	13,3381	85,75031	74,1943	75,1414	94,58071	78,55956	97,34244	87,24538	96,49074	79,91856	93,46127	60,0284	79,28347	9,374655	11,67344	15,63619	16,31224	82,4696	96,38546	90,05291	91,04568	90,33945	88,73612	94,2173	90,12109	89,23243	94,33363	86,27984	83,31281	88,96931	91,02537	93,79234	98,25155	96,37877	93,85556	95,58833	98,39847	97,80829	93,93423	92,24601	96,13195	92,22957	92,56686	79,36526	74,78856	82,05612	82,83675	86,79384	95,85509	85,965	94,26897	93,47874	95,4269	93,65807	88,14172	94,65973	90,57832	89,2718	84,90288	83,25211	72,52894	0,1262019	6,588128	7,135831	11,97475	54,30945	56,53279	64,98763	66,90603	79,48559	75,42102	66,75847	69,41058	75,00463	72,42789	56,70334	60,23604	11,19439	9,812043	13,61295	10,67094	77,40033	50,59841	74,38731	57,7611	79,30959	55,79382	75,13553	58,23462	64,28782	68,23856	62,21112	50,13788
8/5/2019 5:16:00 AM	61	8,215904	12,97946	12,1455	13,46334	85,60007	74,56186	79,35856	95,29841	79,00848	97,6872	88,19912	96,37937	79,87629	93,0971	60,61195	79,78898	9,202657	10,57271	15,44409	14,11631	80,47656	95,45183	88,00378	91,73001	89,3607	88,83096	95,11777	90,42889	90,01541	94,52842	87,56556	83,09544	90,7494	90,6404	94,37189	98,76224	96,68904	94,81978	95,78394	98,29617	97,85353	94,07052	93,13489	96,29221	92,61855	92,52914	80,07356	74,88333	82,74537	84,69206	87,60349	96,86657	84,73303	95,00124	93,84526	95,30911	94,87794	88,34736	95,19666	89,96049	90,294	86,30788	83,05814	73,80762	0,06465518	13,06366	7,023997	11,37088	57,0128	56,63531	66,02468	67,82086	80,13981	76,703	67,77133	72,25934	74,80853	74,11238	57,30257	62,15448	11,73643	9,087024	13,91578	11,07918	78,87793	51,59186	75,44112	58,32339	81,79791	55,40002	76,89524	58,9553	63,68251	70,31638	64,48891	49,84085
8/5/2019 6:16:00 AM	62	8,695016	13,38645	13,25915	13,34701	86,83031	75,79521	79,40754	94,9723	80,31954	97,90818	88,21349	96,71689	81,10024	93,66663	60,06154	79,65456	8,058894	10,18312	17,70488	14,27222	82,47009	95,32465	89,17427	92,67822	89,55833	88,76824	95,50723	90,57825	90,79099	94,38633	88,32808	83,79324	92,22114	91,75149	94,82987	98,22253	96,97164	94,90607	96,49323	99,08876	98,16016	95,13084	93,57413	97,26342	92,51513	93,48164	80,25144	75,87644	84,09275	85,61023	88,22772	97,11566	86,09161	95,50378	94,08337	95,32681	94,82241	87,67815	95,18685	91,06322	90,53534	86,50317	82,20457	73,60577	0,06189213	13,66967	6,878315	11,00299	55,50177	54,45084	66,71474	68,83482	81,75481	78,00053	69,3127	73,05316	75,13207	75,023	57,97525	61,30803	10,96997	9,107468	15,03682	10,97432	79,28396	51,45785	77,05681	56,58225	82,16982	55,77104	76,66225	60,53851	64,19838	71,67184	65,08193	51,02296
8/5/2019 7:16:00 AM	63	8,67298	12,06807	12,31433	13,50616	86,39534	74,59239	80,27264	95,14037	79,51107	97,6749	88,07706	96,87183	81,83487	94,22862	61,80683	80,36473	8,420161	10,75839	15,38945	13,80989	83,76353	95,51034	91,57294	91,75156	90,91525	89,14146	94,81978	91,27922	91,94843	94,97299	87,62641	84,52	92,90603	91,81325	95,56511	98,66767	96,99596	95,29633	96,45488	98,83033	98,14317	94,5211	93,37035	96,95734	93,31365	93,81265	80,99532	76,60954	85,32204	87,4348	88,89851	97,6575	86,97095	96,24855	93,4163	95,49528	94,54804	88,10345	95,30801	91,50772	90,99989	86,92736	83,68382	73,29307	0,1692363	7,63014	6,970256	12,31605	57,00065	57,88503	68,4029	69,91324	83,04038	79,86212	71,7113	73,35239	75,54198	74,59501	57,56141	60,80349	11,91624	9,264479	14,04806	10,30622	80,47372	51,40652	78,11783	57,38949	83,42908	58,00923	77,47085	60,49472	71,66687	72,40509	66,15012	51,04208
8/5/2019 8:16:00 AM	64	8,163752	12,69852	12,28877	13,56564	85,24432	75,31962	81,41081	96,52706	79,79768	98,46313	88,0658	97,1473	82,26065	94,47717	61,12946	80,56152	8,079132	10,66348	16,80344	13,6812	84,80451	95,82781	90,01942	92,86722	90,06763	90,18796	95,346	91,37447	92,10199	94,55611	87,92136	85,12392	93,25342	93,3964	95,6936	98,48827	97,87025	95,63039	96,42607	98,68852	97,94927	94,71824	93,48317	96,46711	92,89664	93,88001	82,36282	77,12589	86,07751	87,05653	90,50536	98,11443	87,73693	96,21933	94,12233	95,43388	94,90627	89,79581	96,1973	91,27094	90,60352	87,37759	83,87517	74,15492	0,1782162	6,200749	6,956925	13,11809	58,96013	55,3248	69,71451	72,00202	84,21115	79,65607	72,67553	73,90473	75,37536	76,8091	57,58193	62,4511	12,14039	9,41534	14,05774	9,967052	81,50793	52,54919	78,34452	56,80172	84,55273	58,73742	78,7911	62,1531	66,12449	73,67637	67,85829	52,47272
8/5/2019 9:16:00 AM	65	7,902506	12,7906	12,84421	13,86114	88,69723	76,15971	79,10658	96,49986	79,89031	98,18447	90,00967	97,75482	82,71393	94,74463	60,66721	81,80813	7,071107	11,81152	14,69316	13,68307	84,10864	96,46304	91,37731	93,46493	90,89378	90,27071	95,67233	92,84359	91,26893	96,27825	88,92213	84,86406	93,64376	94,47178	96,51677	99,27014	97,98996	96,05175	96,3447	98,69177	98,88525	95,56601	93,93783	96,3101	93,59679	94,9817	80,3849	76,77229	85,79582	87,97076	90,6739	98,05965	89,29184	97,16001	95,03792	96,99858	95,96935	90,14355	95,86366	91,66971	90,63246	87,50291	83,78952	73,8925	0,06520779	8,716844	7,031941	14,46459	59,71637	57,18232	69,69096	72,672	85,00787	81,49474	72,17617	74,91559	76,20966	76,38387	58,01972	62,67622	11,20462	8,59078	13,94265	9,508801	82,19593	51,61569	79,92222	60,05609	83,86784	58,90231	79,99586	63,69813	66,72179	74,67265	67,35909	52,49123
8/5/2019 10:16:00 AM	66	8,442957	11,86761	11,44991	13,6296	87,39431	76,34892	81,13747	95,80985	81,6045	97,72588	88,87931	97,45621	82,72927	95,03619	60,91035	82,81486	8,222398	10,47317	16,90581	12,92931	84,31304	95,79223	91,05064	92,15179	91,73989	90,11108	96,6617	92,328	91,75882	95,37212	89,16412	84,58375	93,77252	94,96394	96,80006	98,75436	98,43708	96,63573	96,75854	98,72575	98,51445	94,85086	93,16589	97,65763	93,82315	94,56096	81,9047	76,84529	87,6481	87,33898	89,64792	98,00281	89,47074	97,80076	94,74346	97,31412	95,61478	90,53672	96,21837	92,4725	90,43843	88,1556	84,89915	76,29829	0	4,339633	7,088929	14,57214	60,64717	59,56406	70,73235	73,8101	85,16558	83,15712	71,78741	75,33827	76,02405	77,38333	59,20293	63,49131	11,18859	8,383483	13,7212	9,859776	83,173	53,37437	79,8606	59,89045	85,53044	59,42958	80,39829	64,12295	66,47173	73,50354	68,99205	52,44447
8/5/2019 11:16:00 AM	67	8,173631	11,9954	11,53142	12,73631	87,77872	77,67393	83,75187	96,40425	82,39031	97,24608	89,41832	97,5228	82,98409	94,81432	61,51291	82,7243	7,604028	10,81226	19,18456	12,58427	82,47555	96,1124	91,72926	92,75275	91,9447	91,17783	96,51387	93,6716	91,63469	95,36002	89,18484	84,80431	94,89639	95,10963	97,32704	98,53207	98,29105	96,59373	97,0535	98,91393	98,27269	96,27245	94,07735	97,47997	93,59748	94,45229	81,15958	76,32696	87,18391	88,03493	90,76909	98,63748	89,95324	97,07642	95,7979	97,49323	96,23335	90,30145	96,62542	92,29795	92,10696	87,77879	85,26878	75,54874	0,62949	4,867512	6,979927	16,94118	60,76543	60,85647	72,33939	74,57	87,4417	82,30009	74,75616	76,26513	77,19585	79,18754	60,43932	64,0183	10,97128	6,56547	13,61551	9,239679	82,58932	54,52759	80,54135	61,62059	85,30276	61,05969	81,61044	64,96601	67,8811	75,31291	69,02534	53,98721
8/5/2019 12:16:00 PM	68	8,209203	12,5248	11,09451	13,43273	86,21637	76,54869	81,04747	95,99145	82,97276	97,82951	89,66201	97,47894	84,00766	94,19837	62,46747	82,8717	7,462768	11,03296	15,37646	13,55534	82,7207	96,04941	90,3096	94,545	92,3251	91,83597	96,09402	91,69754	90,96609	96,08035	90,3766	84,41196	95,3614	95,64489	97,18343	98,52205	98,08839	96,72414	97,67911	98,87405	99,01518	96,03884	93,9964	97,30811	94,44809	94,20597	79,19313	77,87591	88,26288	89,1905	92,79752	98,43944	89,5622	98,02449	95,29738	97,65826	95,923	90,68642	95,35651	93,04929	91,46753	87,66261	84,78856	74,95815	0,3122928	7,852633	7,575984	15,54701	62,92378	60,95311	73,62504	76,96756	87,86196	84,07253	74,43455	77,5717	78,51818	78,81693	61,19164	63,3667	11,5158	5,288462	12,60679	9,690746	84,12702	54,8832	81,17112	61,78327	86,46559	65,70457	80,57616	63,91253	67,3231	76,00824	70,1825	52,29762
8/5/2019 1:16:00 PM	69	8,943552	11,59351	11,17892	12,3099	87,08755	77,09597	83,0207	95,76357	83,3314	97,92738	90,74595	97,7131	84,30178	95,0737	61,60051	82,86141	8,332297	10,56504	15,86511	13,12783	83,34556	95,99767	89,66388	94,2754	92,36137	91,36515	96,34008	92,23924	92,15234	96,46282	90,42413	83,89506	95,43601	95,57402	97,08078	99,0947	98,49041	96,44266	97,45524	99,06299	98,83876	95,34325	93,23773	97,65521	94,74394	94,08344	81,29353	77,3499	88,51894	88,49981	93,37706	98,40511	89,05753	97,96005	95,61354	97,37567	96,01176	90,44769	96,93241	94,36132	91,12975	88,33893	85,48616	76,23205	0,1082422	5,099401	7,585724	13,10034	63,04072	62,64499	74,86393	75,94524	88,46555	85,61388	75,83134	78,50423	77,80386	79,07446	61,8089	65,09111	10,61132	6,017767	13,05399	9,177444	84,18145	55,6299	81,49364	62,13272	86,88177	63,47287	81,65479	64,47924	68,87565	76,94498	70,49831	53,49249
