# Supplementary material for: Neuroblastoma signalling models unveil combination therapies targeting feedback-mediated resistance
Source: PLoS Comput Biol. 2021 Nov 4;17(11):e1009515. doi: 10.1371/journal.pcbi.1009515 (PMC8604339; doi:10.1371/journal.pcbi.1009515)
Supplement: S2 File — (ZIP) [file pcbi.1009515.s023.zip › drug_sensitivity/SHSY5Y_drug_sensitivity/SH-SY5Y_MK_BI_12-151217.txt]

Label: SH-SY5Y_MK_BI
Metric: Phase Object Confluence (Percent)
Cell Type: 
Passage: 1
Notes: 
Analysis Job: SH-SY5Y_MK_BI

Date Time	Elapsed	A1, Image 1	A1, Image 2	A1, Image 3	A1, Image 4	B1, Image 1	B1, Image 2	B1, Image 3	B1, Image 4	C1, Image 1	C1, Image 2	C1, Image 3	C1, Image 4	D1, Image 1	D1, Image 2	D1, Image 3	D1, Image 4	A2, Image 1	A2, Image 2	A2, Image 3	A2, Image 4	B2, Image 1	B2, Image 2	B2, Image 3	B2, Image 4	C2, Image 1	C2, Image 2	C2, Image 3	C2, Image 4	D2, Image 1	D2, Image 2	D2, Image 3	D2, Image 4	A3, Image 1	A3, Image 2	A3, Image 3	A3, Image 4	B3, Image 1	B3, Image 2	B3, Image 3	B3, Image 4	C3, Image 1	C3, Image 2	C3, Image 3	C3, Image 4	D3, Image 1	D3, Image 2	D3, Image 3	D3, Image 4	A4, Image 1	A4, Image 2	A4, Image 3	A4, Image 4	B4, Image 1	B4, Image 2	B4, Image 3	B4, Image 4	C4, Image 1	C4, Image 2	C4, Image 3	C4, Image 4	D4, Image 1	D4, Image 2	D4, Image 3	D4, Image 4	A5, Image 1	A5, Image 2	A5, Image 3	A5, Image 4	B5, Image 1	B5, Image 2	B5, Image 3	B5, Image 4	C5, Image 1	C5, Image 2	C5, Image 3	C5, Image 4	D5, Image 1	D5, Image 2	D5, Image 3	D5, Image 4	A6, Image 1	A6, Image 2	A6, Image 3	A6, Image 4	B6, Image 1	B6, Image 2	B6, Image 3	B6, Image 4	C6, Image 1	C6, Image 2	C6, Image 3	C6, Image 4	D6, Image 1	D6, Image 2	D6, Image 3	D6, Image 4
12/12/2017 4:02:00 PM	0	3,71712	5,373148	5,637157	4,798367	7,705639	11,4095	5,263663	7,681393	8,563427	10,83216	5,647242	8,982373	7,724014	7,963707	4,082048	10,20453	5,819794	8,979126	14,17662	17,49434	7,34976	7,311146	8,982718	10,37536	7,286556	10,43173	7,242417	6,069988	6,641731	5,194518	5,645516	5,425646	10,86359	9,219578	8,952807	12,27191	8,267986	8,106557	11,73671	8,064695	7,418007	6,354029	7,476307	5,251437	7,073112	9,259367	3,746616	5,218419	9,12743	7,437072	8,703236	10,14886	6,52437	7,91425	8,087699	6,997265	6,874793	6,702931	6,003951	6,37779	10,32376	5,626588	3,900724	8,960889	6,92888	10,28079	8,492416	8,324907	5,853918	6,644424	7,628621	7,013083	4,830625	5,024245	5,82608	4,812182	3,204921	4,108366	8,025393	5,582312	7,614045	5,863382	5,934254	10,26353	8,756839	6,179336	8,733836	7,206151	6,068814	3,722369	9,159345	4,854111	4,406637	2,009768	8,394258	4,084259
12/12/2017 5:02:00 PM	1	4,983353	6,701205	7,417178	6,257184	9,726665	12,4216	6,163724	9,538779	7,364956	17,50974	6,177263	10,49424	9,030242	8,757115	5,757143	15,58079	7,199244	10,18029	16,84053	16,67164	10,34393	8,621035	11,82036	11,29469	9,188976	9,684876	8,801323	7,555813	7,452752	6,125732	5,698497	6,667358	7,456621	10,47808	10,69691	16,34222	9,637766	7,496201	7,896427	6,568164	7,782382	6,796323	7,563136	4,507557	10,73248	7,948856	4,089854	6,214771	10,24377	8,88021	10,12441	13,59396	6,050785	13,71215	7,306657	7,000718	8,982855	6,478158	5,630526	7,043753	9,879878	4,730811	3,690456	9,003026	7,910519	11,71205	9,489597	8,882693	7,135072	7,813467	8,782397	8,581594	5,89108	5,788917	5,727095	7,650794	4,488423	1,972604	4,17468	6,589163	9,3616	6,628122	8,085488	12,31957	17,1598	7,126299	9,294596	7,716761	6,353752	5,079231	9,407121	4,819228	1,25525	1,236945	0	1,587091
12/12/2017 6:02:00 PM	2	10,96727	8,265431	6,722274	6,720546	9,504657	13,93257	6,155297	10,26429	9,626507	16,0416	7,198415	10,67308	9,326164	9,771772	5,677014	12,0881	7,732924	10,79355	18,38687	17,85305	11,01756	8,713736	10,87644	12,02462	20,77634	10,60448	8,578759	7,642297	9,644604	6,631369	6,764685	6,854761	7,945264	10,14872	11,17802	15,98316	6,82789	6,888332	7,130237	6,994986	6,233284	5,885831	5,872223	6,822571	7,322337	8,127971	3,309571	5,465918	10,55212	8,581455	10,03419	13,1632	4,77723	6,008372	6,132916	5,788089	6,518636	5,992485	5,002487	7,452751	10,0574	4,750497	4,064918	10,68213	8,273514	12,49931	11,14756	9,59335	7,298782	7,70253	10,35712	9,399314	5,602619	5,490026	5,839827	6,035381	1,535699	3,79711	7,962327	2,616531	10,03813	6,577559	8,412979	12,65977	12,35853	6,421378	10,70872	9,899632	6,251658	4,417551	9,020986	5,867595	2,698663	3,522809	1,53708	11,0168
12/12/2017 7:02:00 PM	3	5,537205	7,690166	6,522851	6,692225	8,620829	17,39811	6,687113	10,25123	8,321037	12,92551	7,307417	13,58822	10,68793	9,7974	5,962437	14,71264	8,243534	10,7416	18,71132	20,59178	10,78028	12,5708	20,88203	12,87605	9,198165	10,80094	10,26477	8,634022	9,257777	7,362677	6,994433	8,338583	9,279883	10,39532	11,09769	15,60386	6,813176	5,849014	5,889078	5,337852	5,827048	5,093874	6,67758	4,01318	6,740924	10,76377	2,845035	5,095256	10,47296	8,609223	14,72307	19,56627	4,971541	5,19514	6,135886	5,239279	7,217064	5,49493	5,626935	7,432444	8,768649	5,00746	4,904261	8,053922	8,544015	12,76429	12,27751	9,067127	7,094593	7,446466	9,022574	9,94398	5,931767	5,198041	4,887821	5,165713	1,710185	1,573898	5,126824	3,294167	9,70691	7,080295	8,455113	13,85368	11,54723	7,175137	11,26637	8,685414	7,001133	3,987001	9,685635	5,665617	4,388815	2,749019	0,7001548	14,87435
12/12/2017 8:02:00 PM	4	6,005194	13,61109	6,649605	6,17305	9,334728	13,98175	7,433274	11,21408	8,218323	14,25943	8,063178	17,67352	11,05652	11,71965	6,149702	19,71637	9,26351	11,01417	19,5892	18,29596	10,93888	10,09843	13,8523	15,73732	9,967671	11,14804	10,82919	8,502569	8,459122	8,312541	6,87279	8,192418	13,83842	10,78021	11,02426	16,17595	6,573967	5,696839	5,799831	4,753468	4,543339	5,462188	5,537826	3,528335	6,496877	7,589108	3,379614	4,36678	10,58542	9,788559	11,00561	13,2548	4,953443	5,054778	5,43808	4,243203	6,289787	5,270294	4,527589	6,047953	8,47708	4,23747	3,470864	8,553134	8,050191	13,46955	11,98725	10,08413	6,93482	8,549887	10,8544	9,62326	5,731515	4,662771	6,151567	5,385375	4,152298	11,61762	2,205943	3,526884	9,568068	6,543436	9,162591	23,83151	11,00996	6,953194	11,32985	8,613229	5,989514	4,190291	8,803535	5,002901	2,907272	5,436975	1,327365	12,49703
12/12/2017 9:02:00 PM	5	5,969551	9,543132	7,353628	6,218916	10,11211	17,02054	6,602911	11,5605	8,30149	18,15401	7,828526	12,95784	10,65028	9,726527	6,43319	15,77303	8,667248	11,36481	19,18635	18,61544	11,06025	10,17835	13,85182	12,544	9,653654	11,81021	9,520682	11,9114	9,915795	8,355162	7,427195	7,762145	8,876824	10,65166	10,40838	17,39825	6,294415	4,877736	10,41148	5,16599	4,858602	5,05678	5,86649	4,815015	7,969578	9,901775	2,35874	5,653666	11,24074	10,04628	11,13989	14,6015	4,599082	3,853752	5,75804	5,042067	7,180109	6,368605	4,23367	5,544044	7,887032	4,591485	5,165023	13,16486	8,237595	12,82749	10,87126	10,16385	6,622044	8,868604	10,14423	9,380112	5,634602	4,354761	4,81163	4,81453	1,088362	2,815263	2,278335	3,719469	9,697999	7,059779	10,46433	15,37805	10,70955	6,764064	11,31797	9,38923	5,227674	4,080391	16,28295	5,971279	3,084314	3,809682	11,5089	18,73916
12/12/2017 10:02:00 PM	6	6,977372	9,929612	7,742733	6,219054	10,61277	15,52028	7,172235	12,05653	8,69025	13,70828	8,294857	12,86873	11,21367	11,66549	7,25105	18,25769	8,65737	12,38575	19,79844	18,32649	11,66045	15,09836	13,27559	14,27691	10,1052	11,54392	9,000331	13,70255	9,425908	7,545315	7,914663	8,237595	9,177304	11,7432	11,19785	16,58633	5,493411	5,401332	5,424956	4,274909	5,351805	5,094841	5,489128	4,009105	29,78234	12,0097	9,359043	5,248605	11,69554	9,61214	11,39354	14,43917	3,60501	3,327048	4,477232	6,163447	5,925274	6,370606	9,387019	6,370469	8,287259	3,640031	4,960904	18,16044	8,46672	13,67422	11,44984	10,69173	7,325791	8,393637	10,93867	9,965807	4,974857	3,94065	3,94811	4,331482	1,928741	2,464288	2,29595	4,564062	10,28535	7,050938	9,15748	22,02234	10,98882	6,748245	11,30264	10,01105	5,222564	3,397298	7,260375	4,094897	0,4764175	3,489652	10,98703	2,281374
12/12/2017 11:02:00 PM	7	6,773872	9,351237	8,388041	6,546821	11,81863	15,84915	7,392379	17,08506	8,394189	15,34545	7,993963	13,58539	11,26554	9,727494	7,038918	15,44858	10,14789	12,34914	24,41403	20,08075	11,04264	10,71135	21,94242	24,70705	10,81613	11,82354	10,03744	8,646179	9,90647	8,543462	7,624821	7,771746	9,633759	10,25275	11,75384	17,29719	5,499627	5,044968	6,393402	10,15459	4,761895	4,772464	5,914567	3,870607	19,20811	16,25325	2,731336	5,28936	11,95906	9,227385	11,69457	16,79418	4,313246	4,018291	4,578014	4,452158	5,635223	6,35617	4,459273	9,081497	12,40806	5,256963	3,942999	18,73812	9,260541	14,54479	11,08574	10,59412	6,77705	8,078167	10,98406	9,555911	5,153556	3,289332	3,70738	4,174265	1,096997	2,920604	2,384436	3,991006	11,3092	6,909263	9,654068	14,85853	10,44561	6,930054	11,19522	9,749876	5,641647	3,183645	6,548892	3,58477	1,723655	3,476943	3,181228	2,019645
12/13/2017 12:02:00 AM	8	6,61327	9,3645	7,527976	6,001257	10,71425	17,23433	7,507943	14,44822	9,466456	13,71477	8,521289	15,07826	11,72732	10,66424	6,724897	19,9131	15,15528	11,90491	21,27604	18,44696	11,9112	11,36114	25,72406	14,67099	9,756991	12,00424	10,17041	11,86878	10,4834	7,637461	7,89781	7,628205	9,648402	10,69131	12,89318	17,99611	4,584301	4,492637	12,40309	4,922704	5,494861	4,819781	5,118328	4,39814	21,91361	19,59445	14,58098	14,5633	12,09211	9,62181	12,47831	19,96152	3,938025	13,17059	6,048988	4,785243	4,681973	5,851846	4,024024	5,733173	8,169691	4,000124	4,603987	17,62924	9,330033	13,10296	11,60049	11,78347	6,96763	8,612124	10,35339	9,619116	3,983339	3,138884	3,733007	2,994999	1,337796	2,741421	2,486047	3,380374	11,21436	7,75427	9,617873	25,046	11,27749	6,694021	11,84129	10,90828	5,776484	3,524398	6,791764	3,106418	1,071231	2,885928	0,1310373	1,797359
12/13/2017 1:02:00 AM	9	7,782729	10,5381	7,642159	6,941381	12,10399	16,24461	7,716415	13,00722	9,832492	15,9661	8,472589	14,37597	18,42037	17,41048	7,970547	16,71695	8,376368	11,87438	24,35386	22,29989	11,71398	12,5916	15,36086	15,35443	10,68834	12,05681	13,62401	9,708982	10,00939	8,0457	7,309005	8,654951	9,548656	11,73865	11,87756	18,47584	4,58734	6,084011	5,809917	20,7912	5,754034	4,916694	5,173864	3,887116	23,19919	24,40809	6,085461	4,296184	13,19698	9,905434	12,58552	14,68087	3,280974	5,175729	5,382681	4,488769	4,723351	5,412108	3,743093	9,900115	17,47127	3,194974	5,56442	24,35608	9,190774	13,85292	12,05169	11,40653	7,604166	9,299568	11,2042	10,69615	3,020833	2,277782	2,848282	4,083707	2,932761	2,887033	2,30037	4,84458	12,68747	7,963431	17,47382	20,11412	11,08961	7,284345	11,22714	10,66175	5,024453	9,492844	6,408875	4,254255	0,5862484	2,57474	0	1,848337
12/13/2017 2:02:00 AM	10	7,003827	11,50731	8,784263	7,229774	11,64836	16,61279	8,101515	12,53841	11,6094	16,59945	8,709521	21,42946	12,43265	11,09168	7,611351	16,33379	8,634851	12,54207	29,05801	19,58161	11,22934	10,3889	17,05135	15,23804	13,07492	12,73493	10,78954	10,17297	9,764451	7,858781	7,9425	8,452765	9,160726	17,32192	11,88951	18,98617	5,156457	5,94282	6,257737	4,297842	6,306988	4,435718	4,754504	3,76271	26,73602	23,49228	4,442142	4,400282	12,04078	10,50274	13,2818	14,98999	1,886398	3,719745	5,50308	4,30544	4,164456	6,142932	3,188481	5,965959	16,99727	3,500497	4,979415	21,75888	10,26125	14,99151	12,65383	13,07243	7,626065	9,02575	10,79976	10,37826	3,560041	2,611212	3,325183	2,962464	1,971085	4,535878	2,879711	5,229332	13,06691	8,820457	10,10645	14,7963	11,65603	6,937169	11,69022	9,892172	4,43482	9,060358	5,561796	4,103117	0,5226293	2,549528	0	4,297359
12/13/2017 3:02:00 AM	11	6,639865	10,77027	9,045508	7,428368	11,9619	16,89178	7,775683	12,454	11,45129	15,97266	9,075832	14,91241	12,34451	13,10594	7,981944	20,44823	9,688467	15,76067	21,94021	18,77204	12,02856	11,57507	15,79257	15,50612	11,5129	11,9927	11,12629	10,02715	10,27361	7,993756	7,729955	8,978159	9,542025	13,55887	11,59939	19,32195	4,605576	4,951785	4,976376	6,203097	5,133593	2,74225	4,803341	4,304266	23,06373	20,56926	3,769825	4,723212	12,66026	12,68195	13,45753	15,93128	1,870027	3,295411	5,532714	5,065968	5,734002	5,590324	3,401718	9,803617	11,54765	5,990343	7,556296	20,10244	9,823304	15,04151	12,06827	12,4361	7,09404	9,358352	11,03669	9,759961	3,054197	2,939185	3,696674	3,630085	0,9911722	2,704396	2,346859	6,004987	12,79654	8,671668	9,032244	15,69712	13,50976	8,535657	11,17181	10,11446	4,48414	8,812168	5,85005	3,89133	0,6422691	2,504766	0,3922138	3,432803
12/13/2017 4:02:00 AM	12	7,689683	10,88196	9,218542	7,812292	12,21782	24,18587	8,701026	13,04045	10,80536	15,41687	10,29944	16,17685	11,75902	11,77353	8,139851	17,3222	10,36223	13,74088	22,24325	20,32756	19,29094	15,47137	14,61103	16,55608	11,27411	13,82723	11,79784	10,84169	10,46827	11,72594	15,93391	10,06873	9,937349	20,20868	12,17631	20,01568	7,39604	4,431573	5,063896	6,352232	5,164194	2,917634	2,963431	3,082173	22,991	21,48949	4,033903	16,73616	13,54353	11,16234	13,85382	16,77588	2,105231	2,72802	6,580254	4,140348	9,735371	4,806656	4,186007	6,447212	18,33976	2,62116	4,522064	17,85574	10,48657	15,6661	12,23938	13,04252	7,357772	9,721485	11,07337	9,949297	4,007101	5,367623	3,644175	4,581468	1,04588	3,072986	2,292565	5,435387	14,13406	9,551973	10,29191	16,11537	11,62722	7,822862	11,40217	10,7159	5,590531	4,279606	5,552401	2,608933	0,5622099	1,407424	0,3200984	18,83745
12/13/2017 5:02:00 AM	13	8,15857	12,6883	10,33412	7,686506	12,53461	15,87347	8,907218	13,05399	10,74395	16,45944	10,12123	16,13678	11,80641	11,79315	8,730244	18,52509	11,59994	14,46204	22,35004	19,58216	12,64292	12,7265	16,71108	17,03049	13,07817	14,2624	11,72497	11,96024	12,221	8,03686	7,929515	9,662979	10,48913	13,9249	12,18467	22,33339	6,974747	9,388054	3,336787	6,558425	5,028735	0,8991628	2,82521	3,072502	25,23818	24,24044	11,14141	4,779302	13,24139	11,8922	14,84161	17,65141	1,193012	4,324782	5,885278	4,033073	15,02383	4,6875	4,11631	14,05857	14,15472	9,072929	4,38474	20,37881	10,94006	16,20704	14,04496	12,8728	8,611918	9,9799	10,21269	10,57671	3,018968	2,003206	4,008483	3,961995	1,031167	2,62337	2,217272	5,458735	14,0375	9,252321	12,07042	18,82039	14,43841	7,653074	10,93722	9,79153	4,874489	3,762365	6,441893	2,307969	1,049127	1,582739	0	1,920176
12/13/2017 6:02:00 AM	14	7,958527	11,56623	10,62341	8,003494	12,45413	19,08902	9,909027	13,2139	10,83133	16,30982	10,80639	18,88919	12,68671	12,01357	8,273099	17,04734	9,776678	14,5765	24,43599	32,70371	14,64792	13,59935	15,9739	17,19931	13,43874	14,04696	13,06629	12,2313	12,15068	8,93319	9,744901	9,39448	11,99581	13,87144	16,97592	29,33991	12,56417	6,357621	3,062556	14,85819	4,991642	3,433356	2,337878	4,480134	12,70681	20,67018	2,65777	4,2345	14,82779	12,97317	16,04471	19,78421	1,267614	9,805552	10,04697	4,093031	1,599456	3,981819	4,005857	6,89959	7,203042	5,270364	12,22356	16,62584	11,23453	17,48833	13,69605	14,98826	8,711941	9,213778	10,72792	10,22982	4,415686	1,953954	4,555357	4,360425	1,161514	2,642366	2,382985	4,666708	17,76442	10,79064	13,03741	17,83578	12,83302	7,472369	22,53592	11,23888	6,246822	3,910671	6,10425	3,367733	0,9258953	1,571135	0,2651829	2,143636
12/13/2017 7:02:00 AM	15	8,096403	12,25526	10,97667	8,350672	23,26854	17,68112	9,560124	14,37058	11,16462	16,08988	12,33912	17,83522	20,11515	21,83867	8,390114	18,31482	10,61167	15,42364	27,28635	20,7349	14,67721	13,63278	16,83238	17,72263	13,68963	18,93264	11,60788	12,13307	12,94996	9,068165	8,410836	9,92291	12,27709	14,09932	14,7409	22,97448	6,282397	3,198221	2,720698	14,83	4,107331	1,823124	1,593999	4,588238	17,80435	21,89247	2,773818	4,512323	14,99309	13,15698	15,42454	21,16877	2,404468	9,417413	11,85898	3,453319	2,337188	4,658764	4,048132	6,913476	7,930552	2,455446	4,594041	12,85885	10,93812	20,60752	14,62892	14,56047	8,719814	10,62155	12,08333	9,945016	4,769217	2,049555	4,974719	4,001299	0,9880636	2,562997	2,127473	4,912066	13,10255	9,633206	12,62599	18,59789	12,59056	7,967093	11,17802	10,16578	6,171185	4,460723	6,433051	2,838265	0,4943081	1,624876	0	2,124572
12/13/2017 8:02:00 AM	16	9,216886	16,85213	10,5524	8,702338	14,52586	19,4382	10,11681	14,27753	11,36294	17,44039	11,44694	18,72292	13,4967	14,22165	8,225437	20,84439	11,51974	15,38019	27,31205	20,70679	16,36916	14,54064	19,41513	18,36435	16,70569	15,84328	12,35722	14,94875	12,88358	7,790741	9,89687	9,883953	12,73348	16,02916	14,88609	31,11744	8,442059	3,226127	3,161334	18,31454	4,553769	1,790935	1,6896	4,089578	12,63532	25,48284	2,608795	3,771621	14,34433	12,26742	15,62376	18,89402	1,99685	9,209632	5,35063	3,490965	2,370206	7,203249	2,161458	7,820582	12,89643	2,892905	14,95648	16,52858	12,06641	17,74059	15,57036	15,33198	9,161624	12,50663	12,55305	10,23672	5,083168	1,598489	4,427982	4,648127	1,13485	2,197999	2,144811	5,822488	13,91578	10,42309	13,34756	24,29619	12,93103	8,087285	11,38912	21,8252	7,388166	3,524191	5,676807	2,873909	0,7683328	1,999337	0,3011715	2,637531
12/13/2017 9:02:00 AM	17	9,175577	11,61189	0	0,4193606	14,7831	24,75816	10,38828	14,50279	12,67511	18,39198	11,23363	19,71796	13,80229	12,64693	8,346251	17,86645	11,7106	17,37255	27,20152	21,32454	15,26014	14,98529	18,39205	19,3053	14,10843	26,66833	13,52488	13,61289	12,83426	8,808162	8,844772	10,98772	21,90284	18,38783	15,04394	27,18798	22,50256	2,92019	3,036583	16,59787	4,540092	1,679169	1,002224	4,450638	25,77884	21,48376	3,396262	3,386591	14,99572	12,34444	17,35929	23,59036	1,756327	11,36708	5,511715	3,435704	1,68884	5,240799	2,981391	7,722218	16,87458	7,73997	11,33849	13,30556	12,57308	18,70938	16,41226	15,78146	9,396209	9,298326	11,73561	10,66548	4,440415	1,80848	3,742264	6,724068	1,79204	2,42001	2,915976	5,293021	14,56199	9,199823	14,37887	23,46942	12,44426	7,833222	11,23812	13,64535	8,927043	13,22848	5,412936	3,466512	0,7471955	1,653473	0,3247955	4,073483
12/13/2017 10:02:00 AM	18	8,836483	14,14194	11,94877	10,31367	15,07419	19,52973	11,38822	14,66319	13,1956	17,78915	12,89132	20,65091	13,29458	12,70599	9,446701	19,63217	14,06236	16,28799	26,85462	27,53323	17,52128	15,83803	19,55888	23,79421	14,77274	16,77415	13,3457	12,8049	13,74226	9,460516	9,512806	11,39969	13,43453	18,43488	15,87229	25,97936	6,655477	3,033612	2,745496	13,0723	4,201066	2,518236	1,353476	4,383566	11,50006	21,296	1,313688	10,83541	15,34269	12,85263	17,31937	26,56174	1,6963	5,639575	5,623964	4,783239	2,268319	4,474055	2,340227	9,398279	21,67848	5,156734	2,448124	7,506079	14,78289	19,93459	16,30892	16,91983	8,971457	10,40085	11,56754	10,8182	5,150586	3,0323	3,950045	4,242512	1,539912	17,05626	2,107165	5,359748	15,61705	10,58155	14,41292	21,29808	11,72946	8,098269	11,9467	10,09263	14,01311	6,273278	4,774259	3,304598	0,9153957	1,707836	0,1343529	3,117885
12/13/2017 11:02:00 AM	19	8,991007	14,88616	11,85835	10,29696	14,99047	19,4851	12,25775	16,0999	12,8286	19,4074	11,41053	20,76032	14,38985	13,65592	8,569366	21,40584	20,45494	18,12424	35,8783	23,84311	16,01735	16,19108	23,06573	21,00789	14,8539	16,71571	13,51563	12,5592	12,45061	16,42062	9,237193	11,4057	14,54223	22,8134	18,28325	26,51753	6,907535	1,743065	5,108104	18,20637	3,569297	1,385596	1,357413	4,854387	11,54938	18,87751	1,839771	12,798	15,41397	14,48166	19,9685	19,27968	1,794734	9,409331	4,910753	2,595118	2,647823	3,316893	1,673436	4,678382	17,60133	8,574548	1,982068	8,383965	14,05642	19,80334	16,42787	16,62702	8,875443	10,24729	11,50717	10,18761	4,939352	3,99522	3,906526	4,937348	0,918297	3,329465	2,406886	4,416653	17,87494	17,14364	14,27636	23,36822	11,05072	8,200847	10,88265	24,52393	9,513498	4,24189	4,180828	3,24091	0,6261742	1,660381	0,3895198	5,881894
12/13/2017 12:02:00 PM	20	9,119696	13,4873	12,02911	10,21538	16,66059	21,92024	11,89752	17,19586	13,01033	23,207	11,60954	21,46821	14,35787	15,70036	8,212659	19,23084	12,39542	18,4087	28,05952	24,43164	18,31365	16,23522	27,91322	22,3586	21,89911	22,15766	14,94115	13,32318	13,9573	13,25687	13,00356	11,77892	15,57292	18,53214	17,87923	26,49522	15,36527	1,761508	2,76021	15,54674	3,978434	3,031748	1,183618	4,751879	16,43229	23,81321	1,890335	4,426324	17,31343	15,36058	19,58879	21,3474	8,420576	4,929335	6,056173	5,504738	3,527092	3,430454	2,050039	4,892241	14,99979	3,756148	2,418007	11,17153	18,62007	19,4467	17,84241	18,26115	7,870593	9,822268	12,11131	13,2943	5,191893	2,772367	3,813205	4,937073	1,020184	22,57958	2,180178	4,540989	14,90081	10,34573	28,43543	24,20846	11,11889	7,605825	10,86974	10,25482	9,866338	3,65433	4,384602	2,805109	0,8881106	1,463583	0,1310373	2,425536
12/13/2017 1:02:00 PM	21	8,676296	15,15383	12,19061	10,96327	17,11193	21,08905	12,04583	17,3901	14,37742	20,97978	11,4582	22,32545	15,44436	23,7406	8,16831	19,28313	13,35723	18,2367	37,29878	24,00517	19,30972	16,47829	19,4782	21,7327	16,35203	18,36166	14,74656	12,93891	14,34378	10,44381	9,033488	11,2538	15,86152	19,21647	19,39096	28,59451	12,97497	1,390363	2,724566	13,83407	3,906112	1,169872	1,167454	4,534497	9,769078	23,24616	1,613616	3,92048	16,44673	14,87484	19,09939	20,74209	2,443841	4,670645	4,137931	3,886218	2,506977	3,461746	1,563053	5,235343	7,748674	3,204783	2,357634	10,94075	13,8034	19,46735	18,26191	18,5798	8,470864	10,43504	11,03966	11,38055	5,211787	2,469607	3,716361	5,315746	0,4945154	2,589661	2,278335	4,896317	15,41805	10,98351	15,37287	22,45987	10,94738	7,534677	10,46129	8,262392	13,73335	3,941617	4,469081	2,916598	0,2824519	1,39651	2,057914	2,627584
12/13/2017 2:02:00 PM	22	9,672235	14,85287	11,63033	11,25242	16,53356	22,92116	12,67083	23,15346	15,08317	21,36674	12,76864	22,55395	15,84763	16,10107	9,640321	22,03505	13,96807	19,58174	31,25125	26,80012	18,81562	18,01227	21,83058	22,31916	14,36561	18,06221	15,32535	14,05366	13,90128	11,29055	8,988588	12,23157	16,92764	20,55931	19,91193	28,65205	14,56316	0	9,249766	1,337243	3,437362	2,428437	3,186754	2,407645	4,398624	1,737331	5,190166	0,753067	16,70611	15,20142	20,7921	22,26874	2,645888	0,4264754	0,7885029	3,456841	5,95097	2,911279	2,428437	5,50018	2,172856	3,06746	0,3125	1,371643	13,47073	20,97335	18,96987	18,86329	8,702337	9,787662	11,77746	11,12801	2,62261	2,578401	3,784884	5,7349	5,061892	0,5891495	1,284055	2,343819	17,57294	10,07674	28,35551	24,06001	12,1303	6,730907	12,57371	9,691782	13,30598	0,81116	0,2327863	1,504131	2,452821	1,094026	0,3735632	3,559212
12/13/2017 3:02:00 PM	23	10,43642	20,36251	11,59096	12,46912	17,33263	23,29514	13,4853	20,06563	15,37363	21,46883	13,25984	22,6329	15,98537	19,07321	10,46467	20,5582	14,00772	20,4061	32,33649	27,43928	19,48449	16,78127	22,32966	22,56279	15,71825	18,08729	15,67418	14,20445	14,38605	10,78146	9,547276	13,1661	30,36306	18,24312	19,243	29,16197	3,647146	0	3,169209	0,9401249	3,877446	2,730093	2,290907	17,02593	0,9188495	0,2865965	0	1,428147	17,52791	18,57019	20,32141	32,71952	1,019148	0,2001824	0,8190346	1,647326	7,15987	2,135279	2,933176	15,0373	1,644286	1,879835	0,1907189	1,775254	13,86439	20,558	16,97716	23,93526	8,93312	9,535809	12,2476	11,17899	4,083499	2,053355	3,215006	5,529468	0,8253896	20,36541	0,3933881	1,76883	25,00525	14,31801	21,4135	26,31611	13,30453	7,159525	11,84827	10,1088	11,98386	0,5923961	0,6639588	1,580184	0,9379836	1,272657	0,1180509	1,563951
12/13/2017 4:02:00 PM	24	11,36384	14,82013	12,72726	11,79066	17,56742	24,48372	14,43966	31,31431	20,08731	24,34855	13,34065	22,94789	16,72131	16,22141	9,10519	22,11739	14,3357	26,30851	32,62848	26,20786	25,94268	17,85028	35,92624	23,5128	15,93529	17,71897	15,98703	14,70394	16,33648	11,67323	10,6652	12,31515	16,77657	19,59452	20,72447	29,61643	1,818703	0	0,6344634	0,96741	1,667081	0,4758649	1,975506	2,303893	0	3,163544	0,1932748	0,2774785	17,61349	16,97039	21,09527	26,02426	2,249185	0,1220574	0,3073193	1,131742	6,982758	1,897864	0,3659649	1,374337	0	0,3806781	0,2344441	1,515114	15,33488	22,21976	18,29265	18,56377	8,906249	10,325	14,23588	10,46709	3,447931	3,300868	1,657756	4,75927	1,124282	1,187141	0,96741	1,857593	17,78618	11,76047	15,89129	37,01888	11,89476	6,521193	11,4124	9,709949	3,00467	1,12366	0,2978559	3,457808	1,042358	1,602771	0	1,180371
12/13/2017 5:02:00 PM	25	11,06336	26,58357	13,45256	13,17736	18,94707	26,02495	14,3837	20,38559	14,20922	22,0756	19,37914	23,04045	16,3054	15,98889	9,176544	22,09943	15,01402	21,15495	32,16533	40,54398	20,06265	18,36849	27,69086	24,32796	19,66035	17,66516	16,68918	18,66525	15,03855	11,82948	10,32673	12,03374	27,5554	21,75716	29,33204	31,19923	1,78085	0,5620027	1,747002	0,6191977	4,05801	0,7102398	1,400102	7,510637	0,8522602	0,3228614	0,1225409	0	18,92006	18,74855	22,88848	25,06915	0,9725906	0,2404537	0,3102205	2,612732	3,460503	0,6947668	0,5383786	2,102122	0,3299762	0	0,2809322	0,5034952	14,90716	22,30803	18,98707	19,60047	8,48164	8,94431	15,59337	11,37558	1,274246	2,027036	1,814075	4,917593	1,271552	0,254338	0,3680372	1,824229	18,64963	12,55975	17,89788	25,95056	14,82206	6,761024	11,39996	8,413945	1,913752	0,9194021	1,023707	2,415037	0,2707781	0,9877183	2,080225	0,6190594
12/13/2017 6:02:00 PM	26	11,06149	15,77628	13,36283	12,85028	23,09951	26,07607	15,5486	20,77455	14,3808	24,7333	14,42923	22,00307	16,56734	28,52322	9,456372	21,78976	15,49458	21,68428	32,31833	28,88967	19,11555	19,0817	22,15462	23,91751	16,94829	19,19423	17,12105	20,87354	15,38634	14,01201	11,47671	12,39307	17,41959	21,11419	23,3765	33,35295	1,026677	0	0,5970933	0,1769037	3,622969	0,7293048	1,996781	3,482814	0,7219137	0,4801476	0,305247	4,898596	19,52662	17,67835	24,24348	30,50681	0,7177691	0	0,7098255	2,040575	6,04664	0,7150751	0,9752156	1,555247	0,7427056	0	0	1,516634	16,18472	24,21046	20,0259	19,56848	9,343365	11,71778	12,45994	10,9366	1,174914	1,205999	1,987525	4,590034	0,2776857	0,5325072	0,5857649	2,234817	21,54475	11,66273	17,29312	26,35203	11,69754	6,677374	10,53513	8,099028	1,359347	0,5958499	0,8943965	2,232676	0	1,149563	9,363051	0,6046917
12/13/2017 7:02:00 PM	27	11,08463	17,67573	13,44351	13,65861	19,29784	27,48494	14,36885	21,52513	14,41838	23,42037	14,73772	24,53118	17,13466	16,54101	9,566271	24,71375	17,62786	23,43377	35,72738	28,76313	19,36851	19,79927	22,49986	26,42241	17,18439	20,63446	19,66595	17,25782	16,23018	11,93717	11,72283	13,29534	20,00967	21,23204	24,31691	32,61419	1,011618	0,1141827	0,6099415	0,1718612	2,549597	0,3203056	2,049693	2,984776	0,2265694	0	0	0,1166004	22,28462	17,95024	25,30297	31,59739	0,8108146	0	0,7972757	1,516495	6,787964	0,7925785	0,4685428	1,744792	0,3084936	0	0,5620027	0,3035892	15,81517	24,71451	19,63535	19,60585	8,446136	10,17759	12,19475	11,71212	0,7985881	1,111917	2,24656	3,70068	0,2687058	0,3050398	0,3427553	1,562155	17,56155	11,56105	17,57198	29,36719	11,10991	6,265957	11,80938	8,950391	2,156692	0,3386108	0,2653902	1,384767	0,3232758	1,215255	0,4390473	0,9898597
12/13/2017 8:02:00 PM	28	12,12077	19,76694	13,8961	12,49019	20,40037	29,26234	14,81404	23,2999	14,94066	30,37854	14,65414	25,73	17,82341	17,13286	9,258608	22,70398	17,54338	26,87341	33,57006	35,53576	22,72215	24,13455	23,18399	29,79257	18,11519	29,50155	18,01137	17,18578	15,44112	13,00474	11,52403	13,80056	18,02892	22,06427	23,54263	31,77678	1,35541	0,3379891	0,7434654	0,5133041	1,989183	0,3125691	1,648638	3,218391	0,2327863	0,8669042	0	0	22,71103	21,76247	23,54118	33,31234	0,7844275	0,1483063	0,3166446	1,484789	11,99796	0,5863174	0,2223558	1,144452	0,528639	0,1561119	0,1854692	0,1156333	15,84563	25,38268	19,06057	20,87754	8,97505	8,493659	13,2329	11,49646	1,436851	1,257184	2,22639	3,179915	0,599511	0,5470822	0,5835544	1,749765	19,47979	11,50579	18,5999	28,88076	10,07308	6,450942	9,961388	8,964896	1,046571	0,5195209	0,2958527	0,855714	0	1,071922	0,9225795	0,9048961
12/13/2017 9:02:00 PM	29	12,62102	17,63152	14,27567	12,57349	21,45889	31,04485	16,63531	22,92337	15,49217	26,35382	15,08241	25,02963	18,91972	18,4509	10,62514	25,03399	16,85511	23,49338	34,89653	34,10947	24,63742	20,59544	28,05116	27,52708	20,12255	24,34834	17,62973	17,33235	14,86137	12,92033	11,19136	18,45732	18,17909	24,20431	23,22233	33,07161	0,8217977	0,117153	1,090434	1,181269	2,382018	0,3328775	1,758192	1,139548	0,4003647	0	0,496933	0	32,57619	20,5629	29,41154	28,54919	0,7928548	0	0,316161	1,747348	5,630733	0,6698994	0,6616794	0,7599747	0	0,1427111	0	0,4136964	15,95574	25,85295	20,63668	32,22971	8,00612	9,577462	11,80199	12,91107	2,06192	1,803161	2,168919	3,577656	0,7102398	1,477813	0,3305289	1,40176	19,47937	12,85346	18,96911	29,29197	10,0183	6,745483	11,27418	7,969786	1,729802	0,3003426	0,1140445	0,5038406	1,027368	1,232593	0,5545425	0,795756
12/13/2017 10:02:00 PM	30	13,56923	18,79262	16,65016	12,50822	22,95452	29,79968	15,01623	24,38336	17,005	26,24903	15,22415	26,85255	17,84628	18,20271	9,560953	24,83339	15,75811	25,47034	37,37104	30,03682	27,01937	21,04996	24,35207	28,3984	19,04654	21,27805	17,72395	17,67573	17,59816	12,1828	11,0454	15,0152	19,17109	22,305	24,075	34,73703	0,6617485	0,1193634	0,7523071	0,1669568	2,875705	0,331565	1,765998	12,49696	0,9713472	0,5865937	0	0,6055897	22,76829	20,51406	24,75962	27,44716	1,14687	0	0,3176117	1,857247	6,981378	0,7523763	0,3529785	0,6736987	2,519479	0,3273514	0	0	16,71613	31,68621	21,60885	21,93371	8,833927	8,258662	12,15421	10,51842	1,067708	1,75916	2,093557	3,7739	0,8591678	1,196259	0,3347425	2,252639	18,05662	13,11574	17,00175	28,00971	9,486835	6,341664	14,94453	7,986847	1,842189	0,2918463	0	0,4672994	0,3890363	1,254628	0,4664014	1,517117
12/13/2017 11:02:00 PM	31	15,31809	17,73907	18,20216	13,90397	22,52563	29,81826	15,26601	26,64739	17,6385	28,14814	15,5964	28,68652	18,70848	18,53442	9,872417	25,23831	18,40455	26,1821	38,63064	31,29531	25,87733	21,42469	30,43808	39,68246	18,67311	22,10226	19,71195	18,16603	17,94319	12,79261	12,32621	14,87394	20,00428	25,37121	31,4202	36,61742	0,5242181	0,1551448	0,5782355	0,437873	2,038572	0,3258317	5,539691	2,851873	0,2510223	4,544374	0,9449602	1,281291	22,39805	21,73319	25,28936	29,7114	0,5960571	0	0,9478614	1,750594	21,53128	0,7765528	0,3508372	0,6165036	14,6587	0,1713086	0	0,4039567	16,9543	27,14599	21,77422	25,80204	7,999282	8,713598	11,79653	10,56283	1,487345	1,700859	2,016191	2,98595	0,6002709	0	0,7426365	1,793076	18,69329	15,89702	19,24742	28,14448	11,12939	6,166279	10,72592	8,142961	1,811795	0,4411196	0,5311948	0,9706566	0	1,503164	1,099138	1,476846
12/14/2017 12:02:00 AM	32	13,86384	18,18157	16,08007	13,71035	22,37187	39,93604	16,16145	27,41027	17,96129	27,66682	17,15379	37,64057	19,10616	31,19778	11,09617	25,86905	20,89958	31,57701	40,71646	31,60706	29,57422	22,76981	33,91972	28,94825	25,64262	23,72334	19,54147	23,74281	17,48632	12,70294	11,86049	14,90191	36,49743	25,53044	27,44115	41,83397	0,344344	0,260693	0,6167108	0,5883207	2,096182	0,3064213	1,621007	2,48204	0,902133	0,3030366	0	0	23,89624	23,10607	28,31386	29,933	0,810331	0	0,6490385	1,529136	6,030477	0,5754035	0,3447585	0,9830211	1,759643	0,7087893	0	0,1407079	17,55174	26,59386	22,17258	23,24975	7,89028	9,718585	11,4622	11,18417	1,061837	1,956855	2,037743	3,069739	1,497154	0,1159787	0,3764644	2,193095	20,27734	13,75	17,98637	28,94521	11,00361	5,798588	9,723696	7,887794	1,345394	0,2917772	0	0,6125663	0	1,856902	0,437873	0,9135996
12/14/2017 1:02:00 AM	33	13,34093	19,71299	17,4216	14,83001	23,60073	32,47195	17,62468	27,5507	16,60581	36,68746	28,16133	35,20018	19,85259	22,4607	10,63239	25,23886	21,70445	26,39278	41,78002	37,83178	29,11106	30,72129	28,92235	29,60005	23,33935	25,04296	19,38114	23,74233	18,05137	14,28168	11,68352	15,28991	22,81319	28,76816	27,0843	44,5104	0,4722729	0,1136992	0,6147077	0,1675094	3,242084	0,3178189	1,954092	2,802139	0,2267076	0,2023237	0	0	23,65433	23,17909	28,35371	34,73931	0,6100105	0	0,6073856	2,904855	12,96343	1,15882	0,3366766	0,6253453	1,680275	0,3299072	0,3501465	0	18,33769	27,7276	23,18081	26,37109	7,865688	8,810787	10,74112	9,69648	1,745206	2,197032	2,031043	2,90147	0,4493397	1,152188	0,2166915	2,057637	33,42963	14,88886	18,34957	37,99334	9,825998	5,993175	8,987691	7,296433	1,522367	0,620441	0	0,6063495	0,1151498	1,284814	0,4663324	0,8792689
12/14/2017 2:02:00 AM	34	14,84092	19,3109	16,21056	15,58687	23,35931	32,99956	17,70453	32,70329	18,02712	29,64032	16,54799	32,05267	19,68729	27,13328	11,86754	26,45018	18,97436	27,45289	41,40977	38,85203	26,4747	29,99143	28,90874	31,59179	21,0226	25,48892	22,20408	19,45679	18,76237	18,97836	12,17907	15,34227	23,87379	30,23147	29,46646	41,25394	0,3527023	0,1157024	0,7697144	0,3863423	3,36946	0,3086317	2,051766	6,776497	7,359292	2,470988	0,1441617	0	24,81619	24,45395	30,02901	32,59912	0,6098032	0	2,120358	1,426628	5,356364	0,8564047	0,3331537	0,8854858	1,605189	0,5675288	0,3436533	0,903791	18,37284	28,23248	24,35358	26,00706	8,009988	8,919374	11,20565	10,21179	0,4898182	2,108132	2,109306	3,120165	0,1503095	0,123577	1,108394	1,478435	22,51071	15,21082	22,69693	28,60121	9,172468	6,111848	8,617512	9,907508	1,265611	0,5591015	0,1377376	0,5860412	0	1,426627	1,381244	0,9673409
12/14/2017 3:02:00 AM	35	15,17739	22,07836	22,48563	15,53347	24,97437	35,06686	18,22675	27,99196	19,02382	30,4108	18,60466	36,42359	19,27995	23,01206	11,39133	31,5768	19,78849	29,54652	40,57983	35,27279	26,19377	26,16815	31,24917	32,72374	26,44037	27,67904	28,54968	19,46245	18,79152	12,43521	12,81195	16,24551	32,96123	28,24271	29,54838	43,16223	0,753067	0,6611959	0,6142932	0,3187169	7,000856	0,3156084	1,930399	4,683494	0,7536887	1,319076	0	0	24,06464	23,86971	29,37176	33,98341	0,7580404	0,2086787	0,3059378	1,416059	5,47545	0,7836676	0,3247955	1,288752	1,011826	0,5611737	0,1536942	0,1697198	19,49809	28,52212	25,17718	24,10588	7,516923	8,319173	11,55766	10,16067	1,279564	2,577641	2,010458	2,731405	0,7773127	0,7765528	0,5131659	1,674541	22,75075	26,14783	27,2295	30,15204	8,175633	5,912771	8,642173	8,576413	2,369861	0,7632212	0	0,6786721	0,5960571	1,521814	0,7598364	1,175743
12/14/2017 4:02:00 AM	36	16,83991	20,64241	17,82742	15,69663	26,65195	34,42723	19,71658	32,39867	18,63112	32,16512	19,2336	32,28455	20,82242	22,80532	12,6939	27,56452	21,34291	39,74891	40,8707	39,4275	32,0155	27,03456	30,2915	35,54701	22,41442	31,07323	22,0899	20,5964	18,8054	19,85584	14,03432	20,07405	25,49071	28,11871	32,01163	45,35982	0,3444132	0,4890584	0,7634284	0,1713086	9,096071	0,3068358	1,616932	2,135693	0,2349967	0	0,3611986	0,3297	24,41962	29,77599	30,98213	36,15516	0,8986102	0	0,3136743	1,790796	5,500319	0,5524011	0,3241048	0,7684019	1,699547	0,4947917	0,1913406	0,4713058	19,90654	31,53901	25,12026	25,43118	7,838542	8,16755	11,07337	9,639769	1,080418	2,045273	2,010389	3,052056	1,920659	0	0,2100603	2,007695	25,62293	15,68993	23,70075	29,22206	8,062348	5,922787	8,273651	6,908019	1,973295	0,4519645	0	0,5324381	0,947516	1,663696	1,28661	0,8813412
12/14/2017 5:02:00 AM	37	16,31431	20,80936	18,78316	15,54176	26,8721	34,69904	21,12656	32,47279	20,73621	31,74044	20,47607	33,16479	20,32604	30,87402	12,53419	28,82135	21,39292	31,10874	48,45705	37,79081	34,08834	32,96053	31,87528	35,97197	25,7646	29,38633	23,73819	22,17389	19,67051	21,27293	13,71007	16,4037	26,73395	28,22834	30,11246	44,46714	1,141274	0,113561	0,9334936	1,348364	7,197655	0,3041418	1,638967	4,791252	0,4081703	0,1908571	0,2152409	0	35,71867	25,49569	32,61536	35,47974	0,8459052	0	0,9895834	1,574519	5,390832	0,5575128	0,321618	0,8229029	1,442515	0,4525171	0,1532107	0,2843861	20,38379	30,88935	26,28689	23,88304	8,16686	8,069463	10,85192	10,15017	1,053202	1,866297	2,51492	3,11008	0,656775	0,1195015	0,3296999	1,601182	25,13684	17,21976	22,35632	42,18951	7,778307	5,814338	8,335267	7,502073	1,212215	0,5564075	0,274301	0,8687693	0	2,579714	0,9639562	1,33745
12/14/2017 6:02:00 AM	38	16,73643	22,54676	20,69788	16,55815	27,59919	40,78111	22,09439	39,32437	20,68661	36,19447	20,95387	36,7334	22,37394	26,31721	12,54027	35,56276	23,86232	30,86739	45,21566	40,13498	31,58592	30,76958	32,97089	34,60813	24,1532	35,27174	24,82552	30,70023	20,01306	15,19327	13,96579	17,85001	30,75818	32,62399	34,04952	49,87146	4,228006	0,1154951	0,5986129	0,394217	11,19294	0,3047635	1,915272	8,864114	0,2610384	0,1150807	0,3256935	0	33,96352	26,58765	34,31857	42,18343	1,493631	0	0,1994916	1,680413	5,542869	0,573262	0,3141578	0,5229747	1,198746	0,5101956	0,9182278	0	20,74319	34,94612	25,91464	25,39083	7,509326	8,558867	9,922428	10,78346	1,347535	1,654648	1,988699	2,932761	0,2789981	0	1,446383	1,881148	25,2113	16,6923	23,63506	32,58696	8,073814	5,920231	8,648941	6,775462	0,7187362	0,3109803	0	0,3428244	0,5289844	1,943385	0,5260141	1,17747
12/14/2017 7:02:00 AM	39	16,94097	22,06779	21,2174	17,25409	28,78129	37,47935	21,74693	32,6414	21,98255	45,32907	27,11966	36,75405	20,89688	32,80498	15,126	31,1631	23,22136	38,89665	43,64694	45,76019	31,85248	31,07828	32,60748	36,57631	28,02173	33,22322	24,62429	23,29506	20,64213	20,12586	13,86266	17,221	33,78786	32,98361	32,90292	50,85689	1,867816	0,1131466	1,138097	0,1702724	6,997472	0,3063522	1,48175	4,57988	0,5282936	0,2947475	0	0,7247458	28,57876	29,75644	34,60405	39,55716	0,7623923	0,2341678	0,3413738	1,406526	5,784082	0,5601376	0,3102896	0,4772464	7,186809	0,3687279	0,2101984	0,7963086	20,89529	32,73473	27,18294	25,3583	7,307139	8,442887	10,5696	10,20619	0,8385831	1,990703	2,407231	2,867277	0,1190871	0	0,7468502	1,64546	26,15385	17,02676	23,7348	35,21683	6,697059	5,490993	8,975119	6,698994	0,9403321	0,3823359	0	0,7088583	1,044499	2,09259	1,035657	1,209383
12/14/2017 8:02:00 AM	40	17,53032	22,67704	21,85718	20,00007	30,13663	38,73391	22,74757	33,17874	23,19304	38,23387	23,24215	44,50949	21,34567	23,14137	13,71532	30,85185	23,7766	33,05275	49,65241	41,0101	38,56819	31,1401	34,39144	39,205	25,71031	32,5936	27,10378	28,09226	21,60277	16,02999	14,39862	17,25899	28,20665	32,86507	35,65305	54,11058	1,173464	0,1114197	0,6127045	0,4202586	6,022395	0,3089081	1,351404	0,8955709	0,5760942	0,1829824	0	0,3567778	36,52423	30,11018	38,37498	47,03843	0,9514533	0	0,4699243	1,416128	4,762378	0,5711207	0,2844551	1,772906	7,619364	0,2363782	0	0	21,53376	33,94079	29,05566	26,19211	7,394936	8,062693	9,735576	10,38399	0,5698083	1,712948	2,267145	2,880955	0,2294706	0,5488782	0,2047414	1,66867	27,1062	25,51185	28,5713	37,9215	6,726902	4,750221	8,738602	6,930676	1,127459	0,263456	0	0,4143872	0,3938716	3,173146	0,4524481	1,128012
12/14/2017 9:02:00 AM	41	18,857	23,45961	21,69478	19,2508	31,48147	40,64489	23,69626	34,05801	22,76249	37,60859	23,08204	38,70061	22,41413	23,41588	13,89893	31,04664	24,16107	34,42673	45,86311	41,02219	32,48287	33,57151	38,85983	42,85146	29,53733	41,40432	27,22273	24,46922	21,14583	24,40215	14,54147	17,98457	35,71915	40,4827	37,64906	52,19469	0,335226	0,3839247	0,5186229	1,077793	0,8463196	0,315194	2,329589	1,05935	1,848406	6,29559	0	0,3510444	31,81435	37,29284	37,54152	40,19224	0,5941921	0	5,327904	0,7377322	2,006037	0,7517545	0,3616821	1,372886	0,1254421	0,2613147	0	0,2808632	21,74576	34,42915	28,28166	26,29601	8,303424	9,805205	8,365937	14,71907	0,56594	0,5301586	1,681104	3,481916	0	0,1197779	1,718266	1,289028	26,61057	18,59258	23,7136	37,13611	6,284123	3,173215	9,00655	7,920743	1,014244	1,971223	0,1333858	0,895709	0,7105852	2,040852	0,8106074	0,9252735
12/14/2017 10:02:00 AM	42	19,0167	26,95934	21,82865	19,11009	33,01807	43,26661	24,41044	35,45142	23,57213	38,1165	23,7348	44,8778	22,90845	23,46921	14,30572	31,57155	22,92185	35,54031	48,12355	47,53018	45,84687	39,40194	38,22087	41,49757	28,21529	34,98432	27,18819	25,3565	21,68055	16,08235	13,90487	17,08582	31,58668	36,3083	37,38126	55,05051	0,3444132	0,1127321	0,3780531	0	0,3427553	0,3149177	2,371449	1,052235	0	0,7598364	0	0,6335655	31,77125	33,74206	39,1675	44,01574	0,9769425	0	0,3005499	0,3721817	0,9953857	0,7293739	0,369695	2,101431	0	0,4862953	0	0,331565	22,56852	36,08422	28,0513	26,89441	7,705432	9,330446	8,415949	10,73538	1,459853	0,7387682	1,599594	5,255857	0	0,1205377	0,3352951	1,662177	30,54653	28,72306	25,66341	38,72023	5,904413	3,987483	9,076178	7,31004	0,6929708	0,9015805	0,1532797	0,9254117	0,4719275	2,271773	0,541418	1,32847
12/14/2017 11:02:00 AM	43	20,14651	24,34806	22,9166	20,68993	33,28822	48,30164	24,54016	45,79997	28,74254	39,398	23,71878	39,45582	23,20105	24,26648	14,11148	38,17895	31,0675	36,62184	50,19306	53,97912	35,32252	33,27703	38,92553	44,39531	29,84714	34,65034	31,08988	30,4559	21,6744	17,26632	14,24576	17,07463	32,72712	40,69518	37,909	52,47189	1,887365	0	0,3663102	0	0,3214799	0,4316562	1,716954	0,9426116	0,538586	0,6715573	0	0,3155394	33,8943	40,9862	40,77821	44,00165	0,7498894	0	0,4925121	0,3648596	0,8380306	0,9277603	0,9276221	1,551724	0	0,6491767	0,5803769	0	23,00868	35,66265	28,35848	27,74356	7,950307	9,171433	8,714496	9,592037	0	0,5365136	1,385734	4,618562	0,2866656	0	0,2056394	1,450044	37,89498	19,37376	27,25244	37,32821	6,762061	3,666142	8,565567	6,404317	0,875815	1,290479	0,3332228	1,24703	0,2415589	2,369861	0,5488782	0,9924845
12/14/2017 12:02:00 PM	44	20,3869	24,59666	25,48582	20,73255	33,10234	52,48383	26,37835	36,78576	25,53244	46,98649	24,47813	42,45068	23,34694	34,38737	14,26241	32,90057	26,45357	40,61319	51,95879	46,58253	34,81584	44,67686	40,36403	42,71372	29,24583	35,86974	29,01967	33,10897	22,55636	26,32688	14,70166	21,20234	44,83373	37,90713	39,59322	57,19675	0,8580626	0	0,3516661	0	1,292827	0,3051779	1,506756	0,7302028	0,4135582	0,7413931	0	0,2748536	34,70546	41,76117	44,81874	46,50427	0,7529289	0	0,3536002	0,4853283	0,9964219	0,7637738	0,3766716	1,095408	0	0,2710544	0,2620745	0	23,94659	36,18175	27,70716	30,60925	7,707435	8,686657	9,491186	9,783517	0,4429847	0,4155615	1,262503	4,276774	0	0,119916	0,7343474	1,88543	28,33672	19,06208	26,54579	37,25685	5,659676	3,776801	8,558038	6,71875	1,88695	1,360522	0,1523127	1,217327	0,5591705	2,201661	0,5451481	1,166142
12/14/2017 1:02:00 PM	45	22,31674	32,1674	24,43807	21,68725	34,61497	49,94834	26,71916	43,20105	26,23957	47,96088	24,87539	48,84954	22,73886	26,51442	14,31539	33,15539	24,71955	49,34682	55,20095	46,64325	38,32671	36,44196	45,84888	47,80345	29,86026	36,71212	30,88576	26,99747	22,9856	19,97914	16,42849	18,83634	36,26679	37,62655	40,09118	57,18826	1,415713	0,1114887	0,3652741	0,2556504	2,949409	0,9307306	1,441755	0,4810456	0	0,1781471	0,3435842	0,8706344	36,61306	40,71301	40,43131	44,11148	0,8593059	0	0,4146635	0,5208334	0,7398044	0,449685	0,1130084	1,04968	0	0,2800343	0,9030311	0,281554	24,04779	37,09673	31,07904	32,48674	8,368149	7,92613	7,494405	8,94804	0,2358947	0,1931366	1,181408	2,747638	0	0,2312666	0,2166915	2,66972	30,81129	23,97014	27,28338	39,4637	8,559972	3,091567	6,431394	7,725188	0,9425426	0,3640307	0,6696922	1,455156	0	1,927705	0,6069711	0,8533655
12/14/2017 2:02:00 PM	46	20,56746	32,07325	25,41584	23,71629	35,4052	50,08883	28,61413	43,76409	29,8825	43,39059	26,36107	43,45829	24,48559	36,57825	14,8653	33,94721	27,63898	47,82563	54,74276	53,08625	40,43904	42,68907	43,0743	47,846	32,32296	39,95676	31,40667	37,81623	22,49848	25,84667	15,6862	18,76707	33,05005	45,1251	40,9576	56,52284	0,6775669	0,3439987	0,5419016	0,2113036	1,848544	0,7625304	1,664042	0,551434	0	0,4085848	0,148997	0	36,5701	37,53434	40,49058	50,76468	0,4312417	2,164636	0,180772	0,3725271	2,030145	0,3949077	0,1179128	1,025019	0,2882543	0,4373204	0	0,2540617	25,13111	39,36098	34,13337	28,8856	7,136246	7,415589	7,19952	11,3235	0,4801476	0,6288683	1,21408	3,117954	0	0,2720905	0,5864556	1,515321	31,06688	20,4492	28,38811	43,9401	6,605396	4,984182	5,919334	7,453097	0,922994	0,5971624	0,321549	1,09078	0,7552775	3,028501	0,7362125	1,500677
12/14/2017 3:02:00 PM	47	23,39709	29,61118	25,97902	23,20292	35,26705	47,85429	27,97317	43,87247	27,72678	45,7979	27,19876	51,19329	23,35109	36,61782	14,62291	35,62935	26,52195	43,29569	56,46442	55,49416	36,88122	40,23189	45,43787	46,52713	34,50203	41,5288	32,68029	32,75102	22,96302	28,20623	16,5902	18,54816	38,83711	40,62162	42,71918	60,31195	0,4461621	0	0,3424099	0,1546613	1,3771	0,6279012	1,81594	0,6185759	0,1311754	0,1238533	0	0,2465324	38,17114	37,57349	42,96288	47,21127	0,8285671	2,470988	0,3703167	0,3946314	0,954769	0,605866	0,1345601	0,8293269	0	0,2729886	0	0,4958278	25,35567	37,94637	32,95376	32,04293	7,528321	7,520791	6,785754	10,74837	0,5591705	0,7057499	1,194877	2,746256	0,2340296	0,1128702	0,998287	1,945389	31,18023	19,93832	30,44747	48,70462	6,81891	3,71332	8,004325	7,032149	0,4453333	0,8742265	0,484223	0,8813413	0,659538	2,134104	1,388083	0,8908047
12/14/2017 4:02:00 PM	48	21,54682	30,21096	26,27804	28,28083	36,34926	52,39957	28,45899	42,8679	27,59636	50,07854	27,43935	47,85042	23,8092	36,05555	13,97567	40,46765	27,99603	45,56	57,53807	48,70683	40,99352	43,30578	47,25161	47,74197	32,55581	40,80874	34,00835	30,56712	22,93387	20,15059	15,23299	18,70047	34,44643	40,60124	42,32013	60,61968	0,7364888	0,4123149	0,3745994	0	1,102592	0,2930206	0,6635444	1,083734	0,6817805	0	0	0	36,38076	38,49241	44,1894	50,10051	0,8599967	0	1,456468	0,3384035	0,5710516	1,135818	20,16419	0,5716733	0	0,2539926	0,2642849	0,9136688	28,09647	43,70717	32,33768	30,90552	7,588349	7,825762	6,947115	9,836083	1,321424	0,9037911	1,169872	2,030905	0,4261991	0,1177056	0,4372514	1,593308	33,75988	19,60212	32,7513	43,04301	4,02437	13,88788	9,386328	3,879103	0,4054072	0,3976707	0,3547055	0,9889617	0,3470381	1,724138	0,5708444	0,7724083
12/14/2017 5:02:00 PM	49	21,82465	33,08549	27,25823	26,56471	37,88786	50,30484	30,29488	44,32527	29,46252	50,69353	27,69563	45,59336	24,11783	38,75718	14,78227	34,87794	26,70659	45,49486	57,92545	48,61351	40,62963	42,67905	48,30536	52,9684	34,39814	44,90834	32,72471	40,39228	22,68616	30,20536	15,52781	18,98044	35,21268	40,39035	43,55106	69,23768	0,7834604	0,1909262	0,8311229	0	2,866449	0,3027603	0,6680343	1,454741	0,128965	0,418808	0	0,178078	37,3613	38,69556	46,32336	55,52871	1,455432	0,2126851	0,1757295	0,7859471	1,008441	0,2664954	1,393264	0,6069021	0	0,3692115	0	0	28,06532	40,01803	33,63167	32,60555	7,866448	8,462161	6,484859	10,3087	2,127473	0,7358671	2,104816	1,823124	1,475395	0,8704963	0,2214578	1,416335	35,90434	22,1484	31,88633	46,32391	3,51528	2,331524	4,038876	5,583485	2,685124	0,8104001	1,988216	0,7901608	0,54052	1,508621	1,116407	1,092161
12/14/2017 6:02:00 PM	50	22,15573	32,81222	27,99237	29,02831	39,76376	52,01501	30,19452	47,48287	34,24085	46,54834	28,90563	49,82303	26,39886	29,13848	14,47799	34,19278	26,81691	46,87376	61,47816	51,14894	41,0025	52,05322	48,85783	52,26217	37,72036	42,14813	45,54018	34,3674	22,97835	25,14402	16,36957	19,12391	35,98813	42,69417	46,41033	61,66039	3,987	0	1,026954	0,5557858	0,9606405	0,3057306	0,540451	0,990205	0	1,560635	1,826025	0,3450348	38,98755	41,422	46,31341	53,4241	6,740094	0,2012185	0,1800812	0,573193	1,497499	0,7823552	0,126271	1,304017	0	0,3261771	0	0,3491103	27,76166	41,92708	34,34965	33,83801	8,31634	8,96158	6,965145	9,32202	3,936505	0,2387268	1,256079	2,370414	0,1351127	0,2419043	1,366255	1,738368	32,67857	27,50208	35,10506	45,28701	3,95937	2,361502	3,254794	5,219247	0,6942142	0,4293076	1,651263	0,442363	0,6589855	1,625843	0,7771055	2,119391
12/14/2017 7:02:00 PM	51	25,24121	33,41125	28,91827	26,39748	39,1782	52,34037	29,92782	54,7038	28,95765	50,6699	29,86496	50,36286	24,53284	28,47985	16,04471	33,37982	27,70246	46,32764	62,95963	51,78154	42,16036	46,05106	49,07769	54,22524	36,36757	46,44783	42,03194	44,88126	23,54139	21,00188	17,26735	24,14173	37,43327	44,73806	45,57568	65,12247	0,5289152	0	0,3573304	0	0,9584301	0,313398	0,5505361	0,4058217	0	0,9171917	1,670949	0	39,19389	41,98994	46,67358	54,09656	0,4313799	0,7194269	0,3837865	0,6134643	1,696369	0,2676696	0,3708002	1,25898	0,7664677	0,2746463	0	0,1906499	28,89831	42,35509	36,01355	36,31396	7,308936	10,20909	6,752735	8,832131	2,209673	0,2222176	1,220228	2,083264	0,2769258	1,561118	0,1612235	0,9667192	32,39314	21,67723	34,26392	46,66425	3,091498	2,044927	3,677747	5,46502	1,345325	0,4379421	1,452669	0,8586842	0	1,893098	1,829824	0,7528598
12/14/2017 8:02:00 PM	52	23,06138	34,17171	29,04634	27,00341	41,57086	54,81936	30,0116	49,02741	30,76875	50,69781	29,15458	56,57161	26,22659	37,97614	14,98239	34,52483	28,77763	45,92106	64,63528	54,24534	43,01372	49,25723	55,12496	53,14157	36,60001	43,7252	34,96463	34,70118	24,53699	20,78097	21,14804	20,10058	37,4562	45,76688	48,65033	65,31395	0,326108	0	0,3373674	0	0,8130941	0,2977178	0,5572364	1,184102	0,4062362	0,2787218	0	0	40,01444	50,23562	48,72181	58,48316	0,5925343	0,2028072	0,1755222	0,9064158	1,776221	0,3947695	0,4088611	1,221403	0,1820154	0,2522657	0,3066285	0,8624144	29,7429	42,00825	49,44704	36,69008	7,317985	7,960393	6,862152	8,481984	1,517393	0,3729416	1,4526	2,287108	0,2395557	0,1183963	0,1813937	1,30381	38,48634	22,45904	35,54563	47,10634	2,950652	1,999199	3,621864	5,451205	0,4818745	0,6636135	1,454465	1,037315	0,4570071	1,3427	1,031098	0,7259892
12/14/2017 9:02:00 PM	53	23,97021	44,03072	33,56426	28,1842	44,99917	54,45636	32,32683	48,48972	31,22935	60,31167	36,60906	58,58802	27,07567	32,69701	14,78538	43,50927	36,94649	52,32662	67,50235	54,80527	42,93856	56,09549	55,94931	52,96585	37,54185	45,62534	39,84182	37,52881	26,99927	20,75921	17,70543	21,54316	38,70269	48,2597	48,19629	69,19022	1,281775	0	0,6160892	0	1,42124	0,300688	0,7073387	0,6586401	0,6545646	0,2629034	1,056104	0,3475907	42,30741	44,6694	50,19279	54,96062	0,8469413	0,4601846	0,1820844	0,3422027	1,391053	0,3942861	0,4104498	0,6162965	0,1396718	0,4267518	0,5482566	0	31,10701	42,22528	41,20676	38,31026	7,088307	8,282701	7,052181	7,973587	1,150807	0,8501188	1,547718	2,079327	1,172082	0,1316589	0,291639	1,442791	39,15347	34,8146	40,88362	46,79038	3,943551	1,721582	3,987759	4,6531	0,4417413	0,4583886	1,50572	1,662937	0,5019065	2,149716	1,012309	1,742443
12/14/2017 10:02:00 PM	54	25,79203	38,48834	31,46953	34,46901	54,22656	57,61128	32,30092	50,68399	35,40423	54,17226	32,77119	62,42278	27,55761	33,17902	14,17275	41,69941	36,24081	49,79616	64,77777	55,00607	43,12141	52,44923	54,75375	55,07046	42,34638	46,848	39,57042	46,07455	25,97542	21,11876	17,93117	20,31091	39,15872	47,66814	48,78489	69,26309	0,3274204	0,3102896	0,4813219	0	1,011964	0,3145032	0,5397602	1,840117	0,3364694	0,750373	1,886605	0,6606433	43,33375	47,3805	51,32467	62,4426	0,6739749	0,4161832	0,1802194	0,5526775	0,9291418	0,4104499	0,4272353	1,173671	0,4469911	0,8721541	0,3544292	0	30,74699	44,97686	38,07699	38,72541	7,244556	9,271869	6,743479	8,173215	1,122002	0,8571646	1,397132	1,879283	1,22907	0	0,3891054	1,566092	32,89415	35,07163	35,23617	44,85315	3,526815	1,761301	3,361655	4,759408	1,153363	0,6907604	1,674472	0,4593557	0,8936368	2,294913	0,8025255	0,826633
12/14/2017 11:02:00 PM	55	26,99222	35,59537	32,82128	27,76291	46,76247	57,97649	32,61681	52,24621	40,3545	63,00095	35,60566	58,67471	27,38451	28,09834	14,87262	35,98552	30,81496	57,05495	65,91961	55,31118	44,2774	53,42342	53,66746	56,89821	39,87103	49,79457	46,42684	38,80609	31,76123	21,97322	19,33874	21,49163	40,41093	56,24917	50,37895	70,98088	0,7460213	0	0,3448276	1,088638	1,70452	0,3053161	0,4139036	0,5894949	0,4784897	0,2781692	1,862221	0,448718	44,09676	46,55794	52,00983	55,06479	0,7034704	0,2072972	0,4174265	0,7527217	1,518637	0,4583886	0,4299984	0,5458389	0	0,2506079	0	0,4999724	30,90738	45,82857	40,11715	42,02282	6,692985	8,851128	7,323304	8,190485	1,56851	0,8025254	1,520226	2,415037	0	0	0,1715158	0,8877652	40,10666	22,75717	37,68685	47,49316	2,979526	3,121478	3,351293	4,380733	0,4785588	0,7813881	1,437334	0,4791805	0,2939876	1,54827	0,8197945	0,8222122
12/15/2017 12:02:00 AM	56	33,52004	39,82034	33,2025	29,6064	47,23392	61,0494	34,54493	51,98676	54,24328	63,52536	42,68816	64,09663	27,84027	27,3202	16,14411	35,60697	33,90439	51,11281	69,24079	55,89495	45,81096	54,37756	57,34589	66,78416	39,40049	53,00288	38,94666	38,68831	27,91812	24,82682	18,26288	22,60279	41,36688	51,55539	50,34786	72,64906	0,3356405	0	0,3611296	0,5153073	1,163379	0,3089771	0,5270503	0,5144094	0,4257156	0,5520557	1,917689	0	45,9529	48,96193	54,14251	56,99623	0,48146	0,1958306	0,4031968	0,3681062	0,8577172	0,2586898	0,4266136	0,7469883	0	0,265252	0	0	35,39912	50,92286	40,15231	39,90841	6,235771	8,416572	6,672884	8,113809	2,277437	0,8787163	1,893512	2,484527	1,109776	0,1740716	0,1913406	1,210489	39,77833	25,9978	46,77809	48,07326	2,270668	1,754531	3,803396	4,443247	2,312113	0,6258289	1,437887	0,8034234	1,061077	1,559944	1,010513	1,446729
12/15/2017 1:02:00 AM	57	26,98718	38,80568	34,66705	29,99427	53,48496	60,30366	35,56414	55,47503	83,43398	69,5564	61,31569	74,31995	29,26462	28,0408	16,79626	36,12484	34,14083	51,73885	69,32319	58,12107	48,0341	61,46628	56,8205	70,45175	44,60862	51,63475	41,23433	39,52503	28,72058	32,15179	18,94949	22,2773	43,339	57,27392	52,85622	72,35197	0,5226293	0,114459	0,3635472	0	5,245565	0,3131217	1,180371	1,220781	0,1279979	0,2787218	0,3735632	0	50,52035	53,55949	55,56138	62,10551	0,62949	0	0,1699271	0,6813661	0,901166	0,2635251	0,436906	0,6748039	0	0,2432167	0,3004117	1,027713	33,12928	46,32191	41,50289	42,74944	7,291183	8,066285	6,663144	8,547194	1,696507	0,3778459	1,433742	2,210088	0	0	0,3332228	5,118396	36,28688	28,96344	40,20619	48,32304	2,788323	1,916515	3,239252	4,261646	0,3834411	0,6639589	1,78679	0,4366297	0,2246353	1,546958	1,457366	0,7442943
12/15/2017 2:02:00 AM	58	29,37148	39,30234	34,1284	31,11206	50,18879	62,38099	36,21069	57,86424	91,77649	84,17068	84,00103	89,68951	28,44061	28,66407	16,86934	41,81504	34,11527	54,19161	72,67283	59,38929	49,72217	63,66745	58,99121	70,36237	42,44073	52,86438	47,38389	40,08669	29,06775	23,88705	19,56917	22,49088	44,91145	59,12978	55,41086	73,67858	1,071369	0	0,3616131	0,339785	1,173257	0,3055924	0,5615883	0,830294	0	0,2696038	0	0,1514147	52,31308	52,80835	58,93382	63,14641	0,9053797	0,3361931	0,1742098	0,3399923	0,5449409	0,2586207	0,6973226	0,5127515	0	0,4458168	0	0,292468	39,06147	48,96344	42,59505	43,41954	7,854639	7,693206	7,351278	8,07727	2,071936	0,8549541	1,516841	2,346237	0,3436533	0,1659206	0,476901	1,168628	45,28722	26,76828	40,772	53,52536	2,718419	1,79128	3,565636	5,032949	0,1561119	1,380139	0,9424735	0,4993507	0,3752901	1,78002	1,542813	0,7672276
12/15/2017 3:02:00 AM	59	30,85157	38,36193	36,28923	32,55512	49,16459	66,06322	39,29231	55,15965	97,79531	95,86373	96,17249	98,11327	29,77164	30,04538	16,63606	35,62908	34,67824	54,13081	74,19456	62,95922	49,85604	63,0819	60,67785	64,4304	47,51603	54,45734	47,53862	42,78639	29,49292	22,78874	19,34668	22,84545	45,55896	55,08483	58,33706	75,237	1,00105	0,1370469	0,361544	0,1519673	1,237774	0,7900918	0,9256881	0,5615191	1,006438	0,2866656	0	0,1786997	47,82894	57,65562	57,54545	65,08228	0,8137849	0,2044651	0,1724138	0,6754946	0,9969744	0,2674624	0,4148016	0,681228	0,5047386	0,544112	0,4588721	0	36,19128	53,68991	43,6649	42,55768	7,975174	8,162094	7,193096	8,292096	0,6394369	0,3546364	1,151705	1,884809	0,369764	0	0,1541086	1,559253	39,78773	36,43208	44,32755	51,83569	2,239515	2,008662	3,400475	4,552802	1,285505	0,7053355	0,4925121	0,4593557	0,1120413	1,895308	0,7179763	0,8401028
12/15/2017 4:02:00 AM	60	35,95498	47,668	37,30106	33,46133	51,06128	67,79875	40,78249	57,40702	99,95504	99,69994	99,40982	99,59135	30,10037	28,03658	17,35756	36,81849	38,7768	53,80713	79,48566	62,72699	58,61814	60,44126	63,72113	67,08754	46,81373	55,45328	47,9456	45,56518	29,64453	25,5658	19,80873	23,35875	47,47389	55,61415	60,67819	77,24822	1,212906	0	0,3575376	0,2999282	1,181062	0,4483726	0,5527465	0,5201426	0	0,2736793	0,1774564	1,017283	50,7112	55,6107	59,9475	65,34883	0,427857	0,1735881	0,1733809	0,3326702	1,827545	0,2642159	0,4672994	0,968377	0,306145	0,2575155	0	1,972535	39,27822	53,44711	43,60025	45,04083	7,506837	8,477773	6,675578	8,633192	0,9712783	0,7491297	1,179128	1,889851	0	0,1434019	0,5216622	1,188039	46,88384	31,97993	44,44774	53,57006	2,466774	2,292427	3,171627	4,704631	1,656582	0,6826785	0,5119916	0,4439517	0,2275365	1,434019	0,8975742	1,265128
12/15/2017 5:02:00 AM	61	31,48818	41,22603	41,5069	35,24204	51,09036	66,4486	40,2732	57,51569	100	99,86648	99,98052	99,98688	30,95974	33,53946	17,435	36,28965	34,71016	60,41217	79,36491	64,25031	52,37048	66,37841	62,69528	66,43257	51,98531	62,08409	48,6028	43,17536	31,06626	26,67275	18,94051	24,62022	49,4009	55,71929	60,07612	79,24811	0,4563163	0,1771801	0,476901	0	2,111931	0,3011715	0,5642131	0,5570983	0,1766965	0,2722978	0	0	50,79383	62,48217	61,22119	66,73809	1,195084	0,1766965	0,1692363	1,154537	0,8809267	0,2605548	0,4599773	1,202061	0,1159787	0,4612898	0,4599083	0,9013732	38,66628	51,71185	44,50072	44,91573	6,874171	8,276207	7,290977	8,794623	1,131949	0,5128205	1,113022	1,769935	0,2046723	0,3166446	0,1448525	0,9868203	41,08574	28,02428	42,86349	53,74282	2,54262	2,19945	3,674569	9,640183	0,6761854	1,059212	0,8291197	0,4518955	0,2238755	1,698994	0,5633151	0,7090656
12/15/2017 6:02:00 AM	62	31,10895	41,61507	41,47443	39,20113	55,05733	67,97476	48,02491	58,95931	99,99261	100	100	100	30,41238	32,18626	17,22391	36,87397	38,53158	58,13909	79,27505	66,01431	53,88464	66,97398	62,6005	70,67535	49,3308	60,46343	50,84287	46,19902	32,75951	24,07293	18,75629	23,89651	51,61327	59,35876	63,04889	81,50262	0,3117402	0,1161859	0,3534621	0	2,013912	0,3120165	0,6894479	0,747541	0	19,20514	0,3307361	0	52,78031	62,45883	61,17132	65,5946	0,457836	0,3968419	1,035243	0,65042	0,958361	0,2604167	0,4174265	0,3826122	0,1456814	0,2325099	0	0	38,09336	53,84912	47,42036	45,49237	6,823815	8,793173	7,067791	12,8603	0,8741573	0,4059598	1,195085	2,149094	0,1286887	0	0,1625359	1,589716	49,77938	29,61642	43,66531	55,06686	2,234057	1,993811	3,569436	7,298159	0,3766717	0,6602979	0,8858312	0,7166638	0,4120386	1,574243	0,4594248	0,7129338
12/15/2017 7:02:00 AM	63	32,64161	47,33622	40,75479	41,86609	55,06417	70,23314	44,44635	61,27708	100	100	99,99206	100	30,019	34,94543	17,12892	37,9014	38,24561	63,28947	78,72762	64,67424	56,30174	67,86016	67,09287	76,0952	52,28967	61,20621	59,11389	49,51509	30,99815	28,35537	19,3321	23,21508	54,95676	57,79661	65,85606	82,46442	0,6477951	0	0,3567087	0,2557195	0,7263346	0,3799873	0,5585489	0,4801476	0,320651	0,2749917	0	0,3812997	54,75057	67,95805	63,13875	72,95411	0,7284068	0,2268457	0,1684765	0,3582974	0,9057941	0,2579299	0,5129587	1,034966	0,7078913	0,2684295	0	1,166971	40,0239	58,06773	48,19304	46,76406	7,620193	8,422648	8,147934	8,581594	1,368466	0,3691424	1,364321	1,739128	0,713141	0	0,4547276	1,737124	44,72943	39,80479	44,99047	54,82986	2,446397	1,724414	3,272477	4,373411	0,431518	1,132709	0,4973474	0,437804	1,385527	1,452116	1,227343	0,6064186
12/15/2017 8:02:00 AM	64	33,34286	44,38005	40,69988	36,59966	56,32212	72,19469	46,02032	64,37079	100	100	100	100	29,79422	32,40302	16,63627	44,79816	40,839	61,81629	82,0508	65,24094	60,58508	66,93932	70,45245	75,562	50,11308	62,06247	56,76158	51,68884	32,53385	27,51064	19,81246	23,65716	54,38993	60,51967	66,54599	83,36781	0,7069932	0,1292413	0,3609223	0	0,9824685	0,4699243	0,5654565	0,5701537	0	0,2785146	0	0	61,04099	64,612	65,30331	72,38444	0,4672994	0	0,3408903	0,3421336	0,9442695	0,2682913	1,072958	0,5187611	0,1458886	0,5129587	0	0,4218474	40,47573	55,1519	49,22131	47,46028	8,325113	8,467894	7,118424	8,766302	1,305399	0,7297192	1,571618	1,896483	0,3502846	0,4916142	0,1572861	1,348433	44,43538	35,53362	45,2468	58,85231	2,046999	2,047897	4,008206	4,362773	1,566921	0,7346237	0,4822198	0,4681283	0,6915893	1,443758	0,8275309	0,7352454
12/15/2017 9:02:00 AM	65	35,03558	44,63998	41,37946	36,92107	58,65191	73,92366	47,47873	64,9437	100	99,99827	100	100	34,68875	34,52579	16,3103	45,89074	40,56124	65,37335	81,26624	66,62584	63,68252	68,1927	71,3988	74,84451	56,0416	63,06221	57,43106	49,59045	32,87882	33,52723	25,5906	25,25082	53,13025	59,70291	67,1397	84,43613	0,3208582	0,2013567	0,3369529	0,2068827	1,321286	0,3053161	0,5465987	0,353393	0	0,2738174	0,4522408	0,2768568	65,32818	67,34167	64,70338	71,10446	0,6007543	0	0,5288461	0,3334301	0,9596734	0,2582753	0,3946314	0,8137848	0	0,264354	0,4140418	0	42,03042	55,38869	50,27776	48,33782	8,68576	8,026636	7,439075	9,004822	0,9770114	0,7096872	1,126216	2,171543	0,58314	0	0,7594911	1,130084	47,05909	31,69892	48,4212	62,217	2,110964	1,992775	3,710834	5,1032	0,2290561	0,9151193	0,4717203	1,158543	0,6573276	1,618521	0,5902548	0,7788323
12/15/2017 10:02:00 AM	66	34,26497	47,80712	42,16795	39,4666	59,0149	76,52506	47,94395	66,85235	100	99,98882	100	100	30,74084	39,65316	16,55041	44,40305	44,25881	67,6843	84,78849	68,48455	60,79858	75,04926	72,22232	77,64651	51,6179	65,30746	54,70311	49,91006	33,68832	28,38431	20,62431	25,44333	55,98557	64,14747	67,87094	84,61663	0,5165507	0	0,3514589	0,1233007	1,139409	0,298892	0,7483007	0,6496602	0,1630885	0,2800343	0	0	60,98717	72,80884	62,77037	72,11111	1,076964	0,3828194	0,2968888	0,8417606	0,7818027	0,2649066	0,127169	0,5150309	0	0,7964467	0	0,2550978	48,18061	61,32543	59,82787	47,86251	8,290023	7,972065	7,662329	9,000538	2,245455	1,143692	1,177677	1,739128	0,2115108	0,2472922	0,3167827	1,051821	46,1191	32,46933	48,89692	64,83153	2,344993	2,040575	3,762226	4,592658	0,9100769	0,7038849	0,4672994	0,360577	1,057554	1,528653	1,142241	0,6333582
12/15/2017 11:02:00 AM	67	35,27797	51,60222	42,90395	46,84979	60,59779	75,81731	48,91516	66,96811	100	100	100	100	30,79976	30,15487	17,18253	40,46861	42,82797	66,17415	86,11641	70,54881	61,36571	79,72143	69,66767	80,07819	55,52463	67,32896	57,32959	59,76977	35,95809	24,62326	21,67282	25,54895	58,41726	64,70622	70,26954	85,83804	0,4650889	0,35885	0,3312196	0,4186008	0,8488755	0,295231	0,6649259	0,2318192	0	0,7152824	0	0	60,33219	69,72121	64,93922	74,43945	1,04816	0	0,1649536	0,5998563	1,458955	0,9214744	0,1241987	4,430399	0,6991187	0,224428	0	1,401691	43,36359	60,06106	52,62165	51,01155	7,660878	9,870829	7,028005	8,940651	0,9383289	0,2325099	1,112608	1,244197	0	0	0,7596292	0,8768512	50,68358	33,27918	49,95074	64,81543	5,68558	2,626202	2,33028	5,085447	1,130568	0,7725465	0,6319767	0,5957809	1,933162	1,391675	0,4583195	0,9244446
12/15/2017 12:02:00 PM	68	37,83281	47,26693	44,57111	41,59552	62,66551	77,74232	55,32887	70,02576	100	100	100	100	30,70209	30,18533	18,21542	41,89082	43,49456	71,38132	85,5368	73,51183	65,34518	77,26376	71,29207	80,95947	54,67071	70,43636	57,41462	52,48211	34,60115	28,57082	21,60249	36,70093	58,34224	64,34192	69,44656	87,8717	0,3023458	0	1,139133	0,1355272	0,495966	0,7260582	0,6166418	1,461235	0	0	0,1178437	0	61,52272	73,18586	67,03311	75,29178	1,629228	0,1713086	0,158046	1,783336	1,370607	0,2692584	0,130761	0,9135306	0,4674375	0,2413517	0	0,1193634	44,28783	61,96473	53,54402	50,60773	7,766565	8,531928	6,855175	14,00309	1,018872	0,7398044	1,266026	1,269065	0	0	0,1871961	1,57673	51,63558	33,14607	49,99773	62,32206	2,286486	2,57847	1,885914	2,145778	1,303534	0,743189	0	0,9913794	0,2419734	1,746864	0,4731709	0,7389755
12/15/2017 1:02:00 PM	69	37,60182	48,65647	43,85085	41,65437	63,66393	78,25362	57,84047	73,46272	100	100	100	100	29,98798	32,05391	17,03422	43,6419	43,90501	74,26095	86,58937	72,83399	65,81026	77,92067	75,84576	80,22616	55,34331	69,10166	56,71157	52,91273	36,12028	34,20252	22,27018	25,46516	60,67452	69,44546	70,86131	87,83288	1,259532	0,1824298	0,635016	0,237069	1,408737	0,2917081	0,6224442	1,251658	0	0,4483726	0	0,1520364	62,09307	73,90355	70,84936	75,23997	0,8660063	0	0,1668186	1,671847	1,593792	0,3926973	0,221596	0,3868949	0,3243811	1,070955	0	0	44,43136	61,20483	57,78868	51,72731	7,284484	8,730245	8,910878	12,14985	1,559461	0,9167082	1,05859	1,472149	0,3632709	0	1,068468	1,461442	50,51227	40,01637	61,46283	63,8771	1,944007	2,566313	1,983518	2,058949	0,8389976	0,8045977	0	0,4036804	0,5113699	1,623011	0,970173	0,8927388
12/15/2017 2:02:00 PM	70	37,83564	51,40211	44,98515	47,88393	65,95415	82,73203	55,33253	72,60611	100	100	100	100	31,3932	37,821	18,81065	44,54362	47,64403	71,59718	88,22115	75,55992	65,03828	80,17152	74,45168	82,32496	57,29312	70,29607	57,9651	57,04686	34,96802	31,61617	22,57916	30,87533	59,90004	65,68398	72,57246	89,52185	0,26615	0	0,3286638	0	0,5973005	0,4238506	0,6080765	1,347743	0	0	0,4450569	0,2564794	69,57091	75,60988	72,5802	76,48803	0,4251631	0,5674596	0,1630195	1,842603	0,7018816	0,2345132	0,2063301	1,992705	0	0,7900227	0	0	50,61064	61,39348	53,8063	53,50679	7,864791	8,219427	7,256576	11,89559	0,4072033	0,2008731	1,118341	1,575694	0,1170148	0,8791308	0,129034	1,496463	52,9968	34,13041	53,00453	66,75742	1,569408	2,426434	1,606225	2,155034	1,226514	1,124903	0,1226791	0,4182554	0,8532965	1,54682	0,7306173	0,6251382
12/15/2017 3:02:00 PM	71	38,30004	50,2658	46,23156	49,88147	66,29414	80,47427	54,74331	73,35239	100	100	100	100	32,09335	35,97459	18,52191	47,60389	50,44078	74,0797	90,78519	74,89943	65,34593	81,20939	76,24274	87,52785	57,16781	71,15226	63,22626	63,49408	36,20248	36,9952	24,64854	27,65639	62,21016	71,96369	75,31118	90,14872	0,6094579	0	0,6100796	0,1392573	1,298491	0,476003	0,6024121	1,192598	0,1570789	0,1579769	0	0,203498	65,75141	73,64438	71,6648	79,45754	0,9606405	0	0,1615689	1,738575	1,235425	0,8663518	0,429722	0,5188301	0	0,2702255	0,5830018	0	49,20522	63,47239	56,38787	53,13695	7,478242	8,399715	6,67385	12,93331	1,035657	0,5909456	1,112539	1,46531	0,1749696	0	0,2684295	1,266095	53,39592	34,36581	53,30881	68,07602	2,291805	2,595118	2,227357	7,072628	1,01749	0,7286141	0,8927388	0,4326923	0,5162053	1,569339	0,5838999	0,9000608
12/15/2017 4:02:00 PM	72	39,66581	50,91774	50,90607	45,8582	69,25371	81,65514	56,51905	75,24688	100	100	100	100	33,27655	35,1702	18,01448	43,55576	46,86416	73,11761	89,98239	77,78763	67,45116	81,58826	79,54797	82,34824	57,89635	74,69323	59,36306	56,57935	34,75381	28,7605	30,79838	29,82344	62,26431	72,9836	76,31134	91,8712	0,7944435	0	0,4972784	0,141675	0,6990495	0,2820375	0,6207864	1,095546	0,3509753	0	0,3107041	0	68,75104	76,49226	74,32955	78,1956	0,4433991	0	0,1595656	1,739266	0,9714854	0,6102868	0,337851	0,8807196	0,237967	0,5236654	0	0	51,34429	62,06903	55,83527	54,43102	7,682292	8,239459	7,115109	11,63503	0,9162246	0,3138815	1,218363	1,715365	0,896607	1,021151	0,1275835	2,787702	52,22515	36,05997	55,57824	67,99265	1,78458	2,681325	1,919623	1,879697	0,4634311	0,5835544	0,1188108	0,6873066	0,3658958	1,407908	0,5792717	0,7522381
