# Supplementary material for: Neuroblastoma signalling models unveil combination therapies targeting feedback-mediated resistance
Source: PLoS Comput Biol. 2021 Nov 4;17(11):e1009515. doi: 10.1371/journal.pcbi.1009515 (PMC8604339; doi:10.1371/journal.pcbi.1009515)
Supplement: S2 File — (ZIP) [file pcbi.1009515.s023.zip › drug_sensitivity/SHSY5Y_drug_sensitivity/SHSY5Y_SCH_AZD_rep1.txt]

Label: SHSY5_SCH_AZD_synergy_rep1
Metric: Phase Object Confluence (Percent)
Cell Type: SHSY5Y
Passage: 1
Notes: 
Analysis Job: SHSY5Y_SCH_AZD_rep1

Date Time	Elapsed	A1, Image 1	A1, Image 2	A1, Image 3	A1, Image 4	B1, Image 1	B1, Image 2	B1, Image 3	B1, Image 4	C1, Image 1	C1, Image 2	C1, Image 3	C1, Image 4	D1, Image 1	D1, Image 2	D1, Image 3	D1, Image 4	E1, Image 1	E1, Image 2	E1, Image 3	E1, Image 4	F1, Image 1	F1, Image 2	F1, Image 3	F1, Image 4	A2, Image 1	A2, Image 2	A2, Image 3	A2, Image 4	B2, Image 1	B2, Image 2	B2, Image 3	B2, Image 4	C2, Image 1	C2, Image 2	C2, Image 3	C2, Image 4	D2, Image 1	D2, Image 2	D2, Image 3	D2, Image 4	E2, Image 1	E2, Image 2	E2, Image 3	E2, Image 4	F2, Image 1	F2, Image 2	F2, Image 3	F2, Image 4	A3, Image 1	A3, Image 2	A3, Image 3	A3, Image 4	B3, Image 1	B3, Image 2	B3, Image 3	B3, Image 4	C3, Image 1	C3, Image 2	C3, Image 3	C3, Image 4	D3, Image 1	D3, Image 2	D3, Image 3	D3, Image 4	E3, Image 1	E3, Image 2	E3, Image 3	E3, Image 4	F3, Image 1	F3, Image 2	F3, Image 3	F3, Image 4	A4, Image 1	A4, Image 2	A4, Image 3	A4, Image 4	B4, Image 1	B4, Image 2	B4, Image 3	B4, Image 4	C4, Image 1	C4, Image 2	C4, Image 3	C4, Image 4	D4, Image 1	D4, Image 2	D4, Image 3	D4, Image 4	E4, Image 1	E4, Image 2	E4, Image 3	E4, Image 4	F4, Image 1	F4, Image 2	F4, Image 3	F4, Image 4	A5, Image 1	A5, Image 2	A5, Image 3	A5, Image 4	B5, Image 1	B5, Image 2	B5, Image 3	B5, Image 4	C5, Image 1	C5, Image 2	C5, Image 3	C5, Image 4	D5, Image 1	D5, Image 2	D5, Image 3	D5, Image 4	E5, Image 1	E5, Image 2	E5, Image 3	E5, Image 4	F5, Image 1	F5, Image 2	F5, Image 3	F5, Image 4	A6, Image 1	A6, Image 2	A6, Image 3	A6, Image 4	B6, Image 1	B6, Image 2	B6, Image 3	B6, Image 4	C6, Image 1	C6, Image 2	C6, Image 3	C6, Image 4	D6, Image 1	D6, Image 2	D6, Image 3	D6, Image 4	E6, Image 1	E6, Image 2	E6, Image 3	E6, Image 4	F6, Image 1	F6, Image 2	F6, Image 3	F6, Image 4	A7, Image 1	A7, Image 2	A7, Image 3	A7, Image 4	B7, Image 1	B7, Image 2	B7, Image 3	B7, Image 4	C7, Image 1	C7, Image 2	C7, Image 3	C7, Image 4	D7, Image 1	D7, Image 2	D7, Image 3	D7, Image 4	E7, Image 1	E7, Image 2	E7, Image 3	E7, Image 4	F7, Image 1	F7, Image 2	F7, Image 3	F7, Image 4	A8, Image 1	A8, Image 2	A8, Image 3	A8, Image 4	B8, Image 1	B8, Image 2	B8, Image 3	B8, Image 4	C8, Image 1	C8, Image 2	C8, Image 3	C8, Image 4	D8, Image 1	D8, Image 2	D8, Image 3	D8, Image 4	E8, Image 1	E8, Image 2	E8, Image 3	E8, Image 4	F8, Image 1	F8, Image 2	F8, Image 3	F8, Image 4
2/21/2020 5:36:00 PM	0	2,232744	9,13054	2,922884	3,214868	4,645088	5,029288	3,938094	4,783309	2,902437	4,333002	3,729001	4,575665	2,5172	3,498978	3,043145	3,780807	3,235107	4,005581	3,065802	2,660602	2,620952	3,491449	2,311215	3,268885	3,791791	2,765183	2,567487	1,704728	2,918808	6,168077	6,495565	6,654579	3,846706	4,638595	5,055675	4,578152	3,620966	7,364335	6,592342	6,001879	5,750235	4,572627	3,508442	10,9795	2,084715	2,561961	3,988105	2,693068	4,975271	5,30801	4,031001	3,534759	3,92642	6,927153	4,015666	5,558895	3,04128	4,813357	5,440291	8,176739	5,572226	6,558908	4,962008	5,129104	3,427139	6,000498	11,45488	5,208679	3,74399	5,165576	7,174653	2,208914	2,530186	4,551075	2,98595	3,776594	3,254725	4,588584	4,781374	5,202877	2,45365	4,212879	2,845104	5,786639	3,859071	7,425605	3,544982	16,0961	4,290175	5,724746	7,847867	5,559171	5,14361	5,360991	9,363119	4,334383	3,443372	4,119212	1,689531	3,273514	3,638857	6,125111	5,018996	5,612152	8,000388	5,108864	6,51988	6,636135	5,340407	5,316576	3,599277	6,886674	5,183466	7,583858	5,364307	5,812127	3,051987	3,184751	3,333541	3,680095	2,739417	3,32981	4,108297	2,225976	5,868424	3,945968	4,366711	3,53248	6,062665	4,211773	3,564669	2,883925	6,276939	7,125402	5,779593	7,160768	6,209867	7,282481	5,283627	3,884492	1,464067	4,059669	3,416847	2,255056	4,404565	5,372597	3,607634	3,032576	5,897367	5,100921	5,081717	6,214427	5,235203	7,491642	6,872791	4,503896	5,909386	7,973586	4,990883	6,51097	5,121228	7,817128	4,312417	2,997762	4,603366	4,071272	4,24783	4,245689	5,503564	3,320416	2,852357	6,537426	3,559005	3,372499	2,397284	2,508151	5,39698	3,906044	3,861627	2,556711	3,857759	2,702116	2,549251	2,520723	2,561409	4,287964	1,342631	4,431988	2,271013	3,994529	1,76731	4,059391
2/21/2020 7:36:00 PM	2	2,294914	10,32915	3,051641	3,264257	4,562611	5,576095	3,625594	4,966015	3,468515	4,309378	3,84194	6,255664	2,785422	4,300881	3,380651	4,427981	2,721527	4,421558	3,217286	3,11077	3,466995	3,28795	3,285049	3,531029	3,022491	2,740661	2,83868	1,876865	3,809682	6,868783	7,702878	6,911402	3,633054	5,337229	5,362718	5,354222	3,445927	7,251396	7,690857	6,839841	5,966582	4,454852	4,56337	11,27784	2,054736	2,715932	4,792634	3,235729	5,877128	5,30511	4,640943	3,679197	4,024301	6,770488	4,797055	6,118549	3,336027	5,235549	6,245164	6,236185	6,29414	6,905049	5,58459	5,884657	3,201122	7,08216	13,14296	5,706649	4,298878	5,453831	7,647961	2,994308	3,139161	4,697239	3,358615	4,306408	3,779426	4,975962	5,046143	4,928092	2,411168	4,379421	2,887448	5,552194	4,575735	7,986571	4,28603	15,15687	4,859499	5,447682	8,892988	5,358298	5,751755	6,057485	11,08097	5,626313	3,768512	4,497679	1,571411	4,038116	4,311381	6,053479	5,222425	5,983712	9,243894	5,189545	7,906649	6,882115	6,624048	6,141136	4,573042	7,434999	5,160396	8,776801	6,953678	6,026055	3,262461	2,950169	3,333955	4,110646	3,009436	3,554515	4,200997	2,232331	6,100657	4,144493	4,487249	3,860176	6,906844	5,439462	3,748342	3,582629	6,563468	7,830113	5,969759	7,341401	5,869253	8,366212	6,660796	3,995358	1,685663	4,229526	4,093031	2,661569	4,127984	5,03364	3,544775	2,772643	5,155767	5,305661	4,893761	6,378827	4,237539	7,163255	5,449961	3,847604	5,688895	8,222949	4,88043	6,970048	4,75036	7,397285	4,399039	3,998467	4,582573	4,237193	4,86026	3,269231	5,920922	3,38887	2,779827	5,737801	2,869211	3,381411	2,500484	3,145792	4,105466	3,869019	2,35418	2,692308	4,325473	2,378703	2,769327	2,893457	3,011439	5,375152	1,259602	5,344069	2,587243	4,501202	1,825127	4,516537
2/21/2020 9:36:00 PM	4	3,265431	9,842024	3,23193	3,467824	5,03813	5,944891	4,188495	5,341927	3,729001	4,412439	4,398624	5,86131	3,041625	4,332794	3,78813	3,778114	3,040451	4,092894	3,80457	2,961152	3,648182	3,880416	3,245952	3,281043	3,814172	3,761812	3,281526	2,515611	4,130264	6,782922	8,746962	6,941658	4,362981	5,32148	5,544596	5,779523	3,422994	7,847314	7,971029	7,971996	6,590545	5,147547	5,087865	10,60241	2,228186	3,481363	4,301987	3,646041	6,160962	6,084563	5,358091	4,220269	4,475229	7,713997	5,344275	6,269617	3,670908	4,49084	6,391952	6,002915	6,833831	6,667081	5,828014	6,521055	4,272491	7,076288	13,8045	5,937639	3,912812	6,627294	8,968419	3,560594	3,499531	5,010983	4,16487	4,870759	4,31221	5,214205	5,382957	4,911376	2,899467	4,927678	2,889934	6,204135	4,403805	8,751935	4,422386	15,43539	5,467853	6,224995	9,341636	6,013484	6,023914	6,296626	12,00562	4,92678	4,378523	5,501699	2,223005	4,266689	3,990591	6,44963	5,802595	5,833333	9,38999	5,472134	8,133842	7,48867	6,050508	6,457159	4,217161	7,206634	5,763705	9,627059	7,259132	6,129324	3,175357	3,517835	3,540285	4,129228	3,851818	3,63637	4,615386	2,647339	6,396028	4,296253	4,930785	3,81507	7,631314	5,749061	3,825984	3,873577	7,376354	7,949685	6,635375	7,982634	7,024205	9,322709	6,230107	4,490219	1,459715	5,014298	4,123633	2,981736	4,733989	5,830985	3,686105	3,097231	5,074879	5,648832	5,292399	6,553313	4,854871	6,495981	5,661472	4,367954	6,283502	9,273527	4,911168	7,404537	5,653666	8,486959	5,038959	4,081427	4,847205	5,002487	4,65835	3,885735	7,034842	3,858656	3,069325	6,495772	3,834618	3,411527	2,44246	3,136467	4,247002	4,424666	2,891454	3,88083	4,846237	2,812915	3,370151	3,373398	3,269231	5,423919	1,658585	5,771579	2,763318	4,290106	2,280684	4,903708
2/21/2020 11:36:00 PM	6	3,39419	11,09548	4,221996	3,882074	5,085862	6,451771	5,655463	5,723711	3,224055	4,431297	4,878633	5,753482	3,433562	4,587754	4,08039	4,268969	3,671046	4,574699	4,133855	3,394328	3,432389	4,260126	3,975879	3,052677	3,78516	3,63492	4,136964	2,276677	4,013801	6,844398	9,290244	7,341195	3,958057	6,25601	5,126479	5,733656	3,837796	8,07858	7,835435	7,832738	7,190678	5,435524	6,003952	11,97785	2,457173	2,894701	4,764312	3,12576	6,357275	5,642614	5,433659	4,649578	4,898872	7,045272	5,880305	6,683176	3,967175	5,116048	6,666389	6,870994	7,079811	6,959619	6,085738	6,701136	4,243756	7,748604	15,39436	6,139478	4,256189	6,117166	8,884353	3,412218	3,915576	5,837548	3,704617	4,779578	4,379283	6,273762	5,213376	5,491338	2,655421	4,687914	3,30301	6,327021	5,175936	9,293284	5,216692	15,13111	5,429722	6,528031	10,28936	6,084701	6,8989	6,78824	13,07167	5,772615	4,146566	5,924514	1,714053	3,792689	4,77122	7,222246	5,600754	5,878923	9,71734	5,703885	7,948374	7,81043	6,965698	6,548063	4,693164	8,335267	6,667564	8,934156	7,871561	6,360522	3,435152	3,693289	3,734113	4,369957	3,889327	4,297705	5,204948	2,6682	6,320527	4,334936	4,258193	4,168186	7,319711	6,006093	4,300329	3,83524	7,486323	7,488533	6,289857	7,88876	6,637931	9,053935	6,073511	4,80859	1,768623	5,078264	4,796502	3,295963	4,574215	5,413696	3,8188	3,822461	5,526428	5,763221	5,292192	6,69264	4,730397	7,136522	5,733104	4,291418	6,541156	9,62395	5,061961	7,709023	5,982606	7,669859	5,451205	4,828554	6,08712	5,083513	4,450915	4,2135	6,410395	3,44275	3,067943	6,849028	4,106432	3,709452	2,570734	3,558591	4,190429	4,618217	3,103103	3,652258	5,205502	2,427539	3,103448	3,722231	3,444546	5,312984	1,450182	5,682817	2,80877	4,182209	2,049555	5,232164
2/22/2020 1:36:00 AM	8	3,535865	11,24475	4,847895	4,305026	5,010293	6,594138	5,36555	6,50489	3,219289	4,403943	4,575596	6,279911	3,582628	5,214135	4,107745	4,064711	3,860107	4,424182	4,318151	3,90404	3,737497	4,218543	4,379973	3,549265	3,710489	4,030725	3,908736	2,360812	4,200929	7,712754	9,728877	8,183853	4,730397	6,076827	5,317543	5,693523	3,52647	8,413669	8,124792	8,66034	7,785837	5,56594	6,136302	11,63779	2,074215	3,374088	4,846514	3,751865	6,871685	6,220919	5,569048	4,652271	5,042344	8,038034	5,975837	7,095423	3,230134	5,460322	7,443634	6,304915	7,308729	6,614514	5,848945	7,106405	4,200031	7,465463	15,87264	6,766897	4,402768	6,214427	9,116587	3,603973	3,951978	6,106391	3,431007	5,10465	4,737304	6,019769	5,343792	5,64372	2,42975	4,91856	3,33285	7,079604	5,135873	8,900103	4,928921	15,30663	5,922373	6,684143	10,06403	6,514769	7,118908	6,763305	12,84054	6,019632	4,384118	5,66983	1,698442	4,138138	4,877528	7,89553	5,814683	6,010444	11,12953	5,810884	7,593323	8,095642	7,282755	7,26079	4,823788	8,270267	6,694366	9,625608	7,565069	7,000787	3,636991	3,315374	4,38771	4,690056	4,294112	4,474607	5,228228	2,699492	7,235715	4,558121	4,565374	3,914263	7,990026	6,000844	4,060013	4,097798	7,646788	7,546765	6,463446	8,220395	7,194061	9,386537	6,925839	5,171929	1,849994	5,017269	5,160947	3,242705	4,898182	5,429584	5,31706	3,995842	6,104941	5,864416	5,354706	7,099566	5,02169	7,004103	5,966995	4,131093	6,705419	9,393167	5,001727	8,127626	6,234181	8,179914	5,321895	4,535119	5,402782	5,44257	4,59556	3,611917	6,981722	3,436671	3,195043	6,251243	3,886563	4,171848	2,447088	4,108505	4,693579	5,312846	2,677249	3,749517	4,89908	2,391343	3,153528	4,072931	4,175302	5,933217	1,554349	6,216498	2,7953	4,506038	2,367512	6,958306
2/22/2020 3:36:00 AM	10	3,567916	11,78907	4,462174	4,833112	5,694974	7,186878	6,23584	6,383041	3,634988	5,182914	4,510804	6,499296	3,92269	5,33122	4,396345	4,892794	4,233809	4,705943	4,404081	3,899964	4,382391	4,625953	4,760099	3,603213	4,694546	4,211152	4,229457	2,962049	5,580101	8,107386	10,15784	8,04501	4,524757	5,961401	6,299182	6,112055	4,076937	8,719469	8,863562	9,339149	7,56659	5,37529	6,070955	12,24994	1,892684	3,471555	4,995579	3,757598	7,578885	6,457575	5,871464	4,943081	5,151	8,250925	6,0818	7,771607	3,719814	5,444435	7,324822	6,748176	7,744668	7,454825	5,411486	8,297552	4,805068	7,638359	17,26314	7,275711	4,662288	6,931918	9,862608	3,94141	4,053935	6,482234	3,910947	6,038903	4,994612	6,868507	5,809018	5,867043	2,586069	5,199491	3,304943	7,735618	5,449478	9,576149	5,285008	15,75017	6,215393	6,621422	10,80943	6,571687	7,291459	7,274604	13,03444	6,502611	4,029482	6,550619	2,002445	4,392752	5,263041	7,914457	5,904758	6,604291	11,38877	5,955737	8,779082	9,13945	7,638083	7,096182	4,272768	8,223088	6,721512	9,969262	7,581097	7,929585	4,112027	3,704134	4,493811	5,240247	4,565028	4,208181	4,984873	3,039898	6,996504	4,64122	5,407549	4,072378	8,079618	6,361005	4,057872	4,16197	7,944643	8,995564	7,101845	8,512932	7,226321	9,652686	7,404192	5,028597	2,125193	5,399398	5,459425	3,390874	5,02687	5,584383	4,367954	3,957574	6,067708	5,752861	5,927622	7,097287	4,661873	6,928327	6,16628	4,480064	6,919346	9,704148	5,54356	7,808632	6,60056	8,018278	4,854595	5,516067	5,769507	6,018526	4,627818	4,754988	7,640501	4,349995	3,205889	6,488244	4,41838	4,37348	2,498964	3,674915	5,426061	5,442156	2,668891	4,170673	5,034262	2,705639	3,28353	3,94065	4,179031	6,224303	2,194615	6,905738	2,926337	4,96263	2,177346	7,116352
2/22/2020 5:36:00 AM	12	3,478462	13,6345	5,104789	4,990122	5,915811	8,207409	6,015556	6,224926	4,15893	5,235273	5,24149	7,293808	4,193054	5,997665	4,96187	4,85197	3,979264	4,576564	4,288172	4,011314	4,337768	5,126271	4,182968	3,8293	5,18091	4,079424	4,595491	2,826315	6,000083	8,47259	10,67432	9,147117	5,269742	6,653819	6,526857	6,563328	4,321259	9,552526	9,475299	9,700349	8,087976	5,269052	7,014256	12,70909	2,415935	3,103863	5,42613	4,123632	7,571563	6,478987	7,019852	5,371007	5,29751	9,049444	6,194118	8,167482	3,791653	5,509021	7,068965	7,154137	8,254586	8,278832	6,037039	8,687002	4,761895	8,431628	18,7431	7,775821	5,405132	6,900697	10,78602	3,845255	4,673823	6,521123	4,21053	5,948069	5,333707	6,552207	6,741476	6,24703	3,020557	5,747955	3,527091	7,470919	5,88666	10,61588	5,789678	16,02474	6,951674	7,045549	11,83473	7,822447	7,4111	7,402464	13,90404	6,568233	4,354554	6,592617	2,457519	4,974857	5,642545	8,226679	6,458609	6,952986	11,83853	6,373095	9,572627	9,164181	8,755458	7,221624	5,34158	8,776043	7,300509	10,48864	8,065803	8,892229	4,251837	4,308618	4,790286	5,546391	5,23928	4,930924	5,776554	3,364003	8,082106	5,005181	5,829464	4,134892	8,894232	6,818773	4,778749	4,177097	8,424722	9,956345	8,028294	8,676574	8,427484	10,75659	7,693827	5,51213	1,759988	5,406788	5,516482	3,714841	7,472301	5,259519	4,835461	5,459631	6,155849	6,687114	6,475395	6,878731	4,982385	7,206151	6,713362	4,398348	8,097785	9,655518	6,307126	8,062624	6,473876	7,760557	5,806395	5,61982	7,296502	5,569463	5,201979	4,719759	8,499461	4,685704	3,360066	6,596209	4,829245	4,06623	3,364694	3,89202	6,259119	5,92479	3,654675	4,091788	6,731044	3,703235	3,740399	4,031346	4,083015	6,474222	2,434032	7,722288	3,053714	5,405891	2,359223	8,593129
2/22/2020 7:36:00 AM	14	4,084881	14,31504	5,976666	5,706648	6,344495	8,8427	5,804667	6,363008	4,294665	5,783737	5,0344	7,62496	4,120179	6,162204	6,239915	4,710641	4,483173	4,81011	5,24446	4,104291	4,599014	5,60407	4,071895	4,38246	6,393679	4,784414	4,417067	2,856709	5,388553	9,296117	10,94151	9,162038	5,458597	6,352578	6,821881	6,483753	4,436132	10,39947	10,6556	9,915242	8,369046	5,817377	6,779606	8,54353	2,507598	3,487028	5,662854	4,336111	7,864238	7,310662	6,578802	5,60483	5,792233	9,964426	7,118907	8,720504	4,390749	5,574989	8,073538	7,295812	8,660962	8,331952	6,764065	8,595892	5,389244	8,728241	18,71567	7,931864	6,031168	8,017864	10,84929	4,047925	5,463155	6,773321	4,723765	7,194477	5,4224	7,168711	7,755442	6,558909	3,544568	5,95553	3,838625	7,86092	5,646759	11,10736	6,110812	17,04955	7,257474	8,100477	11,84129	7,860854	7,295052	7,589661	15,4912	6,631991	5,624931	6,671779	2,267076	5,2609	5,663683	8,059931	7,487014	6,841843	11,8205	6,627431	9,786901	9,879463	8,292441	7,910174	5,10023	8,956882	7,845519	11,33966	7,975037	8,129076	4,439725	4,710503	5,350976	5,570431	5,570361	5,044347	6,547511	3,688315	9,193468	5,599511	6,134436	4,430676	9,50203	7,109651	5,141675	4,755747	8,385416	9,837741	8,075957	9,525931	9,109127	10,70651	7,529634	5,771787	2,166501	5,756867	5,975353	3,891122	6,187348	5,229815	5,580446	4,11631	6,729181	6,294831	6,136508	7,137144	5,236447	6,986973	6,943249	4,221581	8,535105	10,22111	6,101694	7,574532	6,260016	8,11754	5,462327	4,847204	7,395763	6,449492	5,211166	4,743245	8,862732	4,70401	3,810097	7,022547	5,64517	3,928977	3,405241	4,62395	5,588252	5,740978	3,900379	4,690954	6,233353	4,222205	4,686464	4,056283	4,364293	6,861115	2,312942	7,811463	3,074437	5,341581	2,586967	7,495649
2/22/2020 9:36:00 AM	16	4,500787	15,39297	5,83361	5,483257	6,603669	9,71451	6,655821	6,917136	4,285822	5,71176	5,482773	8,147104	4,965946	6,463928	5,39028	4,905574	5,069836	5,169581	5,14057	4,170396	4,842162	5,161154	4,444145	4,019811	6,155365	5,03516	4,490288	3,377473	6,127528	9,408226	11,70687	9,511701	5,737111	7,062058	6,768969	6,916515	4,100561	10,45956	10,83043	10,77268	8,807057	6,164276	7,309695	8,712354	2,318054	3,46665	5,806463	4,612553	8,172524	7,833569	7,274329	5,566837	5,92106	9,811699	7,399702	9,174954	4,9245	6,33303	8,753661	7,79523	9,393511	8,211	7,062127	8,969594	5,505705	9,357593	19,84237	8,7089	5,276649	7,482247	12,1415	4,373619	5,889907	7,918531	4,408088	6,365219	6,13264	7,340572	8,105936	7,337672	3,479636	6,66273	4,394065	8,419955	6,233559	12,66337	6,501229	15,83216	7,314117	8,354333	12,10123	8,91675	7,982221	8,198497	16,24344	6,470837	5,82311	7,095629	2,243659	6,019493	6,435607	8,604388	7,469261	7,348931	13,27849	6,973917	10,21262	10,08054	9,092895	7,93442	5,492029	8,932707	8,202296	12,11462	9,042398	8,894645	4,818537	4,471706	5,606902	5,923131	5,49721	4,949781	6,553728	4,341568	8,901138	5,401885	6,50054	4,414719	9,40118	7,277299	5,841485	5,090075	8,55873	10,60096	8,611504	10,55917	8,108768	11,30727	8,2588	5,624516	2,359845	6,007543	6,279496	4,107262	6,863878	5,234652	4,549486	5,529813	8,143099	6,370952	6,589785	7,372417	5,910284	6,723654	7,309971	4,224483	8,206786	10,38959	6,274038	8,669664	7,168711	8,218252	6,055275	5,030532	8,230962	5,426131	5,661749	4,485522	10,66714	5,129932	3,494833	7,255955	4,556324	4,39151	3,777423	4,631203	8,389562	6,294554	7,781139	4,54244	7,416487	3,419195	4,783999	4,325265	4,384809	7,472715	2,082435	8,147036	2,833084	5,986959	2,506977	8,873715
2/22/2020 11:36:00 AM	18	4,159967	16,52548	6,104319	5,314503	7,282204	9,981833	7,827282	7,289871	4,605092	6,426626	6,744929	8,274964	4,491047	6,887642	6,234251	5,386688	5,126203	5,618231	5,607248	4,279261	4,741862	5,276443	5,001451	4,520958	6,766136	5,071079	4,429362	3,904109	6,797359	9,453331	12,33988	10,45936	5,467714	7,521414	7,577366	7,913074	4,295977	11,0943	11,15392	11,37634	9,687432	6,147353	7,863825	9,316148	2,444394	3,712768	6,659137	4,799197	8,681891	9,085847	7,489363	6,029026	6,408322	10,21614	7,932003	9,449257	5,375152	6,775393	8,696536	8,131839	9,792427	9,214053	8,022146	10,08448	5,813992	9,945017	22,34396	8,284636	6,423104	8,205336	13,42541	4,276912	6,014451	7,537302	4,776884	6,402795	7,157728	7,350313	7,531015	7,874737	3,70814	6,735052	4,914484	8,831925	6,38684	13,15906	7,479692	15,55565	7,791018	8,465545	12,32248	9,363947	8,219773	8,703236	15,95974	7,407853	5,912149	7,443082	2,598019	5,858062	6,330128	8,747169	7,854014	7,84013	14,40443	7,575292	10,92659	11,88163	9,324988	8,783019	6,027022	9,784966	8,373466	12,46691	9,709743	8,53994	4,626437	4,414166	5,395736	6,547096	6,157578	4,473503	6,980064	4,260541	9,279329	5,468129	6,305606	4,834356	9,940389	7,300854	5,351873	5,102094	9,389715	11,09016	8,947833	11,00582	8,710904	11,5147	9,060288	6,041873	2,417938	6,338072	6,312444	4,357386	5,937293	5,279757	5,260554	6,241159	6,635513	6,462962	6,644563	7,592769	5,424956	7,467535	6,67993	4,376589	7,676697	10,19086	6,453498	8,668904	6,00326	8,622556	6,658032	5,564765	8,964828	5,716871	5,293021	4,008068	10,20578	5,411279	3,424168	7,452337	6,587091	4,751603	3,801255	5,449339	6,253937	6,242953	3,573925	4,659662	6,661554	3,794968	5,243631	4,615316	3,833237	8,167274	2,059571	8,918684	3,007364	5,44257	2,573842	8,832822
2/22/2020 1:36:00 PM	20	4,192985	17,36199	6,209245	5,516827	7,199727	9,794912	7,544761	7,562031	4,863575	7,275573	6,886536	8,734251	4,483449	7,546903	6,448732	6,276389	4,867444	6,170425	5,694629	4,277188	5,446646	5,748922	4,96484	5,026111	6,293933	5,487331	5,15176	3,367734	7,927512	10,46274	12,39487	11,55697	6,001188	7,832671	8,0466	7,683949	4,505485	11,85448	11,17243	11,01535	10,23887	6,802262	8,094053	9,928852	2,787633	4,143389	6,53404	4,956275	8,958333	8,712285	8,297552	6,273417	6,775807	10,4492	8,377059	9,707602	5,338058	7,562928	9,392475	8,671944	10,428	10,11377	8,902381	9,9627	6,107566	11,20828	23,41623	8,709246	6,867471	8,773969	14,43178	4,441451	5,910491	7,919154	5,127722	7,174307	7,261758	8,322764	8,070568	8,085213	3,896096	7,187016	4,867305	9,258538	6,649674	13,08065	7,698662	15,09982	8,069118	9,179238	14,09089	9,145599	8,32311	8,900586	18,37547	8,055371	5,889493	7,857745	2,713238	6,41523	6,370261	9,323332	8,313579	8,499462	15,55806	8,221707	11,76842	11,60132	9,820609	9,691229	6,901455	10,97667	9,308274	13,43564	10,20322	9,581537	5,097397	4,282852	5,136356	6,870372	6,084287	5,343446	7,190747	3,8666	9,667468	6,409427	7,045272	5,12779	10,44561	7,565346	5,235135	5,759905	9,19927	10,98433	9,338322	11,34491	9,072377	11,12553	9,698896	6,633649	2,742319	6,117927	6,527961	4,696687	6,339937	5,799141	10,12344	5,31699	6,812417	6,526719	6,8339	7,558508	5,639298	8,328774	6,88861	4,730811	7,900916	10,15998	6,82644	8,867222	6,210695	8,521012	6,559668	5,918573	7,693207	5,121436	5,176144	4,727703	11,22285	5,643098	3,613851	8,008883	5,578236	4,82655	3,175287	5,122679	5,927829	6,235494	4,066576	4,279537	7,247665	3,959232	5,798243	5,111903	4,191327	7,959356	2,2496	8,766095	2,94706	5,379158	3,036859	8,130941
2/22/2020 3:36:00 PM	22	4,402837	17,52936	6,216982	6,079451	7,401291	9,998756	8,18413	8,384242	5,089592	6,988975	7,198829	10,12724	5,10686	7,282895	6,317211	6,71875	5,545839	6,371298	5,937431	4,614625	6,093267	5,629629	4,827517	4,518678	6,699339	6,10798	5,476003	4,013662	7,122086	11,8768	13,68238	13,03113	6,58792	8,556587	8,938302	8,156914	4,817295	11,85435	12,13321	12,48591	10,92589	7,125262	8,080238	10,97335	3,106971	4,14774	6,698788	5,570982	9,386122	8,876617	8,870606	6,217672	7,557678	11,09458	8,799113	10,06894	5,201633	7,385057	10,46433	8,871713	11,0358	10,47904	9,631273	11,45474	6,98124	11,55773	23,8255	8,791861	6,896137	9,136344	14,43371	4,978241	6,468763	8,445238	5,746573	7,795991	8,01213	8,670424	7,822586	8,510377	3,912743	7,262171	5,054432	9,530422	7,299473	13,66877	7,521759	16,99672	8,361103	8,878827	14,07901	9,165079	8,680441	9,390059	19,78241	8,29983	5,922511	8,471209	2,347618	6,568855	6,877003	9,819366	8,660686	9,141662	15,60455	8,339828	12,49344	12,05667	10,7941	10,38524	7,557678	12,07864	10,00256	13,54906	10,83313	9,35179	5,020999	4,613865	5,752306	7,551048	6,156126	4,767904	6,944629	3,828402	9,461206	6,15129	7,182528	5,169305	11,50565	7,873495	5,391247	5,871464	9,791668	10,48913	9,391579	11,86982	9,390544	12,34928	9,215849	7,068552	2,776995	6,335102	6,990219	4,379905	6,985107	5,747472	4,313453	4,541059	7,237511	6,746933	7,160216	8,152699	5,697875	8,042455	8,244226	4,973958	7,853116	10,9404	8,115261	8,573511	6,46386	8,944863	7,284622	5,68102	7,884616	6,207657	5,735591	4,788558	11,07835	5,411693	3,819421	8,623798	6,578526	4,626368	3,336925	4,677277	7,247389	6,89151	4,475989	5,050288	6,925219	3,864252	6,074133	5,733173	4,729844	8,656401	2,420286	9,091097	3,031402	6,562293	3,171557	8,96013
2/22/2020 5:36:00 PM	24	4,174542	18,48896	6,466346	6,548685	7,912454	10,59012	9,224208	8,616753	5,332394	7,40288	7,089619	9,942945	5,401608	8,072088	6,488381	6,534179	6,127113	6,47512	5,928382	4,931822	6,55124	6,067362	5,210751	4,903431	6,740303	6,367498	5,980673	3,777769	8,913296	12,46581	14,55184	12,52708	6,87873	8,604665	8,546572	8,375608	4,898665	12,09715	12,71959	13,52896	10,63674	8,070638	8,576689	11,86567	2,82818	4,679418	7,209536	5,988479	10,05685	10,0429	9,13662	6,492803	8,784192	11,55262	9,09089	10,48719	5,691106	8,181435	10,97328	9,074933	11,53031	10,98219	10,5142	11,38187	6,645945	11,69761	25,75583	10,0335	7,521206	9,809073	15,27009	5,407411	6,572999	8,800426	5,767366	8,45774	8,741505	8,635126	8,91675	8,926628	4,038048	7,5755	5,496726	10,44499	7,404124	14,39917	8,669456	16,19474	8,588708	9,174887	14,49057	10,17815	9,147465	10,78885	20,67978	8,649011	6,195431	8,814448	3,234624	6,515873	6,618176	10,55054	8,841595	9,681629	16,82368	8,865841	11,79156	13,60529	11,23708	10,20674	7,517752	11,39927	10,55047	13,45014	10,97936	11,01922	4,993577	5,412591	5,785119	7,803243	6,351196	4,759063	7,225216	4,48559	9,944394	6,291998	8,039138	5,323483	12,32248	9,04378	6,021773	6,039456	10,19334	10,76384	10,46433	12,7111	10,27147	12,46781	10,10058	7,130582	2,278888	6,408046	7,305137	4,570071	6,994502	6,139065	4,53871	4,875111	6,823884	6,825404	7,002998	8,693564	5,860272	8,316064	7,98968	5,088831	7,877847	10,99401	7,140667	9,490911	7,831634	7,997693	6,932954	6,360453	8,104622	5,856475	5,053189	4,41009	11,61666	5,765086	4,16639	8,289886	6,141965	5,604277	3,570955	5,058231	6,53038	6,995883	4,334936	5,32742	7,579783	4,098143	6,367361	5,729789	4,847895	8,92794	3,119888	10,08047	3,101376	6,820292	3,533516	9,641426
2/22/2020 7:36:00 PM	26	4,506521	18,64597	6,763995	7,697005	8,133151	12,20007	9,594386	8,972011	5,62058	7,183425	8,286362	9,92222	5,371214	8,476736	6,992775	6,582946	5,851501	7,055082	6,985107	4,642532	6,850202	6,263608	5,041101	5,394907	7,198207	6,730771	5,71473	4,299777	8,886564	12,97531	15,57678	12,87709	7,655422	9,171364	9,263512	9,559502	5,317819	13,18461	13,25783	13,94611	11,39948	7,471886	8,830129	12,47659	2,871008	4,369059	7,138802	7,092729	10,21013	9,946535	9,048892	6,86236	8,410078	12,73438	9,860674	11,22817	6,599041	7,625305	10,66057	9,34433	12,26183	11,18956	10,7043	12,08596	8,352191	12,83371	25,61367	9,661044	8,021869	9,877597	16,22175	5,715006	7,345132	9,231805	5,688896	8,926075	8,860176	9,184695	9,634174	8,969041	3,69543	8,488686	5,106101	11,2826	7,395834	14,26255	8,884214	17,18992	9,030863	10,58625	16,12076	10,86711	10,1204	11,24392	21,36577	8,253965	5,966927	9,010487	2,510016	6,311064	6,388913	11,80903	10,00166	9,687984	16,83294	9,302196	13,04114	14,34875	11,28696	11,18106	7,445361	13,05648	11,51442	14,29024	11,65099	10,31395	5,203153	5,175798	5,944961	7,778653	6,49902	5,294955	7,160836	4,443869	10,20398	6,599663	8,270751	5,922166	12,21499	8,951356	6,235219	5,830087	10,83105	11,39105	10,13028	13,34335	10,54667	12,58607	10,17683	7,948512	2,321991	6,633786	7,671309	4,681007	7,12706	6,105286	4,737236	6,664664	6,53936	7,124158	7,058604	7,730922	5,8104	7,733477	7,502072	4,771152	8,182333	10,58121	7,433273	9,53726	7,241449	8,906043	7,214854	6,406664	9,108504	6,701965	6,158682	5,047248	12,5469	5,842935	4,345436	8,510375	7,061437	5,580308	3,888083	5,78726	6,627086	8,09288	4,682113	6,468557	8,159055	4,378385	5,81717	6,55055	5,427236	9,84451	3,496077	10,17034	3,309295	7,926407	3,856723	9,544099
2/22/2020 9:36:00 PM	28	4,639285	20,46267	7,420079	7,901816	8,544359	12,412	10,59454	10,21945	6,359762	8,056822	8,606528	10,66078	5,90013	8,447654	7,497514	6,482786	6,405628	7,500552	6,843571	5,394563	7,167054	6,739957	5,886246	4,632032	7,59719	6,763096	6,440927	4,26434	9,156238	13,89292	16,08795	14,18283	7,53813	9,825652	9,405047	9,510665	5,417841	14,18691	14,21654	15,13352	11,78306	8,910465	10,07246	12,41704	2,703705	5,082891	7,897533	7,229913	11,45184	11,57756	10,59039	7,130927	9,316977	13,68369	9,959589	11,92176	6,275075	8,095574	11,34284	10,13677	13,87406	12,30686	10,97908	13,14068	8,620484	13,35219	27,45883	10,88728	8,19746	9,740896	16,7153	5,593709	8,872887	10,70036	6,307194	8,817348	8,729624	9,849828	9,993369	9,719828	4,128813	8,689421	5,801904	10,99697	8,266262	15,49065	9,355382	17,58255	9,598392	10,80301	17,65853	11,08139	9,932168	11,55532	22,37649	8,949078	5,587906	9,165009	2,970615	6,590269	7,617362	12,288	10,65505	10,37619	18,17515	9,413614	13,43398	14,51108	12,46021	11,41834	7,781829	12,50981	11,84806	15,01775	12,04686	12,11711	5,398914	5,744226	6,301185	8,744958	7,484803	5,219178	7,884961	4,802995	11,25318	6,996988	8,823497	6,187763	12,61909	10,27886	6,209315	6,640211	11,24316	12,09749	10,93425	13,24491	10,44471	13,50589	10,34089	8,462712	2,455515	6,777948	8,140197	4,576495	6,044569	5,944339	5,223945	7,231845	7,38492	7,840821	7,223903	8,591331	5,932319	8,275448	6,948083	5,016163	8,003841	10,83112	8,239459	9,94543	7,058811	8,10628	7,078014	6,485757	9,365675	6,591926	5,310842	4,724248	12,97352	6,452117	4,633759	8,473004	6,529621	6,349124	4,225174	6,584466	15,40976	8,90411	5,364032	6,563812	9,209079	3,912605	5,694629	6,602356	5,538724	9,744143	2,984706	10,66879	3,672773	8,152699	3,346665	9,974858
2/22/2020 11:36:00 PM	30	4,962699	21,70728	8,000042	7,964122	9,244515	14,00351	11,30823	10,98544	6,613478	8,420715	8,928147	11,53971	6,738989	9,420246	8,128247	6,595034	6,459023	7,207048	7,326413	5,472826	7,209467	6,973227	6,285229	5,46205	7,646994	6,934474	6,336967	4,275254	9,874696	14,92864	17,98063	14,86185	7,632972	10,20122	11,00637	9,622431	5,890529	15,8191	16,08809	16,15488	13,41153	9,555496	11,11282	12,91998	3,227026	4,936036	8,656057	6,638899	11,82762	11,99098	10,35588	7,920328	9,594523	14,19188	10,69028	12,67414	7,196204	9,230977	11,93206	10,67584	13,81086	12,92758	11,51456	13,49953	9,094069	14,27933	28,85376	11,20952	8,495385	10,37142	17,72477	6,342423	8,736807	10,37087	6,544333	9,587479	9,142076	10,37488	10,42869	10,97418	4,345573	9,303508	5,393526	12,25043	9,032106	15,9576	9,696135	18,9459	10,77828	11,12684	18,15132	11,77698	10,61291	12,24159	22,55602	9,462589	5,941161	9,6665	3,159193	7,199519	8,753247	13,20534	11,77967	11,01728	19,65241	10,1807	14,33231	15,54473	13,59879	11,75336	7,97407	13,74813	12,59685	15,60842	12,8985	13,1326	5,448511	5,431035	5,966858	9,515018	7,190885	5,108587	8,414913	5,116323	12,10274	8,074574	8,949492	6,443551	13,15919	10,16875	7,019094	7,122362	12,1149	13,09026	11,25732	13,00523	10,86532	13,92469	10,08061	8,551337	2,742941	7,951481	9,380457	4,46176	6,36888	6,319559	4,904537	6,375511	6,714468	8,13778	6,70984	8,51839	5,89785	8,21922	7,396179	4,969883	8,1221	11,7917	7,498135	9,888305	7,094248	8,299208	7,230051	6,78755	8,669317	6,362318	5,649523	5,391937	13,82163	7,138595	4,985218	8,958402	7,150407	6,166281	4,059599	7,211538	10,75452	9,262613	5,407548	6,46006	9,576495	4,106709	5,948138	6,963555	5,494585	9,785381	3,145308	10,86746	3,416363	8,289679	3,383414	11,33635
2/23/2020 1:36:00 AM	32	4,932513	23,83558	8,839108	8,034027	9,947711	14,90792	11,50316	11,36439	6,548822	8,909289	10,12171	13,19953	6,650434	9,569036	8,698054	6,734499	7,539788	8,356337	6,989528	6,024052	7,038987	7,122155	6,693952	5,40368	8,430799	7,430165	6,667013	4,624088	10,11349	16,34505	18,54146	15,77324	8,627251	11,79128	10,93273	9,918975	5,614155	15,72268	16,14528	17,6347	14,09054	9,898942	10,82718	13,23131	3,158226	4,859293	8,860728	6,780643	12,5755	12,61294	10,78788	8,086455	11,11357	15,37349	11,35389	13,85638	7,094317	9,770668	13,30398	12,21748	15,27817	13,2847	11,90139	16,0512	9,041639	14,26482	30,13823	11,23011	8,93844	11,82699	18,52758	6,643733	9,744488	11,79094	7,07318	9,487595	9,361876	10,96568	11,67938	12,04507	4,631687	9,536086	6,338763	13,10683	9,984873	16,65603	10,44741	19,25536	11,20448	11,62377	20,27091	12,77893	11,09513	12,28428	26,40908	10,43898	6,053756	9,868411	3,668905	7,66219	9,641912	13,35682	11,60381	11,08166	20,52988	11,15537	15,40147	16,10218	14,62803	11,90104	9,148637	14,20542	12,8527	16,19584	14,21398	14,7762	5,347383	6,318799	6,390708	9,626022	7,925233	5,406305	8,906112	5,133731	13,15001	8,013651	9,765417	5,845421	13,73356	10,0717	7,387199	7,26072	11,86243	13,51659	12,04679	13,67733	11,51663	14,94094	10,92679	8,708073	3,031816	8,219427	9,161486	4,961801	6,605949	6,178507	5,631907	6,542605	7,227772	8,156913	8,049777	8,375814	6,116615	8,823772	7,720697	4,892035	8,655643	12,12264	7,250497	10,88293	7,530394	8,786403	6,856488	6,799639	9,246102	6,189351	5,643306	4,558673	14,72812	7,944574	5,124337	9,387987	6,979167	6,287371	4,133855	7,250497	9,594663	9,254878	5,235273	6,860425	10,5066	4,487387	6,902215	7,493093	5,807498	9,837948	2,810704	11,32619	3,565706	8,486821	3,795866	12,14771
2/23/2020 3:36:00 AM	34	5,085309	24,43434	9,478752	8,397298	10,0324	15,59716	12,45241	11,34194	6,942626	9,113409	10,73863	13,7728	7,253813	10,07502	8,979817	7,216581	7,102468	8,48233	7,987607	6,676269	7,835778	8,14448	7,065235	5,814199	8,905353	7,351971	6,582602	5,682955	10,91726	16,92135	20,98261	16,56955	9,29722	11,76952	11,39755	10,17138	6,024674	16,67385	17,55174	18,11236	15,75493	11,01058	11,2071	13,48558	3,283391	5,733588	9,718447	6,893513	12,82217	13,1804	11,91914	8,553342	10,79417	16,73305	12,65929	14,55777	7,960599	10,79617	14,05552	11,87908	16,10335	13,5836	12,46097	16,45378	9,025821	16,02889	32,13064	12,22238	9,041985	11,69002	19,63804	7,618812	10,84701	11,54931	7,793297	10,15045	9,733366	11,4774	12,50836	11,99381	5,199215	10,59696	7,440042	14,13406	10,84135	18,45684	11,35279	19,88927	12,39846	12,92192	20,74243	13,50312	11,67723	12,90361	27,78128	10,237	6,136163	10,61022	3,499944	7,468502	9,977689	14,20563	11,58999	12,2237	21,57852	12,43341	16,28903	16,24136	14,58651	12,67739	9,551213	15,24411	13,99439	17,56472	14,88879	14,2564	6,052719	6,791142	7,022132	10,46426	7,839578	5,451757	9,145185	4,770253	13,69067	8,278005	9,299225	6,667634	13,55783	11,10971	7,660739	7,57481	12,19959	13,86156	12,07864	13,92193	12,58717	15,68717	11,84799	9,186077	3,315304	8,847812	9,906679	4,917454	8,242016	6,184862	5,655946	6,64622	7,972066	8,109388	6,926047	8,734456	6,313896	8,627734	7,396317	5,038544	8,065388	12,19772	7,451716	10,70672	7,728642	8,519355	7,421669	7,097425	9,529246	6,070679	6,1745	4,826619	15,26995	8,248302	4,928161	10,5133	8,817626	6,771179	4,459826	7,34299	9,011245	9,928023	5,537756	7,408682	10,31229	4,755126	7,510569	7,924818	5,709342	10,7682	3,315719	11,27217	3,834135	8,750484	4,113962	12,6032
2/23/2020 5:36:00 AM	36	6,114266	26,93254	10,76288	8,867636	11,23646	15,82698	12,76042	12,81278	7,382709	10,22132	11,11461	14,65524	7,443703	11,27197	9,69061	8,417192	7,997832	9,664843	7,905477	6,343529	7,620193	8,160851	7,911279	7,120358	9,003716	8,137986	6,629987	5,237415	11,7231	17,626	21,2719	17,87737	9,909304	13,29382	12,50808	9,618839	5,914982	17,57211	19,60502	18,67409	16,27114	11,67648	12,05087	15,11584	3,365454	6,329714	10,59516	8,671805	13,47107	14,03673	13,0006	9,711057	11,28854	16,98545	13,27075	15,34897	8,948041	11,50448	14,15644	12,75185	17,13417	14,97237	13,63402	16,76834	8,996325	16,80427	34,44704	12,61094	10,22125	12,54449	21,04623	7,481074	10,58266	12,66157	7,682914	10,47656	9,847342	11,0264	13,15539	12,15814	5,671696	11,37282	7,363298	14,93209	10,96617	19,58354	11,78071	21,25014	13,21756	12,96454	21,33268	13,73259	11,81587	13,67885	29,2754	10,66009	6,366945	11,06336	3,899964	8,743921	10,30193	15,03122	13,15615	12,45607	22,89491	13,09392	17,66164	17,4158	16,62688	13,63312	10,1548	15,3536	15,2906	18,18972	16,29262	15,32652	6,547718	7,342575	7,27495	11,29614	7,831566	6,240744	9,188081	5,636604	13,45332	9,00116	10,10741	6,957407	14,8615	11,06695	8,26557	7,64879	13,00294	14,56876	13,49076	14,55501	12,78024	16,54993	12,47935	10,07509	3,143858	8,992112	10,63854	5,936671	6,309268	7,065444	5,015059	6,363009	8,371257	8,186201	7,479	9,470119	6,329231	8,950736	7,57626	5,10016	8,857828	11,7508	7,370137	10,8953	7,734582	9,051103	7,283033	7,733891	8,579728	6,017075	6,487	4,778612	16,8196	8,378439	4,907576	11,13153	9,244723	7,083471	4,759753	8,156567	9,760652	10,56857	5,708997	7,548077	10,75873	5,24819	7,785975	8,456359	6,948359	12,11725	3,668836	12,61363	4,083499	9,727149	4,232773	13,34957
2/23/2020 7:36:00 AM	38	6,314378	27,6222	10,05015	9,914414	12,19738	17,52611	13,28429	13,19525	7,880058	11,2567	12,0412	14,81281	7,386646	11,83728	10,46053	9,208803	8,088942	10,03233	8,665728	6,902423	7,943883	8,215281	7,934834	7,380223	9,233394	8,791929	7,479553	5,518209	12,83909	17,90002	23,43799	18,73729	10,03578	14,44857	13,80906	11,32364	6,642144	18,56246	20,22256	20,39442	17,35446	11,81877	13,86701	17,19558	3,692183	6,987732	11,43699	9,216125	14,80824	14,47033	13,11008	10,42143	11,8013	17,17099	13,87254	17,56307	8,888636	12,43203	15,4615	13,38901	17,12416	16,03759	14,77771	17,18246	10,12192	18,55403	37,32413	13,70082	11,03939	13,43377	23,31627	8,181366	11,91596	13,61613	8,038171	10,96934	10,60607	12,34914	13,75704	13,34301	6,237014	12,22418	7,315152	15,01934	10,83907	20,99456	12,80594	21,50869	13,47314	13,67526	21,83998	14,8738	13,04853	15,01844	31,83231	11,15281	7,782314	11,70562	3,490481	8,553134	10,40679	15,4003	14,23775	13,55997	23,83393	13,38355	18,14773	18,5923	16,49384	15,04614	10,23237	16,27874	16,07151	19,11341	17,51962	15,74367	6,624807	7,546557	7,376354	11,81117	7,952794	5,973005	10,02459	5,628247	13,94632	9,521581	9,746354	7,054252	15,99138	11,75716	8,96987	8,021246	13,42306	15,95408	13,3946	15,66424	13,99287	17,45703	12,92254	9,652341	3,184268	8,810857	10,80764	5,863244	6,717438	6,991255	4,788282	6,454673	8,476114	8,666073	7,722218	8,470796	6,744171	8,48392	8,3104	4,918077	9,042192	11,36294	7,754615	10,55869	7,516302	9,142629	7,547318	7,265417	8,908463	5,939434	5,171171	4,975962	17,09286	9,041087	4,853007	10,6994	10,31602	7,721183	5,397533	8,012683	9,531388	10,72019	5,94054	7,846762	11,19564	5,143126	8,210586	9,803548	6,77035	12,86569	3,967866	12,34175	3,816313	10,90718	4,395515	13,86163
2/23/2020 9:36:00 AM	40	6,678065	29,01539	11,23916	10,25634	13,28381	17,8125	14,0674	13,68016	8,586911	12,44329	12,91853	15,27299	7,650863	12,33519	10,25759	9,904813	8,4652	10,48478	9,58361	7,310386	8,613298	8,68645	8,091222	7,839647	9,94018	8,895129	8,019382	5,79845	13,87219	19,08564	23,64977	19,914	10,7331	14,93472	14,42577	12,18688	6,91534	20,20357	20,88791	20,74333	18,82861	13,27987	15,60801	16,94642	4,216954	7,596086	11,99823	9,510596	15,6585	15,4177	14,08157	10,48402	12,36206	18,49152	14,78697	18,87282	10,00656	13,45208	15,7903	13,22654	18,60867	16,13437	16,31479	18,54277	11,53218	19,52586	38,85147	14,86199	11,09824	14,11617	24,45078	8,723544	11,13499	13,78136	8,097853	11,89945	11,23446	13,45802	13,84664	13,93478	5,883413	12,10938	9,151815	16,08028	12,99548	22,01978	13,31468	22,14046	14,23512	13,87862	24,30793	15,63958	13,34597	15,51766	33,29396	11,98304	8,700541	12,47051	3,74703	9,153267	10,9652	17,08872	14,2115	14,20128	24,87774	14,12363	19,81861	18,63001	17,50166	16,67972	11,28986	17,60099	17,44716	20,82477	18,5597	16,85144	7,50677	7,696314	8,162439	12,09452	8,715669	6,356791	10,19887	6,228241	14,24134	9,335488	9,858395	7,209536	17,11027	12,81236	9,218682	8,48765	14,25509	16,77146	14,03784	16,82022	13,71609	18,45256	12,91038	10,64441	3,842216	9,06561	10,80467	6,326398	6,538599	6,734431	5,292675	6,929569	8,378856	8,633468	7,978212	9,022092	6,68214	8,790547	8,204369	4,823649	9,444284	11,94187	7,262516	10,49735	8,108008	9,074521	7,50739	7,356738	7,339674	5,837063	5,635085	5,28563	18,79317	9,707808	5,282383	12,40619	10,0161	8,661653	5,531747	8,636578	10,01996	10,78933	6,261881	7,716414	12,05777	5,839205	8,506923	10,01865	7,439075	13,77438	4,179654	12,79827	3,938509	10,68489	5,298547	14,77053
2/23/2020 11:36:00 AM	42	6,817805	30,68675	11,28412	11,1457	13,9555	18,30833	15,21483	13,92656	9,08723	13,02532	14,57511	16,5004	8,226888	14,13461	10,60973	10,69864	9,257018	11,376	10,66886	7,041059	9,910478	9,652341	8,460847	8,504296	10,60442	9,523514	8,214315	6,066879	15,45721	19,36485	25,45265	21,55207	11,84613	14,53712	15,15818	12,94734	7,475616	21,96431	21,54447	22,32565	19,73088	13,36407	15,36023	18,59271	4,444283	7,702531	13,47929	10,21282	15,81468	17,20615	14,36692	10,73455	13,26274	20,49845	14,6904	19,65103	10,50495	13,77998	17,01668	14,48303	20,20046	17,83322	16,35202	18,80768	12,01067	20,9451	40,28625	17,00597	11,96632	15,02031	26,40176	9,775987	11,61631	14,79118	9,092203	11,7468	12,13024	13,54478	15,6612	14,80396	6,242748	12,87646	9,510251	17,23358	13,58795	23,82425	14,35897	21,4957	14,98867	14,56088	26,97564	16,90222	14,14249	17,27281	35,4805	13,11733	9,006963	13,22419	3,96455	9,63521	11,19833	17,41649	15,89916	15,22394	25,5084	14,68957	21,66549	20,43076	18,46624	17,39494	12,20249	20,39781	17,83315	22,13583	19,75499	17,75793	8,618617	7,683396	8,839591	13,14517	8,860455	6,606363	11,16683	5,320029	14,5338	10,39353	11,47008	7,845795	17,31764	12,6251	9,742278	8,671391	14,62955	17,92648	15,80142	17,28876	14,91745	19,11155	14,04461	11,07841	4,229111	9,328857	11,27729	7,322958	6,299528	6,424417	5,880305	6,638761	8,373399	8,971112	8,735564	9,127639	6,823746	9,219096	8,298795	5,291155	9,981626	12,53592	7,494543	11,57777	8,328498	9,424734	7,486529	7,212852	8,351087	5,89716	5,690622	4,956275	18,97263	10,40202	5,401816	13,76271	11,78748	8,532134	5,183121	8,916474	10,82511	10,9728	6,143968	8,62974	13,6401	5,915189	8,579453	10,35118	8,089149	15,30332	3,989694	13,5215	4,836912	11,37379	5,913669	15,34773
2/23/2020 1:36:00 PM	44	6,908364	33,34114	12,06786	10,75148	14,93769	19,77827	16,09361	14,89556	9,641426	14,06872	14,92188	16,91285	8,409247	13,7567	11,17782	11,6849	9,536983	11,88888	11,63807	7,675868	10,38365	9,148776	9,058424	8,022078	11,252	10,7206	9,58285	6,567681	17,07719	21,09382	27,78176	23,32428	12,20871	16,53963	16,764	13,77397	8,063869	22,05163	24,6857	24,46204	19,96284	14,72522	17,88254	19,28292	4,876976	8,404966	13,89326	10,92583	17,95943	18,07305	15,49003	11,91444	14,05483	21,28067	15,09374	20,5582	10,59682	14,21122	18,67326	15,72993	20,79783	19,08453	17,28648	19,99779	13,53352	21,05154	42,47023	17,55153	12,32006	15,87561	28,18385	10,20992	12,2659	16,27273	9,636867	12,27854	13,63375	15,11149	16,31763	16,62584	6,152119	13,80098	9,149329	17,52314	13,77466	25,57119	14,89597	20,68607	15,47075	16,30533	28,16935	17,53344	15,20046	17,89159	36,88765	13,75311	9,528971	14,02002	4,354139	10,18208	11,79031	18,09219	16,68774	16,06626	29,1847	15,47303	23,15629	21,48085	20,92638	18,62048	12,79164	21,01266	18,0629	23,12223	21,01404	18,17011	8,581454	8,103034	8,832202	13,727	9,020709	6,844952	11,19163	6,182788	14,4007	10,65719	11,70355	7,911832	18,23013	13,23055	10,11474	9,265586	15,66534	19,01083	15,82601	17,88282	15,23472	20,05961	15,22125	11,09713	4,692129	9,622016	11,89952	7,617085	6,662592	6,75239	4,859085	6,266787	8,428935	8,845395	7,939115	9,421626	7,518167	8,92946	8,764574	5,235066	10,03751	12,75061	7,469261	11,37399	8,00985	9,044195	7,290146	8,011992	8,990175	6,109361	5,694008	4,943496	21,28696	10,14989	5,991932	14,99551	11,53563	9,432955	5,358988	10,71432	11,27542	12,6499	7,236269	9,453056	14,23229	6,446383	9,043365	11,32813	8,896855	16,27956	4,270903	13,88442	5,151207	12,49088	6,277699	14,76051
2/23/2020 3:36:00 PM	46	6,859389	33,50954	13,14731	12,09162	14,96063	22,21423	16,58171	15,6565	10,13746	13,62663	15,49597	17,25319	9,627406	14,10388	12,28808	11,26672	10,48837	12,46381	12,34935	8,482744	11,26824	10,49141	9,490842	8,171074	10,76889	11,37641	10,51848	6,710599	17,30907	22,82017	30,17152	24,75202	12,70004	17,04182	17,50228	14,26579	8,693289	24,33286	25,83106	26,44459	20,34552	15,83637	18,18911	20,51897	4,953788	8,208443	13,89085	11,54364	18,77618	18,94956	17,65307	11,83563	14,55232	23,31462	15,65857	21,21194	10,89757	14,56966	19,74532	16,39941	22,81022	20,68613	18,87931	22,39155	14,2298	22,3709	44,59149	18,12044	12,92081	16,63786	29,69455	11,13001	13,76913	18,21135	9,760099	12,61308	14,32154	15,27071	17,3693	17,25312	6,725175	14,65289	9,921945	19,48884	14,57636	26,71896	16,19163	21,82368	16,32944	17,39494	29,84797	19,24099	16,23031	18,3602	39,06816	14,85798	9,356902	14,31331	4,501616	10,51234	12,49061	18,92241	17,9052	17,19766	30,36279	16,4439	23,96897	22,1913	21,73809	19,70505	13,83593	22,57419	19,89355	24,46591	21,63551	17,88157	9,35856	8,800979	9,062708	15,44803	10,19189	6,842534	11,30167	6,225824	15,75182	11,0016	11,67751	8,566258	18,38845	14,20383	10,33274	9,408433	15,88562	20,07965	16,83072	19,68957	14,9073	21,18686	15,53734	11,94069	4,818882	10,56476	12,2304	7,425536	6,953194	6,569546	4,863989	6,40556	8,557071	9,456442	7,999143	9,78856	6,887779	9,438342	8,786541	5,701122	9,714302	13,35613	7,632073	11,96003	8,07347	8,645695	7,971927	8,216249	9,67258	5,805289	5,465089	5,088556	21,31058	11,94698	6,330474	15,94123	13,40579	10,95387	5,903238	11,3092	12,97704	12,89712	6,727109	10,45369	14,88195	6,250968	10,07522	11,19598	8,752212	16,65652	4,336041	14,79892	5,654081	14,04979	6,783751	17,04721
2/23/2020 5:36:00 PM	48	7,734651	35,66652	13,50823	13,06559	16,31832	22,22632	18,00508	16,59911	10,7617	14,86931	15,75707	19,01912	10,65532	15,03005	13,30218	11,99029	10,665	12,18425	12,87121	8,663724	12,12492	11,09382	9,794431	8,937818	11,57079	13,04805	10,6154	7,944022	18,49304	23,91986	31,20172	26,51884	13,34729	18,84167	19,56399	15,12703	9,482896	26,47795	27,47596	26,98186	21,59718	17,26093	19,87974	21,164	5,51586	9,411335	14,95565	12,73147	19,24224	18,89471	17,63781	13,18682	15,13249	24,2881	17,33463	24,24493	11,60712	16,00153	20,07101	16,98428	23,92428	21,38822	18,35468	23,13115	15,64524	24,52206	48,15699	18,82578	13,55921	16,90408	30,99656	11,87279	15,69636	18,40358	10,12185	13,4585	14,83028	16,68532	19,25605	18,85175	7,357634	15,86138	9,678658	21,90166	14,8671	29,50749	17,37656	22,72982	17,67186	18,1958	32,11421	20,19735	17,18032	19,63459	40,94524	16,51995	9,483173	16,03801	5,071356	10,72081	13,68597	21,31756	18,66669	18,29638	32,15137	17,50062	24,74	23,76865	23,32339	20,04283	14,76639	24,31124	21,7756	26,37904	22,82431	21,33483	10,24577	9,009381	9,588653	16,04471	10,68033	6,958997	12,18177	6,463998	16,02233	11,77892	12,39887	9,167357	18,32214	14,93307	10,52525	9,844786	16,09665	19,99282	17,25292	20,08151	16,49025	21,53328	16,43119	12,74812	5,000069	10,8392	12,523	7,680772	6,776498	6,113852	5,031568	6,115371	9,083776	9,002197	7,912315	9,524895	7,981252	9,380803	8,821495	5,747058	10,11142	13,7185	7,874599	11,61659	7,904509	9,78987	7,888207	8,43902	8,577171	6,298146	6,040838	5,192032	22,55478	12,94451	7,22791	16,14411	13,5351	10,76978	6,514838	12,11753	13,84685	15,2017	7,865067	11,33441	16,08643	6,586815	9,945775	11,88018	9,966707	17,93152	4,732262	15,64842	5,973627	14,68798	7,170577	16,97834
2/23/2020 7:36:00 PM	50	7,590352	38,01068	13,32049	13,23946	16,83963	23,74164	19,14263	18,05289	11,73733	16,15709	16,77809	21,22071	11,11751	16,32501	13,75138	13,15236	11,73933	13,23739	14,11396	8,575101	12,88033	11,91686	10,94351	8,920895	11,54074	13,37478	10,98088	7,524038	18,38542	25,34759	34,42978	27,54683	14,6598	19,18014	21,51477	16,66148	9,522339	28,88276	28,24305	28,65047	23,32339	19,20279	21,17913	21,49874	6,047538	8,815827	15,77082	12,62517	20,81558	21,5118	18,63775	14,07818	15,91795	26,96611	19,61967	23,1078	12,61473	16,9963	20,96112	18,75905	25,10251	22,64561	20,02314	25,24405	16,3074	27,14882	49,04393	19,73489	14,43434	17,93331	33,02325	13,76775	16,1879	20,04939	11,32274	14,89431	15,71273	17,62268	20,35119	20,27416	7,470989	16,89185	10,85924	22,50083	16,75515	31,51062	17,90416	25,12337	18,59168	18,30038	33,00439	22,02655	17,12098	20,47946	41,79943	17,13424	10,09795	16,68332	4,691852	10,67618	13,93091	22,58932	19,77716	18,64784	33,52157	18,57848	25,49382	26,08691	24,19513	20,41425	15,44706	24,55536	23,05289	27,71518	24,96132	23,41304	10,05961	9,254048	10,68841	17,65287	10,92037	7,794956	11,84205	6,535008	16,97039	12,48681	12,79489	9,194022	19,39524	14,87677	11,2806	9,856185	16,76393	21,27238	18,28263	21,74859	17,3807	23,14344	16,70998	12,81761	4,628854	11,57866	13,51024	8,536486	7,670688	6,896137	5,225327	6,40252	8,756837	9,170742	7,780241	9,862399	7,439144	9,431436	8,705516	5,681159	10,81206	13,84477	7,800066	12,13141	8,328498	9,20452	7,749711	8,281734	7,664885	5,723019	5,847287	5,359127	24,96318	13,38328	7,260514	16,84157	14,48538	10,86787	7,105023	12,56583	14,53215	15,43877	7,495234	11,48527	16,4343	6,940898	11,32598	12,68312	10,497	18,59458	5,364031	16,38919	6,511521	14,58174	6,956164	18,07934
2/23/2020 9:36:00 PM	52	7,820651	40,02425	14,05186	14,07832	18,6209	26,73236	20,432	18,79511	12,22639	16,18991	17,09777	22,91736	12,21112	16,8587	15,15355	14,29688	12,28683	14,21654	15,86967	10,06521	13,2684	12,85118	11,35203	9,793947	13,05848	13,54885	11,57486	8,346112	19,02064	26,84702	34,93258	28,90923	16,02371	20,36562	23,03589	16,73347	10,57589	30,80481	30,2772	30,0677	24,82834	20,57948	22,85325	21,53135	5,751478	9,008484	15,51558	13,98631	21,58578	22,58137	19,55031	15,54246	17,95624	27,90693	20,92603	24,6493	13,67187	18,20084	22,47859	20,37584	24,94073	23,34397	20,92962	27,3233	16,83238	29,3634	50,95567	21,58889	16,08864	18,76907	35,86953	15,0268	17,13369	20,67888	12,83909	16,2118	16,42283	18,81742	22,07532	21,49239	7,603062	17,41752	11,66625	24,3261	17,79979	32,92806	18,87683	26,78009	18,73874	19,83795	35,39436	22,97441	20,26643	21,41917	44,85584	18,49414	10,72433	17,35943	5,00525	11,13043	16,88992	23,18606	20,97349	19,67838	35,07405	19,24907	26,87113	27,92883	24,26386	21,51104	16,15516	27,03774	24,98715	28,49822	26,79418	24,23008	11,08394	10,24073	11,30153	18,43342	11,16732	8,347631	12,40385	6,900006	18,86252	13,00612	13,59997	9,897491	20,96921	15,73462	11,49273	10,33067	18,02553	21,96079	17,69756	22,18495	18,14718	24,73254	17,61888	13,78613	4,571176	12,11539	14,73827	8,652465	9,059393	6,608781	5,151968	6,105493	9,598945	9,437031	8,59534	9,937762	7,963224	9,43489	9,817294	6,431117	10,11045	13,78661	7,992857	13,07098	8,663861	9,180827	7,3595	8,488616	8,397091	5,993452	5,685165	4,905849	26,50116	13,84961	7,919291	17,69984	15,76833	11,63047	7,58745	14,23485	14,98867	16,64159	8,069463	12,22984	18,43584	7,741698	12,66654	13,39916	10,52746	19,45036	5,418325	17,91142	7,106957	16,21671	7,582201	19,63473
2/23/2020 11:36:00 PM	54	7,863824	44,14277	15,49825	15,7617	18,69004	26,14328	20,92707	19,48877	12,77057	17,08845	18,31606	24,36761	12,58945	19,10146	16,77567	14,42011	13,49739	14,83249	16,37606	10,44713	14,95178	13,24409	11,81007	11,00174	14,14139	14,09054	11,38691	8,984513	20,46598	29,5555	37,3959	30,18485	16,94532	21,32295	23,9899	17,64658	10,81054	31,49909	32,39908	31,56043	26,48541	22,66053	22,47051	24,26151	6,138027	9,762794	17,00735	14,54127	22,83951	23,75021	20,85247	16,099	19,02278	31,43575	21,26872	26,2107	14,65082	19,3826	23,50002	22,29401	26,46621	24,19305	21,41993	28,44158	18,24195	31,81207	51,87777	22,74259	15,65325	20,10465	37,95935	15,31409	18,63264	21,6465	14,03135	16,7984	17,85781	19,67817	24,13482	22,72187	7,656733	18,64328	12,16222	25,80729	19,32292	34,99738	19,89376	28,92234	19,89404	21,28005	38,07113	25,73684	20,9518	22,48342	48,11533	18,76105	11,18659	17,82832	5,656775	11,86526	17,98381	24,00061	22,16056	21,71378	35,78892	19,93997	28,27959	29,09662	25,62259	21,92936	17,30417	29,6272	26,38656	30,29178	27,82797	26,0597	11,57424	11,17547	12,03381	19,57836	11,74977	8,832753	14,54065	7,5344	20,10721	14,01097	14,81895	10,0496	21,66287	17,65128	11,83411	10,86877	19,45976	23,06111	18,98907	22,44688	18,92262	26,09548	18,35619	14,93859	4,597563	12,97372	15,1186	9,549347	7,458347	6,814973	5,086552	5,897642	8,871988	9,516605	8,333817	10,47428	8,003702	10,03882	9,910685	6,072198	10,86856	14,70249	7,917357	13,29673	8,967452	9,434336	7,83053	8,754905	7,947612	6,534179	5,950141	4,934861	27,49965	15,58756	8,252378	18,88781	15,82007	12,0966	8,748205	14,56192	14,60565	17,62296	8,025393	12,27985	19,56171	9,225727	13,42562	14,87442	11,38712	20,3259	5,640335	18,86736	7,737	17,24988	9,028308	21,19875
2/24/2020 1:36:00 AM	56	8,137088	45,58294	17,02869	16,51422	21,11613	27,76518	22,02628	20,69435	13,19422	17,41324	19,27629	25,67397	13,72727	20,4653	17,28759	15,84128	13,91958	17,18287	16,55103	11,05306	15,62687	13,89223	12,07601	11,99713	14,91317	16,15205	12,80711	9,636868	22,88517	30,27216	40,00766	32,91446	17,43313	22,55492	25,9786	18,21632	11,73768	34,12101	34,35048	32,06876	27,9367	22,53689	26,10598	25,53714	7,311422	10,45528	18,63147	16,554	23,55555	25,32618	21,82699	17,63152	20,32618	32,90078	23,73874	29,38972	16,28537	20,22546	24,27871	23,30266	28,38486	25,84294	23,59817	30,43995	18,03748	33,21265	54,76977	23,65682	17,20477	21,99388	39,43026	16,07572	20,09291	22,88075	14,17585	19,27097	18,31655	21,04367	25,05036	23,89527	9,000607	19,75547	14,05829	26,94076	19,98349	36,76703	21,67599	30,23693	20,08717	22,99459	40,30269	26,75785	22,83295	24,45292	50,93916	19,71389	12,30445	19,21944	5,849014	13,02905	20,216	25,63301	23,05102	22,7828	38,19857	22,53219	30,76736	30,83568	27,51664	23,04688	19,29335	30,88666	26,51664	32,61128	28,81452	28,11471	12,7991	12,04306	12,65874	21,44859	12,17272	9,140763	14,58409	7,061505	21,44901	14,84879	15,27865	10,15314	21,60491	19,56323	12,78107	11,7488	20,72827	23,49773	19,65441	23,91744	19,33038	27,03146	20,25192	16,38815	5,445127	13,8686	15,84805	10,72088	8,540493	7,392311	5,366863	6,498605	9,435511	10,14464	8,264396	11,15682	8,675812	10,43041	10,03758	6,271758	10,54667	14,81412	8,619377	13,49014	9,374516	9,422385	8,074713	8,131631	8,305565	6,315139	6,342146	4,891966	30,20847	16,43188	8,843667	19,30517	16,7086	12,78004	8,968212	14,92636	16,2491	18,75871	8,584148	13,24395	20,29426	9,478891	13,9162	16,0722	12,42312	20,19707	5,955598	20,64945	8,183369	18,2798	10,06182	21,59877
2/24/2020 3:36:00 AM	58	8,456082	47,99348	18,31206	17,8134	21,80855	29,04288	23,08038	21,32965	13,80713	19,43759	21,37758	26,61645	14,44477	21,19101	19,22932	16,65907	15,18388	17,75116	17,89256	11,80067	17,26348	15,2839	12,43085	12,57875	15,47193	17,34168	13,53359	9,650406	23,28443	32,9463	43,2052	35,68668	18,45242	24,61325	27,77188	19,22973	12,03698	36,01852	36,31197	34,11907	30,14389	24,50687	27,92289	27,33726	7,757722	11,31852	20,06106	17,86175	23,96676	26,63911	23,11761	18,20022	21,64056	34,70691	25,15874	32,5889	17,1234	22,78674	25,95083	24,64205	30,26049	27,79813	24,12094	30,65982	20,61374	35,71888	57,65942	24,6846	18,74537	23,73432	41,56277	17,16712	21,21947	24,50811	15,05243	19,29695	19,58637	22,95715	25,92099	25,00387	8,911293	20,10154	14,9848	28,9537	20,85806	39,88699	22,9617	32,56355	21,42642	23,80996	42,87301	28,72486	24,37486	25,92299	53,7844	21,24544	13,20326	19,58147	6,574865	13,37927	21,05465	26,14024	23,82101	24,36844	40,51759	23,41201	31,97848	34,07604	29,47074	24,64868	20,83962	31,64808	28,6191	34,32948	30,54998	29,47482	13,14186	12,66606	13,33948	22,08506	13,20175	9,897837	15,14962	7,351902	22,76518	16,12587	15,97577	9,977412	23,49601	20,13905	13,87606	12,84117	22,84683	26,88066	20,11142	25,29261	20,75597	29,40091	21,68249	17,61826	5,280863	13,48261	16,83383	10,85316	8,104623	7,385057	6,370745	6,353753	10,09056	10,21248	8,652673	11,466	9,107329	10,85447	10,60297	6,535492	11,28571	14,62886	8,202574	14,41963	9,633413	9,179238	8,094333	8,446342	8,635749	7,04334	6,015556	5,193828	31,46815	16,61403	8,606735	21,1763	18,96959	13,88939	9,918974	16,45274	18,62124	20,39739	8,951012	13,97015	22,31184	9,722867	14,48435	17,3939	14,19457	21,46324	6,795769	21,25387	9,716651	18,94846	11,1678	22,90085
2/24/2020 5:36:00 AM	60	9,60827	50,63364	19,6033	18,51763	23,67616	30,95622	24,9312	22,1806	14,52144	21,54502	22,84801	28,41788	14,79533	22,36896	19,85246	17,23046	16,68649	19,21433	20,15646	12,84662	18,62981	15,27479	13,77183	13,34542	16,71543	17,80919	13,84484	9,875387	24,90495	34,16584	44,11209	37,65874	19,34157	25,20032	29,36305	21,42683	12,54504	37,57882	38,89429	36,29959	33,26592	24,82379	29,79581	29,22075	8,40766	12,01605	21,58142	18,97982	26,63925	28,18261	23,76002	19,42273	23,01911	37,15973	25,88231	34,45734	17,78618	23,9432	28,21128	25,07108	32,37774	30,50633	26,51125	31,77097	21,87065	38,3504	60,29993	26,31424	19,30371	25,32563	43,11153	18,61185	21,92473	25,82656	16,34975	20,37895	20,15376	23,36898	28,00599	26,38518	9,493605	22,43942	16,73284	31,34477	22,2199	42,26113	24,17585	32,60071	22,70087	25,28708	44,93424	28,82121	24,56952	26,53542	56,68829	23,29127	14,42156	20,37481	6,501713	14,47364	20,95477	28,36836	25,37342	25,77586	43,02892	24,98577	33,68376	35,09022	31,08484	25,30138	21,9208	33,91309	30,97694	37,50649	33,72182	29,5577	13,33361	13,8476	13,94196	24,04786	13,92152	10,60794	16,49674	7,606308	23,66918	16,8701	16,01362	10,60469	23,76941	20,57015	14,50486	13,51417	23,9133	28,16741	20,97294	26,69561	21,84854	30,38082	21,52292	17,85201	5,81337	14,38253	18,17625	11,78216	8,834481	7,966609	5,463086	5,889838	11,26188	11,41323	9,144354	11,69782	9,50141	11,32702	10,03419	6,884257	11,14998	15,48153	9,112029	14,30731	8,67671	9,716236	8,104691	8,635611	8,44793	6,914787	6,729527	4,745041	33,15629	17,16422	8,951634	22,7352	18,93457	14,63286	10,03564	17,10454	17,7017	21,35603	9,970989	14,3158	24,03273	10,1941	15,75625	18,23815	14,72515	23,66276	7,059433	22,91453	8,978435	19,60986	12,33436	23,71346
2/24/2020 7:36:00 AM	62	9,263786	52,93386	20,90117	18,95329	25,44444	33,04646	27,30811	23,37733	15,28535	22,9539	24,4773	30,23403	14,79996	24,17848	20,76716	18,67139	17,04651	20,50018	21,21836	13,08266	19,84106	16,35479	15,45881	13,95626	17,73403	19,77433	15,35919	10,60393	27,23848	36,04353	46,90754	40,52829	20,32922	27,77527	31,46952	22,14163	13,11181	40,20046	39,42018	38,60708	35,74574	27,13977	30,11639	31,64512	8,950182	12,82031	23,29334	20,00014	27,99459	30,24619	26,09561	20,46986	24,56075	39,60157	27,40979	37,27592	19,28244	24,8825	30,84715	25,8008	33,51777	32,40288	29,40187	35,84342	23,8867	39,39476	62,23778	29,226	20,85634	26,62943	45,62935	18,40469	23,27234	26,54716	17,09494	21,89662	21,73664	24,89811	30,24577	28,37795	10,6967	23,27835	17,7895	33,71871	22,98796	45,50965	24,59612	34,85922	23,76831	26,98759	47,42727	30,79617	26,91072	27,61571	57,9805	26,47485	15,24688	21,12718	7,575087	14,98066	23,38438	29,57512	25,88376	25,95663	44,54907	26,43671	36,10674	36,43719	32,31488	27,03747	23,62712	36,85759	32,81561	39,66519	33,70399	29,98363	14,3281	14,89687	15,1836	24,84624	15,80439	12,18087	17,1176	6,908087	24,86454	18,83261	17,22397	11,35914	25,1358	21,31618	15,29502	14,20058	24,48973	29,31076	21,89365	28,12776	23,14745	32,2612	22,8507	18,51922	5,784152	14,93638	18,94963	12,16892	7,212921	7,733823	5,06134	6,536527	9,778335	11,10853	8,324629	12,13963	9,385015	11,59324	9,827586	6,81594	11,87396	15,18927	8,738189	14,73399	8,042524	10,02349	8,280006	8,755527	7,822723	6,663558	6,156679	4,707739	35,20011	18,33085	9,550731	24,50984	21,18224	15,01706	9,998757	18,3763	18,01517	23,05786	9,611518	15,00421	26,2797	11,49957	15,52083	18,82647	15,18968	25,03136	7,202213	23,58898	10,75548	21,27487	13,20395	24,80127
2/24/2020 9:36:00 AM	64	10,09678	56,19322	21,58302	20,34939	27,91224	33,41304	29,47882	25,68123	16,3322	23,63803	24,91504	31,18956	15,77276	24,85536	21,45053	19,98377	17,50642	21,57646	21,58502	13,82847	20,57451	17,9003	18,15546	15,00677	18,95232	20,90821	16,38801	12,11967	28,23621	39,44387	49,73171	42,54317	22,22093	28,19497	33,55956	23,75387	14,21951	43,4116	42,37048	40,74989	37,82618	28,19801	33,93416	34,65814	10,04518	13,41374	25,33046	21,10349	29,69841	30,86055	27,40751	22,68464	25,60828	42,49772	29,35207	38,36283	19,95123	26,30505	31,75944	27,17106	34,82358	34,46031	31,52216	38,49891	25,73435	41,27977	64,98087	30,22567	21,31631	27,7578	48,43557	20,85205	24,57601	30,65236	17,58669	21,1544	24,26973	26,20973	32,50297	30,68551	10,16088	25,17034	17,6454	34,50901	24,14325	48,18524	26,88453	38,16313	26,78106	29,04827	50,96299	31,79674	28,39039	29,69703	59,38246	27,86106	16,72428	21,98048	7,552429	15,89212	23,31614	31,05465	28,58305	27,06655	47,46111	27,7323	39,21682	38,46831	34,51094	29,25902	25,8046	37,35017	35,19093	41,94297	36,98366	32,51879	14,76314	15,82366	15,54915	27,62137	15,90406	11,80724	17,84966	7,858229	25,7177	19,28264	18,10442	12,00024	25,88396	21,5739	16,78513	15,34317	25,98778	31,19709	23,87213	29,77751	24,95296	34,0462	23,56108	19,86813	6,722618	15,92596	19,10422	13,02484	7,496131	8,235314	5,236379	6,644701	10,30829	11,49315	8,819838	12,52735	9,265101	12,32669	10,10969	7,087478	11,89821	15,89847	9,047165	15,03474	8,446273	9,844234	8,001837	8,541322	8,139712	6,865192	6,458057	4,777713	36,59227	20,63764	10,37308	25,88252	22,11566	15,31361	11,67737	19,60793	21,03759	25,35139	9,88934	15,86248	28,78129	12,36641	16,47001	20,03378	17,33898	26,58695	7,894839	25,13228	11,01335	23,26591	13,88152	26,07185
2/24/2020 11:36:00 AM	66	10,26173	59,91241	23,18537	21,17685	28,74102	36,12145	30,35188	28,12715	16,6025	24,86137	25,65829	32,11539	16,30291	26,05016	22,2992	21,18652	18,3381	23,04915	22,51071	15,32956	21,94981	19,18256	18,37015	15,22816	19,65241	21,35962	17,06924	12,50884	30,23327	42,16216	52,9807	45,72626	23,192	30,409	35,38309	25,5448	15,68821	45,70285	44,34343	42,50125	39,93375	30,432	36,13161	36,82734	10,32044	13,51024	26,38408	22,1913	31,97322	32,80801	29,76873	24,18532	26,65596	45,75121	30,77724	42,02448	21,08208	28,75263	33,51079	28,60004	35,96499	37,52073	33,12292	41,51291	27,98132	43,97795	67,16104	32,88759	21,54689	29,19685	49,96028	20,90994	25,52649	31,59048	18,70386	23,68528	25,04283	27,48598	34,63922	32,07975	10,81848	27,50256	19,45251	37,00182	25,03806	51,65099	27,5659	40,70721	28,50575	30,41597	54,16902	33,01399	30,88327	32,31529	60,78318	29,33106	17,65549	23,14642	7,954037	16,73623	25,2991	32,56196	31,60546	29,9484	51,63303	29,54389	40,29461	40,1195	36,7354	31,35182	28,10158	40,48727	37,03871	46,57452	38,20326	35,51959	16,73035	16,64187	16,5893	28,83531	16,5426	12,51796	18,43819	8,164927	26,24399	20,08517	19,4621	12,96827	27,37525	23,11872	17,70343	15,42807	26,95119	33,4681	25,21068	32,19482	26,12449	35,18989	25,70292	20,14285	7,719524	17,04327	20,26816	13,65129	7,797303	9,270211	5,27658	6,310925	10,08994	11,61493	8,728655	12,49779	9,826757	12,53592	10,57955	6,471388	11,76551	15,68903	8,838902	15,00276	8,992389	9,909028	8,04874	8,993217	8,496422	6,914028	5,813924	4,769769	38,73439	21,28399	10,16689	26,8788	24,56945	16,35679	12,19565	21,18072	20,85848	27,84939	11,50738	16,52941	29,5613	12,62593	17,51319	21,17298	18,01206	28,87703	8,971389	27,43466	12,68437	25,28908	14,51944	27,59456
2/24/2020 1:36:00 PM	68	11,22769	62,69915	24,81992	23,06698	31,5835	38,61447	33,42002	29,88548	18,14427	25,96347	26,81919	34,39089	17,07422	27,61011	22,79143	22,90686	19,81094	24,45044	24,84652	16,34968	22,85851	19,73371	21,22873	15,63875	20,83167	23,49608	17,6843	13,29686	32,0747	44,44139	54,71563	47,62703	23,56654	32,76152	37,83896	26,21974	16,61382	48,85907	46,31569	44,43357	40,91491	31,92937	37,5098	37,823	10,55005	13,61116	28,38514	23,37968	34,64702	34,29722	31,95989	24,65731	28,43301	49,31041	33,98023	44,40491	22,57336	30,91982	34,07286	30,65118	37,97759	39,89383	35,81296	44,49347	29,58036	47,90548	70,44527	34,51233	22,70156	30,31857	52,3425	22,38596	28,80063	32,69811	19,99537	25,07433	27,00231	28,81231	37,44999	33,26453	11,42497	29,35504	19,73689	38,74351	26,57287	54,2756	30,04269	42,42278	29,14671	32,96053	59,61628	35,409	31,82893	33,16133	62,29477	32,19904	18,92386	25,27645	8,63043	17,11621	26,77021	34,55909	33,36165	31,83273	55,05796	31,08726	42,08555	41,82105	38,74683	33,17328	29,73074	41,64249	39,33584	46,52596	41,69741	37,73755	17,71048	17,76145	17,61757	31,45764	17,29726	13,22212	18,85431	9,221029	28,64093	21,42981	20,47939	13,86197	29,60219	25,26443	18,84933	16,12698	27,70972	34,99144	27,22328	33,6754	26,87196	37,26079	27,3394	21,85752	8,342796	18,57013	20,19348	13,5112	8,533794	9,152369	5,378122	6,138027	10,56912	12,19973	8,991146	13,18827	9,75098	12,60569	11,45985	7,467396	11,33524	16,22879	8,953706	15,33378	8,834343	9,93873	7,943745	9,010417	7,923298	7,321852	6,871271	4,987497	39,67955	22,9941	11,41751	29,04937	25,75831	18,38369	12,9407	22,46401	22,73541	30,11563	11,46904	17,79737	31,77401	13,3984	18,69847	22,93739	19,61304	29,14138	9,202242	29,56579	12,85809	26,32232	14,89038	29,17965
2/24/2020 3:36:00 PM	70	10,46101	64,01608	27,33629	23,3095	33,44289	40,93633	35,60538	31,58413	20,16178	27,22508	29,09006	36,1064	18,07637	29,50155	24,49879	24,82793	21,33048	24,87794	27,65079	16,23439	24,41251	21,54088	20,90041	17,43334	22,04417	26,02412	19,45727	13,43522	33,97823	46,28585	59,53208	49,20576	25,47041	34,78006	40,36617	28,74993	17,22232	51,76738	49,58907	46,50413	44,15278	34,24072	40,16972	40,86249	11,10073	15,04677	29,6281	25,12206	37,97006	36,60692	34,1101	26,63365	29,98971	52,25672	35,07143	46,37082	23,14773	32,88627	36,88371	31,46054	41,5437	41,13616	38,39785	46,73713	30,09934	50,84742	73,33906	34,73516	24,51502	32,33995	54,85564	24,63258	30,02044	34,57297	21,47028	27,45738	28,53296	30,25738	39,90868	34,58858	11,4229	31,37696	21,43671	40,77262	29,17613	57,33485	31,39686	45,63937	31,57901	34,8474	62,94817	38,21169	32,75966	35,19424	64,12164	32,9912	19,61621	26,69775	8,845186	17,93635	27,97131	36,00464	36,52354	33,76575	57,92696	32,35764	44,77288	42,62648	40,95795	35,15038	31,83383	44,27608	41,85821	49,86033	44,3464	41,09548	18,20658	18,81645	18,51037	34,47889	18,79607	13,90197	19,91165	10,4139	29,20252	22,98471	21,00285	13,89845	31,8368	25,97943	19,34005	17,53212	28,27745	37,13645	29,12598	35,18899	28,24796	38,11533	28,65212	22,83544	8,674983	18,98327	21,2183	13,94763	8,162439	9,805898	5,657328	6,230037	10,78981	12,15227	9,796846	13,14365	9,801822	12,78349	12,25782	7,559889	12,11925	17,3577	9,8997	15,42869	9,697998	10,45825	7,908862	9,691714	7,391412	6,93033	6,487415	5,568634	41,8156	24,06153	11,91078	30,42779	27,10254	19,13379	14,61283	24,20418	24,45547	31,75536	12,38513	19,40574	33,43184	14,61179	20,16039	24,26151	19,55432	29,7056	9,985287	31,56312	13,30025	27,93442	16,63496	31,02163
2/24/2020 5:36:00 PM	72	11,7383	67,53655	27,88351	23,81915	35,45473	42,79275	38,08266	33,5396	20,53942	29,97651	30,74533	38,66932	19,78296	31,04885	26,26236	25,43656	23,06808	27,32669	29,31753	17,7399	25,60276	22,63373	23,5769	18,81196	23,49932	27,79537	19,87048	14,10277	34,82303	50,52429	62,46096	52,27584	28,05551	35,99117	42,40115	29,36333	17,78825	54,75699	52,12658	48,93824	45,6735	36,77898	42,71745	41,30181	12,41283	15,9757	31,87728	25,83982	40,86649	38,1096	34,9533	28,2121	31,88494	54,38157	38,47908	47,20725	23,80872	34,77875	38,9028	33,93534	42,39909	43,61033	40,2082	47,93732	31,86036	53,77039	76,45315	37,79723	26,5998	34,91801	57,52555	27,39134	31,51235	35,43912	22,95162	29,35131	30,10976	32,56321	43,5579	36,42649	12,98305	31,9094	22,02759	43,13412	31,53314	60,56539	32,50602	48,86556	32,81057	36,27811	63,81776	40,56808	36,25476	36,6961	65,31596	35,43752	20,38731	28,07057	9,002334	18,22737	31,01687	38,68162	38,5246	36,11827	60,12296	34,7972	46,47574	46,33876	43,27247	38,07113	33,04383	45,76875	44,1753	52,88358	47,74052	43,3991	19,77606	20,30463	19,48352	37,177	20,01707	13,74731	20,61505	10,44285	31,48804	23,61931	21,79294	15,45646	33,19429	27,90727	20,04856	18,60805	28,84118	38,35751	31,40342	37,04541	30,21725	40,11536	28,54429	23,99867	8,821148	20,89108	23,15076	15,26173	8,432873	10,16461	6,202545	6,577697	11,41185	12,49447	9,74207	13,66221	10,1597	12,79302	11,32136	7,705709	12,95963	17,37359	9,26883	16,2625	9,066988	10,41086	8,429556	9,078595	7,592631	6,885983	6,186105	5,712105	45,01064	26,23391	12,62848	31,25159	29,28009	20,47538	16,17581	25,59799	26,36778	33,17453	13,91198	19,83304	35,04477	16,01866	21,69292	26,39154	19,76818	31,33793	10,27465	33,19277	14,48835	30,90138	17,13991	32,391
2/24/2020 7:36:00 PM	74	11,89628	70,10589	29,09766	23,92552	36,32598	44,45409	39,23968	35,65829	21,42573	30,61436	32,16754	39,64211	20,84853	32,91128	28,01123	26,14383	25,78926	29,46259	32,19862	19,20887	26,64511	24,11023	24,17295	20,08614	24,23374	28,80664	21,11855	14,96332	38,23276	53,94079	67,38444	55,01057	28,93713	38,53124	45,27831	30,84211	18,33244	57,49013	57,47983	51,44997	48,93118	39,72459	44,50618	43,10255	13,66628	16,46862	33,67754	27,74543	42,37165	40,06507	36,49529	30,63764	34,90855	57,35474	40,99372	51,96632	26,05527	36,04995	40,95616	36,15758	45,05671	47,12789	41,63109	50,08421	34,00731	56,92675	77,7551	41,0168	27,75807	36,29456	59,87297	28,72845	33,51376	38,1612	24,42681	31,32377	31,3331	34,57533	46,64497	40,42171	12,64955	34,14995	22,55878	47,34203	33,52302	64,27436	34,29695	52,24952	33,71097	38,30053	67,85409	41,50745	37,47168	38,35675	68,48427	36,5417	20,97031	29,31808	9,782066	18,31551	35,16081	39,72832	40,93923	39,26082	62,25755	36,8645	48,51971	48,61627	46,00147	40,0724	36,34242	48,99018	47,39211	54,98854	49,92326	46,96287	20,85661	21,69865	20,57734	40,1356	21,50033	14,91048	21,75163	10,95656	33,53324	24,65711	22,68236	15,69587	35,61526	28,48523	21,52976	19,38999	30,95457	42,75441	32,90499	37,70012	32,11614	42,18799	29,75381	24,63659	8,785919	21,81553	23,78046	15,89792	8,67298	10,26801	5,350285	5,909455	11,21526	13,52557	9,821025	13,89451	10,9786	13,17867	11,45391	7,908308	13,4346	18,32691	9,380527	16,67406	9,527795	10,92638	8,463819	8,66041	8,169554	7,095767	6,403073	5,449063	45,76799	28,13999	12,86189	33,42949	31,29718	21,81	16,60533	26,96031	28,40552	34,06326	13,47736	21,16386	35,77047	17,84282	24,15216	28,56951	21,56381	32,72636	12,00397	34,98632	15,71646	34,33307	18,5952	34,20722
2/24/2020 9:36:00 PM	76	13,08024	73,37403	29,54023	26,67834	38,79166	46,93137	41,0284	37,82445	22,85616	32,3376	35,01741	41,00423	22,14723	35,04773	30,3909	27,70288	27,2516	30,33772	34,03335	20,21089	28,82218	26,62308	25,02549	22,03533	25,66507	30,13076	21,99581	16,03345	39,84368	57,84987	71,63413	57,83634	30,3259	40,43718	47,49849	32,78487	20,35899	59,93652	60,50557	52,99479	53,15042	42,61294	46,17236	45,73538	14,99178	17,82342	35,15328	29,74774	44,31746	44,02195	39,07659	32,53475	37,98906	60,734	43,13923	56,13631	28,34701	40,29302	43,46402	38,91191	48,09515	49,22379	43,47757	52,32972	35,98088	60,34014	80,40562	43,53069	30,32604	39,92029	63,17888	30,5723	36,13603	40,93031	25,66285	34,41721	32,45151	36,7019	48,83317	42,56121	13,96255	35,02694	23,84933	50,62735	35,6931	67,78881	36,62543	54,4715	36,84212	40,09822	71,3644	45,60504	39,7802	41,25732	72,07546	38,53987	21,34968	30,47821	9,872348	18,96786	36,37827	42,58689	41,54268	41,19377	63,78116	38,99398	51,29883	51,74921	48,59528	42,23503	38,52454	51,68566	50,34214	57,64402	52,06343	51,17291	21,47187	24,08046	21,57901	42,38305	22,66792	16,26195	23,94894	10,57209	35,12212	26,73118	23,9097	16,61783	37,2887	30,10175	22,31474	19,7134	32,19621	44,36705	34,17054	41,25338	34,2305	45,23203	31,2337	26,43623	9,352205	23,37395	25,09173	17,37304	8,547055	10,9527	5,921751	6,063287	10,96105	13,73618	10,58445	13,1346	11,23632	13,09668	11,56803	8,408766	13,30798	19,04772	9,273598	17,32932	10,15742	10,54128	8,586012	8,869087	8,108146	7,575777	6,490454	5,53382	48,60749	29,5403	13,53621	35,0496	33,02981	22,90319	17,61626	27,83088	30,63253	37,18211	15,15556	22,04583	38,97623	19,10919	26,30941	28,85803	22,74494	36,17643	13,14393	37,40813	16,27073	35,99221	19,56386	36,76379
2/24/2020 11:36:00 PM	78	12,79185	75,27547	31,35016	28,20844	41,1629	49,14629	43,72154	40,24702	24,7478	34,56282	36,45371	43,3189	23,87973	37,93366	32,22149	30,58072	27,7196	32,2391	36,83141	22,71255	31,14031	27,19213	26,45979	23,44828	27,91943	31,41585	23,20008	16,73809	41,74078	60,23361	73,9638	62,45953	30,92983	42,79261	49,27249	34,09642	22,39203	62,75579	65,37184	54,65953	54,37279	45,41978	48,66311	49,25633	16,20462	19,36202	37,29091	32,4779	45,80543	44,90164	40,87147	34,06361	40,27465	64,49423	45,89384	58,32657	29,82897	42,2322	46,68339	41,50669	51,08961	51,40729	46,02454	56,98511	38,2836	62,86264	82,43099	46,74839	31,83977	43,28084	65,411	32,57889	38,30508	44,77778	27,36738	36,57735	34,69324	37,64243	51,96045	42,31668	15,49251	36,50123	26,37945	52,84007	38,36186	71,36349	36,71164	57,53371	38,84864	42,89643	73,58788	46,24275	41,99305	43,19075	73,53358	40,65139	23,93575	31,36916	10,62459	21,22686	38,62635	45,16288	43,70552	42,1312	67,16947	42,40309	52,35473	54,55806	50,1711	43,62028	39,79581	54,60793	53,68742	60,20626	53,75484	52,79268	22,97255	25,38171	23,04245	46,31348	23,78841	17,24898	24,63265	10,48892	37,72816	27,23095	25,80391	17,95411	38,18392	31,37454	24,16135	20,24197	34,00019	46,35327	34,80804	42,95908	35,05996	46,9608	33,27953	30,1921	9,590448	25,3239	26,25062	18,5588	9,595078	11,29773	6,16925	6,604361	12,14875	14,3627	10,62079	13,34549	12,36496	13,29548	11,97185	8,540424	13,49227	19,61739	9,680524	17,38243	10,51503	10,48712	8,636095	9,204796	8,286569	7,227495	6,402381	5,474828	51,48928	30,79575	14,10498	35,62521	34,37997	25,48719	18,81611	29,45741	33,40711	39,50887	16,05182	22,95563	41,41551	20,6259	28,14372	32,16878	25,19487	37,88952	13,2599	40,25523	17,73983	40,13926	21,12546	40,7014
2/25/2020 1:36:00 AM	80	12,0249	77,14833	32,15897	29,95151	43,94548	51,57362	46,7202	43,02083	26,45267	36,48962	37,31087	45,35823	24,90916	39,19934	35,18187	32,88987	30,98585	35,61947	38,31075	23,11962	32,33035	28,46713	29,4914	24,63134	29,02388	31,92958	25,86711	18,17308	44,47945	63,31848	75,72474	66,53625	33,33866	46,56001	51,87148	36,00306	21,83784	65,72945	69,02673	57,217	59,17234	46,90823	50,41702	51,30913	16,93081	20,45369	39,31401	33,52019	49,22282	47,98166	42,13942	37,07511	43,10061	68,17239	50,59288	62,31944	31,02633	45,32666	50,52567	42,77258	51,74086	53,83587	48,80906	59,82994	40,28038	65,15321	84,73952	48,58947	34,06153	44,85674	69,42826	35,68233	40,43373	47,2572	28,37678	38,3678	37,10799	39,85999	54,52993	45,18872	15,83851	40,20612	27,40094	55,33364	40,88935	74,55481	39,39828	60,67777	41,22485	44,86834	76,70626	48,68285	44,39725	45,85537	76,24793	43,02256	24,74428	31,98304	10,71397	22,98582	41,7917	46,96231	47,42734	45,37681	68,49096	43,63727	55,57319	57,65542	51,9085	46,45875	41,8817	57,31046	54,26447	63,01883	57,28566	55,19162	24,27401	26,6371	24,01816	49,21343	26,32032	17,48322	26,14438	11,94366	38,9316	28,45014	27,04424	19,33058	39,81149	32,11905	24,84126	20,83244	35,22809	48,07423	36,418	46,11738	38,43073	49,09366	34,88153	33,01385	9,685911	26,47609	27,44999	20,33378	8,927318	11,40618	6,32626	6,142034	11,80212	15,48733	10,5629	14,16715	12,66958	13,8474	12,43514	8,866807	13,77791	20,61409	9,612968	17,77775	10,77973	11,02737	8,965933	9,8012	8,043076	7,622334	7,394038	5,177871	54,07604	32,59815	15,30117	37,46885	37,81292	27,48784	18,83697	30,55972	36,38104	41,58039	18,46451	24,44912	44,92409	22,9798	29,66871	32,18874	27,10861	39,05394	14,07825	42,67297	19,77509	42,0642	22,24635	41,00858
2/25/2020 3:36:00 AM	82	12,79047	79,39988	32,37891	30,71432	46,09776	53,72755	48,83442	45,80094	26,02032	36,79701	39,69482	47,87004	26,64581	40,77876	38,13087	33,14738	30,64455	35,37965	40,38538	24,47475	34,09124	30,55268	30,75701	25,79009	30,88652	36,24261	26,94691	18,47929	48,10476	65,96361	79,05863	69,88409	36,51518	46,84275	54,66077	37,42809	24,45078	68,88567	71,07545	60,00055	60,85053	51,1039	50,68233	55,46931	17,56244	21,50144	41,52672	36,96445	52,60072	50,25682	44,14739	38,42997	45,24688	70,77026	52,47555	65,8084	33,28726	45,81855	51,50655	44,96477	53,69612	57,90809	50,54107	62,3106	42,76229	67,5505	86,03255	51,04961	35,84307	47,39721	71,02094	37,25968	42,82155	47,1225	28,79041	41,06799	39,44794	41,64035	57,7716	45,53997	17,37988	43,19463	27,8565	59,52172	41,91368	76,40902	40,49852	62,59906	41,9896	48,4489	78,55597	50,69538	47,29091	48,96241	78,71727	46,95472	28,15042	33,80816	11,49681	26,50986	43,69944	48,25624	49,13731	46,8006	71,81303	47,5181	56,88833	60,94206	55,33032	49,042	43,18005	59,6091	57,45344	67,63953	59,42212	56,55381	27,01177	28,37312	25,07785	50,39311	26,36101	18,82419	27,42298	12,88655	41,61362	30,74485	28,82294	20,45597	42,03111	33,91143	26,10556	23,75677	37,24967	52,01592	37,53378	47,61639	40,23278	50,6965	35,65982	33,05413	9,711677	26,92908	28,46271	20,52864	10,64987	11,07883	5,933494	5,60034	11,38808	14,75858	9,893691	14,64502	14,1818	14,42812	12,98878	9,440346	13,99791	21,41751	9,993921	18,52571	10,75535	11,32902	8,863838	9,761895	8,897339	8,022631	6,182306	5,274715	54,58271	34,00959	15,91229	39,37714	40,81233	29,31179	20,11577	33,33714	37,83806	43,14697	19,70947	27,27198	47,77292	26,0014	31,04271	35,3766	29,9455	41,35168	15,09843	45,05983	21,2654	47,28345	24,06761	42,93684
2/25/2020 5:36:00 AM	84	13,09626	80,4776	37,04831	32,09383	49,14443	54,7887	50,90165	48,09419	26,99194	39,46177	42,00313	50,93792	27,64106	42,77893	39,27823	35,53223	33,08743	38,5349	43,61523	26,65679	37,28946	30,69256	33,83365	25,9623	31,59814	37,80857	30,63923	19,92202	52,20794	68,47053	82,94859	72,84808	38,10165	51,28654	58,38963	39,70242	26,14812	72,93815	74,58327	61,70086	64,20362	53,30659	56,18576	57,72139	19,55798	23,53199	45,0898	38,86515	54,95137	52,81567	46,97896	41,62046	48,51825	72,8677	56,48569	68,89326	35,21994	50,48035	56,14003	47,27924	58,43481	62,666	53,83082	67,25458	44,86779	71,52209	88,30301	55,46772	36,22417	49,22697	74,78787	40,26643	44,60475	52,01551	30,55551	42,81153	41,23045	41,61459	59,71361	49,23851	16,96452	45,29807	30,56435	61,79915	44,916	79,88617	42,78833	66,95506	44,92844	50,57645	83,45857	51,10757	48,53862	51,89572	80,83617	51,09762	29,16619	35,39415	12,32192	26,06067	45,87478	51,09582	53,36691	49,07418	76,19136	49,96822	60,70493	64,17379	58,76064	51,83673	46,66252	63,01234	59,44643	69,64716	62,11462	62,14198	27,46443	29,02831	25,77814	54,17039	27,79792	20,64697	28,71401	14,22863	42,97192	32,18508	31,3695	22,84939	44,38992	36,04976	26,57625	24,65172	38,97989	52,92116	38,83731	51,9583	42,72505	53,84222	38,2798	35,69753	11,05092	28,91219	29,59598	21,984	9,663184	11,72441	6,847715	6,723378	11,84053	16,77235	10,20094	15,33288	14,14636	14,6857	13,41906	9,010002	14,32699	21,35873	9,339149	18,75739	10,12047	10,44395	9,148153	10,87015	9,55225	7,97704	6,54461	5,471306	57,61474	35,92617	16,55352	41,19937	42,91066	30,64642	20,71459	35,60027	40,56967	46,67358	20,34151	27,27937	50,93128	26,10632	32,31356	36,18258	32,67117	43,86543	15,73884	48,91399	22,18025	51,11343	24,25301	46,00844
2/25/2020 7:36:00 AM	86	13,41395	81,71489	38,20561	33,48502	51,63109	56,20496	51,35943	49,77454	29,6377	43,28215	45,2953	52,91839	28,19546	44,65641	41,86112	38,9211	35,73021	40,95173	45,31071	27,10641	38,71885	33,00716	34,43227	26,97461	32,98229	39,1333	32,63829	21,37089	56,31182	72,65887	86,28337	76,72511	39,62133	53,01199	61,62916	41,40245	28,22861	74,35622	77,47024	63,26729	66,33752	54,52275	57,34589	59,89646	20,10375	24,75402	48,88808	40,05975	56,94795	55,05401	50,42413	44,81743	50,99387	77,1033	58,54789	71,80468	36,97668	54,31491	59,68647	49,33245	59,7478	65,96948	57,27909	71,83771	46,84019	74,18608	89,96001	58,87717	37,91301	52,39494	76,91603	41,30464	47,61432	54,07687	32,07504	44,4047	43,081	43,39916	62,56915	53,08404	18,62794	48,75836	32,83516	63,65468	47,58455	82,7209	44,44719	70,09284	48,57386	51,74983	85,92514	52,12029	49,10125	53,88974	81,36937	52,57364	31,09258	37,16201	12,33615	27,3977	49,47371	54,23685	56,77229	52,89616	78,2845	50,82518	63,33181	66,29207	61,15488	53,52674	50,29523	65,65463	62,92496	72,26162	64,93024	66,67986	28,6638	31,206	27,1712	57,16878	29,62609	22,38264	30,02418	14,72356	44,63514	33,51867	33,42748	25,41805	45,95304	36,91209	28,80844	25,67204	39,22407	55,26801	42,42595	55,09733	43,65337	56,6112	40,67577	36,92308	11,53093	30,87831	31,32667	23,17625	10,33074	12,32372	6,77864	6,61486	12,15925	16,46558	10,8419	15,85247	14,50576	15,09698	14,41679	9,715753	14,79035	22,53357	9,236364	18,33091	10,44637	10,42413	9,759616	11,35728	8,250648	8,050812	6,833278	5,752169	58,71338	38,20313	17,83875	41,9494	45,89398	34,2747	21,61583	38,23214	42,60859	50,15887	21,77436	30,24052	53,22703	27,17583	34,1773	38,47556	34,79001	46,25533	16,38815	49,9044	23,52695	54,50411	25,91906	49,16791
2/25/2020 9:36:00 AM	88	13,52916	82,79662	40,47165	35,16433	54,96042	59,22414	54,83767	52,92282	30,6326	43,59714	46,36598	56,21532	30,11211	47,29243	43,18061	40,57879	36,73982	42,1578	48,49608	29,16604	41,64677	34,60938	36,52824	27,48494	34,48648	42,27882	34,87338	22,4399	59,5231	76,42456	89,23637	77,71062	40,2962	55,25607	65,09492	44,66664	29,0118	76,55973	80,80447	65,94669	68,993	57,80815	60,18208	62,38975	21,30865	26,48617	51,34159	43,00778	60,92729	57,53855	52,72886	46,42607	54,32306	80,36134	61,06964	73,24354	39,47516	57,03836	61,83895	51,7392	62,89111	68,72119	59,70477	76,24841	49,8269	77,01868	92,14275	61,17085	40,30622	54,18732	80,126	44,34185	50,57492	55,07454	33,01738	45,51524	45,59875	44,56882	66,48368	54,88921	19,71658	50,36348	33,00847	65,79243	50,31401	83,88152	47,3671	71,49867	48,90949	55,45515	89,51385	55,62693	51,12526	56,65168	83,64729	54,75499	32,17148	38,14392	13,46631	28,53096	52,59028	55,19535	59,57256	54,99737	82,20725	52,52128	66,75005	69,33148	65,18298	55,88238	54,52502	68,70724	66,22417	75,68627	67,30686	67,90858	30,55765	32,14723	28,06643	61,11454	30,88977	23,73156	31,92252	16,03206	46,42138	37,07532	34,62748	25,48194	48,27241	39,12619	30,43525	26,75225	40,41052	57,9003	44,58424	57,74184	46,60291	60,18679	41,90512	38,09586	12,32517	32,58407	31,35845	23,34114	10,3192	12,51976	6,771455	6,547925	13,23697	17,18321	11,74894	16,11779	15,46398	15,69249	14,04157	9,820333	15,39891	22,37103	10,16571	18,71408	10,70575	11,09948	9,723351	10,65892	8,012821	8,327117	7,161735	6,182098	61,63766	39,15893	17,9291	44,03342	48,6908	36,52879	23,98824	40,79803	44,33079	52,69355	23,11685	31,20786	56,39651	28,45429	35,87705	38,79393	35,97887	48,49849	17,32503	51,14577	24,48842	57,72091	27,27336	52,85249
2/25/2020 11:36:00 AM	90	14,8374	84,69938	41,58274	36,63593	57,97794	61,79577	58,08943	54,4411	32,34265	45,58749	48,65585	60,44154	31,07379	49,64923	46,24952	43,29244	37,82943	44,56924	51,33372	30,15197	44,11866	36,15461	37,49814	29,81315	35,89122	44,9379	37,67891	23,57399	60,48561	79,5575	90,66335	80,62211	41,55166	57,91936	68,6895	46,17754	30,6717	79,41783	83,49062	69,10912	71,37006	62,0222	62,88593	64,95911	22,84075	28,82723	53,90569	45,74332	64,66395	59,60585	55,3623	49,5066	56,47933	82,13935	63,71319	76,85801	39,64577	58,213	63,58823	54,64793	65,18568	70,86311	63,70165	79,46888	51,13824	79,64046	94,78752	63,54166	42,7024	57,19482	82,84138	46,70818	52,58814	56,95575	34,73551	48,29154	47,80421	46,26596	69,05027	58,10118	20,52325	53,44524	34,30067	69,90695	52,87943	86,32433	48,28264	71,59173	52,08465	58,88049	91,07676	58,47121	52,00694	58,01186	85,87878	57,49488	34,23457	41,28627	14,2707	30,14486	55,9393	57,82735	60,79783	58,32877	84,93037	56,1658	69,9754	70,68613	69,2767	58,56888	56,96369	71,92129	69,03949	77,1643	70,52229	72,78888	32,37359	33,91806	30,16986	63,63264	32,06344	25,15508	33,17591	17,0528	48,2606	37,46857	35,96679	26,79508	51,57037	40,9328	31,89821	28,04777	42,91452	61,4106	47,25713	59,28541	48,82958	63,56936	43,08535	37,90789	13,45629	34,86745	33,33997	24,64882	11,08097	13,4442	6,59766	6,880941	14,92125	17,55063	11,71516	16,80046	16,29594	15,70913	14,20438	10,6652	15,42889	22,73051	10,24211	18,99501	11,18528	11,45115	9,607164	10,52774	8,16624	8,473834	7,086579	5,716318	63,09475	41,35452	19,56296	45,98088	51,21705	38,63395	25,42274	43,34169	47,55581	54,16439	25,92914	33,43274	58,40241	30,54467	38,35979	41,86374	36,93095	49,84673	19,17724	54,69793	25,83306	61,00602	29,04489	54,30516
2/25/2020 1:36:00 PM	92	14,45623	85,70023	41,77919	38,36725	60,6297	63,87371	61,24862	56,83204	33,88739	46,68366	51,64934	61,42497	33,81017	52,03346	51,47166	46,91749	38,76886	47,76042	53,68376	31,22679	45,76088	39,15057	38,53614	33,03299	38,54236	48,1518	38,60211	24,42798	63,15132	83,2271	92,52776	83,40144	45,44368	59,21785	71,85021	49,29329	33,12673	81,95921	84,45707	72,00272	73,21791	65,0601	64,37119	67,65812	23,4605	29,40332	55,81199	47,88821	68,47356	61,86016	57,67739	51,55697	58,61779	83,22102	66,60644	78,86128	42,95335	60,19645	64,92223	59,24446	67,54781	73,16507	66,2694	81,72531	53,7185	82,45724	95,39125	64,43461	44,6089	58,57634	84,8843	49,88623	53,5836	57,69584	36,48507	51,62978	51,27881	51,25802	71,48071	59,50597	23,07195	57,73493	34,51066	73,90114	55,18132	88,07561	51,19246	76,39679	54,63217	62,42589	93,14883	61,02495	56,09714	61,46842	88,94791	61,14694	35,84763	43,4786	14,70221	31,91002	58,96469	60,80233	63,64445	62,04625	86,82664	59,50494	71,4144	74,72411	71,51636	61,82513	59,65448	74,08695	70,66257	80,39961	73,5675	75,99517	34,42673	36,88902	32,31495	66,15916	34,40975	27,09356	33,98949	18,45947	50,53092	41,32481	37,7026	28,70171	54,32064	44,18166	33,96283	29,05428	44,56033	64,06561	49,04841	62,28241	50,89122	65,78449	44,05262	41,15537	13,33002	36,66087	35,02383	26,29863	11,36315	13,57676	6,830307	6,64774	13,95108	18,09136	11,6284	16,97178	17,40185	16,03973	15,13187	10,82615	15,65608	23,48641	10,68054	19,22883	10,58998	12,08181	9,714579	9,762379	8,83897	8,93305	6,995331	6,277355	63,6392	44,14795	20,68337	47,98409	54,67873	41,24751	26,80026	45,97832	51,57695	55,96009	27,95853	36,42753	60,0467	33,63292	40,53202	44,11928	37,45911	53,58919	20,71162	58,09096	27,48536	64,75146	30,38441	56,50516
