# Supplementary material for: Neuroblastoma signalling models unveil combination therapies targeting feedback-mediated resistance
Source: PLoS Comput Biol. 2021 Nov 4;17(11):e1009515. doi: 10.1371/journal.pcbi.1009515 (PMC8604339; doi:10.1371/journal.pcbi.1009515)
Supplement: S2 File — (ZIP) [file pcbi.1009515.s023.zip › drug_sensitivity/SHSY5Y_drug_sensitivity/SHSY5Y_SCH_AZD_rep2_follow.txt]

Label: SHSY5Y_SCH_AZD_synergy_rep2_follow
Metric: Phase Object Confluence (Percent)
Cell Type: SHSY5Y
Passage: 1
Notes: 
Analysis Job: SHSY5Y_SCH_AZD_rep2_follow

Date Time	Elapsed	A1, Image 1	A1, Image 2	A1, Image 3	B1, Image 1	B1, Image 2	B1, Image 3	C1, Image 1	C1, Image 2	C1, Image 3	D1, Image 1	D1, Image 2	D1, Image 3	E1, Image 1	E1, Image 2	E1, Image 3	F1, Image 1	F1, Image 2	F1, Image 3	A2, Image 1	A2, Image 2	A2, Image 3	B2, Image 1	B2, Image 2	B2, Image 3	C2, Image 1	C2, Image 2	C2, Image 3	D2, Image 1	D2, Image 2	D2, Image 3	E2, Image 1	E2, Image 2	E2, Image 3	F2, Image 1	F2, Image 2	F2, Image 3	A3, Image 1	A3, Image 2	A3, Image 3	B3, Image 1	B3, Image 2	B3, Image 3	C3, Image 1	C3, Image 2	C3, Image 3	D3, Image 1	D3, Image 2	D3, Image 3	E3, Image 1	E3, Image 2	E3, Image 3	F3, Image 1	F3, Image 2	F3, Image 3	A4, Image 1	A4, Image 2	A4, Image 3	B4, Image 1	B4, Image 2	B4, Image 3	C4, Image 1	C4, Image 2	C4, Image 3	D4, Image 1	D4, Image 2	D4, Image 3	E4, Image 1	E4, Image 2	E4, Image 3	F4, Image 1	F4, Image 2	F4, Image 3	A5, Image 1	A5, Image 2	A5, Image 3	B5, Image 1	B5, Image 2	B5, Image 3	C5, Image 1	C5, Image 2	C5, Image 3	D5, Image 1	D5, Image 2	D5, Image 3	E5, Image 1	E5, Image 2	E5, Image 3	F5, Image 1	F5, Image 2	F5, Image 3	A6, Image 1	A6, Image 2	A6, Image 3	B6, Image 1	B6, Image 2	B6, Image 3	C6, Image 1	C6, Image 2	C6, Image 3	D6, Image 1	D6, Image 2	D6, Image 3	E6, Image 1	E6, Image 2	E6, Image 3	F6, Image 1	F6, Image 2	F6, Image 3	A7, Image 1	A7, Image 2	A7, Image 3	B7, Image 1	B7, Image 2	B7, Image 3	C7, Image 1	C7, Image 2	C7, Image 3	D7, Image 1	D7, Image 2	D7, Image 3	E7, Image 1	E7, Image 2	E7, Image 3	F7, Image 1	F7, Image 2	F7, Image 3	A8, Image 1	A8, Image 2	A8, Image 3	B8, Image 1	B8, Image 2	B8, Image 3	C8, Image 1	C8, Image 2	C8, Image 3	D8, Image 1	D8, Image 2	D8, Image 3	E8, Image 1	E8, Image 2	E8, Image 3	F8, Image 1	F8, Image 2	F8, Image 3
2/20/2020 11:52:00 AM	0	30,62735	67,3879	18,18137	29,50169	76,57694	15,83361	15,00228	90,3411	20,13193	13,23007	83,1424	10,58404	6,51684	81,13741	26,4564	14,89742	79,69627	20,65643	23,3848	52,87923	18,127	29,42826	93,49366	24,74559	26,44335	89,46937	24,58306	27,41366	87,66537	26,8263	21,58868	82,59361	29,66236	9,195471	74,14974	20,52401	25,92866	33,10801	15,2084	37,01529	51,2949	16,38822	46,98069	65,32196	40,83782	32,84483	70,54287	44,96651	22,29747	57,36138	41,9809	13,99481	37,72967	22,94112	31,63399	27,38112	17,05757	39,93569	53,65606	28,15021	53,15788	70,83382	33,28318	42,24553	75,90117	46,91154	23,8934	71,14273	36,85552	27,81533	48,42286	29,21958	19,27277	34,52572	10,13104	28,11913	63,65426	16,33807	42,11663	57,81671	32,17962	38,92905	70,76122	34,64709	34,56538	48,07547	50,98862	17,23765	41,21208	30,57782	27,03774	35,89999	12,1598	34,38743	45,70105	25,8209	23,18994	62,5192	41,39547	25,17856	51,39977	34,68743	20,2551	48,0504	35,89066	18,05579	20,08214	21,41212	14,36015	27,60541	10,45549	19,826	38,55555	15,51703	15,85053	31,19819	22,2592	13,25604	26,02502	16,28468	10,1117	21,14017	22,9961	11,48306	18,96241	11,51235	22,19765	33,65903	21,05873	30,94026	48,35952	28,83531	30,31167	40,10955	27,43686	27,31515	36,53411	47,87439	20,20329	34,50314	37,50767	17,16864	31,52051	25,55454
2/20/2020 1:52:00 PM	2	33,16741	68,11575	18,94293	31,88232	83,23905	17,23102	15,60897	90,74603	21,31369	14,23761	85,46544	11,19412	6,951467	82,98666	30,09007	15,03074	81,03531	21,30644	25,51123	54,93051	20,45756	30,49845	92,49448	29,50949	26,93054	90,4959	26,53432	30,11605	88,12023	26,19259	22,49669	81,96944	31,48721	8,742678	77,49724	22,08907	25,33467	32,66572	15,92389	38,64204	61,53591	18,59382	50,02176	69,1286	43,26592	34,87145	72,96696	44,61973	23,60162	61,00823	45,92396	15,22588	41,10618	25,02149	32,5735	27,68886	18,19933	43,97678	56,48722	31,67848	52,10667	72,68927	35,85848	44,04737	76,98498	49,20313	26,14431	73,31607	36,75315	29,51757	48,26177	29,90771	20,76868	38,72893	11,4611	28,15387	63,82164	16,67862	41,77194	62,18819	33,89893	43,29886	70,4541	39,25163	36,4537	48,5523	57,72007	19,1369	43,7929	32,58655	28,80637	39,81025	14,11838	36,93944	47,54835	26,42117	23,67084	65,27762	41,71778	27,31591	54,96802	35,00491	21,58758	48,92248	37,50518	18,64404	21,77594	22,98153	15,08911	29,31414	10,321	20,46737	38,4518	15,95947	16,74735	32,84034	23,99888	14,32561	26,30892	16,5301	10,38669	22,70999	24,15962	12,03919	20,19459	12,00155	24,48359	35,96796	23,4757	33,10994	54,49761	32,91646	33,21542	40,91533	30,39884	30,63557	41,64622	50,02915	21,02668	37,14191	44,33666	17,14149	33,01151	28,38037
2/20/2020 3:52:00 PM	4	38,25528	66,20711	17,45213	32,83633	82,12796	17,24179	18,14814	93,05993	22,4408	14,22276	87,90928	13,89962	7,184391	82,46664	31,40432	15,67867	82,03408	23,24236	26,12822	55,0943	21,36833	31,02247	95,22395	29,01809	30,11957	94,76784	27,38361	30,04221	87,15496	26,7649	24,43171	83,7268	35,86242	9,976307	78,52303	25,96078	29,19837	36,19219	17,59671	40,40051	61,701	19,4572	53,92718	71,42401	48,71926	38,57082	77,98112	50,81157	26,04208	61,24358	48,84008	16,04194	43,9189	27,14357	35,75438	31,1678	18,73183	46,29642	59,46368	33,28975	54,66512	75,39395	39,71582	46,74438	80,07655	54,7744	24,591	76,49149	38,72707	30,33039	51,46351	31,45827	21,6266	41,47809	12,58123	29,16245	67,86956	18,48709	46,14156	66,91044	37,79558	43,43626	78,74815	38,65474	38,41208	52,13203	54,53851	20,4568	46,41799	36,33953	29,34979	40,20046	14,14574	39,33369	45,50833	31,67185	26,53756	64,92347	46,11572	28,07264	55,92957	39,64647	22,74267	48,48585	38,3808	19,97935	23,10117	24,4123	16,03545	28,7328	10,71563	20,35954	39,54306	15,64427	16,93903	35,74105	25,33737	13,61399	27,25085	18,1878	10,36175	23,8112	23,83462	12,09107	21,46814	12,15331	25,39104	34,25357	24,08751	34,49437	54,12833	31,59324	34,62733	45,0277	32,12561	31,56195	44,03646	51,69001	21,2681	41,57396	45,74948	18,48613	33,41215	27,60603
2/20/2020 5:52:00 PM	6	39,56075	74,03522	20,58121	33,29666	85,63142	19,21523	19,34647	94,39877	22,47555	16,23957	88,15871	15,17573	7,631521	84,66644	35,68793	15,92583	85,54584	24,06955	27,76663	61,47456	23,54429	34,67679	95,15128	34,92422	32,28241	94,44836	35,2531	30,97999	89,7762	32,11766	25,68703	87,10931	37,62095	11,16953	78,51321	24,2966	29,93113	34,88658	19,65517	44,62036	62,09313	20,86297	55,19334	75,18277	47,57295	40,82117	77,83433	58,0752	28,44973	70,89702	53,67153	17,53751	45,16351	28,57241	37,66793	33,02885	19,89984	46,34623	59,93679	32,20988	55,7923	79,33308	42,63649	49,9082	83,0533	58,25321	28,88138	78,78986	41,4584	32,74377	54,89031	35,77904	23,31441	42,21043	13,07803	30,36865	72,27806	20,13193	45,4548	66,14951	41,90608	45,20295	75,02397	42,89374	40,91222	58,1777	58,73832	21,18735	54,526	38,04218	31,29145	41,06564	12,69452	41,6282	48,09088	32,5755	27,41345	74,07908	46,13057	28,42355	55,90096	41,70383	23,93837	52,17479	46,04734	21,3646	24,49284	26,11786	15,95733	29,75582	11,18756	20,2426	39,85978	17,02614	18,28139	36,83308	23,93105	14,50127	28,28892	18,92877	11,24793	24,93403	25,31865	12,3443	22,44778	11,83072	26,71612	38,61427	27,71213	36,93834	55,86035	32,50166	37,40599	46,88723	33,4451	32,77921	45,79714	56,10702	23,17328	42,98353	46,17339	19,9294	37,02524	29,26835
2/20/2020 7:52:00 PM	8	44,70449	71,85429	21,79736	34,93278	88,67209	21,1039	20,07067	93,99537	22,87764	15,62044	92,66524	15,52657	8,187929	86,41875	38,6466	16,60409	86,43065	27,33802	28,792	57,17844	24,88085	35,95871	97,62461	33,17239	33,47784	96,42981	36,33352	34,58645	92,31764	33,20948	25,92258	88,88919	38,81575	11,47837	81,83439	26,39223	32,40267	38,79331	20,53216	46,15094	70,63253	22,52494	58,90936	74,67237	47,69231	42,07732	84,93949	55,99193	27,62455	70,20142	54,91711	18,71146	49,63218	31,41972	42,22232	34,32734	21,19329	51,86312	64,65917	37,23102	59,73158	79,70546	43,70565	50,84065	87,80117	62,05543	29,72611	84,56226	42,38119	35,39981	57,8507	37,21692	25,10893	46,77719	13,99481	32,5248	73,48517	23,84235	49,6147	66,91016	40,56573	47,67711	78,73605	44,85425	40,53506	59,51225	60,51489	22,93836	54,81439	40,82089	32,54187	44,83981	14,37037	44,38744	51,23708	34,90108	28,32428	76,91492	49,20839	30,14154	57,7408	45,8334	26,1372	53,7632	47,89367	21,7765	26,47954	27,25216	17,03823	31,10915	10,81303	20,23838	42,00418	18,5829	19,06754	37,98664	25,79355	15,05416	28,40144	19,20404	10,93439	25,79168	26,20158	13,40835	22,57205	12,90527	28,83013	39,51875	29,44567	38,64162	58,46996	40,44616	39,81578	51,56153	33,60397	35,06044	49,96104	61,14425	25,09601	44,11016	49,64758	20,23465	36,51981	33,57171
2/20/2020 9:52:00 PM	10	43,93298	73,18814	23,19746	38,59776	90,25696	23,37899	21,0244	96,55061	24,26613	17,23675	90,9118	17,47817	8,791998	91,53937	41,95513	19,93749	88,11368	27,1884	31,50696	67,30031	24,24914	39,28699	96,24752	34,61055	36,29248	96,21616	34,35504	35,94019	94,69247	33,18613	27,46139	90,91484	42,41214	11,62184	81,97144	29,59101	34,58776	44,52144	19,96954	54,14311	73,37064	24,49796	60,10196	81,13202	58,96193	46,74596	87,14806	59,57249	30,66161	72,98022	58,24175	20,44029	50,48581	32,28269	44,17813	36,32882	23,5952	52,95618	68,07678	39,19299	62,82722	82,46014	45,03254	55,38469	91,1294	67,86224	29,96429	85,65546	45,05063	38,62421	60,47034	40,01051	27,01861	47,95963	14,86275	35,32348	77,92847	22,51665	52,58738	77,04527	46,52009	51,07558	82,10482	48,67043	44,86343	64,90247	62,552	23,83282	58,9926	45,81234	33,91005	42,91114	13,38707	46,98449	51,32018	35,22201	30,02079	76,16642	55,27727	33,09779	64,47993	47,66792	27,83357	56,56118	48,17329	24,12142	27,92986	27,24338	17,03553	32,04776	11,63123	20,84287	43,64135	19,12536	19,41658	38,41105	26,22319	15,33495	29,50162	19,97603	11,82913	26,1162	27,31357	13,76658	22,27177	12,29837	33,1123	41,81304	31,19287	42,25278	60,19438	39,75534	42,74266	50,602	37,27426	36,90332	52,56232	66,21774	26,26996	47,37193	49,22649	21,77242	41,33427	33,83566
2/20/2020 11:52:00 PM	12	46,5884	76,71172	25,21317	38,36165	91,43085	24,33404	21,4727	97,32517	28,24063	18,4737	94,97465	17,62054	9,512669	94,84858	42,12098	20,56207	91,44404	28,71097	33,36158	64,39684	24,4916	39,40477	96,58267	40,09775	34,85556	97,21451	41,08049	37,42008	98,11401	34,31083	29,60834	94,00462	42,28366	12,67663	86,2547	29,70988	37,68132	47,60859	21,60353	53,62733	73,74503	26,68401	67,00722	84,98577	57,24497	49,63853	86,45972	63,35309	31,73774	77,80449	61,14425	21,60153	55,27396	33,01566	46,74881	39,08364	25,66859	56,72911	68,73212	39,39275	66,33704	85,67834	48,87592	59,27705	94,37791	67,54388	33,83206	86,49805	50,88611	40,01789	65,2178	44,03073	28,63319	52,38706	15,23866	34,94709	78,36427	28,61316	56,72794	80,77193	52,70516	56,87852	84,99144	54,43883	49,1246	64,46687	67,07864	24,45575	63,21963	47,93235	35,19707	46,98428	15,60483	48,75373	61,1247	40,17552	31,41786	80,927	53,87378	33,96966	63,98237	45,32466	29,05821	60,45895	49,98253	26,35568	31,45792	29,65455	17,3434	33,70821	11,68967	22,60272	45,19107	19,70664	19,49582	40,4952	27,01495	16,41813	31,25594	21,00312	12,87218	26,46904	26,73519	13,79317	23,12182	13,9162	32,38623	44,32036	32,9959	43,08024	63,25866	42,35818	48,52536	53,77052	37,13873	38,49131	57,56182	69,72031	26,57625	50,84439	53,47433	23,07741	43,38845	37,64685
2/21/2020 1:52:00 AM	14	46,27507	83,90459	27,33291	42,37006	94,6922	25,10941	25,02294	97,35322	30,45915	19,64073	96,00134	17,80677	11,03966	94,70844	48,48571	22,60935	92,35342	30,86242	35,94772	64,77101	27,7323	41,56547	97,71932	42,69942	36,30029	97,03304	38,86674	38,70876	97,58263	37,22998	31,51201	95,07778	46,17602	13,27662	88,71981	32,66944	39,17088	55,2064	22,83046	53,87103	80,68696	28,84878	68,25735	86,54309	67,56459	50,13249	90,44975	60,16019	35,47021	81,64864	64,10395	21,40287	54,32644	38,82799	51,0581	38,91054	25,13228	60,67853	73,4109	42,45047	65,52436	89,9837	51,80026	61,0916	91,98228	74,64536	37,77305	88,92669	50,99152	39,81681	65,24937	48,56239	30,75707	49,60123	18,18503	39,01297	82,26984	28,04342	59,65738	78,08812	54,3176	57,3193	89,3288	49,46901	50,01859	68,42464	71,95727	24,33763	66,16075	47,52093	38,7453	49,20224	15,24377	49,72763	60,08614	41,64885	32,98485	86,41869	56,07862	37,44046	71,1629	50,4481	32,04416	64,13641	51,92964	27,10309	31,42331	31,90567	18,32325	35,77973	12,67642	24,16197	46,73713	21,05293	20,10604	42,94125	29,0214	16,47899	32,66938	21,50026	12,83799	27,77513	29,82697	13,82046	23,84747	14,25011	34,49402	48,20692	36,00589	47,40046	67,32903	45,5848	49,52821	54,60682	37,8746	42,06282	55,67004	66,04105	27,88972	55,34331	60,18804	26,82686	46,07164	40,00262
2/21/2020 3:52:00 AM	16	50,62114	81,87494	29,61117	44,94321	95,59496	26,52734	26,71454	98,12321	30,67715	21,35113	97,12679	20,97425	10,52933	96,95989	47,72361	25,33875	95,0592	35,43442	40,44789	74,05594	31,60719	45,7997	97,97359	47,82259	37,57868	98,63388	45,82712	40,21082	96,73948	38,58152	34,40747	95,20682	48,84187	14,43316	89,90143	36,09368	43,97477	53,67934	27,37166	61,80061	81,8167	32,10392	72,27135	92,21037	72,81588	52,31737	89,74173	67,39756	34,28113	82,61012	67,00625	23,82336	58,8668	40,81882	53,64246	44,0835	27,45731	62,74142	78,88595	48,74461	71,97261	90,24211	55,97709	61,0883	95,12766	75,64109	40,1941	93,66297	55,51088	46,72241	69,65006	48,16348	31,94725	54,34813	20,29427	42,27937	83,90819	29,07935	62,1263	81,77361	56,04105	62,61052	88,66559	53,62518	54,08439	71,49177	74,9044	24,28596	69,3904	53,4824	39,39358	51,55359	15,1932	51,26513	65,11654	46,2958	34,50569	84,09435	62,23316	38,94389	71,69527	52,55299	34,05711	64,60005	54,37189	27,69922	33,4098	32,75876	19,00745	36,61756	13,0448	25,24384	49,16342	22,0144	20,16433	43,19276	28,58933	16,81007	32,3184	22,47354	13,78088	29,38225	32,13956	14,51205	24,8863	14,01035	36,57687	51,82685	38,34674	48,64141	68,32511	45,1881	48,02353	60,96091	41,82969	44,49609	61,83052	76,47208	31,27832	58,35814	58,30633	26,19964	52,98091	45,05816
2/21/2020 5:52:00 AM	18	50,13367	85,65671	29,00614	43,39606	97,39825	32,44543	29,04572	99,05497	30,74388	22,80821	98,8175	21,84564	11,38069	98,72243	47,59381	25,64986	95,2667	38,51397	39,80044	75,24937	31,8625	47,93138	99,01208	50,29592	41,43139	98,73474	47,7734	43,51147	98,80091	44,25508	35,9985	96,24648	49,27712	15,53354	92,03595	34,78746	47,18944	57,76415	28,30501	61,89497	87,5601	32,55167	75,36285	91,59116	66,90346	55,24861	93,35847	69,13461	34,20355	85,59005	71,73941	25,04566	63,24506	41,87265	55,65699	47,86437	28,27061	67,10966	81,06501	49,79844	75,58756	94,49118	58,32656	64,26835	95,36535	80,39497	43,28671	91,80039	59,3799	48,78861	71,58716	50,82939	33,77383	53,09191	20,54411	44,18801	84,94668	29,56233	66,1685	84,84921	54,71547	62,33429	90,58522	58,897	56,82658	74,89757	75,9078	29,79975	75,93038	52,27489	41,01928	52,02545	16,03884	56,19434	71,46614	42,45344	37,41331	86,49432	64,09718	42,93089	72,82597	59,31477	36,46497	67,7122	61,49253	30,14168	37,42395	33,40503	19,61117	38,09371	12,34969	27,17721	49,29322	23,02159	22,22563	44,29757	32,0452	17,48681	34,71858	22,78045	13,67768	29,98452	33,60439	14,84686	26,39306	14,89804	41,34947	51,48997	39,92616	52,38825	73,37368	55,03807	53,98618	62,91971	44,67168	50,53237	63,64956	76,58053	36,21118	64,26662	61,11247	27,87819	51,82361	46,96791
2/21/2020 7:52:00 AM	20	55,43428	86,55898	28,90404	45,69283	98,54527	31,07904	28,26689	99,14705	37,12754	23,83952	99,09227	25,12371	12,32614	97,46851	52,77354	27,72146	96,87314	37,63615	45,06023	78,96159	33,52695	48,69461	99,23477	54,41776	46,59151	99,46453	52,96827	45,34103	97,90624	48,04419	38,74289	98,50229	53,84153	17,17327	93,18861	37,6311	48,26363	54,38833	25,90241	69,50452	89,79623	35,66044	74,72839	95,2111	73,80402	57,79062	93,95764	76,47491	37,12298	90,07053	76,88004	27,16886	65,34647	44,60751	61,78991	51,1716	29,87856	69,826	84,15361	49,21523	77,35397	94,28803	66,31886	67,3356	96,1571	80,76626	47,07373	93,73853	62,48564	48,22855	77,10323	51,36419	36,2938	61,69147	21,76372	47,88995	88,82356	32,6682	67,28849	90,45673	62,24663	65,92422	92,48992	62,87475	57,59319	78,19678	80,39947	32,23606	76,72918	59,44677	45,73601	52,34265	16,52713	59,71051	66,62875	46,97634	39,3768	90,28432	71,47553	43,43736	75,47579	57,95887	35,14244	72,24642	66,11848	32,1006	37,36683	35,2274	20,33433	40,66257	13,67415	28,36007	52,90631	23,23953	22,44812	49,03763	33,80837	18,36628	36,85138	23,75905	13,70475	31,00381	36,04588	15,93294	28,16575	15,15404	42,87709	52,96047	39,95206	53,26565	75,97702	58,10497	54,14159	64,60474	46,89075	50,08599	66,78189	77,42188	38,04273	68,0122	66,69927	27,42775	56,63828	56,77111
