# Supplementary material for: Neuroblastoma signalling models unveil combination therapies targeting feedback-mediated resistance
Source: PLoS Comput Biol. 2021 Nov 4;17(11):e1009515. doi: 10.1371/journal.pcbi.1009515 (PMC8604339; doi:10.1371/journal.pcbi.1009515)
Supplement: S2 File — (ZIP) [file pcbi.1009515.s023.zip › drug_sensitivity/SHSY5Y_drug_sensitivity/SHSY5Y_SCH_AZD_rep2.txt]

Label: SY5Y_SCH_AZD_synergy_rep1
Metric: Phase Object Confluence (Percent)
Cell Type: N206
Passage: 1
Notes: 
Analysis Job: SHSY5Y_SCH_AZD_rep2

Date Time	Elapsed	A1, Image 1	A1, Image 2	A1, Image 3	B1, Image 1	B1, Image 2	B1, Image 3	C1, Image 1	C1, Image 2	C1, Image 3	D1, Image 1	D1, Image 2	D1, Image 3	E1, Image 1	E1, Image 2	E1, Image 3	F1, Image 1	F1, Image 2	F1, Image 3	A2, Image 1	A2, Image 2	A2, Image 3	B2, Image 1	B2, Image 2	B2, Image 3	C2, Image 1	C2, Image 2	C2, Image 3	D2, Image 1	D2, Image 2	D2, Image 3	E2, Image 1	E2, Image 2	E2, Image 3	F2, Image 1	F2, Image 2	F2, Image 3	A3, Image 1	A3, Image 2	A3, Image 3	B3, Image 1	B3, Image 2	B3, Image 3	C3, Image 1	C3, Image 2	C3, Image 3	D3, Image 1	D3, Image 2	D3, Image 3	E3, Image 1	E3, Image 2	E3, Image 3	F3, Image 1	F3, Image 2	F3, Image 3	A4, Image 1	A4, Image 2	A4, Image 3	B4, Image 1	B4, Image 2	B4, Image 3	C4, Image 1	C4, Image 2	C4, Image 3	D4, Image 1	D4, Image 2	D4, Image 3	E4, Image 1	E4, Image 2	E4, Image 3	F4, Image 1	F4, Image 2	F4, Image 3	A5, Image 1	A5, Image 2	A5, Image 3	B5, Image 1	B5, Image 2	B5, Image 3	C5, Image 1	C5, Image 2	C5, Image 3	D5, Image 1	D5, Image 2	D5, Image 3	E5, Image 1	E5, Image 2	E5, Image 3	F5, Image 1	F5, Image 2	F5, Image 3	A6, Image 1	A6, Image 2	A6, Image 3	B6, Image 1	B6, Image 2	B6, Image 3	C6, Image 1	C6, Image 2	C6, Image 3	D6, Image 1	D6, Image 2	D6, Image 3	E6, Image 1	E6, Image 2	E6, Image 3	F6, Image 1	F6, Image 2	F6, Image 3	A7, Image 1	A7, Image 2	A7, Image 3	B7, Image 1	B7, Image 2	B7, Image 3	C7, Image 1	C7, Image 2	C7, Image 3	D7, Image 1	D7, Image 2	D7, Image 3	E7, Image 1	E7, Image 2	E7, Image 3	F7, Image 1	F7, Image 2	F7, Image 3	A8, Image 1	A8, Image 2	A8, Image 3	B8, Image 1	B8, Image 2	B8, Image 3	C8, Image 1	C8, Image 2	C8, Image 3	D8, Image 1	D8, Image 2	D8, Image 3	E8, Image 1	E8, Image 2	E8, Image 3	F8, Image 1	F8, Image 2	F8, Image 3
2/18/2020 3:52:00 PM	0	8,270612	18,92746	2,738243	7,402742	36,07206	6,612374	4,27864	35,25331	6,625084	5,623273	37,1462	5,789125	4,35331	35,86649	5,388276	5,173519	33,7567	4,841402	11,45702	9,734264	5,179322	6,014313	33,21169	6,65223	8,686105	34,34268	7,536957	7,955004	30,79555	9,668643	8,70517	35,60538	10,20136	6,942764	25,5399	5,258828	8,208582	11,17243	5,599166	13,6008	14,14394	6,716886	18,95882	24,20749	13,65813	13,62269	27,88096	12,16837	7,433342	22,06724	12,42422	5,749752	13,38694	8,392256	12,3041	8,821356	5,230714	18,82751	17,95901	4,664912	14,20915	20,38454	11,50551	14,76556	26,76233	17,47389	11,1171	20,30048	14,06402	10,69304	17,96212	10,67266	11,77677	14,40601	4,622983	9,71147	21,36308	6,991185	15,95484	17,90693	11,49791	15,1291	21,95824	14,28776	17,97725	15,77379	15,44409	7,893457	21,35106	10,55724	9,600948	9,234153	4,007653	10,86013	14,23125	8,469829	12,20601	27,98063	15,66617	14,87111	20,55806	15,97902	7,872252	17,38948	15,77938	9,541543	11,40363	5,321826	7,45752	13,98569	8,519699	7,328553	24,86289	7,705846	9,694338	16,83936	17,06406	13,3582	16,74645	10,92002	9,287965	20,23665	16,99057	7,46491	8,718572	9,437445	5,205294	11,09713	6,606363	7,672967	18,74517	9,956345	9,386605	14,0549	9,396208	8,711663	11,84903	9,551284	6,611544	12,48038	8,072296	6,178713	10,12337	12,31066
2/18/2020 5:52:00 PM	2	8,176392	21,12905	4,751257	7,027381	40,41991	7,101361	4,186077	38,87772	6,534663	5,694076	41,6896	5,606971	2,988437	36,53252	6,597453	5,874848	35,97321	4,902672	12,91998	11,35147	5,206745	7,145779	37,61826	7,770846	8,533309	38,65371	7,74073	8,796281	34,29481	11,45378	9,089438	37,59132	9,50507	4,869239	27,56016	5,499143	8,328912	12,91093	4,895903	14,90343	16,31763	7,010734	19,85259	26,65444	13,25148	15,75562	29,37659	13,93602	7,469538	23,71912	13,96124	5,946963	13,34293	6,897795	13,03679	8,888704	5,533406	19,49505	18,98831	4,890791	16,03801	22,74784	10,9853	16,80896	28,17017	17,54483	10,90828	21,57977	14,02499	10,74388	19,44449	11,1171	12,53178	14,72079	4,610964	10,11798	24,01131	7,174652	16,2891	19,98895	13,00702	16,10128	24,23602	14,74953	18,77307	17,24262	16,47975	7,26376	22,90264	11,93012	9,745801	10,68938	3,930288	11,64249	15,11846	9,096693	12,64106	30,14167	16,85428	14,57898	22,19137	15,35139	8,489446	17,69383	17,0242	9,568413	11,89959	5,696977	6,906292	13,70462	8,183507	6,961967	24,26572	6,43091	8,718917	16,22686	15,30656	11,01245	15,94026	9,409056	7,596361	18,75663	15,16806	7,688025	9,1007	9,017186	6,165452	12,435	6,868922	9,702075	20,8017	10,94462	10,07274	14,39724	9,942461	8,457188	12,83322	12,66136	6,723724	12,68754	10,17967	5,880789	11,52403	12,75938
2/18/2020 7:52:00 PM	4	8,867293	21,9045	5,250885	7,730715	41,89131	7,354939	4,242029	43,18772	7,062195	6,89676	45,32176	6,259464	3,465752	39,9848	6,899591	5,796032	39,06982	5,644548	13,35972	11,13879	5,450169	7,870662	40,67557	8,28947	9,346816	41,5437	9,18297	9,191464	37,03844	12,73293	9,590448	41,4727	10,22947	5,813164	29,15693	6,35838	8,938922	13,63223	5,89716	15,92596	17,49323	7,563411	19,7295	27,99383	14,99178	15,41128	31,61624	15,02114	7,791777	25,10928	15,15756	6,773458	14,93583	7,638222	13,72009	9,037633	5,924169	21,12635	19,7076	5,783875	16,0036	24,43337	11,07303	17,93801	30,42454	18,99087	11,56036	23,43936	14,48752	11,93109	20,90055	12,67414	13,03009	15,37916	4,913171	11,27853	25,74602	7,25485	18,73322	22,04659	14,16121	17,3843	25,38455	15,4997	20,25758	18,21901	16,52603	7,521967	24,29211	11,64553	10,2084	11,17975	4,677898	12,56514	15,48491	9,355729	13,7069	32,37055	17,88614	16,47429	23,37761	16,13223	8,743646	19,40394	18,38314	10,76785	12,81375	6,384076	7,426504	13,56688	8,320556	7,046033	25,20377	6,76814	8,547814	15,70333	14,93486	10,72385	15,30165	8,485577	7,094593	18,84754	16,07835	7,486185	9,043919	9,363189	6,006231	13,08929	7,595671	10,45887	21,80081	12,00023	11,24689	16,01804	11,21657	10,00387	14,37707	13,80208	7,63905	13,96676	10,23534	6,708803	11,88205	14,03411
2/18/2020 9:52:00 PM	6	9,902603	21,87818	5,091456	9,310552	43,87516	8,037205	4,877528	44,06278	7,674969	6,626326	48,02104	6,278873	2,866518	42,81077	6,793974	6,195291	40,59509	6,243783	14,73364	12,20477	6,356516	8,273307	42,25333	8,676159	9,968571	43,60273	9,638318	9,834632	39,14463	12,73942	10,81828	42,6642	10,4425	5,746229	31,16221	6,38905	9,937555	14,12336	5,964025	17,2735	17,85291	7,627445	21,33075	30,02604	15,22063	16,7937	32,17085	14,85086	7,687471	27,05031	14,64357	7,050039	14,65206	7,342506	13,47466	9,597078	5,958982	21,19329	19,62644	5,843349	16,68656	25,76971	11,69754	17,88074	32,00037	19,56703	11,81587	23,56501	15,69518	12,81257	22,2697	12,87978	13,3917	16,17789	5,361752	11,61838	26,3378	7,602578	20,54349	22,9798	13,87095	17,92689	26,76724	15,30925	20,26228	19,24016	17,68899	7,947268	24,87041	11,99471	10,53251	11,61479	4,698138	13,19967	16,17872	10,3078	14,12564	33,72409	19,05504	16,4479	24,50334	16,90001	9,632447	19,78082	19,76853	10,10631	12,43286	6,958513	6,994571	14,57871	8,832062	7,131756	25,20564	6,801089	8,937472	16,59897	15,35415	10,4244	15,76681	9,123357	7,217894	19,08018	16,35651	8,150145	9,253565	9,664842	6,161721	13,67132	8,161265	11,09872	23,25099	11,80081	11,52264	17,32068	11,2337	9,423285	14,96981	13,63589	7,204355	14,80203	11,30077	6,342631	12,5574	14,47751
2/18/2020 11:52:00 PM	8	9,111337	23,71118	5,30877	8,12797	45,79942	8,056269	4,116724	45,96003	7,84248	6,962519	51,18818	6,217811	3,849193	44,98391	6,902975	6,944697	42,87343	6,490108	15,46198	13,65695	6,786237	8,41954	45,56891	8,837313	10,34994	44,97831	9,808037	9,857151	40,58321	12,84669	11,04892	44,69061	10,70485	5,516137	32,11186	6,877141	10,54259	15,50232	5,896124	18,19615	19,41396	8,150212	22,19938	30,40707	15,53175	17,26169	34,02803	15,24916	8,422304	27,0928	14,89031	6,893237	15,43691	7,888691	15,21766	10,50902	6,170148	22,14985	20,90994	5,940609	17,14709	25,84929	12,29616	19,48635	32,9005	21,43789	12,64727	25,13587	16,84108	12,49724	23,70089	13,4862	14,04081	17,41876	5,548532	12,33284	27,15213	7,991408	21,18141	25,23368	14,61455	17,70819	28,45415	15,57589	21,32937	20,09671	17,87225	8,42541	26,66674	12,31163	10,56663	12,28407	4,633276	14,35863	16,16559	10,07522	14,44021	35,01824	19,2716	16,72856	26,05079	17,32178	9,584092	21,01777	20,31658	11,03296	13,169	7,55982	7,481419	15,13235	9,068094	7,140459	24,93099	7,298437	8,654744	16,53287	15,67163	10,24018	16,30042	9,070858	7,081331	19,01152	17,41545	7,890143	9,127154	9,418379	7,045273	13,8925	7,941879	12,45821	22,85194	12,44177	12,40392	16,71557	12,60244	9,953651	16,13568	14,36574	7,659359	15,38745	12,56555	6,774011	13,81328	14,65379
2/19/2020 1:52:00 AM	10	10,09829	24,56268	5,477869	7,955971	49,21669	9,273595	4,126326	49,75195	8,171835	6,729526	55,24157	6,647602	3,865633	46,86906	7,671861	6,662385	46,45522	6,538117	16,41274	14,2765	6,814352	8,025323	46,23432	9,861295	12,02137	46,84108	9,543892	10,65615	43,59956	13,0763	11,56941	46,66937	12,04914	5,810677	33,07312	7,138732	10,80225	15,34794	5,868493	18,45512	18,98921	8,399923	23,74828	32,1549	15,10617	18,48233	35,76336	16,40224	9,506935	27,8945	15,06051	6,94007	16,3275	8,261011	15,45535	10,11031	6,110121	23,54498	23,06849	6,233698	18,35219	26,5281	13,55811	19,83456	34,51702	22,26086	13,26958	27,38119	17,49212	13,55866	23,93733	14,67534	15,05795	16,88944	5,906071	12,90582	29,02285	8,714495	20,83209	25,86214	15,1224	19,83298	28,63727	15,84308	21,85697	20,57554	18,4212	8,750552	26,96473	13,70455	10,93432	13,17522	5,115564	14,35276	18,00916	10,53071	14,28368	36,62646	21,22113	17,49019	26,44265	18,02166	10,00083	22,36537	20,85385	11,22596	13,39896	6,96549	7,507461	15,4309	8,836069	7,146054	24,62464	6,947115	8,307291	17,0014	15,86884	9,844026	16,12249	9,336732	7,557679	19,6303	16,60208	7,844483	9,3234	9,259575	7,436657	14,67748	9,33832	12,42319	23,79524	12,80089	12,83516	18,64638	12,31971	10,00711	16,3849	14,49644	7,854014	16,55925	12,70308	7,53675	14,03093	15,96451
2/19/2020 3:52:00 AM	12	10,63965	27,59008	5,849911	8,613437	51,28399	9,715821	4,571453	51,59558	8,901899	7,639464	54,69144	6,519535	4,385154	50,05692	8,450765	6,663627	48,96082	6,16255	18,18952	15,45052	6,741615	8,807472	48,97747	10,38772	12,67048	51,14169	9,671475	10,59716	44,61787	13,74703	11,96639	50,70341	13,14669	5,367485	33,8867	7,338639	11,55559	16,27038	6,735397	19,35607	19,22877	8,79642	25,36369	34,65904	16,49239	18,85051	36,90222	17,65632	10,00262	30,4731	15,87561	7,494543	18,07803	7,907272	17,52466	10,736	6,620662	23,69453	24,07811	6,786583	19,73226	29,83208	14,05076	21,22127	36,52452	23,97553	13,53814	29,23505	19,67189	15,85778	24,70111	15,12848	14,80486	17,99452	6,25746	12,8996	30,46205	8,650047	22,3166	27,41959	16,76379	20,9288	30,83734	18,63008	23,70006	21,93192	20,55475	8,835102	27,83632	14,37956	11,97585	13,65322	5,023694	15,86338	18,13142	10,96458	15,81075	39,25026	22,80559	18,54222	28,84843	19,43654	10,2475	22,95521	22,7044	11,51387	14,06554	7,283999	7,213818	15,41605	9,194986	6,876589	25,47511	7,205046	8,481364	17,36213	17,09142	9,98722	17,1397	9,102149	7,283378	19,91372	17,14053	8,334508	9,656484	9,96042	7,119184	15,74616	9,522202	12,78818	25,51628	13,7786	14,51495	20,05913	13,7929	11,23384	17,53578	15,3201	8,890086	17,51755	12,90713	7,637462	15,28929	16,02378
2/19/2020 5:52:00 AM	14	11,06515	29,06761	6,35921	8,690664	55,48139	10,18098	4,654413	56,83852	9,240232	7,67649	60,6909	6,960447	3,944242	52,70902	8,867706	6,367706	51,13058	7,007488	18,47805	15,78761	6,720271	10,11874	50,50066	10,50225	13,70275	53,42632	10,15791	11,71792	50,00477	14,08191	12,71635	53,55977	13,2789	6,100036	37,32102	7,094385	12,80994	17,27916	6,702034	20,42731	21,31707	9,636729	27,51651	37,50497	17,00397	20,32963	40,6315	18,2443	10,54998	32,21513	17,84676	7,741352	19,38426	8,588846	17,89788	12,32883	6,80323	25,19638	27,37912	6,585711	20,79085	32,26176	15,00774	23,36069	38,03099	24,62658	14,28458	30,27734	19,70408	15,08068	25,66168	16,41461	16,4725	18,8952	6,569752	14,32319	30,5026	8,90031	22,41912	28,815	18,4641	22,53875	33,67492	19,25101	23,90425	23,96704	21,34014	9,158792	29,64557	14,77895	13,00999	14,1847	4,834977	16,45688	19,40746	11,86388	16,79342	41,59939	23,3305	18,9144	29,9808	20,25081	10,91553	24,39255	23,26267	12,57267	14,43903	7,902574	7,185152	15,39152	8,514037	7,183217	25,39505	6,957754	7,962602	17,48384	16,70259	9,638318	17,79212	10,06341	7,75116	20,29488	15,62687	8,630499	9,612829	9,879532	7,628206	17,14965	10,37232	14,06153	27,35625	14,41237	15,89702	21,76241	14,53249	12,04596	19,08868	16,59096	9,773638	17,78128	14,22442	8,439573	16,05721	17,91197
2/19/2020 7:52:00 AM	16	12,36067	32,9416	6,606086	10,13111	56,89413	11,00609	5,055537	60,26581	9,431229	8,184476	63,18655	7,529357	4,036735	55,90904	9,387088	6,930192	56,89323	6,524577	19,27408	16,54358	7,569422	11,07662	55,28521	11,65845	13,01254	59,23582	10,90137	12,22473	52,47935	15,57658	12,46298	56,54068	14,49554	6,712671	41,34975	7,345407	13,66849	19,4304	7,660739	21,5665	22,36993	9,748563	29,48704	40,06528	18,36117	21,67648	43,18772	19,27663	11,03089	34,14518	18,66034	8,031955	19,42929	8,213142	18,97429	12,35819	7,227772	26,03034	28,429	7,276263	22,49475	32,19642	16,69354	24,89653	39,74835	26,54931	14,73378	33,29092	19,8012	15,45963	27,76035	16,64622	16,75881	19,44884	7,243382	14,77709	33,6173	9,929059	23,61281	31,30119	18,93664	23,61917	35,73373	19,87311	25,29744	26,10674	22,78218	10,04338	31,40018	15,47918	13,71422	15,72613	5,005043	17,56396	19,28672	12,73631	17,3718	43,74558	25,29613	19,4773	31,27514	20,63985	12,17217	25,08586	24,37611	13,44834	15,14106	8,551752	7,934488	15,14554	8,296171	7,214302	25,86587	6,862083	8,453939	18,36794	16,53681	10,79658	17,93186	9,047787	7,007696	20,06749	15,9889	7,511466	9,296185	10,30248	8,537799	18,42555	10,9069	14,91221	30,9393	15,59537	16,22202	23,14123	14,96698	13,19069	20,72751	18,9964	9,833113	19,2048	14,88582	8,662687	16,8283	19,00842
2/19/2020 9:52:00 AM	18	12,45973	34,30778	6,778087	10,59737	63,20472	11,09161	5,219731	64,66374	9,905988	8,658751	65,92776	7,799099	4,051517	58,57641	9,35041	7,02973	59,04993	7,504766	21,53563	18,11319	8,156154	11,66287	58,41464	13,31427	14,63445	61,26741	11,90367	12,13176	56,17333	17,52867	12,98968	61,02737	14,79201	7,533848	45,18865	7,896772	13,41422	20,58224	8,470863	22,46318	23,74689	11,52168	30,49493	42,87632	19,13835	22,43438	45,20626	19,9359	11,7604	36,22313	20,1365	7,969234	21,23853	8,857205	19,81218	12,85989	7,45213	28,95039	30,87022	7,750332	24,61497	33,89637	16,94249	25,48643	42,88828	27,28766	15,38026	33,59872	21,15723	16,06633	29,02092	16,80461	17,45213	20,80246	7,271704	16,71958	34,16059	10,67605	25,64482	32,56183	20,27789	25,47842	37,90998	21,68539	26,92619	27,06821	24,81661	10,14423	32,01446	16,16677	13,24125	16,69533	5,080543	18,23511	20,52919	13,17943	18,5235	44,10125	26,81919	19,54251	32,45738	22,63746	12,65604	26,73547	25,01381	13,78758	16,0579	8,371187	8,009504	15,09042	9,001369	7,924955	27,42326	7,608932	8,977535	18,26115	17,72926	10,39145	17,74985	10,11329	8,244088	21,11475	16,16725	7,776582	9,906195	10,37633	9,030104	19,4829	11,3914	16,12269	32,20815	16,41758	16,90899	23,14234	16,13416	14,25108	23,1612	20,00214	10,1434	20,4932	15,61671	9,342811	17,90327	19,75375
2/19/2020 11:52:00 AM	20	12,81747	34,41286	7,075528	11,47768	64,1291	12,31736	5,357054	68,14924	9,903569	9,509629	69,19762	7,646027	4,11113	63,71816	9,872211	7,897049	62,13964	8,142339	22,59305	19,48117	9,026996	13,13978	60,90794	13,67029	15,31402	67,14585	12,86742	13,28104	58,48944	18,20685	12,91059	65,23085	16,03504	7,844896	46,42918	8,61772	14,32637	21,52126	8,459397	23,93056	27,02123	11,24572	31,41772	46,79121	20,18789	23,52751	48,88429	20,50495	11,65285	36,791	20,88058	8,329395	23,16244	9,311034	20,94538	13,76319	8,251616	30,38489	32,18715	8,043283	24,99627	36,05597	18,20471	26,38615	44,69475	27,94257	16,14528	35,5915	22,38437	17,74142	30,05788	17,91901	19,21854	22,02248	7,718349	18,39032	35,89923	10,13401	26,71544	34,522	20,92617	27,74999	40,24329	22,31612	27,76407	29,30745	27,32925	11,09251	33,22371	17,35604	15,70078	18,80132	5,002763	19,7409	21,9076	13,86501	19,39061	47,56894	27,32606	21,06322	33,39868	23,67126	13,50216	28,20202	27,35384	15,03896	17,16719	10,27465	8,390045	15,95864	7,994447	8,290783	26,90145	7,445914	9,38999	19,86247	18,61157	10,91657	18,16479	10,11315	7,56728	21,33841	17,93663	8,21314	9,990261	10,35215	10,46972	20,76764	12,67704	16,63254	33,93706	17,93449	18,25873	25,54984	16,49978	15,44692	25,82594	22,23599	11,661	21,2049	16,68172	9,704631	18,85969	20,80833
2/19/2020 1:52:00 PM	22	13,53642	36,36274	7,58296	13,0676	67,38624	12,48653	5,586041	71,38421	10,39587	10,05858	70,759	8,595201	4,471223	65,45507	10,90089	7,905545	63,53137	8,668904	23,2769	20,61361	9,537882	14,15195	65,97723	14,54196	15,15867	67,43423	13,24402	14,12999	61,57611	19,68881	13,79089	68,88691	15,93847	8,71346	48,73798	9,348957	15,32645	21,33517	9,648541	25,15549	29,01712	11,17402	32,651	48,03127	22,50815	24,98936	52,36468	22,74446	12,44073	38,69488	23,43494	9,121629	23,91633	9,747458	21,13755	14,6647	8,174736	33,34252	34,09428	9,394066	26,7461	37,91667	18,52674	27,58489	48,20631	30,38109	17,4944	36,24253	24,08447	18,80063	31,31065	20,58487	21,59303	22,45952	7,91867	19,25163	36,71689	11,16476	28,00536	36,59	20,54183	27,19669	42,72463	23,49048	30,17725	31,23563	28,41788	12,14599	35,48602	18,25776	15,54853	19,1811	5,486365	20,83216	23,15146	14,72763	20,40872	50,06099	29,09559	22,02434	34,7543	24,73724	14,38951	29,28492	28,61813	16,37171	17,15096	11,1868	8,412289	16,0005	9,442625	8,175356	28,45152	7,582891	9,575665	20,24481	19,31857	10,67501	18,50063	9,873659	8,04936	21,59953	17,89001	8,466443	10,04587	11,1477	10,73905	21,58764	12,09432	17,34002	35,78283	18,01192	19,45085	26,33572	16,83535	16,45647	27,23565	22,2391	12,78259	22,80863	18,19988	9,8365	20,30539	22,30666
2/19/2020 3:52:00 PM	24	14,53975	39,47578	8,243949	13,39198	68,53524	12,13162	5,698566	74,33734	11,01756	10,80266	74,6654	9,213709	5,259311	69,5463	11,56084	8,403999	67,05763	10,13615	25,30386	22,78445	10,0536	15,88431	69,6647	16,06135	16,23916	71,81946	14,7992	14,55073	64,87636	21,10155	15,13822	71,45813	17,65307	9,311242	50,19058	10,43297	17,60237	21,83998	9,737027	28,7768	30,10783	12,60085	34,78967	52,39246	23,02698	26,2949	55,98516	22,84048	12,82666	40,94158	25,13836	9,897145	24,66788	10,85551	22,60637	16,65941	8,95412	33,68003	36,78645	8,800564	29,17592	40,13055	20,74402	29,78614	53,01973	33,78495	18,61965	40,4289	26,48078	20,18899	33,94342	20,83706	22,70812	24,42114	8,81873	20,43863	38,90197	12,12278	31,82886	38,29445	22,45531	28,92752	45,2821	24,12018	31,6592	33,16761	30,85565	12,70205	36,7946	19,82828	16,5882	20,10569	5,774619	21,43271	24,65849	15,35035	21,64981	51,62508	29,15948	23,39115	37,74854	27,53606	14,80313	30,80288	30,19266	16,4037	18,38548	11,82154	8,665174	16,27722	10,12683	8,290092	29,73613	8,652397	9,238091	21,09251	19,55481	10,8466	19,03135	9,874352	8,696465	21,92515	18,23801	9,260473	10,60905	10,91049	11,31355	22,97946	14,56786	19,55563	37,19689	20,40934	20,27948	29,57173	19,86565	17,67069	28,89092	23,88587	14,35138	23,50381	19,30717	11,02585	20,96575	23,73639
