# Supplementary material for: Neuroblastoma signalling models unveil combination therapies targeting feedback-mediated resistance
Source: PLoS Comput Biol. 2021 Nov 4;17(11):e1009515. doi: 10.1371/journal.pcbi.1009515 (PMC8604339; doi:10.1371/journal.pcbi.1009515)
Supplement: S2 File — (ZIP) [file pcbi.1009515.s023.zip › drug_sensitivity/SHSY5Y_drug_sensitivity/SH-SY5Y_Sor_TAE_12-151217.txt]

Label: SH-SY5Y_Sor_TAE
Metric: Phase Object Confluence (Percent)
Cell Type: 
Passage: 1
Notes: 
Analysis Job: SH-SY5Y_Sor_TAE

Date Time	Elapsed	A1, Image 1	A1, Image 2	A1, Image 3	A1, Image 4	B1, Image 1	B1, Image 2	B1, Image 3	B1, Image 4	C1, Image 1	C1, Image 2	C1, Image 3	C1, Image 4	D1, Image 1	D1, Image 2	D1, Image 3	D1, Image 4	A2, Image 1	A2, Image 2	A2, Image 3	A2, Image 4	B2, Image 1	B2, Image 2	B2, Image 3	B2, Image 4	C2, Image 1	C2, Image 2	C2, Image 3	C2, Image 4	D2, Image 1	D2, Image 2	D2, Image 3	D2, Image 4	A3, Image 1	A3, Image 2	A3, Image 3	A3, Image 4	B3, Image 1	B3, Image 2	B3, Image 3	B3, Image 4	C3, Image 1	C3, Image 2	C3, Image 3	C3, Image 4	D3, Image 1	D3, Image 2	D3, Image 3	D3, Image 4	A4, Image 1	A4, Image 2	A4, Image 3	A4, Image 4	B4, Image 1	B4, Image 2	B4, Image 3	B4, Image 4	C4, Image 1	C4, Image 2	C4, Image 3	C4, Image 4	D4, Image 1	D4, Image 2	D4, Image 3	D4, Image 4	A5, Image 1	A5, Image 2	A5, Image 3	A5, Image 4	B5, Image 1	B5, Image 2	B5, Image 3	B5, Image 4	C5, Image 1	C5, Image 2	C5, Image 3	C5, Image 4	D5, Image 1	D5, Image 2	D5, Image 3	D5, Image 4	A6, Image 1	A6, Image 2	A6, Image 3	A6, Image 4	B6, Image 1	B6, Image 2	B6, Image 3	B6, Image 4	C6, Image 1	C6, Image 2	C6, Image 3	C6, Image 4	D6, Image 1	D6, Image 2	D6, Image 3	D6, Image 4
12/12/2017 5:02:00 PM	0	7,503729	9,613382	9,176476	13,40752	6,489072	12,6903	7,608381	7,24062	5,017546	11,42829	5,606902	8,093986	6,813868	2,898707	2,3318	5,857994	9,867581	6,74272	10,26014	11,64663	5,563178	3,448829	7,436935	16,6885	5,865522	7,552567	2,950583	20,28584	3,149937	2,8469	1,759643	5,422261	4,731156	7,787702	9,535533	10,27465	9,883399	7,044099	6,641522	10,45314	7,402672	9,356487	8,21922	18,10656	8,847053	6,892339	6,84281	16,13423	6,367774	7,238202	7,993271	11,71737	9,91179	15,40471	11,37309	13,53801	11,42649	9,791598	8,946452	10,16288	10,85088	8,704824	5,367829	9,226696	7,222107	10,87796	10,20495	11,12787	11,74541	10,47573	11,19412	7,90817	14,01256	14,3379	11,08726	8,963446	9,500856	11,357	8,75594	8,684309	12,40495	8,215421	11,90795	14,77751	10,75341	6,967563	14,81709	10,83865	12,22535	8,014132	11,94256	7,832187	14,55467	14,74877	10,72896	10,50688
12/12/2017 6:02:00 PM	1	7,974414	9,034041	10,07557	12,37656	7,419527	9,429432	8,25652	8,781982	5,477454	9,494985	6,065705	9,922359	3,72983	1,951122	2,479415	5,31402	9,440001	6,863533	11,47298	12,93836	6,023431	3,80008	7,848558	11,33842	6,337727	4,340255	3,544775	5,436285	3,116504	2,348654	3,288779	0,8794762	5,069076	8,299763	8,735009	11,37434	10,47048	7,208014	6,808481	9,712505	18,70655	10,92997	8,298105	10,65277	8,264878	7,677595	6,787896	15,01361	6,536666	7,998661	8,887807	16,36391	10,5133	7,612662	10,24515	8,474663	9,790768	7,420356	9,097797	9,591761	10,77448	9,215572	5,465711	9,096901	7,484803	12,5764	11,37765	10,32797	12,18101	11,05638	11,71827	16,0512	10,77441	8,492347	9,568413	11,17416	9,654482	13,43556	8,650806	10,64089	13,19656	8,50264	12,5239	13,53469	12,87543	10,29889	15,38406	12,1071	12,78584	8,431421	11,3762	7,545798	14,33438	13,46313	10,58086	10,96347
12/12/2017 7:02:00 PM	2	8,760155	8,860522	11,50924	11,0597	8,145169	9,859085	9,16646	8,944726	5,956427	9,530213	7,121188	10,1213	2,89028	1,603877	0,9618838	5,709411	9,080183	6,906292	11,71951	12,17231	6,00036	3,220601	8,633123	11,25946	7,549872	6,232456	7,514782	5,550121	1,275834	1,969496	1,535215	0,6779814	6,696716	8,645419	8,515903	12,32821	10,38006	7,279509	7,479139	10,27575	8,202711	9,899356	9,0969	11,35638	7,62116	6,782991	6,752597	11,44611	7,927857	7,978973	9,473087	14,06913	10,21966	7,777893	10,16682	8,549127	10,50736	7,724497	10,31091	16,83777	10,47579	9,070582	5,203015	8,610121	13,21542	19,63881	10,61519	11,50358	18,38424	16,11827	15,60048	8,008953	10,54667	9,116794	10,16799	11,08677	10,70575	13,36601	8,715117	9,510045	13,59285	8,995151	13,32774	14,54969	19,5414	6,696715	11,19667	12,89477	15,85136	11,25111	12,77845	8,20499	12,28807	15,95021	11,27383	10,54943
12/12/2017 8:02:00 PM	3	8,301212	9,059944	11,54254	11,33365	7,221694	12,00625	8,949907	9,816534	6,451909	9,843681	6,966181	13,01316	3,696052	1,826578	1,209038	7,868797	8,795522	7,755927	12,87156	18,67139	6,677512	3,704755	8,610675	11,57998	7,156002	12,10917	4,190222	5,798657	1,684212	2,431407	1,348433	13,0743	5,811368	8,442819	8,587188	13,07989	11,2788	7,685057	6,938965	10,57154	7,515266	9,863228	8,414498	10,95954	7,84096	5,82159	7,864101	9,523306	7,466222	8,515141	8,571093	13,35571	11,35866	9,767007	11,67938	9,635073	10,59703	8,839385	12,33166	14,25771	10,59419	9,357801	5,562486	7,591871	15,82304	18,32995	11,05887	11,22251	16,28447	12,7906	14,6549	8,47784	11,09506	9,23436	11,52472	15,36555	10,30995	11,15164	8,946799	9,529318	14,01069	18,34232	13,31033	14,32312	11,93751	6,067432	12,06109	14,12501	16,88909	9,666017	11,59745	8,869572	11,97716	16,48112	12,15013	11,18749
12/12/2017 9:02:00 PM	4	8,194766	9,360978	11,82478	14,2001	7,659359	10,38876	8,774798	8,886701	15,41045	10,19915	7,407922	12,21976	1,877901	1,76807	1,024259	5,788019	9,631618	6,7995	13,53932	13,92552	12,62275	3,723613	8,650876	17,57571	7,256853	4,800232	5,255651	6,641178	1,39057	1,561878	1,162411	0,3958057	6,207035	7,19192	8,7911	15,48395	17,25616	9,143871	7,794125	11,68152	9,109818	11,34443	9,181104	11,68746	7,125953	6,308231	6,530726	7,331938	7,989058	8,589951	9,118382	13,22689	10,96914	8,867291	11,01956	10,52905	15,75189	12,54435	9,91041	10,27941	10,08137	8,496007	4,508524	9,208941	7,227149	14,82386	11,29138	12,68312	12,66316	12,10703	13,27109	9,836567	15,16592	9,004336	11,57597	10,93204	10,82601	12,01405	9,139036	12,36157	15,24225	10,22802	14,02237	14,47198	12,12216	7,810774	11,03807	13,75787	13,82723	9,304681	13,31593	8,254242	11,66681	15,99387	11,04574	13,09323
12/12/2017 10:02:00 PM	5	8,464164	12,55671	12,25692	13,78489	7,912799	10,56863	9,186214	9,057666	6,743894	9,966638	6,667289	11,81801	2,236337	1,236323	1,059281	5,560966	9,432471	7,143154	14,00143	13,10573	7,161597	3,768444	9,055248	12,94713	7,570388	5,460461	4,011039	6,474359	1,331372	5,29986	1,081593	2,431131	6,132087	7,599607	9,369958	15,60359	11,43105	15,00152	8,603006	11,73906	8,502846	16,94712	9,351721	11,31238	7,002859	6,79059	6,663006	7,149162	10,55095	8,93616	9,727978	13,36794	11,1899	7,97994	11,4919	16,55103	10,82028	8,740468	10,26228	10,79652	9,93065	7,574189	4,106087	7,67269	7,76622	18,59306	11,32654	11,55739	14,63196	17,13604	14,23975	9,248454	24,08046	8,538005	13,0504	13,49173	14,94308	11,48127	9,627957	11,66584	15,14292	9,684805	12,64997	14,95503	11,20807	7,720974	11,22797	14,43717	13,9267	9,095656	13,94797	8,787024	12,13017	16,50855	11,25615	10,43939
12/12/2017 11:02:00 PM	6	13,94424	11,35665	14,19402	13,66359	7,111102	10,52415	9,479167	9,131714	6,614446	9,630167	7,313357	11,82541	2,41773	1,270378	5,81489	9,205212	9,127293	7,526248	13,1833	14,33639	8,982026	3,501326	8,821701	18,27593	7,384573	10,9022	4,120731	7,200002	1,503647	1,654717	1,889713	1,375649	6,425521	7,995896	8,763746	12,47023	10,93626	15,63191	7,598295	11,44044	9,309308	11,73567	10,53596	16,8882	6,805096	5,77082	5,829327	6,712464	8,038655	10,57084	10,07999	14,24134	11,47021	8,605287	12,08693	10,61802	10,70499	8,72092	10,11031	9,425633	9,090544	7,567142	3,987691	8,769755	11,24275	14,43613	12,50214	12,9729	13,5704	19,66471	13,76375	9,161624	14,23664	17,90534	15,65173	10,86981	11,35983	20,56684	9,997513	11,30512	15,26829	12,32994	14,34993	15,21676	13,49387	6,817252	11,13713	13,24416	15,10444	9,37058	13,02774	11,83127	11,72911	16,25138	12,24456	10,28991
12/13/2017 12:02:00 AM	7	9,129642	12,3709	12,06524	12,77762	7,088722	9,298464	10,0288	9,787315	6,847784	10,63764	7,813329	11,52237	1,808825	0,906692	0,6437196	7,524315	7,932416	9,185595	12,5228	14,47502	6,695817	3,469621	9,459964	12,17009	6,748384	5,069836	3,885527	7,113173	1,143485	0,5061201	1,357689	1,859527	6,537771	7,989542	9,637627	17,23074	12,5659	8,49511	7,545315	12,3499	7,773264	10,61975	9,966153	11,21408	6,603807	4,618907	5,685925	6,067363	7,689476	9,060497	10,92051	16,33186	10,96175	9,51101	11,19619	12,42049	10,72129	8,155877	9,741103	16,81677	8,43308	7,46042	3,009505	6,800398	8,837451	18,48212	11,99174	13,96842	18,86708	13,2358	13,38742	9,119764	13,20741	17,61985	12,05183	10,1758	11,89531	18,8226	10,11432	10,79458	16,18541	10,87671	13,50381	14,7487	14,18359	7,314186	11,55594	18,16652	14,73779	9,515293	15,21897	9,239543	12,63933	15,8122	12,07843	11,83825
12/13/2017 1:02:00 AM	8	9,507073	22,29588	13,08901	14,87573	7,83799	9,66367	9,422938	10,61056	7,082228	10,35754	7,099082	12,95335	1,660174	1,242471	0,4488561	6,241158	8,326564	7,415521	13,16037	14,01822	7,529703	3,401373	9,73613	13,18344	7,787494	5,383165	3,905559	7,696521	1,168698	0,9232704	1,07061	1,805648	7,607414	9,385775	10,49742	22,44212	11,91203	9,909994	8,041142	12,20864	8,419056	11,00071	8,863008	14,09269	6,208555	4,441866	5,253716	6,112539	10,21614	9,872485	11,34249	14,0214	11,98055	9,371201	12,56479	13,31047	10,21918	11,89676	9,933203	9,305164	7,182181	7,412689	4,534082	7,382225	9,304266	15,19928	12,23233	12,73327	15,38192	13,20679	15,19383	10,01085	13,35516	17,01239	12,27419	16,17112	13,06173	12,59097	10,62403	10,92078	21,05721	10,36728	13,49352	18,96607	13,9832	7,679529	13,5626	13,91889	17,03422	10,33281	15,14022	10,94137	12,82328	16,7718	14,47737	13,71954
12/13/2017 2:02:00 AM	9	13,97187	11,72172	13,13805	14,33804	7,913627	10,01464	14,49105	9,329893	7,998177	10,32977	7,008938	13,88733	2,26224	1,466277	0,6989114	12,81119	10,35118	8,834411	14,02147	14,57732	7,810428	3,192418	10,08199	11,14044	8,112289	4,206386	4,076177	11,22935	0,9768733	1,071646	1,016937	1,061422	6,699202	11,62888	10,07322	14,44173	12,08554	9,559986	7,436796	12,73824	7,682153	10,74222	9,786279	12,57426	5,825459	4,290451	5,670107	7,101984	9,543407	14,92512	10,36541	16,58094	11,6695	17,86804	13,47487	12,85105	10,8783	9,133096	10,93695	10,6882	7,241379	7,798201	4,42439	7,739142	9,030379	19,06582	11,78631	14,16453	17,18038	13,76672	15,19148	11,77256	13,77501	18,9144	13,16645	13,20057	11,14991	14,27242	9,943289	13,3468	17,09073	11,88564	14,92547	21,15716	13,88615	11,91887	12,83799	16,36978	17,16132	11,60277	20,80453	10,65056	13,39889	17,33069	13,48378	11,3858
12/13/2017 3:02:00 AM	10	8,762227	12,37822	14,85673	15,89136	7,398735	11,13022	11,27397	9,494226	7,12319	12,98015	6,539083	16,2147	1,867125	0,9077283	0,9561507	13,61792	10,39857	8,121477	14,51944	18,09226	8,410422	3,509546	9,771358	12,82328	7,982635	4,824478	4,001713	7,637462	1,854346	2,260306	1,387392	0,6755637	7,184668	12,23675	9,71506	14,80417	12,60389	9,525793	7,839786	13,10317	7,590283	11,75999	9,311036	11,09444	5,557237	5,070527	4,931546	6,500539	13,14655	11,6579	10,93508	15,89018	12,38022	11,26499	13,29956	12,79247	9,014422	7,916805	9,660422	8,844566	8,505126	8,295827	4,055178	7,812362	10,7436	15,35388	13,00605	17,7694	16,21684	19,92616	15,36977	11,27528	14,92464	11,47795	13,62255	11,34056	12,11974	13,25238	10,3757	11,54219	21,08843	11,16283	13,67008	22,49834	14,79602	7,610729	19,81895	14,54037	19,03335	9,745386	25,18064	9,595974	14,58299	18,80775	13,06048	12,40695
12/13/2017 4:02:00 AM	11	11,69741	12,59795	14,44207	16,1658	7,25112	14,1085	11,16711	9,651718	8,89499	10,3038	6,809793	12,36461	2,042786	1,021428	1,753495	9,855216	9,68826	8,798214	14,44	17,14239	8,698606	3,308535	9,580641	11,30961	7,596154	7,590904	4,499199	7,756065	1,854554	1,841153	1,201992	7,371518	6,565194	9,761342	9,979554	17,33021	13,05627	9,452711	8,374779	16,11841	8,128867	10,39733	8,633883	16,89545	7,728642	3,801462	5,098433	6,258289	7,7198	15,002	10,50405	15,83403	12,82017	11,01673	14,1858	12,35425	9,838637	8,716015	8,415811	13,71028	8,686449	8,551891	3,918891	8,310192	9,677554	17,18888	12,31446	14,54942	16,76358	13,66075	20,62866	10,98123	16,54799	11,16269	13,84526	16,65672	13,97754	19,31484	10,50709	13,3955	26,1124	11,63572	17,44902	19,62678	15,81627	9,04751	13,09516	15,19072	16,20683	11,06957	18,71339	17,74522	13,99308	18,15726	13,17536	12,51838
12/13/2017 5:02:00 AM	12	11,48375	11,84778	14,85301	14,99296	7,662467	11,78347	10,48125	11,5232	7,496547	10,68524	13,60287	13,55154	1,946839	1,01003	1,452876	14,21564	10,05934	8,953705	21,76303	15,70796	7,032909	3,284566	9,773292	12,20125	7,528736	4,648472	4,395999	6,651332	1,717438	0,5157908	0,5517103	1,512282	8,61095	10,35623	10,3565	27,11089	12,87294	9,64647	8,141372	13,22958	7,98975	10,23175	8,180123	12,56907	5,563938	4,567654	5,81641	11,60084	10,81821	11,50399	10,98889	15,26304	13,90812	11,16573	14,58361	17,70785	10,15197	9,659801	14,13338	9,913932	10,44934	16,63033	4,536223	9,616352	9,606681	14,72052	14,17883	15,25005	19,60778	16,79211	15,11335	13,11015	23,05447	11,85773	16,41509	16,82644	13,28588	15,74637	11,43595	11,23342	18,78626	13,36607	14,34288	19,40311	18,69916	9,586167	14,66989	16,42428	17,45289	10,89281	15,58238	12,50394	14,70145	19,46183	13,25956	11,96874
12/13/2017 6:02:00 AM	13	9,785866	11,84012	14,93058	15,76067	6,693262	10,98806	10,11998	9,557085	7,613285	11,99153	7,686022	11,76842	2,61287	1,647947	1,36142	5,752307	11,83335	9,396622	14,23028	18,74544	7,876947	4,244999	9,989569	11,7767	7,713515	4,85791	3,931117	6,895585	2,613009	0,6179543	0,6618175	3,413392	8,884354	10,26712	10,59751	17,05301	16,77636	10,90317	8,096127	20,35139	8,601971	10,49148	9,634035	12,02814	6,666321	5,224912	6,538807	5,722605	11,98062	18,53296	12,06938	15,40403	13,39067	10,92845	15,78014	13,58339	10,21068	8,278487	8,229443	9,478891	7,673658	6,895583	4,249351	9,938384	9,319878	14,95966	13,92697	13,53428	22,14985	14,76673	15,82656	11,19329	16,94822	11,22306	16,48396	13,86646	13,32449	18,53476	11,12677	12,58911	25,98786	11,615	15,66479	18,10821	14,7858	10,94779	14,27463	16,37454	18,49635	10,94786	15,6994	11,88854	15,25807	18,46092	14,31601	13,24388
12/13/2017 7:02:00 AM	14	14,09054	17,91418	16,45937	16,29331	7,179349	13,47238	13,62214	9,430744	7,631521	11,41703	8,058549	13,33485	1,762544	2,661845	1,568717	6,577905	10,98433	9,225726	15,90973	16,81111	7,363989	4,122113	11,21781	12,29899	7,860163	6,856418	4,155614	6,506479	1,409082	0,3167136	0,4695098	4,809557	8,772658	11,56285	9,761065	19,11859	15,09546	9,844717	9,540852	14,17378	8,324215	10,55357	11,18438	19,61766	17,92668	6,270379	8,637683	10,73531	9,217507	11,43091	16,62391	21,37662	14,21129	12,63242	15,82339	17,65984	10,05139	7,870731	8,679404	10,16046	7,541584	6,883635	3,912674	12,51257	10,30587	15,92265	15,01644	15,89032	25,39118	15,74685	27,39521	19,07556	16,22672	12,36703	19,78186	12,32441	16,07269	16,1256	10,6308	11,94705	19,11168	12,04562	20,52194	21,4622	15,57077	10,81565	14,74939	16,40583	19,00531	12,0738	16,52803	12,64257	14,58589	19,95351	15,8247	12,79364
12/13/2017 8:02:00 AM	15	9,232221	14,11355	16,36695	15,86207	7,106612	10,35871	10,39249	9,370786	7,991614	11,0608	8,29023	12,86175	1,633234	0,9484141	1,071577	4,570762	12,51285	9,664499	24,25978	17,07339	7,617982	3,71864	11,15599	14,91973	7,528183	5,046972	4,502791	6,890265	3,878758	0,3467617	0,4830487	3,913918	8,51673	10,74499	10,73587	24,82772	15,32155	10,18243	9,257089	15,43035	8,240011	9,888927	10,54922	13,03575	7,216996	12,17997	6,055206	5,230369	10,13415	12,01433	15,93688	20,55261	15,78491	12,00535	16,91569	15,51178	9,046128	7,931448	9,096624	9,731709	8,882212	8,510997	4,260057	8,424445	10,76232	15,42571	13,55486	16,43201	18,88194	16,02633	19,84769	16,56982	20,26608	11,877	15,59426	20,97916	14,81239	25,21745	12,09632	15,65526	20,04297	13,84871	17,04306	20,65021	16,44472	12,2313	15,61968	20,79859	18,87675	13,834	22,20353	12,03028	15,94593	23,10566	14,37845	14,14933
12/13/2017 9:02:00 AM	16	10,21496	13,0142	17,70598	22,59643	7,366614	10,83699	11,32329	9,221582	7,956316	12,04576	8,49214	14,89556	0,7782797	0,8374779	0,8845187	2,068758	11,54157	11,2596	15,82477	24,29308	7,985881	4,010762	10,13111	11,2453	8,6468	4,685704	4,655518	7,248633	0,5110245	0,2691893	0,4855355	4,274149	7,621021	12,76111	10,9223	18,72886	15,28542	13,09239	9,512531	18,15664	7,988852	10,93653	9,612899	11,57963	6,337657	4,415203	6,244197	11,7164	9,785036	17,01495	13,32166	18,31966	16,27577	18,97519	16,17167	17,39673	8,880969	7,977107	8,688315	9,4505	9,085088	6,911817	4,801199	7,229429	10,82815	18,20119	14,63873	16,60284	18,41712	16,73298	18,55555	12,85885	18,73757	15,23631	16,37835	12,67214	14,67748	18,40386	11,70735	12,79219	25,21586	13,46285	18,67582	19,52082	16,40072	13,4404	15,57202	17,95438	19,38039	13,81742	20,0543	12,09169	15,24405	22,39044	15,82456	16,88923
12/13/2017 10:02:00 AM	17	9,462521	14,49395	23,39343	18,80816	7,851044	11,86588	11,14659	11,12525	8,141994	10,26	9,322779	16,75536	0,861171	0,6365356	1,209452	2,336773	11,66708	10,43435	16,8779	20,64842	11,18949	4,166667	10,78685	9,467147	7,222314	9,766455	4,820679	7,447296	0,9760445	0,1803575	0,4815291	4,088335	8,913918	11,36011	11,65568	19,78939	15,23963	11,78893	11,00913	15,19203	8,020902	10,43304	8,856929	11,92936	7,906375	4,479927	6,386425	6,794596	10,3679	12,0394	14,31124	24,50411	17,56093	13,41077	16,63268	19,40028	8,943205	7,902574	8,902106	10,64952	6,639451	8,376574	4,12377	9,967465	13,75069	17,56777	19,78345	16,03483	19,33708	19,14139	22,80373	13,20395	28,21508	14,35414	17,6807	13,42997	15,69194	25,06894	13,48938	13,59237	29,34046	22,08665	19,80245	21,57189	18,78979	18,04867	16,53867	18,10303	20,14838	13,90425	17,03395	12,23744	17,10378	23,92027	16,26243	17,81844
12/13/2017 11:02:00 AM	18	9,937556	13,61544	16,99388	22,04099	7,302856	11,18168	10,72081	8,67609	7,815609	11,76123	9,146704	23,80153	0,8411389	0,7933384	0,9943496	5,099331	11,94546	17,8898	17,69258	17,07566	10,84031	3,832477	10,06742	11,82609	7,369654	4,971887	5,052982	7,125746	0,2895668	0,4331068	0,4570762	3,157742	9,410297	11,78962	12,99493	21,65341	16,31493	20,17276	10,64731	16,14411	7,98512	10,02487	9,034594	11,78948	6,591926	5,525807	5,729789	12,31978	10,22084	19,47634	13,97222	18,70351	19,72604	16,66715	17,72346	18,50064	9,798988	7,956109	8,679543	9,56109	9,50438	5,801144	3,816175	12,84759	12,71158	18,59085	16,3197	20,885	20,11743	22,21182	19,24369	14,2823	21,30975	13,66469	20,52166	13,74109	15,65525	24,02913	12,33415	16,25656	22,60603	14,78448	19,63383	23,71857	18,82626	12,61266	23,37278	19,75706	21,82582	14,70919	20,063	15,10727	16,99347	26,57673	16,96335	15,55779
12/13/2017 12:02:00 PM	19	13,24298	14,23664	18,83973	21,25117	8,049224	16,41067	10,35809	9,2173	8,084246	16,03593	9,764659	14,20639	1,125663	0,6428217	0,8712561	2,141288	11,46738	10,41169	18,28456	23,4699	7,633248	3,732869	10,47607	11,11509	7,261757	5,905794	4,311105	6,929916	0,3187859	0,3754973	0,4465766	3,57213	9,739928	10,70354	12,69742	23,11312	20,63889	12,78073	10,85219	17,93173	8,234554	10,82484	9,250179	12,12305	6,361351	7,722356	5,431173	7,247596	9,990676	20,63363	14,18822	19,6951	17,57543	20,35042	17,66986	17,73748	8,520252	7,694034	7,759173	9,746976	6,418753	14,01062	3,343557	7,722909	11,32536	20,50322	17,19966	27,4388	23,7759	18,31337	23,57966	14,46894	20,15812	16,51318	16,70832	16,76897	15,74623	21,35051	12,73134	15,05236	25,03025	14,70408	20,66272	26,92011	19,77965	12,84172	15,86062	19,96781	21,91686	13,89955	20,87049	14,0415	17,53405	24,52179	16,50378	15,40023
12/13/2017 1:02:00 PM	20	12,14025	14,465	18,55562	17,51216	8,714426	10,31706	9,825653	10,04953	7,955004	11,53984	10,54826	13,18841	0,8076371	0,7847729	0,8213832	1,715918	13,75339	19,89908	17,33028	21,96162	6,95499	3,310262	10,00739	11,95831	7,253469	5,606488	5,015472	7,41856	0,4098281	0,2148265	0,5542662	4,151539	10,98668	11,921	12,89104	23,03071	18,13626	13,60066	11,13582	16,7086	8,930771	9,992886	9,566548	25,15612	5,135183	7,299887	5,515238	11,78161	10,39083	13,99584	15,55883	18,89285	17,7091	13,47135	19,11638	16,35886	8,820457	8,191381	7,474995	10,8734	6,684489	9,753951	13,73273	7,479831	13,10828	20,41018	17,08492	18,28547	24,10049	18,82329	20,31133	14,9122	21,42193	13,35951	29,7143	16,46717	18,15408	18,77176	13,4221	14,22421	23,20071	16,98732	20,50536	23,55728	24,71638	12,19876	17,15034	19,12446	22,23799	13,88325	20,26283	14,60502	18,91371	23,8387	17,60286	15,33626
12/13/2017 2:02:00 PM	21	14,31518	16,97758	22,32475	19,72964	7,050246	10,22457	8,806089	8,983824	8,854236	12,63988	10,29869	14,89922	0,3953913	0,2508151	0,1177746	3,110356	12,00818	16,33766	18,41505	19,04392	14,28845	3,738464	9,50956	12,25506	8,06601	5,948276	6,602633	8,549335	1,766551	0	1,051752	1,452324	9,969813	14,88678	21,11296	28,70974	20,29779	13,0649	11,97862	16,59842	8,268332	9,679901	8,858932	16,65976	7,256369	4,217576	2,551738	5,491269	10,30822	16,63773	14,53381	20,79514	17,94768	12,9655	19,57718	16,94131	9,028308	6,787343	7,697143	8,86964	5,616365	4,465352	0,4930648	12,14074	12,93629	21,06702	18,39205	19,51329	29,10332	21,45902	20,05533	14,64695	22,76062	14,62188	18,94846	21,16455	16,61141	19,0109	15,25206	15,85889	25,38379	22,33263	21,17554	25,95076	24,31919	20,41328	18,91212	25,54038	23,85707	16,17118	20,39021	14,45914	20,04628	32,85574	18,22661	16,66508
12/13/2017 3:02:00 PM	22	12,42485	14,33418	17,62972	20,71839	6,207449	21,70418	8,989002	9,965116	7,581026	12,42533	10,10534	14,19678	2,203042	0,5661473	0,1170839	0,4168739	11,96956	13,58539	18,69792	24,82296	8,209203	3,614887	11,41192	13,5436	8,18033	5,0927	5,68033	7,491158	0,9853698	0	0,457836	0,8431421	9,488631	12,72933	15,94275	22,00335	19,1047	19,1907	31,24302	28,60038	7,783903	14,44415	9,249213	23,61454	5,717493	2,536127	2,713307	15,12558	10,7302	21,4448	15,96948	23,84712	19,17116	21,08643	19,83429	17,63325	8,866117	7,362469	6,91838	7,587728	6,317625	11,06419	1,199643	4,050205	13,42382	21,41689	23,75456	20,18616	22,61819	20,86967	31,42953	16,02461	24,20369	25,10472	19,04185	16,32584	17,61563	25,82242	14,90392	17,67165	36,83149	24,73786	33,64721	37,04562	19,81985	12,9186	18,92469	25,08966	27,47355	16,46552	25,38579	15,2772	19,91158	31,00533	18,11091	21,90422
12/13/2017 4:02:00 PM	23	17,61812	14,73537	17,90278	19,6846	6,423243	11,72676	8,780532	9,170674	9,199686	10,60822	9,650614	13,55231	1,013277	0,453277	0,2885306	1,772975	14,52966	11,62722	17,54559	20,93191	8,025185	3,014478	8,720091	12,10212	8,984168	5,561519	5,709964	7,746463	0,490578	0,3326011	0,4458858	0,610494	9,21647	14,11707	14,61207	22,47147	19,57877	14,34309	13,56688	16,41627	7,560234	9,911376	10,38116	11,14473	3,974635	1,160685	2,146952	4,701246	11,00001	17,11414	16,65893	20,50515	18,98555	15,21531	21,0436	17,63222	9,140142	5,803907	6,481819	9,145875	3,633883	2,146814	0,4827034	2,805317	15,48554	24,16632	20,24556	21,71661	23,71678	21,49287	27,56162	17,57902	23,41678	19,28831	30,1329	18,8092	18,22364	20,21441	16,09983	16,61804	30,17988	15,3831	25,38538	27,01052	20,58818	14,17247	18,43599	25,90324	25,57464	16,4964	20,63232	19,8948	22,28206	35,63985	30,06783	19,30081
12/13/2017 5:02:00 PM	24	12,13424	15,89543	18,54975	22,41801	7,877915	11,31003	10,16468	9,032313	8,956745	10,79748	10,10659	21,81359	0,7598364	0,4078249	0,2909483	0,9107675	13,87365	11,25739	18,41719	19,46549	7,922676	3,651774	9,161073	12,11048	7,617429	4,804445	5,484085	7,310801	0,1337312	0,7766911	0,4541059	0,9205074	9,518057	12,47002	16,43685	22,64575	22,12132	15,35926	12,85567	19,13448	7,510915	13,4051	8,049293	15,39615	1,555731	1,769452	2,638636	1,931919	11,12297	15,57471	18,98873	23,40952	18,62608	16,98863	21,80613	22,24497	9,531527	6,369985	6,231833	6,275835	1,597315	1,837837	0,4518955	3,005084	14,1704	26,09948	33,49539	21,63738	26,42525	22,69659	23,80478	15,60994	25,09491	16,63247	19,97416	17,42498	19,61352	23,07264	15,84501	16,83162	26,77249	17,20325	24,12819	26,83611	21,72593	14,56296	20,03357	22,758	26,62896	16,4564	24,59315	15,31816	23,29659	38,20983	25,8258	18,62802
12/13/2017 6:02:00 PM	25	11,95575	17,73002	17,86175	21,63565	7,224663	11,48873	9,510251	8,727757	9,07666	11,63475	9,091304	12,43659	0,8622763	0,2606239	0,5894259	0,4022298	15,55931	11,20358	18,662	18,90349	7,649827	3,366214	9,063606	12,05073	7,766634	4,978932	6,17899	7,585448	0,1150116	0,2146883	0,6619557	0,6194739	10,62182	13,10932	14,82337	28,30543	20,26477	14,9446	13,55106	21,03773	7,442875	8,669111	7,892836	10,71231	2,108408	1,616725	3,643761	2,158212	10,96983	19,11762	30,47373	22,95307	19,48456	15,00042	22,7359	20,04884	9,317044	5,74464	6,446729	5,642821	1,71198	1,809861	0,5503288	2,480175	14,29031	22,13231	21,07026	21,26077	27,649	22,9787	28,74413	20,13981	23,13771	15,87789	21,90035	19,7487	19,15064	22,29975	18,40704	19,79257	29,06029	19,64488	23,05081	27,41898	22,42305	14,25923	19,42992	25,38151	27,06254	17,93449	22,98809	16,64408	21,73215	29,27345	22,66054	23,55963
12/13/2017 7:02:00 PM	26	12,24773	18,63996	18,47093	21,19854	8,118232	11,84088	10,14105	9,818953	9,086401	12,4915	8,947626	11,22997	0,3500083	0,5416252	1,7928	0,3627873	13,93816	12,74149	19,09911	18,43515	9,661114	3,283391	8,778943	15,29889	7,399494	5,627625	4,969883	14,92519	0,4567308	0,3189932	0,5379642	0,2881852	9,509629	15,06369	15,5046	26,75281	20,20218	19,05027	14,2767	23,8818	6,933369	7,755857	8,955295	11,3264	1,082491	1,521054	1,902009	2,679667	22,23233	21,23052	18,16707	23,20858	19,08495	15,02079	28,78088	18,84505	9,695236	6,150876	5,854056	6,080833	5,670452	1,957684	0,8203471	4,979415	14,90426	30,50619	20,606	24,23885	29,67451	22,17223	23,09764	24,23132	27,83212	16,05327	20,95187	19,21081	19,35718	23,57994	17,57598	17,94216	28,89624	18,7634	30,23624	28,81618	22,5773	15,8236	19,78773	23,93678	29,49188	16,64732	23,49891	22,05101	23,42638	35,51669	22,70757	23,74447
12/13/2017 8:02:00 PM	27	12,46809	17,34154	19,47751	23,0486	7,504076	11,49073	9,499475	10,13276	8,012821	11,17118	9,623812	11,40535	0,3082864	0,2830736	0,2867347	1,011964	14,07638	12,97435	21,90829	24,98363	7,314532	4,005098	8,601349	13,68714	7,199174	5,172207	4,884919	7,233574	0,2441838	0,2150337	0,4180482	0,6094579	10,62548	14,30213	16,66156	31,07752	20,63812	15,89716	14,65117	20,09816	6,863533	8,012891	15,19763	18,17322	0,9830211	1,278874	1,501091	1,891578	13,83558	17,21838	18,1308	27,17631	19,30876	15,54909	26,0014	19,8805	9,571314	5,998356	5,684544	7,569284	1,113091	2,635251	5,043863	13,8275	15,74644	27,68139	21,2272	26,09071	25,69062	23,89313	24,19008	24,02043	34,99641	20,13138	20,99048	24,10747	21,10356	23,54871	18,5867	19,13275	30,93999	18,23925	29,35041	29,9008	26,9199	18,0982	20,66058	23,77135	27,34645	16,45378	24,05055	19,77481	29,48325	28,09861	27,25133	20,10327
12/13/2017 9:02:00 PM	28	12,2554	27,1665	19,01781	22,34382	7,930482	10,64966	9,729362	10,03295	8,624558	9,980038	7,090311	10,80245	0,4961732	0,2226321	0,2856295	0,1475464	16,2909	20,74402	20,4271	20,04794	7,117457	3,933397	8,869502	15,7664	6,829272	6,270584	5,081855	6,782507	0,1149425	1,157784	0,4600464	0,1805648	10,70996	15,8475	18,11049	32,76208	20,82967	16,89172	14,75968	21,6132	6,478779	8,058411	7,281306	11,7144	2,193648	1,298008	2,173961	2,388649	13,98624	19,36388	19,38868	24,93638	21,70798	22,31654	22,90237	21,2576	8,63188	5,497416	5,828222	6,106736	1,521124	1,449215	1,331372	4,74649	17,24636	30,3451	22,94726	23,15989	26,85669	24,30447	32,58337	17,00348	33,51411	16,27915	21,95098	19,15561	18,73204	27,37802	18,09744	18,53815	30,93108	30,74568	27,33809	30,10431	28,50478	16,8406	23,14552	25,12821	28,29679	17,53109	24,90578	24,01967	24,58886	33,92054	25,82684	24,80997
12/13/2017 10:02:00 PM	29	12,80905	16,76593	28,81058	21,92764	6,116683	10,81537	9,174127	10,07688	9,425772	10,68019	7,286417	11,92308	0,3663102	0,2733339	0,4052	0,3970491	15,71342	12,08872	20,46288	21,40031	6,508276	3,714564	9,095656	11,42573	5,739114	5,13083	5,385859	6,79363	0,1181891	0,2065374	0,4564545	0,4856046	11,89641	21,25539	19,57622	29,47032	21,72649	16,86637	14,98121	22,05695	6,741268	8,076578	7,603408	21,7613	0,6705212	1,351818	1,998508	2,744184	12,50774	16,53957	20,73981	24,39731	21,615	19,00254	23,19574	21,18507	8,528612	5,30276	6,483407	5,543145	0,755761	1,222715	0,4389092	5,972936	23,72216	25,9909	23,20824	28,16438	31,35327	26,04878	25,35767	20,06452	31,69195	27,50207	28,03513	19,34841	20,65484	28,02083	18,70627	20,77013	30,8819	19,26365	27,62496	31,66584	24,4467	26,16635	21,67012	28,44614	29,28334	27,30265	27,39729	20,23935	37,06137	41,29055	24,52213	23,65101
12/13/2017 11:02:00 PM	30	13,90743	17,46601	27,33505	25,25337	6,023016	11,00367	8,716913	9,37044	8,862526	11,62619	7,822448	11,61521	0,2686367	1,28212	1,737263	0,3182333	15,93943	13,20596	21,35016	23,59962	8,563425	3,300108	9,236089	15,49728	6,145833	5,097052	5,222633	6,180648	0,1255802	0,2019093	0,7038849	1,03766	12,94188	15,00539	19,88616	37,21741	23,41878	27,44412	16,06087	28,98051	6,504062	7,401359	6,974469	15,6605	1,24772	1,337519	6,108187	1,860909	20,16557	21,27369	24,1152	25,3315	23,1107	23,9048	25,68316	22,32766	8,580625	5,586248	5,81482	6,907674	0,744916	2,031872	0,9004753	9,033075	19,93811	30,17946	21,34374	23,4384	35,94213	24,58865	25,78387	20,344	28,33969	24,42163	27,30313	21,66335	21,41585	26,6992	20,12779	21,70349	32,29802	20,07322	34,34647	32,36496	25,43283	21,37841	23,68831	27,64319	30,09753	19,14346	26,23536	19,77308	27,40392	31,72338	23,72278	26,0322
12/14/2017 12:02:00 AM	31	13,20651	17,9836	21,87348	23,97885	6,246685	11,37931	9,007446	9,762448	8,208582	10,23071	8,819836	10,94655	0,3012407	0,2395557	0,2607621	1,093819	17,35135	14,01014	26,53853	20,48464	6,663074	1,639796	9,096762	11,07165	6,171668	4,936795	5,502736	6,736365	0,2574464	0,2723668	0,7728918	0,2966816	12,29395	16,43291	17,5688	34,62292	23,30418	18,21376	16,43001	23,79103	6,421586	7,293463	7,403225	9,624021	0,9128398	1,664663	2,028073	9,27857	16,2384	19,15154	21,54482	32,11608	23,17798	18,54788	25,43953	25,77497	8,689973	4,917247	6,840185	6,606088	0,9334244	1,4182	0,9540092	4,342741	20,65602	31,29953	23,77204	35,90939	31,58142	34,87704	29,08143	23,44993	30,11591	22,27164	26,88557	20,75397	22,15862	26,35852	19,91656	23,14704	31,9159	30,5037	31,51608	32,91909	29,97679	25,19811	23,4699	30,8343	30,81938	31,79715	28,39398	20,39643	27,41648	34,4485	25,38103	23,41208
12/14/2017 1:02:00 AM	32	12,1292	17,72422	30,78167	25,45555	5,839205	10,96776	7,331178	10,13352	8,563979	14,22538	7,41186	11,48251	0,73939	0,5255997	0,5425232	0,383372	21,6847	14,60357	21,66936	29,8117	7,893804	1,959687	8,594787	11,02143	6,240674	5,247085	4,20376	6,658515	0,380609	0,2749917	0,4434682	0,8669733	11,19806	17,10952	25,80888	37,00624	24,61456	23,91295	15,2743	29,64315	5,934115	6,905118	7,075805	10,66285	0,9869584	0,8673187	1,712602	4,578498	22,85851	20,03923	21,17257	27,68181	25,1461	18,97484	26,65665	27,17451	9,058426	6,095546	6,548132	6,357138	1,232662	1,295314	0,8200016	4,186975	16,67454	36,09645	24,40091	31,03103	31,66259	26,83798	30,54239	20,32721	29,45955	24,06354	26,47215	28,54823	30,24149	30,10051	22,69493	24,51653	33,49228	33,06864	29,58188	33,26405	29,62754	17,85561	29,74186	37,18543	31,61784	27,99645	28,53504	22,13577	28,73156	36,82409	26,31514	27,14675
12/14/2017 2:02:00 AM	33	13,36421	22,80801	24,91372	26,62702	5,300687	10,90621	8,498632	9,050689	8,859762	11,8587	8,316894	10,35623	0,3034511	0,2578609	0,2731957	0,502459	16,87562	15,03253	21,66929	26,39734	7,590765	1,974608	8,4824	10,31112	6,499158	5,225188	4,028722	6,862221	0,1199851	0,2193855	0,4558328	0,3116711	12,21548	16,99651	20,28825	35,18734	26,17934	17,10468	16,17388	26,09071	5,936878	7,66661	7,114211	10,04974	1,137821	0,9305925	2,26749	2,749641	15,46813	19,50915	21,76282	28,57855	25,0447	23,71318	28,0379	28,64307	7,764009	4,377004	5,579134	5,704438	1,127321	1,070402	1,718957	3,784124	18,75594	34,94495	25,56967	27,82984	32,32814	28,7853	29,17171	29,0748	36,23577	21,52099	27,44474	23,70255	25,43974	29,41396	20,5781	24,54866	35,37412	20,87195	29,80721	35,20025	26,88246	20,25959	24,71541	30,62224	37,53799	21,2348	30,37557	25,08179	30,92072	42,87874	28,2789	25,16095
12/14/2017 3:02:00 AM	34	20,05823	17,95259	21,01611	31,37696	5,593709	11,5683	8,782604	8,950045	8,49649	18,48703	8,055509	10,39498	0,4749669	0,2589661	0,5263594	0,4420867	14,68722	12,84469	25,52926	24,78455	7,716484	1,448386	8,524052	13,96552	7,030421	5,138498	4,595215	6,426352	0,1136992	0,2226321	0,3660339	0,7986572	13,08542	21,15274	22,18798	37,14011	25,42316	19,20998	15,34897	26,79667	5,959328	7,042302	7,857054	10,16309	1,191078	1,201992	2,112414	2,244073	16,86519	24,89818	23,54671	30,39871	26,19218	20,41632	29,28707	28,22178	7,754684	4,543131	4,978379	6,168766	1,06612	0,8892158	1,693814	3,812376	20,46675	34,38488	25,20536	28,55494	40,64351	35,3344	30,94807	22,00376	38,57178	31,94905	28,53434	25,15093	29,03729	31,09278	21,27404	23,25991	40,35368	30,45777	35,04207	36,33635	36,5931	22,36551	25,22166	37,69493	34,02347	23,06125	29,91628	23,52461	28,56232	35,51102	26,16352	29,40111
12/14/2017 4:02:00 AM	35	14,16777	18,27207	22,03125	27,47493	4,726873	13,29949	8,242015	9,244585	8,387628	8,738879	7,607967	10,05871	0,3075265	0,2468778	0,2890142	0,4091374	20,126	13,6727	21,54226	31,32039	6,905117	1,729457	8,772243	13,09993	6,601874	4,605646	4,262199	7,819546	0	0,218971	0,4246795	1,269272	14,9129	19,73834	21,24074	38,45857	26,96584	18,55251	16,05776	26,70348	5,958223	7,51492	7,84165	10,7121	0,877542	0,5318856	1,237566	2,954313	18,13598	21,1162	24,27401	29,74311	26,71177	28,76996	31,01321	29,82704	7,650654	4,110231	5,397671	4,857082	0,6981515	0,6817805	1,157093	3,582974	19,54437	34,16335	26,65444	35,5323	40,02522	33,12859	32,81092	23,45905	33,8952	24,69648	28,76872	29,40332	27,65577	31,74555	21,09969	22,76062	39,57084	24,073	39,12535	40,90842	27,97946	30,58756	26,12504	31,15764	35,65747	24,05497	38,74959	23,49788	33,52184	43,82592	28,98383	25,82926
12/14/2017 5:02:00 AM	36	15,9375	18,23214	29,97769	26,67205	3,864182	10,65056	11,0331	8,807195	7,629449	7,846554	7,295328	10,62493	0,445126	0,2595187	0,2906029	0,5392767	16,59994	13,3734	23,94362	26,73754	7,356461	1,302774	9,944393	9,994197	6,79128	4,181863	4,031416	6,922939	0,6419237	0,2287798	0,4171502	0,4448497	19,18255	25,10555	23,53828	36,33738	32,68499	24,29673	17,37028	27,91681	5,511162	9,967259	6,759574	10,09215	1,66943	0,6494529	2,104816	3,590987	21,95015	22,34154	29,80679	30,1834	28,59755	20,2808	33,20879	31,7289	6,939794	3,994322	5,170963	6,410118	1,027713	0,57416	0,7961704	4,095795	19,86959	34,05524	28,8246	35,10824	38,46845	33,58277	34,37859	23,25023	36,35914	23,90977	36,74251	29,29674	27,17431	33,71843	22,03305	23,24347	45,39394	23,04045	35,17669	39,71831	30,14223	23,73757	29,25654	36,35997	37,29699	24,55481	31,90153	23,8905	30,5419	46,94214	29,24576	33,12714
12/14/2017 6:02:00 AM	37	14,0225	18,97305	30,77337	30,1521	4,215987	10,90773	8,072846	9,458168	8,720298	8,342659	7,424362	10,46654	0,2939876	0,3768789	0,2901885	0,5385168	16,11965	14,76487	22,53516	31,20172	7,242554	1,248688	8,872264	10,74305	5,714039	3,6401	3,473281	6,495979	0,1578387	0,2238064	0,4920977	0,9835737	22,83385	19,17295	23,16962	36,13257	28,64259	19,75299	18,32484	26,01797	5,786915	7,950998	5,763912	8,767891	0,9783239	1,0302	1,75315	1,348364	24,06713	25,04228	25,32487	37,77623	29,21274	23,66815	31,67054	29,05552	8,113189	4,598531	5,175868	5,023623	0,7436036	1,550688	0,9843336	13,67719	22,88869	40,61381	35,44671	34,19374	38,72506	33,29092	32,77063	22,85436	40,94572	25,23928	29,17647	30,51462	30,68828	30,26918	24,56379	32,59015	40,9978	29,57125	35,93024	38,94508	39,02181	25,61837	28,52668	35,76785	38,17322	29,62527	30,94517	23,85873	33,62601	44,84714	29,29349	28,148
12/14/2017 7:02:00 AM	38	14,761	19,1208	25,30387	24,89176	4,01615	9,37728	7,659083	9,49395	8,561215	8,637683	7,246905	10,35636	1,134712	0,2700182	0,2982013	0,4073414	17,30154	15,60006	27,35294	25,5886	8,017241	1,072544	8,503399	10,99504	5,425024	3,970698	3,361931	5,766744	0	0,2196618	0,4286859	0,4789042	15,50267	29,89666	25,78684	39,306	29,55322	22,35929	18,46292	26,94871	5,332808	6,206136	6,000635	8,972286	3,52495	0,5223531	1,459784	1,682554	20,37453	31,40196	38,23601	36,24392	30,05574	32,89497	32,34465	29,31117	6,842466	3,77763	5,150586	4,266274	1,137959	0,6042771	0,7047138	3,115606	25,79037	41,2509	28,70324	34,23264	38,24512	38,40048	33,94783	27,32082	39,17627	25,3775	31,47346	32,22922	29,43385	36,85103	23,79925	32,62441	44,06678	23,81155	36,77076	39,68757	33,85603	27,53489	33,44241	35,93412	40,07785	25,2341	33,33637	32,34927	32,11483	41,56519	32,00293	30,64165
12/14/2017 8:02:00 AM	39	14,5106	22,20677	23,72962	27,48522	3,576343	10,57216	7,905614	9,323262	7,718695	8,33361	8,403446	10,59447	0,2983394	0,219869	0,276166	0,5699464	16,38152	16,42138	22,9539	23,53973	6,753495	1,030476	8,48164	10,58956	5,578512	4,254324	3,962961	6,601045	0,2519894	0,352426	0,4270972	1,289788	16,61873	21,61893	25,4731	39,69987	31,62612	20,62915	19,4313	29,18408	4,670369	6,666529	7,331662	8,579797	1,728352	0,4413268	1,351887	2,463252	24,39013	29,97078	29,96643	37,54303	31,1622	23,30688	39,33466	32,21375	7,552981	4,189323	5,222218	5,341028	0,8163406	0,5095049	1,590959	2,730783	23,95751	35,17946	31,63144	40,4137	39,89887	36,01659	38,90597	27,36959	35,58169	29,95842	34,40132	31,3867	33,78599	38,15097	23,54235	28,08777	44,28279	32,89719	37,92371	41,53687	34,33369	29,87435	30,49065	35,7177	38,4632	26,56803	38,93568	27,23488	40,43511	44,55999	32,60562	33,01876
12/14/2017 9:02:00 AM	40	15,16855	18,9182	24,87539	34,35994	5,436975	12,6615	5,128205	8,111463	7,380913	6,83162	5,227744	8,205543	0,3236903	0,4121076	0,3880692	0,9483449	16,83418	15,02749	24,00075	25,52387	6,156126	1,042357	8,165895	9,603987	4,44152	4,264271	3,75601	5,172414	0	0,2227012	0,4264755	0,4330377	15,05727	24,0719	30,42572	40,07523	32,05038	30,16419	21,829	32,61522	4,12902	7,164429	5,290258	6,763926	5,554819	1,673091	0,3124309	1,600147	28,22322	26,06301	30,70106	37,34237	34,14678	31,88446	38,19456	33,6488	7,720629	6,251036	3,810994	4,400973	1,040354	0,5265666	1,183134	1,820706	29,10809	39,89735	31,63503	37,7122	40,55938	40,50957	40,34469	24,83166	36,5462	30,22996	35,91008	30,75113	30,6489	35,23942	24,9781	27,94982	46,1488	25,56691	43,72437	45,43104	37,45959	33,62111	33,34535	37,03588	40,65381	27,19987	34,86613	31,0829	45,73428	49,45126	35,42544	34,00807
12/14/2017 10:02:00 AM	41	14,97216	19,39538	23,82122	27,9997	3,467755	11,5261	4,86613	7,07083	7,096596	5,585005	5,178562	7,999351	0,4228835	0,2014948	1,262365	0,4202586	15,56843	18,42921	23,08694	32,85975	5,455211	1,499364	7,87978	14,19243	4,255429	4,404703	3,643001	5,378675	0	0,674113	0,417841	0,5599994	17,70315	23,61717	28,93589	42,63732	41,96611	23,41015	21,74811	33,06932	3,198843	5,060649	3,670355	6,949463	0,738561	0,674942	0,67957	0,453346	20,58342	33,29694	30,96783	39,66049	36,27757	25,43939	35,44603	33,21038	5,655531	2,214578	3,924831	3,676365	2,115868	0,9753537	0,9396414	1,254421	25,8732	39,91338	32,39079	39,87511	46,85635	37,98844	38,22917	26,2337	41,40853	29,32976	36,29497	32,33097	30,81917	36,7517	26,51926	30,75804	47,3604	34,92685	39,04123	43,72478	37,53392	29,38812	34,89376	44,45858	41,82775	30,27478	36,87438	34,13641	36,47767	49,76003	32,05059	33,23138
12/14/2017 11:02:00 AM	42	15,29599	19,65048	27,02351	37,33677	3,454355	7,648997	4,369681	7,129546	8,107731	5,548947	5,150102	7,21368	0,7332422	0,1768347	0,6415092	1,066741	15,91416	14,61815	24,20093	26,79128	4,43551	1,134574	8,352881	9,603781	4,231391	4,312072	3,322351	5,139741	0,9602951	0,3616822	0,5365826	0,432416	17,38008	26,35872	28,48931	43,60369	33,16134	22,70357	23,30957	41,85891	2,815125	5,8897	4,403736	5,569256	0,4567308	0,525945	0,7404951	1,225893	22,15241	33,87869	39,43247	45,73718	35,3744	27,2552	42,82438	36,07793	5,000276	2,428575	3,110425	2,524453	10,93778	1,4526	1,060663	1,16476	32,70267	41,42926	40,65692	45,60843	44,95786	38,67609	40,08524	25,3116	42,49247	27,87958	36,90326	35,92306	36,14942	38,51369	35,15107	30,45888	54,58513	28,36981	40,38144	46,02723	37,46484	26,69699	39,79332	39,0214	42,97877	34,65406	40,20011	30,7673	36,62633	47,89069	32,85913	33,24699
12/14/2017 12:02:00 PM	43	15,91118	19,27077	27,5382	33,79103	2,764009	8,034165	4,779648	7,185912	7,002168	5,31699	6,228518	7,829355	0,5285008	0,318855	0,2600713	0,2838334	16,81166	15,3288	27,11186	26,34229	5,084619	1,258911	7,976625	8,042522	3,387144	4,194643	2,863961	5,787329	0,1507239	0,5261522	1,340904	0,9106985	17,79095	30,91857	31,76689	46,02516	34,52027	23,67878	23,77148	36,06667	2,724981	4,611448	4,021607	5,719979	0,6793629	0,6319076	1,215393	1,313826	21,24385	37,40889	38,9448	41,95948	37,4017	27,35978	38,49138	35,64524	5,374531	2,230534	3,447102	1,420065	0,3046944	2,393899	0,7060262	0,6377791	30,56711	38,76513	33,35053	40,03288	44,10484	39,26745	42,22031	28,78488	45,32466	36,8518	38,66497	34,90854	34,36305	38,16645	26,64077	32,28841	50,02114	27,66855	44,68073	46,43921	38,73121	28,6575	34,22441	38,48254	49,11507	30,4856	48,12479	36,63759	38,19332	53,21922	35,76412	33,93692
12/14/2017 1:02:00 PM	44	14,64053	20,91319	27,42188	29,86551	2,237235	7,153238	3,897685	6,357965	5,553506	5,412522	5,33571	7,834881	0,5769231	0,237967	0,27437	0,1876105	19,42356	22,9731	25,49079	25,83037	5,33564	1,682969	7,439075	9,852037	4,666985	3,287398	2,918532	4,629062	0	0,3713528	0,550467	0,9146359	17,54006	23,96628	29,89155	47,10792	35,58818	24,08018	24,21067	37,01136	9,270835	4,071894	4,470256	6,124212	0,6706592	0,9246519	0,5591706	0,9887543	22,3117	37,18384	33,53255	41,98366	38,68769	29,12529	40,21973	35,16827	4,768388	2,222107	2,820167	1,354443	0,5776138	0,3107731	0,6678272	0,7404261	26,20842	40,02825	35,52042	42,09307	46,63088	42,54235	47,41137	28,71678	43,92876	31,16918	38,38134	40,59564	34,03791	37,66267	27,53917	30,70126	57,03339	27,44875	44,1429	48,28063	40,93453	30,4338	35,41985	40,37239	46,95776	30,11992	45,92251	31,89034	39,56116	48,00039	35,67287	38,64017
12/14/2017 2:02:00 PM	45	14,48117	23,01828	33,1898	30,81952	2,728365	5,430966	4,419623	5,442847	5,268222	5,652424	4,809557	8,923864	0,5219386	1,087879	0,5012848	0,1729664	18,85651	17,65245	27,75061	28,14013	4,444352	1,375028	6,467314	8,153875	5,353669	3,49511	2,692998	5,649453	0,4662633	0,7123121	0,4764174	1,243023	17,5612	30,4588	33,93561	47,96661	36,91831	25,52857	24,00751	38,27476	2,098806	3,133013	3,836483	4,203138	2,128371	0,8579935	0,4638456	1,94677	22,7111	38,31054	34,45168	44,9558	38,59686	30,68841	41,84212	35,70624	4,807415	1,50344	2,089274	1,33151	0,2535782	0,1185345	0,8661444	2,528736	39,70594	47,61611	38,62898	41,36805	46,53404	39,04641	46,37654	33,74585	43,75477	42,00217	39,27001	35,40804	40,43863	44,29846	26,5435	34,6138	53,47867	40,93571	46,67904	50,79555	48,4777	34,22227	36,43975	41,5875	49,89694	34,92416	45,45887	31,97834	40,1577	49,61587	37,04451	39,47226
12/14/2017 3:02:00 PM	46	15,88093	27,95921	27,35149	34,13655	4,066368	6,193841	3,855686	5,497002	4,748909	4,903432	4,221513	9,253013	0,2829354	0,1829133	0,2838334	0	19,1782	18,04466	28,19345	25,25641	4,476404	1,158474	5,410173	9,158102	4,459826	4,408156	2,500898	5,045176	0	0,3300453	0,3591954	0,5667689	19,72425	28,21018	30,4206	56,64042	38,83268	31,67337	25,87195	38,13232	2,218861	3,232413	4,130402	5,207366	1,151705	0,387931	13,82591	2,358187	28,75062	29,83242	35,17621	46,19647	50,5189	35,27175	43,54906	37,82155	3,207753	1,610991	2,738934	0,8405864	2,287798	0	9,68446	17,41683	26,77222	43,10089	46,88647	51,01811	50,70652	40,76426	53,59457	29,73875	47,47029	34,70802	43,92677	39,37632	41,53894	41,01915	28,6144	31,53908	58,08646	29,21758	47,38333	54,86178	40,42675	32,09859	37,85899	44,74166	49,46017	32,59422	49,00476	35,24322	40,16613	50,62314	37,85823	38,58602
12/14/2017 4:02:00 PM	47	16,31991	20,04814	38,1976	30,40568	3,217838	4,996961	3,650876	3,005913	4,479512	4,811492	4,725906	8,032438	0,4076868	0,4883676	0,8077752	0	19,1858	21,34477	23,84305	25,31436	4,544651	0,7139699	6,29711	7,492057	4,20307	2,744736	2,654178	3,420508	0,1284814	0,3276967	0,5448027	0,8353366	20,53223	29,61518	35,816	51,18618	39,74932	29,47695	27,69742	38,66296	2,108891	3,310884	3,049224	4,23595	0,839343	0,5746436	0,8684241	1,211801	29,23747	30,03281	35,89115	48,17584	45,50681	33,88173	46,75917	38,92711	2,494336	1,200265	2,41628	2,28766	0,4426393	0,12261	1,015487	0,4161141	35,8064	50,22402	47,65072	45,92133	49,94619	41,5712	47,61087	34,04205	47,45676	37,86604	45,41286	42,02773	39,10291	41,50095	36,62301	35,19307	57,6597	36,75757	46,07793	53,15761	45,56366	34,46142	38,77418	45,63322	53,05102	35,12233	48,03672	35,97391	39,82234	52,53385	48,73632	39,42218
12/14/2017 5:02:00 PM	48	16,93185	21,0666	30,06749	35,31581	4,363878	3,329603	4,298118	4,926987	7,471817	4,105741	5,275476	11,56464	0,3636854	0,7413241	1,062873	0,514064	17,8956	19,32375	24,26462	30,95774	3,613092	2,49399	4,811423	6,99616	5,18989	2,568178	2,060677	3,681822	0,2997209	0,3348115	0,389658	0,665893	19,47944	25,60697	41,07821	58,67416	42,03761	34,93887	29,42232	39,57359	4,204659	2,7437	3,272892	5,038752	2,512296	0,3118783	0,5608975	0,7527907	32,69238	33,83925	38,96649	47,82901	49,27574	31,5661	45,67612	39,63369	2,460903	2,39535	1,925771	0,470546	1,725658	1,062804	0,6252763	2,62786	39,4237	48,51777	45,11681	50,11805	49,20569	47,17783	48,1268	31,73056	45,55067	37,50118	47,39307	38,65081	40,71162	43,00225	29,08819	36,72013	59,54838	36,99312	48,71484	55,57803	43,68493	34,71458	38,54906	50,44147	53,76154	32,06959	43,65799	36,29131	43,24968	55,36423	39,87145	40,42647
12/14/2017 6:02:00 PM	49	22,36599	21,8395	31,32792	32,64078	3,304805	2,968474	5,006424	4,320776	6,895033	3,574961	4,586718	13,11602	0,4140418	0,1548685	0,1934129	0,3998812	18,96856	19,69641	26,34974	31,72068	5,692004	2,274674	4,019535	6,345463	4,749047	2,845449	1,627984	3,112152	0	0,6154675	0,3622348	0,2351348	20,10873	30,98793	40,85268	51,8614	43,09164	30,56325	36,13016	41,11599	2,352385	3,17584	2,21216	6,155712	0,9341844	0,1286196	0,6918656	3,158502	26,36757	33,62995	38,97961	51,65451	45,50957	36,54185	49,52435	42,33152	2,430371	1,894065	2,441493	0,9766662	0,4381493	0,2784455	1,02053	0,9504173	35,2591	46,30402	48,24574	50,54874	54,26917	43,89396	48,87482	36,80682	47,11028	45,90102	46,22099	38,96724	38,10828	42,6948	30,12489	39,29052	59,44657	41,5205	47,23192	54,33515	45,15846	33,66863	38,70413	51,56264	54,20508	38,53511	48,00978	37,53406	40,80543	56,69997	43,69364	40,58066
12/14/2017 7:02:00 PM	50	17,74273	20,80032	32,35266	36,1028	3,275724	2,456965	4,394134	5,335571	6,976957	4,231115	4,908682	9,268347	0,32521	0,339716	0,2034289	0,4514119	25,72661	17,67	27,53302	29,52517	2,847383	1,433051	4,041362	6,264369	10,55696	1,867747	1,887779	3,429695	0,4471983	0,3396469	0,3425481	0,9626437	21,51401	32,6566	33,78302	53,17805	44,05628	32,65459	29,05304	42,347	2,154274	2,308521	1,840669	5,449339	0,5238727	0,4317943	1,137682	1,337796	26,3255	39,44947	45,61595	46,94988	47,31984	37,48563	47,86928	49,63203	1,543919	0,7130029	2,205391	0,5122679	0,2406609	0,1129393	0,7824934	0,7925785	39,40719	52,61818	41,94857	47,96709	50,17607	46,07745	49,84499	40,42537	50,48416	44,89839	46,16242	44,41686	43,29997	42,27599	32,79613	36,58316	67,8105	34,91566	51,57273	57,60562	45,51945	40,79734	40,02777	51,14833	55,13477	38,09612	47,91494	36,70279	43,65917	59,64489	43,25286	42,34513
12/14/2017 8:02:00 PM	51	17,47886	20,63391	38,3685	39,17524	3,148901	2,35197	3,829921	4,703595	6,012862	2,851252	4,502307	8,545467	0,3603007	1,145626	1,381176	0	18,95032	17,5116	25,20461	27,75233	2,66599	1,194601	3,972217	6,543228	5,092217	1,48472	2,208499	3,822876	0	0,2136522	0,2203526	0,4819435	23,67595	32,67428	34,78504	55,80094	43,4116	34,43476	30,70265	42,50967	1,909469	2,136729	2,064752	5,310912	1,17153	0,4130747	0,6865468	2,314255	29,39683	39,11859	42,74998	48,60183	51,44652	36,81884	51,59145	50,21787	1,986489	1,009823	2,356253	0,6645806	0,7909898	0	0,6119446	2,810842	34,28182	51,43444	44,32637	55,68965	53,65765	45,02349	52,43708	33,58678	51,0425	40,56678	49,68535	47,57495	40,67467	45,46985	35,40306	41,33614	66,17229	34,04288	50,41556	58,45705	53,0457	36,34401	41,75025	50,39926	54,67266	36,61085	49,25322	39,41424	45,17552	53,92	43,73708	46,55497
12/14/2017 9:02:00 PM	52	17,97642	25,97625	29,03065	32,18032	2,872596	2,590282	3,080032	4,607302	5,949312	3,23041	4,175578	9,440069	0,7518927	0,1945181	0,2033599	1,084287	22,51471	18,13384	36,45378	33,10683	2,851804	1,380554	3,588293	8,30453	4,667606	1,148044	1,705073	2,321853	0,1336621	0,2090241	0,2218722	0,6399204	32,6863	35,24688	35,0163	54,73565	45,84922	34,247	31,96542	45,00159	1,387807	2,936837	1,958306	4,592521	0,8862456	0,3183715	0,8859002	0,8964688	29,48359	36,23266	43,51556	48,2148	49,26517	39,96001	50,98661	46,0043	3,500705	1,341319	2,510845	0,5580654	0,6018596	0,1572171	0,4530007	1,596624	43,77258	52,13611	45,75355	51,50918	55,32936	49,52607	56,3858	36,43616	50,89972	42,17113	55,86546	46,53819	40,72019	43,98922	36,6369	44,91048	67,98437	41,31252	50,30864	60,61361	47,46028	37,40316	42,71545	51,40887	55,3096	43,71076	56,13692	38,3303	44,79795	58,20996	45,20695	47,9836
12/14/2017 10:02:00 PM	53	17,49641	21,65071	28,5224	33,79884	7,929445	3,389285	3,591885	5,148582	5,289912	3,225989	4,607234	9,200168	0,4532079	0,683093	0,1970049	0,3446203	19,83042	17,40033	27,19144	32,43686	3,043974	1,681311	3,627459	6,278873	4,949161	0,9931753	2,31087	2,857331	0,4420176	0,3811616	0,2076426	0,7288904	24,71582	32,23958	36,37724	61,33289	46,31818	34,29528	34,04281	47,14495	1,348779	2,549113	2,07988	3,988865	0,1242678	0,5237346	0,3674155	9,701316	28,49656	39,13489	44,528	51,40528	51,92833	38,95412	51,80351	46,04236	1,405766	0,8240081	1,852827	1,027022	0,2487428	0,1874724	0,6015142	0,4640529	41,24841	55,83748	44,47841	51,14258	55,89819	48,44751	56,85725	35,6067	54,75989	44,10367	50,14305	50,25399	46,20794	49,68701	37,57177	41,31998	65,49914	44,34412	50,88632	59,69131	48,37644	41,98027	45,8026	51,56029	57,03394	40,02321	50,52388	41,40321	59,40132	57,48833	47,72781	44,52275
12/14/2017 11:02:00 PM	54	21,53404	24,08323	36,93047	34,65483	2,247596	2,830322	3,680026	6,027852	5,571328	3,232206	4,18214	9,423352	0,4236434	0,3536002	0,4276498	0	25,9355	18,17922	34,26103	38,23504	2,7437	1,211801	2,952448	5,629076	4,805137	0,9721072	2,156554	3,02035	0,3237594	0,3314268	0,5981985	0,4874006	25,45218	34,19133	36,46931	60,92451	49,86647	35,28584	36,30961	46,87376	1,614445	2,778584	1,891578	3,623798	0,1278597	0,3295618	0,3055924	1,159234	33,04729	40,36244	44,64599	52,02628	52,42154	44,42944	51,03524	47,86202	1,522229	0,8633124	2,171267	0,1664733	0,2391413	0	0,793891	0,1854692	41,37558	54,76217	51,38242	54,25508	58,70794	50,11391	58,11091	41,08304	52,42236	44,75278	53,83268	46,84585	42,56252	47,99527	37,46491	38,67996	72,87785	38,94514	53,94617	66,13409	50,37931	41,40418	45,19418	52,48156	58,42335	39,49989	51,99996	41,39236	48,81555	58,06995	46,05728	46,72303
12/15/2017 12:02:00 AM	55	17,00852	23,18551	29,18739	35,36203	2,410547	2,61142	3,086732	3,617789	5,872569	2,855189	3,939476	8,434116	0,2279509	0,3754974	0,4210185	0,1340766	22,00998	20,48809	28,56087	33,08936	3,120026	0,6326674	3,238215	6,065705	5,018374	1,335585	1,385113	3,479429	0,1785616	0,8527436	0,2164843	0,8074989	25,90814	32,156	39,44125	60,18292	51,4133	37,18156	36,59953	50,8513	1,999337	1,977993	1,512972	8,962893	0,2611765	0,7162495	0,3154012	0,2789981	29,63079	40,50806	51,36322	55,8227	56,9409	46,26271	54,50266	55,82588	0,8989556	0,9953857	1,83466	0,4926503	0,8007295	0	0,6763926	0,3936643	43,95944	54,93659	45,48533	56,60154	58,85658	54,34592	56,6965	43,14503	54,59121	46,24254	55,23299	48,74986	43,84236	51,57466	39,2651	39,27	67,45759	43,84263	54,05386	63,02325	50,65588	45,06127	46,78845	55,16129	60,98482	43,5943	51,9695	44,45644	50,20026	63,09875	47,47631	54,96526
12/15/2017 1:02:00 AM	56	17,41621	22,58047	30,78657	36,95831	2,300508	2,279372	3,029191	5,700638	6,938757	2,818579	4,403874	8,889879	0,2078498	0,2168297	0,4527934	0,6086981	22,63228	27,89491	39,33887	29,37155	3,218322	1,512765	3,265086	6,878247	4,406361	1,950776	1,862359	3,686243	0,4119004	0,3662412	0,207988	0,8949492	24,49249	33,73937	45,06397	62,27391	57,51443	37,31667	39,70974	49,45706	1,738091	2,002791	1,48099	3,640515	0,425094	0,3535312	0,4573525	1,751078	30,91726	44,32222	54,56689	56,04844	60,77898	43,62671	55,22533	55,19003	1,342562	0,754034	1,385458	0,1134919	0,7411169	0,1939655	0,5380332	0,201633	38,6803	58,7576	52,85207	57,52127	60,45017	56,60305	59,00966	42,06082	56,03664	49,87096	55,7128	53,09599	45,56208	51,51207	40,2504	45,88203	72,99197	41,15074	61,9657	63,03547	53,85997	44,53975	48,22288	56,50766	63,23518	46,73857	55,89785	45,04911	52,05556	63,90085	57,09701	49,23995
12/15/2017 2:02:00 AM	57	17,30161	24,02851	37,98637	42,00169	2,36323	3,444823	3,418297	4,419486	6,28896	2,785699	3,740675	8,55341	0,1400171	0,2247734	0,6908295	1,103006	24,59328	20,00249	32,3903	30,57174	3,034027	0,8741573	3,136397	10,68068	4,352344	3,389147	1,764547	3,547193	0,7669513	0,2046723	0,3241048	1,157714	27,02158	34,0808	48,28919	63,03811	53,63271	37,03533	36,54482	50,81979	1,630471	1,275144	1,844607	4,952062	0,2926061	0,301586	0,4351791	0,1421585	31,85635	41,71254	54,44587	58,40724	56,57024	45,86925	57,11594	53,0238	1,410395	0,8769894	1,568855	0	0,3788821	0	0,6017905	1,523541	46,66024	57,12996	49,92305	57,6325	61,92757	56,1461	59,58955	42,15973	60,75335	46,92571	57,19973	52,02766	53,82094	50,42931	40,12614	44,28596	74,95303	44,33397	63,859	69,90779	54,67355	48,7766	50,26788	55,50219	63,06821	47,57426	56,09368	44,78144	52,95107	68,24215	49,4083	51,3387
12/15/2017 3:02:00 AM	58	17,58641	24,10167	30,77821	45,11771	2,126091	1,953332	3,290506	11,56844	5,254338	2,560787	4,182209	9,568482	0,1491352	0,2121325	1,045811	1,179128	22,23952	23,26889	34,55211	30,17573	3,045493	0,4429847	2,851735	8,448069	4,205004	1,839219	1,200611	3,64687	0	0,326108	0,3425481	0,8789237	25,56566	40,14174	43,95716	65,19073	53,96241	39,44829	38,92663	52,73756	2,144051	1,924597	1,449492	3,510789	0,3758428	0,2608311	0,476901	0,1364943	32,2878	45,23293	49,03121	61,67641	64,58886	45,06631	58,77584	55,1032	1,25525	0,7136936	1,18797	0,4791805	0,1442999	0	0,5372734	0,3535312	41,90954	60,89986	51,46821	60,61312	61,07731	61,63372	61,2949	43,89486	60,39602	48,73198	58,02643	52,3441	46,30872	54,06844	46,18576	43,22448	77,08479	50,74471	61,59483	68,06034	60,46185	44,47937	51,89911	57,43784	66,38546	46,79757	59,38784	48,82799	53,10746	69,27477	51,40287	52,52569
12/15/2017 4:02:00 AM	59	16,88253	29,18918	31,87113	37,95079	2,21216	1,519189	2,816782	4,822198	6,541224	2,508773	3,699713	8,514174	0,1510002	0,1875415	0,1891302	0,7150061	22,13051	20,54867	32,74798	31,24924	3,455045	0,6147768	3,071259	5,767158	4,139589	2,29146	1,136784	4,389989	0,1125939	0,320651	0,5129587	0,9180896	27,51934	36,39444	45,67556	66,41012	56,36633	38,14911	40,0476	55,55337	1,732013	1,637931	0,9692749	3,936367	0,5669761	0,9844718	0,3338445	0,9598807	34,67817	44,67624	53,01373	60,46523	61,25822	50,54038	60,96561	61,66805	1,587989	1,087464	1,517255	0,1704797	0,1375304	0	0,4349027	0,3119474	42,14522	63,45463	56,03345	64,70373	63,43281	56,78707	64,21019	47,87191	62,67483	57,77389	59,90702	53,14883	47,00079	56,29303	42,08009	51,71316	74,55383	43,9591	61,99271	70,16344	57,4397	50,56573	54,18621	58,56066	66,24364	50,33661	59,3225	46,98539	56,02171	73,15891	54,63266	53,54312
12/15/2017 5:02:00 AM	60	17,46574	26,49169	33,07195	37,78453	1,959411	1,772698	2,543794	4,338114	5,59281	2,714136	3,988312	8,79338	0,5991656	0,2048795	0,8599967	0,8065318	26,54482	19,6596	34,29467	32,82197	2,770157	0,4799403	2,778307	5,980396	3,262047	1,674887	1,191078	4,282162	0	0,7707505	0,1976956	1,390846	28,60791	42,05246	43,50368	67,94057	55,92044	41,33171	40,55938	58,35558	1,679031	2,082366	1,457435	2,298643	0,2548906	0,5222149	0,4505139	0	39,88782	51,38187	54,77295	59,92533	63,99459	47,92019	61,83618	63,50161	1,297939	1,138788	1,441893	0,2081261	0,4065125	0,120814	0,9797054	0,6851652	48,9182	64,19312	57,90872	64,90316	65,21144	58,24747	66,47401	48,45353	63,91426	55,97343	62,22695	58,60922	49,14373	55,19501	43,9687	48,90494	79,08502	53,69937	64,00074	69,15569	60,26705	47,87612	56,1582	61,80924	67,19524	50,23901	61,27259	50,03454	56,23322	72,48957	52,70523	58,58118
12/15/2017 6:02:00 AM	61	18,5474	25,72586	41,66356	39,39758	1,581841	1,690291	3,21701	4,109196	5,247707	2,308038	3,571231	13,9716	0,1378758	1,36584	0,8691148	0,5235964	25,0076	22,65266	41,88543	31,55926	3,674569	2,025517	2,583375	6,485549	2,602578	1,863671	1,123729	4,328995	0,1538323	0,2055012	5,149135	0,7197033	29,23948	39,28396	44,11113	68,04937	57,0691	39,226	41,13382	55,42641	1,955335	2,090517	1,162826	1,856073	0,8322972	0	0,4592866	0,1355272	39,70063	53,36456	55,78249	64,8394	61,4689	49,69531	63,58277	58,44938	0,5272574	1,079382	1,477537	0,1791142	0,5243562	0,2653902	0,4330377	4,565374	43,76375	65,44078	57,77665	64,51992	66,28558	60,49508	67,74494	50,63964	65,12081	52,31812	64,76065	56,06508	49,65801	57,68243	45,2399	50,63515	79,9196	48,69481	64,28817	70,26526	62,40219	52,51458	59,25661	61,41309	70,87444	57,95486	63,69972	50,95055	69,58997	72,3414	54,77855	60,69981
12/15/2017 7:02:00 AM	62	19,77903	22,6537	43,72735	40,98848	2,42001	1,652299	2,860646	4,199478	4,7802	1,903667	4,443454	7,995137	0,5423851	0,1670259	0,3534621	0,4964495	27,46657	21,0695	35,20411	34,96622	3,34487	2,29139	2,721734	4,754919	1,641109	1,584466	1,129255	3,996256	0,1768347	0,2010804	0,2097149	0,8934295	29,5508	39,92498	48,16541	69,94336	58,80568	41,58923	40,72614	58,13378	2,42229	1,982137	1,167869	2,451509	0,1294485	0,1328332	0,4598392	1,857938	36,30305	50,37577	59,33721	64,41666	62,81326	57,19801	63,05903	62,58601	0,5365136	0,655877	1,18721	0,5839689	0,1636411	0,1440236	0,4273735	0,4585958	50,75107	66,01777	61,8118	66,18362	68,05337	66,41039	68,98369	50,29523	66,42885	55,32798	67,12851	61,45364	49,52179	58,33768	46,97427	47,90623	78,38148	47,54842	68,16521	73,5867	64,89301	54,50127	58,79849	62,74294	68,83013	54,27449	65,2294	50,69836	60,47532	73,09129	56,40991	58,94838
12/15/2017 8:02:00 AM	63	20,64089	23,70648	43,62318	42,29623	1,718612	2,433411	2,860715	4,387917	4,919941	2,126368	4,667469	6,320803	0,2799652	0,1894756	0,1954852	0,4428465	26,85856	21,47022	34,29508	32,78059	3,692805	2,160284	2,757447	4,705046	1,849166	1,405214	1,104664	2,578263	0	0,2200072	0,2079189	1,697613	31,93419	43,46251	47,28124	73,12348	59,26496	44,18228	41,83376	60,10009	1,690429	1,546129	1,009063	2,391274	0,1179819	0	0,7482316	0,4382875	43,18738	52,08306	63,64356	66,92107	65,84058	52,81326	64,79665	63,82019	1,285229	0,5113008	1,581841	0,4668159	0,1203305	0,2042578	0,7728919	0,3207892	51,38366	64,58064	60,24839	70,58625	71,79605	62,75697	69,70824	57,34451	68,30578	57,30224	69,25737	60,21876	51,70804	59,88637	52,58117	55,55924	80,92093	53,56992	68,14359	73,47688	65,14754	55,58728	61,18445	65,45183	70,33315	53,84098	66,02433	53,71913	60,85814	77,37449	63,14724	60,8457
12/15/2017 9:02:00 AM	64	19,64875	25,73601	35,77745	43,22503	1,926945	1,795286	2,973102	5,504256	5,838721	1,976404	3,967935	6,706731	0,551365	0,2032217	0,1988699	0,6124973	26,53611	26,03635	38,03098	37,68747	3,348737	2,033115	2,342921	5,466816	1,856695	1,959066	0,9573939	2,737829	0,1419513	0,1986627	0,9167773	0,7233642	32,92212	43,40331	51,2384	72,35515	60,79452	45,09181	44,32596	62,76622	1,316244	1,761163	0,796654	1,9849	0,5928797	0,1991462	0,5684958	0,3440678	39,95918	57,72021	61,02343	66,39526	66,5538	53,34653	66,71455	69,16405	0,4149398	0,4479581	1,018941	0,3504228	0,6654095	0,196245	0,402437	0,2989611	55,65063	69,71306	63,66524	71,53397	71,08878	65,1434	72,21818	51,02876	68,24783	63,72672	70,15107	65,94213	52,92115	61,88267	48,82736	53,07513	79,86207	56,95382	69,36988	75,22796	65,3393	56,64125	63,48268	67,19296	71,86774	58,55597	67,50111	55,23693	65,08206	73,10076	59,25163	63,43695
12/15/2017 10:02:00 AM	65	21,46545	27,21989	39,72377	41,14673	1,857524	1,909952	3,632778	4,471085	5,051255	2,321646	3,783018	5,357054	0,4858809	0,112663	0,2222176	0,4608754	26,60768	28,30556	37,78245	33,85777	2,989887	1,809723	2,569421	4,80189	1,946977	1,81442	0,6445486	1,646911	0	0,3080791	0,2093695	0,7552775	32,94147	42,63684	53,27787	75,42883	61,69174	45,63605	44,69876	64,90744	1,463583	1,465932	0,7661223	1,746726	0,2905338	0	0,5487401	0	51,51546	56,00838	59,92588	66,98766	66,67765	56,18126	70,31478	68,22323	0,8009367	0,3767407	1,502128	1,07579	0,5636604	0	0,8392048	0,3124309	49,73489	69,09944	65,18112	72,7015	71,34007	67,24234	72,49095	53,56315	71,64201	67,08292	71,99195	63,60612	53,92166	63,983	51,61783	55,53382	84,22234	56,2833	73,97215	76,76102	66,38552	56,94049	64,75636	73,26523	74,59859	62,55056	70,5899	58,54602	64,84561	72,51734	65,40244	61,08498
12/15/2017 11:02:00 AM	66	28,85334	25,87008	38,16783	42,44219	2,186395	1,565056	1,694504	3,345422	4,351031	2,724014	2,525005	2,981322	0	0,2057085	0,3437915	2,884063	29,29335	21,23474	34,51929	32,21306	4,595491	0,3304598	1,934682	5,092977	3,827365	2,914456	0,6044154	3,260527	0	0,3444132	0,3276277	0,9688605	36,93247	44,17793	53,72285	76,77927	64,6368	46,75377	44,82883	65,08379	4,802236	2,544209	1,099	1,725727	0,115357	0	0,6381935	0	42,95826	59,83491	64,04752	68,64307	69,80203	54,28576	70,18707	70,32045	1,63503	0,4514119	0,5629007	0,6471734	0,6941451	0,2472231	0,5841761	5,493548	56,28005	68,70296	67,46739	74,50238	72,5907	67,17245	72,39251	56,96667	71,93061	64,73288	73,59962	67,52929	55,28757	65,14202	51,33911	51,90242	83,99197	55,60904	73,14974	81,55836	66,39631	62,20007	65,21904	74,3681	77,91093	60,81206	71,83522	61,59773	64,77329	78,0189	61,0655	65,07875
12/15/2017 12:02:00 PM	67	20,26885	27,09149	37,42422	45,00808	1,504753	1,46158	1,793007	2,075182	4,821507	2,047207	2,01999	5,890598	0,1230935	0,199837	0,1967286	0	26,10404	31,87991	34,90882	38,89989	2,292288	0,1539705	1,810621	4,381838	4,417896	1,46082	2,131756	1,47201	0	0,485052	0,1969358	4,368783	41,37786	44,00303	53,46291	80,37978	65,08945	48,97153	46,80406	66,10715	0,9169154	3,061588	0,4048546	3,32387	0,4095519	0,1612926	0,3256935	0,6069711	45,39885	53,68776	64,06699	71,42656	70,06528	58,50672	68,80519	67,77927	3,798561	3,995842	0,6323221	1,758607	0,2824519	0,5702227	0,3955294	3,433079	54,23664	70,90524	67,01212	75,10044	73,97878	70,6293	73,96476	56,34153	72,35605	67,693	77,15945	67,30169	56,42781	65,76052	53,59258	53,53379	86,39983	62,19544	75,08041	82,82964	67,82058	60,70409	67,08319	73,00777	76,90836	59,59625	73,13909	60,28757	71,70777	74,31836	61,75998	65,96382
12/15/2017 1:02:00 PM	68	19,65165	25,39905	35,12972	43,36794	2,194753	0,9490356	1,458471	2,055565	3,294582	1,939932	1,486378	3,920204	0,5967479	0,1459577	0,4629476	0,1166694	26,48686	24,24583	35,18954	33,76009	1,961829	0	1,675646	5,357399	3,165824	1,631714	0,715766	0,5224221	0	0,1981792	0,1914097	0,6216843	40,15149	46,04678	54,82469	82,93719	67,68665	50,00498	48,61558	68,73853	2,840131	0,6205791	0,3991214	2,3968	0	0,2425951	1,303465	0,5999255	48,74613	54,97997	66,79846	73,70275	69,57463	55,87264	69,64046	69,69476	1,304156	0,1237843	0,6703829	0,1715158	0,1245441	0,1850547	0,5776138	0,4358698	63,59789	70,76274	68,55038	75,88501	77,02137	68,77818	76,48685	56,26044	73,01124	68,04163	77,46484	71,98586	59,60095	68,87476	52,10247	54,22697	88,40324	61,76165	78,74358	80,93488	68,15885	61,34609	68,59673	78,18475	78,56778	62,74667	73,25287	64,30814	67,84524	79,83849	65,94476	67,83025
12/15/2017 2:02:00 PM	69	21,00699	27,26335	41,8884	41,60036	4,024301	0,6437887	1,537426	1,372886	3,183369	1,980134	1,686975	4,329479	0,1909953	0,2200072	0,1914097	0	23,45636	21,33669	36,17643	37,46429	1,549375	0,1157024	1,492388	3,993424	1,640556	1,226514	0,7293739	0,9426116	0,50239	0,1986627	0,407894	0,8332643	41,53515	49,23429	54,83933	79,81343	68,00156	50,39484	49,05297	67,86472	0,9826067	0,4610825	0,1421585	2,159317	0,1479609	0,1302774	0,1807029	0,5604139	52,89111	59,07135	67,92191	74,3033	68,86218	58,99619	70,48727	70,88908	0,9745248	0,1170839	0,5242872	0,6358449	0,3553272	0,1268236	0,4833251	0,434212	60,2493	71,95209	68,9193	77,64949	78,2963	74,17531	75,13953	57,73376	74,65759	65,7021	78,85914	70,22767	61,76213	70,13166	56,23784	54,73039	88,43993	59,44373	75,7887	81,52396	71,05867	66,4294	71,31776	77,35011	78,50485	61,61879	74,11307	64,16965	66,59787	75,15432	68,9515	66,17892
12/15/2017 3:02:00 PM	70	21,01708	28,66876	42,16885	43,45809	1,84958	0,2639396	1,958237	1,42193	2,949892	1,970947	1,733947	4,767835	0,5325763	0,2103366	0,1951398	0	25,09056	28,46244	34,47108	38,80339	1,84433	0	1,186657	4,232289	2,510638	0,8552305	0,9401249	0,7869833	0,4203968	0,2022547	0,3767407	1,011964	38,68459	51,04636	56,67903	79,98129	67,33353	51,37938	49,36485	68,10338	1,031374	0,98834	1,326122	1,126768	0	0,4103117	0,1789069	0	49,28362	59,16922	66,21387	73,02361	69,95586	58,9526	71,82637	69,6866	0,500594	0	0,3772243	0,9686533	0,288876	0	0,5716043	0,1831897	55,68516	72,07166	70,88728	77,7877	77,80242	75,85212	77,15766	57,79599	76,30402	68,6843	77,85402	70,84999	64,17834	71,52769	61,75626	58,80209	88,43115	57,39936	77,06986	85,16599	72,89201	65,16481	69,95034	77,86914	81,01052	64,42688	76,74113	64,47986	70,6451	80,24204	68,61275	66,97248
12/15/2017 4:02:00 PM	71	20,30497	35,22878	41,556	43,43176	1,24102	0,2617982	1,295728	4,625331	3,135431	1,937997	1,63503	3,889879	0,1139064	0,1814628	0,1888539	0	25,12344	24,32845	36,50503	40,97618	1,971223	0	1,526304	3,928631	3,314337	0,7038158	0,3669319	0,9837118	0,3704548	1,246685	0,2558576	1,363976	45,97287	51,12684	54,75686	81,39223	67,17058	53,0095	49,82454	67,1062	1,362939	0,6719026	0,1262019	1,046364	1,123729	0	0,5901856	0,5874227	47,15787	58,05399	69,69337	74,28513	72,9901	57,97476	71,27439	72,94077	0,2542689	0,3028985	1,643664	0,1541086	0,3790893	0,3394397	0,2939876	0,3580211	61,00098	74,31284	72,69873	79,78781	79,47661	74,1628	78,74717	59,45167	76,14804	69,7554	77,95667	72,38036	62,30749	69,58298	57,56956	59,28762	88,13632	59,42591	79,69855	85,54266	76,15875	66,28053	73,43633	79,00124	80,87236	66,91278	78,56314	67,22163	68,76498	80,87851	69,35995	65,18015
