# Supplementary material for: Neuroblastoma signalling models unveil combination therapies targeting feedback-mediated resistance
Source: PLoS Comput Biol. 2021 Nov 4;17(11):e1009515. doi: 10.1371/journal.pcbi.1009515 (PMC8604339; doi:10.1371/journal.pcbi.1009515)
Supplement: S2 File — (ZIP) [file pcbi.1009515.s023.zip › drug_sensitivity/SHSY5Y_drug_sensitivity/SH-SY5Y_TAE_Sor_08-111217.txt]

Label: SH-SY5Y_TAE_Sor
Metric: Phase Object Confluence (Percent)
Cell Type: SH-SY5Y
Passage: 1
Notes: SH-SY5Y treated with various concentrations of TAE684, Sorafenib and corresponding DMSO controls
Analysis Job: SH-SY5Y_TAE_Sor

Date Time	Elapsed	A1, Image 1	A1, Image 2	A1, Image 3	A1, Image 4	B1, Image 1	B1, Image 2	B1, Image 3	B1, Image 4	C1, Image 1	C1, Image 2	C1, Image 3	C1, Image 4	D1, Image 1	D1, Image 2	D1, Image 3	D1, Image 4	A2, Image 1	A2, Image 2	A2, Image 3	A2, Image 4	B2, Image 1	B2, Image 2	B2, Image 3	B2, Image 4	C2, Image 1	C2, Image 2	C2, Image 3	C2, Image 4	D2, Image 1	D2, Image 2	D2, Image 3	D2, Image 4	A3, Image 1	A3, Image 2	A3, Image 3	A3, Image 4	B3, Image 1	B3, Image 2	B3, Image 3	B3, Image 4	C3, Image 1	C3, Image 2	C3, Image 3	C3, Image 4	D3, Image 1	D3, Image 2	D3, Image 3	D3, Image 4	A4, Image 1	A4, Image 2	A4, Image 3	A4, Image 4	B4, Image 1	B4, Image 2	B4, Image 3	B4, Image 4	C4, Image 1	C4, Image 2	C4, Image 3	C4, Image 4	D4, Image 1	D4, Image 2	D4, Image 3	D4, Image 4	A5, Image 1	A5, Image 2	A5, Image 3	A5, Image 4	B5, Image 1	B5, Image 2	B5, Image 3	B5, Image 4	C5, Image 1	C5, Image 2	C5, Image 3	C5, Image 4	D5, Image 1	D5, Image 2	D5, Image 3	D5, Image 4	A6, Image 1	A6, Image 2	A6, Image 3	A6, Image 4	B6, Image 1	B6, Image 2	B6, Image 3	B6, Image 4	C6, Image 1	C6, Image 2	C6, Image 3	C6, Image 4	D6, Image 1	D6, Image 2	D6, Image 3	D6, Image 4
12/8/2017 4:11:00 PM	0	15,37356	16,28917	10,5763	18,14869	6,506894	8,974428	2,857676	4,505208	7,052871	29,29239	7,154345	9,938108	9,975892	29,47247	10,10769	13,70531	16,01252	15,41957	20,41867	18,45539	11,7747	17,75448	7,406333	15,1175	10,21545	25,99456	11,3713	14,11659	18,90515	27,22902	17,51762	21,82665	14,88278	30,39733	11,78727	14,90509	16,33158	21,83805	15,72958	15,32452	14,8805	33,2588	11,10584	18,58387	14,02064	38,987	14,14574	23,08162	13,70634	21,22292	12,13417	18,33416	12,93953	28,69405	13,18323	14,69316	13,88525	25,7494	12,93801	16,18991	14,96995	34,2211	12,38568	16,82969	10,78346	13,48717	8,432528	12,07933	12,02614	21,40176	12,57792	16,4144	14,86281	29,3339	16,79667	18,96711	9,631824	34,75237	14,44746	12,37214	13,24319	19,35103	6,747487	9,016634	10,09823	30,09643	11,01639	16,15702	9,083776	22,42789	6,494875	8,167895	9,794431	30,61195	22,71966	12,07726
12/8/2017 5:11:00 PM	1	17,0021	17,17341	5,869184	9,177788	5,207504	9,227522	2,148127	3,367043	8,243052	26,2424	7,855604	11,87431	10,84901	32,479	9,746837	12,9177	10,18208	19,35	15,09609	7,87978	6,589163	11,61748	5,70727	9,232428	10,75065	25,36141	11,58654	14,69303	22,09818	29,3185	13,35509	15,25696	14,20673	22,13638	10,29205	14,86599	15,83596	24,32444	12,9452	16,6972	22,85754	29,85812	13,87233	20,45618	16,3027	40,80474	14,89438	18,78813	12,60064	18,75622	10,74485	16,6552	13,42914	31,66784	14,21364	19,30074	19,61608	28,86729	14,25833	22,10406	16,51311	38,64362	13,49566	15,65457	16,75944	14,53982	7,980424	14,94384	12,33615	23,8101	14,53892	15,22643	15,04587	34,86198	11,77332	15,02881	10,12703	40,46799	16,03953	12,79792	13,79863	17,13197	7,208015	11,52983	11,42304	33,75629	12,2382	16,10349	9,881467	21,5759	8,190071	9,965738	11,46303	33,34826	35,51683	13,92103
12/8/2017 6:11:00 PM	2	10,51828	10,74049	3,511618	1,171806	4,956621	9,21502	2,682292	3,963031	9,453125	33,21646	8,221845	14,00455	11,38974	35,44886	10,39145	12,88427	10,53707	13,31558	15,62597	19,61318	4,348958	14,3694	4,778473	10,1128	12,44722	37,66537	12,70854	14,61649	22,63732	33,11748	14,9638	18,1976	12,56776	28,3906	9,975064	13,22115	16,79653	25,53382	15,42993	17,39362	18,78164	34,44021	14,57055	21,16759	19,2689	42,45849	16,13526	18,77867	11,76344	18,42914	10,27499	19,17924	14,86592	30,56911	13,89188	17,01108	17,30147	34,79623	15,37626	18,72534	18,0142	42,65598	14,55094	16,21567	15,71445	17,06068	9,904746	20,45549	15,04877	28,02961	15,13311	23,55935	15,25599	29,66243	12,89297	15,65857	11,20807	40,21027	17,83902	14,33708	15,24108	21,0293	7,795715	10,58141	11,19322	32,12886	13,46534	16,93357	11,29877	21,91458	9,090268	11,42725	11,39499	33,27731	24,98536	15,16523
12/8/2017 7:11:00 PM	3	11,72683	14,04516	3,742886	0,5314711	4,859914	9,902534	2,024066	3,484057	9,893002	36,71578	8,535104	14,22442	10,82401	36,81096	10,54922	15,87879	8,948111	18,07485	10,35277	9,350685	4,973199	13,39937	4,602122	9,885611	11,70901	35,59323	12,90582	15,19341	25,11149	36,13153	23,56709	19,48946	12,69618	21,07738	9,336181	12,98857	17,4093	25,84881	14,26558	18,02422	21,20966	34,52759	15,08607	20,80114	19,33632	47,54718	15,94199	19,80817	11,72041	18,36083	9,909026	19,6636	15,96451	30,84549	15,17027	16,47713	15,39311	32,64001	16,24137	21,85442	21,67226	42,95272	13,86267	17,30051	13,09177	21,15758	9,398069	18,08362	14,25792	35,66209	14,95137	17,6988	15,92866	32,74805	22,56438	17,87087	21,17174	41,0083	19,0404	14,71244	16,94449	24,07853	8,377404	11,55739	11,4001	34,19313	14,8155	16,73291	11,77374	27,59167	9,638733	10,49838	12,18971	34,06105	24,06962	15,77738
12/8/2017 8:11:00 PM	4	12,32109	10,6326	3,720989	4,609237	4,574077	8,449243	2,262447	3,42403	10,11667	32,12796	8,873302	13,89451	11,26154	37,42484	10,2495	13,50043	8,929735	5,996284	17,28462	10,85074	6,028059	13,95246	4,958002	10,03233	13,02145	31,50751	13,60881	15,55952	34,97306	36,38553	14,4514	21,06639	13,00439	22,63394	8,725202	16,32288	18,14655	26,07683	14,26662	19,06291	21,2174	31,43885	16,2223	21,29676	20,54971	47,61764	16,97737	18,70351	11,15792	22,43804	9,419693	17,11967	16,04139	31,89399	15,5162	16,7776	16,59587	36,79363	15,30338	23,25072	18,31911	41,55863	16,21201	20,02659	13,07043	20,43787	11,55988	20,30532	15,54722	31,7651	15,66596	21,14735	15,12392	34,70995	14,48172	17,33049	12,45317	39,23996	20,55372	14,29239	17,846	22,74653	8,97049	11,59573	12,70474	38,99653	14,06796	17,93193	11,84557	23,67885	9,23146	11,18383	23,22537	36,52741	25,9556	20,16537
12/8/2017 9:11:00 PM	5	15,21628	10,49217	4,327407	6,662729	4,504794	8,605908	2,339122	5,073981	10,4834	34,26725	8,535796	14,4152	12,46332	39,13607	11,3876	17,98395	8,932154	14,42467	12,15289	2,479139	5,203705	14,38529	5,657051	10,19666	11,79183	35,52125	13,69619	15,10956	30,8189	36,60567	16,60409	18,09537	17,70135	20,31485	8,515071	14,9866	18,5867	31,18286	14,28423	17,62323	21,72006	32,37207	17,55754	21,3092	18,43335	48,6401	17,13251	16,61935	11,00001	16,61196	9,362289	14,56986	15,31215	31,75985	15,98406	19,01	17,3892	34,6254	15,53306	21,58806	20,73476	40,4213	16,87749	17,81098	12,78929	20,85903	9,552182	18,26218	15,75168	28,23338	15,15874	21,33503	22,60955	34,16736	14,28769	17,41725	12,76539	47,23876	18,81776	14,51882	17,97331	23,17923	9,29121	12,14149	12,01046	36,01217	14,7295	18,51134	11,9704	24,68163	9,351859	10,89813	19,81039	36,13665	25,47462	21,92563
12/8/2017 10:11:00 PM	6	18,21459	11,7631	3,629117	15,41673	4,434958	9,010831	2,541031	3,478531	10,55447	34,08246	9,005512	14,67887	12,30161	43,67035	10,91823	19,57166	7,865964	8,927458	11,28357	2,41179	5,513442	16,85317	5,013954	10,99829	12,39452	34,09124	13,38548	16,18894	28,9479	35,34932	16,60885	20,67363	11,42849	20,72067	8,39122	12,68596	18,18261	26,8864	13,79214	17,88593	26,61369	34,39434	15,8153	24,34785	19,41258	47,41697	17,79841	18,71622	10,53617	16,7001	9,000055	13,67657	14,9475	31,97717	17,86486	22,68816	17,78266	33,89354	16,53798	20,7311	18,32518	44,0826	17,24946	18,3468	13,67892	20,80522	10,2073	18,23207	15,9911	31,97585	15,23583	18,80119	23,1317	36,31845	14,3176	18,32684	12,90672	45,60801	27,45324	14,16605	18,31157	23,33312	9,333761	12,16609	11,84109	42,17272	14,34274	20,54639	11,93143	26,06225	9,446424	10,72323	13,19705	40,30415	26,99367	15,68268
12/8/2017 11:11:00 PM	7	17,55416	14,64848	7,059088	2,30037	4,414304	9,471085	1,734569	3,947696	10,94206	35,72495	8,387972	16,33261	13,04128	38,11312	11,05085	16,87541	7,116697	14,07514	10,45031	6,461649	6,017905	14,7659	5,337298	16,30029	12,59214	33,85562	15,2837	15,80625	27,53647	37,77707	16,51035	19,75589	10,83838	17,88323	8,25942	16,76814	19,08778	28,13142	14,43275	18,5635	23,4978	40,62763	15,80038	24,48718	18,62504	50,05858	19,18801	18,75256	10,08925	16,83563	8,595407	14,45499	15,06832	33,64515	15,60027	18,04342	18,68762	34,7695	16,93606	21,28316	19,46162	47,62613	16,5435	18,19221	14,62229	20,13933	10,52456	19,90771	20,42102	31,68186	16,1401	19,08378	17,68326	34,78545	14,5307	21,93668	13,74434	44,36795	19,54237	14,14401	24,50859	21,37434	10,06286	12,17596	13,06338	38,78613	14,91511	18,16762	11,85905	27,60714	10,00808	11,55801	15,41625	36,69243	25,64047	16,64898
12/9/2017 12:11:00 AM	8	7,429613	12,44633	3,309641	8,814862	4,239473	11,34235	1,666598	3,799597	10,99318	38,20914	8,415121	15,48464	13,11968	39,47523	11,61493	16,3121	6,970462	3,19076	9,245414	2,245386	6,351265	14,63252	5,404578	13,12631	12,98284	38,58429	14,09179	15,9127	26,04395	38,1614	16,68926	18,75608	10,48492	19,56282	7,715586	9,641428	27,59857	28,2197	15,55295	17,83882	21,43513	43,04494	16,09569	25,89419	20,20308	49,44034	19,68708	19,8108	8,596582	15,71963	9,399177	13,14911	15,18063	31,82685	16,14894	17,55885	18,94873	36,19757	18,13246	22,06731	19,92298	48,07996	17,05536	19,01145	14,69599	19,38957	10,49237	19,78103	17,89435	35,90579	16,4095	18,81141	21,74189	38,19021	15,40043	20,67619	13,6993	45,59571	19,87159	14,87152	18,81307	24,77557	9,380043	12,18018	14,00455	42,30555	21,09997	19,01283	16,23308	26,44362	9,689779	12,56514	14,28175	43,78219	26,6208	16,75094
12/9/2017 1:11:00 AM	9	5,218557	8,236005	3,382861	0,7964467	5,188095	9,582503	1,821259	3,498909	10,66796	36,03932	9,043574	15,84853	12,64009	39,64833	14,72494	18,01034	7,483077	14,4246	9,237402	1,532314	5,820001	14,74649	5,585558	15,11398	13,89091	38,28498	16,5462	15,0393	29,46114	37,52114	17,98105	20,78823	10,59039	22,96005	8,225852	7,021924	19,54534	29,18732	15,18312	17,48446	29,87746	37,09798	16,70708	23,03735	20,87451	51,66811	19,22449	18,95094	8,17287	18,86101	8,487374	10,75017	15,26884	34,70567	15,83147	17,40122	22,24601	37,08845	18,14545	21,43305	20,35201	48,78378	18,81783	20,13076	15,52684	20,94178	10,90275	20,46675	18,23566	31,66335	17,39873	27,52183	17,92143	35,29655	25,67218	19,77032	14,36153	43,04826	23,84084	15,37343	20,02549	23,82916	10,09387	13,78806	18,47342	43,30377	24,49271	19,20998	11,83818	25,89467	21,68173	11,65043	14,14781	43,64134	27,09466	17,07981
12/9/2017 2:11:00 AM	10	1,559115	12,60189	3,518526	1,52734	4,272768	10,05353	1,692087	3,834964	10,92216	35,39291	9,142214	18,53904	14,45312	42,45096	12,46526	18,4221	7,281236	12,19158	9,478477	1,528238	6,65071	14,42066	5,746712	14,04579	15,69719	37,02869	15,19673	15,16115	30,69408	38,57164	18,65778	21,27383	11,84295	25,84321	8,499255	7,024343	20,58217	30,5397	15,00221	18,26025	25,21842	37,68444	17,80034	22,60389	22,14474	52,07954	19,30869	19,55211	8,270889	22,09052	7,220104	13,02056	15,89426	33,78474	16,95009	19,40318	22,91162	40,18319	18,46707	23,37885	31,20027	55,22083	18,65095	21,25815	18,26723	21,42656	11,05804	23,2664	19,00137	33,19905	21,04263	21,36439	18,6171	37,95935	19,04247	23,72721	14,5604	46,2136	20,09028	15,58404	28,66586	25,86041	10,151	13,255	14,55183	42,68754	15,81586	22,3012	14,6741	26,47035	11,87624	12,60099	14,86807	41,18238	27,45538	23,03803
12/9/2017 3:11:00 AM	11	2,050868	13,94037	3,523293	0,7480244	4,206523	10,08406	1,715849	3,148417	12,30514	32,16837	9,869169	17,58731	13,70938	44,75595	12,47375	18,06801	6,926877	13,51328	10,06652	1,694711	6,358172	13,3486	5,522077	13,45242	13,9776	34,09468	14,94177	17,57626	29,04047	41,36142	18,54409	20,81047	12,45945	31,35762	10,31754	10,16026	19,54458	29,80666	15,92085	17,46581	23,55417	39,95807	18,11423	28,10131	27,19179	53,90666	20,56656	21,41557	8,713666	24,91905	8,265362	9,844026	17,51043	33,87793	18,49539	18,14365	24,19375	38,31226	19,38322	23,5083	23,48489	50,34241	20,27195	21,99119	23,7567	22,24421	11,42214	20,16958	18,48654	36,04774	17,90886	20,07709	19,19036	40,91187	17,14426	21,83714	16,33648	48,21708	22,14847	15,59088	19,82379	23,52772	10,73552	13,76803	16,67344	44,38364	19,2526	22,25789	12,72857	26,33379	11,77843	13,30881	15,55572	40,8361	29,52345	20,24826
12/9/2017 4:11:00 AM	12	1,816285	14,08122	6,585711	1,161514	3,82854	9,132129	1,439821	3,42327	12,23765	34,47572	9,832837	16,60015	13,63216	50,96312	12,60873	18,84304	6,561533	7,054252	9,722453	2,935179	5,705612	14,55481	5,402713	14,84568	14,19492	42,75268	20,09788	20,06472	36,73657	44,44642	22,68001	24,54251	21,12766	26,71557	8,274481	6,184516	20,17628	30,95284	16,10183	21,53556	24,38212	41,66232	18,60287	28,04086	23,01711	57,02641	20,48616	25,25427	7,027519	20,51469	6,94532	17,39383	17,87895	36,72192	19,82717	20,22975	20,59709	42,53862	20,0936	25,34635	22,93801	54,15486	19,96899	22,27537	18,35875	22,81381	10,75797	21,82126	18,84007	38,89526	24,16805	21,1736	19,9846	44,64599	19,53947	23,40413	23,06117	55,4845	21,64518	16,38152	20,58777	28,88055	10,64586	16,20538	14,97478	49,02693	17,28131	22,45178	13,15491	29,10871	13,44178	14,24279	15,38904	42,39493	31,21145	30,0487
12/9/2017 5:11:00 AM	13	1,2844	19,05684	4,357179	4,806587	4,078318	8,860383	1,408253	3,69847	11,60125	36,76178	20,03185	17,51416	15,32113	47,52148	12,97518	19,0261	6,75764	12,23703	9,758303	3,091153	5,231888	13,40773	5,585834	15,42192	13,96123	36,54268	14,58243	17,24794	31,74631	43,96552	21,85255	26,00043	20,98979	21,55994	15,67329	15,13249	22,18246	31,11406	15,19562	19,01255	27,57398	41,03828	18,75407	27,32282	22,23544	57,87453	20,81745	23,74869	10,32853	19,99441	6,229139	20,47662	17,33988	36,235	18,26274	21,08678	22,49233	43,07368	20,27748	26,05258	29,69006	54,37403	20,85357	22,66378	25,14444	26,87652	11,3617	28,12839	19,64854	38,15927	20,71217	24,78435	21,03946	40,1731	18,06974	23,83455	18,57862	57,04486	22,71835	17,21437	22,05025	25,09415	11,59994	15,51938	15,6708	46,8348	17,66696	27,76408	13,58311	29,27138	12,90997	13,92048	16,56312	46,34816	32,08692	21,76213
12/9/2017 6:11:00 AM	14	2,962602	12,85098	3,589467	1,638346	5,095118	8,62663	1,64021	3,076716	11,62398	32,23889	8,75	17,37414	14,89259	49,41009	13,5492	25,62866	6,454189	16,15115	9,678933	4,615799	4,740274	13,51687	4,95144	11,28088	14,13807	39,33128	15,37487	16,22907	33,21383	46,5337	20,33509	24,45182	19,96878	15,55344	8,474179	6,417371	21,48486	32,66447	16,8149	19,33086	27,38824	48,49677	19,92519	27,24559	23,17315	58,34052	20,71977	22,6758	11,8091	10,93867	6,980272	18,80581	18,7757	36,70702	18,20209	19,66643	23,51563	43,62539	21,17595	26,33303	23,94065	58,09033	21,3675	23,95122	28,97547	23,89575	11,08463	23,99757	20,06549	43,25273	21,66839	26,07752	22,25443	45,88577	18,81251	27,92793	16,65569	57,05335	24,53395	18,25383	22,70474	29,53878	12,00369	14,87698	15,22111	54,93991	17,98215	24,21999	19,36043	33,93505	13,74275	14,30799	17,77623	50,93854	41,94988	24,94384
12/9/2017 7:11:00 AM	15	3,27006	14,90951	4,023541	2,818648	3,174873	8,994943	1,453705	3,250166	11,69658	35,07544	9,494985	17,63428	14,68128	52,17762	15,95311	21,12463	6,732635	13,5981	9,394134	3,591747	4,982592	12,67345	4,927056	16,53377	13,97132	37,28614	16,42359	18,34528	37,49959	48,45346	23,5579	26,62494	22,07636	15,24142	9,502378	13,06035	19,41499	30,5283	16,02585	19,38978	25,40679	47,37629	21,58557	28,2396	25,4289	59,17115	21,52624	25,43476	9,355246	16,8911	7,625235	14,82579	20,12012	36,5404	19,36885	19,38778	24,16922	50,18126	23,22233	26,66246	25,37474	60,18575	21,83058	23,85244	23,74081	28,95723	12,10164	27,50007	21,47449	46,51083	22,00541	24,0719	27,18619	47,21479	19,31193	25,84038	16,58751	57,30983	25,41833	18,00052	30,5926	27,44053	12,78045	15,55827	16,424	53,05468	18,45014	26,46621	21,41986	32,31992	13,0218	14,65441	16,65499	49,92878	34,22262	23,43522
12/9/2017 8:11:00 AM	16	2,37442	15,41349	2,947406	1,403211	3,523224	7,581924	1,392642	2,588624	11,81352	38,62436	9,667605	16,83604	15,10783	52,34714	15,1749	21,80613	6,511522	16,34111	11,33662	3,510997	4,691437	12,20885	4,840918	10,63025	14,55363	43,19077	15,49396	17,34624	42,55865	47,0233	22,04016	26,48707	20,23742	2,757516	10,17531	17,02034	20,77676	30,89627	16,22762	18,97684	28,08514	48,61303	21,36984	30,57327	23,53621	60,06203	22,89947	24,41707	13,70275	12,03567	5,270847	7,516163	20,98703	39,05042	18,24416	20,08593	27,21457	48,18316	23,30211	29,65545	28,20278	61,40971	22,44011	24,02465	22,62047	25,26525	12,12609	27,90927	26,65589	47,58697	26,43105	26,26078	22,63028	44,76314	20,51199	27,83737	20,87941	57,69231	29,91103	19,00883	27,76981	30,65174	13,03734	16,20745	16,29158	52,4656	21,93247	25,15597	14,71147	33,10186	14,02458	14,91732	17,01391	50,46696	37,09874	23,28236
12/9/2017 9:11:00 AM	17	6,153846	11,47049	3,615923	1,807098	2,999834	10,42482	1,380623	2,900434	11,64062	35,52843	10,09077	19,85121	22,10599	59,25467	15,95518	20,98461	6,1229	10,69111	8,821909	2,548215	4,280573	14,56544	4,958693	10,5102	19,06837	38,54505	15,79058	16,81235	37,31867	53,18745	30,25455	26,89248	14,49319	12,63988	13,48696	7,554502	21,0092	31,10259	15,80888	19,84589	28,93851	51,0586	21,70452	33,07077	25,4961	60,32024	24,05946	25,98157	13,06339	15,06852	11,56706	15,61422	20,75777	36,5632	22,02697	20,68648	27,0765	47,13749	24,16805	31,91755	27,32047	62,30555	24,13593	26,28005	19,99938	25,70016	12,86438	24,26338	26,83514	41,16393	23,46555	28,33009	29,80935	47,40295	20,5122	28,062	21,80993	59,76251	25,60532	19,68204	29,75126	28,0457	12,78176	17,24629	21,90132	53,89223	20,98054	26,70749	17,78149	34,28002	14,31269	16,65872	19,02119	52,63877	36,67592	25,28411
12/9/2017 10:11:00 AM	18	2,283309	5,473862	5,293435	1,882529	3,825984	11,94166	1,049749	2,642159	11,79826	36,47995	9,959521	16,56001	16,36529	58,86916	16,23757	22,46698	5,126893	15,83851	15,57478	2,769604	4,194573	12,90617	4,945085	14,81039	15,89364	38,41533	16,48417	16,898	39,94121	49,62616	23,44006	28,74434	23,84153	5,653321	11,21408	11,15115	24,29888	32,94085	16,552	19,65178	29,18083	51,85138	22,62793	32,8259	29,07915	63,23344	26,31217	27,71939	13,36649	13,51742	10,67239	4,46314	20,05512	36,41861	19,01125	20,67998	25,77241	49,93832	24,52607	29,99723	27,66565	64,5968	24,94633	27,66854	22,14157	28,88456	15,25717	26,21249	23,20879	45,94814	35,63923	28,21521	25,67011	51,17968	20,13953	28,41125	19,31732	60,10313	27,38872	21,82354	23,25603	28,54657	13,65081	16,86049	17,431	55,9221	24,00399	29,93976	15,54632	36,46821	14,77398	17,04037	18,33354	52,87115	35,50405	23,44848
12/9/2017 11:11:00 AM	19	2,196894	6,523956	3,618203	1,432223	4,211221	9,276082	1,129532	1,84737	12,42305	39,41775	9,219925	18,22661	17,15614	58,44282	16,42234	21,03165	4,877874	9,033005	14,68087	2,706675	2,962188	12,57771	4,883607	13,88898	16,57327	39,76591	16,87631	18,93312	40,56428	57,08292	32,62635	28,60653	19,00842	4,367678	8,416363	3,412287	20,9317	30,98019	18,13591	18,9678	36,04008	53,47052	29,45471	33,65516	33,50361	66,75039	27,1491	29,3453	12,00569	11,88709	7,02227	8,530614	21,45087	41,32253	18,97691	21,03773	26,2118	53,34286	26,35963	31,12297	29,08971	67,95363	25,14333	28,0924	23,75373	28,27814	13,80132	29,36837	25,10341	45,33744	32,9684	27,41193	31,43381	51,22251	21,29159	29,48331	19,96663	63,12465	28,28546	21,5701	23,10815	30,91367	13,62255	16,67959	18,93651	59,17654	21,78983	30,0076	20,6565	36,31148	13,52841	18,31959	20,26097	61,67489	38,36891	25,10576
12/9/2017 12:11:00 PM	20	4,095726	10,93702	3,388249	2,461317	3,815208	7,474375	1,225893	1,956303	11,85766	37,4292	9,70021	21,6791	24,41154	62,15663	17,36661	26,80924	3,889534	3,204852	8,537522	3,006535	2,674486	13,25327	4,889617	7,195789	15,62935	40,83935	17,83785	18,82626	48,88774	57,26183	27,61004	32,1426	13,10746	6,465034	9,842437	3,304667	22,10952	33,50969	16,59953	20,06542	31,54516	53,54457	24,76929	36,32053	32,03995	69,64129	26,22279	27,32565	11,9141	11,79439	10,93978	15,09525	20,26512	38,34721	20,34165	22,46643	29,68218	52,67517	27,03505	32,01557	35,46502	67,85167	25,86594	30,51233	26,42531	28,66849	14,47855	27,62455	27,90961	50,17048	25,20149	31,79729	38,4842	52,89428	21,36591	31,52907	20,96706	67,871	29,87193	22,31867	25,5725	35,85592	14,21889	21,13202	19,54907	59,68798	23,94217	29,57201	15,41971	41,08816	14,16404	18,84864	20,80626	57,95611	39,27477	25,37598
12/9/2017 1:11:00 PM	21	6,895172	11,04146	3,322005	2,951067	3,802705	10,85053	1,728904	1,983933	12,21872	36,51767	10,6766	17,58759	18,89099	59,39662	17,76207	23,7022	3,217631	9,827103	8,787992	3,404482	2,058121	16,12504	4,143664	8,032438	16,36957	42,99092	17,35425	19,16715	44,53105	57,08064	28,96939	33,23988	13,37533	5,204948	9,996203	2,915976	21,15868	31,41337	17,51582	19,68025	32,80628	57,50193	24,89867	35,06169	31,63496	69,1534	27,03457	27,88496	7,806214	18,03306	7,981253	12,80594	19,58879	37,20291	20,38786	21,69223	29,18131	53,50872	27,57398	31,65831	29,70173	70,49493	27,04106	30,66769	23,28284	32,88372	17,53336	27,24131	27,63297	50,96886	27,0325	32,10426	34,8517	54,22166	21,41675	30,20281	22,27771	66,89207	30,89267	23,29444	24,11044	36,36087	14,45444	19,11237	19,58914	61,81643	22,90223	31,39451	26,62757	39,92084	14,74553	22,53931	20,01188	58,75263	40,23023	29,74988
12/9/2017 2:11:00 PM	22	5,917538	5,616573	3,210931	2,438315	3,513138	8,417192	1,891164	2,288282	12,3434	38,30709	9,855149	17,14523	20,01112	63,34798	17,57281	29,29101	3,980714	1,532797	10,20633	2,578678	2,286624	16,75792	4,066645	6,40252	15,20889	45,43483	18,75905	19,38799	47,74253	59,24741	27,61273	36,28738	25,91008	8,241186	11,47988	8,536554	20,96327	30,73683	17,49827	18,92822	42,36454	57,86977	25,55676	36,70328	34,19989	72,05239	28,23725	30,52422	8,014892	14,31635	5,89419	12,1864	20,17794	38,38335	18,88166	22,91377	32,75365	53,76602	29,39282	33,27662	35,53148	72,23115	27,73306	30,43048	25,55516	33,81486	13,32622	31,76987	32,68713	50,15404	28,14323	31,98476	35,79169	54,52421	25,66769	31,58909	26,63517	70,15162	32,54048	25,33944	27,15269	31,66452	15,76757	20,50384	20,48305	63,17198	24,09054	33,16224	17,8574	42,52473	15,7204	19,77716	22,04513	60,56214	41,15792	30,24743
12/9/2017 3:11:00 PM	23	12,10012	8,13032	3,141371	1,555523	3,712423	7,976624	1,576522	1,932817	12,23454	38,62988	10,26995	18,87482	19,88104	63,38991	17,74709	30,33178	3,335337	2,798201	8,842563	2,476514	2,257612	12,25892	3,360895	5,352219	16,49163	44,8852	20,78235	21,37012	47,52701	62,44938	27,40385	34,80265	14,32333	3,544982	10,56974	4,654068	20,14361	32,67249	16,99022	18,40621	34,99282	60,74989	26,5596	39,4132	32,38333	74,48366	30,68662	29,34523	11,58889	15,85157	10,60766	2,678492	18,92463	36,52203	18,95288	21,41758	31,11572	56,58253	28,53842	34,03964	32,68064	74,9053	27,67511	31,26306	25,22581	31,22113	14,18843	35,56318	28,65061	51,76606	28,51058	33,42673	30,38019	57,87688	32,79806	33,02954	25,42448	68,97706	34,25073	25,46405	28,17425	32,48391	15,78491	19,4878	21,08657	66,31072	24,15555	34,20314	20,86276	44,08855	15,91816	20,43684	22,68803	63,86626	42,69757	29,52123
12/9/2017 4:11:00 PM	24	3,038517	8,611226	3,22889	2,037743	3,870123	8,086318	0,8614474	1,948497	13,40856	43,45249	10,428	22,29346	21,46268	65,23127	19,62126	25,60877	3,049362	10,91719	13,21204	2,376906	2,239307	13,71256	4,069477	5,051116	17,19372	47,84386	18,36283	20,79127	46,55801	62,1241	33,61516	34,06264	13,72797	2,165672	8,865978	7,504352	20,6994	32,97994	17,11145	18,68625	35,62085	63,70054	27,50739	36,83134	33,06415	76,05452	32,85187	31,11592	6,870856	22,47548	7,523347	2,300163	20,2944	37,0988	18,63982	20,88818	36,19198	59,95116	29,3902	35,17966	32,32144	76,70383	29,50991	32,9711	25,37757	33,44938	14,97016	32,38561	29,25978	52,454	28,71629	36,04574	29,1246	56,30291	25,00193	35,6891	34,69918	72,41531	34,61366	26,43782	29,57601	37,12589	16,04298	19,26275	27,58075	66,8129	24,76431	34,90668	19,45278	43,22475	16,53301	24,39558	28,04308	60,83299	44,00455	29,40629
12/9/2017 5:11:00 PM	25	2,202559	10,18809	3,101031	3,081137	3,427346	6,918794	0,8309157	1,99616	11,87224	37,92392	10,71949	19,0194	20,15673	65,53017	19,60392	30,38517	3,471555	5,931145	8,430868	2,99942	2,177553	13,05254	4,823027	9,491808	17,61481	47,44799	18,67208	21,32391	49,36139	62,94588	29,7945	36,70397	14,34039	2,303479	11,16607	5,587422	20,52594	33,43985	17,53882	19,04841	36,17353	62,80408	30,44713	37,97635	33,65226	76,44804	32,65777	31,71661	12,71918	22,10247	6,45329	1,814973	20,83229	37,64195	26,16311	20,05278	33,13709	62,51913	32,01799	35,35609	37,17431	76,50317	28,83462	34,15686	25,50626	33,70586	15,43898	34,00503	30,73752	57,40799	32,13825	32,16367	31,99505	58,85023	25,55185	32,17072	31,96169	74,28983	34,68018	26,05382	28,13675	36,63413	17,65549	19,54597	23,26184	68,62207	24,73254	34,19049	27,37518	47,32931	17,06054	26,18714	23,43135	62,991	46,05328	32,81091
12/9/2017 6:11:00 PM	26	7,366683	3,172732	3,614749	3,60943	3,05848	6,187694	0,7532742	1,701826	12,46906	40,60787	10,48491	18,6133	21,57086	65,9844	20,27679	33,57213	3,995497	7,023376	8,395985	2,786527	2,213058	12,75593	3,683618	5,10168	18,1174	49,77046	19,25384	25,18043	50,13788	66,5004	29,69979	37,61011	15,18492	3,837174	9,575737	9,914069	19,96056	31,9409	17,2027	19,31477	42,12561	65,60317	28,83752	40,03032	35,78436	78,94942	34,70712	38,55362	16,82478	11,183	6,784856	7,013153	18,78862	38,76085	18,46285	21,20165	33,24768	63,98942	31,81849	37,25423	38,31254	78,00004	29,8144	33,53075	26,24233	33,48661	16,56533	31,07993	37,42443	59,31048	29,7478	36,55414	31,21318	59,75388	28,78329	35,61685	26,54613	78,00896	35,43871	27,11096	28,8425	36,82761	18,23932	20,38683	23,70158	68,82461	26,09755	37,32434	21,65099	46,81042	16,61154	26,87044	23,78184	63,13737	48,22295	30,4539
12/9/2017 7:11:00 PM	27	1,5386	13,16465	3,546088	2,031803	3,276069	7,284344	0,8179294	1,826509	13,20817	41,64027	10,65685	19,43682	22,79675	70,8745	21,76061	30,93681	3,763056	13,65295	8,403238	18,30736	3,302111	10,14596	4,312417	5,813992	17,44225	47,71994	19,61497	20,44789	56,40777	68,71339	34,05373	41,83466	12,41366	12,84766	8,437638	13,77652	21,73036	30,16716	21,55759	19,20715	37,21824	65,5343	29,85287	41,30436	36,9684	81,16082	33,60874	35,59654	8,831372	13,90148	6,31728	7,253605	18,30149	38,16168	23,23822	19,90827	36,0961	64,72024	32,10848	37,91577	35,84018	81,24738	32,3975	39,31587	27,55471	43,09406	17,05315	33,93071	30,15777	60,58017	32,41966	36,08947	32,25706	63,4873	28,83904	35,51179	27,38278	79,74739	38,43411	28,66801	28,72023	39,46708	17,1978	20,97017	25,151	70,14645	26,61113	37,45324	22,5431	46,25525	17,02973	24,14457	25,23915	68,10297	49,01622	30,03571
12/9/2017 8:11:00 PM	28	2,167675	16,19729	4,597563	2,308107	6,424762	7,779413	0,7406332	1,583085	12,40074	41,20324	10,46087	19,37845	27,15372	72,21286	21,16801	34,48904	3,236419	8,697502	8,265915	8,710556	2,365025	8,241531	3,749378	4,993783	16,36073	47,34665	19,7353	22,7064	55,98683	68,2481	36,1515	45,74126	14,68494	4,156305	9,02513	6,409083	20,0219	29,99447	17,0068	18,44358	39,6665	68,14621	29,57436	46,35617	36,31618	83,26861	34,59114	35,0009	11,53024	10,62321	6,589716	8,73653	18,18303	38,58746	18,73266	19,68253	36,896	64,38599	34,3777	41,61369	36,03801	82,36391	36,32474	35,93529	28,40973	35,8343	17,81699	34,54928	33,37934	60,28011	31,66425	41,79253	35,10465	65,62333	38,28291	39,03501	26,45391	79,11824	36,87245	28,68776	31,27031	37,78086	17,63069	20,90607	32,10641	71,52969	32,30548	43,12203	29,67182	50,21988	17,75558	26,08926	31,29524	72,08733	49,853	31,59959
12/9/2017 9:11:00 PM	29	7,59194	12,74108	3,749517	2,111724	3,479498	6,581081	0,9035146	1,476155	16,29311	38,53428	10,06465	21,02481	23,77383	72,54552	22,39625	31,68545	3,160989	0,5384477	8,257902	5,205156	2,484389	9,84893	3,454838	8,019521	17,04824	48,71146	19,86289	21,20773	53,75469	69,77225	33,37064	47,51679	13,68217	5,861447	9,038115	8,31337	19,09849	29,75637	17,2811	18,35482	40,64144	69,34992	30,8743	41,80158	43,14172	84,21219	37,04928	36,0961	12,84746	13,65599	6,999199	5,293228	18,18717	38,60702	18,04826	19,62643	36,72124	65,56373	36,75302	40,75632	38,69315	84,64958	34,48497	36,63814	32,38278	39,89259	18,4739	33,1967	39,79864	62,37228	32,76636	36,93517	41,26022	67,08105	30,30656	38,89858	30,88887	82,63269	38,33982	29,94474	30,67839	41,82223	17,66827	22,07622	32,86825	74,2667	31,69602	39,89728	30,5238	53,78648	18,4737	25,75252	27,21734	73,72832	52,33899	32,21706
12/9/2017 10:11:00 PM	30	2,570941	11,37821	4,477094	1,729457	3,648044	5,759768	0,6784648	1,577006	12,78052	39,73171	10,7434	19,67493	25,18747	75,33757	22,88179	33,19512	2,863547	13,77494	9,584232	7,353489	2,603614	6,016179	3,098475	4,358837	17,59712	51,57832	19,86744	22,2478	58,34929	74,41452	34,18877	43,8358	14,75775	10,82111	8,945624	8,662274	21,84917	32,45524	16,85227	17,92219	41,3894	71,75944	32,50173	44,56599	39,12757	85,59572	37,3126	37,37076	11,75481	12,68581	7,243796	11,11696	18,60225	38,75138	16,99761	20,32673	37,88033	68,26094	40,44968	43,21301	37,80815	87,08078	35,65581	37,4147	34,31877	41,30029	18,45139	32,71717	35,03523	64,23077	35,04918	38,29976	45,91988	68,32069	38,39329	40,6717	31,63814	83,55631	40,45687	29,25508	33,97857	45,55378	18,09316	22,36323	34,85487	77,28697	28,77597	41,13299	30,48809	51,88031	19,37556	28,98845	27,26666	70,46385	50,45777	38,16714
12/9/2017 11:11:00 PM	31	1,953885	14,90978	3,718639	2,471817	3,461539	5,538794	0,6529067	1,558356	12,73949	39,85812	9,963737	18,81694	25,5506	74,78766	23,25217	35,20958	2,841236	1,484168	8,870814	3,662964	2,77962	5,694146	3,176255	2,697212	16,7144	47,78984	17,48729	23,08038	56,68214	74,68564	35,31699	45,01361	15,80149	3,725893	8,326081	4,852799	19,56579	31,53356	17,0251	17,71821	42,44827	76,32047	31,4048	44,76653	40,4952	87,36179	40,91208	38,90128	10,34966	7,686989	7,409028	4,171156	18,25176	40,82262	17,88102	18,49829	45,50129	70,34663	41,95016	44,60233	47,15691	86,84205	36,72013	37,83606	31,34643	40,46986	18,86349	33,02339	35,90296	61,9226	37,50193	39,79664	39,45147	67,98885	37,19089	42,45151	30,89033	84,1579	47,30715	30,63121	33,6879	41,82664	18,43045	23,02353	28,46181	77,5049	29,67279	46,01252	27,31805	52,62731	19,50369	30,01975	29,30164	72,59483	53,46658	35,76108
12/10/2017 12:11:00 AM	32	1,777534	12,67311	4,495746	1,860632	3,699229	6,065084	0,5417634	1,413848	13,9019	38,84152	10,72412	19,27836	32,35363	76,52231	23,88504	35,95698	3,149107	5,892048	10,63025	6,119585	3,025669	6,355894	2,929584	2,240689	17,29885	47,98036	19,01629	23,22026	58,77445	76,77608	38,30356	45,52664	14,53678	4,115757	8,544014	0,9140142	20,20737	31,2511	16,82754	18,02173	44,84423	75,60234	33,42141	48,42376	41,70894	88,34743	38,18607	40,79645	11,36246	7,975381	7,495994	1,750525	18,13191	39,76881	17,93394	19,2508	40,14665	73,53276	39,15873	45,15846	46,29981	89,42418	38,93934	43,69426	35,14935	42,98125	20,01651	34,60206	38,95143	64,93313	37,11607	40,64896	42,202	70,74622	30,95069	43,36953	35,05292	85,08297	40,21828	32,62165	34,99482	42,42229	18,90259	26,00506	35,19093	78,84954	30,73379	44,76535	28,47923	54,56227	20,99711	30,90821	37,31743	74,65296	57,45289	36,91741
12/10/2017 1:11:00 AM	33	3,037964	12,95728	4,230424	2,89249	3,301006	13,54609	0,6757019	1,222162	12,93566	39,48048	9,437928	17,53537	26,00858	78,70531	30,59965	35,98993	3,006189	1,835005	8,520184	6,241296	2,83191	6,027023	3,422856	2,622541	26,07386	50,48995	19,18801	22,13721	60,87325	77,28566	46,75046	44,84555	15,08047	10,11342	8,175979	8,487027	19,50369	30,60089	16,97785	18,25203	47,26148	76,31667	35,43186	49,25992	42,74619	89,36243	41,54358	38,67823	8,361517	13,69059	7,104125	6,620317	17,54863	43,88256	15,94683	18,41878	42,02503	75,04234	41,18224	49,01208	40,70381	89,71264	40,89101	43,45885	37,44094	39,73268	19,62188	34,48538	41,42428	65,77683	45,84688	43,02374	48,57987	70,62465	32,19262	48,83406	42,94215	86,79501	43,1583	33,74544	40,92057	43,04853	20,58072	24,77129	35,50184	83,31924	34,12398	47,60348	32,22384	56,98815	22,28434	31,76565	30,9058	80,1291	57,5458	44,44277
12/10/2017 2:11:00 AM	34	7,742733	16,56333	7,741835	2,272187	3,836414	6,556007	0,6763926	1,161514	13,4833	40,44077	9,536637	18,60156	27,44467	79,4228	26,06529	35,63695	3,009022	0,5865937	8,751934	4,207767	2,589246	7,209052	3,584079	1,902492	18,58781	49,77523	19,67051	23,15691	64,67652	78,73183	42,7091	48,44524	13,31185	4,384395	7,883855	1,041045	22,92972	30,12482	16,67565	18,61164	47,2114	79,69462	37,83316	49,49326	46,72248	89,26124	41,02088	43,2912	7,620055	13,83248	7,20926	1,430979	17,45337	38,95661	16,48949	17,83454	46,92122	75,40037	40,56932	51,23915	44,56302	90,21532	41,97295	45,26815	35,75142	43,49801	30,12558	35,8955	36,86084	67,13734	39,01366	45,30856	44,29646	73,31724	35,65174	48,71201	34,87884	88,43046	49,36836	34,77758	35,4977	44,46238	20,62023	27,85871	32,9693	80,83437	31,75053	48,18468	26,6789	61,03283	23,64652	31,15565	36,17892	76,49722	59,08585	39,40691
12/10/2017 3:11:00 AM	35	7,598088	13,21356	3,822254	3,437845	3,951357	5,256756	0,9168463	1,033585	13,50996	41,51968	9,126257	17,75959	29,82462	82,24124	28,01856	40,03322	2,828802	1,789	8,86819	7,61667	2,850285	5,583831	4,515846	1,617139	18,16852	49,03245	19,76003	27,6901	61,47152	80,52962	39,62741	48,23145	15,6261	1,397892	7,179764	12,00017	19,7715	30,77946	17,9349	17,46719	57,13418	78,88428	38,81818	51,56726	47,29173	91,55602	44,37817	43,10504	13,54547	11,16642	7,602716	3,854996	17,19406	38,89568	15,73884	20,33205	46,91403	77,41117	42,82604	48,86391	43,23994	91,48749	44,17765	47,414	34,60116	48,2235	22,24532	39,2155	40,22788	69,47868	43,73757	46,22748	44,76915	76,0208	35,68082	51,47077	35,25924	90,01975	47,10585	36,40439	36,33344	44,22434	21,19218	26,36812	33,15608	83,73943	31,69195	49,92105	26,17657	62,21921	25,12952	31,79639	34,72184	79,40706	66,34325	42,02158
12/10/2017 4:11:00 AM	36	10,86456	19,13109	3,726169	2,392725	3,396607	6,724829	0,5269811	1,16407	13,2434	40,94427	9,913241	20,09532	29,1952	83,03513	38,16348	37,69693	9,435235	9,791805	9,406015	2,983671	2,106198	15,07177	6,414539	1,840048	18,20195	51,95409	21,87873	21,67786	66,35438	85,10493	45,25841	52,71545	15,12005	2,248771	7,666749	0,9301779	19,80451	31,70591	17,34506	16,78852	55,23582	81,62785	40,80107	54,07093	48,41187	91,64649	47,56998	46,19668	10,67384	10,08199	7,432928	13,29182	18,71491	39,09544	15,45894	19,74511	49,11797	79,40871	45,31547	50,05464	44,72231	92,75054	45,86449	45,74747	37,72796	46,80551	21,05299	37,9691	41,04691	72,49552	43,09771	46,09858	50,61043	77,7529	43,38176	52,8163	38,9517	90,30497	54,25874	38,81597	38,72762	47,75358	20,98751	27,22957	36,25291	85,23673	35,30566	51,98987	30,56739	63,6763	23,89112	33,24747	34,3462	78,65453	62,53199	42,49475
12/10/2017 5:11:00 AM	37	6,423726	2,564724	5,208956	6,170908	3,493797	5,092148	0,7987953	1,402934	19,00524	41,68041	9,856183	19,26876	29,44974	83,94287	30,53568	39,68834	2,910726	1,705418	8,87779	2,892283	2,288765	15,42344	2,923989	1,565747	18,54402	48,8675	21,0722	22,68188	64,61953	86,8699	41,03649	53,46176	15,46108	3,702407	8,679405	4,173989	19,07031	30,16488	16,84488	17,30597	58,58256	83,27221	45,25089	55,19776	48,06545	94,15768	43,46292	45,80045	6,643457	7,213474	7,518513	1,725243	16,77788	38,93077	15,62161	27,6329	48,35862	78,62691	49,75885	53,08895	47,16021	93,68397	45,0105	47,82818	35,80998	44,94888	20,91291	39,20763	48,5722	73,42535	43,94756	47,55167	52,24933	78,8266	40,42081	52,2056	35,73124	92,71566	48,47418	44,22269	37,04583	49,50645	21,27272	27,31267	36,10315	87,39245	36,02461	54,4572	30,08282	63,97905	25,18464	34,78538	33,95116	82,23903	68,51307	42,48114
12/10/2017 6:11:00 AM	38	4,354277	19,41348	4,082808	4,044126	3,869985	5,070665	0,6497983	3,799804	13,12624	40,27071	10,153	19,03287	30,77483	85,23811	30,12102	39,12743	3,377197	1,296488	8,982027	3,559212	2,180385	11,36971	3,448345	1,648431	18,97125	50,22643	21,88902	22,80152	68,35736	86,90851	42,83861	59,40223	14,63003	13,1116	8,431421	8,625179	18,43495	31,40618	16,21898	16,06343	58,63057	84,22214	43,83614	58,38846	52,07512	94,21536	46,5377	45,82429	7,309834	9,453471	8,96531	2,147298	18,125	36,81359	15,87755	19,11085	49,54687	83,04156	50,74001	56,01196	52,0555	93,86259	47,34182	52,57944	38,15436	44,41804	24,28741	38,42348	43,39267	74,68861	43,11969	48,78074	51,34739	79,0089	40,7454	54,76017	38,71726	92,76823	52,85387	44,37825	36,93296	50,53251	23,00108	27,16761	36,23439	88,90936	38,97698	51,53943	27,74861	65,40707	25,03979	35,8017	35,43877	84,01484	65,30429	44,59646
12/10/2017 7:11:00 AM	39	5,01789	5,315263	3,192833	4,122735	3,40835	6,040423	0,7062334	1,919692	13,1163	40,75321	11,09624	18,49158	30,55972	85,35132	35,86151	41,60194	3,92718	1,410257	10,72495	3,269921	2,314808	6,540189	3,625111	2,110135	18,43785	51,1794	22,42498	22,48163	67,36565	87,96723	46,37331	55,52442	13,99667	1,569546	7,31308	0,4374586	22,65715	29,60958	15,54529	15,44962	56,93123	84,9656	46,29925	60,67846	50,32618	94,8278	50,14686	48,1516	6,252211	12,56016	6,95872	4,145461	16,02979	36,74797	17,23489	18,18144	52,85781	81,64339	52,27482	56,37413	54,91082	95,08766	49,4773	52,74695	36,65292	44,09006	21,88654	44,41956	44,46888	76,79812	51,08395	50,87692	49,3082	84,42681	39,6674	57,47126	38,9879	94,45651	52,53495	41,23929	37,95473	52,73134	22,72609	30,51689	39,51812	90,81828	37,85222	53,59597	29,31179	66,51761	27,81934	37,60507	35,80267	85,49721	69,02941	45,75438
12/10/2017 8:11:00 AM	40	5,824837	7,390584	3,6745	2,737967	3,566189	5,035505	0,5581344	1,120413	12,76974	39,33272	10,81185	18,035	31,60926	86,7039	33,02201	43,93664	4,283889	7,119321	8,944311	1,050025	2,755996	6,004158	3,317515	1,925978	22,87204	52,22798	21,45011	26,15136	70,45998	88,51225	45,99083	58,35427	13,04308	15,02134	7,586691	0,9115966	18,18745	29,11486	15,37377	14,92913	64,62319	86,72719	46,03635	61,65706	51,93213	94,71008	50,38302	49,9332	10,46426	6,426212	6,022326	2,906996	15,493	35,80791	15,75459	19,14746	54,1396	84,63024	55,76833	56,88709	58,02705	95,78975	50,67142	54,96263	37,1502	44,29784	21,71578	40,4483	48,08949	77,07719	50,46833	55,16192	56,28992	84,48531	45,47448	56,69983	41,65858	95,64489	57,82121	44,07866	39,38702	52,34596	22,60023	27,45911	44,2872	91,85822	38,55009	55,57962	31,95237	69,89279	37,56541	37,92896	38,43238	85,38606	69,12882	50,20834
12/10/2017 9:11:00 AM	41	1,004158	17,63995	5,399261	3,536762	3,309917	5,157977	0,6953194	1,405974	13,1737	40,95601	11,00637	21,33835	37,66716	89,52345	33,01068	44,77067	6,755983	1,981032	9,809212	1,727177	2,815954	18,31966	3,384795	2,470643	18,55866	51,6264	21,31666	24,44939	72,62476	89,2104	46,64795	61,62357	13,28622	2,931449	7,73175	3,980093	18,05669	31,62467	16,09741	15,52988	62,76505	88,55749	47,9425	64,394	52,17548	95,90828	54,23879	50,94317	8,033059	3,561008	7,218515	3,484472	16,18272	35,92023	16,183	17,88945	54,75692	84,15015	53,32808	58,47839	52,88973	95,81302	52,13176	57,52452	37,63228	47,04327	22,89767	41,07876	47,73976	78,42686	48,79476	51,74728	54,15417	86,15108	48,4958	59,57787	48,3555	96,01617	58,39074	48,91171	43,83773	55,41549	22,5764	28,83247	39,1409	91,76503	40,88756	56,357	31,72621	70,39097	27,35321	40,83278	37,83011	86,04008	72,353	50,49286
12/10/2017 10:11:00 AM	42	2,109168	16,31977	4,109265	8,626699	3,522947	5,655325	0,4744833	0,5883206	13,0189	39,98211	10,00497	18,55003	34,39378	90,80149	37,34044	44,96905	7,18681	5,009117	10,088	1,751699	2,494336	3,661928	3,813757	1,528584	18,25555	54,85294	22,7696	24,91683	74,71777	91,09444	47,44018	60,28384	13,57254	8,349222	7,634354	0,7474717	18,51673	30,22049	16,10377	16,03822	63,89209	90,03918	47,87115	64,52946	52,96613	95,97763	50,17642	52,51368	13,8161	9,948608	7,692998	1,937238	14,47889	36,49786	14,41838	19,11334	56,58392	85,97598	56,68414	61,11213	51,37151	97,18018	56,59338	56,53058	38,52972	48,98479	21,70576	42,74204	53,01379	81,35921	52,86576	60,55267	55,03862	86,07053	42,87812	59,65124	42,74481	95,59287	57,45269	47,41352	40,73421	53,38825	23,86308	30,54695	40,42157	93,7505	40,49128	62,02932	32,87267	71,41689	30,51545	39,97493	44,24051	88,31297	73,30404	49,4668
12/10/2017 11:11:00 AM	43	2,473613	6,039802	3,873301	3,26108	3,59755	5,422815	0,5203499	1,537356	11,64394	40,08034	10,23189	17,96827	42,55339	90,90456	37,53889	47,54082	7,280684	14,5079	9,260887	2,605065	2,531015	18,01855	4,031139	1,325224	19,06257	52,14488	26,11061	24,19616	75,47103	91,61604	47,19476	59,53477	14,67935	1,420341	7,767324	1,147353	17,96164	27,99438	15,74588	14,60005	65,4175	90,36568	52,16788	66,0472	56,98256	96,2212	52,11277	53,45242	7,532949	1,795908	7,508358	2,780725	14,65862	36,02655	14,99965	19,51156	57,98285	87,59256	60,60283	63,0953	60,31886	97,25098	58,99578	58,05075	39,82724	48,3363	22,18432	44,27525	57,91812	80,35056	51,81442	60,05782	56,56057	87,36607	43,82564	61,44714	47,79675	97,049	61,73429	47,83523	41,37378	56,00008	24,46715	29,71963	50,50696	94,36685	40,73545	63,00398	34,13503	73,05745	31,69485	43,14482	39,87656	90,16158	75,57402	53,37775
12/10/2017 12:11:00 PM	44	1,320389	6,036555	11,46483	2,731197	4,770805	4,739791	0,8194491	1,57818	12,4895	39,70443	9,800578	18,75504	41,21305	91,5397	45,14341	49,07515	6,999751	1,775185	10,07066	2,010596	2,423395	5,023348	4,278017	0,8243535	18,95695	57,03429	21,16759	25,14209	75,31409	93,19469	51,80959	64,04468	13,77162	2,488395	12,98084	2,151028	18,80001	29,59791	15,45797	14,02741	64,69883	91,18404	51,1102	68,8007	58,2541	97,24746	57,90099	53,75359	7,326066	2,514437	7,717175	1,328401	15,31195	35,50495	21,03593	17,54476	60,7863	89,74221	62,83792	64,81481	62,46574	98,25618	58,73667	59,04419	43,534	50,91409	23,70849	44,82552	54,56351	85,11494	50,06203	57,39604	58,11941	88,08694	45,82373	60,83147	44,79657	96,89103	60,69221	48,98687	43,14772	56,4698	25,6203	31,57107	43,66683	95,39539	45,16378	61,46559	39,91289	74,37251	30,57685	42,39431	46,01577	89,27663	78,2617	57,05778
12/10/2017 1:11:00 PM	45	1,678617	12,71773	4,60606	3,005775	3,301213	5,07999	0,7880195	1,954506	12,82873	40,1358	10,09684	19,62333	37,60064	92,58656	38,89554	52,59913	4,926641	3,077407	10,33916	2,094386	2,459314	1,852827	4,445457	1,852481	20,14305	52,39708	21,86215	23,46341	77,09205	93,66628	50,15114	61,94428	15,52719	1,541501	8,419194	0,9855769	17,8136	28,28208	15,41805	13,28374	65,45004	92,96371	53,1612	69,42509	57,79854	97,69292	55,89149	54,77198	7,550909	4,282577	7,170646	1,119999	15,30165	31,38249	17,49731	18,02139	57,84131	91,41434	61,18735	65,40762	61,88882	98,25059	57,03291	59,05414	39,78539	50,46959	24,20514	47,60735	52,20111	84,98426	55,10942	58,90598	61,92687	90,07129	46,07614	62,14322	49,67915	97,02558	61,91258	52,02047	41,09672	57,09135	24,61656	31,94843	46,73823	95,58238	45,76999	65,19721	35,48491	75,61174	31,89095	43,60128	42,77596	89,53871	77,08512	55,38566
12/10/2017 2:11:00 PM	46	3,314614	14,46542	4,667537	4,521166	6,584328	5,129932	0,9792911	0,8759533	12,1024	37,82197	9,662356	16,92591	43,6714	93,52565	38,17646	50,57188	14,84969	4,62913	10,34559	2,164705	2,456689	1,377791	3,540976	0,5903238	19,84209	55,21621	22,27702	27,0039	79,70042	93,40925	53,37022	63,89562	11,37703	7,547938	9,915589	0,9400558	17,39038	26,8464	15,77787	13,43736	66,74783	93,534	52,6865	71,26913	59,7916	97,76816	57,57074	58,2628	11,50627	11,04098	7,625719	0,6485549	14,74566	34,65006	16,11924	17,78225	59,66754	92,98699	60,59061	67,10275	57,41186	98,49939	63,50209	64,45921	40,60752	56,46468	25,96727	46,34126	54,96291	86,4892	53,09716	59,00945	62,4935	91,68987	49,56868	63,16741	47,00838	98,13371	63,57807	51,35078	43,04501	61,66301	29,02285	31,292	47,02068	95,29958	43,45774	66,30285	40,44174	76,91611	32,01177	45,61851	45,64372	91,5357	78,64984	56,82962
12/10/2017 3:11:00 PM	47	4,373203	12,11145	5,338058	7,25927	3,458568	5,101403	0,688619	0,6573966	12,55008	41,20221	11,30678	16,91376	42,80111	94,27449	45,95981	53,10482	10,08807	0,9207836	10,81068	2,988575	3,847673	2,650378	3,855479	0,807568	19,91918	52,2324	21,77567	23,1478	77,98504	94,74691	54,07363	68,59886	12,88848	6,243438	7,6338	2,879987	16,74355	25,75549	15,98164	12,67241	66,41612	94,63653	55,25192	72,83785	62,24304	98,20326	60,22063	57,22224	8,02097	5,953595	7,214025	0,8237318	16,08739	28,79352	14,88133	17,90444	64,52876	94,00593	64,67251	68,32146	58,13647	98,68962	60,76868	62,67483	42,64637	51,41026	26,78437	46,77484	55,51572	86,17499	54,01995	63,47881	62,62344	91,76876	51,15308	64,50465	48,55162	98,13674	64,39573	52,18895	44,47468	58,25949	25,83292	32,22736	52,8746	96,04816	47,51762	67,30583	38,77701	78,02305	37,28746	45,59433	44,18898	92,17286	81,74776	59,91656
12/10/2017 4:11:00 PM	48	5,709204	8,984376	3,553133	4,616421	4,955308	4,913447	1,20586	0,6230659	14,01339	38,11706	9,300605	16,48631	41,39423	94,66858	44,23871	54,74201	14,69026	3,258109	10,99718	2,657701	2,791294	2,08437	4,723903	0,8269092	20,12033	54,70864	21,47989	23,09924	80,99877	94,74718	58,91199	68,54913	13,01027	6,296074	9,535049	1,550135	16,31362	25,94745	15,61409	13,60156	73,4554	95,19625	55,00215	75,4012	62,20553	98,80913	61,72627	59,3292	6,981031	2,150821	7,133068	0,9184351	15,27782	30,51185	15,09995	17,99023	66,31811	94,04337	63,91827	72,96999	62,18274	98,97042	64,30558	63,03887	44,56081	52,02517	26,75335	47,72692	56,14445	86,273	59,07922	65,27921	68,69177	92,94989	54,03155	66,17823	54,12349	98,58699	66,23647	56,61853	46,43258	60,06679	33,35889	31,18023	54,98349	97,02137	48,81466	70,58736	40,80874	79,59142	34,54189	48,56329	50,07033	93,80195	80,89681	57,95259
12/10/2017 5:11:00 PM	49	1,317764	6,857317	5,410726	4,430814	3,624282	7,692377	1,254006	0,7100326	12,89905	41,29773	9,953512	17,9912	48,97719	95,33495	41,97157	54,93059	14,62264	4,439517	10,65153	1,287992	3,008399	2,860024	4,690677	0,6170563	20,17338	53,51818	22,80048	23,70752	81,42194	95,30366	59,05532	67,18654	13,87434	6,30533	15,27914	0,6860633	16,32944	30,30656	16,17084	12,15061	69,98971	96,46304	56,60098	76,73125	68,70233	99,14636	62,89691	60,04145	13,38183	2,945472	8,170729	1,2156	16,91714	28,78219	17,00148	17,0155	68,98907	95,12392	69,68095	74,05249	61,98166	98,42217	65,79707	66,27273	43,89479	53,7625	29,02437	47,95693	61,34208	89,86537	57,23552	65,06154	65,82525	94,41328	53,58856	67,90811	53,36213	99,00738	63,69405	55,75244	44,09649	61,14707	33,70207	31,79771	50,15784	96,78402	46,55905	70,77648	38,58878	79,73426	33,62262	48,78385	52,6901	93,86985	82,48827	58,56204
12/10/2017 6:11:00 PM	50	2,696936	7,037745	4,692128	2,529357	3,199671	12,34264	1,534386	0,7408405	12,8087	38,1938	9,83111	18,98893	45,29807	96,1352	42,93663	59,02852	12,86168	9,735785	11,62653	2,065857	2,366614	1,145764	4,724802	0,6730078	23,17619	55,91325	20,83824	23,61406	81,84309	95,1519	63,12901	68,76395	11,80351	5,050425	7,875566	0,8980576	16,71246	27,3501	15,6317	11,8214	70,67529	96,81746	58,7788	76,91237	69,35718	99,3699	68,85086	63,15042	9,389022	3,935331	7,442114	1,709287	16,15889	28,53103	14,89058	17,69659	66,74093	97,00439	68,50797	75,71811	68,7603	99,02831	65,32245	64,65828	45,05678	61,35948	28,49573	47,62862	64,77039	90,86773	63,72444	66,08076	75,73421	94,10146	54,77039	71,01736	59,36712	99,22083	66,21111	56,16967	45,04572	58,10007	32,82694	35,39422	54,98128	97,86756	50,7061	73,06594	41,82423	82,29401	35,77248	50,37999	47,61633	95,19901	84,74987	59,86572
12/10/2017 7:11:00 PM	51	2,867623	15,11916	9,998963	1,577213	2,942018	4,119902	1,408944	0,8302249	12,27972	40,53437	10,12786	16,68933	47,17763	96,89117	42,26383	56,23301	17,06061	3,649287	10,67929	1,589302	2,286969	2,429197	3,917717	1,605189	19,93424	54,20073	22,5563	24,01166	82,39673	96,1953	63,22724	72,712	14,64191	4,342396	7,351832	0,8288434	20,67563	25,43207	14,81598	11,29345	73,49628	96,75813	61,27494	78,49276	74,14332	99,46909	65,1765	67,85131	8,620344	2,295535	8,184476	0,7619088	15,68274	27,94664	15,93508	15,36203	67,19545	97,22598	71,30354	77,38478	63,50507	98,9604	68,3718	68,61268	51,57832	59,75299	28,75573	48,69143	61,53079	91,13015	59,46093	67,12995	70,12523	94,98405	52,55354	72,65908	53,28553	99,38094	65,97701	59,23063	45,0679	59,29908	28,7585	32,78377	58,06988	97,85367	52,08997	73,75179	39,79264	83,22771	37,01868	54,68322	52,72837	94,63432	85,08421	62,43383
12/10/2017 8:11:00 PM	52	3,093018	6,635305	3,995566	1,320181	3,054059	4,965255	1,30457	0,6698994	12,70543	36,83204	11,89303	17,45904	53,66096	97,4569	44,57905	59,29494	19,59487	2,917979	11,41682	1,080626	2,319021	0,7291667	3,500014	1,029578	20,62486	53,83545	21,57217	22,78812	83,94466	97,10965	64,30772	70,79334	13,77107	14,51198	12,76857	7,008869	16,91686	25,35588	14,47046	11,51629	73,13212	97,70309	61,55289	81,64027	69,87435	99,47779	68,94867	64,94654	9,607095	12,8489	7,825832	5,729581	15,76239	27,92917	16,9389	15,64199	67,49413	97,16409	75,45757	77,35625	70,95435	99,53796	70,69464	67,58304	47,63435	57,37849	30,151	52,06075	62,05287	92,50642	62,91666	69,43737	72,38858	95,94219	54,58265	73,85928	54,27961	99,53761	70,01167	59,35007	48,92331	60,55075	28,6419	33,88511	61,14729	98,44054	53,54055	75,43511	43,06691	84,97348	37,4149	52,43887	51,9581	95,65215	85,66209	62,7475
12/10/2017 9:11:00 PM	53	3,899549	5,592811	9,15223	3,445789	2,936975	3,371809	1,403349	1,046433	13,56771	41,99292	10,50736	18,42445	45,44852	98,13667	46,65948	61,16897	21,34471	7,308797	10,57216	1,242056	2,508635	0,7074077	3,809543	1,19246	21,02868	53,603	20,82111	22,68954	85,63391	97,70136	64,19747	74,54479	14,97783	4,966153	8,738604	5,37156	17,45987	26,85711	14,22234	10,37529	75,15977	98,62843	64,6596	82,17058	71,40383	99,4628	72,65301	64,87083	10,16191	2,625442	8,544084	1,157438	16,91258	28,68362	17,70039	16,56036	70,535	98,06836	73,01517	79,92775	71,8091	99,38232	72,13383	69,8307	50,07675	59,96747	37,11974	57,60562	62,87121	93,35123	64,28002	69,71258	77,42802	96,19951	60,97411	74,72038	59,70622	99,58534	71,21967	62,74916	47,90762	60,9366	28,83096	34,19761	60,32038	98,87296	52,5333	77,05563	43,24009	86,28434	39,27105	53,36283	57,5639	96,91472	91,21622	67,8956
12/10/2017 10:11:00 PM	54	2,405089	6,034345	8,085902	2,140666	2,968197	3,541252	1,424693	1,473185	13,70455	37,11739	10,21455	19,55107	52,61474	98,86356	51,68539	63,38798	26,05666	10,68192	9,767696	1,942073	2,442667	0,8582007	3,419126	0,9412991	21,25629	52,70648	20,67584	23,876	86,88578	97,87453	65,95525	75,33937	12,46843	3,317032	11,03531	0,4029205	17,65204	25,2218	14,4782	11,05707	77,64153	98,8083	64,08475	83,61295	74,80003	99,528	72,12955	66,34437	8,70213	8,550093	17,41082	0,8800978	16,22271	27,997	16,46849	13,8512	73,95868	98,78225	77,30645	81,00298	73,15118	99,5412	71,45792	69,593	55,21649	64,78932	33,35219	50,64475	67,68408	93,82323	68,47149	71,20538	76,83894	97,42775	60,41177	76,81393	55,93198	99,25426	71,99223	61,24986	52,0374	63,23671	29,80093	34,95869	58,23539	98,5959	54,69117	78,1527	44,11797	87,67912	47,94637	58,41988	55,9808	96,9219	87,93221	64,29894
12/10/2017 11:11:00 PM	55	2,102536	13,01993	11,03524	3,430247	3,434323	3,471831	1,282466	0,6021359	14,32223	38,00087	10,48105	15,21552	55,82132	99,04655	48,356	66,13837	21,51145	4,367195	9,364362	1,249931	2,432858	0,2174514	3,652396	1,154192	24,64909	54,14629	23,29714	26,71426	88,78054	98,38721	68,25424	77,37946	11,67192	9,235812	7,615427	4,505002	15,85875	24,69959	14,29225	10,79949	79,35608	98,95427	67,1069	85,59364	77,60963	99,69337	69,75077	69,40858	10,12081	2,669374	12,87992	1,158682	16,08429	29,20328	16,09651	13,53269	76,28398	98,83379	78,59058	81,6045	73,35018	99,5479	72,65977	74,29619	53,04094	61,95368	32,80759	52,09003	68,03714	95,65892	66,67731	72,89996	82,66226	98,00916	60,83783	77,52867	63,52716	99,47192	75,02729	64,95323	50,59641	65,10397	29,71057	35,83644	61,28744	99,06664	52,42457	77,71476	44,91449	90,06597	41,40687	54,8564	56,90781	96,77374	90,40913	66,85504
12/11/2017 12:11:00 AM	56	1,190387	13,13004	6,391675	2,048519	3,295341	2,438592	1,338072	1,376409	12,65003	39,17538	10,03578	17,1616	50,2417	99,0328	50,01016	63,95523	24,26718	1,823745	14,85998	2,105092	3,063937	0,4427083	3,490758	0,9723143	20,56462	53,68631	27,29685	24,25723	89,81675	98,47343	67,02435	78,36387	13,33409	8,916888	13,60874	4,736476	14,93078	25,8906	15,13463	10,71065	80,22035	99,02597	68,03472	86,97571	80,39311	99,55971	76,23148	68,49152	9,913863	4,326025	8,496421	0,9946949	15,52228	26,13278	17,56217	13,24084	76,04388	98,83275	77,16154	82,74922	74,45699	99,69475	74,47185	73,08025	56,46759	64,31829	36,96721	57,55001	69,81184	95,72537	70,14098	76,17305	82,95383	98,43336	63,22198	78,35371	60,65395	99,76328	75,72088	66,46441	53,3895	64,47343	30,89177	37,06959	64,60123	99,27271	55,02791	79,45299	46,59428	90,00961	42,46663	56,51311	54,1693	97,88248	91,46393	67,25457
12/11/2017 1:11:00 AM	57	1,814282	10,78629	5,804253	1,954092	3,124793	2,521828	1,407839	0,7147298	11,77132	34,77916	10,62749	15,11639	51,4868	99,43828	53,04633	64,16452	18,67125	1,991531	13,4402	1,692018	3,102619	5,104581	3,328774	1,306919	21,48499	57,70772	22,71697	24,12868	90,75169	98,74261	68,6113	83,2454	11,46814	9,843681	12,85871	0,935635	17,0041	24,69455	15,2542	10,63633	81,533	98,88988	71,57287	88,52039	80,81089	99,50873	75,23769	69,98784	9,462104	2,577158	7,332146	0,6410948	15,65526	24,9205	15,4271	12,48439	80,26878	99,41361	80,50784	84,10063	75,29124	99,6643	77,39977	73,64232	55,13697	62,87778	35,08289	52,78392	70,75914	96,38746	72,96758	75,39532	82,66682	98,15678	63,55161	81,64491	62,43252	99,54375	76,32937	65,6163	53,26902	67,25436	32,9492	37,75903	64,29211	99,41272	57,64761	81,8737	49,97479	90,63515	46,60726	57,36731	61,35893	98,24699	90,35284	69,98881
12/11/2017 2:11:00 AM	58	1,258151	8,557626	15,86165	2,021994	2,922262	2,449643	1,435953	0,7740661	12,48411	35,8334	10,1606	15,61126	52,08119	99,49368	53,70517	65,51724	14,56634	7,175827	9,530213	1,002639	2,962257	4,649439	3,963169	1,678548	21,42939	56,45398	23,59824	26,74092	90,73421	98,9729	70,38268	81,95292	19,5872	11,0512	11,36094	0,4567999	15,87478	22,2141	14,79643	10,0601	85,50813	99,06658	72,79717	89,75098	81,47857	99,65345	76,03981	75,13228	9,807347	14,41534	7,923574	0,7520308	15,57174	25,70561	18,79463	12,62371	77,78107	99,3243	81,25642	84,77599	78,43722	99,68481	77,59015	77,20297	54,33765	62,95943	35,85993	54,8088	72,61364	96,87749	74,29688	76,10246	86,87238	98,40359	63,26357	81,43678	66,3177	99,83526	77,34562	67,29948	52,25341	68,52102	33,14034	38,39343	62,83613	99,08633	57,35632	83,17612	52,68382	92,13846	43,72161	60,87312	54,4487	98,55479	93,21177	71,12663
12/11/2017 3:11:00 AM	59	1,758883	7,583583	6,386495	2,259546	2,7542	2,414968	1,302705	0,6693469	11,98407	35,51089	9,869792	15,71846	59,59273	99,43634	58,19822	66,14211	14,61946	10,77144	10,28418	1,446107	3,292579	1,560911	3,469206	0,7275779	21,56326	57,20609	22,37131	27,19489	92,12658	99,40346	73,47149	82,50774	17,55022	13,74309	14,1418	4,587409	15,54763	22,85222	14,80334	10,2627	84,23878	99,34917	74,14229	92,00729	83,01434	99,64074	77,34355	75,75887	8,351431	5,470754	7,511054	0,6692777	15,65173	26,33918	18,96503	11,97468	80,01078	99,66353	84,56323	85,75556	82,76166	99,77482	79,97459	76,55276	61,20932	65,22048	37,40475	57,07961	78,45831	98,20672	75,78077	76,3941	88,88609	99,21461	67,35654	82,68305	64,44524	99,79761	80,0887	72,46415	55,31292	66,4729	32,07885	38,63851	63,39993	99,48235	61,84536	84,60398	49,82641	92,82895	48,12224	59,40691	60,22043	99,02409	95,13013	72,53219
12/11/2017 4:11:00 AM	60	2,46857	16,14376	14,51729	2,119045	3,145516	2,428161	1,334066	0,7907134	10,81731	41,88723	9,698899	15,48505	60,29723	99,49306	56,13665	67,00293	9,563993	8,852371	12,39127	1,510831	4,042814	3,079962	3,503398	1,054515	21,70258	60,90372	23,88215	26,62895	92,94202	99,34461	73,45988	83,79594	11,18044	2,754753	12,48038	0,4855355	15,75044	22,23738	15,49735	9,36312	87,01516	99,54749	75,48333	93,01504	85,75079	99,7764	79,26157	74,76984	13,9649	2,164221	8,487512	0,7570044	15,37536	31,07316	14,86868	13,16624	80,08351	99,33625	86,54413	87,61922	82,70723	99,81999	80,40417	77,75634	57,59864	65,97957	36,38912	59,53036	76,41136	97,98257	78,4105	79,19133	87,13556	99,51736	69,47868	84,73178	69,00917	99,87642	80,63495	72,17797	55,91885	69,17938	38,16769	39,54603	65,12766	99,25247	59,63721	86,30373	51,311	93,94162	49,83595	62,13611	63,45711	99,10588	95,10722	74,86909
12/11/2017 5:11:00 AM	61	3,352674	8,382585	14,81032	1,296626	3,572336	3,728725	1,145557	0,4957587	10,77738	37,02938	10,00836	19,66029	56,52624	99,59914	57,55533	67,30846	14,47682	2,437624	8,826399	1,964246	3,560248	1,669292	3,481916	1,047193	23,73046	59,12502	21,94311	27,04126	93,56136	99,2104	74,76487	85,22381	11,57417	9,296461	13,03265	0,4025061	16,80662	21,29407	14,90212	9,446838	89,39005	99,85874	75,96673	93,66518	84,92761	99,95731	81,90478	74,79443	11,97986	3,09067	8,565568	0,8197945	15,56069	25,1137	15,33108	13,23614	82,57874	99,65539	86,61714	89,28154	85,20033	99,74786	82,27274	79,8213	60,41446	68,75062	38,83841	58,95392	77,6251	98,21535	78,82599	80,81834	89,04599	99,47274	68,94396	85,68233	72,66592	99,88119	83,05571	73,00468	55,09947	69,19333	34,42536	40,58971	66,10045	99,62672	64,43282	86,57377	52,50208	95,19569	52,61895	62,68084	68,92552	99,15237	95,9212	76,12815
12/11/2017 6:11:00 AM	62	3,305427	8,340448	15,88272	1,869819	3,097439	2,404468	1,351749	0,909317	10,85185	38,10103	9,524412	16,44093	58,15194	99,97631	58,60831	67,25168	0,5956427	2,605479	15,05678	2,320126	3,397712	1,621975	4,060082	0,8265639	21,92625	55,80259	20,85323	26,88315	94,17337	99,38322	77,80153	87,61916	11,77615	13,57807	10,3487	0,5938466	16,69436	22,4274	14,87055	8,413116	89,10747	99,68668	75,8095	94,5153	87,99384	99,88389	81,46172	76,74935	9,168531	2,171267	7,177968	0,9060013	15,85095	21,97661	15,197	11,30768	85,53845	99,59032	87,01308	90,01748	81,87776	99,76832	84,17261	81,93303	58,10215	69,76162	38,57234	58,98811	81,65568	98,81135	79,77219	79,04869	89,30441	99,64716	71,15661	86,06544	71,71827	99,97071	84,88174	73,33823	55,46495	69,35552	32,71814	40,79714	70,73331	99,55197	62,27515	87,7062	56,32239	95,93744	49,40527	65,8238	66,15073	99,34848	97,20345	75,93495
12/11/2017 7:11:00 AM	63	8,959507	17,25527	8,086248	2,644231	3,234762	2,986226	1,265197	0,4736544	11,3713	39,09317	14,99717	15,84349	60,74679	99,76086	65,07149	68,76554	0,795687	1,458333	9,346817	1,810967	2,92012	2,531223	4,530214	1,287923	23,81569	58,20486	22,0689	25,69263	96,54095	99,66242	80,55274	88,48158	12,68692	13,83835	8,077131	0,8617927	17,11628	19,50673	14,85812	8,134877	89,92222	99,78746	75,3333	94,53056	89,54762	99,90524	85,53715	78,63354	9,874005	1,849235	7,125331	0,7907825	15,04552	24,09483	14,51937	11,99733	83,83586	99,76472	89,39684	90,71619	87,19261	99,67796	85,04995	82,71275	62,70488	70,29095	40,00366	60,01202	82,08603	98,4491	82,80131	81,72345	91,24434	99,57388	72,62109	87,7553	72,65936	99,95703	84,95634	74,04993	56,78817	71,58862	35,29779	42,40482	72,89616	99,61352	63,93984	88,64584	58,52475	95,37999	55,8352	66,52078	67,8261	99,54562	96,34235	77,28455
12/11/2017 8:11:00 AM	64	1,819049	12,12354	13,86833	3,060828	3,011992	6,054654	1,465586	0,542385	10,70851	38,14503	10,66534	14,20991	58,86991	99,88312	59,29916	72,22501	0,3217562	2,174168	10,38586	5,593571	6,108878	2,903197	3,295134	1,244543	22,88082	57,0928	20,82242	25,43014	96,13168	99,57616	81,87514	89,85307	12,045	7,976487	7,425536	0,8190346	16,1095	19,05801	14,10927	8,739638	90,75059	99,87808	77,71152	94,60371	91,66052	99,90951	87,03761	79,83318	10,69691	2,829216	8,22965	1,054653	15,7539	22,175	14,80369	10,55323	84,34696	99,77517	88,56115	91,58557	84,08184	99,8863	84,37866	84,19409	61,82092	71,33558	43,78668	60,03398	84,13137	98,82074	82,51361	82,97753	92,6488	99,50861	71,25422	89,04433	73,07837	99,95317	89,44815	74,23534	57,48025	75,35451	35,26967	42,48004	71,64988	99,75768	66,33054	89,87669	57,41408	96,0675	56,17007	67,26134	67,69659	99,52164	96,04146	79,78186
12/11/2017 9:11:00 AM	65	2,207877	13,99915	7,909136	6,445278	2,754752	3,088459	1,087119	0,9326648	11,18169	34,02348	11,47394	15,46212	65,40893	99,89501	63,91212	73,0075	0,7128648	6,058867	9,518194	2,180109	3,306946	1,558286	4,908336	1,699962	23,33396	56,9715	20,64234	24,13158	95,31699	99,85944	82,78467	92,47921	13,03969	13,15636	11,7602	0,5642822	16,31431	19,32982	16,50309	7,992857	92,36925	99,92554	77,50594	95,16696	91,33241	99,92947	87,04942	81,63075	12,84918	3,602592	8,584563	0,8432112	22,69749	22,94022	15,95953	10,08752	89,09594	99,90903	90,01575	92,26715	84,63114	99,9046	85,98993	85,1278	63,64169	73,37298	41,24496	61,16898	83,53925	98,72755	84,51004	83,21294	92,29726	99,74063	74,369	90,44327	74,73578	99,97444	89,05331	77,19345	59,01215	74,08026	35,18195	41,79839	73,00661	99,85778	66,56444	89,77212	59,58244	97,11587	51,93455	67,69292	65,84791	99,09241	97,49862	79,29018
12/11/2017 10:11:00 AM	66	1,500124	10,07508	16,64843	1,914581	3,284428	3,263428	1,312583	0,6845436	11,49419	33,8016	8,743646	16,41654	62,3852	99,94128	67,03719	74,34467	0,6977371	4,486213	9,814256	2,598226	3,145308	0,85302	4,507834	1,118756	23,20292	58,21239	21,79791	25,00794	96,47823	99,8079	83,81127	91,45101	10,16426	20,00946	7,256092	1,435193	15,72343	17,66931	13,61848	7,209121	94,47247	99,73994	79,47289	95,91161	92,43038	99,90627	89,84831	82,6673	11,07869	2,07836	6,965006	0,9249972	15,39878	22,33242	14,37597	9,974443	87,99722	99,89853	91,34436	92,21146	87,48245	99,91988	86,46006	86,91748	63,60737	74,68405	45,33101	62,48487	82,56231	99,12185	85,23548	87,31163	93,97229	99,63162	77,50304	90,67777	75,90034	99,96132	88,87896	77,85002	58,27662	75,63592	35,4474	44,96346	73,59119	99,80044	66,03621	90,6641	58,2253	97,83385	52,73093	68,20493	69,51377	99,25364	98,36594	80,55296
12/11/2017 11:11:00 AM	67	7,824381	6,354512	8,357717	2,01329	3,16085	2,075251	1,87348	0,5785119	10,58659	35,0724	8,976776	14,24341	64,22912	99,88831	63,18282	74,06548	0,9875802	1,356722	9,093101	2,440319	3,029744	1,961552	4,758028	1,671571	22,10786	57,64921	21,1019	24,99191	96,76517	99,79099	85,86899	94,02161	12,97607	23,70476	9,913862	1,3771	15,76474	16,75937	13,83503	7,310249	93,42348	99,89293	80,54052	96,08794	92,56078	99,96829	89,94225	84,42259	9,458168	3,121961	14,07072	0,8340932	15,72841	22,92979	14,42936	9,603989	88,58208	99,89501	91,7271	92,74025	91,22078	99,93107	87,84455	87,79834	64,68973	72,74487	43,23635	64,36147	86,08201	99,31104	84,92347	86,87128	96,02426	99,76246	78,12044	92,13293	75,96147	99,9962	89,4769	80,50647	58,16044	77,10143	37,17134	45,00773	74,56184	99,86613	71,74176	91,19101	60,66866	97,80415	54,32146	68,79497	72,89194	99,43109	97,84898	82,84241
12/11/2017 12:11:00 PM	68	2,23309	5,609319	18,01537	2,165257	2,802622	1,488105	1,31507	2,037536	10,28287	34,97755	13,4996	14,82385	64,74561	99,9513	69,07059	74,88534	0,8914954	6,595243	9,113133	2,255264	3,397643	2,009629	3,195389	3,66103	21,70418	61,6398	20,85274	27,372	97,74155	99,82648	85,91181	94,68516	8,513761	6,858836	6,696715	0,7365578	15,91298	14,89487	13,32173	11,4575	93,1335	99,89108	80,95498	96,95493	93,69273	99,97147	90,03088	85,3737	15,84045	6,21408	7,049832	1,136508	16,38822	24,8756	15,99241	14,68342	89,90427	99,78974	91,67095	93,54353	90,067	99,92519	87,55885	87,58427	69,24583	72,75469	46,15523	65,24212	84,19617	99,31324	86,01791	88,47549	95,69559	99,76528	78,55493	92,80849	76,29317	99,95642	90,95802	82,26556	59,04647	78,26958	39,01871	46,00395	76,05354	99,69786	72,73611	90,30766	61,24904	98,40718	58,18966	71,32599	74,16715	99,75285	98,00931	84,14346
12/11/2017 1:11:00 PM	69	4,468114	6,409428	16,2969	5,275683	1,642905	3,247679	0,7062334	0,8177222	11,09002	35,34254	8,690938	16,88646	66,64367	99,85135	63,6926	76,26962	3,76271	4,50286	13,24284	1,493562	1,679653	2,984775	4,655104	1,713915	22,88842	60,33302	21,2873	23,24312	97,2373	99,81667	86,26375	93,10207	3,223572	14,94481	13,12894	0,6294209	17,43901	19,30316	13,66331	8,138677	93,50596	99,85018	81,54523	96,32896	94,16101	99,9386	91,51007	85,59524	1,023776	1,404869	14,92996	0,7116905	13,01924	25,61208	15,47448	12,96039	90,23251	99,92768	93,39999	92,89553	89,93341	99,88105	88,07443	89,46735	66,95222	76,69624	43,5758	64,5499	85,92058	99,52449	86,46766	88,15829	95,64138	99,90378	79,05249	93,33961	83,58739	99,9687	92,72388	81,21008	60,83355	78,733	44,83525	45,11245	75,71873	99,90889	70,93881	90,30546	63,18344	98,36462	56,87038	73,51514	73,79269	99,76714	98,53629	86,19295
12/11/2017 2:11:00 PM	70	2,182043	4,844579	8,470381	2,47686	2,222314	0,931145	0,646759	0,7563136	9,966015	30,90462	10,93467	13,68845	66,35044	99,84417	64,81288	78,67899	0,5752652	14,37355	6,263884	1,31583	3,974773	2,232469	3,312196	1,139271	23,10587	60,96403	21,21629	23,39129	98,00433	99,85404	88,28513	94,40698	0,73939	9,336595	6,962035	3,579313	15,78588	12,54227	13,4212	5,607247	94,49485	99,94501	84,46638	97,44916	94,65207	99,8613	91,05769	87,65501	3,985273	0,6106322	8,579105	1,878523	13,31226	17,43058	14,76121	6,115026	90,67211	99,80984	93,23193	93,81514	90,19991	99,93086	90,0476	88,83904	67,50401	78,98224	45,2725	65,55931	88,40379	99,60116	87,4913	90,21932	95,76012	99,84348	78,44048	94,1516	79,22463	99,94156	92,72885	82,11047	62,96847	78,86536	38,62871	47,77692	77,25748	99,96864	73,58975	91,67372	66,32454	98,98486	59,37286	75,51663	76,34898	99,87774	98,9095	86,80551
12/11/2017 3:11:00 PM	71	2,466844	10,68323	13,30999	2,567764	1,526511	0,8378924	1,56174	0,3385417	8,216871	31,01439	8,485369	11,84322	68,991	99,90874	66,09982	78,29742	9,429087	10,9451	3,942377	2,777617	3,54664	2,446259	5,063619	1,147699	24,09192	61,86899	20,32984	22,25637	97,70087	99,8423	90,0237	94,53125	0,7782798	3,927318	0,8896994	2,686506	10,06894	18,13757	13,67547	4,943565	94,20736	99,88644	83,58492	97,64983	94,75071	99,97237	91,8263	88,04446	2,875981	7,193993	7,469745	2,052732	10,1271	19,22504	14,56164	5,762186	91,46579	99,94405	92,78363	94,86634	93,43184	99,95724	90,11246	90,03185	68,67209	75,42406	45,46668	68,2711	88,30598	99,58775	88,12231	90,76302	95,81268	99,91344	79,3692	93,65565	83,90169	100	92,84628	85,22713	62,65564	79,62057	39,47433	50,99407	77,94803	99,91351	75,60594	92,39204	67,83916	98,8284	60,03094	75,83927	79,14643	99,84589	98,97409	86,92432
12/11/2017 4:11:00 PM	72	1,455087	14,42687	14,45893	2,314669	1,84737	0,8796834	1,48852	0,307941	8,035272	26,25104	7,939255	12,83018	73,84498	99,92706	66,04608	79,30102	0,5847287	3,273652	5,048353	1,071715	3,196079	2,350589	5,258344	0,6261743	24,289	56,94062	24,45989	25,44409	97,91003	99,87214	90,70106	96,42532	0,7395971	1,092438	1,243092	0,5666308	8,252931	19,2059	13,41291	4,506797	95,52271	99,85944	84,95834	98,18531	95,52325	99,95145	92,71987	88,45235	0,9094552	1,526857	5,881066	4,71292	8,893539	14,58223	16,9237	5,824561	91,41392	99,9361	91,52762	94,28051	93,3354	99,92388	90,3987	89,45403	69,12749	79,9886	49,59785	68,96069	90,32819	99,59702	89,56081	92,87377	95,0737	99,90012	81,00796	94,11058	82,20525	99,98445	93,41485	86,96293	62,57502	80,9967	42,20912	48,54181	82,24773	99,95945	75,02591	94,18939	68,53468	99,03645	65,35471	78,28277	75,3657	99,8658	98,73528	88,19056
12/11/2017 5:11:00 PM	73	1,325984	15,08593	8,742541	4,272906	2,240619	0,6437196	1,088777	0,470546	7,617568	28,40911	8,054197	12,58268	71,81552	99,95365	66,14217	80,0076	1,138926	9,006203	7,317087	0,8623453	3,090393	1,951744	6,399965	0,7228117	24,19657	55,84832	20,86539	24,00772	97,90265	99,94398	89,331	94,60814	1,008579	7,457448	2,259408	0,1805648	8,473004	12,55934	12,78901	4,106087	95,8392	99,86765	85,25607	98,15353	94,03797	99,95814	92,57356	90,54246	2,02227	1,60139	12,20387	1,853656	9,339218	14,04323	13,24637	5,117429	90,35242	99,94226	92,99286	94,57083	91,83956	99,96698	90,37287	89,39621	72,08782	79,54279	45,28977	67,72478	89,66498	99,60544	88,48544	93,27427	95,36597	99,88624	81,90726	95,27444	82,15966	99,96395	93,67941	87,12719	63,71782	80,94952	42,12374	49,48131	80,27568	99,91801	76,8578	94,52096	69,68114	99,33964	61,00375	78,92104	79,24155	99,9118	98,84609	89,26628
12/11/2017 6:11:00 PM	74	1,619557	14,99088	19,79257	2,208499	2,272187	0,1697889	1,248411	1,013967	7,444464	27,88199	7,941465	13,19249	75,76273	99,95241	69,01118	81,6302	0,3934571	5,92334	7,758415	3,22516	2,206081	0,574091	4,60378	0,6184378	24,30959	59,05814	18,96213	30,76578	98,60315	99,93335	91,53922	96,10598	0,7965848	1,416197	0,9424735	1,020875	8,721956	12,09252	11,77532	4,768111	94,8689	99,93044	84,75921	97,83095	95,47159	99,96968	92,70847	90,56573	0,7177691	2,084577	4,763415	5,725851	8,816037	13,61219	16,05383	4,661251	90,01665	99,92664	93,65302	94,33729	93,06635	99,93935	91,37572	90,44934	70,44962	80,52187	47,79329	68,51128	89,71535	99,56883	89,77592	91,83266	97,44778	99,8622	81,71364	95,11833	83,26861	99,98785	92,92703	85,16848	65,3829	83,30488	45,68199	50,37107	82,10005	99,97949	77,14681	94,00117	70,69512	99,28596	65,01942	79,3156	79,41908	99,9609	99,18339	88,21535
