# Supplementary material for: Neuroblastoma signalling models unveil combination therapies targeting feedback-mediated resistance
Source: PLoS Comput Biol. 2021 Nov 4;17(11):e1009515. doi: 10.1371/journal.pcbi.1009515 (PMC8604339; doi:10.1371/journal.pcbi.1009515)
Supplement: S2 File — (ZIP) [file pcbi.1009515.s023.zip › drug_sensitivity/SKNAS_drug_sensitivity/IC50_SKNAS.txt]

BI78D3 -27.7889630853705 -5.81375864436177 0.0759758617482179
GS4997 -20.3727258750394 -4.95246438686284 0.108618044099446
MK2206 -5.17706945207962 -5.60716625308411 0.0653086257977167
Rapamycin -0.499220191042602 -1.22987601133142 0.0426250746994751
AZD6244 -1.80839579510304 -5.18118465483754 0.0979546712094689
LY294002 -21.7972880769887 -4.92635232920372 0.0537722870340881
Sorafenib -21.3005966274878 -5.00529123747588 0.0576207225759682
TAE684 -18.4611438742811 -6.0797078596131 0.0372513707022807
