# Supplementary material for: Neuroblastoma signalling models unveil combination therapies targeting feedback-mediated resistance
Source: PLoS Comput Biol. 2021 Nov 4;17(11):e1009515. doi: 10.1371/journal.pcbi.1009515 (PMC8604339; doi:10.1371/journal.pcbi.1009515)
Supplement: S2 File — (ZIP) [file pcbi.1009515.s023.zip › drug_sensitivity/SKNAS_drug_sensitivity/SKNAS_AEW_AZD_20190927.txt]

Label: SKNAS_AEW_AZD_interaction
Metric: Phase Object Confluence (Percent)
Cell Type: SKNAS
Passage: 8
Notes: 
Analysis Job: SKNAS_AEW_AZD_synergy

Date Time	Elapsed	A1, Image 1	A1, Image 2	A1, Image 3	A1, Image 4	B1, Image 1	B1, Image 2	B1, Image 3	B1, Image 4	C1, Image 1	C1, Image 2	C1, Image 3	C1, Image 4	D1, Image 1	D1, Image 2	D1, Image 3	D1, Image 4	E1, Image 1	E1, Image 2	E1, Image 3	E1, Image 4	F1, Image 1	F1, Image 2	F1, Image 3	F1, Image 4	A2, Image 1	A2, Image 2	A2, Image 3	A2, Image 4	B2, Image 1	B2, Image 2	B2, Image 3	B2, Image 4	C2, Image 1	C2, Image 2	C2, Image 3	C2, Image 4	D2, Image 1	D2, Image 2	D2, Image 3	D2, Image 4	E2, Image 1	E2, Image 2	E2, Image 3	E2, Image 4	F2, Image 1	F2, Image 2	F2, Image 3	F2, Image 4	A3, Image 1	A3, Image 2	A3, Image 3	A3, Image 4	B3, Image 1	B3, Image 2	B3, Image 3	B3, Image 4	C3, Image 1	C3, Image 2	C3, Image 3	C3, Image 4	D3, Image 1	D3, Image 2	D3, Image 3	D3, Image 4	E3, Image 1	E3, Image 2	E3, Image 3	E3, Image 4	F3, Image 1	F3, Image 2	F3, Image 3	F3, Image 4	A4, Image 1	A4, Image 2	A4, Image 3	A4, Image 4	B4, Image 1	B4, Image 2	B4, Image 3	B4, Image 4	C4, Image 1	C4, Image 2	C4, Image 3	C4, Image 4	D4, Image 1	D4, Image 2	D4, Image 3	D4, Image 4	E4, Image 1	E4, Image 2	E4, Image 3	E4, Image 4	F4, Image 1	F4, Image 2	F4, Image 3	F4, Image 4	A5, Image 1	A5, Image 2	A5, Image 3	A5, Image 4	B5, Image 1	B5, Image 2	B5, Image 3	B5, Image 4	C5, Image 1	C5, Image 2	C5, Image 3	C5, Image 4	D5, Image 1	D5, Image 2	D5, Image 3	D5, Image 4	E5, Image 1	E5, Image 2	E5, Image 3	E5, Image 4	F5, Image 1	F5, Image 2	F5, Image 3	F5, Image 4	A6, Image 1	A6, Image 2	A6, Image 3	A6, Image 4	B6, Image 1	B6, Image 2	B6, Image 3	B6, Image 4	C6, Image 1	C6, Image 2	C6, Image 3	C6, Image 4	D6, Image 1	D6, Image 2	D6, Image 3	D6, Image 4	E6, Image 1	E6, Image 2	E6, Image 3	E6, Image 4	F6, Image 1	F6, Image 2	F6, Image 3	F6, Image 4	A7, Image 1	A7, Image 2	A7, Image 3	A7, Image 4	B7, Image 1	B7, Image 2	B7, Image 3	B7, Image 4	C7, Image 1	C7, Image 2	C7, Image 3	C7, Image 4	D7, Image 1	D7, Image 2	D7, Image 3	D7, Image 4	E7, Image 1	E7, Image 2	E7, Image 3	E7, Image 4	F7, Image 1	F7, Image 2	F7, Image 3	F7, Image 4	A8, Image 1	A8, Image 2	A8, Image 3	A8, Image 4	B8, Image 1	B8, Image 2	B8, Image 3	B8, Image 4	C8, Image 1	C8, Image 2	C8, Image 3	C8, Image 4	D8, Image 1	D8, Image 2	D8, Image 3	D8, Image 4	E8, Image 1	E8, Image 2	E8, Image 3	E8, Image 4	F8, Image 1	F8, Image 2	F8, Image 3	F8, Image 4
9/27/2019 5:05:00 PM	0	16,47706	12,85982	17,16105	9,858532	8,939063	26,89987	12,24552	19,11777	18,34059	13,15553	14,19215	35,47076	15,4005	14,80058	11,07365	11,20635	12,67248	30,81834	23,10973	17,46677	25,07777	9,038185	21,29407	13,23891	12,84144	19,84292	22,41628	27,29871	15,12358	42,65916	17,52805	23,99577	15,77421	28,24395	11,84903	16,06508	18,8407	25,59758	15,01907	42,37898	11,42725	29,24286	9,000401	12,19123	16,37841	30,66997	15,87174	25,1624	13,61675	12,52729	10,75417	14,53381	19,1809	14,87629	13,63824	10,33702	11,3675	25,18264	10,9911	17,87342	10,6096	18,13301	10,67922	20,05236	21,49777	11,57107	25,94247	16,75025	23,37326	21,44334	11,27597	14,13724	11,06674	15,29454	15,07605	19,02935	23,81127	21,10929	23,43488	13,03209	15,35733	18,5237	34,93845	12,40226	26,11883	16,29677	14,8481	17,07014	21,10971	28,53822	29,83394	18,62428	13,04142	9,177512	11,23819	10,74001	19,12218	15,13021	15,74188	11,36681	12,15124	21,59656	20,27893	7,711027	15,13546	10,38047	17,41276	13,32028	26,12981	31,65776	10,84155	12,288	15,31789	13,90252	12,19966	12,87398	13,87081	11,19294	11,94953	7,076149	11,34028	14,05476	12,83564	17,55402	15,82041	20,97798	14,80058	22,06565	13,99632	11,98725	11,41606	14,99067	14,06692	13,22875	17,13017	9,238783	17,84897	18,06691	11,05735	11,49073	8,265846	9,396896	8,714218	10,28307	29,86565	8,107662	11,27238	18,22917	13,68873	10,31312	43,3756	14,51468	20,34959	16,66798	10,2906	18,98541	12,99693	23,09496	12,06883	15,39373	13,88339	16,23529	15,06113	13,29617	15,35781	12,04389	9,516953	15,04117	14,77232	18,81645	15,92085	18,11485	14,14691	19,86302	13,66034	13,34798	13,33168	19,51537	32,20305	36,83915	21,34222	21,12111	32,44508	13,73404	12,28939	13,71671	8,856447	18,82606	13,29803	13,6019	20,23037	24,46501
9/27/2019 6:05:00 PM	1	17,95521	14,16798	17,52155	10,19058	10,35906	27,55547	13,74827	20,59564	19,10595	24,82233	14,07341	18,19712	15,75472	15,36168	22,20823	11,10978	13,95032	16,40521	22,43749	16,6876	18,35357	10,07681	21,9992	21,05672	22,4627	23,37941	29,63459	30,14741	14,85874	26,70936	25,57388	19,8575	34,46998	28,16873	33,85991	14,70788	28,40676	24,36105	43,03051	24,51979	20,088	24,59183	21,16863	34,87166	21,25698	30,06238	20,07294	15,03309	18,38051	13,36732	10,45155	19,18532	21,37033	26,89234	15,79548	11,93434	24,36823	21,89545	15,48443	15,21517	11,06695	20,47628	9,891068	23,74109	16,25477	13,01503	12,78777	16,53121	11,74983	22,36827	13,80774	26,32764	10,21821	13,52488	14,95096	19,20749	29,39663	20,59668	27,86928	14,44076	29,17703	20,90683	19,79726	16,05825	26,05942	30,95561	13,28201	19,23595	35,3782	26,19971	16,95464	22,54614	17,87819	14,12108	11,4401	10,79776	15,22132	20,22305	14,99461	14,61124	12,42851	16,2413	16,54703	9,218336	14,86503	10,42482	25,19542	12,0718	18,73032	14,95123	15,56925	12,40108	14,4255	27,09825	20,66376	20,28756	13,9468	9,409606	12,4522	10,57934	16,06225	16,93786	13,38694	18,15021	15,55247	27,52183	15,9558	15,24115	15,02929	12,7379	16,86181	21,08422	32,78163	18,34114	13,55182	13,26032	25,91216	18,06028	17,80822	15,58528	9,159347	15,14382	9,178548	10,86601	24,11728	9,175162	10,93446	14,94281	11,46116	16,95195	16,11413	17,40689	15,48146	10,16191	10,18644	12,3729	13,71498	28,27931	17,0774	10,1195	20,91153	23,65564	19,41037	14,55488	21,56803	24,42985	15,93881	8,513968	22,86742	17,17217	17,31888	15,00663	14,27567	17,55346	20,38213	11,64014	28,09198	33,38079	14,201	32,26017	27,59298	21,44238	15,30932	19,74898	19,76293	11,03027	29,20052	15,37674	15,49217	18,43308	29,9435	24,65482
9/27/2019 7:05:00 PM	2	15,47607	19,85721	17,86452	10,43138	9,410991	20,55924	13,47204	30,00573	34,262	30,17615	14,9866	28,80561	16,25166	33,42472	11,1879	20,67563	21,45136	18,32553	22,69272	23,59748	37,83709	18,59776	22,456	14,66498	18,96987	23,9506	17,26797	24,25722	46,50675	25,82435	19,48061	37,50994	30,63045	30,14796	23,77598	31,25953	15,19542	35,17524	34,7666	41,2522	19,51909	26,99491	11,31942	17,54525	26,22762	38,5322	35,99179	39,21529	14,20397	12,8909	11,43291	15,63964	15,02438	25,75425	15,20592	20,40417	20,86594	16,21885	21,8951	15,36942	15,47863	30,62017	19,52531	33,61226	35,80045	25,92549	20,90117	32,61902	12,37601	18,07845	12,18363	21,69996	11,19122	15,98364	20,49873	21,57335	21,11579	21,40086	21,4412	13,926	14,82385	30,58149	13,24823	13,5454	25,40424	22,12554	14,86434	19,59204	24,16176	29,50521	16,67116	25,77518	18,46693	12,98415	11,23542	20,05285	15,30262	20,85095	16,55601	11,51145	12,16547	13,55845	12,68547	8,927664	16,12007	11,46904	14,55204	12,23489	31,67641	27,56804	10,91056	17,67449	34,08205	22,42844	12,53212	14,98384	14,06195	11,95658	12,94485	7,142531	12,91204	17,26431	13,32408	19,28382	18,41112	15,46841	21,84855	21,26409	20,70416	9,86178	17,33401	15,33523	30,92396	14,26262	17,79005	12,51264	15,60759	26,55615	17,16333	20,2866	11,19508	16,09866	9,647849	13,91198	18,76098	8,945969	12,10495	28,20119	20,44133	23,51279	17,74557	13,20368	22,30293	9,711401	25,23189	26,17513	15,08538	23,43785	10,6784	16,52126	20,6259	17,19931	17,29816	22,41621	26,50171	9,483794	21,89752	25,31402	26,40522	13,25569	16,69167	24,07631	25,90241	17,42298	18,40828	12,96972	18,01344	41,41903	14,89383	33,28746	16,32729	13,90197	16,22265	22,97552	29,40775	9,353379	11,10335	15,22574	25,15749	29,39676	28,12853	19,51702
9/27/2019 8:05:00 PM	3	23,66669	15,88328	19,4114	13,56294	9,058908	20,52815	24,72846	37,16809	20,02452	29,10077	14,01857	19,15845	16,29062	14,77737	23,40973	17,9606	30,06134	21,58806	18,4203	40,09111	31,27239	11,41558	27,15559	20,85952	25,55613	13,07202	29,66257	25,22387	29,39944	20,37736	52,37774	31,81435	40,56891	40,18872	26,01507	29,77992	24,67762	36,54142	23,15138	39,41796	32,32524	24,82372	18,01724	21,20054	39,44967	31,51264	41,56388	42,27833	14,23671	12,98477	10,07447	20,6118	24,53898	19,34744	20,74022	11,8913	26,48969	17,7819	11,28212	13,92821	12,38948	19,3694	10,38731	26,07565	38,23801	19,56842	20,7291	25,3056	13,09094	21,08325	12,69321	16,53176	9,760444	14,00317	15,50011	32,16298	14,42923	20,33647	14,77682	19,23125	22,25423	17,48252	22,62703	16,93516	24,97347	21,26527	15,35747	36,60492	31,11213	24,29763	17,15283	24,58396	25,01533	13,89824	14,16072	15,58072	15,81717	15,83319	16,69388	10,69498	11,80931	18,41595	13,04632	9,841401	29,31898	13,8713	14,17641	13,64328	17,94769	20,17525	10,96085	26,66978	32,49648	34,9482	13,10131	14,63922	18,66918	14,29142	16,66632	6,505789	13,38189	18,91412	15,20308	25,2819	27,86141	16,0702	16,44977	19,95537	28,86888	15,13594	26,38062	16,74831	16,73788	18,81617	12,27115	18,68424	20,63322	15,52236	12,64278	13,8418	9,086193	11,01742	9,813703	17,4522	25,21221	10,03067	13,41339	14,48345	13,75628	20,24619	18,9841	12,91487	17,66468	9,925122	10,46965	30,15845	14,75865	17,69272	11,16096	11,22783	33,73882	17,06013	25,3679	11,54047	16,72214	9,942528	11,80627	19,88582	16,95126	14,11735	18,34867	23,60211	16,594	13,7002	14,61145	13,41332	30,8238	37,75565	25,11225	29,33534	22,68471	11,75446	20,87374	16,73167	23,65668	12,75558	10,99221	17,99659	14,86827	17,03215	36,82961	33,34528
9/27/2019 9:05:00 PM	4	27,73707	16,93758	25,85752	10,48733	10,04801	22,66876	13,3055	18,00695	20,23528	14,89797	14,1293	29,72666	24,52241	30,43124	12,45185	11,66985	27,85996	20,39601	20,15625	19,56945	27,22902	11,39796	16,65064	16,6114	30,71162	22,78377	27,36351	23,90742	16,58695	48,51721	37,21104	43,56661	31,13181	28,95771	23,943	32,96869	31,30491	43,0725	37,09252	41,42027	26,64263	34,20287	28,09681	28,34529	36,01093	42,13106	31,06765	15,93412	19,72114	15,06686	11,1611	14,64391	15,53216	15,65305	14,84928	19,78034	25,02769	21,06861	11,44024	27,43293	22,85706	23,07506	24,19112	41,50124	23,57102	14,63044	20,04897	25,00553	32,70364	32,02669	26,25919	27,6816	10,94537	14,42149	21,85725	28,48793	14,35007	16,53383	22,91763	20,9621	14,57567	18,67664	27,96896	21,19923	23,94383	20,73214	31,76614	41,19723	17,93193	25,31381	18,16617	19,90758	14,59121	13,02401	11,40839	21,32964	15,97142	16,71564	15,25241	22,51147	10,83686	18,56646	13,5617	19,33936	16,37455	14,23036	14,53408	17,55823	18,06276	20,89191	11,58302	14,10595	32,94989	14,47668	13,7317	15,04994	24,39413	24,3596	13,71719	12,51872	17,51582	24,90565	14,85881	22,39141	16,04485	21,74348	16,35755	16,49916	22,00756	12,57032	18,70745	17,39659	16,84937	15,33281	12,00645	11,48652	18,34197	23,9633	18,05641	14,51847	9,135651	10,72447	9,391855	12,47292	18,8407	9,632169	14,00489	15,50073	21,86906	27,81547	37,17748	29,05304	17,70716	28,79559	11,53901	13,3582	20,3069	14,91911	20,73234	11,13616	27,87329	28,66117	16,93323	13,83697	22,30644	9,878979	11,5502	9,667469	25,45017	20,36162	21,68352	14,97541	24,60198	32,41545	18,04073	23,47515	26,20254	16,35285	23,72403	29,79892	35,29068	19,91262	22,22473	16,40141	24,33314	11,13174	11,90298	16,73734	14,98846	15,16488	23,36808	18,89471
9/27/2019 10:05:00 PM	5	15,03709	34,96497	20,07709	10,81123	9,41147	35,9605	14,31055	18,51963	22,5985	19,18083	15,79189	28,74682	32,11946	14,60516	17,12506	11,62073	25,2254	38,0866	20,30325	41,78327	41,5627	18,0761	20,85378	33,5159	19,30012	17,17216	33,76962	22,88675	25,4052	21,43285	18,83862	41,76759	31,12338	32,76194	27,74984	16,84136	18,35862	17,55056	37,16236	25,1919	40,3983	15,60518	26,36363	31,1542	39,65193	28,97394	34,42466	16,53439	14,98328	13,46313	16,21995	15,65	22,28462	15,33454	24,36277	17,39321	18,52019	19,04482	24,67258	14,97168	13,23621	20,73255	14,56966	31,4066	29,81785	18,2197	31,02384	20,57382	14,07113	31,48431	13,3562	24,97092	10,78491	23,11374	21,1698	21,00554	14,05262	23,35426	22,81872	15,8229	15,02666	17,43389	22,22901	16,81442	29,37403	20,68904	14,99185	25,27962	34,08849	19,28251	16,96604	15,193	14,01912	13,03486	20,75031	16,90705	16,64615	14,45382	16,6161	11,24185	12,32185	14,41175	19,43213	8,753524	16,30581	11,63075	24,38944	13,38245	19,352	24,97355	11,16365	13,35834	32,56887	35,52138	14,88658	15,40865	27,81367	10,67135	13,96718	7,518099	12,50677	24,64005	14,62367	19,16349	21,17727	14,26268	32,37967	17,68609	14,21606	11,18265	17,99065	16,57929	30,77994	15,15148	12,3394	12,825	16,83818	28,41243	30,21158	15,66879	10,52532	28,33361	8,593958	27,07346	19,65987	11,42428	19,34081	18,65046	14,97838	37,8538	25,68744	34,4353	23,54312	27,59967	11,52651	13,22924	20,9882	22,02621	11,05472	20,49106	31,0387	39,79734	26,87466	24,52677	24,65041	33,67152	15,55641	17,70882	20,78685	18,38922	42,3336	16,06343	17,36274	13,04563	15,55655	14,37203	32,8194	36,00817	20,23189	35,78388	18,08528	15,26912	32,48853	17,17459	18,5626	16,81166	11,48341	24,7505	14,82821	27,02883	25,72136	25,9011
9/27/2019 11:05:00 PM	6	15,85917	19,68163	21,44044	22,20256	10,36679	24,34992	14,81757	32,36523	22,45821	19,90827	16,31258	21,72518	18,41588	26,89827	13,29665	25,71329	19,3799	20,8582	21,66266	20,98026	21,67226	17,05156	15,50695	16,83107	27,98043	22,01661	20,069	28,66393	36,33697	21,59345	25,70775	32,47859	31,99706	21,67986	15,26456	18,77922	20,09719	21,17139	34,75817	33,43564	24,14056	14,72086	13,73128	37,80821	22,73997	48,83897	33,73771	37,06303	14,41969	20,29343	10,16226	20,59157	21,58619	20,26249	39,49623	18,48758	27,19282	20,61188	25,96513	25,6214	17,26749	22,25851	12,44225	23,11858	19,46266	19,40084	22,2181	30,20142	34,54072	19,5173	27,60314	24,56883	11,31549	18,02442	22,23682	28,94348	32,6586	24,49533	21,78824	13,71159	20,51752	21,854	15,49907	13,64217	33,63367	23,37623	14,46625	32,34383	26,14687	40,03675	22,026	18,14524	27,78666	11,18431	13,44848	22,29243	26,17215	15,18015	15,82007	11,854	11,72752	14,64702	26,04996	8,911914	21,64615	12,27854	13,62615	12,92123	20,19472	15,86891	15,04048	13,28788	23,96359	16,97572	29,02064	33,1346	25,56732	10,24729	12,71718	9,048342	12,9376	24,84872	14,62077	19,43489	25,81316	20,31851	17,85678	16,80026	14,13082	11,5902	13,06974	15,95456	27,00929	15,18022	12,63677	16,88308	21,55559	17,72484	13,82771	21,19619	13,47149	14,39351	11,83473	20,68924	40,48491	9,932719	15,24142	14,86005	42,68416	24,85585	18,69826	31,52817	30,92514	10,43822	24,59459	18,54194	23,05724	23,72492	12,22598	16,76994	25,3527	19,33245	24,46163	26,6313	30,97114	10,52021	24,38481	31,89179	18,92104	17,29906	25,97867	27,73252	17,36945	13,31185	25,15466	22,09839	31,78907	42,98354	31,96507	32,45835	40,43698	16,48389	17,70737	21,69899	26,42318	14,65448	11,67855	19,84085	19,59162	18,41367	38,37644	18,0484
9/28/2019 12:05:00 AM	7	27,07076	20,80059	22,88054	17,97324	10,28445	32,01143	14,83422	22,5094	23,6781	22,55526	16,80662	33,7907	24,45257	30,1586	14,34475	13,3515	19,50031	26,37192	24,78137	24,40056	30,64317	25,084	16,14376	13,51197	32,53875	14,07141	42,62185	26,63717	30,4021	41,91361	34,74926	40,51468	29,62768	23,70137	36,95126	19,889	24,25736	39,25156	44,82517	11,66763	14,27822	37,06607	27,55256	31,04886	36,73394	33,28995	40,31548	24,3004	23,03783	14,21695	12,03795	17,2688	15,14596	15,17041	27,09853	19,20321	12,59864	17,93822	13,79614	17,96799	20,42026	32,72077	23,52392	19,69524	21,43823	31,45019	29,25274	24,68888	14,46701	27,74426	25,61926	34,98598	11,52824	19,63604	20,90655	20,68987	18,40497	19,16162	32,05832	20,77939	14,50915	18,31641	15,37032	16,11593	27,288	32,8601	23,21424	16,00893	34,46556	32,35805	20,93958	19,32133	15,23037	11,46745	12,9396	17,46795	16,39789	21,26029	26,80771	11,24019	12,84828	17,19745	27,21382	8,474526	21,81269	11,28937	13,64272	18,92808	28,71125	15,33025	11,33047	26,1678	31,55912	29,42149	15,98572	16,86415	14,21357	21,35065	13,24865	6,836663	12,8965	14,68246	18,04246	20,16371	17,39141	20,14188	22,84863	15,79216	13,59126	10,77649	26,74742	17,60742	19,93942	17,57757	12,50187	14,67058	16,51829	19,01891	13,7453	13,20769	16,62729	24,5986	9,318773	11,28474	23,12521	19,29287	20,7521	17,31737	34,465	24,69772	33,93921	28,60584	30,69823	10,87436	12,50946	13,23462	33,23381	23,17418	11,11758	10,53126	13,93471	29,0549	37,84269	19,14788	12,63518	11,49522	18,987	21,70515	33,54774	28,3361	29,63694	15,42592	24,01048	26,1727	38,14442	16,56022	14,6694	16,68684	33,6017	37,67158	34,18034	16,54303	22,39964	24,92892	29,88582	15,68758	21,87935	21,64988	16,4745	18,4252	25,68399	30,67239
9/28/2019 1:05:00 AM	8	15,68765	23,80893	23,52682	11,70791	11,09113	27,28566	14,71713	29,4277	21,64657	27,14751	16,26934	22,51913	20,76156	16,05687	13,71118	18,79697	20,60545	39,6741	30,5763	23,81756	36,19986	10,98019	28,00447	37,31419	20,4579	15,83762	36,77366	28,5023	23,3497	21,87169	24,03418	37,47652	32,92724	26,58011	32,15953	26,91058	16,49542	42,85181	34,11851	31,47759	32,60017	30,06887	27,3262	31,67116	36,2625	47,75019	17,79509	29,22912	20,4387	14,27304	11,5788	23,46403	16,52451	15,667	29,41493	13,23324	14,3147	23,86059	14,36637	15,99276	14,56434	22,63159	16,40349	25,85026	41,55656	27,93809	29,59087	22,47638	25,94434	33,12936	18,77293	24,98743	26,1019	23,34494	21,5538	37,38768	19,54804	26,9018	22,10219	16,53847	22,92295	23,32297	17,74543	19,40091	20,68171	22,80926	16,07275	26,85062	27,69936	35,24993	39,45803	19,52455	30,85965	16,37807	13,14241	22,98119	20,4528	17,99769	20,89246	15,30953	13,22502	15,81413	19,21813	8,387766	16,10259	11,48258	24,02872	13,60957	27,90375	27,51603	11,8598	17,93967	30,01437	27,04452	29,24023	17,17576	26,23495	16,89393	12,86437	10,56642	17,46995	16,26229	15,55226	20,72958	18,71733	14,8146	16,79107	20,72924	13,82992	14,63908	26,28074	17,88945	16,31079	17,9539	17,2554	20,27983	18,77832	14,54078	24,69973	13,04708	14,71886	11,1897	13,34957	21,89994	39,08944	12,80753	15,73532	22,00908	34,25356	28,45726	38,83242	22,72201	21,50095	19,79484	12,54628	28,76299	24,3368	25,82692	16,75032	12,08327	28,93243	37,83358	30,0677	11,46386	18,47018	22,85339	29,01691	17,38968	20,94544	16,42767	26,4689	28,29486	18,99377	22,7149	17,97248	18,37464	16,58122	32,16311	20,07882	32,30597	27,82265	23,1708	22,91922	17,95949	30,7025	12,52998	17,29906	17,71324	26,84447	32,25049	31,87541	27,09846
9/28/2019 2:05:00 AM	9	15,63384	19,50093	34,27733	11,23101	12,2963	33,2639	15,51234	32,12643	37,50414	34,56103	20,42579	26,85739	20,66251	15,34877	25,9011	23,05054	22,83405	30,65167	44,8528	28,21971	27,14882	11,15108	14,96139	31,51857	24,37079	19,00814	36,55856	32,33511	14,54631	46,90443	54,42286	27,64334	34,48877	31,00271	32,77444	23,68383	23,91171	35,20847	45,24612	37,96038	37,4772	15,94986	21,9344	40,42992	41,77588	35,24728	35,78318	35,27423	16,32964	15,74519	13,21245	21,03994	25,87402	23,47881	22,91916	16,19743	34,07694	19,02175	15,03958	21,07358	14,58216	26,43547	11,69665	23,28035	42,08679	28,19124	18,72658	34,96402	38,11836	23,71602	27,86437	32,08044	10,76502	22,34735	22,7464	33,14158	13,13329	18,97146	21,37696	20,22381	28,1257	26,58178	21,62798	21,64304	15,69124	23,30149	20,27575	34,59743	26,34664	23,84222	16,29746	17,91957	25,59123	21,92342	16,90353	14,71126	16,81566	26,36805	17,23178	17,265	13,4777	16,33959	16,8875	8,276484	17,18819	11,74824	19,08232	25,77428	29,41983	18,82854	10,46336	13,42279	24,61338	32,44384	15,85399	31,22749	13,90991	21,39209	12,28089	7,423533	17,52094	17,06842	15,76972	20,89999	17,62109	30,87098	24,42764	15,71936	24,3607	13,47667	18,72341	16,52928	40,5995	14,81004	18,61447	20,12931	29,40388	20,69014	13,96269	18,92	10,26981	14,60544	8,684586	19,3531	20,52346	21,70425	14,75872	18,98783	16,61057	16,59911	17,95763	28,40662	16,17374	14,35441	17,08161	19,5287	16,82568	27,18039	16,89282	13,15014	15,21828	33,30233	45,2393	23,18316	18,23276	9,629615	13,63858	14,72093	20,06154	30,50419	28,40179	22,64589	21,81194	14,56054	18,21045	22,25375	29,76665	30,3739	27,31964	27,2704	27,6769	22,69417	30,89702	29,49755	31,313	12,60596	18,63305	25,78982	16,78934	19,23091	27,92364	19,84237
9/28/2019 3:05:00 AM	10	22,75296	19,87795	29,15596	11,37164	16,34574	35,53775	15,64116	19,63908	41,43941	16,5797	15,76329	30,97618	21,16068	15,95249	17,71372	26,6965	39,20335	41,66846	26,93793	39,8861	40,84507	11,28896	26,86257	29,85735	37,40323	14,17585	40,39042	32,33195	15,35139	38,02774	34,87165	22,35418	35,52718	36,07883	17,37124	31,1392	33,04176	36,31984	60,11993	35,27996	32,92489	36,76268	26,79329	42,30306	31,12491	42,8069	33,52931	16,80586	26,37047	24,10775	22,83702	31,06094	30,13152	28,69426	35,30884	22,09224	29,40076	24,67113	14,11962	24,55252	34,94938	38,13143	16,84323	21,78486	29,22552	34,01242	17,55022	30,15646	41,24537	26,25988	14,08205	32,18951	11,78182	23,24091	24,28693	24,25889	28,07796	31,62266	21,90456	22,9121	23,43467	27,17023	16,09631	16,07365	33,63029	31,66079	33,38605	30,03481	19,59342	37,99472	17,03484	16,76759	13,19801	10,87174	20,22643	25,06161	16,39603	16,67993	18,02912	11,19737	18,19048	17,9684	12,8047	8,135156	17,08106	16,45302	17,03954	13,10303	25,65477	15,06597	10,16039	18,28678	24,10568	15,01575	16,81712	18,2521	19,79153	15,54024	17,97352	11,50068	13,318	21,38284	33,49939	21,78182	28,7165	22,41228	18,11809	19,74007	16,09955	11,80475	13,86052	18,74447	27,01695	17,60327	19,01007	10,68282	28,57482	26,1772	18,43446	13,73183	15,23914	24,36636	17,81236	27,31571	21,71239	10,69629	14,47585	25,06251	26,40114	15,15549	34,62222	24,94204	16,24717	11,52451	19,04026	15,52277	24,54161	23,45802	12,21416	19,14988	16,27128	35,0786	26,38885	14,37907	11,42884	25,45197	15,32176	24,15727	19,32126	29,78946	20,19093	27,8145	20,22837	28,30515	18,8476	16,49225	17,58206	39,33963	21,44645	25,6873	25,69975	23,98465	25,53817	21,36176	30,57064	14,97907	27,84538	20,61443	17,86313	33,29478	29,99109	18,53282
9/28/2019 4:05:00 AM	11	15,53037	28,54775	25,72482	14,98287	12,73693	41,54896	16,32046	24,61007	32,05246	30,91844	15,89302	31,13554	26,57038	15,9967	15,00449	17,62986	40,15135	28,06173	39,90737	37,92488	24,39842	10,07412	13,47653	34,03558	22,43479	23,73238	32,21105	31,5842	34,23395	48,70751	33,58021	34,02555	35,05042	35,05775	40,51565	26,61624	17,72526	32,78646	42,3651	32,50165	32,2773	28,8215	27,66833	34,1063	38,84747	34,60737	39,55841	36,97088	19,37182	21,14818	13,97933	18,90376	26,44901	19,95192	18,1565	20,8888	23,25694	20,9261	19,1065	16,04256	17,15621	31,22002	27,1578	25,66064	22,45434	36,97226	35,41521	26,96445	13,81113	34,7034	13,46886	27,26425	15,41763	19,42328	18,20506	30,96893	19,02292	22,93028	16,81228	21,8605	18,18109	18,73902	17,98782	15,56615	19,58264	24,03446	40,73124	17,1484	20,80626	24,00586	18,00723	17,87059	25,45203	13,65399	21,69465	13,07616	29,8528	17,48798	22,28676	11,1897	14,5928	20,017	13,87406	8,306947	21,98263	23,09239	23,0008	13,37084	27,75385	20,7903	10,49679	15,46626	29,57394	36,70252	17,21872	17,89581	17,67408	9,977205	14,59901	14,49616	13,49269	27,55022	15,84735	21,90118	18,14427	20,62818	22,9349	15,83202	15,27106	12,0899	24,43503	18,24312	21,84302	15,7809	14,48234	14,01359	26,45046	15,39049	17,11462	16,27252	14,30827	13,55839	10,04746	37,4484	20,97142	11,51594	15,25157	32,05308	47,34789	37,23269	27,22121	21,17347	31,77926	16,77698	14,41444	13,21376	22,80172	25,98151	11,94698	29,12951	26,015	27,65079	29,96318	25,12461	20,71798	13,76368	14,07894	28,15354	28,81017	28,96476	33,53276	18,77853	21,41896	26,11233	31,86802	15,78159	28,33278	20,51172	36,04457	52,55022	21,83141	18,278	31,18901	28,64956	32,36993	12,30092	23,53144	18,94715	19,17157	19,19678	25,92763	38,38425
9/28/2019 5:05:00 AM	12	16,36004	22,48266	26,94207	26,8339	12,66648	41,69817	16,90325	30,32742	24,75768	30,23901	19,48255	36,07233	21,35292	28,63022	21,25352	14,36326	24,51115	24,46818	34,80797	34,11583	29,38888	12,42105	11,60588	31,98856	21,14494	24,58782	21,18514	35,40299	36,55069	48,35095	49,21039	28,1	30,11922	36,32081	28,04017	23,36076	27,47741	41,93821	42,84743	38,93602	38,30053	34,44884	31,90312	31,02592	25,04849	34,2879	31,94325	30,95973	23,5349	24,92063	18,40103	26,3876	24,26883	24,05601	22,83993	29,34136	22,47562	20,9201	16,51256	18,10504	18,38804	29,13428	25,89854	31,032	35,90793	40,20951	34,14408	24,41528	31,42146	19,36568	21,72953	30,44243	11,67385	26,48686	25,79417	24,19706	31,20268	37,49793	16,75218	14,65607	25,02128	29,94813	16,34111	16,31611	23,53538	32,48031	19,84527	27,26701	24,65621	36,84447	24,03929	21,21305	25,3717	10,53334	20,32141	24,68875	22,07166	16,1515	16,77588	12,28669	19,57076	23,90294	18,10027	9,591069	38,15235	12,49406	14,21163	12,50173	22,53716	19,19409	11,02005	14,57062	30,46239	15,33336	16,40059	16,39188	33,07478	9,511771	11,59925	9,509906	14,72535	21,13713	26,46849	22,6968	22,18301	29,48697	30,47739	14,98687	16,16683	11,84882	20,24964	27,23862	17,66965	23,96752	15,35899	15,11853	23,92476	25,02024	13,79165	14,99903	15,4635	23,75062	7,479139	37,01288	28,19449	11,19398	16,2049	17,97621	17,72947	39,08391	19,87463	24,69248	16,04429	29,19651	17,07035	17,89912	19,43199	29,28445	11,94035	37,03132	34,24084	34,54044	14,13289	25,94289	17,64058	23,97761	10,11708	16,67081	20,4501	17,64983	22,33761	30,96866	26,16891	24,32071	21,44224	17,05847	34,13441	27,20098	38,4708	38,96828	21,61969	18,89824	25,98772	32,2268	26,25594	34,26794	13,31669	25,95988	22,54455	29,4858	24,83988	26,47236
9/28/2019 6:05:00 AM	13	17,4321	23,57545	27,46187	12,46415	12,87011	41,3237	19,70857	23,07844	24,79222	24,0453	18,21031	25,81876	22,10095	26,88784	20,75611	17,39425	36,37578	44,38046	28,55224	31,0836	19,65455	9,512875	12,50104	19,88423	37,69411	16,30747	43,38611	17,87654	34,3846	49,57726	48,73128	36,03841	20,25841	37,37462	34,50045	19,0951	23,99571	22,10468	32,56625	27,50926	30,48298	36,29863	13,89858	29,58051	30,41908	33,70282	33,99564	29,88823	21,59138	30,88894	14,95158	19,31186	23,7768	20,78982	30,76184	22,41441	15,42516	33,63568	28,64114	15,82138	30,95415	34,0576	13,21694	28,21529	36,33731	23,74593	24,66332	27,81443	17,3403	31,67579	12,60209	19,20348	11,40584	31,46918	28,37201	39,77316	36,11861	28,24512	29,56005	15,14803	30,91014	18,1862	23,57261	14,91193	18,1527	35,47704	34,12854	23,17176	33,48619	29,4239	26,08629	19,39123	17,77492	12,97518	13,61882	15,53472	19,16826	16,78292	32,66399	13,13177	28,29092	22,98526	14,49637	12,33954	35,08939	12,95832	24,54604	13,3247	28,22655	15,4242	11,56443	23,34266	34,40464	33,3627	15,93702	29,71236	37,48287	19,50397	19,01809	6,662797	14,80279	17,07794	30,26511	23,0656	18,46796	15,79057	23,49428	16,12048	31,94821	12,26549	25,79369	23,22233	28,12169	17,1455	15,79638	10,89322	29,26918	28,03527	18,14904	16,53128	15,14167	21,83964	9,550798	23,48489	25,70893	11,1439	16,52382	39,53795	27,67746	28,65592	51,38158	23,32097	18,29141	21,62253	18,74406	20,08821	24,28327	23,46782	15,89826	22,81581	16,68152	41,93585	36,90995	23,68542	27,28068	26,1057	35,07771	28,28015	19,08136	26,74665	21,14922	21,12214	25,4597	37,27731	33,30984	17,88779	29,31131	25,69263	21,09603	34,51896	33,00985	24,4677	42,7265	25,87443	26,43388	13,85541	28,18206	24,335	29,25281	20,66506	31,17278	23,63243
9/28/2019 7:05:00 AM	14	24,57291	26,51152	28,07299	13,05647	13,81113	36,10618	18,88456	28,13709	26,85296	23,509	31,54897	26,15516	27,38907	27,59221	16,11959	21,74742	26,3418	36,55877	29,02251	40,53478	22,11552	19,32527	15,73504	29,78697	33,78461	30,7367	23,15001	26,1173	25,90904	51,38699	33,85091	45,05451	34,45513	37,62461	20,61602	29,35966	28,73011	49,86516	42,71531	44,11687	42,31826	37,08596	28,16956	44,77551	34,49796	36,66563	26,87051	14,37915	17,72298	19,08861	16,5482	20,27555	25,01913	29,52711	19,119	15,96672	25,69436	38,123	28,76279	30,77973	19,50362	25,46978	12,82259	36,24337	37,22079	36,68697	25,82118	35,90068	27,16726	32,77817	12,30921	25,54632	13,29514	27,4062	26,31072	38,53082	17,67828	31,50931	30,72806	22,39943	22,75848	25,86055	17,00645	15,43048	41,84696	24,55038	21,05106	31,65492	38,6814	30,79893	19,38813	23,56985	12,48135	23,97913	13,60749	17,25077	29,77751	18,03617	19,35096	18,45166	16,07786	19,00807	15,41736	10,54556	18,616	26,4564	17,9626	20,24122	29,30717	19,36195	11,76268	14,62927	44,92678	33,77362	16,79626	17,6137	37,41089	17,01557	17,56908	6,622735	15,46177	32,65017	24,38896	23,51204	19,24749	17,63491	18,90853	15,78816	26,89924	12,49081	26,6856	20,27402	38,77383	22,7321	14,98577	11,8082	17,38547	27,09038	20,42648	17,29201	8,72244	20,24183	6,765929	25,65581	21,88557	11,9103	16,98096	26,98456	17,30168	29,93866	30,33999	15,56283	27,69134	20,16979	27,36986	13,9966	26,64456	27,05964	19,48421	20,10382	17,30431	44,79803	40,00663	17,7542	15,98033	11,09092	11,56326	21,96024	32,87323	21,27701	35,63363	31,15785	29,02548	17,89546	20,78477	17,97918	25,15294	22,64638	42,59781	39,02534	33,34439	14,99019	25,35857	23,09323	31,30105	13,82999	16,67074	23,04632	18,60418	32,56155	30,85061	18,68051
9/28/2019 8:05:00 AM	15	18,3399	21,75716	32,69438	21,4316	13,30135	48,66124	19,35062	18,88436	37,81409	20,39836	21,01044	46,30264	22,24041	31,38878	17,10979	18,94369	24,35849	39,78476	44,48649	35,03606	18,43557	11,71903	13,22288	24,40443	20,00719	21,93648	43,30225	36,39541	35,30884	45,44437	40,44479	44,1657	33,1641	46,95223	21,51263	26,04816	35,52174	44,5812	28,89043	53,83143	41,71489	46,65002	17,57067	35,38158	31,25518	33,56308	20,8763	33,3765	26,18424	21,77049	17,01861	19,57242	35,35727	28,40082	24,03307	21,98829	29,31511	26,70777	18,19256	18,49456	19,12536	38,38307	28,75552	30,57997	48,67741	33,86909	19,90778	40,7912	37,05979	26,61873	34,30275	38,53608	12,756	27,52051	25,28508	46,91652	44,60633	20,43559	29,35662	37,8815	34,5108	21,2853	20,06887	19,50245	31,58854	34,51847	33,22592	40,6308	20,53396	30,72571	19,18117	28,89016	15,97087	14,02789	12,97821	11,92446	37,64326	19,5832	20,46675	13,02975	17,30576	18,66725	24,40381	10,41542	32,64277	14,08101	15,72799	20,81918	26,47035	25,66348	12,43762	13,75622	19,30088	31,58101	17,97642	17,94893	23,79856	16,011	16,58633	5,918711	18,67243	29,60502	40,99304	30,11473	19,20735	17,60403	24,25122	23,28035	37,08706	12,87888	19,96387	24,24092	34,77778	22,90313	16,28178	11,84903	17,67435	19,76763	14,73862	14,64412	8,644659	21,11938	10,12758	22,56271	33,57862	11,56015	26,56375	20,16889	24,55971	19,92982	42,55056	15,74692	17,13887	13,64535	17,87474	14,86192	24,47212	32,8174	13,4357	19,36181	17,36434	39,28721	16,53742	25,97791	16,72704	19,4331	17,8699	14,50245	37,35563	27,70363	29,17904	20,72012	22,43266	31,78783	23,23283	31,16919	30,41639	39,78932	23,23912	44,43322	35,67155	17,63649	26,56264	26,00346	40,15778	21,21353	15,06362	31,7984	19,93901	24,46528	50,0648	29,27857
9/28/2019 9:05:00 AM	16	18,55237	25,06031	35,63494	17,09321	14,70594	46,16815	20,40292	20,01547	32,15413	33,43598	20,99905	27,33332	29,59459	22,05915	16,48838	16,79391	44,86993	47,34423	47,27267	37,39935	23,69854	7,99196	12,03042	20,1434	26,6659	29,69862	33,84028	23,76547	17,93428	39,49306	50,78325	40,54515	32,20284	40,36713	21,86209	20,16205	39,88298	45,11005	55,23721	18,77493	40,44119	18,92525	26,05361	38,2186	38,50416	37,27433	28,12487	12,8594	17,79979	20,56532	17,11912	22,57108	25,31609	27,19296	33,95108	20,72854	24,51039	24,71651	19,15955	23,16548	21,1888	25,48395	13,04273	35,73849	31,40715	30,17731	20,87313	35,04021	25,51835	29,58942	10,91346	20,12441	13,09026	24,7735	34,14429	32,97406	24,70636	21,79321	33,98686	31,10942	19,72362	31,14078	18,47418	17,03139	19,16142	29,84402	36,63688	20,70589	33,16941	30,20895	24,94833	26,18776	25,38648	23,88063	14,49402	25,17877	20,61257	19,21661	20,96099	13,38652	20,22173	19,52414	20,62914	10,72171	37,20518	13,80644	15,78871	22,95183	22,90693	17,9787	12,30548	23,35364	34,7505	27,83951	17,26065	17,34727	16,37842	9,828968	14,00151	5,629974	18,06788	20,01948	25,02259	30,12724	30,07578	32,47685	19,47467	15,71121	26,7276	21,02274	14,70152	18,2914	18,84961	17,65273	20,78871	12,49862	20,65581	27,02144	16,13512	14,65683	7,164152	21,36909	6,894754	24,52552	23,43536	12,31999	18,19573	25,34013	33,01351	28,1545	32,69397	32,15366	32,67863	16,02329	20,39753	37,24366	23,27648	18,30426	15,48319	11,93972	33,16797	16,15599	15,86773	14,11362	10,00062	13,98714	34,51087	17,19766	39,69559	24,42543	37,3653	21,27439	23,27331	30,80266	31,66175	22,43804	31,13072	30,91711	23,44946	36,94753	26,26664	27,25623	36,13589	32,15635	48,38666	17,48038	21,6389	38,43903	31,63469	31,16096	36,02544	33,97948
9/28/2019 10:05:00 AM	17	22,08451	22,152	36,20428	15,96858	14,08778	49,74546	19,23609	20,34027	28,26598	40,85654	35,0974	35,61132	26,88584	17,25278	34,94073	16,04664	31,07959	25,17925	35,16516	29,97451	22,88593	8,23407	18,49145	13,37319	37,1245	27,85678	35,63557	30,58425	38,79179	53,55244	40,85924	44,74138	42,61674	48,93464	32,17527	32,76802	43,30639	39,54161	47,27875	33,59077	50,12351	31,96286	39,8995	26,8149	33,24638	37,6264	34,04115	16,50476	25,67122	25,56013	22,42264	24,61338	27,07809	37,15967	21,87873	20,97197	18,41263	38,06705	28,73612	34,82773	26,46365	36,87749	14,66996	43,45781	29,91013	31,34125	19,80852	34,53201	21,0856	40,96534	29,4887	36,35913	13,11885	22,11407	29,11189	44,49366	30,01803	20,3898	21,44099	20,59965	22,92461	32,91632	18,71954	18,09184	45,20992	29,51343	22,73859	26,51166	25,76688	22,69991	21,2672	26,13243	15,3871	9,093239	9,215777	7,476721	20,3431	19,6129	27,99804	20,76985	27,07408	19,78076	34,89797	11,98925	20,47255	15,06134	16,02827	21,02226	31,74403	29,7105	12,7361	14,04627	26,18638	19,1896	17,45828	19,35974	16,29103	13,45456	9,754503	5,609319	22,96536	21,35569	24,91386	29,46356	29,79042	29,71837	18,62491	16,4852	18,34742	23,93996	38,02533	27,64002	20,10465	39,50417	15,72406	19,46839	29,73827	17,32703	19,69876	26,42013	7,295396	11,72524	16,15163	31,46455	30,53562	12,76076	18,27807	32,47279	24,28299	28,95536	34,19401	15,41197	22,98581	32,09418	22,96336	28,15602	37,85554	27,25678	17,05018	11,71322	17,26148	41,37012	30,4481	14,12501	28,52413	20,09035	13,04377	16,19957	32,76235	26,63635	35,72454	20,48768	24,54244	23,22233	33,09192	28,32774	47,61627	33,48958	20,28107	47,3807	37,0222	17,78211	28,08687	24,93479	34,08433	18,58961	21,0617	28,52682	22,12167	26,13761	53,86286	30,44955
9/28/2019 11:05:00 AM	18	18,89554	21,59151	41,02108	16,25628	19,50141	34,70228	22,48722	22,19724	39,0625	20,22111	45,05353	35,89827	46,05624	29,02375	35,64062	27,04092	33,98776	44,58533	29,91794	27,32524	28,40608	12,25678	15,6565	31,97322	40,53141	22,90444	35,42959	26,26686	18,63513	54,88256	28,7585	42,02097	34,87635	38,20561	28,58809	29,81149	44,53642	34,42881	66,06592	25,8743	45,05975	20,4615	43,07823	44,11693	32,68824	39,18229	33,38687	36,2864	19,3904	21,23632	18,45705	22,68802	30,80197	30,37336	22,66488	20,71556	35,85184	39,18967	25,021	30,644	22,30776	32,92337	27,91321	47,08714	39,58823	30,60041	27,3135	44,14394	10,07522	19,94059	13,10952	21,94352	15,0467	26,31783	29,10554	46,26464	43,0535	31,39478	34,57428	22,69894	21,11544	29,43247	33,83786	17,58607	24,85633	35,67432	40,23044	32,86237	21,982	28,46389	33,65592	19,50597	10,95097	9,511494	20,77172	8,873302	27,97379	31,51359	22,1589	17,90375	33,20837	26,20572	25,60345	11,37088	33,21315	14,74684	21,45509	17,93939	26,28564	19,3145	12,66212	15,48616	34,46322	21,51657	17,5335	26,29345	24,53264	6,948497	9,73917	7,32724	15,98696	28,48785	24,51888	31,2192	20,63882	24,11168	24,8794	16,13478	30,97149	12,24642	19,79982	19,88098	25,25261	19,0214	21,09396	13,00647	20,75389	37,81388	16,20696	17,69638	7,172856	7,326068	8,735495	26,94305	24,52662	14,06892	21,13071	29,58741	26,90692	41,05445	39,25135	34,75983	21,56782	26,44162	14,54168	15,49438	25,4117	14,75236	17,56818	12,01578	16,60705	21,13651	39,51501	28,49829	15,44547	7,347135	16,14783	12,79081	26,58163	26,40211	30,54301	24,20328	31,5145	18,35586	24,68405	32,7886	36,17106	23,46209	23,87454	42,04301	30,9308	30,60372	46,95803	34,65131	30,30559	23,00467	31,50385	25,5267	23,95011	34,10271	32,10778	32,62986
9/28/2019 12:05:00 PM	19	19,12999	33,40048	32,9729	16,12131	14,91117	45,71294	21,83957	33,40275	54,8716	18,82971	38,05717	27,38278	30,7494	17,89277	18,38542	22,01212	42,3642	41,30527	45,05353	42,03112	31,87086	23,76409	15,71452	22,59871	43,42368	31,53467	27,05211	35,91097	43,85748	54,43903	41,12774	47,79579	39,34302	41,07987	42,59919	24,95151	35,22685	45,60048	50,5631	43,26454	49,5812	45,04255	35,74429	45,23278	17,29561	28,78336	30,93411	16,56941	24,3665	32,42056	18,79731	27,18709	28,02864	49,28949	21,77311	16,49107	25,57976	36,17355	23,99439	23,07071	21,63579	28,73874	28,6772	39,98985	47,74018	33,0991	37,61598	34,14049	12,52031	31,52644	15,33019	28,5463	19,73068	29,23125	22,23482	37,42629	19,85183	28,33244	24,40691	19,2401	36,75882	25,07841	25,45949	21,33918	28,52876	30,97175	21,83901	44,63189	29,54817	30,28826	26,56969	31,48893	12,69024	8,157189	7,943192	7,870455	22,94588	20,94089	27,6253	13,8704	23,38052	20,82525	20,92244	12,11663	35,47538	20,87001	17,30044	16,40356	45,21207	23,86315	13,71615	14,40691	19,43772	15,3288	26,36155	27,73949	31,94229	12,79875	30,97902	15,45459	24,39241	28,32263	19,31318	46,94781	34,63887	32,19158	37,3548	16,05044	17,76055	25,78568	20,16806	22,14716	19,78103	18,23946	17,33595	12,41656	30,96202	29,07881	15,41411	18,32214	38,15125	7,284897	9,3033	18,7185	24,54389	12,95922	18,12673	20,88493	25,06991	23,99778	18,72486	31,01763	22,75006	15,38669	28,96352	31,42573	18,59914	19,33204	13,79179	11,41792	29,24182	38,90528	16,27335	28,54049	16,10418	11,89566	11,9391	19,06685	22,84172	37,62544	45,46786	22,36848	27,11262	38,67899	30,10562	30,3009	37,91377	32,63035	30,17614	28,57793	42,68333	32,39348	38,95695	32,68602	49,05159	25,08331	28,10324	31,65216	30,25911	27,3222	54,87954	22,82853
9/28/2019 1:05:00 PM	20	26,83287	35,30442	35,71038	20,27762	15,39546	46,80703	28,32429	40,66804	38,16369	18,88435	25,59682	43,35268	25,22381	25,36777	23,46617	19,97133	52,92745	28,72251	40,93964	36,64891	24,16349	22,49226	15,56725	15,62327	36,83438	30,47773	44,93085	22,1234	36,75805	47,78107	46,04119	47,71158	43,32816	38,63126	29,71679	29,59348	49,13897	36,5748	61,1369	46,87846	47,48218	40,29233	42,50132	25,40216	30,93777	24,75478	30,87547	34,99931	25,87326	30,19701	20,04946	25,50143	33,21003	34,04807	26,62944	36,6411	32,88656	32,35439	29,79588	39,77592	35,93032	34,51923	30,3639	31,16255	54,42922	32,068	34,92229	33,68073	33,2952	36,8817	9,495399	22,6711	19,88105	25,4358	49,90468	46,44093	27,23689	25,63633	34,88471	22,27288	29,85529	28,30549	29,70794	23,99978	21,70811	26,80405	33,49346	37,34706	37,72057	30,02231	28,63817	33,67754	15,93771	7,463045	20,13774	21,71323	23,13585	22,99963	46,50931	18,01759	39,17896	24,13441	21,22548	15,80301	26,04381	22,39749	20,76219	22,23986	34,4907	17,714	16,44742	15,4242	36,52791	31,18244	17,18902	42,59698	26,33151	6,616656	24,0712	5,493618	17,57322	25,99104	20,64869	40,1278	19,37742	19,43247	21,35852	16,05603	19,05221	24,71533	14,91967	21,41053	19,40443	31,55235	16,87162	15,453	19,61497	28,0026	19,0127	18,5034	21,20331	17,52701	5,961953	16,39595	37,45288	20,23886	31,32446	28,16071	24,11728	34,95601	41,28932	17,45213	33,36083	35,61547	24,31532	16,42953	28,95412	20,20432	11,54385	10,33744	33,08874	32,54111	27,78936	27,61101	8,858727	7,032288	8,07409	13,16575	32,70661	35,20572	56,02578	39,60716	34,83615	30,17656	26,17822	23,47204	29,72052	40,54343	39,38646	42,79586	37,67863	18,15588	35,19218	35,83865	52,46056	19,25619	33,25024	33,98064	35,5763	34,96754	45,34131	31,18507
9/28/2019 2:05:00 PM	21	28,27048	36,95375	33,28602	22,12595	17,07449	49,49899	22,14232	31,63427	36,96223	18,95903	45,13533	34,5307	29,2671	37,17686	19,02658	32,34134	38,96475	48,59376	48,53691	40,50578	26,30015	23,51315	8,944242	24,19119	41,34174	32,15172	39,32982	39,61346	28,33658	55,09013	32,29961	35,85993	29,57526	39,02547	41,4048	30,24957	40,52816	43,53441	66,50705	40,92279	52,81811	43,48392	35,35264	33,76582	37,5811	39,6906	24,8215	20,1825	31,02986	39,46219	20,67114	30,10113	46,67358	33,52744	36,13028	20,91498	22,26425	27,64949	39,0147	24,08433	26,60988	27,16139	16,09741	43,08252	39,64544	33,2197	35,60461	30,3413	24,28948	33,54761	16,90381	19,57601	17,61729	22,59629	40,84521	41,85469	26,81366	23,71263	38,70372	22,28932	21,73561	34,00359	20,77987	23,99218	23,4011	33,68859	37,8679	44,75789	35,20033	42,65031	41,7575	33,52004	26,14832	15,4836	12,89228	8,546573	26,58191	24,45989	21,7287	15,30753	31,77374	19,66346	33,3886	12,16671	20,07156	14,48186	17,58089	26,90388	37,36572	24,94806	16,86305	14,61725	25,32597	15,59053	16,40508	26,10611	12,63712	11,64284	8,942446	6,130084	18,35053	37,4875	33,73832	29,97133	20,14105	28,00177	25,92071	16,32398	18,63948	19,31905	35,29593	31,53549	24,86599	20,60165	16,68421	12,55913	38,80471	27,35667	15,46018	14,33625	6,816561	13,07236	7,474165	16,19895	30,79099	15,99152	26,95664	34,24693	21,20828	20,76695	37,98816	22,72891	30,04663	20,89626	13,77556	27,14025	36,48521	26,62439	12,33802	11,60298	33,73217	34,87408	27,88392	14,2774	41,80523	19,43558	12,66261	20,70678	25,23597	24,85992	30,27859	25,95615	33,09212	36,06052	30,82767	24,37348	35,85917	35,48056	39,06251	48,67941	37,56556	24,88865	48,104	34,20901	44,61338	36,21463	22,45255	39,09738	30,8372	27,05025	45,63523	22,94471
9/28/2019 3:05:00 PM	22	26,45591	36,68069	40,91346	17,39528	17,14454	48,71153	26,33621	24,92277	57,36572	33,71021	45,61768	31,63275	48,11547	29,26137	22,24428	30,37501	33,58623	38,65164	31,21415	32,35411	35,36499	19,22669	10,37425	7,264795	32,71572	34,79899	39,61172	28,05841	28,93789	54,16417	45,4385	52,80407	30,69781	36,59006	40,88894	23,63637	39,80182	45,27671	61,06203	37,59388	34,61871	35,01797	45,43753	46,97178	32,42767	27,22937	32,41587	33,53111	22,97621	32,64209	20,5055	26,52741	57,43154	34,2859	25,48236	18,05309	25,65906	41,07745	23,83448	32,16491	22,90506	32,23365	31,77139	39,1847	47,83371	34,38661	28,37071	40,08199	9,143044	13,1136	19,51073	10,3746	16,75999	25,82553	42,1799	45,34275	41,39361	25,63612	46,59186	32,52349	42,17147	26,82471	31,65769	31,41233	21,84544	38,42017	38,57765	26,33145	22,78901	34,18836	40,90462	35,53527	11,26292	10,76322	16,28992	6,639934	29,81985	41,4687	22,98733	17,31702	30,72841	20,80902	23,93968	12,67387	21,24351	15,75756	17,9682	17,77223	29,48456	30,33467	14,17924	13,96821	19,21143	25,44658	26,0188	19,71396	9,107606	6,133954	31,09568	5,008289	19,10526	39,62719	35,16848	31,08187	21,1278	23,46389	36,73919	16,571	19,75899	28,55355	40,32301	28,76638	20,41287	18,9115	21,77201	15,92714	18,35951	24,6388	20,92679	17,3262	6,889782	9,701938	5,872846	15,16903	32,21914	25,37115	25,58632	22,98125	21,2748	16,68152	28,93312	18,47128	16,04733	17,92751	29,18511	33,42569	22,50767	18,46327	11,4899	17,73154	30,55296	26,07462	16,68656	14,1036	15,62548	14,99772	18,47991	6,937376	33,33927	27,39487	30,39166	39,3426	32,10482	32,82687	31,39969	27,76594	40,08746	42,79613	42,35902	45,81689	32,18508	21,15295	34,2135	36,15026	42,83702	31,87652	25,60393	44,66111	21,68746	28,57821	34,73882	26,8607
9/28/2019 4:05:00 PM	23	30,29896	25,09595	39,00171	24,72701	22,40868	50,10314	27,16615	34,56164	52,92579	20,18423	34,39689	28,73377	27,20629	21,1019	33,05896	23,74247	34,2921	49,58678	50,00386	40,42178	15,97653	20,4577	11,31314	28,80049	48,40435	27,02856	45,3306	28,02906	47,15275	42,66364	44,70207	47,60493	43,10324	44,88956	31,30589	42,07373	34,85847	41,22271	50,61076	43,09834	38,83088	43,67684	36,15834	43,4889	39,10381	25,23541	29,51591	33,44392	27,81644	27,53012	22,10502	27,18937	36,91071	34,847	35,81758	25,36687	21,50931	39,62554	29,73254	20,8256	29,93439	38,26446	27,56824	35,60035	36,4982	41,78583	27,33284	36,1868	26,52775	26,48133	11,33953	29,81427	22,60541	27,51015	39,23602	46,14162	33,80547	32,38568	37,53122	29,74228	42,21644	29,00869	27,29837	30,63412	29,77046	33,35834	25,71336	40,79984	26,56927	27,7446	23,49815	26,82561	14,73275	6,942418	10,25247	6,247997	27,39708	30,71245	25,04849	15,66168	32,0988	22,29567	17,93366	12,38008	38,21134	15,99248	18,2865	21,56575	24,3491	17,29961	14,01042	18,57558	35,00483	16,33938	17,25119	30,60829	27,3957	12,86479	8,447379	5,053119	20,74651	24,87815	29,9216	42,03912	31,69954	28,59403	28,47452	34,44298	18,2224	24,14981	32,48696	21,31673	20,74084	19,24514	17,16505	14,67065	19,62001	29,02603	27,02006	16,5547	6,636551	13,98113	5,724539	19,84202	30,084	15,31084	24,04219	25,02611	47,3298	25,99836	35,63198	17,32614	21,29987	30,53292	20,60269	27,6434	25,02604	23,7777	12,17914	12,50532	31,88731	43,54263	17,80732	12,01633	17,08285	12,62213	11,92453	11,98007	35,98771	29,80396	39,26379	42,00584	34,99413	36,05701	31,84474	34,48255	34,74255	42,90831	51,52007	57,6012	44,52497	22,38313	38,73949	33,08024	40,09595	24,73184	29,46066	34,4092	34,40001	32,11871	49,25391	36,59635
9/28/2019 5:05:00 PM	24	23,63658	25,43588	41,35699	31,58032	23,75435	51,21312	25,12765	40,20936	33,54498	34,96843	27,39045	41,68739	39,77233	29,24942	23,92587	30,48264	36,59365	50,71357	45,10714	33,93216	11,65119	30,68447	20,61139	33,00737	42,16325	34,48241	50,89073	35,42343	37,36469	44,47308	40,76294	46,86346	39,53325	46,01134	37,97103	26,99665	44,85233	28,93692	51,40142	39,82234	41,81173	35,20723	24,87622	28,74151	30,49624	20,56428	29,29301	23,56833	33,38646	26,1285	21,8721	27,98235	33,36393	31,21934	36,85248	27,05633	19,62664	37,51921	39,16135	34,35719	25,13387	41,40377	26,37226	44,48538	52,18219	41,18652	28,75339	37,68933	19,68426	9,230148	20,91954	22,96447	23,83897	32,20311	47,31467	51,25531	35,89267	24,01877	51,63752	23,50216	27,41337	30,08206	31,64933	22,76359	35,76612	28,662	43,186	36,92963	37,24152	40,64627	43,11277	24,7362	33,54671	25,05692	26,3112	16,30754	32,93567	24,48324	25,59592	20,61547	24,5593	27,7216	23,34059	19,91442	22,65839	29,78711	19,35393	20,34731	44,26034	20,36272	15,16716	14,96007	18,82412	25,00857	23,30191	28,0484	8,629116	7,30272	8,74862	8,459121	20,77551	26,75847	23,39495	42,63	28,48544	31,33731	23,209	21,16877	19,92422	22,39079	30,29323	34,9321	28,22544	24,65248	16,7738	13,6859	27,3068	18,05993	16,50793	23,22461	29,96345	9,649988	5,696218	22,29948	29,04039	14,99385	20,94365	35,63502	41,9599	31,16277	44,02858	34,69586	16,91389	26,0836	13,21618	17,0698	24,71797	18,85714	18,3162	12,08817	42,06094	28,57731	11,97109	12,03381	22,38354	25,12745	7,391828	12,27115	39,89612	36,19129	47,19648	30,03067	45,88176	38,95391	32,3738	25,99746	32,30161	43,14565	35,46074	51,5788	32,00411	23,29134	36,12346	35,60601	52,77126	36,05051	32,27274	38,08389	31,88951	41,20296	48,97008	35,6342
9/28/2019 6:05:00 PM	25	24,38163	34,01283	40,27541	32,823	17,54932	53,94335	24,63044	39,62319	54,67251	25,27734	45,3516	46,74355	29,68114	21,34629	22,3995	29,5003	29,97762	48,61026	45,24612	42,7227	11,80986	18,90915	8,047015	10,95373	38,26626	38,33562	41,65154	35,28756	24,20052	55,08337	51,90865	50,02617	28,06933	49,55785	45,01361	27,86334	45,38855	41,30527	42,65086	31,9009	44,59253	37,68021	32,30009	41,15433	27,86313	22,39272	19,66761	36,37455	38,02649	40,02453	23,07292	37,11531	33,20354	51,58805	39,33722	20,88783	22,98118	43,79545	31,37123	31,01673	37,29637	47,60638	23,34687	36,2509	45,28708	37,63151	37,89264	32,86935	10,05326	31,54544	20,77338	15,44036	22,53184	26,53135	42,93711	54,41251	22,37642	29,06996	36,05362	22,02745	39,35607	33,53442	31,32536	22,87626	25,90994	36,45564	35,97977	30,2408	22,99155	31,67523	29,92463	40,08082	21,75944	11,4745	6,827131	7,048242	26,20724	34,67921	26,42192	15,95076	26,42829	22,7044	32,52299	17,90865	25,55793	19,59556	24,29135	17,67249	38,56135	30,63916	14,40484	14,79284	22,0041	26,96998	17,57302	25,07074	8,858174	18,0754	8,530407	5,046212	25,9565	31,97792	32,35384	44,56669	29,81101	35,21117	30,29916	17,3003	19,30047	18,15374	31,01535	21,91728	30,85579	28,81949	17,97649	12,2907	26,70432	17,95466	25,76709	16,55241	6,726071	8,351085	5,741393	17,72021	40,65753	29,19755	21,30886	26,41924	34,45602	17,76801	42,72954	30,08504	17,16401	31,27881	15,2091	32,89643	17,65238	27,51955	17,85478	11,8826	16,99636	23,25355	24,83194	17,44723	15,79824	6,970878	8,493658	18,41505	27,81464	34,03038	51,97289	34,82952	39,17468	37,11179	35,99449	28,73881	45,46115	33,16196	26,22279	45,43864	46,94767	32,9271	36,31652	33,8217	43,04839	33,86184	37,95694	47,00335	32,26866	29,42211	44,44	31,54696
9/28/2019 7:05:00 PM	26	29,42149	32,38223	44,73737	21,25539	19,08108	32,33829	28,10939	44,39013	31,26098	48,10352	35,99517	37,81209	28,21369	49,15182	32,84414	46,97918	41,67302	40,36154	31,48721	48,47715	32,11249	14,86717	8,908944	6,381659	40,2234	32,98382	46,36798	34,35248	49,30777	26,23404	30,78809	34,39075	28,63084	30,87284	54,02934	43,49201	26,00451	22,35632	52,76484	63,47142	31,50959	55,70236	43,69957	47,35667	34,78249	24,64129	9,372101	20,98502	23,16396	44,53726	46,72054	27,41614	44,90281	40,32148	42,693	26,98303	29,98121	29,00116	32,31549	39,87062	30,36569	44,94873	45,91768	33,4299	63,46194	50,49796	30,1825	22,55989	41,00843	25,84576	9,019396	20,10209	39,29853	45,31927	36,90236	30,58964	35,48422	17,58779	35,51496	29,13337	35,1959	27,12623	49,97872	29,86061	45,48042	41,25925	26,78182	31,81746	37,26742	35,95657	41,28406	27,85505	8,58698	11,94	18,26702	14,83981	23,20471	27,03906	24,20576	27,47762	38,2702	14,847	33,73225	26,12636	17,60472	15,73532	22,81561	27,18861	34,32741	18,33202	21,90933	25,18346	39,22227	36,47844	42,20304	19,5501	13,56626	16,92826	23,93472	9,731916	27,24034	29,71161	27,16056	32,54704	17,82314	17,2947	27,96841	42,03788	15,91553	41,65879	18,39226	22,37857	38,06442	21,30989	16,99775	14,26427	28,59658	22,76719	24,60095	6,969911	17,33705	20,96113	16,46565	9,253081	54,33211	35,6766	21,07621	33,44247	12,65266	23,70413	21,87893	31,43443	49,49404	37,09922	26,98787	28,19746	21,30754	32,68712	27,73535	17,38015	27,60755	15,33916	27,36938	19,55735	13,76285	6,818288	9,914485	17,28131	48,58125	28,08846	29,93908	34,63169	32,65418	34,76058	22,98263	34,04213	28,92407	60,86345	50,56006	41,29877	33,93521	36,85621	38,45567	34,28154	37,99003	44,5394	26,49888	44,6511	22,31757	44,62146	42,28448	27,63863
9/28/2019 8:05:00 PM	27	23,7397	37,07629	44,16024	25,85661	36,28606	53,29665	27,83764	31,82215	55,61326	23,45346	36,75695	49,26096	40,41176	38,61102	29,78669	39,54354	40,99034	28,84277	34,50943	45,05713	10,94075	30,18022	12,58641	33,66505	40,20599	43,57151	43,71098	29,00317	33,17943	56,47926	56,70321	57,24746	27,5047	51,01051	37,35418	44,35158	34,02693	36,23508	60,54037	40,3201	45,4336	54,79803	43,47142	37,76863	33,11464	37,3144	24,24735	31,46483	34,64426	40,49665	22,9443	30,60932	42,4989	53,7449	47,51685	38,17501	29,56903	47,74065	47,17397	31,81325	29,82013	40,46012	34,27388	48,90203	52,27018	40,72917	30,6393	36,56112	26,35796	24,67286	12,22791	21,43091	22,15345	30,0621	44,26386	46,4439	29,36478	37,94271	39,55716	26,48368	27,03388	38,30405	31,05079	29,85086	39,96775	30,72557	38,79435	39,83512	25,57955	36,22375	30,48354	33,84595	30,42634	8,699852	7,319988	11,29794	32,36143	33,18365	33,85265	16,60629	42,36461	27,38382	34,68259	13,22578	39,01636	17,66357	31,15847	23,44344	26,95141	27,4093	14,36616	15,50833	42,4578	41,4497	23,29334	19,02251	18,48965	7,016675	14,60281	5,18243	21,79646	31,95782	26,04933	35,28411	21,29269	32,71296	27,41863	26,99388	19,42985	11,70749	36,24372	22,38257	36,89441	22,47893	16,51408	14,59915	31,92094	29,48642	20,7778	18,77756	27,86514	20,39878	5,645585	9,068439	34,7686	18,77528	27,02794	27,89208	36,23654	26,33683	56,17254	36,05093	45,75975	31,06205	31,99202	35,26775	20,3612	29,87332	26,11585	14,39856	32,20994	27,66626	14,94619	17,62538	21,21256	14,71714	12,08893	6,206897	36,76193	45,10396	37,01895	44,72025	37,42015	32,17368	46,82182	32,52611	45,09678	41,76213	53,29065	55,45631	48,86604	28,81355	41,83176	46,71467	56,76434	45,62452	33,33168	39,31787	41,74873	35,72495	53,17149	26,99644
9/28/2019 9:05:00 PM	28	37,13362	30,76129	53,78238	44,49934	31,85435	58,74917	37,7238	28,69149	56,15682	41,44562	32,77223	49,16418	42,32172	22,03609	37,94478	35,56746	52,52086	50,05437	45,34808	50,74105	11,22824	5,602067	14,42722	6,46386	44,87746	37,95894	49,86723	37,22114	29,40007	60,51171	50,47414	54,07667	40,28832	43,46209	37,42885	36,42027	45,31816	53,68521	56,7412	43,5523	32,12679	24,33521	20,46322	33,55735	15,03412	34,72922	26,83549	36,7546	26,29456	29,5767	32,90154	29,94661	61,20469	41,06909	51,90422	24,87	25,20792	38,60115	44,64861	36,59407	46,55345	34,05069	34,82814	46,57867	44,56807	36,68027	26,48307	47,20021	8,799044	23,20084	8,196358	23,92456	22,20311	37,31101	50,63606	55,94912	29,72868	34,44359	36,03635	25,95339	37,29229	34,65911	33,95716	28,14559	28,80568	36,48195	35,50785	47,36971	39,52275	45,646	24,4907	31,99636	21,01058	10,11826	10,44437	11,58191	30,21373	27,55118	29,59066	20,38351	35,28384	34,89556	19,93479	16,79059	25,2859	29,34247	30,64614	23,28864	30,83851	18,0542	21,15012	14,83415	18,84982	23,26971	17,32165	42,18696	11,22817	5,150448	7,972066	5,939503	28,32664	36,84751	27,01004	46,81208	36,42815	35,61147	25,35519	31,98669	22,05114	13,22475	16,10418	30,44368	24,201	20,2198	17,74923	25,12303	21,09492	19,19651	16,1926	19,82006	11,49833	7,447987	5,649177	14,90951	44,86848	19,62243	22,73894	27,00666	23,77169	25,53782	35,36549	17,64858	16,6257	25,59324	30,59799	33,08714	35,00262	19,11272	12,95867	19,4065	15,42192	33,90211	27,91647	22,45096	14,49505	9,297637	14,68232	30,13015	30,69055	37,82721	39,43813	44,04557	42,90368	37,23793	42,08651	33,08238	40,45984	35,52684	48,08548	58,10966	62,28759	25,41197	49,96822	38,72078	48,14048	39,0232	25,83354	40,8421	39,18477	53,42714	57,67745	34,39794
9/28/2019 10:05:00 PM	29	26,41592	32,33395	43,32691	25,26636	28,7435	57,34996	30,74126	25,38579	51,63813	44,22179	35,43953	48,69688	36,05949	23,16555	27,86099	27,47037	49,41569	28,75891	44,84921	41,71896	13,70137	5,581965	7,768704	11,0141	40,91236	29,4237	50,38282	45,9538	30,556	49,05353	44,81204	48,22233	38,85507	52,4464	37,94505	34,8144	47,95674	36,65099	53,71042	49,85065	55,10218	41,39037	37,18501	37,71489	35,4758	28,18095	30,50881	20,37384	36,38034	42,21258	32,39521	43,17688	40,91588	52,13058	38,59541	30,65491	33,56308	45,04469	35,08718	38,60618	36,85124	42,32683	40,66189	44,70581	54,21522	37,71918	39,16113	40,76606	15,78512	27,14488	8,184059	29,94253	23,29403	28,24257	58,37471	50,16032	40,8372	35,87941	41,63531	24,33473	35,18575	32,85864	29,21785	24,0605	32,27951	51,47484	44,77847	29,43081	27,06482	48,10103	38,67782	34,23326	27,87391	5,91353	7,06558	9,63742	40,31222	31,69748	32,64312	17,08209	38,6859	32,87881	20,39187	12,90541	24,79705	27,07111	28,81652	24,29716	25,55357	26,00637	14,75153	15,35298	31,85925	33,00529	34,51888	26,50973	8,140403	6,891095	19,30944	6,512351	22,49061	26,70231	39,25239	42,20891	28,96033	30,55337	33,37416	22,06551	32,40757	11,93268	36,93386	27,31591	24,29135	30,63861	17,39431	26,88004	28,27317	24,30433	15,62845	22,78964	7,910243	6,197089	9,139727	23,67629	37,88117	28,50125	40,39063	35,86235	32,7361	28,20527	43,95219	45,38897	30,09361	19,90171	21,15571	17,90527	38,87786	18,88159	12,9224	12,48998	16,21498	12,66792	13,16161	20,45825	30,04241	11,46041	11,7651	28,46341	39,33556	31,74652	35,32714	42,66509	43,77431	34,36174	27,08458	34,33846	59,10608	53,88602	34,85653	57,97372	50,9855	32,44764	57,85416	49,63853	47,80525	37,23087	41,60761	49,1581	44,74697	40,66575	48,49284	31,61632
9/28/2019 11:05:00 PM	30	27,60514	32,14689	50,12039	25,61954	29,45271	57,25658	27,97607	25,90662	43,0913	24,87484	43,18938	46,13941	48,23089	23,50671	33,02256	36,84406	45,94061	37,70405	53,25273	46,97254	14,7619	27,44412	10,03647	21,6476	47,98291	41,15364	42,71352	37,53627	30,21793	42,27481	49,27575	49,70878	49,90757	53,00563	39,10803	33,91833	51,05666	54,31007	61,11407	60,91237	51,4481	40,58874	37,61101	33,15871	31,91209	32,77534	22,94009	29,34032	37,35632	41,61583	31,8321	35,29461	43,55486	48,39854	39,89618	42,26549	31,24489	50,78381	42,03554	31,23086	31,49322	38,26198	37,01812	50,47573	32,61605	37,87336	36,61327	51,23266	8,47784	23,77252	11,04181	19,41099	21,852	32,94666	53,37789	44,33487	35,32418	35,63771	38,79049	23,09551	27,96011	40,61761	32,93291	26,38788	37,40336	45,67764	33,07892	41,54621	32,37421	26,71026	36,83763	23,0926	31,98546	12,44626	6,468626	12,06275	34,83809	34,12923	38,80575	17,59601	24,15499	32,65411	33,42072	14,37445	27,0593	18,78992	24,79249	24,30779	24,93624	21,9983	14,97658	17,32206	30,55088	29,43386	17,09494	36,71461	9,742764	15,13532	18,93188	6,405007	22,17513	40,6869	32,36005	36,72227	23,67402	31,64022	30,9498	27,83813	33,59727	13,66366	23,74917	22,62095	25,92811	22,61653	18,13205	15,51282	24,30689	16,81739	19,7056	25,70568	6,29559	10,57043	5,367415	15,60276	41,51934	19,61027	26,22223	29,01111	36,95672	33,00156	20,35229	25,90061	18,16037	23,35481	14,36167	27,34769	32,28883	37,22072	18,10241	11,43146	37,69846	15,82926	22,17017	25,8343	19,35172	6,369363	10,065	16,39754	37,47858	45,80965	56,1037	41,54889	43,61019	47,40765	39,92954	29,54417	42,04976	52,43293	46,44273	58,62041	51,61093	38,57911	46,19233	44,14228	51,61224	31,4803	27,605	47,87806	25,15439	45,69718	52,37151	37,85325
9/29/2019 12:05:00 AM	31	26,22845	29,04627	48,02774	24,83615	20,74049	59,27492	26,77995	35,10403	48,21935	25,63902	36,12145	52,71337	36,93675	35,91533	24,28714	23,5559	34,9417	29,60067	59,7326	49,49554	15,8191	8,192625	12,22079	6,274868	49,89881	45,68696	37,63	30,01492	23,65675	39,832	67,45329	48,61737	40,12758	52,58538	41,61548	42,23911	46,77864	56,72268	62,74163	50,0842	51,06598	46,56954	44,32015	31,483	16,17277	31,737	22,221	22,96204	37,38237	37,87792	34,87062	32,00908	41,89482	64,45522	41,20649	26,35196	30,83423	41,66523	46,60284	31,14631	37,94035	42,7359	22,25395	44,68536	38,70565	36,60823	27,23053	36,45736	20,35263	18,58802	22,18777	13,64584	21,50717	34,23105	46,68608	51,00444	40,41079	42,49364	50,60117	28,05407	30,05506	37,91376	41,26389	29,14104	31,62432	51,38738	36,73789	43,62027	38,012	38,69212	31,49487	32,86818	19,69579	12,44778	6,108186	5,577545	33,30183	39,66118	29,18642	17,73002	31,54986	32,18328	20,86677	13,65682	25,6252	19,66401	25,59399	23,08038	30,58529	33,13336	26,14246	15,35899	25,78194	22,05515	20,83513	18,75546	21,50827	5,080129	19,40138	7,548214	23,3743	30,35125	27,30797	50,20848	30,17047	25,74892	47,65405	24,32872	25,33081	13,42079	26,9255	27,33698	31,60622	26,49239	18,45788	15,67031	25,10824	15,38627	20,06465	14,74373	11,35824	6,229692	5,316853	14,09538	32,63586	17,40454	30,90698	42,42581	29,27781	28,30653	34,56026	19,80451	22,29926	28,9269	25,35291	18,22102	26,47332	20,78256	22,69611	11,58302	15,60034	24,14546	25,5687	16,25843	15,97798	6,522436	16,54571	17,91162	34,94557	44,96422	47,89553	45,75983	45,84936	35,43815	38,7165	28,74606	49,33433	55,20481	36,34553	63,87233	52,6195	41,03739	44,1398	43,12037	45,6002	34,13648	28,39363	51,6807	36,41516	38,8554	57,72692	46,42338
9/29/2019 1:05:00 AM	32	29,75782	34,2412	53,55928	26,44382	27,12575	66,57645	38,36932	26,51166	48,49994	44,29577	46,66612	50,48926	37,19033	44,07631	33,33326	37,0575	46,29282	30,11018	48,20782	46,8484	19,82026	5,546806	7,588487	18,74945	46,3447	44,28969	48,05793	39,59204	38,57448	46,38463	60,24807	55,68296	44,86005	58,34577	46,0847	39,81156	50,0201	58,66359	57,56161	31,12317	47,71365	42,77009	44,8622	41,29753	27,5009	36,48596	7,906099	31,70791	36,25912	33,49194	31,94201	36,95044	42,03257	67,3626	48,43557	41,86706	27,1913	52,97821	32,18094	32,77672	39,68087	38,39543	31,12276	58,72652	57,53468	45,41722	41,91693	37,06233	22,3901	28,90107	10,5542	16,26299	29,54251	32,6539	47,02917	44,50859	27,80179	40,98586	40,14595	23,42072	32,97677	38,73169	36,92694	24,08696	45,38317	38,45187	52,81193	46,20994	27,53551	36,54302	37,99825	35,47918	22,92731	5,575197	14,96311	5,641648	29,46805	38,44344	29,26842	21,33054	36,77249	26,01038	26,42131	23,2396	27,87578	19,62098	20,86456	24,87974	27,37946	21,36446	14,05166	14,56005	37,22377	42,12893	18,0676	28,55072	16,85925	7,409372	13,11644	7,778446	23,09164	27,91446	36,36528	41,44749	24,96395	42,4931	26,06992	25,39201	24,93245	13,148	23,59223	23,6821	24,64826	26,58627	18,26536	21,98428	21,2509	20,13788	16,19709	15,61857	19,22918	19,33756	5,131936	17,17838	34,72107	23,46493	41,55483	35,86476	22,76649	29,23132	19,54279	36,07138	29,50673	28,06131	18,94798	27,37814	34,7078	33,42722	32,77996	23,74523	32,33491	35,55145	13,79138	38,27261	29,98688	9,752155	12,88952	20,76985	49,41706	47,61964	56,56038	45,2732	48,25031	35,17649	30,8209	43,79939	46,22873	56,51677	40,87547	61,21824	52,98291	34,76846	52,3196	54,008	47,57861	35,05892	29,47281	47,89208	35,35395	50,32998	68,22647	44,06133
9/29/2019 2:05:00 AM	33	38,32836	33,95646	59,03107	39,48097	21,95368	63,82681	30,05664	48,83455	42,45821	25,46785	46,80495	39,70021	33,07416	32,62578	36,56658	36,83798	47,43949	42,08556	35,73152	32,30838	10,42074	18,34473	7,864308	6,444587	47,41255	33,33478	42,46685	42,36786	47,94541	62,54857	54,38413	56,87507	43,05973	54,11791	44,99262	38,65211	36,95679	50,18865	54,83608	34,80936	49,6739	26,89883	20,94199	40,39284	26,55366	25,28909	12,67186	32,94575	48,26384	33,34514	29,15734	33,88014	45,86843	68,21964	55,05127	35,62762	38,04065	45,61844	29,67769	28,61351	37,83143	41,08829	31,92764	58,35068	50,69262	41,3771	30,12061	43,8246	8,113187	18,94735	17,22639	13,98762	28,03886	30,4854	57,68989	49,61766	40,49507	42,3456	48,2072	27,23855	37,45765	36,62577	36,25836	24,14332	36,59987	47,63959	44,77024	47,74556	42,51361	34,98792	30,47559	25,50336	13,03327	16,54661	9,753122	13,557	35,10652	29,30392	27,34009	19,03218	32,88524	25,69076	38,84042	13,17473	26,19074	32,05701	26,36004	19,7507	25,76302	24,37991	12,74149	14,67534	25,54328	26,01335	25,94668	31,53591	19,95952	5,055261	10,5591	4,946743	23,55154	28,83358	33,94743	45,5924	26,0293	20,97287	45,34262	25,89226	25,61057	13,13626	29,66899	31,91886	24,54562	34,08744	19,2584	13,96248	23,39792	14,43082	16,49481	15,04283	12,24877	14,53491	4,999171	19,11024	51,67896	33,2034	26,28274	32,79972	21,94277	35,2535	30,67101	29,55018	15,42779	19,08163	13,91924	18,44482	17,79523	24,71292	22,14364	12,46836	25,1595	24,39745	22,61287	19,33998	20,81972	29,88983	12,75247	20,9947	56,75412	38,97111	57,36213	44,998	43,51708	42,41193	46,1466	38,76906	50,27368	48,49801	31,36404	65,22339	61,48956	48,05821	43,36794	48,49635	46,77318	51,81007	30,04325	53,68169	35,57865	52,66772	73,54366	36,07917
9/29/2019 3:05:00 AM	34	34,06706	35,03979	56,27556	44,40816	31,50593	59,933	41,57873	30,02832	45,04082	46,50372	53,30349	47,40178	50,42918	31,18998	34,02112	35,58549	47,03525	45,72337	54,49567	47,53633	33,66766	11,64602	7,57177	22,21091	49,20598	41,29676	46,39479	31,89919	26,71136	54,84246	47,65763	53,51307	34,73772	55,84618	47,97587	47,93097	43,06173	55,66603	68,4259	58,28325	56,40259	35,02963	47,11713	34,53387	27,02303	24,87545	7,255471	24,53919	30,54798	40,72551	34,57539	50,06431	45,30283	62,87758	39,68716	45,07951	32,47092	44,29535	45,17027	37,83882	48,85762	37,89497	30,75611	60,15322	52,72084	48,45208	39,06802	41,0541	23,94403	13,76568	7,193163	7,716693	25,80619	40,23279	51,7316	57,98139	33,32718	37,02911	35,67653	42,42091	44,90965	34,10084	39,81557	24,60579	41,89343	52,15925	42,84966	42,60376	27,36945	41,6878	24,09856	37,74619	17,64962	6,784027	6,043601	5,468958	29,02562	46,73188	41,36315	22,43845	45,19266	32,5934	21,16186	20,25938	25,22423	26,39161	26,26534	25,8421	32,12249	38,90722	19,20866	18,19629	18,14697	35,85523	35,44657	19,09096	7,740108	5,320445	17,90395	8,136052	24,42846	29,44939	49,40311	52,18978	31,76289	25,78312	34,70588	21,73339	32,02151	23,47052	29,13882	24,53698	23,55314	24,95434	17,42263	13,13778	25,69021	35,39774	20,54052	16,39555	31,53895	10,04006	4,975893	24,32375	41,55621	19,34177	25,95629	36,66032	46,31224	34,02409	26,93793	25,20965	18,62296	18,03265	28,24036	32,57694	22,94001	15,01955	11,31576	11,88826	28,90231	30,13111	14,4887	9,322225	22,97787	6,279289	7,007213	14,57656	46,85159	49,77066	44,56634	49,86254	48,06001	48,38176	31,54158	47,38775	57,19836	50,97453	47,97123	63,86845	51,49537	32,33262	47,79358	42,78757	52,64361	40,03344	31,49916	53,20722	35,22416	46,36929	54,11769	43,22661
9/29/2019 4:05:00 AM	35	38,31144	34,93362	66,08415	31,99229	22,71123	60,69423	29,29266	42,06047	58,46748	34,76784	49,92664	41,30167	59,61214	38,63042	40,07661	30,99988	51,32731	55,76502	50,75107	47,54738	21,08726	19,32727	7,99569	5,857647	45,66078	41,21478	47,24421	32,61238	51,09769	51,08406	49,51957	41,35245	45,37806	28,47349	60,4012	10,51455	53,34743	57,97642	59,67192	54,49046	51,33862	54,56399	29,00524	49,68826	16,57141	39,5497	26,25732	28,51735	45,50605	44,24907	33,37914	47,24574	41,12165	21,77166	52,8891	64,96629	41,09858	44,7755	46,72075	38,48897	54,18352	65,79244	56,08574	0	38,15699	63,34432	42,36102	0	11,85808	64,37783	23,00826	63,84449	34,59018	47,60631	59,15485	52,5047	46,04602	35,25289	41,40425	25,36866	29,34689	34,41382	39,43717	46,42421	41,11234	51,62923	44,91124	43,15885	31,74535	38,61593	24,78462	30,4443	3,591954	82,44627	26,30907	55,81606	32,00998	40,33095	29,70954	18,56349	26,7774	34,69648	35,06017	15,84017	32,79081	24,62913	32,57273	20,84632	31,27149	32,40702	17,53108	17,83689	25,54335	96,54772	32,2016	0	15,29461	48,03306	21,15578	53,30999	26,35783	30,91222	43,28209	51,89911	32,24532	26,03758	27,80946	32,89256	19,64895	13,84484	16,22817	23,70662	42,00017	32,1578	16,93144	15,9221	19,63355	45,66969	13,75642	0	24,75671	41,18818	26,06349	74,99966	42,0671	30,65201	26,36307	36,59869	31,01217	40,13214	22,14018	30,11184	25,53955	15,70195	25,19569	25,81441	38,75917	25,3	17,8994	13,79842	13,12016	27,83094	35,41087	11,63655	19,19008	6,526994	12,93138	16,61776	49,07418	38,81887	62,56894	53,09093	52,9613	36,66024	39,60993	44,21861	63,57786	46,74555	48,29886	52,30031	47,4931	49,43247	58,42085	54,97279	48,31359	52,15835	33,18772	52,60873	31,04484	40,37598	64,96146	40,20847
9/29/2019 5:05:00 AM	36	35,50253	34,48021	53,42148	42,98643	22,33705	64,64557	39,19498	47,61362	62,20705	42,8666	34,5611	52,78244	61,3914	30,53202	43,74047	23,96863	53,69032	35,80978	40,87146	39,99067	17,71269	11,58281	7,852427	5,769162	41,83244	48,92594	44,16702	36,65817	41,06736	65,08794	54,35711	71,01396	49,72384	52,66399	47,69445	36,85939	50,27549	60,92093	69,27891	45,65002	56,73617	48,02802	41,13078	49,55674	27,78025	30,49736	22,8777	9,363949	37,59201	36,69119	36,94719	41,90795	52,14074	57,82005	47,46601	44,67894	32,95142	45,76357	46,16214	45,98468	45,15072	44,54963	25,95718	59,49291	58,36738	39,68646	49,38239	44,10064	18,57904	20,16847	9,679695	18,07921	22,16422	42,32849	50,97813	57,2579	29,81101	39,32112	59,83345	24,72991	44,37632	34,15838	47,41172	31,2786	42,71759	45,86208	43,28996	47,17437	44,27118	37,41449	40,98738	35,86373	7,568454	16,21394	13,74503	11,02992	29,59093	36,71986	42,44446	23,65551	40,70665	33,54568	25,18927	14,50293	42,61184	35,5178	29,51031	20,74291	42,81616	22,99051	14,16984	22,33346	30,77441	31,10563	41,05706	24,00724	11,89994	4,956068	26,97398	4,712645	25,29475	31,62895	32,32772	56,62999	43,17591	39,13987	37,95929	22,98215	34,36436	18,50126	22,34603	24,81626	24,52807	40,79658	17,14143	31,22313	23,45898	13,01434	27,83261	25,29364	7,194406	6,100312	4,787868	13,11063	49,80851	27,8047	29,73191	32,80428	21,76938	34,93044	34,11541	34,012	19,98031	21,18721	12,6691	34,06264	40,45736	20,42212	14,66726	16,88806	24,16038	24,375	29,93093	17,05515	8,310606	8,809888	16,18251	10,84197	54,20527	51,28192	50,95208	62,372	52,59967	41,70051	44,68135	45,93059	46,8933	48,68362	49,72472	62,90099	55,72979	45,03213	46,311	46,81525	54,25481	47,22162	35,79728	52,89235	47,88841	50,5676	59,14615	44,3634
9/29/2019 6:05:00 AM	37	11,30775	41,07199	0,03364003	36,71537	0	20,12986	0	23,41084	0,05774757	19,79664	0,1548685	28,99557	0,04883676	27,36033	0,1507239	43,5992	0,04835322	41,05148	0,01934129	22,0814	0,2028763	6,646706	2,709784	34,41749	16,77884	54,33487	0	29,0069	0	26,19039	0	18,21293	0,1050647	23,41001	0,02707781	30,00111	0,1067916	16,30602	0	32,78659	1,558493	29,22117	0	30,98655	4,737787	6,486723	1,11841	10,69118	38,15145	68,49602	9,336456	52,08285	7,336566	58,94155	1,947046	44,93507	26,68083	50,93204	0	63,73267	0	0	0	0	0	0	0	0	0	0	0	0	0	0	0	0	0,02251879	0	0,02099912	0	0	0	0	0	0	0	0	0	0	0	0	0	0	0	0	0	0	0	0	0	0	0	0	0	0	0	0	0	0	0	0	0	0	0	0	0	0	0	0	0	0	0	0	0	0	0	0	0	0	0	0	0	0	0	0	0	0	0	0	0	0	0	0	0	0	0	0	0	0	0	0	0	0	0	0	0	0	0	0	0	0	0	0	0	0	0	0	0	0	0	0	0	0	0	0	0	0	0	0	0	0	0	0	0	0	0	0	0	0	0	0	0
9/29/2019 8:05:00 AM	39	37,36371	54,70697	53,87537	49,22629	30,31071	66,44375	33,49863	37,41359	48,77459	44,32575	33,49477	58,31599	53,72921	26,88122	31,70998	26,65237	42,66578	52,9622	38,39827	39,53367	11,74383	8,906181	9,988118	27,72374	46,75501	42,96903	49,06955	36,76787	26,83073	55,28792	52,94711	57,13107	42,96647	61,9266	53,87371	43,99778	55,10521	51,7644	67,48017	61,00313	53,13876	35,87291	32,43652	48,97663	22,72394	31,04505	17,45925	24,12363	34,34737	48,34666	39,27961	48,86887	44,92167	65,08793	48,80624	43,19117	35,91243	52,36641	49,17565	34,61435	38,87786	43,78799	46,04795	50,61057	53,87807	30,71577	41,59172	50,68993	8,416571	7,387198	9,386052	15,78139	25,72979	51,42863	57,95184	70,90842	39,52691	38,43674	47,78363	40,15093	39,68778	43,71837	28,63472	28,50899	31,54488	37,66095	48,31945	40,78856	37,43507	39,38129	26,08056	35,09381	12,02317	7,493436	6,32778	6,503786	33,48502	43,42866	27,93573	24,36796	41,56464	42,45206	36,87093	18,20713	46,06336	41,5496	23,20105	21,17112	37,10938	27,29892	26,83991	15,03785	32,36068	38,11126	22,02717	36,51427	15,16585	15,83389	6,989804	4,671682	27,86216	44,27332	62,54926	45,02943	45,91023	22,36765	38,55334	39,60488	37,78245	11,46738	28,36297	29,04882	45,43394	20,97874	16,87576	12,66164	23,80402	12,80214	18,70925	20,1012	5,955322	8,214662	7,676697	6,035243	47,24704	42,37394	33,43398	41,34616	23,81314	23,9861	31,00076	15,53624	19,96373	25,01437	11,05362	19,19637	19,61829	18,80954	27,14398	13,75767	12,11946	25,58127	10,89295	19,86634	31,08125	6,279704	21,1707	17,06744	50,02106	58,00047	67,48756	56,90649	50,16627	47,38921	40,65698	38,25555	74,99467	55,54286	71,64145	80,25703	68,35593	53,37423	50,07315	51,45039	52,34755	52,39334	48,59645	51,74328	40,3324	48,39336	70,18264	50,23161
9/29/2019 9:05:00 AM	40	40,72924	40,35927	56,99955	30,48057	37,60023	67,86742	39,72487	32,4245	62,58947	42,81084	34,50134	66,12324	49,96692	33,76872	39,48387	30,02638	38,90667	49,21406	46,56443	39,15859	23,51734	7,587657	17,78211	18,4413	49,14352	53,8889	54,56599	32,34099	43,13626	58,2649	40,61975	57,81099	46,89745	65,13194	54,4324	51,00513	54,50701	54,45576	45,66714	57,09052	48,34045	41,18431	24,83685	46,71612	33,25997	31,59931	10,76958	30,75016	43,23076	50,98053	47,70501	38,1145	45,35782	54,13828	57,26044	47,70307	44,56371	56,24959	47,50691	36,82893	36,18749	45,77282	37,19033	52,85491	41,80178	46,77498	39,39075	44,56924	12,83384	24,79844	15,30338	14,30081	30,68143	53,03776	56,40908	64,40292	46,11081	50,54384	56,08194	23,23649	39,19554	51,21131	39,92388	27,45289	26,90781	51,84938	30,81428	36,91665	38,82156	41,6838	26,94421	25,76709	23,82744	7,314393	16,0514	8,06442	45,30822	47,13369	28,60916	34,57215	35,31506	46,18873	23,8561	34,2057	38,84843	20,09098	27,00438	21,17505	46,9791	28,02111	15,17614	15,3755	23,77597	17,41221	31,08601	35,09498	7,134727	4,824961	13,95025	7,198623	26,11164	35,41266	53,11955	53,01185	33,89127	40,76985	33,13743	33,48316	24,43226	17,65618	29,04855	29,49768	25,9701	22,58945	14,33397	13,40621	26,08899	38,99108	37,60154	31,48121	8,12949	11,89648	4,595906	5,846045	34,93922	33,64169	38,13799	35,71839	34,16583	31,02855	27,1352	17,05909	22,74902	22,82314	10,77759	37,4924	22,65763	21,41157	23,95433	15,7119	13,00474	23,14303	10,99649	11,03718	28,41415	8,766646	6,376963	16,45633	49,53491	57,02185	70,54093	54,60163	63,57056	53,72617	49,94205	52,93808	72,40565	60,48236	69,54148	75,40395	67,28304	41,50869	78,17177	58,01311	53,34079	58,38817	45,64939	62,98	44,13704	48,31593	69,14671	47,12561
9/29/2019 10:05:00 AM	41	42,16734	45,57969	61,06053	32,48591	25,77655	65,73656	44,45686	38,82364	47,36213	48,1442	66,73933	62,29852	42,84448	26,90104	32,32551	26,93233	44,88395	55,81192	46,8712	48,52979	19,21274	6,789898	9,610687	8,980507	52,19019	44,59459	45,10278	31,86768	45,03709	59,92843	55,59723	56,26657	50,35505	63,11195	49,42157	52,26445	45,70071	44,7686	72,24166	59,97942	44,09773	49,84789	43,41885	46,88813	31,25047	29,17592	11,89496	30,65311	47,61668	57,09605	48,39585	48,21922	54,36105	59,65297	49,88596	46,35044	38,16064	58,48502	57,96793	38,11174	48,23525	44,94598	38,84657	53,83482	57,01688	32,07767	55,24936	57,31495	23,70849	16,50454	10,73048	8,697365	24,90447	50,73545	58,90895	72,12167	47,72547	44,85294	50,34069	23,09171	44,19229	40,09684	49,74463	28,91205	37,93221	45,83872	48,58387	33,62042	42,87874	40,30194	36,36232	38,50242	22,13404	13,20161	9,506176	13,47225	32,5764	37,45158	30,23465	32,028	33,3008	37,57233	25,23307	16,97385	30,75016	31,41005	24,37031	25,35581	30,03563	23,38238	23,39219	15,24336	16,37834	34,54168	14,7438	17,15504	10,61996	4,715475	11,24351	4,69123	33,19096	43,84802	52,48735	69,30192	46,66977	21,11662	33,52019	22,94402	31,69472	13,10725	30,99035	34,34454	25,36859	20,50467	17,01833	15,67771	26,2011	12,50255	19,07376	22,93435	9,680108	17,73603	4,574215	14,57954	47,02919	38,01752	28,65233	36,76787	41,69513	32,36489	48,01649	16,42607	35,33689	26,88046	21,35948	15,80508	25,78395	15,53776	24,07542	13,27261	26,62516	23,64438	25,48857	27,22348	7,821201	10,24715	13,03064	17,88164	57,37656	57,98154	66,02882	61,1247	57,8525	49,2756	55,11024	44,15278	74,47157	46,07607	56,82051	76,76933	72,01978	51,1716	72,2134	60,78443	49,23699	48,51998	39,56074	56,7937	42,72042	49,17509	73,46009	51,90754
9/29/2019 11:05:00 AM	42	31,89469	49,79133	54,48663	37,53558	24,51046	37,22363	20,77393	41,52119	25,2942	36,55249	31,09368	25,52166	18,44945	18,34459	21,47229	30,38193	16,33677	37,34361	22,71932	14,77378	9,793048	16,10798	17,93393	6,309197	38,43985	46,83949	35,9375	49,02796	19,59584	13,65039	23,13481	39,77171	24,79499	40,79043	19,09683	24,29929	20,14305	29,54037	31,66549	20,48678	14,78075	20,93108	15,70078	6,217465	8,965726	12,46698	12,66779	14,17095	50,89779	38,24851	52,80892	53,21873	45,46758	29,19872	45,30684	54,67493	52,34369	68,98515	58,89237	51,53023	58,34605	23,40055	52,38638	30,39083	55,75341	60,59461	66,07531	35,18491	51,2931	70,89551	59,43309	29,0634	0	0	0	0	22,83902	56,37517	52,90797	47,40351	0,6481405	66,88594	8,756355	54,9292	0,1016109	49,37272	21,68435	42,38921	0,6457229	58,24782	23,7882	67,68996	0	0	0	0	0	0	0	0	0	0	0	0	0	0	0	0	0	0	0	0	0	0	0	0	0	0	0	0	0	0	0	0	0	0	0	0	0	0	0	0	0	0	0	0	0	0	0	0	0	0	0	0	0	0	0	0	0	0	0	0	0	0	0	0	0	0	0	0	0	0	0	0	0	0	0	0	0	0	0	0	0	0	0	0	0	0	0	0	0	0	0	0	0	0	0	0	0	0	0	0
9/29/2019 12:05:00 PM	43	44,73151	42,84724	66,26846	39,39607	41,89192	69,37825	50,27368	43,66158	64,97762	38,56404	58,85521	64,36292	42,58897	33,13156	42,5793	46,91541	46,36839	57,52991	55,46488	38,6392	8,936435	5,02162	12,21554	24,16535	52,75297	47,95452	52,36737	39,90807	32,53779	61,04608	49,19907	67,61356	42,46117	64,64157	39,2508	50,65387	55,33709	56,73463	74,67176	47,3988	56,2978	35,56532	31,49426	43,70781	15,04649	25,23935	16,09417	35,30255	49,34357	55,52084	50,85143	54,88512	58,21253	55,37385	54,75465	50,71646	51,55055	57,10462	54,59811	47,59809	58,06925	38,82737	35,96127	58,39896	46,19038	38,68279	55,8119	60,18305	7,611351	20,10493	21,31528	17,03028	28,32359	51,45634	64,43696	69,9875	35,82843	49,10381	56,7999	32,13984	34,61297	44,2135	31,7095	27,15496	49,96893	53,02229	42,78749	48,95839	35,86096	39,31732	32,79979	26,10612	7,794472	10,2149	6,164485	24,6826	43,4574	36,91175	48,96352	20,46868	37,36267	47,09791	31,64926	16,4995	30,81213	42,63401	22,30666	22,18819	31,48023	44,09082	24,93099	16,40404	23,92739	34,98452	24,62733	17,57764	7,939256	4,631962	7,799997	4,76307	27,2545	32,58372	34,74607	55,88142	29,63742	38,57695	34,09145	23,54187	34,40505	13,61454	33,61656	32,29119	31,05617	19,41354	30,386	20,02059	22,91094	25,89474	13,21501	23,12403	21,84758	14,13496	4,617388	5,680469	51,78776	31,3389	32,69016	33,37181	21,77077	27,06068	20,4914	15,00325	15,00767	22,74978	10,68779	30,37163	27,6807	10,59309	21,42621	10,69097	11,3188	30,88679	12,55298	23,99273	21,4249	5,943924	6,363078	11,7785	65,38909	48,446	72,96059	70,39644	57,82825	49,3109	52,01225	48,43674	71,61327	60,06271	47,46395	82,76373	68,89457	42,20657	80,49278	61,814	63,18219	46,33538	43,65715	66,41903	54,18732	57,67442	74,19202	47,10122
9/29/2019 1:05:00 PM	44	39,54727	47,29934	64,53595	35,35498	39,46805	70,6442	44,04937	40,94248	53,47025	34,75602	54,25198	67,74335	60,44071	28,56992	40,87947	36,00817	51,5784	55,01114	63,62954	48,58897	26,6965	9,571245	9,962421	26,57791	56,44784	60,89142	53,84471	43,17432	40,39167	62,33724	69,43158	63,7413	45,6324	68,76125	54,43447	54,83166	56,2339	51,19537	64,40617	51,99657	44,69924	39,83885	38,37264	47,61391	22,35867	19,21965	7,072145	9,201342	50,51434	55,96444	42,72601	55,50446	63,50257	63,76845	50,31334	45,57878	44,49933	64,38454	44,98853	39,03708	39,25695	50,46447	37,14454	49,96816	50,58528	37,21167	44,45368	52,4334	7,629381	8,566741	8,315651	21,40307	39,41409	51,76082	73,35938	76,6974	49,64185	43,8597	61,41496	25,86076	43,53835	48,01876	38,70779	29,13206	44,70505	48,84291	47,10654	55,9266	29,46466	39,54424	48,9901	34,36782	25,9201	13,44427	14,10857	7,947751	41,88502	45,0458	35,60414	37,62862	34,59763	29,00503	37,47451	21,31065	30,63288	36,08947	35,63245	39,90488	25,87084	37,47928	26,95989	17,21451	17,32344	28,97678	31,57342	24,90129	13,58291	4,591208	21,87092	4,784069	38,40897	28,14282	46,19702	53,59803	38,765	34,0433	46,2031	32,95729	39,07928	12,85243	34,49871	34,02209	32,39431	22,78715	14,86219	11,78714	15,36389	19,75084	18,7585	30,67591	6,120137	13,95674	4,429017	5,638815	48,14089	38,0687	30,32065	48,25176	33,80962	32,47258	34,39953	23,58926	25,53761	15,56304	13,6698	37,51277	22,69065	30,96119	10,00366	13,57006	22,00694	14,91545	22,63214	17,7837	8,250649	14,58817	13,73847	14,55563	53,2079	47,86706	74,30862	68,06035	59,28284	53,37415	42,78591	49,99012	71,78761	55,26049	63,91285	80,32232	73,12955	53,38991	75,47717	61,87057	57,49454	45,53431	47,65094	66,14059	36,88122	48,53552	64,61263	45,63191
9/29/2019 2:05:00 PM	45	37,42616	56,30588	68,4373	30,90759	41,11454	70,6201	48,15249	41,71337	55,69531	43,08418	44,54085	59,92562	42,04742	31,57569	51,81138	35,65761	49,00745	56,04844	50,97438	48,28775	24,89493	6,813592	29,7306	18,41153	57,4352	56,40495	60,44913	38,60818	51,51869	69,28645	58,96048	66,95762	50,35207	67,20533	57,07586	55,45563	53,06587	53,74552	70,71509	63,79773	37,01571	38,21072	23,30653	49,27034	7,103506	19,6799	7,183564	28,52316	61,96273	60,01864	52,83129	45,59288	64,228	71,10301	52,95093	45,2504	39,00061	62,19958	57,96557	36,71488	43,2436	47,26362	36,62958	57,37422	45,79381	38,90978	49,90155	44,88154	7,499722	25,29454	31,39879	19,5497	49,46452	52,19011	60,66977	73,5796	57,62054	49,89363	57,74053	36,12165	43,73971	48,99564	38,44731	27,93345	40,75969	55,65762	41,60374	37,3463	33,16272	45,21981	33,46955	39,25335	18,49594	5,415906	9,327682	12,76373	36,17367	48,27034	49,98425	31,10888	30,92451	30,3498	39,40519	38,06926	34,45797	33,27758	37,50518	41,84433	37,25056	26,12242	32,84793	32,86023	35,28017	30,97418	16,17443	20,85986	6,945597	10,95463	11,63344	4,707948	38,42217	39,04019	37,00044	55,73703	33,27186	39,4782	29,17965	44,62195	37,55706	15,66119	28,47826	26,20013	35,49963	21,96901	15,30663	11,58847	25,31402	16,33165	13,57544	30,10389	6,063564	14,23498	4,647505	11,54972	49,89957	41,20884	37,16229	46,87238	44,5267	28,44537	37,66876	33,03762	14,32285	25,8852	14,87573	40,00602	14,68605	20,75569	10,22961	10,96313	14,67285	32,13915	9,744903	10,9069	32,69915	10,94862	6,939241	5,174279	70,1789	58,0305	70,65063	66,15157	64,47005	53,17881	46,77566	49,76383	68,36374	62,1433	75,8682	80,46385	72,82183	56,58088	66,35238	62,80386	55,78919	58,79276	51,1879	62,20926	43,69868	51,26942	69,96492	51,60898
9/29/2019 3:05:00 PM	46	38,19843	56,32364	68,43618	35,81241	34,34191	75,91042	44,55847	43,52364	64,3348	45,93936	52,50111	69,71969	48,00308	31,27583	54,25564	42,77547	44,93755	36,59724	46,76704	32,11304	8,806021	15,27478	7,265625	31,07014	50,50729	54,83712	52,41054	41,87894	56,47478	64,14558	61,53281	69,83768	47,07656	65,19582	53,82461	59,29024	55,64192	40,93674	51,166	57,81348	45,28992	45,49887	24,70297	44,47343	18,60377	17,15807	6,753356	21,74666	52,12029	60,77352	50,80439	61,79901	54,12675	64,10706	60,00373	49,92588	42,154	55,07468	59,27166	45,25918	47,54456	50,97073	40,77013	54,69688	43,24526	43,22876	56,74381	47,99632	7,438177	15,60428	18,5034	11,99291	28,49027	55,84846	74,30234	75,30477	45,05595	54,54436	63,82094	26,30644	39,54762	41,20268	33,65075	34,81737	54,13235	59,62621	36,69769	43,08404	35,48615	33,14607	29,29563	37,2543	20,69463	5,334605	17,46622	11,91071	44,70346	48,13108	41,38539	51,02363	31,48969	39,30897	45,10776	22,06441	40,08718	39,74532	25,22705	21,37668	39,75762	40,21241	23,93098	31,86526	27,75205	27,93291	14,79181	16,43209	7,07622	6,393402	11,06287	4,802857	37,86852	35,39539	46,22569	50,45964	44,76887	22,91259	35,29267	25,00083	35,3929	12,89028	32,84905	31,92653	19,08018	26,30042	17,16837	18,72092	15,56228	14,89196	18,52938	15,32369	5,676325	6,236806	4,531388	21,82126	44,18628	38,10642	31,21	39,51419	26,27583	35,27548	32,36669	33,12549	23,92373	19,19008	11,14494	23,94079	25,05954	15,08248	19,2191	9,93714	10,40036	20,53962	17,02048	16,73471	9,508181	6,623356	6,230313	17,03988	74,04309	60,54867	66,81704	67,51865	60,55634	54,28333	59,32423	47,00901	75,23335	66,33413	62,9115	79,68756	72,77305	45,13387	80,09953	64,92665	60,12744	58,29644	46,04733	57,66455	48,42099	50,49589	75,88459	45,58681
9/29/2019 4:05:00 PM	47	44,81337	48,4002	71,88412	40,79155	32,1942	70,29695	46,31485	39,32948	61,12352	40,46267	53,89624	68,04122	44,06679	30,29275	36,40508	34,9683	50,02563	51,4423	49,42059	41,11945	17,92061	15,04615	20,59447	11,67122	60,76944	48,78745	58,32726	46,08298	52,7392	67,01178	62,17957	64,35504	52,18766	68,28257	45,5475	44,71955	53,76645	47,01101	62,91771	43,44608	48,21169	40,68068	38,79532	38,25162	23,83476	25,93426	21,85704	9,201897	63,70745	64,8526	49,79132	53,87633	63,72244	75,74257	50,87056	55,01174	43,64183	68,59411	52,95708	50,53292	47,17658	46,49653	48,89589	60,94891	56,68317	40,39898	43,69446	48,9991	12,34327	10,80004	13,77708	23,20009	30,04552	51,56781	62,56017	71,79577	50,44423	51,59413	65,61436	27,19041	47,25471	47,12022	45,7148	40,96782	40,27465	53,38231	45,25226	49,82718	33,89693	40,63619	29,83221	34,19762	19,59895	5,282038	5,813785	5,229609	38,84139	45,772	43,41941	33,72521	35,58832	34,52752	39,72032	17,02669	34,79851	42,23598	34,88789	23,10497	41,01742	40,01852	15,94607	28,51804	28,0922	19,88996	32,72754	17,47037	7,013912	7,635115	10,37142	4,699658	29,65579	30,81738	56,61259	49,91442	39,29398	38,59113	46,04257	25,28618	39,54928	25,72011	38,53138	21,77539	20,54273	28,06546	31,08732	9,584231	15,45583	11,60851	37,07159	19,03383	20,29544	25,78878	4,513083	5,772684	42,18778	37,35163	39,72073	43,98155	20,32079	34,1923	45,93148	17,14523	14,03376	18,35723	15,13125	21,33109	14,73468	20,12371	13,90321	20,98883	10,45203	40,55317	10,5971	8,14821	7,677527	17,08776	11,04878	12,96171	64,4592	54,2222	66,00809	64,68549	64,54942	59,0118	46,03669	44,04862	71,55449	59,66977	60,95008	81,94518	68,25273	56,86008	79,67216	63,51217	61,92059	59,76361	49,30951	62,54559	52,61632	60,69775	69,73897	48,06345
9/29/2019 5:05:00 PM	48	44,87622	57,69749	69,71949	50,16413	37,77485	70,7186	60,74858	43,37111	63,66249	39,33294	58,63361	76,92606	46,08249	29,68522	36,99084	44,97879	45,54224	61,47844	41,3025	41,9706	30,49148	7,211263	8,037896	17,46781	60,92451	50,3853	56,37551	48,09496	41,94594	69,42101	57,8956	61,45729	48,34079	74,05566	45,97141	45,67964	57,08907	60,3029	69,49597	56,49923	47,76609	54,56522	31,98159	44,85853	13,21625	29,21397	18,68597	21,78362	59,06015	62,18349	47,72539	49,65178	70,91555	73,64223	57,79579	40,66492	41,38256	63,86108	60,11336	42,47416	49,26496	45,50018	42,17935	67,91003	59,2155	48,21611	37,95487	48,29783	20,86503	22,44778	7,666542	19,65151	45,36507	51,57784	77,95141	77,00667	48,6066	55,23334	57,91404	30,8984	45,6965	49,36416	38,2923	30,91705	55,14934	51,53557	37,21624	56,73168	28,23849	39,24701	53,3006	40,99456	7,455998	9,536363	10,58362	7,17555	43,10185	50,30531	50,27589	28,07395	44,69241	30,87526	39,85536	17,46028	49,43704	39,76583	24,80396	22,49897	33,01787	43,83828	32,28899	17,04465	28,3075	29,55722	14,36112	17,82535	16,28786	4,531112	6,737331	4,758165	32,44474	41,92708	56,36074	58,64466	40,8495	32,26473	29,87511	18,65723	29,84181	12,97697	48,44579	40,3956	28,46023	20,59454	17,32724	12,96944	14,91013	19,94833	16,57797	18,92297	9,478337	13,59769	4,974305	5,831813	54,37604	24,24424	40,53693	50,27962	26,39714	31,43085	43,4788	29,6951	20,95954	25,79583	15,10679	26,57314	29,55971	18,03237	23,48317	19,26558	10,082	18,39723	15,09664	7,392932	24,4688	15,18126	13,13198	15,04103	59,1568	51,90981	75,25447	67,07021	68,97277	53,57621	54,41569	50,80128	78,80777	60,07384	71,83625	83,8378	74,29868	45,29544	83,924	64,17198	61,07324	54,22186	50,80723	68,89326	47,13065	50,97702	73,11603	48,96966
9/29/2019 6:05:00 PM	49	46,63365	51,00547	62,56328	41,30436	43,47052	67,42773	44,36444	47,06102	58,99937	46,09935	50,11569	72,62122	56,30734	37,45131	51,32059	36,02985	48,88241	60,77242	55,4347	39,19354	9,041708	4,680385	7,492815	17,79372	62,87136	59,25965	61,17472	51,05617	41,42124	66,52188	65,43145	71,87057	55,78215	68,19469	58,84085	49,61207	58,56322	47,7238	70,54296	54,82326	45,16696	41,74879	25,25738	48,59368	7,88731	26,17229	25,82	26,48299	63,38058	62,48134	58,45884	68,40144	65,2466	68,89935	65,05037	56,43554	42,30548	73,47356	61,27571	47,06523	48,18786	44,43654	34,92754	66,34602	54,51171	45,07813	53,12748	51,87355	12,97297	17,51327	20,96168	23,1947	31,0275	58,92726	88,67574	79,08102	47,94223	50,96638	61,27584	27,87149	41,29497	45,147	40,19279	39,47765	45,20025	53,54616	46,74016	56,29212	34,30254	44,0355	41,47325	30,91947	23,30087	7,04099	13,5445	6,987663	41,96611	54,38543	40,90283	31,56395	42,6979	38,80955	52,09363	26,63026	31,91258	46,46967	26,20172	22,79543	36,32909	34,48808	17,31287	19,81964	17,73659	14,44297	14,36581	20,12807	12,14101	4,464661	10,44596	4,610135	30,24328	44,73095	48,12825	56,13353	49,4078	33,67562	33,47722	20,96278	45,99332	17,76608	27,96882	25,74872	32,17168	20,76198	31,39451	10,14989	15,71832	17,56604	26,92978	16,83197	18,27979	12,30334	4,478822	12,47154	56,89621	30,73511	39,78234	44,92057	20,21863	37,6805	34,82178	31,28261	17,36862	27,22756	15,62769	35,1713	17,75779	20,44264	15,16233	9,731502	8,938233	19,29508	9,76763	8,133842	14,10837	6,602979	10,04932	10,78484	63,39972	51,1566	73,26129	73,99915	72,81989	61,64257	51,41434	55,8122	62,94313	70,8879	55,87747	79,74684	83,85913	63,78204	77,51078	67,72878	63,11457	58,76788	58,27594	65,94979	48,33334	61,99561	73,22855	55,54102
9/29/2019 7:05:00 PM	50	42,80905	59,49236	72,17197	61,94686	35,75562	75,43919	47,36682	49,23859	60,81101	45,87671	46,13202	65,25497	57,47837	40,8604	39,39427	35,99594	40,72855	57,17686	44,79104	43,19373	13,85285	12,65625	7,232262	15,92369	57,4102	67,66924	64,91428	50,10313	58,81016	72,81326	73,61558	67,87563	42,48598	74,29267	58,13862	55,37764	57,53031	62,35308	65,41216	43,40773	44,39386	46,29704	42,30617	49,04372	13,79	8,905699	21,33973	34,92685	59,57699	67,77105	58,2995	66,49673	65,6444	77,35128	58,35358	64,0187	42,23676	72,94374	52,75303	55,94324	50,493	48,93415	49,23693	65,44851	53,78522	50,346	48,24298	51,96486	7,308175	21,7459	13,5291	20,921	42,08886	62,25685	65,38137	69,8068	55,12047	54,09455	67,78329	30,12862	44,84983	40,95539	37,09557	29,1333	43,00184	55,29399	46,59192	60,17995	37,22591	49,85999	51,49647	33,76665	16,20779	10,54156	12,22073	6,237497	38,37782	44,14678	43,10117	40,57891	36,99685	49,46555	48,01013	29,90019	46,34547	33,94853	32,27102	24,89128	28,29769	30,89309	39,79927	32,57018	17,22798	28,22738	19,35663	17,5829	6,940692	4,496712	7,607067	6,808825	29,83961	44,74511	49,87262	62,62379	36,48804	28,86073	43,48537	32,7113	46,26684	29,42612	36,53459	24,43157	29,26966	30,65526	25,91312	9,764589	33,46112	22,08181	17,78031	19,66236	27,48446	19,36712	5,018789	5,843971	47,51223	32,04493	31,66487	38,48067	27,82161	30,03205	28,58608	24,91911	17,72374	32,51602	10,58155	33,01303	28,08557	22,31425	14,83097	19,0759	16,63309	9,685151	25,97963	8,023252	9,477163	9,769562	7,702739	16,87189	70,0556	59,36402	79,43772	71,57859	74,1487	57,00756	64,69835	50,59641	78,47875	67,63865	63,69915	79,51932	76,69624	61,03635	75,14761	70,86912	62,30134	59,79663	64,04488	69,86594	51,09188	66,26215	73,98792	51,02647
9/29/2019 8:05:00 PM	51	44,17344	60,98537	66,65678	52,98575	37,13984	77,1189	53,44751	43,82792	69,65249	48,21845	60,86973	68,86002	69,36415	32,69804	60,0945	42,03526	40,80466	54,95413	41,85649	44,70587	9,123081	4,739238	26,08961	20,66023	62,26004	55,54964	59,44352	54,63329	34,44809	67,04632	72,98603	75,40804	58,19449	69,72653	54,1695	56,17643	50,37834	54,3125	70,83722	50,24708	44,38108	49,47033	37,76663	48,99544	10,37432	25,70928	23,81382	14,41907	62,65189	64,29453	48,64072	56,50419	62,75254	71,18527	57,24461	51,42608	37,11304	72,99417	55,59204	45,9174	65,33813	53,03368	46,28835	63,08625	65,04766	47,80891	34,93486	52,179	15,107	18,00087	13,15588	24,41928	30,62956	58,70117	76,08249	76,2458	52,05564	55,12938	66,58994	29,68612	46,04457	48,36671	40,02873	31,35313	45,60469	43,73225	48,30765	57,07524	32,09274	41,49032	46,21111	30,65159	20,85875	7,934695	16,73533	5,220423	39,08681	58,25914	36,10674	39,33749	50,20737	34,37066	44,78048	17,95708	37,79475	49,33252	26,32039	29,84637	33,17121	33,54831	23,86736	24,83159	16,91948	14,63265	13,61433	15,11812	6,762476	7,030284	10,17345	4,754711	40,4003	38,88248	52,93842	55,57125	30,92707	34,10767	34,80708	34,47703	39,51889	28,11098	35,17572	29,39662	31,18631	25,89343	14,95234	9,953443	26,53155	20,54784	27,83875	21,29014	6,087256	10,61195	4,66436	16,48217	60,31334	38,91399	35,17359	37,05611	20,26118	35,48415	34,65704	28,45339	21,55615	17,71482	10,90048	31,89095	18,7194	19,03335	9,137378	17,26735	25,56234	23,69405	9,308065	8,731971	14,23768	6,607054	7,172096	10,88991	70,04331	61,12325	73,93485	73,51334	71,82852	62,85093	61,72939	52,93649	78,08398	63,18868	82,4015	82,84304	79,14699	55,18748	82,11526	68,58913	64,2939	51,64263	59,67162	62,42325	49,12275	59,18325	77,55147	58,91427
9/29/2019 9:05:00 PM	52	47,5393	56,84254	73,32304	43,88394	39,06457	73,4748	57,69403	60,84867	63,65041	48,3533	64,77067	67,46299	50,26174	31,74562	39,371	43,75919	46,38187	54,84306	55,92044	40,52891	16,04782	4,932028	7,02531	18,14351	63,00674	63,35689	65,92445	49,23982	54,49539	71,96053	74,44255	75,93806	55,84687	71,45861	62,45082	56,76904	61,19218	63,50194	77,28098	71,25551	40,46544	44,96173	33,02028	51,6731	21,37365	26,13216	29,65338	19,54589	60,82462	68,3142	54,05968	69,75845	67,7752	62,68187	59,60814	61,8484	51,87818	67,60776	59,09165	42,10234	56,68151	56,04214	51,64595	67,75179	53,24507	42,90147	52,54326	43,85507	19,11755	11,88066	15,05975	34,03535	38,24022	58,66131	81,93628	80,41376	43,33485	50,49472	66,42262	36,77263	47,951	49,22303	43,01801	38,13295	50,63447	44,53506	57,73763	45,86442	41,23937	48,00681	39,74871	45,70237	15,09705	13,21197	12,19966	5,140708	42,9749	56,36143	46,36909	48,81155	46,86319	40,00739	29,79429	21,98455	36,36024	23,82564	29,24473	24,39441	42,53606	42,86355	42,75185	23,15961	27,78769	33,57082	13,82951	26,37938	16,94787	4,691852	11,81988	7,290079	40,68067	43,92068	37,70792	54,39656	28,0312	33,03003	46,4691	27,24055	41,2603	21,61189	24,33196	27,53419	27,68291	19,59342	20,67667	12,91522	14,92043	11,78858	23,80664	18,57759	5,962022	5,876438	5,009671	17,53627	47,87467	33,05904	31,61589	42,34789	28,85057	40,13768	38,37001	29,08094	25,77724	22,5172	16,71778	32,22839	26,42048	21,16303	9,938729	14,21544	9,409054	10,06687	23,54906	8,446067	22,8976	18,92953	6,284952	6,195292	66,14454	51,46454	76,89974	72,41117	64,42426	55,15977	64,37052	55,776	78,94447	77,66329	74,97762	86,8969	86,01231	69,28328	85,55441	72,22494	65,41735	64,57264	55,39767	64,73915	46,8453	65,14009	81,03386	59,27022
9/29/2019 10:05:00 PM	53	44,96782	58,8135	71,95756	42,57129	43,02409	74,3567	52,96903	49,81467	69,42999	52,59803	65,31264	78,79222	53,63783	35,09042	40,28577	50,82215	34,32858	57,82956	40,95449	42,72637	8,704479	27,6613	7,323096	22,07339	62,72601	63,85297	62,21597	55,0746	53,7839	73,05199	72,83668	72,29581	52,42864	75,26477	63,67264	63,48889	51,13222	60,66885	80,29026	51,04976	40,81855	42,92952	35,99194	45,8486	17,91639	28,50389	22,59181	19,11776	57,18599	65,17435	64,29958	67,12969	69,09302	70,00939	61,80461	44,36892	50,54977	67,8913	57,41932	51,67841	66,00775	52,10827	42,60603	65,32183	58,77508	48,79359	54,25818	49,26835	7,768845	31,52217	15,24778	24,64329	34,25625	55,43498	76,09023	75,20765	44,1914	54,31897	73,71969	43,23842	52,58994	55,61817	35,72447	35,26609	42,66412	44,53174	40,49411	53,21632	33,82619	45,31506	34,29895	28,38991	15,40175	5,217312	6,031374	5,85599	52,76712	53,52475	37,0979	22,94893	46,70031	42,80904	31,8951	17,54165	31,45274	41,34498	26,03559	38,09494	36,31424	33,33693	27,09142	21,30651	23,36386	25,01064	15,04559	34,03846	7,705431	4,490772	20,12579	4,618701	32,59257	40,06202	46,09983	57,07463	32,03078	31,02411	46,51483	31,43361	30,07004	20,75776	49,48463	29,75996	25,30712	22,06572	14,83422	12,96647	14,18925	10,70499	12,03291	12,25361	10,08849	22,11835	5,069698	5,704438	47,96585	37,7645	37,8181	54,62492	37,62172	31,61997	28,75352	30,99987	12,54504	21,92322	11,32094	16,75357	24,09428	20,24757	20,06106	17,6997	21,66418	30,51663	8,301284	7,531429	13,15332	6,362318	16,57086	18,26537	64,26462	60,39201	75,97972	74,39606	75,86664	59,01056	60,46254	49,19679	70,98434	73,06243	68,66413	84,31615	85,87872	57,69265	78,88491	72,69397	66,31886	71,47796	66,18638	68,44241	46,79369	58,20492	80,50951	57,58358
9/29/2019 11:05:00 PM	54	0,3536002	0	0,2072972	0	0,2355493	0	0,306145	0	0,1829133	0	0,2848005	0	0,6011688	0	0,1504476	0	0,02258787	0	0,2343059	0	0,1073442	0	1,105631	0	41,32212	55,93369	42,12616	31,85207	40,79886	51,34299	52,66965	53,47812	66,81788	57,95425	45,33668	62,68505	52,69742	57,40579	33,67581	53,18294	49,86019	54,48711	37,68409	43,55135	32,82252	15,39305	16,36384	5,780696	73,43101	64,99572	77,86957	72,88592	81,3398	41,27804	70,60655	57,53967	68,91779	63,07783	69,96354	58,20872	56,36528	42,14937	40,49673	79,30304	45,05933	49,36789	36,01576	47,35867	23,08058	17,31854	7,169334	20,62307	77,5628	83,93512	82,48736	76,7778	72,42704	72,15103	72,36247	55,3429	55,18251	31,74037	51,37054	75,33115	69,50763	56,88322	64,39206	63,64542	69,83498	71,61299	58,72995	36,73865	24,23671	13,75463	11,33096	6,772354	72,67435	56,15032	69,11286	63,5865	66,2348	46,60817	58,9716	60,45508	56,54683	41,31327	54,86909	54,6994	60,28459	62,65652	69,85556	52,52213	35,29253	30,08758	24,75181	17,25754	23,04087	5,354844	5,099195	15,58604	59,77336	44,41617	67,2045	41,39258	51,50006	17,16547	42,63021	41,1296	54,43911	32,20912	37,6988	40,13601	35,77531	17,99389	30,74823	30,84943	32,55049	40,06632	21,52817	12,85671	11,12325	6,430496	21,78796	5,289083	50,91961	41,75564	47,70917	43,10864	47,28842	32,55526	34,34267	31,79799	26,1102	26,97136	15,76978	16,63496	43,78329	12,11912	24,14885	13,74662	38,45753	23,73563	40,58741	9,072654	7,388098	5,132143	15,43076	4,509284	75,70354	32,20298	41,54191	29,11486	45,28423	16,05203	29,91848	39,71513	52,7231	20,21503	26,05907	12,17486	40,62306	33,20161	24,71485	12,3155	24,64895	24,95635	28,17971	33,55271	36,59318	18,71429	28,72327	5,98537
9/30/2019 12:05:00 AM	55	47,31079	69,00379	73,65979	63,50783	36,59358	78,19249	48,30301	52,83447	76,12006	52,85243	63,51778	75,46207	49,79173	61,44514	54,61732	42,68775	46,0005	59,92284	47,21699	49,84975	22,61666	27,01868	18,13674	30,41369	65,20411	67,12589	62,74398	58,328	59,23098	74,82393	70,67474	72,70818	51,8969	74,50294	58,73626	63,48869	49,09828	66,9369	71,38041	60,7388	27,22639	47,71898	29,38882	48,61862	30,94206	23,67188	11,4964	22,18544	61,81325	70,81834	58,04874	70,46792	69,83463	64,50845	48,97685	56,90318	47,08748	75,1242	58,70089	53,58663	60,45722	49,82496	42,31026	71,05176	50,48402	44,65558	49,24321	48,00715	10,94054	14,18228	7,563965	12,84034	32,84054	63,06104	84,09772	84,8689	61,382	52,32635	76,14721	49,43917	51,08194	56,63725	41,95092	47,71338	48,64949	57,61279	53,37568	58,2896	43,42686	41,43892	36,10756	47,473	10,88155	7,652245	9,24189	6,960793	48,48841	54,9176	42,65474	29,6799	43,49021	51,52968	30,18782	19,41948	39,00309	26,88985	30,69511	31,41309	43,00142	38,90632	19,15396	17,76926	23,83849	26,64836	27,69342	29,98881	7,173615	4,722798	23,49601	4,753261	32,01509	42,7207	56,83327	56,34851	40,22802	37,28911	31,43085	21,50075	39,33017	13,76796	17,56079	21,09479	30,39014	23,36594	21,25249	10,46633	21,29815	29,62574	38,14427	12,61404	5,760252	20,52588	6,146801	20,60193	40,64863	41,49881	36,48763	42,91309	19,01145	35,30718	24,51046	28,09419	14,58216	17,58752	14,65351	27,17486	23,50167	26,39907	13,84844	7,375317	9,969676	35,96693	7,703844	14,88575	22,44156	14,17413	14,55066	6,373301	69,91808	65,43027	80,32742	73,28291	71,80067	71,83445	57,22646	62,79012	80,7981	63,96671	69,01698	87,77245	79,72273	64,49603	78,57671	78,15346	66,60222	65,18726	68,62685	72,11938	54,67637	66,26975	75,42854	62,10751
9/30/2019 1:05:00 AM	56	46,18776	64,24403	70,66671	58,39364	37,0879	74,74021	59,00628	64,5151	71,46774	42,8831	65,70403	84,15894	69,89225	47,18798	50,01596	62,8681	48,05185	67,61578	44,80445	40,90137	9,101874	30,92914	7,47824	22,54897	66,92577	69,12197	68,70248	57,80615	49,03335	70,16627	75,58398	72,75504	58,28864	75,29517	62,96965	65,88832	64,05173	67,02869	73,29749	60,06736	47,36489	44,36457	39,90489	42,67587	20,09664	29,01146	16,4191	25,65374	61,2507	69,19139	59,02134	65,2658	59,66623	76,72656	57,17694	54,47792	52,91164	63,6064	59,079	57,41725	53,5943	52,3041	53,35978	63,88443	57,84744	51,52036	53,58553	42,92454	13,18109	20,08289	6,979788	23,55252	40,85779	54,62243	86,59787	83,93686	52,78183	59,87463	72,32468	32,65797	47,08361	48,41733	50,35906	50,17456	37,96814	46,20172	46,30071	57,29953	43,08018	45,75798	28,63077	32,63276	7,305345	13,04612	7,80124	5,096914	51,84689	60,60028	39,44146	38,30025	48,54478	40,30774	43,61572	21,38898	35,7894	46,85843	33,50485	24,45651	52,12898	31,10943	25,10783	17,6883	28,89368	17,84242	28,33941	14,96498	6,646151	5,060235	16,39561	4,501132	38,45007	39,72259	56,0722	55,0094	35,67488	27,40592	48,24146	18,92773	24,89639	24,49154	17,07746	20,60794	20,24384	27,89912	20,93985	13,49	18,41215	23,12417	24,27643	10,7197	9,130197	14,96837	4,535532	19,98032	46,75164	30,15563	41,56381	41,49501	28,07181	31,87286	28,87081	17,95777	13,00135	21,485	12,06399	26,94746	13,09026	17,89982	8,596512	17,35308	16,13685	23,88823	14,22801	20,71604	22,27972	6,370676	19,26855	11,50019	75,75645	66,26064	82,13887	75,11246	77,65121	70,35208	61,83956	63,48081	72,47969	70,76725	71,48142	88,85618	82,91874	51,81318	72,02933	73,00826	71,2813	64,28195	54,60931	76,57757	52,85733	61,84607	74,06596	62,97918
9/30/2019 2:05:00 AM	57	58,65198	62,93803	82,00984	63,47956	56,29455	80,49416	58,15159	51,88716	67,38921	54,99039	49,22028	84,80327	58,61574	40,70581	41,53382	47,2867	39,61959	65,04827	47,50042	46,66328	9,441588	20,40009	11,1488	30,15239	67,02289	72,66509	67,91473	59,68509	64,06789	77,87833	69,04245	67,93759	58,07561	76,20966	65,34498	64,84258	53,33927	61,08607	84,70554	56,48879	36,01984	44,69165	38,6278	52,62095	26,1973	22,82763	24,97452	27,15213	63,7795	71,63924	64,34807	69,66926	62,63014	66,88287	60,47332	51,78554	59,7809	63,56128	61,54103	53,43888	67,3671	59,85046	50,97375	72,32877	44,93251	51,64118	45,81966	65,58694	10,56248	25,06936	13,53248	23,87917	44,38433	69,89901	82,28614	81,87431	57,13266	54,26379	69,84306	36,53881	52,34956	52,24256	41,37792	44,34827	44,29812	56,00091	46,8283	44,77156	44,72688	41,7939	30,03454	44,84237	7,816783	15,46675	15,43933	14,70532	50,69698	60,58237	39,89756	39,56938	42,2047	43,83849	42,73859	28,05164	48,05725	31,48672	32,51996	32,98065	48,92615	41,83549	20,12171	30,96348	15,51462	20,07412	21,43264	14,15624	18,68921	6,906085	31,4459	4,733505	37,76456	41,87776	55,68179	58,71899	35,50295	33,51708	33,4594	19,57663	37,62226	13,19034	27,87722	27,85719	20,66244	34,42432	26,44673	29,49306	26,2185	22,79109	21,28813	12,47051	5,668034	18,96462	4,524205	12,52535	52,71634	34,51087	43,49815	31,6275	21,01555	26,8509	36,64429	23,5731	18,54733	24,09573	10,38966	14,58099	28,02504	12,59008	14,92022	15,05042	24,47709	16,31134	19,97486	22,12057	13,09785	13,23766	8,752212	15,24404	70,45811	71,95824	83,91019	79,39048	79,95454	65,32867	62,63442	63,26848	83,18863	78,52729	73,15297	90,46799	86,65728	67,5735	84,72356	73,40939	71,99284	73,74234	55,92824	73,93774	44,16384	71,4696	71,52644	63,49346
9/30/2019 3:05:00 AM	58	 	 	 	 	 	 	 	 	 	 	 	 	 	 	 	 	 	 	 	 	 	 	 	 	 	 	 	 	 	 	 	 	 	 	 	 	 	 	 	 	 	 	 	 	 	 	 	 	 	 	 	 	 	 	 	 	 	 	 	 	 	 	 	 	 	 	 	 	 	 	 	 	 	 	 	 	 	 	 	 	 	 	 	 	 	 	 	 	 	 	 	 	0	21,72262	0	2,528667	 	 	 	 	 	 	 	 	 	 	 	 	 	 	 	 	1,351266	2,378081	5,475245	28,7118	12,39183	55,76847	14,53795	9,2202	 	 	 	 	 	 	 	 	 	 	 	 	 	 	 	 	0,1903736	52,2762	18,49684	0,1384284	20,78153	72,19144	16,42987	100	 	 	 	 	 	 	 	 	 	 	 	 	 	 	 	 	4,098488	6,56402	1,506894	2,045065	0,2097149	0,154454	0,07708886	93,04128	 	 	 	 	 	 	 	 	 	 	 	 	8,892505	1,522851	0,3023459	0,1588749	9,396827	8,273446	3,805053	19,57995	0,05242872	18,90087	0,192584	84,3567
9/30/2019 4:05:00 AM	59	 	 	 	 	 	 	 	 	 	 	 	 	 	 	 	 	 	 	 	 	 	 	 	 	 	 	 	 	 	 	 	 	 	 	 	 	 	 	 	 	 	 	 	 	 	 	 	 	 	 	 	 	 	 	 	 	 	 	 	 	 	 	 	 	 	 	 	 	 	 	 	 	 	 	 	 	 	 	 	 	 	 	 	 	 	 	 	 	 	 	 	 	 	 	 	0,4634311	 	 	 	 	 	 	 	 	 	 	 	 	 	 	 	 	10,95339	34,52151	11,07517	50,25019	12,02434	9,76604	22,89636	6,229762	 	 	 	 	 	 	 	 	 	 	 	 	 	 	 	 	0,1173602	42,79558	0	48,2168	4,409953	27,36309	15,53479	5,348765	 	 	 	 	 	 	 	 	 	 	 	 	 	 	 	 	18,14462	66,10812	0	37,28621	21,92508	10,06541	15,16295	7,206911	 	 	 	 	 	 	 	 	 	 	 	 	25,43546	55,29655	36,59055	63,13391	33,62739	30,83209	0	37,40025	56,75356	6,788586	12,21264	4,208596
9/30/2019 5:05:00 AM	60	57,36615	58,77632	86,54344	48,33112	40,42261	79,45161	57,99258	49,71609	80,01368	59,66982	71,03669	79,76038	58,56246	53,57019	60,60884	58,77452	39,50811	40,88921	52,7214	44,72397	13,79366	4,954617	16,07738	4,971955	71,22099	75,98074	70,58811	62,14853	52,16961	81,99996	80,08538	76,87302	55,91747	77,56501	62,38713	62,43086	54,28665	70,09319	82,58414	59,25055	48,09896	32,42457	41,37006	44,486	25,84749	7,435623	24,69945	19,36022	59,22283	73,19629	67,68755	67,51643	69,8045	76,563	70,05463	59,98992	60,90268	70,71101	68,3531	49,16487	69,2016	61,1312	46,46089	77,022	63,10374	49,7612	42,00859	49,05124	7,506011	13,07527	12,29257	7,39155	33,44386	62,31204	77,71677	78,56046	58,1049	63,16624	57,98062	35,96064	48,41594	49,25445	43,69142	38,91641	54,19313	54,35482	59,62228	55,92763	44,87401	50,56325	32,974	42,15669	13,45912	7,900295	5,944131	15,26649	42,29346	47,57529	41,30139	34,13634	35,86801	38,78344	37,59401	24,12736	34,82047	23,09164	24,31021	26,97578	35,06687	29,93162	18,67485	15,36714	17,7895	13,97498	18,3142	16,64235	14,65275	4,553907	8,779909	4,574148	38,07382	39,57491	41,52603	66,98615	38,80816	33,85727	47,40039	31,56043	28,68922	15,70188	27,3184	23,16562	23,81237	30,24819	13,64355	14,88837	23,02809	10,2046	16,39589	8,519079	5,524426	5,913463	4,260541	10,53631	51,5411	31,67288	33,60515	38,43895	30,95118	36,5411	36,93641	22,85636	13,83572	34,18	10,05961	20,0918	12,16505	21,4575	8,174943	19,49851	14,29992	16,59579	6,91016	11,69851	18,59693	9,35925	6,356239	5,197903	72,87563	62,00452	84,49181	82,25458	77,21479	72,09093	66,43043	70,99718	69,67411	79,70139	72,39224	89,90149	83,0169	70,60704	86,0778	79,78007	69,12225	70,23161	62,54677	71,27765	46,96065	75,06431	81,8683	69,36658
9/30/2019 6:05:00 AM	61	53,03914	67,11289	83,09054	64,96712	56,63697	77,72865	62,76354	49,89957	76,5739	51,68208	67,61059	74,43344	68,9857	51,24124	59,11921	38,18586	51,66881	59,6406	65,01049	42,21167	9,183729	16,28351	12,24704	28,31047	76,0425	76,17292	70,5649	59,70422	58,19166	81,32929	79,78704	75,16406	61,1323	78,4996	64,24942	66,15371	64,82497	73,15221	89,34337	67,13496	48,60612	52,29057	44,78228	46,60677	30,7318	23,77238	6,557665	8,084035	64,62928	76,6045	70,38414	70,14009	71,12048	79,50681	60,95126	59,53884	55,80011	71,51733	65,50571	58,20417	71,97157	60,42316	46,69395	71,83777	55,64104	57,92737	51,55387	60,32146	8,009435	15,7293	11,17049	13,49428	34,631	62,67435	78,85307	73,55279	61,25372	63,54892	69,61192	47,05799	60,07494	54,59175	45,83382	41,79515	48,9776	50,60255	50,25475	55,755	45,85446	51,61341	35,85143	45,28259	16,64208	15,54142	13,45021	7,302857	44,20127	52,11863	50,52927	34,84901	39,96443	47,73347	56,45233	25,73987	32,73983	39,8566	27,71173	21,22721	45,99615	35,75031	33,41974	17,45089	38,02726	19,16335	12,44578	18,85859	9,877321	6,60367	7,277229	4,68149	41,2779	42,20789	35,97922	60,90759	34,98536	27,46552	47,46187	16,79308	23,92221	18,96165	14,59991	32,89041	25,88784	23,14359	14,52752	10,49528	14,80362	23,51784	31,61956	11,72593	8,643622	8,647975	4,307927	22,50759	44,85335	33,78647	34,75347	36,47954	24,27795	29,49789	36,97746	24,81239	29,91117	38,35061	23,61482	23,24699	13,10179	31,22507	21,19875	16,29068	8,469344	21,58578	9,094208	19,27063	7,324892	5,9241	20,72571	16,31003	72,19241	70,06949	85,47082	80,5372	83,64604	69,34496	70,24978	69,86724	77,99923	82,90963	71,54536	91,78342	86,28205	70,66984	86,61625	75,52595	75,43994	80,02901	57,60666	79,0739	55,28832	61,68056	80,85738	68,10732
9/30/2019 7:05:00 AM	62	59,16018	69,71417	86,8111	61,51705	52,04376	82,97131	63,89907	50,10016	77,2349	54,6196	67,44943	82,42651	66,22176	43,30128	60,30808	52,11539	41,22327	53,79746	54,66692	44,9158	14,43758	10,12703	6,897725	5,171515	74,48158	78,48669	69,75444	61,8312	64,76991	85,23347	79,00448	73,36622	57,40661	78,95135	61,21401	72,82446	63,68963	72,76056	88,47127	67,66814	51,67455	39,66823	37,64651	40,57092	28,36594	24,08806	20,12648	7,806698	64,38143	73,06822	74,63107	66,89392	76,3213	79,91933	71,13187	70,18201	57,43473	75,53072	71,03172	62,50705	76,66218	61,02349	62,35495	71,57922	48,22882	52,19904	49,99586	55,04298	6,865605	24,44608	16,16435	21,53694	35,55054	60,45694	84,55667	77,2494	66,57529	63,56688	72,65639	49,95503	61,38643	52,84856	50,44196	44,5803	43,54146	52,68547	56,43022	54,00551	36,93716	48,44199	36,52181	38,91537	10,51344	22,91197	5,798244	5,296681	49,48173	46,51297	57,34154	24,7248	40,77786	45,23037	44,74559	20,07502	38,08521	23,86798	36,47781	21,7106	25,7367	34,07908	34,49623	16,96017	14,01007	13,73432	16,99056	21,8482	9,928506	5,49417	6,408668	4,675688	40,70554	39,78807	36,67689	62,26315	52,7526	25,68068	38,46624	34,66118	23,51065	13,71705	34,26075	31,05879	41,62909	31,88128	13,99922	10,24432	12,48391	16,2498	15,7434	8,582285	7,21741	16,72393	5,563108	7,834466	51,87941	28,85866	41,90823	40,63142	33,35364	23,84429	35,23506	18,72499	30,88438	20,14319	21,46717	35,841	25,35651	22,70502	22,88586	16,03932	11,7957	17,74356	18,55673	17,62489	7,097977	6,161998	17,23302	13,65288	78,86053	73,00335	83,8617	85,30926	83,44351	70,21696	71,94035	73,00281	77,11891	82,25549	74,59274	87,24973	84,54016	69,0489	81,32944	79,16321	74,19002	75,00048	61,28966	78,47369	55,33791	69,05256	81,74052	66,75716
9/30/2019 8:05:00 AM	63	55,96424	72,00155	81,91825	54,94232	45,50095	81,36046	73,41892	59,99288	78,96117	57,4178	74,24493	82,80352	72,41206	49,61496	53,95647	53,51191	46,06108	63,95124	43,28982	50,18484	9,429015	7,972825	13,15007	14,01988	75,66389	77,7609	78,04217	64,97237	59,17205	82,83674	69,2108	76,72628	57,3061	82,56783	60,56083	62,64879	62,40876	71,61989	87,81056	66,099	40,86974	56,69326	41,09167	38,97456	8,171076	23,40524	6,904428	11,16725	69,01829	74,46881	67,37643	78,02795	66,68324	77,79897	61,98469	59,67203	59,94164	77,85292	68,28879	59,37487	73,1246	61,11123	61,23714	72,41573	57,61081	54,51196	35,66279	52,32267	7,398735	18,34369	15,66202	22,60293	35,86234	65,55965	89,0004	80,75259	63,8014	61,1046	70,18652	40,57547	54,60641	56,66431	39,77551	45,90759	55,3916	55,84735	52,68292	60,54674	31,61507	46,45743	46,19723	37,60168	16,95368	12,53771	14,30565	6,524302	49,57858	48,08266	49,36023	33,99701	43,51901	39,25853	32,05259	20,38904	47,89201	35,26221	31,39741	29,88278	27,92965	22,34803	20,61326	24,39586	14,15361	25,39007	13,11388	26,62792	6,848269	4,434888	10,4483	16,65955	36,80281	35,70154	39,95565	58,52184	51,53452	36,02454	45,55606	18,64666	36,89455	13,67671	14,98722	21,46572	23,99929	31,89068	25,53817	25,00124	15,07454	12,089	15,86	8,49297	5,506397	15,21282	11,02454	26,0302	52,20968	36,83314	31,08961	35,74934	16,50751	30,62009	20,88286	33,58953	27,35694	15,99767	19,35241	19,49575	18,8016	16,07545	22,21692	7,211816	8,592507	22,37891	15,6011	11,36253	12,61832	17,01156	9,576908	5,17193	78,77859	72,42084	85,00126	81,61121	84,13828	73,46037	70,60477	72,33678	80,67091	86,95499	73,02615	93,48275	87,01779	67,37773	79,48421	77,91702	72,93117	75,26132	68,44566	80,61014	56,7682	68,49069	80,63612	69,51896
9/30/2019 9:05:00 AM	64	56,97744	66,00637	82,35466	57,70772	50,70188	81,61382	65,8984	61,69781	77,53738	54,62382	75,08496	83,40076	70,03136	52,60845	51,98172	47,94512	43,12998	61,75944	45,57298	49,29308	22,11919	16,202	10,60055	7,562101	78,77183	78,89085	75,7338	64,94164	51,44024	84,33174	80,5077	76,85622	64,64908	83,8644	67,17638	72,15504	61,32004	75,72556	84,91013	70,22498	52,06301	51,4843	28,02442	47,02462	14,07334	23,27483	28,57157	22,79454	65,70555	82,51092	77,51678	75,00469	77,06441	82,27308	68,38721	70,15756	53,32436	81,46967	70,39361	66,27501	71,31328	65,48112	56,79466	76,07586	59,83996	51,3253	54,61994	51,61093	13,43163	12,94444	6,841014	13,47079	40,16841	66,83107	77,38388	77,32143	67,80884	60,39497	65,53472	36,84502	59,28334	56,12884	46,13471	44,78125	53,32006	55,41225	60,80819	59,39994	39,30426	45,64593	39,07417	32,80083	11,7497	9,628096	11,942	10,09388	53,50022	54,48131	41,61984	30,15501	36,7814	46,30547	61,76497	20,60124	38,50361	25,71259	23,95316	26,90367	38,50686	45,2198	25,89205	35,00166	19,76618	25,29219	25,89053	13,79283	15,13498	4,411472	18,26377	6,931159	36,69927	45,99773	46,34401	65,21739	46,96715	22,20318	51,41206	28,39184	24,16785	13,92297	14,90778	20,42261	41,00969	32,51071	13,73349	10,25945	24,35442	12,63753	10,69263	17,83371	5,463155	13,6048	4,219303	10,66755	45,21593	29,72384	34,41355	42,10766	30,97259	32,46582	18,86011	17,46692	38,25804	22,58573	9,133304	26,47084	12,24504	25,24426	7,150337	7,565206	8,175839	23,60771	22,87453	21,24758	24,33901	20,5647	6,378689	6,150876	76,52043	72,31819	82,36178	85,58321	86,8866	76,55352	74,28086	73,69254	79,3911	84,42647	76,36349	91,24509	84,99454	71,69079	90,5191	79,73405	74,72535	76,07144	60,22726	78,35191	59,54264	63,69461	82,65238	66,2543
9/30/2019 10:05:00 AM	65	60,5227	66,42332	87,433	63,90031	45,97038	83,69053	75,64503	61,51228	78,71601	56,55359	70,55806	85,64808	70,02044	58,96461	50,84887	53,05495	60,04725	45,55474	43,38694	44,82911	18,80354	9,691991	6,721998	11,11378	80,05941	81,0501	74,83968	67,40917	62,59628	86,14252	75,97556	81,85655	69,5816	85,1416	66,9259	69,06921	61,91839	80,27197	88,73502	59,50051	59,04654	48,50533	28,00004	37,87826	29,40387	15,62024	27,37905	8,132044	62,86658	76,81483	73,75753	70,15896	79,41804	80,87568	66,23771	63,70131	49,53333	72,77804	70,76931	66,27066	66,57825	64,13026	52,14108	76,58219	61,8491	43,10767	50,58279	53,35136	10,17421	12,38306	6,588611	7,516164	36,38746	66,47581	71,3501	78,54002	57,77071	68,63721	66,39134	36,34933	48,32345	57,6128	39,62374	49,80707	51,67152	54,12771	56,27694	53,86792	35,15667	48,12784	36,62356	39,03004	28,16022	13,82674	5,669416	13,69564	50,6433	57,38858	60,2683	26,67579	43,13156	41,24116	43,26903	22,71496	40,26518	25,05126	35,24799	21,73222	33,29023	24,18511	21,27245	20,02736	29,72045	12,79302	12,3814	24,3567	10,3143	4,33839	16,37703	4,699727	38,09143	43,38598	47,28524	59,68468	36,16269	42,59402	44,29128	25,90082	19,24811	17,76912	14,53063	20,18499	22,05066	39,72114	14,95337	10,04041	11,04111	9,929681	15,06666	22,75904	5,374669	5,767573	10,53113	11,37662	52,84668	21,95271	32,35246	38,8286	27,31916	35,25454	48,56034	56,19805	14,19022	15,05056	14,10961	13,87717	16,43927	12,59146	23,59928	14,98321	22,09736	16,41875	22,85181	13,36601	17,42796	13,36967	6,18127	8,610259	87,11954	66,02198	85,62396	81,24019	88,77217	72,88371	69,89092	72,89326	82,99892	84,83636	77,12187	94,86814	87,61046	76,94173	83,32594	82,97089	78,61469	74,80093	71,1218	83,06166	53,07949	71,68871	81,77843	70,65214
9/30/2019 11:05:00 AM	66	71,73132	74,64336	91,14707	62,90741	47,69265	84,73468	69,15548	64,77303	83,16547	61,18851	79,94894	87,72373	61,47533	60,37424	57,0946	48,41415	47,68443	63,3419	55,75009	46,33994	29,51917	21,13113	7,127679	32,97428	80,68123	79,56599	75,18216	61,01245	66,19385	89,07279	81,23183	80,88563	68,30093	86,47256	67,17411	73,35495	63,80264	75,35002	91,37841	61,54937	48,76913	54,52879	28,14248	52,3191	10,09843	27,13494	12,25471	25,90875	64,6989	80,57907	79,09988	78,30667	78,62974	79,39807	61,00852	62,76365	50,45901	80,99767	68,21659	58,30101	64,36305	62,64264	60,1336	78,2224	56,19798	45,95705	37,79517	56,62275	7,572599	16,56326	12,5257	17,40046	42,24995	66,65885	77,32048	80,77116	57,31908	63,1681	71,77946	38,24872	53,45449	57,88083	47,18128	42,11048	55,06998	58,36013	58,59078	60,53167	34,55232	45,64497	36,158	38,58574	7,265556	6,754602	5,960087	5,185331	48,78392	55,64663	43,17563	27,59511	34,9716	47,07304	43,50451	18,92994	45,69159	35,07674	35,20163	29,36029	29,11404	32,23032	36,49984	18,04156	12,20394	20,45604	12,31764	22,52189	6,826649	9,439862	15,26615	4,65013	43,22323	43,3707	50,88313	57,4705	38,89996	26,32647	59,39406	41,40838	34,4847	21,63275	19,13089	24,25115	21,57514	30,37515	18,25175	10,64227	13,28512	33,68341	10,3449	8,138263	5,387172	9,041431	4,418863	13,12555	53,20548	24,01705	41,63261	30,31084	22,69473	30,3212	38,64065	18,4623	23,80167	21,01203	27,18819	27,70095	18,55154	15,76723	7,0881	21,39555	18,32947	32,28247	6,05196	15,59724	11,31873	11,99298	6,641661	5,479388	78,22771	70,45023	85,82974	82,16083	90,36017	75,90939	75,57223	75,10444	78,18081	85,57976	79,6022	95,50301	83,68929	77,22349	85,67142	82,46781	72,39563	73,79677	62,7234	81,63318	55,14029	69,20169	82,76299	70,85765
9/30/2019 12:05:00 PM	67	65,4624	73,34017	88,30577	65,67265	61,97854	86,14321	67,52099	66,09528	86,16214	59,45438	80,64497	87,48619	73,40496	46,65099	50,50591	44,44518	52,2541	66,3883	57,28641	50,43911	15,03046	13,17908	19,40671	14,01643	78,39544	83,41636	81,0061	68,67049	64,90183	87,85263	84,0786	79,96864	70,12006	84,69946	64,44877	70,63979	68,09185	79,5396	87,9264	66,70183	51,03663	49,84872	24,85625	41,22984	21,02861	21,7957	9,010626	20,53065	67,30977	84,42453	81,21236	84,26566	81,10792	82,284	72,9206	64,70602	59,93457	75,44685	69,3116	63,08461	77,69701	64,13191	59,16294	78,53773	66,30617	51,74306	46,84226	53,13682	25,27541	17,01522	10,57153	24,92036	44,58278	60,33543	70,61629	83,84028	63,72914	69,0806	79,24508	47,76373	64,30572	58,63576	51,22273	46,29463	62,0946	48,44544	58,24154	58,99759	40,74575	38,17757	47,29995	34,56448	21,70721	22,4444	5,706717	12,84137	43,0486	51,83093	60,59115	28,99197	54,96029	41,03006	45,64759	19,40387	33,74019	37,37104	27,01066	23,95875	31,51014	21,29573	34,1103	25,71231	26,57093	19,02851	24,89328	14,61546	20,56656	4,224207	16,63973	6,221263	45,63328	40,78284	38,55762	58,96219	61,44811	23,38017	33,08438	18,71919	24,94557	37,65156	26,09479	27,57115	19,97679	43,98762	12,99459	10,42654	21,37426	9,733021	23,71069	11,88405	5,396082	8,542357	4,106018	11,58806	56,77131	28,61427	38,02076	41,91921	20,52643	33,8054	38,84145	23,13861	16,23978	11,56768	22,34002	24,26959	19,07051	32,52999	6,772905	17,31232	8,945691	23,96	8,528612	22,47368	11,2576	12,60293	7,354941	7,97918	78,59161	68,79394	81,36798	85,60455	91,2328	75,9621	74,72867	78,58415	81,12034	86,08331	77,49813	96,64333	86,14514	71,62861	82,10751	81,19434	79,41707	78,22447	62,72071	86,77167	58,54927	66,94733	86,60022	70,08835
9/30/2019 1:05:00 PM	68	66,24551	74,12853	86,33608	66,49688	58,23815	86,1142	76,12608	69,58616	84,71189	58,43344	81,52679	86,0867	69,01651	49,04551	66,23059	45,128	45,82532	52,99894	64,23706	52,13432	12,7935	13,41795	6,798258	17,73057	76,45709	82,70329	79,77377	71,52002	66,39961	91,52956	83,21265	81,2927	69,03163	84,66637	73,41084	73,88981	66,37054	77,11691	88,88857	75,17296	36,96604	29,03052	25,11411	44,12819	12,98829	24,11134	14,11935	19,35	68,90203	80,61906	79,23609	82,62634	76,88177	75,41653	64,6928	63,19987	61,78548	78,59699	65,57362	74,73267	81,40135	64,55391	52,17458	82,45634	52,35066	59,40367	38,41795	50,09511	26,41427	22,43086	6,62529	13,48917	50,27824	67,63014	76,17567	77,85719	62,68058	64,60689	69,3406	42,94554	57,45766	55,55897	47,14502	47,84186	55,70575	49,50631	60,31277	58,53973	40,54563	42,1178	49,59066	36,96294	11,32302	5,025005	14,02796	16,80192	53,45594	57,92828	40,21849	28,55721	40,76046	37,39466	53,32373	27,28234	48,6955	35,45735	28,60246	28,31952	37,8755	29,4141	30,60808	19,71672	17,7705	19,1378	11,91472	12,69846	6,68131	4,478131	9,805483	4,6502	50,70423	40,6154	46,50531	61,86534	31,27888	32,16291	34,11686	18,92746	31,11255	18,1909	12,0736	23,29506	20,77703	39,64454	12,62226	10,49687	10,77476	12,66067	9,085779	20,00263	5,453485	6,432222	6,116063	15,11736	57,25941	28,33189	38,70007	35,54832	28,50582	42,45606	44,4599	35,42771	12,28476	26,63	9,155477	13,92967	25,21027	15,99035	6,905255	7,795922	9,247278	10,21704	8,803259	6,38836	9,650821	18,89685	6,222853	7,306932	85,411	66,79433	82,46194	88,0783	95,40348	77,3783	77,82942	76,16207	78,0734	88,34467	76,76495	97,74812	85,74263	78,57552	85,6891	83,77273	66,71372	77,73403	65,56801	86,74202	50,5428	72,74632	83,48074	69,69357
9/30/2019 2:05:00 PM	69	60,74319	74,94282	85,97453	57,21858	49,16066	86,61576	67,37885	63,83641	85,71715	64,60951	81,23562	84,68018	63,81722	58,30044	47,67255	44,48421	48,25929	56,45559	52,73457	49,73413	21,57749	4,786346	11,06094	23,11333	79,4226	83,46009	80,99125	72,389	68,21756	91,34637	78,28899	82,22079	65,81806	85,88438	71,7702	72,06712	66,70487	77,11663	89,1891	70,1432	35,29419	61,01231	27,06178	46,96398	7,294846	27,56092	30,40383	18,0763	66,05431	83,18393	81,44535	80,64021	78,54429	84,21053	68,20209	69,82345	58,4719	81,79612	69,71203	71,37324	63,82419	63,88677	54,5412	80,62024	60,44935	44,83926	48,02664	49,40298	15,85737	18,31351	6,984348	20,3163	45,10541	67,87294	76,27957	80,22001	47,23123	71,88294	72,97484	42,80703	55,73753	61,10183	54,55985	40,5964	47,82203	61,54019	63,70399	52,43156	29,80334	43,70766	48,78695	43,50893	8,910602	10,73359	24,06748	6,374683	49,87871	56,99927	49,41285	27,41773	49,99516	40,5312	38,35149	27,97545	42,29796	33,53553	30,58542	29,19554	40,99823	21,92108	29,85887	28,13481	17,71165	29,63155	11,73726	11,58322	14,10767	4,329755	6,737538	4,80638	40,70596	42,9369	50,71956	61,74508	61,10391	41,89656	34,85805	31,17104	22,31508	16,63061	13,23946	28,21231	25,08724	22,80538	15,31609	10,31616	21,38311	16,29566	9,644744	10,26436	5,436284	11,54965	4,514119	8,015789	46,14798	31,2375	35,35498	38,97706	15,23693	24,71596	39,32644	31,30685	28,29279	22,37186	20,33364	13,33961	28,68383	22,0968	10,4072	10,02749	8,408696	16,9027	7,900987	9,973822	6,844469	6,909539	6,965282	18,93222	79,45084	71,23819	85,14348	87,60811	89,73179	71,08436	76,6011	77,5572	83,32262	89,0145	83,88898	89,72543	88,16417	85,84348	87,87232	83,86923	80,23548	76,7066	62,67614	88,67623	62,96565	69,45168	81,78196	68,85845
9/30/2019 3:05:00 PM	70	65,81075	79,01339	92,12016	65,19508	51,76269	88,14483	71,52264	67,90472	84,28299	61,26188	80,27955	81,80276	63,92519	49,8727	61,47146	44,0042	59,63825	65,07385	44,5135	43,31227	13,05019	4,742414	6,852896	16,71011	80,16289	87,8965	85,32597	72,3863	58,28036	91,32529	85,35098	84,39075	73,89866	87,67808	74,14491	73,78709	71,75391	75,77862	78,33714	67,40413	48,59058	48,88271	33,27579	39,78503	6,669359	16,50662	6,371781	10,46509	67,85636	83,39543	82,12035	79,87028	73,82261	80,91084	69,40533	63,28193	51,758	78,40552	71,1917	69,74732	78,40463	62,7524	59,05455	79,77184	53,59941	49,0741	45,33309	56,84586	7,475686	9,038322	7,02386	23,8791	39,74062	61,85103	81,12629	82,953	56,76316	61,23701	73,20148	38,72009	55,87576	57,01549	57,50504	39,6348	59,50243	56,3054	60,81371	58,39405	40,94276	41,07848	33,47701	38,57075	9,145047	8,843391	11,51767	5,13677	51,13679	55,21635	39,97948	40,33081	49,30875	45,88915	49,24701	21,99146	51,34035	33,38604	31,64125	21,4776	24,72273	47,84283	33,59175	26,70673	11,91686	17,28013	12,66634	12,04355	6,33455	4,234223	8,015306	4,580846	39,05815	43,44199	39,11285	63,87622	55,6927	22,67531	37,82362	23,48102	29,65304	23,1567	16,98303	30,02556	25,8754	31,88405	16,95914	10,01596	10,6844	12,15034	22,64872	7,688715	5,290327	7,191785	4,315388	21,43312	54,02839	32,27156	30,13663	33,49725	27,16886	27,99584	41,64213	12,53923	15,7023	13,86211	9,38412	12,23275	12,28676	9,35027	11,94359	7,472715	8,045217	25,6945	6,659967	17,86644	15,17518	7,615427	6,091124	8,044665	84,6323	73,10787	78,45913	88,94314	94,73212	77,559	80,24115	70,70582	87,20953	88,91164	80,26484	96,72953	83,52171	76,91652	83,84248	84,3348	80,81696	80,67176	66,8429	91,42712	62,06157	70,26656	85,95077	69,66437
9/30/2019 4:05:00 PM	71	61,67455	81,59118	93,83849	61,80323	50,69284	88,92338	71,87093	66,00333	86,23521	62,91998	71,60202	84,80348	70,575	63,01455	64,11333	63,01122	52,63477	50,25772	68,32841	50,69096	8,88318	4,600603	12,18128	6,933162	81,75744	85,30608	86,2241	73,98064	63,12424	91,7678	86,48694	85,78727	69,37113	90,49983	68,76665	73,55064	69,10133	78,05283	88,32493	65,12766	49,56303	45,08131	30,15127	41,79625	12,07069	30,88313	24,17606	8,056684	67,31267	81,80386	79,68778	83,38045	73,32787	82,27717	73,7679	66,35588	54,93472	81,87355	75,26733	63,80803	76,14306	65,26173	57,12783	81,202	54,74261	51,91107	45,80073	53,53654	7,213748	18,94963	6,1334	19,25606	40,50246	67,56258	86,96465	79,71395	55,25399	64,19181	66,54405	37,37822	55,8609	55,37391	47,3564	52,02725	51,97502	47,95971	51,66105	56,34028	38,00633	43,36573	34,55819	35,05824	7,981597	7,040576	13,47577	17,69265	46,26272	52,2313	40,24654	26,35901	42,70813	37,1433	41,49723	25,96617	37,52335	34,22137	22,54794	21,97115	24,91704	38,76368	20,99262	16,13077	36,69077	14,40021	24,73606	11,48693	6,534803	4,003993	8,118162	4,403322	40,99193	46,4973	37,98954	64,70477	37,98526	23,92863	47,63345	24,47862	29,40091	38,87323	15,53893	26,35762	21,21214	22,70854	21,30595	9,591	12,84227	9,336388	8,762779	7,34375	5,335986	9,982111	4,093101	13,63305	57,91639	25,87354	35,644	42,8829	17,55485	26,85732	27,92075	12,85222	12,35688	15,91339	13,27814	12,41821	24,01456	15,00345	10,03357	19,85246	17,67082	27,31363	6,632889	20,79859	10,05954	14,98853	13,41084	4,928576	85,22368	76,33297	77,89851	89,76238	92,70142	71,50559	71,05638	79,3033	86,48092	91,10798	80,37418	97,3783	87,65591	76,31976	84,27193	89,31242	85,03971	76,9782	67,25954	87,3041	50,94523	67,87454	80,51172	68,89886
9/30/2019 5:05:00 PM	72	70,14188	79,06181	91,86837	64,63647	59,73854	87,92578	78,15643	58,91047	76,92847	63,48495	80,66465	82,76856	68,52123	46,30153	55,18526	53,77542	42,56458	53,57959	45,98599	51,05555	8,830889	6,385805	6,628397	4,944602	81,88171	87,48177	90,43414	71,55256	68,25092	94,56931	86,78375	85,37556	70,39934	88,6564	76,09465	73,56729	67,24671	77,68845	88,09612	70,19722	62,64287	34,19817	36,57058	38,29797	27,10606	20,15217	15,64724	21,09811	70,96672	85,47684	82,29449	83,90556	78,54306	76,79722	73,33665	69,28899	63,6227	73,60536	69,9035	64,47157	75,17739	65,29419	59,02403	85,66776	68,16865	53,41782	52,36116	48,47093	11,77249	15,73711	8,945072	13,15084	43,27034	67,90092	80,60705	81,54337	71,04976	65,85718	70,94621	38,6421	54,47053	60,90578	44,05014	43,78717	56,98926	58,5503	58,65744	63,46729	32,87556	46,41661	46,17857	32,63248	15,76067	11,28578	5,843143	4,89749	52,43673	55,96098	48,07948	30,92908	36,93876	44,51019	55,34772	19,5566	42,90319	29,22013	23,21155	28,37526	44,07708	18,92911	25,96327	16,93012	12,64741	11,70397	13,52895	16,06847	6,806614	4,301848	11,56471	4,418448	41,58384	39,99026	47,29519	65,4128	45,21918	25,20163	37,88538	25,24701	16,46628	18,03741	13,16085	20,27714	22,84531	20,13228	21,38228	9,609722	17,68126	14,72411	9,225104	7,515059	7,344304	9,111547	4,476749	12,88496	56,73671	18,0685	36,34387	32,98242	15,56083	31,02598	30,65602	18,09322	11,56333	30,54362	9,554667	14,50224	18,61709	31,66459	16,53432	11,3838	18,74116	18,02442	16,20303	13,3609	7,034498	7,648446	19,54955	5,026663	84,28789	70,33792	88,82633	89,39648	91,99036	77,72064	76,49744	83,62145	86,28723	86,40902	81,81111	97,7973	89,31469	79,46198	92,61128	85,95587	77,19247	77,76035	71,16552	89,56841	58,40373	70,24895	79,97451	70,22471
9/30/2019 6:05:00 PM	73	63,01137	76,68594	91,47305	73,2429	64,82635	89,99027	73,2999	70,9623	83,83475	60,50516	87,06474	83,29252	73,0129	71,3635	66,10004	58,93933	63,92048	55,3424	46,58289	46,39485	10,52532	4,835185	14,74145	5,828636	80,96934	87,324	86,48962	74,46038	65,22375	95,30801	88,49201	89,3138	71,35139	89,19596	74,6511	75,50606	70,24466	77,48107	91,44576	77,07401	49,36007	45,47628	35,09547	45,51579	14,06872	9,616835	25,37958	17,37808	70,84425	88,67968	82,48232	81,81007	82,50146	84,18655	65,12441	73,93761	57,21706	74,82682	61,40692	71,02094	74,03266	64,4474	58,0379	80,70182	50,08076	39,77827	39,4523	57,31411	27,00334	20,05167	23,99923	7,240963	49,28562	67,54456	83,33839	83,87316	55,02259	72,91432	69,9607	44,02472	54,0384	59,08916	40,17227	45,00691	51,44798	49,67009	59,22235	51,92811	34,74249	52,80359	42,91563	37,28138	15,03875	7,874739	10,26187	17,29643	47,37152	54,02506	47,5936	29,48469	35,83968	33,48779	50,31749	22,57909	45,06556	37,52839	24,05704	23,24961	42,66067	26,72572	35,30912	26,52375	11,71212	21,7662	12,75945	18,8206	8,953706	4,20086	7,981322	4,491048	43,855	40,08337	39,78953	62,78687	37,66323	39,34682	36,40031	18,94452	27,16036	14,12425	35,78691	23,22537	24,09262	29,24307	14,24645	9,116793	28,50375	14,4695	17,62192	7,56583	6,63427	7,683948	4,481585	8,059931	48,87592	31,67033	37,81899	29,42426	34,6187	31,47456	34,97038	16,84924	18,57862	18,24098	24,14145	22,05032	11,36239	21,26603	6,311132	16,78548	11,89559	13,35178	10,17676	9,255084	16,17692	5,698153	8,525434	4,958139	90,79921	73,23262	83,81258	90,40651	89,78594	79,92713	79,19756	82,3595	90,2024	90,09581	85,52105	97,73708	88,00226	80,32155	92,47424	88,41029	83,62096	79,48856	73,09627	90,04766	65,15369	72,48412	82,59546	73,07714
9/30/2019 7:05:00 PM	74	65,93501	80,23783	88,51894	74,72039	64,76203	92,08576	79,28735	74,93058	88,52012	66,42124	80,00105	88,23193	79,64536	59,27138	60,16904	55,20032	49,35323	63,84216	50,86429	38,18772	8,663449	7,122983	6,75833	21,97537	84,8519	87,31688	90,70975	76,25083	71,32986	93,18033	85,128	87,90196	70,6067	90,64469	80,01887	75,05865	76,24261	76,54282	97,95341	77,6917	51,89634	44,21198	44,37674	44,93507	35,93633	19,85232	16,09126	7,543518	71,80344	84,33908	81,76337	85,30297	70,12276	85,0755	76,77387	65,45032	58,52979	82,09737	69,04558	68,77087	72,44832	66,61223	57,12706	78,8876	52,8518	51,23482	48,01594	49,61395	18,79953	8,123895	15,7092	17,79102	39,05365	70,87437	80,93115	81,13714	54,97002	68,43461	59,38965	43,65668	59,02747	62,64003	41,80917	52,01453	56,34159	48,49581	62,23558	48,72506	41,13445	30,81966	36,09375	36,06743	10,49776	15,83202	6,345809	6,491767	56,90733	53,80187	49,88956	32,00354	51,14652	50,34366	41,96059	21,16642	37,7846	34,97438	33,61689	20,80135	41,06018	20,08952	37,47223	26,75447	15,24349	21,07469	15,36279	15,82657	6,335239	4,243755	6,533558	4,46176	46,61555	54,87829	37,41939	61,72651	56,67883	26,80884	39,79913	20,12793	16,24503	17,17486	12,94402	23,31565	23,16935	24,60109	12,1692	9,930027	9,96795	22,9798	9,531595	7,667026	5,307457	10,3248	4,425011	5,857096	49,26352	33,79476	33,41091	34,41997	20,02383	39,72626	30,14679	28,93236	21,7899	8,532683	13,57061	11,79667	24,64157	12,93283	6,453981	19,90523	8,231169	22,21465	6,320941	6,546958	9,996408	7,659498	6,139202	5,081993	90,9127	78,78378	90,43745	89,71513	96,80434	79,61415	78,5465	83,90936	88,58422	92,82722	85,69056	98,15714	87,55513	84,92451	92,65052	88,74863	84,36948	82,26363	68,30778	93,62615	55,59711	72,66061	88,50202	70,63765
9/30/2019 8:05:00 PM	75	75,35112	79,30592	95,39574	78,97747	66,03358	92,82936	85,5028	70,42599	90,0391	64,53361	91,64705	93,72259	70,92548	59,56455	65,67033	48,94231	61,37585	66,99374	62,05646	48,49275	10,12213	6,11551	10,2571	21,52395	86,16946	90,82787	90,67045	78,42397	74,15508	93,0821	89,00973	89,22981	74,96167	92,56887	78,28001	75,32964	78,0296	76,18481	90,14058	73,10028	44,11383	34,24348	39,43316	46,67883	34,02893	24,66582	21,31797	23,05234	72,91563	90,77269	84,70995	85,29669	81,78942	83,11506	69,52815	66,98318	59,92754	73,9752	71,48466	74,03335	74,11611	64,22198	70,43166	84,0013	58,97705	49,3788	56,53639	51,51892	7,15103	6,866987	6,316451	10,33923	39,25543	65,75755	84,13953	84,16252	58,96808	67,00445	60,14506	40,92306	57,03092	54,07085	51,18977	48,08038	51,08808	51,70321	52,98491	53,19609	41,86996	34,73889	37,11642	38,20126	6,844124	4,912689	5,447958	4,869584	54,73083	49,03971	50,89439	40,68275	52,44639	39,30454	41,98338	22,36358	42,46698	41,61583	31,8694	20,89232	23,42749	23,68286	37,15725	15,95159	12,48245	16,45239	28,15001	11,1287	6,382627	5,280311	6,523057	4,369129	40,61036	38,40476	52,37683	71,52113	49,06754	42,43037	49,67237	28,17149	16,98566	16,05472	25,37073	20,08572	24,13275	19,87096	11,91955	10,74277	11,57687	8,698676	9,067406	10,38925	5,23251	6,619349	4,315249	14,37666	49,9951	23,20575	29,46556	35,28321	24,9904	22,39991	33,2499	24,52033	38,4411	16,87735	13,1737	16,79377	10,98468	22,31888	6,734085	9,175853	7,858505	20,51524	10,22622	6,044638	19,08771	5,346417	6,077933	4,911997	85,97716	75,1336	87,94672	90,71411	95,87879	75,89841	77,32491	87,3669	90,2062	93,6133	84,01332	99,18063	88,82322	84,1972	92,54483	89,89597	81,53294	82,798	75,70354	95,85959	54,88224	73,02623	79,1116	67,72423
9/30/2019 9:05:00 PM	76	71,72283	78,13847	95,9701	75,34614	66,68291	93,40075	81,13223	68,93555	89,10297	65,13636	80,33992	92,61211	67,91363	63,40076	72,24981	58,19456	53,61412	51,9306	57,53814	45,76985	13,53849	4,714509	20,45694	4,373688	84,04276	93,31365	93,98852	75,81081	71,7348	91,91631	87,87867	88,20285	75,26283	93,36815	75,02825	74,32299	71,53722	78,48463	90,25295	72,90321	50,18865	45,20226	57,77271	44,62382	25,55206	26,08843	26,50324	32,46049	73,06787	86,3954	88,10055	86,26003	77,67297	86,14059	76,65955	70,49306	60,70036	80,30794	80,01202	72,36565	75,07039	71,3771	68,81175	83,752	55,79299	48,00661	47,09493	48,55315	7,03574	10,06472	10,82905	9,704286	45,83023	65,30408	77,58704	80,76764	62,24828	69,60191	74,1787	43,02436	53,9515	59,05374	44,59729	47,11352	56,1886	55,95884	53,6904	50,82049	37,63802	39,92402	35,77503	36,99658	9,222342	6,479125	12,62468	17,35149	56,05776	55,8026	55,43678	30,18264	39,67272	47,36917	52,02034	23,26923	50,45059	31,07703	23,18641	26,09237	24,08039	20,04103	22,26183	28,43349	11,48645	15,81848	11,19916	14,94702	6,498536	4,176545	8,760155	5,221804	44,86793	42,61217	45,86525	58,17239	58,18116	21,65306	36,64602	29,17516	17,24476	17,2887	18,56819	19,94598	22,60113	30,51682	17,24863	10,15715	10,07391	12,72194	18,32532	7,46491	10,02169	10,17455	4,250387	25,10603	50,82939	18,81376	36,48886	30,60435	21,82506	39,27608	32,42463	23,81859	15,99635	13,7509	14,15223	23,20927	20,95815	16,45937	27,19213	9,55232	7,767118	22,43003	12,49095	6,577214	14,5039	6,921351	6,060111	6,379932	85,87119	76,67171	84,20126	92,19275	95,00656	85,09361	82,8201	92,04272	92,62323	92,34382	86,92073	99,42799	92,51631	83,86847	91,31307	91,06032	83,55534	85,91367	70,42483	93,94141	51,83135	74,52048	83,51915	69,59756
9/30/2019 10:05:00 PM	77	75,58169	80,32639	96,19758	77,48377	55,8189	93,57268	79,42936	64,147	89,65379	67,84097	82,4397	91,3914	82,29415	60,97053	61,34796	55,91795	55,42419	59,11928	56,1243	32,06572	21,52237	23,01932	9,972165	21,36329	87,74903	90,57906	93,02436	77,9108	74,28078	94,12536	87,79164	86,97709	77,67876	93,52985	78,47384	79,02367	70,1434	77,14143	92,74059	70,78091	47,77514	43,2034	39,96539	49,51674	26,79446	28,17004	15,38199	7,651345	71,53446	89,54977	84,00724	87,14294	83,16921	88,6908	77,7352	66,44522	61,71613	80,60788	73,86958	67,71158	78,86563	68,45319	72,5755	85,78581	59,93653	47,47064	68,76063	55,12813	9,449394	22,16588	7,169057	7,085127	39,97431	71,01128	82,44267	84,79381	63,65081	70,40485	72,94035	56,67793	62,69223	56,40004	39,04406	50,95497	60,21629	50,04414	55,44603	56,13284	41,78893	43,93919	50,59702	33,3792	7,377322	11,47706	8,16527	5,042965	47,51181	54,91421	51,30988	31,53915	38,99965	37,78328	51,00713	22,48321	49,51184	25,7099	33,74172	21,73153	26,38622	31,64062	23,28035	38,33858	11,90008	12,41048	15,19266	13,37077	14,85632	7,324961	8,090602	4,460516	41,30312	50,12766	44,47585	58,21742	64,21454	26,87665	48,05344	20,37336	16,2728	18,1174	21,59428	20,365	20,64531	31,63593	15,2283	16,95969	11,1153	9,011522	33,8322	7,603821	6,251934	5,495759	4,362843	9,843611	44,20065	19,31822	41,48548	48,33866	20,28977	27,75304	32,08188	13,78716	14,86371	25,82774	10,11722	33,77322	24,33079	16,70715	9,542716	7,328209	7,155587	10,5073	5,924859	5,918849	6,742443	5,468198	9,208044	14,22393	90,68427	80,38931	89,00019	94,06706	97,01323	84,00455	83,89471	87,67297	91,70432	94,34074	89,82393	97,8194	93,07948	88,17757	87,68651	89,16902	86,94469	85,91919	69,45348	95,70132	60,23347	73,29023	78,57829	72,49952
9/30/2019 11:05:00 PM	78	76,22589	80,68613	98,01041	74,22339	65,9757	95,56885	80,43311	65,84496	89,00752	68,07719	88,06008	89,39447	76,93807	54,98674	59,41244	66,11524	53,31468	49,9991	50,17662	40,89468	26,06468	4,758165	21,55456	24,90889	87,88199	90,3724	94,86502	80,24972	72,45123	96,12669	88,91059	89,48131	76,54578	94,5881	74,17849	80,67619	79,45534	83,11921	89,6748	79,07204	56,42228	48,8472	45,4356	40,42191	12,8333	15,95671	15,46889	18,94065	69,90668	88,14102	82,47036	84,85336	82,22791	89,65559	72,38223	66,70757	65,70141	80,81931	80,64774	72,37815	82,1701	69,41693	72,75137	81,47796	67,3418	54,41789	61,48956	52,47908	6,675371	17,03394	6,355411	7,054253	44,49671	66,00063	81,0885	81,12138	57,29049	67,23772	66,52182	41,99781	60,83485	63,87476	43,4873	52,86058	63,36158	54,16591	67,27923	52,5918	39,14912	37,12878	41,53838	32,25077	11,68028	6,873411	13,0247	5,048975	47,7792	56,2051	62,34409	35,28307	51,28605	53,00177	45,24985	27,12526	48,96027	24,67417	36,15709	27,54179	24,55882	31,64547	29,72093	19,8919	15,69283	20,81483	11,93192	10,75548	6,413712	5,862967	7,847246	4,398901	46,87003	53,96372	48,22198	72,25735	48,65633	22,5907	39,69634	27,71089	18,19083	22,63725	18,96703	25,12089	27,73341	27,61328	12,90396	17,02151	9,11783	11,44811	17,65916	17,50905	8,780117	20,39753	4,302954	5,454382	63,26094	21,35493	32,44288	32,17818	31,39617	43,28885	31,40673	12,90872	40,20183	16,64656	21,19764	17,47023	17,60299	22,03381	18,28961	18,78205	10,2102	17,34941	14,23588	6,09009	9,507833	5,44554	5,888457	19,742	92,2869	84,01069	89,25501	95,34318	97,04948	86,57322	82,32379	93,05655	95,21407	95,44666	91,02551	99,58652	94,34592	90,71915	94,07279	86,87493	83,41637	84,40553	72,11276	94,77488	58,09364	67,32448	83,5731	75,77827
10/1/2019 12:05:00 AM	79	75,81358	80,58908	96,44459	76,48264	69,34074	95,59212	87,67635	77,89533	91,44714	67,69865	85,01182	95,8082	79,96042	57,83883	63,92332	63,66931	57,0749	54,57429	62,48874	47,38451	10,48015	4,453608	6,57445	9,747391	88,6256	91,11227	94,20914	78,43219	76,55684	93,76685	90,32646	94,24521	72,34962	94,32506	78,81045	83,85948	80,29164	76,71323	90,21386	76,86581	51,2739	40,50219	51,75545	47,07429	21,84516	25,62044	33,68162	7,458209	74,92955	89,9797	85,68151	86,34892	86,83481	88,10097	68,96559	69,86454	65,15369	82,70703	73,78709	69,25985	78,19955	69,46154	69,79166	81,91175	61,70265	55,67184	42,39349	59,67722	6,973572	9,508522	10,27865	8,270198	41,76952	71,95388	78,58173	84,33728	67,61073	69,82482	69,39849	45,31022	63,83324	59,02603	42,7466	43,8333	62,98594	62,091	65,10004	55,7858	29,73523	39,07114	42,13749	45,32964	9,386469	7,952172	13,65205	4,885059	57,9155	57,14316	60,34739	44,38425	49,78137	41,13886	37,8601	24,05158	56,92805	39,18877	38,89603	22,82638	23,77031	22,49724	30,16392	28,39046	11,83334	14,40671	12,00065	13,68811	16,73333	4,124806	7,840474	4,412163	44,94316	48,44841	48,44358	60,84832	45,84079	22,14391	45,93336	26,315	23,97733	27,69369	33,88885	18,86584	26,34671	42,26307	13,14551	12,86983	8,986724	20,71162	7,944713	15,90206	5,38648	6,768898	4,209562	9,287133	55,38013	31,88039	44,72908	30,36894	18,49988	26,21795	59,57104	27,68222	31,59656	12,91936	9,698552	12,87357	10,87471	30,71003	7,101846	6,131052	7,339812	17,1444	7,13293	6,773113	6,912371	5,348972	5,875332	7,718903	89,81287	84,44559	88,1051	96,19281	98,74745	85,77033	84,74303	89,15624	88,04729	97,00356	88,86046	97,39832	92,4924	84,77876	93,69875	89,40126	84,74345	87,24207	74,37569	95,65733	60,02087	66,89517	82,3367	70,20689
10/1/2019 1:05:00 AM	80	75,94012	83,6171	97,5947	83,33388	79,10381	95,83589	81,6994	68,05281	90,18223	63,83932	93,3457	91,48956	76,81303	54,32389	59,38813	58,28236	53,67927	45,64261	49,24804	53,94895	25,84336	19,69572	6,574728	11,31825	89,27608	92,01522	94,47813	78,88844	75,61513	97,52176	92,30078	93,70026	81,8578	94,8718	79,26718	84,83063	84,38993	79,4876	95,03281	84,34282	53,62289	61,16633	51,95879	53,78328	24,27781	22,80324	13,99578	32,35791	74,23264	91,22307	87,61654	87,11732	83,13177	89,40941	79,66332	67,4859	70,40561	83,54111	69,19417	70,5388	81,4247	72,98153	62,10585	83,88519	59,14989	53,30909	54,73097	52,90878	7,078568	12,88904	13,51915	23,33638	40,41474	66,33628	93,66808	86,0474	61,88881	67,89899	74,12183	47,76394	60,26974	60,94875	43,42791	53,48634	53,03899	57,44005	63,54341	63,47184	30,00159	38,1621	31,64684	40,23347	10,07764	6,048989	16,35548	5,249434	59,92969	60,24875	57,01509	43,03051	66,83997	57,61895	52,65625	26,20469	52,45158	25,03302	38,58125	25,62362	28,74378	18,22012	40,52056	18,61289	15,43877	11,93689	12,44108	10,19404	6,401691	4,036804	7,990508	4,469427	51,98387	42,77644	45,43601	64,96271	48,22585	36,85117	46,6045	34,85088	19,74179	23,66745	26,65976	20,31934	20,27168	41,56057	15,11847	8,796696	9,210808	9,851902	8,206371	7,58752	5,382751	12,25568	4,162314	5,682887	51,23958	18,33637	33,69246	39,31892	17,1455	28,09287	45,793	24,58306	11,76703	16,3867	8,727137	11,96024	20,71998	19,4389	18,11554	8,604734	9,407051	21,09817	5,861655	6,465034	6,746036	6,096029	5,904205	11,68007	91,54075	85,05955	89,29895	96,55228	97,238	87,44627	85,16793	91,58668	96,12704	97,31253	87,86404	99,45084	94,32589	89,3607	89,81012	87,12664	87,13169	89,30855	84,55294	94,13689	55,80646	76,39645	80,28383	71,43147
10/1/2019 2:05:00 AM	81	79,97631	86,80703	96,44963	83,49581	78,66663	97,89504	83,03465	68,94825	93,88436	67,21057	91,61721	95,80521	75,39422	65,86906	71,26734	52,50166	58,04045	65,05373	55,01955	55,94404	24,21848	4,51329	6,542331	5,144577	88,80381	94,23374	95,95256	80,86352	73,75506	97,18971	92,80898	95,5743	78,68688	95,44769	80,96161	88,23717	85,4566	84,94003	91,0932	83,10414	51,63649	33,86515	41,89821	55,48632	45,19203	19,7181	24,12095	7,795715	74,33363	90,06079	87,80387	89,26801	85,89806	87,06268	82,36419	75,29282	70,84834	82,85001	83,55984	75,50385	74,68591	74,94488	62,87418	87,10958	67,07028	62,86432	53,72513	52,80082	7,189847	22,5853	9,211843	31,80876	46,66238	69,01034	81,44431	85,47745	59,44359	66,85159	71,02827	42,68734	68,25336	60,83208	41,54123	49,96201	68,64847	67,3843	65,37093	57,93296	48,40261	37,13666	48,87509	37,09204	21,14777	6,302636	5,578581	22,38803	60,41536	54,89397	55,73372	30,15191	64,2394	35,00608	51,95968	27,1424	54,37763	24,36954	29,27636	26,43271	28,77619	27,66109	41,00395	27,66275	11,19149	18,69114	14,85211	11,58191	15,03695	5,061133	14,13296	8,353987	58,67305	42,85388	53,92401	63,76119	43,20002	33,07181	37,07761	24,50245	28,45187	26,11972	14,36988	26,28439	19,80769	30,35139	15,18595	16,16504	15,71943	15,44105	8,674707	22,502	5,211787	8,531926	4,177788	6,499849	51,45971	32,83301	28,67568	34,54155	28,72713	33,47709	25,37653	11,13084	22,86361	18,68382	21,40079	18,62145	26,49625	10,33965	6,285644	10,73911	7,102605	23,6736	23,5425	9,265997	10,20433	6,819601	11,00823	5,04635	92,68437	85,72047	89,55011	93,53137	97,8804	90,25703	85,17214	91,45364	92,97939	97,56799	91,46097	98,08362	92,71041	93,85506	95,47897	92,46989	89,0898	89,30627	78,34418	93,82391	58,62801	65,00699	77,38885	73,90839
10/1/2019 3:05:00 AM	82	74,78539	84,0328	96,04699	86,2087	72,98637	96,96535	84,98757	68,22488	93,0667	72,29325	90,89861	95,70728	72,58855	51,21111	63,1004	63,9591	48,34888	67,57121	58,35847	43,6651	12,88095	5,604277	6,760474	30,18539	91,00063	93,86653	94,93583	82,84366	76,92915	97,30121	89,7704	97,02165	82,38617	96,87294	83,10352	85,8819	76,19772	82,75538	94,28052	80,51173	56,23093	58,95737	39,18124	52,89138	25,47988	28,97679	13,75615	7,413654	73,74828	91,43326	92,20712	89,1217	85,38192	85,29578	82,41497	69,95206	60,87388	84,61815	76,2864	76,1189	77,29659	78,7719	69,7058	87,80387	64,40009	56,02074	57,82058	56,47767	6,954437	18,49207	8,046876	11,48119	44,73682	67,00224	85,41293	86,36253	64,55205	68,14198	70,98614	45,32445	54,55405	62,69618	49,36429	50,50142	68,34564	57,10005	55,60967	52,66157	40,35643	45,43401	40,17704	41,58633	16,7758	8,298173	14,805	7,494198	61,86271	58,72197	52,6635	42,65632	54,79498	33,58829	65,85509	23,19291	46,75674	25,4653	32,02255	32,40516	27,65107	19,16128	33,83496	25,96354	11,34588	20,93018	23,94852	10,4941	8,509823	4,256741	8,991975	4,428673	49,77205	50,39802	42,45178	61,00084	34,91814	23,58891	48,49995	24,93873	18,36967	28,88373	13,73992	30,43988	22,83654	31,56477	11,93668	9,336248	8,870122	18,67222	11,22037	7,212989	5,281968	7,385748	4,926434	11,70259	49,1845	25,61139	42,68996	36,3436	38,76644	30,64434	41,61501	17,22217	26,78272	17,83405	9,403735	12,67711	26,41696	13,54664	14,66029	10,19894	10,68441	17,48923	19,1476	10,54473	19,53345	13,16521	6,056034	4,983421	91,92494	86,01653	91,27142	97,55422	96,52873	86,97095	90,36182	92,76263	93,56438	99,24438	90,88065	100	91,92233	93,63858	92,71911	94,25032	84,97755	90,77641	82,51353	95,06784	48,97822	74,24417	85,95947	72,21465
10/1/2019 4:05:00 AM	83	75,87078	87,60023	97,84075	81,24061	69,80685	97,79648	91,29352	73,01841	96,19985	71,82091	87,22501	93,90611	78,29597	58,85844	68,90025	59,07956	57,22813	62,48026	54,16315	43,93906	29,16472	13,09018	6,681726	8,116297	92,5237	94,6415	95,00567	81,39113	80,04366	98,1109	92,36192	96,33179	84,06602	96,53591	82,28178	88,54892	79,42391	81,73521	93,58885	83,5211	50,11164	48,56979	38,08921	47,31239	24,66857	24,06533	19,20874	24,06982	76,53571	91,91887	90,99718	87,95183	87,23682	88,26453	88,12314	69,24997	63,05856	83,0998	71,10149	75,11681	78,82053	73,06187	73,31483	87,38866	61,58551	66,46615	56,29207	55,66231	8,603214	23,64445	6,291791	8,624492	43,72927	73,345	77,64845	84,85239	68,47736	70,03869	80,5004	48,38162	67,67249	56,37648	48,68493	53,68887	65,85448	58,94341	66,44148	62,75579	34,70974	39,2515	46,92067	45,61865	35,66983	26,28448	5,675288	11,96694	64,3904	60,9911	64,28209	36,96204	68,53857	42,06662	38,08114	30,46689	56,74796	49,22379	33,99343	24,54002	21,68946	22,50836	38,05261	30,58445	24,88527	19,0634	24,85784	10,57768	8,194838	4,149121	6,293864	5,171239	44,87719	41,56022	51,97571	62,99404	40,79652	28,86142	50,09912	50,04323	23,90252	25,11653	21,56803	23,62042	22,74294	42,1245	24,23443	8,639132	10,10065	21,00022	8,020901	7,336496	5,318441	5,712036	4,368645	19,28928	47,09805	20,35263	37,71241	42,90445	20,4338	34,88692	25,81841	22,19158	19,82939	15,72799	19,93438	12,76422	23,36503	21,40867	6,719925	14,97789	7,066549	18,4717	5,820623	13,00412	15,51793	13,86812	5,982746	10,69394	93,72499	89,33549	89,96339	97,52964	97,33512	86,16028	90,57181	91,62322	94,50259	98,02726	95,00152	99,71769	95,30159	92,93884	92,14275	96,41765	90,00242	91,29939	74,93465	95,2216	72,34617	80,49548	82,15352	72,30314
10/1/2019 5:05:00 AM	84	76,81628	90,24895	97,73403	80,342	77,10075	97,20263	84,29004	73,2499	90,84515	70,64075	89,19831	95,98502	80,04656	59,06789	71,17451	64,36409	56,22817	60,50522	55,55606	37,66978	8,541598	21,66936	6,340145	5,84556	90,92569	97,31674	96,51643	81,75854	75,40652	97,10082	93,79946	96,9668	83,91681	96,55124	82,85437	86,91949	80,80357	83,55286	94,39462	78,60378	46,69409	53,7131	38,01502	38,17322	16,50406	37,60823	25,08772	11,5815	74,24245	93,80658	87,26957	91,72801	89,01194	86,66936	77,73272	76,73713	65,62183	89,82877	84,14698	78,82239	84,20487	74,43578	64,89424	87,11939	63,26489	53,39771	45,12696	59,92491	9,899287	21,32204	13,34688	16,7662	43,97837	68,33873	86,23322	85,18645	69,57663	69,3634	80,91235	57,11565	63,08382	62,60555	46,21657	52,91895	52,96419	57,46036	67,08472	66,06606	39,67161	36,74783	43,28685	32,27965	14,75409	9,651997	11,28668	15,1414	58,03494	65,3058	54,13703	31,90851	58,59085	34,74621	37,48522	26,49522	44,76618	24,59888	25,10375	32,58172	22,99382	21,31176	31,86561	22,94389	14,70221	19,02257	16,42615	9,893001	6,381245	4,285271	6,191838	5,190581	46,39698	43,86003	43,04833	58,01773	52,49379	22,21361	36,79197	27,5096	18,76486	24,2173	22,24035	29,07963	27,78004	28,73881	12,41939	9,159206	9,176889	21,34159	8,782603	10,10465	11,65437	15,51013	4,346955	8,006878	51,22879	24,23664	31,1421	31,52023	22,24338	25,56257	28,02152	32,92192	14,73516	26,40384	13,66449	11,9056	15,20985	10,74181	6,537633	16,63918	7,081261	14,13026	22,70682	6,14307	30,09028	5,411901	11,41696	14,16701	93,70179	90,12468	92,06517	95,60366	98,67313	89,39724	89,86032	94,08854	94,21033	98,60107	94,95621	99,69656	96,1077	89,04835	95,28819	95,69684	93,9354	92,33028	83,63741	96,58875	59,53361	73,21778	77,64257	70,39574
10/1/2019 6:05:00 AM	85	80,03337	91,35299	98,25093	84,396	80,64394	97,18018	92,0613	76,98428	92,12609	75,75694	94,94032	96,09617	84,0299	57,6966	63,94183	61,22016	57,19917	54,1325	54,30863	42,41124	23,90956	6,010375	16,52948	8,133636	94,37631	97,05756	98,00536	82,28982	80,87353	95,21062	94,00256	96,60913	84,6629	97,30825	83,76499	89,48836	81,55236	83,37526	96,75205	80,60648	42,80987	54,89749	37,88482	54,37023	16,49826	28,48054	20,88003	24,75782	74,86461	93,67568	88,78033	94,07085	85,12351	87,65362	82,4752	72,73473	78,35004	85,88135	83,60564	77,56203	82,79261	76,68871	71,40149	88,33092	58,64998	49,9292	56,36274	47,39804	19,49484	25,68834	6,310165	28,29949	47,97351	73,25452	91,91611	84,90778	56,10057	67,5579	79,00655	46,43596	64,08406	61,12352	44,92229	61,15447	63,07063	65,32142	64,96078	54,66623	37,55553	46,4716	50,25303	37,48785	14,90675	5,426199	5,455557	14,91587	62,24283	59,82235	58,57889	43,38294	57,67731	44,30993	49,32975	22,77707	49,05753	34,4617	33,16002	30,44775	31,16683	28,9019	22,26044	26,38518	10,13905	30,021	11,14652	9,483104	6,061906	4,239265	6,276939	5,135182	60,94869	48,60474	57,08838	68,17556	47,45379	25,70865	40,73497	32,07048	24,28099	15,11888	39,70179	20,78139	19,60122	22,65473	12,60638	10,62873	8,679266	7,987331	8,81196	8,751726	5,187263	8,877996	4,230079	32,30984	52,49531	38,4766	34,99447	43,23165	20,90303	28,03438	33,52177	13,44703	11,47684	12,03685	24,08978	24,07928	10,70941	15,63598	6,565333	6,847643	7,187015	11,59013	24,15817	13,24333	11,68573	5,173657	5,867595	16,96231	94,62527	88,87075	93,20203	97,18612	95,52339	90,67535	89,68612	96,40398	97,94257	99,38772	96,13761	99,90074	97,11794	92,11401	98,11603	95,9375	87,6155	90,33655	79,8662	97,15628	56,00616	68,57475	79,22754	69,0321
10/1/2019 7:05:00 AM	86	81,96114	91,16677	97,76367	87,11691	70,38959	97,26901	93,48586	78,70296	94,77785	76,59559	94,8597	96,21967	82,20747	62,76518	64,56233	69,42397	59,09042	66,55704	64,64743	46,34436	15,88273	10,925	16,62038	33,46934	94,26076	96,93869	97,66447	82,30638	83,23222	96,45654	93,61877	97,75806	83,92227	96,67785	84,78753	89,79443	80,22733	82,89761	94,31	77,74184	53,33444	51,75785	43,91115	51,31196	25,03771	25,48104	25,38061	22,33139	75,17739	94,13089	90,25433	91,54958	90,23901	89,369	85,06949	71,23544	66,96984	89,11299	76,71281	71,97993	79,69683	70,71046	67,95224	86,90104	64,80368	54,32789	61,88447	51,63737	9,254878	23,93333	11,28392	20,77628	49,0281	74,23534	87,66343	86,39381	65,69159	66,24082	70,94627	47,27536	63,46719	57,83593	59,63611	51,01686	53,12107	62,16235	55,75597	58,55106	38,81437	39,27029	46,7191	33,65102	6,734845	8,797729	12,41642	8,12576	55,60629	66,52361	56,07503	32,51126	51,49155	40,2533	51,77851	24,71265	40,40479	29,17676	25,93273	31,22057	26,50103	19,27159	23,88325	16,2797	10,64938	38,55423	10,51635	10,13643	6,134229	3,903073	6,41447	4,282784	54,08364	45,08103	48,92318	58,01669	44,67955	32,13652	43,2159	21,01141	18,84015	14,35856	18,622	24,71196	20,30014	37,95424	16,91223	9,238161	9,14919	13,5253	7,404537	6,784027	5,016785	11,81988	4,160243	6,838943	50,63115	22,09646	48,46886	36,70287	21,35147	42,85153	35,49866	23,99542	14,63749	21,35645	20,95498	11,78962	9,899702	22,53419	18,04418	26,06377	7,012599	18,2398	7,163461	8,516801	9,962009	7,920603	7,058535	16,45122	93,14385	90,41846	90,95464	97,31619	98,32249	91,85207	92,32855	96,70708	93,91364	99,62741	96,57411	99,92043	94,49506	95,16806	98,11457	96,55504	97,72443	91,98891	76,49176	97,087	53,83738	72,15635	79,3319	72,59174
10/1/2019 8:05:00 AM	87	82,53136	91,65728	98,22882	85,90516	80,94394	97,75967	94,04703	78,51183	95,61416	78,54007	93,73322	96,96142	84,1704	62,29982	71,40231	61,00581	45,57306	55,94883	57,01142	44,01021	17,40854	16,04795	9,675412	4,622086	95,1937	96,99533	97,34307	85,50439	82,5322	97,99922	93,55811	98,19518	87,48778	97,4276	85,95746	91,08373	84,89604	84,07728	94,96297	85,98715	55,10478	59,27539	38,61724	50,34254	7,902438	16,55269	24,53989	22,62993	75,26062	92,25851	93,08659	92,04417	88,12306	90,4872	85,48609	73,65177	67,98575	83,25928	79,66852	75,33958	89,57829	73,4795	65,40222	87,93517	58,48952	60,13213	63,54132	53,90707	11,58364	15,67218	6,36149	15,88327	47,14758	70,72641	87,51824	84,15375	64,77232	65,00518	70,76372	44,66947	73,95579	58,92449	48,13047	64,03101	66,44281	57,51278	73,2579	64,00371	41,99167	31,56195	40,53942	35,03088	21,27065	4,852386	12,11829	4,871725	51,61851	60,03875	54,30724	34,31795	55,0219	48,15581	60,43837	33,27552	53,42333	26,69796	28,9955	32,77589	31,55152	21,97074	23,00529	19,97099	12,40433	11,54351	10,5915	9,504105	8,571301	3,886011	6,434156	4,236088	53,72224	43,10394	48,56349	59,05602	41,59027	20,93411	36,92597	37,41187	19,20376	25,12379	14,07825	20,6221	31,25912	40,00159	14,63929	9,292937	9,271317	7,773472	10,85247	7,085544	15,97473	7,025931	4,829451	5,507915	42,83834	17,76974	41,43589	37,48673	26,88612	34,21778	27,43078	26,34111	10,18126	20,78188	9,616215	28,48226	10,53209	28,37044	17,07711	7,022409	7,169678	23,77162	5,602689	5,588665	21,179	5,569808	13,41975	4,871519	97,25423	90,02963	92,03982	96,62985	97,80422	92,13183	93,56343	97,11428	95,12572	99,52262	98,24781	99,92457	96,33082	94,19257	98,13501	95,53168	91,49281	92,82728	85,89771	97,99644	47,29271	74,71002	80,06563	73,38976
10/1/2019 9:05:00 AM	88	86,91209	92,36033	97,51078	84,5267	86,57542	98,56792	94,8711	72,61563	92,64513	77,51472	94,40622	96,5033	90,28833	62,41684	64,12149	68,65102	57,1478	59,10974	52,67351	38,19194	8,627597	9,488836	6,894063	4,839813	96,0715	97,0414	98,167	86,28343	81,39064	98,50333	95,96935	99,52406	83,08859	98,26157	86,46766	91,20711	83,79559	84,98784	97,98347	80,8448	50,49127	45,11308	26,91251	44,67286	31,05126	17,4571	6,367637	16,42158	77,92847	93,5619	91,41033	91,91582	87,89809	90,06265	85,71874	74,14857	74,66567	89,67542	79,84458	79,84776	79,49747	72,35266	75,14498	87,02953	58,49919	56,33352	53,70448	50,26567	9,671474	6,619972	6,200128	27,55754	51,24192	70,42329	95,72779	86,13182	72,22507	69,96782	76,12491	45,32598	72,68533	56,29435	54,77309	62,77624	67,22101	62,86155	71,22776	63,88146	37,68568	48,04473	50,37178	34,50736	14,73786	11,77284	9,299156	14,43669	56,191	60,34331	57,45869	37,42754	49,55094	38,4565	43,03548	32,28794	54,31707	39,17648	32,57598	23,34121	35,23203	37,15531	29,13993	28,96221	11,09762	15,69138	10,59171	8,150213	8,650114	3,890708	8,88449	4,337769	54,34724	42,57509	46,83667	68,36759	46,87943	21,09817	44,15479	20,91153	27,87253	14,28776	22,52397	33,12445	36,4651	29,14594	12,45641	11,96134	11,07703	10,0983	7,72353	16,90933	5,089453	9,099871	4,187736	9,330447	45,5875	29,30461	33,73439	45,88521	32,50788	33,13577	31,6771	29,03853	26,7513	30,6835	10,12012	15,60311	25,35111	8,230341	7,489363	16,32212	10,00795	15,49562	11,32211	6,69257	26,70742	7,04541	18,02768	6,798946	98,9716	93,09766	93,6877	98,82074	98,87531	94,61345	92,66102	93,56709	95,82346	99,58092	96,64829	99,95703	96,1962	95,69263	97,41586	96,4783	96,59641	92,88815	80,57686	97,50227	61,18444	68,97698	76,75895	70,82372
10/1/2019 10:05:00 AM	89	80,62459	93,20664	99,43786	88,62208	75,27402	98,36138	96,4468	79,63431	95,39457	81,37918	93,94438	96,73899	88,02782	62,03553	65,4483	62,43411	63,06436	64,40872	66,60437	46,34809	9,85356	4,626782	6,738228	17,15345	96,17492	98,36864	97,66309	89,28687	83,58443	97,9597	97,65391	99,79457	90,8093	98,98437	86,39043	90,90738	81,8799	86,8989	95,95601	83,6915	58,94335	46,50462	35,26774	44,84147	13,07022	21,21201	15,50723	23,76748	77,33747	94,95876	93,1125	91,68849	86,58495	90,95291	87,31819	72,79648	70,93377	85,47227	72,45704	76,72484	83,76562	72,46291	76,92384	89,3895	63,89665	60,6326	53,32879	57,26673	9,383358	13,7891	16,52672	9,718724	45,25413	73,9825	93,15871	86,95015	73,31371	68,21355	85,2234	45,52533	71,27826	60,39885	55,64793	67,4502	59,49035	57,85519	64,34689	66,88085	39,22856	53,50188	42,22646	34,40014	9,169016	7,899604	20,50315	4,894176	55,37963	63,89182	57,66516	45,00124	57,86686	45,73256	51,53425	23,63209	49,73129	39,96899	31,28516	35,94531	35,92929	19,85114	32,04514	20,03088	10,61043	13,96047	31,93821	8,561421	13,91709	4,009864	11,8062	4,292178	51,19052	52,49372	43,5014	70,85116	53,66249	22,36827	37,64506	33,00308	14,8633	18,42866	13,11567	20,97349	19,70802	24,66346	20,80543	9,489804	9,377832	11,20593	7,861268	9,169153	5,053188	5,988685	4,247693	10,18789	46,57134	29,3037	31,50455	51,86313	32,9454	33,99902	40,30407	22,71428	11,05887	19,85722	10,26083	29,72528	10,89723	22,55063	10,54142	6,789	17,38395	10,20011	27,19165	8,501533	18,50402	5,26242	5,36486	7,118286	96,65078	93,97443	92,55837	98,70399	99,16867	95,79355	94,60226	95,73711	98,10276	99,30731	98,23614	99,91759	94,94218	92,20222	99,2877	97,86534	92,06558	93,62221	80,62942	97,84172	47,90762	78,08604	77,49316	69,7838
10/1/2019 11:05:00 AM	90	84,01062	93,25514	98,76154	87,28034	84,6768	99,13385	95,26727	80,27721	97,7864	82,59367	94,55383	97,84877	87,61971	71,97213	72,53828	68,63147	68,19233	68,84912	56,44293	51,7859	14,98936	20,32086	15,52588	5,157218	96,78528	98,37547	98,24976	89,6819	84,9788	98,42023	97,34831	99,88914	90,08517	98,8617	86,27335	92,34175	83,91647	84,113	97,94533	85,00006	41,56989	50,31684	26,11219	48,58035	7,531706	27,22391	6,419581	7,757308	76,74355	95,09767	92,76435	91,86692	88,23283	90,05278	88,6656	74,3616	80,56531	85,73676	79,20161	79,51004	88,51928	74,19651	79,20148	88,93823	71,97453	52,75905	52,5228	58,26385	9,367677	15,41915	6,40466	6,797013	51,98904	71,64987	92,63387	84,72508	74,68736	69,67355	75,12959	54,1436	63,71643	62,31868	53,58463	57,55574	51,37338	52,42672	68,56226	59,44912	47,73112	40,39014	41,18003	46,61638	9,109334	4,828485	13,56861	5,299514	59,81696	56,97621	63,09889	39,98376	71,95243	42,43528	54,39524	32,32904	45,33315	26,72855	32,21893	23,31896	35,98696	20,07101	24,16501	15,36279	10,66907	24,42343	24,19368	8,69239	6,149702	3,941963	15,74353	4,902327	46,78769	51,73837	46,74514	68,16356	44,41603	24,89017	44,70104	21,90153	18,25749	21,58447	22,64665	22,29934	18,98866	32,63933	10,94399	9,948956	9,148223	9,696344	7,952518	6,815732	7,034496	5,363271	4,176821	10,51545	41,24315	23,29258	42,1989	42,42512	29,4639	25,00062	26,32496	14,71347	14,19298	12,39238	12,66026	27,60735	10,77165	9,635003	16,62273	16,88861	6,750247	17,85837	12,62986	6,174086	6,743617	5,505636	5,580584	8,041419	98,22461	93,56584	95,07737	98,65723	97,82742	96,14853	93,62926	95,0753	98,22047	99,4793	98,91925	99,90503	96,66563	93,16486	99,42928	97,73493	92,43487	93,04778	83,45435	98,28077	63,4918	75,35201	84,2412	69,14615
10/1/2019 12:05:00 PM	91	84,46003	93,95764	99,58768	90,18153	79,10078	99,13372	91,95754	78,62491	98,18427	84,63853	96,01529	98,81493	87,90499	59,21848	72,80739	68,35413	70,86696	62,73957	64,69056	54,07141	8,792067	4,612484	9,918489	14,99924	97,97932	99,49706	98,2349	89,04565	82,05792	98,00316	98,17218	99,7389	86,54543	98,97305	88,1958	95,16081	83,35993	88,37257	96,57156	83,87318	63,63776	65,92205	44,63901	54,81044	26,2395	24,07777	21,92805	30,28943	79,25025	95,2886	93,11333	90,33329	86,33765	92,66371	91,81152	79,0145	75,14651	89,81225	78,06242	82,76249	80,7056	77,63519	78,20438	90,2837	59,96892	62,74212	52,63552	62,86936	6,650433	28,9343	11,3226	17,24621	52,66759	76,66369	90,19687	84,2202	66,95761	72,37242	78,12777	48,84222	65,11702	65,05739	47,96544	62,75158	57,72511	59,11079	64,21378	68,2374	37,83551	31,01874	34,71008	34,17848	16,09099	8,105935	7,729747	6,896413	56,03772	65,28777	66,94367	49,53174	71,23639	45,52312	56,90262	26,57687	58,67015	28,22688	32,71151	31,64546	43,38238	19,47585	32,21976	25,04821	10,68668	24,97016	15,97978	32,69404	14,52213	13,33347	8,472316	4,976238	49,63949	48,60543	44,86351	70,23735	45,48727	30,18712	38,8521	29,66588	17,2045	14,53553	13,03631	18,56004	27,68547	23,93844	22,81063	15,98164	8,645211	7,709162	15,55723	7,022685	5,057817	15,36562	4,333416	11,51774	55,5935	25,94703	42,6892	30,45135	22,76905	17,5822	24,39275	22,12154	25,556	22,48232	12,01806	11,58529	11,63841	16,92466	7,056462	11,53349	9,984597	26,90167	19,35124	10,44457	7,022548	5,308218	15,69062	16,59055	98,15574	94,67321	95,26469	98,40414	98,41554	96,52562	95,00566	96,10508	97,4837	99,62071	98,63631	99,89971	97,49503	92,30024	97,46021	97,53426	92,83163	94,30945	86,31017	99,13152	59,08929	74,00379	74,62244	70,43746
10/1/2019 1:05:00 PM	92	86,10757	95,39906	98,56066	90,43111	78,95702	98,78516	95,94442	82,50919	98,5903	83,92476	95,37157	99,32726	85,21268	64,14651	79,43316	65,41364	66,73748	63,62889	60,93791	49,07416	12,44502	6,897244	6,558976	4,823234	97,74634	98,59782	98,79758	91,8377	86,73299	98,5988	98,04025	99,7235	90,34828	99,42065	88,04936	92,29153	88,02706	86,99154	97,09397	83,90716	54,30573	51,10301	39,28506	48,74585	29,75471	25,42005	9,291556	16,07047	82,70164	95,88293	95,94821	91,09604	89,77695	91,48265	94,23299	79,27567	75,94138	93,60521	77,87648	78,0714	81,73637	79,10734	72,15622	89,65932	66,88715	53,97795	71,47803	51,94905	7,295189	23,90825	6,174915	9,451745	47,87107	74,00504	85,86221	86,44424	68,1326	69,94211	79,00565	48,99052	75,53099	59,5722	51,40756	57,06945	50,10991	55,73407	68,8789	65,62112	43,84838	46,57279	50,36547	38,19027	16,95934	7,86258	6,985521	6,893374	64,26537	63,0955	56,55442	50,28438	68,3743	48,09792	45,78872	30,75286	45,98523	25,92859	31,96445	30,8993	26,40908	23,26709	25,39049	23,67926	10,88756	17,55823	19,8823	10,48768	7,98816	3,794554	6,234526	8,75829	53,12009	42,69321	52,85436	70,41543	36,19447	32,15268	39,48801	30,19673	36,52002	16,51104	13,3571	25,92549	18,35931	29,10934	11,90173	10,07495	8,715394	8,489514	15,22049	13,01123	5,809157	8,052055	5,605521	8,888703	48,63051	31,26008	34,69779	35,86891	27,36061	29,89983	34,81902	12,33905	10,25869	32,04894	10,87464	15,26304	10,36106	21,39942	14,66726	9,592796	9,772812	22,99652	10,29716	6,901042	7,128926	16,87376	15,08109	4,570348	97,91405	95,20847	95,31395	98,64626	99,61954	96,99541	95,93605	96,13284	98,56606	99,14595	99,49755	99,97086	96,60906	93,31703	98,67685	97,30797	94,9102	93,91067	84,04426	99,51579	59,59563	67,85898	75,74194	72,17901
10/1/2019 3:20:00 PM	94,25	0	0	0	0	0	0	0	0	0	0	0	0	0	0	0	0	0	0	0	0	0	0	0	0	0	0	0	0	0	0	0	0	0	0	0	0	0	0	0	0	0	0	0	0	0,2453581	0	0	0	0	0	0	0,09801891	0	0	0	0	0	0	0	2,399426	0	2,730645	0	3,402824	0	23,73639	0	40,35083	0	28,80395	0	12,85374	0	3,400613	0	0	0	0	0	0,06023431	0	0	0	0	0	0,4818054	0	0	0	1,494184	0	0	28,82675	71,23251	11,15937	54,26943	0	0	0	0	0	0	0	0,04393236	0	0	0	0	0	0	0	0	63,36918	43,53559	60,31942	36,04156	29,02713	40,08214	22,28925	61,76683	99,61034	88,68265	98,82744	48,97084	98,20817	35,65739	98,37148	26,34595	86,70245	75,28241	89,99924	25,74008	80,89309	50,37985	95,83195	37,65681	48,58871	88,3352	68,87607	0	17,26639	68,63271	29,76694	62,17135	89,36008	88,80933	73,79089	45,06073	81,36978	43,48329	75,83312	93,01697	51,64988	22,47106	82,75572	18,36504	46,03635	42,42139	68,71989	31,08015	56,58288	59,95607	44,88119	0	5,188647	83,43356	21,11247	3,270128	72,3318	92,82321	78,47073	43,2072	70,46606	36,13797	47,09542	54,81239	64,80203	33,06097	48,85355	55,22235	32,06731	45,17145	46,54039	0	28,45207	95,98006	21,86582	0	7,409164	75,86159	16,80904	94,09953
10/1/2019 4:20:00 PM	95,25	0	0	0	0	0	0	0	0	0	0	0	0	0	0	0	0	0	0	0	0	0	0	0	0	0	0	0	0	0	0	0	0	0	0	0	0	0	0	0	0	0	0	0	0	0	0	0	0	0	0	0	0	0	0	0	0	0	0	0	0	0	0	0	0	0	0	0	0	0	0	0	0	0	0	0	0	0	0	0	0	0	0	0	0	0	0	0	0	0	0	0	0	0	0	0	0	0	0	0	0	99,05305	95,65132	99,74926	98,72872	99,35117	99,782	99,85619	99,56275	0	0	0	0	0	0	0	0	0	0	0	0	0	0	0	0	0	0	0	0	0	0	0	0	0,02072281	0	0	0	0	0	0	0	0	0	0	0	0	0	0	0	0	0	0	0	0	0	0	0	0	0	0	0	0	0	0	0	0	0	0	0	0	0	0	0	0	0	0	0	0	0	0	0	0	0	0	0	0	0	0	0	0	0	0	0
10/1/2019 6:20:00 PM	97,25	94,95946	97,79572	98,43853	97,53356	86,15039	99,61098	98,0647	92,13831	99,04689	88,30653	95,43726	98,34592	91,52707	71,65313	78,17274	79,46204	62,31438	71,399	70,45896	59,6057	12,4665	5,516483	22,49813	6,92363	98,90845	99,06388	99,51453	94,62015	90,08469	99,1619	99,72384	99,62707	95,85814	98,63285	93,3198	95,82138	89,95041	91,9295	99,15886	88,26669	61,75628	55,4992	50,9846	41,95438	4,557775	13,80085	24,15479	23,62069	89,59675	97,00494	96,67047	92,25216	89,2528	93,83096	95,84543	79,13841	72,21831	91,68787	82,68968	86,57605	85,91463	80,41903	77,46878	95,02238	59,78544	57,67179	62,26321	68,1237	13,62725	12,02427	7,373797	24,7237	50,77089	76,33054	90,90926	87,25285	65,55316	68,13081	86,18942	54,3987	71,93724	64,98481	48,33747	62,21769	62,93214	55,08856	67,04313	63,64556	51,90871	42,36662	50,086	38,27573	15,65139	5,931145	16,75212	26,37062	65,51082	67,07381	67,31585	33,75041	60,81883	45,95338	58,98521	28,6227	44,98308	29,59708	24,97734	25,05001	30,40106	26,05824	41,47159	14,72225	16,5815	27,29415	18,52115	18,86563	3,697019	2,451094	14,78683	22,13452	64,84383	56,2942	69,80189	73,83862	44,70761	40,52658	54,91511	31,89427	42,63663	23,9611	21,26624	29,5984	23,44406	19,78434	16,39292	9,889548	12,24732	17,54566	10,23438	9,95061	15,89067	11,66888	15,33612	26,20447	53,54354	35,02348	46,73083	46,3802	33,92138	20,92106	34,85626	23,41166	27,53881	19,77564	16,81138	24,99378	25,8421	20,55882	12,38388	26,07178	38,60369	15,06383	20,2207	27,59105	5,541694	8,413737	16,71005	16,43374	99,2805	97,15345	98,33645	99,22034	99,71341	98,60018	98,39018	98,53421	99,93797	99,91014	99,90253	99,95117	98,87282	98,27442	99,80735	98,06366	98,21093	95,77898	95,814	99,01781	47,29526	66,85883	83,32332	86,62827
10/1/2019 7:20:00 PM	98,25	97,30983	98,40766	98,50077	98,47321	86,00243	99,96546	98,41312	92,63898	99,0051	89,05096	97,71565	98,62373	92,6322	69,40476	73,00018	77,53116	73,15201	63,39238	68,65549	52,6005	20,42046	11,44024	24,77233	8,874547	99,19588	99,42736	99,86288	96,25511	89,3444	99,10567	99,4865	99,79526	95,62935	98,96013	93,62988	97,19807	92,07139	88,11049	99,18	89,31034	57,05412	56,37566	51,07628	47,4533	7,6787	14,11818	27,62136	28,80981	87,43347	98,2778	96,16283	93,30273	93,68721	96,81483	94,33957	82,21783	79,522	94,45299	84,3214	85,81751	87,19572	82,63303	76,1924	94,97099	65,16337	60,43464	56,09424	68,70869	13,97381	6,975437	12,15966	28,89244	57,93068	82,42105	89,40712	88,53919	70,19168	72,61218	83,31447	50,07005	66,39851	64,75719	51,11316	56,09887	66,09748	59,28493	70,97701	56,20047	40,82124	41,25837	37,353	39,32125	6,989251	15,69635	14,03874	23,36034	60,45446	62,80125	63,71747	40,01575	59,24279	44,96188	52,47349	37,50097	53,99245	26,73104	27,95749	37,48632	35,84508	19,30599	27,15593	15,01499	17,77541	27,60189	11,21747	29,9991	3,19304	8,275586	9,122113	13,54346	71,58143	49,63591	65,87997	68,15974	71,4932	44,98481	46,45212	45,16301	37,14538	17,48439	24,75893	30,87961	23,55134	34,65579	14,39455	18,44655	13,53455	18,9247	13,42707	10,3449	5,514132	3,375884	16,14942	22,97248	52,3861	43,6175	55,41744	64,1579	21,06826	42,40371	38,24622	26,65782	15,85253	24,57083	20,93342	17,56818	23,69142	14,33535	21,39941	17,31882	14,45299	29,3752	16,24717	19,1103	6,537356	5,485536	11,8913	22,51361	99,0078	97,70205	99,13048	99,22759	99,00854	98,74233	97,83696	99,48096	99,95697	99,85453	100	100	99,46238	98,25279	99,761	98,36546	98,36317	96,42567	95,15425	98,8139	43,32061	69,7489	79,46294	86,47574
10/1/2019 8:20:00 PM	99,25	50,71032	91,5337	25,62106	99,93313	5,092354	87,14674	5,732689	87,54345	20,93509	95,21379	7,172787	91,66148	20,50978	85,76881	29,63991	53,37153	44,84107	61,49246	29,42689	37,64638	13,79352	23,55762	19,29398	6,662452	25,23121	99,95738	30,78222	100	20,97287	99,35428	52,99119	95,04283	42,17411	97,95729	12,83668	99,698	60,83008	92,33664	29,54202	87,80352	67,51417	65,9726	0	63,11402	58,2213	27,78018	89,28589	22,12698	89,75533	98,55963	31,62903	99,96732	29,79955	95,56304	34,87981	98,89935	81,99919	96,47305	33,4643	86,02439	47,53814	88,14607	35,80515	87,50933	71,60947	68,66303	40,67777	70,93585	65,66858	14,53021	88,65378	9,689021	41,39216	97,39404	29,76348	90,72827	36,67329	73,40012	28,42037	57,12416	37,89014	61,39845	51,34257	54,9131	44,94439	73,2858	41,32163	66,17056	49,21233	48,65875	0	41,34401	59,1733	20,62846	66,11316	15,68945	27,31184	82,7542	23,96517	57,00279	17,81347	50,3335	17,92876	51,30305	20,04276	37,25167	5,228366	36,13933	46,48568	55,85068	0,1570098	22,99611	42,79585	36,53639	0,02127542	13,28823	36,0914	18,01268	24,73122	29,6073	13,35413	70,66853	56,16719	71,29774	0,7346236	59,37619	1,4287	50,30857	42,26355	34,08606	7,902921	31,23666	16,27024	41,76842	0	21,14252	25,30414	35,48864	0,175315	34,21515	25,98171	23,23096	27,81969	29,15112	23,00495	69,12425	0,03937335	52,84953	0,06189213	52,78508	0,05740219	30,92458	0,1930676	21,71371	0	19,35697	0	45,19513	0,03971872	20,71943	2,773956	33,19078	0	26,60166	6,664388	30,16951	24,67224	33,21894	16,64864	97,02614	0	82,31889	8,930288	23,01455	0,03495248	99,84224	0	94,53278	3,490896	99,96981	0	89,60081	21,88757	99,24562	0,5436284	88,36891	12,85084	98,36041	0,341581	60,49147	15,13173	84,14373
10/1/2019 9:20:00 PM	100,25	97,71407	98,22826	99,81528	98,01552	85,17637	100	99,06727	94,81964	99,88084	89,24327	97,55651	98,71311	95,52926	72,38887	82,26867	77,00612	63,38548	65,06956	76,98007	51,47912	21,83397	4,886715	17,56541	5,906209	99,44298	99,40195	99,65248	96,40659	92,30977	99,66782	99,90399	99,94523	95,33226	99,31484	93,64259	97,88683	93,98666	90,26974	99,57367	90,95118	60,0237	50,90379	49,08709	54,76362	27,11249	26,55373	29,03293	17,36544	89,23795	97,94941	96,36936	93,14905	93,21535	96,231	91,59932	81,6181	77,25416	95,63723	82,97842	78,68259	87,93042	81,49039	81,07462	95,30159	66,75951	59,43454	67,98402	70,36741	14,5374	11,71751	20,90358	29,19347	50,73006	77,54256	83,78909	89,0261	74,49547	72,33836	83,20464	52,29602	69,64426	68,5635	64,99793	67,57619	54,36375	57,70848	78,47417	69,55908	53,3318	36,59069	33,33057	40,95947	11,37447	3,634021	12,02531	25,65097	62,88427	59,86116	66,25594	45,63329	59,71651	47,17886	48,66192	28,19615	48,87862	32,81699	27,02041	38,42417	35,51386	24,49078	32,76339	26,49191	10,80045	23,89748	22,04852	21,67613	9,351309	2,426296	20,51268	29,87138	60,06935	51,88937	67,66502	67,3568	57,79324	35,90186	41,37593	25,51993	64,50951	27,70772	27,9081	29,10456	19,01857	21,96978	12,6499	16,74044	8,890363	9,130265	10,16288	18,89817	5,346279	5,264009	3,389838	18,838	51,93137	37,37312	34,94902	38,50631	24,47412	27,60541	22,65183	14,17592	16,56989	25,8917	19,8269	27,31467	30,01603	17,46242	13,85534	24,52062	20,86193	20,51897	22,49731	19,35932	13,8666	5,648347	13,03852	19,94232	99,12391	96,65327	99,49644	98,96242	99,85115	98,97707	99,08385	98,61993	99,87753	100	99,89991	100	99,22165	98,16693	98,9888	98,8027	97,84677	96,56216	94,95116	99,07011	44,16294	68,11428	78,9258	90,1204
10/1/2019 10:20:00 PM	101,25	5,491062	0	0	0	0	0	0	0	0	0	0	0	0	0	0	0	0	0	0	0	0	0	0	0	0	100	0	100	0	100	0	100	0	100	0	100	0	100	0	100	0	100	0	100	0	100	0	80,05319	0	0	0	0	0	0	0	0	0	0	0	0	0	0	0	0	0	0	0	0	0	0	0	0	0	0	0	0	0	0	0	0	0	0	0	0	92,5536	69,02139	94,20535	84,52552	65,05988	70,55337	50,67964	54,56257	7,949339	4,965807	27,15166	9,491879	0	0	0	0	98,92014	99,61477	98,58353	99,75623	97,89568	98,92463	98,84837	99,77551	95,65844	99,53602	86,30362	99,71956	63,80022	54,05471	55,71114	82,09542	17,16084	9,242376	20,53949	36,19122	97,60085	99,68184	97,63104	98,50126	95,56505	98,3754	82,18888	99,48836	91,14191	98,12451	91,46877	93,27089	88,07692	94,88416	90,83768	92,14246	69,40118	69,58872	49,26752	75,66845	20,29385	5,171931	18,17564	23,78619	77,24863	92,97704	82,13625	60,86731	79,77309	90,08047	75,91042	65,20425	39,73668	76,06108	67,28891	79,21432	50,36307	74,77448	62,34748	82,05674	38,32731	47,47886	29,68917	42,67076	4,467563	3,068289	21,76938	28,07258	52,04375	79,56469	55,15861	64,40636	27,7091	60,24784	42,54586	57,86672	40,16764	70,53616	35,85862	28,62284	38,88995	21,39092	15,36562	35,23065	22,14889	29,32437	32,20436	17,00389	4,135582	5,852397	28,89375	33,55603
10/1/2019 11:20:00 PM	102,25	0	0	0	0	0	0	0	0	0	0	0	0	0	0	0	0	0	0	0	0	0	0	0	0	96,98469	99,09573	99,22801	98,01925	88,26322	100	99,32616	94,00765	98,65675	90,50764	97,56666	99,45009	90,95181	79,31132	86,08504	78,69951	66,94786	72,80891	72,82549	56,70023	24,06865	12,37877	27,97152	12,48473	99,7255	99,66139	99,06526	97,0582	94,26026	99,85004	99,44884	99,94426	97,50491	99,96616	95,27279	99,06644	95,26629	92,57102	99,75382	95,14355	66,85394	65,46255	46,88681	46,96398	53,1556	30,26829	42,03456	40,41135	88,99778	98,58298	97,3155	92,62122	91,91859	96,47215	94,32175	85,97991	82,05004	97,07456	83,57807	85,99938	88,5961	83,90002	81,37875	96,4352	62,49551	59,51116	59,50356	62,05254	23,02747	13,33748	10,21241	19,55073	54,67652	80,55634	90,32003	89,19402	81,10653	66,78763	83,27055	58,65764	60,0313	69,56129	60,68246	63,66634	71,94849	55,95374	77,98795	60,45757	45,24467	36,22154	51,77719	30,05022	4,721832	4,942253	18,19083	25,39056	66,91277	66,52583	77,3135	42,5831	56,51049	54,86405	63,54271	28,60667	72,84709	25,78843	30,67736	37,27751	36,54821	22,1283	33,11975	31,56443	16,21097	36,12676	11,02018	18,79393	3,522464	2,722425	10,40562	18,83725	61,28047	45,50592	53,06276	62,89345	60,31514	23,30267	55,88673	46,38401	17,02773	37,09404	19,29073	17,85982	31,65838	25,25897	15,46074	10,03164	8,469206	9,966636	14,61539	24,5117	13,42666	3,235176	4,043504	20,91077	52,74617	26,71515	38,0513	32,67773	17,36717	36,36231	39,91952	26,38698	26,12034	25,90441	21,14708	22,8862	11,17029	17,11213	14,24479	18,43405	7,120013	22,1397	17,39715	17,92875	14,25425	23,8103	15,79155	32,13749
10/2/2019 12:20:00 AM	103,25	97,85104	99,22719	99,55903	99,1277	86,29877	99,97106	99,81218	95,39339	99,28037	94,28713	95,2216	99,49285	94,92588	69,17433	83,08584	88,07506	70,82133	92,18232	72,02628	53,68024	9,976443	27,80042	26,98779	24,58374	99,46543	99,91725	99,65027	95,65823	94,67397	99,73779	99,84528	99,83276	98,40158	99,94336	94,63879	99,11867	95,64704	91,69134	99,47973	94,0178	59,58313	54,47164	50,94476	43,58421	4,366573	22,30133	20,66072	21,32564	89,71596	99,42348	97,72955	93,66414	92,77354	97,13252	96,54647	89,40146	78,20126	98,01413	82,41076	86,41179	88,991	85,6925	87,39563	96,46918	73,43459	75,39622	70,97016	70,70348	39,61351	39,89819	8,512654	36,69873	54,33583	77,8203	91,18873	90,61989	67,88918	67,86915	88,26488	61,57624	73,25024	62,3139	63,35834	55,77283	53,33465	58,47321	73,61918	62,30824	42,30935	42,45621	32,7636	30,88832	5,241213	4,123978	9,997031	31,88917	58,2715	65,51565	68,2655	41,95134	56,83046	54,59666	75,41508	32,99638	55,7452	24,70712	38,5847	39,41092	35,68689	21,15136	34,71244	27,13453	16,81021	28,62947	12,12512	10,00836	5,940402	2,643678	22,33166	30,073	65,51407	47,18142	59,92713	65,51227	62,27198	35,6384	47,53371	36,1437	57,44676	23,9897	22,33878	27,01944	28,64107	19,38218	13,22267	10,33813	9,500304	7,075943	21,52244	25,10507	17,48819	9,110508	5,188647	31,87715	55,84591	30,55793	40,12586	40,79894	37,87709	28,34266	31,24523	33,38923	31,57038	13,88428	22,84165	16,10384	20,91408	18,33969	23,36697	14,24914	7,373245	18,30025	22,23834	7,746601	19,82924	8,239666	15,55931	30,50459	99,76293	97,03519	99,08108	99,06547	99,28374	99,44118	99,58126	99,10429	100	99,922	100	100	99,55613	99,20045	99,23906	99,19506	99,281	97,50214	97,12305	99,41943	59,95552	64,94791	76,79321	87,29278
10/2/2019 1:20:00 AM	104,25	96,92107	99,46272	99,86095	99,36457	89,68922	100	99,68722	94,84782	99,06347	93,4154	97,93982	99,67321	90,74673	77,44295	88,06131	86,91189	64,8816	82,48716	64,85349	62,36675	19,79126	37,49786	30,29791	32,38084	99,69096	99,71706	99,56337	97,53094	95,32238	99,78676	99,65448	100	98,18959	99,66782	95,36459	99,0482	97,32559	91,94531	99,71327	93,78683	56,90532	55,05759	57,06753	46,18645	23,93768	26,87507	15,29496	32,40593	90,22456	98,72534	97,76056	94,14926	94,99005	97,87088	97,34175	91,34823	79,58879	95,7702	84,95089	92,06868	93,52564	84,99856	83,75925	94,93535	76,78168	70,46756	64,71726	75,38869	37,0738	28,74979	23,40283	42,24856	56,23233	78,95785	86,56251	90,11868	66,98318	72,46857	82,46201	50,45121	71,00271	68,28339	61,778	64,47703	70,39974	58,53199	73,48041	61,95679	51,05947	47,04569	28,43626	30,42752	8,785091	3,762088	13,32125	23,3852	66,3387	67,19075	65,75298	44,2298	70,50951	46,50959	69,16052	41,28882	50,25683	24,74836	47,90748	34,24348	41,1477	33,991	31,5446	17,90527	30,78132	27,4721	22,07608	33,97568	7,456207	2,420079	16,51808	31,48839	69,62263	52,65294	79,06071	68,43923	53,25776	25,64862	45,39635	33,22323	53,53772	26,32564	27,13452	29,17337	31,73851	26,9661	17,98388	11,06114	11,84454	16,27452	9,737788	9,817019	4,975893	3,354678	15,43048	29,398	38,50285	37,18812	41,83942	35,17297	39,82213	31,70342	45,17677	18,25432	30,16827	23,43992	12,01343	35,79914	32,99748	15,2055	12,38886	14,02955	19,6819	16,338	13,32608	23,58325	11,85041	4,317943	10,73241	26,27135	99,59631	96,94345	99,06098	99,47233	99,38012	99,55446	99,81129	98,89879	99,82345	99,8423	99,84596	100	99,66643	99,32402	99,93169	98,88249	97,71427	97,74183	97,76975	99,85231	53,21432	63,47129	72,17204	91,99422
10/2/2019 2:20:00 AM	105,25	97,57087	99,70477	99,9625	99,39786	91,13458	99,9609	99,64005	95,58245	98,93202	93,04142	98,10566	99,77605	94,88299	79,23119	83,42044	87,79255	71,74322	83,66724	68,17392	55,98531	10,0773	5,680192	16,84171	39,06179	99,94267	99,94109	99,59079	98,0589	96,13264	99,8086	99,92401	100	98,79483	99,92657	94,6319	97,93877	96,71011	92,07649	99,72101	94,91033	56,10569	53,69078	38,40737	63,03838	30,30312	26,26713	20,06252	20,35478	90,43787	98,73888	97,41705	94,59708	93,3955	97,29263	97,75123	91,9686	79,36264	98,3064	86,56381	89,40339	93,22662	83,22061	83,87509	95,34386	71,29325	71,67496	61,26505	67,68484	35,9822	21,10743	32,0101	37,66392	50,74478	77,91791	92,99866	89,08122	62,26535	69,15742	84,39842	57,32973	72,16568	62,92295	55,22209	70,2332	67,61639	61,75441	83,06954	64,3185	56,43441	41,58364	34,19104	41,19364	14,5155	3,81134	12,67704	28,95398	64,36749	67,5507	61,17498	36,94152	49,83815	50,15991	68,67754	45,01049	53,70137	29,0985	40,61016	35,23396	39,39137	30,5792	39,37597	23,43329	10,89764	27,69472	30,71632	24,68723	7,300785	8,152215	19,72404	17,83412	66,16062	49,71458	72,15249	67,90396	41,68836	29,13731	54,3047	36,73982	61,07114	29,31276	18,74061	16,48811	30,02094	37,62579	15,45687	11,99851	8,40241	10,57174	9,894451	20,99787	9,909855	4,39821	3,341139	37,99293	41,16511	36,86941	41,12898	33,50906	22,7618	29,47598	47,04189	23,07499	11,76614	10,74747	21,02302	23,83448	25,33522	17,19027	7,391482	10,77414	7,594496	21,55994	17,85567	23,687	10,85281	4,02741	14,74967	20,83921	99,65248	97,93774	99,45618	99,47759	99,76894	99,60738	99,81489	99,56048	99,91898	99,89134	100	100	99,62465	99,36264	99,9158	99,21683	98,48302	97,97359	98,73295	99,92396	45,45914	67,91161	70,9931	87,9436
10/2/2019 3:20:00 AM	106,25	98,15699	99,19051	99,93826	99,51212	89,87311	99,97002	99,70747	96,44031	99,37804	94,96373	98,10255	99,85984	95,89462	74,58305	88,14088	81,16697	70,20245	71,50116	78,14441	46,08789	41,38933	6,899383	25,91353	47,21492	99,6149	99,96947	100	98,91322	94,99571	99,84576	99,90572	100	98,9968	99,97182	96,1102	98,08501	98,18185	91,94048	99,52697	96,36073	52,28876	54,28063	55,44037	49,07294	3,583526	22,04762	26,72504	10,14306	91,34035	98,64555	97,44627	94,19375	92,30099	97,8851	98,38446	90,79548	85,85081	95,96203	81,54025	91,86436	89,20873	84,6491	82,68276	95,1032	77,67028	62,41851	62,80905	65,5144	20,53002	44,33321	16,1256	24,25971	60,90366	76,40825	88,59341	87,5422	73,78502	66,79626	84,21834	57,83834	65,60304	66,95748	54,59266	62,80179	61,87983	60,26208	80,39568	65,48767	49,78138	29,86205	37,51905	46,07268	21,06302	14,70325	8,677678	32,24435	63,46423	65,64863	66,60775	41,58695	57,99107	44,87318	53,2128	44,97714	53,00185	28,41712	33,95405	32,11227	35,16959	22,87929	31,09313	13,59023	11,02205	33,11733	15,23541	15,45749	3,258939	2,534607	11,20724	16,65513	63,51818	54,20031	70,89231	63,92221	55,33917	40,22263	39,75202	40,25772	49,95221	21,0092	23,34756	32,36026	23,04446	18,40082	16,23266	17,3729	7,824589	7,115523	13,37436	17,64872	6,241434	4,482897	3,300246	33,15574	40,26595	36,97731	45,95643	45,79058	32,56749	36,94656	35,92236	29,39054	33,43473	25,46958	15,64787	17,96081	24,0862	17,10461	30,62659	25,48298	6,811657	17,202	14,10091	13,55665	9,029069	4,947018	17,89	22,91618	99,49969	98,00709	98,77597	99,61352	99,65828	99,69786	99,87649	99,51364	100	99,82684	99,93003	100	99,77331	99,44865	99,79947	99,15167	99,02126	98,65952	98,91067	99,79609	51,94483	62,64244	72,27972	88,65937
10/2/2019 4:20:00 AM	107,25	0	0	0	0	0	0	0	0	0	0	0	0	0	0	0	0	0	0	0	0	0	0	0	0	99,46812	100	99,31891	99,64965	100	99,81142	97,25803	99,74173	95,22194	91,23032	99,7677	97,58628	72,8592	98,06042	76,5006	94,44062	72,81326	69,79962	54,85322	73,34355	18,6162	37,48052	28,83635	8,453526	100	100	98,50416	99,94392	99,77564	99,93016	99,96436	99,91683	100	99,67168	98,29589	99,97015	94,17108	99,56053	97,16747	99,29771	67,96288	70,09244	62,68782	63,85762	38,40475	15,77918	46,72961	27,41131	98,69432	99,96429	93,83766	99,43351	98,57524	98,3131	90,83278	98,70316	91,00906	90,87664	85,62258	93,67636	85,21178	87,16277	94,35649	96,71365	60,83023	49,82323	68,32056	80,8727	17,97524	7,816646	27,99355	17,26417	81,61686	92,06185	88,26598	79,88554	69,60046	88,25286	57,97635	87,65563	73,20429	52,95211	60,96229	86,94559	44,03073	39,70304	60,10804	70,83644	42,7332	44,20044	32,3919	36,73091	6,532797	2,93815	30,05871	33,65067	66,56941	72,72713	56,63295	84,83346	45,63799	68,27489	36,78534	62,05867	66,80851	62,98954	32,67663	61,3742	36,03732	42,60962	28,20692	53,58643	30,85018	23,47121	8,734181	28,89133	2,530808	7,255332	24,71567	18,85707	51,72843	65,14838	66,61224	61,62488	30,31334	51,59074	30,95435	48,09191	15,16019	28,56536	24,19105	23,57862	18,49435	22,215	8,828677	21,76607	6,491697	10,94662	18,00895	22,45772	3,570678	25,56961	30,91139	15,4588	33,38053	33,87828	41,12048	57,97961	35,12959	20,38288	33,85278	49,25964	26,05037	24,01401	38,27746	14,99731	17,5266	22,45835	19,92513	7,605687	31,67281	6,825125	38,17107	28,16701	7,741905	26,88661	33,08369	18,5141
10/2/2019 5:20:00 AM	108,25	98,95869	99,53581	99,80741	99,34612	89,06339	100	99,35498	96,96839	99,6824	96,11807	96,94463	99,93811	96,11261	85,67653	91,69312	88,33858	72,28055	77,47334	64,51231	58,61887	27,4129	21,50095	23,37395	42,26519	99,85799	99,84375	99,89915	99,56565	96,93026	99,80563	99,94447	100	99,42736	99,95827	96,25995	98,44455	97,99618	92,9711	99,54016	96,28585	53,08742	56,61459	50,95077	46,3758	4,515431	24,09994	27,50069	31,76373	92,09177	98,87276	98,41456	94,51102	94,7516	98,603	98,25763	94,58278	84,91048	98,51003	84,62147	90,13836	89,48241	85,98047	83,16977	96,04499	76,9275	67,45806	68,17486	69,81515	38,3886	20,96921	22,15552	14,80092	55,19673	79,89432	94,37023	87,5449	74,15113	69,59129	86,80869	52,97677	76,94069	64,87856	55,56048	67,78645	68,12695	59,84422	76,52059	62,4435	54,54438	33,84574	36,34995	42,30244	15,9556	3,563771	17,63476	20,4224	66,80338	61,72993	68,90819	42,09412	62,43763	51,45467	49,61311	45,45376	47,43866	33,41851	37,24014	45,22056	34,88451	30,14775	28,03906	17,1473	24,45762	27,4951	18,67499	10,27306	7,222728	2,384712	18,72686	25,8955	61,61887	52,55534	68,87746	66,82105	66,86976	24,8604	48,17253	23,64286	59,59639	22,1062	15,8285	16,34671	19,0051	26,73076	12,57052	28,63154	19,57387	6,591167	9,423699	25,56815	15,41466	11,04229	3,099511	33,22854	48,47474	31,32406	32,48294	40,80307	46,27148	42,35452	36,70494	29,51516	30,23962	31,4966	11,9945	28,51487	26,7097	12,29478	25,23128	16,09479	20,88266	24,70277	15,75555	30,33626	28,15885	5,738078	27,10151	18,55133	99,68336	97,83833	99,69883	99,91145	99,88057	99,86813	99,69855	99,59549	100	99,7315	100	99,82586	99,76749	99,20093	99,83145	99,63963	99,37458	98,43246	98,64874	99,92291	45,20019	66,8149	71,30498	83,14903
10/2/2019 6:20:00 AM	109,25	99,21799	99,35664	100	99,75265	91,1812	100	99,83767	96,38733	99,92754	96,56395	98,0256	99,96229	96,7363	87,58724	85,12138	90,93937	71,85132	87,48598	62,94804	55,90614	29,40373	5,692694	39,84148	7,322751	99,88554	100	99,89363	99,8673	96,72517	99,87408	99,97153	99,94282	99,62845	99,92588	96,57204	98,66546	97,75642	95,0686	99,2698	94,96188	65,98959	49,60232	58,3649	65,85732	34,4212	6,224371	30,93459	20,93826	92,29153	98,82688	98,84014	94,94197	95,39851	97,94803	97,15262	92,35183	82,12568	95,62597	86,66121	93,47439	91,75128	87,63125	88,27731	95,62466	73,86308	74,43372	67,35501	69,67134	36,21989	33,24133	6,997679	18,66987	56,61521	80,30774	92,6005	87,13107	66,85712	68,10676	82,90804	63,18869	72,64645	67,97828	58,65868	68,90715	64,22697	64,76721	76,6579	69,19556	39,12902	46,0988	40,0174	45,24149	6,741408	3,461262	11,27128	27,7191	65,85911	65,90455	73,55825	37,47568	58,85798	47,91301	51,28937	37,87743	56,62613	24,71216	41,28481	32,03781	43,95571	25,90759	32,78025	13,60059	27,36013	20,78243	17,59532	12,68547	7,204355	4,294526	13,63347	18,8934	67,37062	57,15089	71,93752	66,07931	60,50142	37,1433	50,62087	38,96883	57,79585	15,41439	14,50348	17,40288	23,48191	27,83806	12,37808	28,511	8,377336	11,66363	18,26909	13,64777	8,617031	6,154606	11,52548	31,41288	40,18858	24,55308	38,80451	32,1386	35,07191	31,64954	24,33618	19,69033	13,31102	18,65363	19,91849	23,76858	25,01734	14,99089	12,8594	20,25897	19,98149	19,073	5,876299	30,04546	14,52317	4,527036	13,00508	17,99072	99,8092	97,49345	99,82359	99,84872	99,71438	99,73302	99,82925	98,78633	100	99,24818	100	99,95509	99,89086	98,76616	99,86227	99,80976	99,14104	98,34563	99,46971	99,57835	56,23293	69,51791	65,4941	78,121
10/2/2019 7:20:00 AM	110,25	99,17724	99,33479	99,91386	99,88651	92,34969	99,95311	99,83154	97,79309	99,95303	97,08755	97,55436	99,96456	96,61507	89,51994	86,50689	82,44936	64,96967	73,78171	64,07632	60,5904	10,76599	27,51085	33,07001	37,8654	99,88671	100	100	99,7458	97,81769	99,78027	100	100	99,93708	99,96637	97,42823	98,58256	96,74701	94,13131	99,20687	96,89855	66,71357	53,20596	48,24623	58,27241	28,68715	23,8845	22,58414	10,75791	92,63091	99,50072	98,69322	94,54389	93,84665	97,95238	98,31406	92,76857	86,76965	97,03056	87,57488	93,10836	88,19125	86,85427	84,43234	95,56636	72,1079	69,18567	68,91882	70,26574	39,05738	5,493203	16,64774	26,57424	60,44286	79,82247	92,69743	86,99886	74,33501	68,18758	81,59905	57,7658	71,00236	73,08355	55,73581	59,54237	58,65495	64,00757	78,15656	73,72659	49,15659	44,16191	49,03336	41,50925	8,152146	3,549541	16,02481	29,15921	70,45169	68,43977	72,12955	42,63187	69,90046	49,82173	67,69646	42,85995	56,19993	31,85607	26,48714	36,26106	47,75074	30,73739	39,30648	23,58705	27,0162	30,73939	19,37383	18,97139	7,537369	2,539857	11,44431	20,27977	53,38252	47,86963	65,84003	63,36304	54,26698	28,47494	47,24912	30,08683	60,52552	29,84596	14,27008	20,27983	34,53844	18,75532	15,97494	19,82344	8,108353	6,678342	10,52746	26,04367	9,603985	10,37667	2,972756	30,19686	57,66385	32,81009	44,57829	40,23307	37,98755	29,54714	43,48392	25,83465	18,75069	15,55724	15,24971	29,08578	21,00098	14,02506	23,11513	19,85612	7,635321	19,93914	7,281997	12,47803	17,6892	13,39827	6,72994	23,05675	99,61851	97,65169	99,54894	99,32769	99,91117	99,48048	99,88976	99,13725	100	99,46383	100	100	99,86434	99,13883	99,96926	99,74429	98,90045	97,89581	98,22979	99,41051	50,53949	59,46494	67,82922	76,38222
10/2/2019 8:20:00 AM	111,25	99,39663	99,5689	99,92091	99,93562	91,49922	99,96533	99,69199	96,94906	99,95565	97,57516	99,49513	99,96947	97,14412	88,23076	87,76595	85,50618	71,50806	80,73207	76,98206	57,08963	22,05073	32,86514	25,31077	15,27561	99,86951	100	100	99,54749	97,1377	100	100	100	99,6281	99,90986	98,27109	98,2425	99,34019	93,99902	99,09669	97,23689	65,9949	56,38146	46,67365	58,51197	24,04309	20,10472	29,78572	13,91102	92,97622	99,32223	99,02866	94,95856	94,20708	98,71747	98,50616	93,99294	83,78006	98,52412	84,60075	92,2286	91,55871	87,1665	91,09009	95,0523	72,46568	69,38095	69,53285	64,84562	12,39376	7,27502	33,82632	27,21058	63,94645	83,59265	95,34331	87,99197	75,91153	74,96552	79,81114	61,6226	69,65635	72,79945	57,93898	67,19193	62,46097	60,06976	75,20605	69,4105	44,13316	30,9373	35,05361	45,0802	8,797663	5,801076	6,219123	28,85134	67,67987	64,03825	66,37392	45,42012	66,4332	46,26996	65,53811	42,44046	61,72442	34,54562	30,60297	32,79282	26,87196	28,74717	32,4446	14,16922	24,96567	23,40262	11,08567	22,54338	3,601625	2,59194	7,711719	27,99472	57,86176	53,75483	65,15128	57,88579	54,97646	32,16726	43,24732	37,76063	35,16953	21,7412	22,69839	20,65601	28,31551	19,26324	25,35934	9,29356	21,5203	13,23366	18,36123	19,52717	17,11427	5,793131	3,266675	32,12353	52,63319	23,27504	32,49993	38,27268	39,61649	41,59849	31,95534	26,89662	14,99952	18,28967	9,559641	28,76858	25,1023	11,63309	14,01636	17,30707	25,73816	20,11086	8,97567	8,967453	15,85723	5,748715	20,47774	33,30523	99,3424	98,47639	99,80231	99,42542	99,88402	99,8061	99,93182	98,90964	99,9578	99,63031	99,94018	100	99,88533	99,53969	99,84541	99,83353	99,08426	97,89553	98,69598	99,57	47,03651	61,25643	65,89336	74,30185
10/2/2019 9:20:00 AM	112,25	99,09248	99,3471	99,87566	99,95718	92,60284	100	99,73696	96,54378	100	97,91018	98,50734	99,96713	97,28794	89,32542	85,75735	89,04778	63,05855	79,53637	67,12307	57,3689	34,5615	35,5636	31,15096	6,949119	99,66125	100	99,91193	99,76073	97,27889	99,90807	100	100	99,40699	99,8912	98,69778	98,26646	99,05933	94,40091	99,28341	98,01442	63,2512	52,44987	68,65261	61,50642	34,86108	31,81235	27,36123	31,03704	92,8679	99,57097	98,90266	95,13118	94,34861	99,08717	98,8829	95,12772	83,00267	98,14336	88,60218	93,57469	88,6343	87,09148	85,72117	96,11738	72,84836	77,29789	61,2002	67,9711	37,86699	12,56907	16,09741	13,28913	59,41037	84,1617	90,52788	87,37456	77,10392	69,27663	85,8332	60,73808	78,06234	71,94483	64,57734	68,53247	68,54126	49,54148	83,679	66,6322	47,93987	42,34071	28,11726	43,3495	11,66992	15,28998	7,549874	22,71206	69,32941	69,8419	68,61868	49,27677	73,20762	40,44457	64,96278	48,88747	54,49858	37,9204	41,03918	33,04411	31,52568	39,92492	41,32088	23,60839	25,98066	15,68317	11,62128	22,92662	6,956647	2,589385	26,79384	35,38337	57,4397	53,72236	64,59521	66,1964	55,86068	36,04098	57,36717	23,86246	51,94173	15,24301	17,88821	31,64539	23,44095	20,5229	17,74046	15,10983	7,406264	6,942903	9,857497	34,0985	10,77904	13,65668	3,709936	33,52855	49,64646	32,98243	38,37775	37,31488	34,21294	24,61843	26,30021	20,46792	27,10074	31,95623	12,9691	18,7366	15,75514	17,84973	26,07655	16,15143	18,35854	26,6389	9,528489	26,41005	17,31281	3,928078	17,11676	32,68216	99,48152	98,41009	99,49802	99,53139	99,93059	99,60351	99,91566	98,5796	99,96899	99,74068	99,96656	100	99,74138	99,55487	99,75174	99,74767	98,51769	98,59742	97,81333	99,04281	57,03284	62,48903	69,43496	68,19836
10/2/2019 10:20:00 AM	113,25	99,42149	99,123	100	99,76224	91,07828	100	99,8278	97,1806	100	97,63298	99,05926	99,96719	98,20057	80,54681	86,57915	88,85915	64,03073	88,04715	70,60028	57,40931	11,62964	31,70189	16,87466	27,51941	99,66395	100	100	99,79892	97,98215	99,95371	100	100	99,87125	99,87857	99,0138	98,63155	99,45866	95,53825	99,43475	98,43005	67,87184	53,25922	51,89993	56,43837	23,45552	7,606998	23,40158	25,74471	95,09069	99,58976	98,45415	94,61	95,78297	98,66422	97,69529	95,90048	90,00552	98,4554	92,58317	93,09434	88,97712	91,37247	85,26415	96,25892	81,00355	74,26304	68,02463	71,09562	47,12477	7,666681	24,25253	14,2126	55,7655	81,44915	89,9743	86,74976	78,25639	74,16163	81,76033	54,77371	71,73802	64,80085	58,43473	69,41784	73,83848	60,92424	75,80487	63,50816	37,73182	38,07402	31,50316	41,01922	22,76981	6,790936	5,163919	31,3693	64,59619	57,74031	65,00636	43,63111	65,92865	52,59082	60,31009	35,92397	58,52448	42,62593	30,48394	27,24953	25,11446	24,99268	40,98592	11,54226	26,07441	33,95633	24,07997	25,96955	4,006617	2,369723	15,84377	27,31619	59,83884	56,30698	68,84989	66,20102	64,04317	41,43961	48,19525	23,03444	71,46352	14,64087	24,44477	29,26206	32,351	20,81586	32,0258	11,34823	23,74282	15,45169	17,04334	14,5622	34,72163	12,72215	6,15336	41,09963	51,1113	30,53707	45,63867	36,03503	30,43339	25,14671	44,59653	21,68014	26,07766	22,08409	25,00477	26,1919	31,78824	19,76087	8,32753	11,9934	18,28733	20,99635	9,43261	8,27994	26,86029	13,59147	19,02996	28,87041	99,63749	98,71622	99,52835	99,4639	100	99,97015	99,87242	99,41921	100	99,90563	100	100	99,85902	99,49346	99,75831	99,96139	98,62635	98,66518	99,01863	99,64225	56,33414	59,98943	74,43206	77,58041
10/2/2019 11:20:00 AM	114,25	0	0	0	0	0	0	0	0	0	0	0	0	0	0	0	0	0	0	0	0	0	0	0	0	0	0	0	0	0	0	0	0	0	0	0	0	0	0	0	0	67,19069	71,56388	55,54688	78,82627	17,68754	37,22452	9,794844	8,672912	0	0	0	0	0	0	0	0	0	0	0	0	0	0	0	0	0	0	0	0	0	0	0	0	0	0	0	0	0	0	0	0	0	0	0	0	0	0	0	0	0	0	0	0	0	0	0	0	0	0	0	0	0	0	0	0	0	0	0	0	0	0	0	0	0	0	0	0	0	0	0	0	0	0	0	0	0	0	0	0	0	0	0	0	0	0	0	0	0	0	0	0	0	0	0	0	0	0	0	0	0	0	0	0	0	0	0	0	0	0	0	0	0	0	0	0	0	0	0	0	0	0	0	0	0	0	0	0	0	0	0	0	0	0	0	0	0	0	0	0	0	0	0	0
10/2/2019 12:20:00 PM	115,25	0	0	0	0	0	0	0	0	0	0	0	0	0	0	0	0	0	0	0	0	0	0	0	1,089813	0	0,9724524	0	0	0	0,1543849	0	0	0	0	0	0	0	0,04103117	0	0	1,224856	2,786527	25,84335	63,10801	0	0,124475	3,457878	57,7754	0	31,70404	0	0	0	0,1688909	0	0	0	0,3632709	0	0	0	1,216775	0	0	0	0,04227454	0	0	0	0	0	30,31133	0	24,29888	0	0	0	0	0	0	0	0	0	0	0	0	0	0	0	0	0	0	0	0	0	21,38553	0	13,84408	0	0	0	0,05809295	0	0	0	0,02079189	0	0	0	0,02438384	0	0	0	0	0	0,01982483	0	0	0	10,50004	0	1,711083	0	0	0	0	0	0	0	0	0	0	0	0	0	0	0	0	0	0	0	0	0	0	0	1,190042	0	0	0	0	0	0	0	0	0	0	0	0	0	0,1847093	0	0	0	0,1375304	0	0	0	0,3281112	0	3,324285	0	0	0	0	0	0	0	0,02804487	0	0	0	0,1582532	0	0	0	0	0	0	0	0	0	0,115357
