# Supplementary material for: Neuroblastoma signalling models unveil combination therapies targeting feedback-mediated resistance
Source: PLoS Comput Biol. 2021 Nov 4;17(11):e1009515. doi: 10.1371/journal.pcbi.1009515 (PMC8604339; doi:10.1371/journal.pcbi.1009515)
Supplement: S2 File — (ZIP) [file pcbi.1009515.s023.zip › drug_sensitivity/SKNAS_drug_sensitivity/SKNAS_AZD_LY_03-070318.txt]

Label: SKNAS_AZD_LY
Metric: Phase Object Confluence (Percent)
Cell Type: SK-N-AS
Passage: 1
Notes: 
Analysis Job: SKNAS_AZD_LY

Date Time	Elapsed	A1, Image 1	A1, Image 2	A1, Image 3	A1, Image 4	B1, Image 1	B1, Image 2	B1, Image 3	B1, Image 4	C1, Image 1	C1, Image 2	C1, Image 3	C1, Image 4	D1, Image 1	D1, Image 2	D1, Image 3	D1, Image 4	A2, Image 1	A2, Image 2	A2, Image 3	A2, Image 4	B2, Image 1	B2, Image 2	B2, Image 3	B2, Image 4	C2, Image 1	C2, Image 2	C2, Image 3	C2, Image 4	D2, Image 1	D2, Image 2	D2, Image 3	D2, Image 4	A3, Image 1	A3, Image 2	A3, Image 3	A3, Image 4	B3, Image 1	B3, Image 2	B3, Image 3	B3, Image 4	C3, Image 1	C3, Image 2	C3, Image 3	C3, Image 4	D3, Image 1	D3, Image 2	D3, Image 3	D3, Image 4	A4, Image 1	A4, Image 2	A4, Image 3	A4, Image 4	B4, Image 1	B4, Image 2	B4, Image 3	B4, Image 4	C4, Image 1	C4, Image 2	C4, Image 3	C4, Image 4	D4, Image 1	D4, Image 2	D4, Image 3	D4, Image 4	A5, Image 1	A5, Image 2	A5, Image 3	A5, Image 4	B5, Image 1	B5, Image 2	B5, Image 3	B5, Image 4	C5, Image 1	C5, Image 2	C5, Image 3	C5, Image 4	D5, Image 1	D5, Image 2	D5, Image 3	D5, Image 4	A6, Image 1	A6, Image 2	A6, Image 3	A6, Image 4	B6, Image 1	B6, Image 2	B6, Image 3	B6, Image 4	C6, Image 1	C6, Image 2	C6, Image 3	C6, Image 4	D6, Image 1	D6, Image 2	D6, Image 3	D6, Image 4
3/3/2018 5:50:00 PM	0	11,89545	25,99766	15,6469	13,19856	15,94565	21,72089	11,78292	20,03177	14,94267	28,09612	15,6775	13,65675	22,19793	23,83593	13,06214	21,47926	12,92979	13,07278	17,68492	13,02912	18,77998	16,70507	20,88728	37,27674	21,8149	16,72048	18,10006	21,68055	24,99316	26,74099	16,15171	18,37706	13,02816	13,17301	15,08869	12,72961	18,96538	12,0939	14,78075	13,50989	17,08333	17,19662	19,19098	15,58072	21,13851	21,90429	19,40421	21,54144	11,05887	11,61334	19,32001	22,47589	19,67576	18,3066	18,31026	23,32574	20,6719	16,57189	20,62721	14,71175	24,21992	20,32425	18,55624	19,69717	12,31018	10,72979	21,82091	23,9555	27,32579	13,97733	18,44904	20,47959	20,15445	13,74399	21,00023	20,3288	24,78704	20,13663	18,97374	16,98062	22,74364	10,73207	16,81249	17,63622	16,61887	12,63056	19,39061	16,12318	24,37134	15,36438	20,97977	20,95829	17,17141	23,69647	17,34147	12,93642
3/3/2018 6:50:00 PM	1	12,81616	19,30296	14,65669	15,54736	16,61728	20,1365	10,73684	21,12346	14,8653	23,28008	15,57879	19,97513	26,0818	28,2291	14,21157	30,37301	14,42432	16,25352	17,02911	15,22781	17,80083	18,9448	21,19495	36,36716	22,11463	24,73005	28,79766	23,83573	32,39936	26,3463	23,79877	19,17081	13,5226	13,05275	15,9824	14,64826	20,64296	13,10407	15,51648	13,64577	16,4754	21,10618	18,22875	17,61812	21,07655	22,73997	16,48368	20,37619	12,29547	13,98438	19,9205	22,93656	21,3063	18,62829	18,93146	31,57286	22,50732	17,12727	22,56894	16,06889	25,39511	21,14086	19,4351	18,7855	12,81955	17,96067	27,21244	24,40367	21,72317	17,4721	21,65997	30,16385	20,42365	17,77713	21,39285	22,7332	23,56971	20,40817	17,12271	15,39946	18,80312	11,36301	16,5922	16,54841	17,50995	16,77173	20,14002	17,19123	29,21585	21,23363	24,66712	20,30615	19,57228	22,41317	17,62247	15,38662
3/3/2018 7:50:00 PM	2	16,11005	16,23715	21,16303	17,07152	15,2598	24,96042	12,82839	31,69347	15,92113	22,83557	19,27304	15,14105	23,37989	24,34074	14,18338	21,25352	15,18347	14,04882	21,12207	16,25283	18,98127	16,10936	20,33916	30,19631	20,23514	20,15998	18,08128	23,77646	29,09628	34,566	26,10695	15,60317	15,63205	17,2909	17,0519	14,00123	21,44252	15,23755	16,30284	13,731	15,56643	21,72835	22,9693	17,67953	25,63107	28,60445	15,24598	21,02391	13,54008	12,36102	22,44281	25,07916	22,2956	18,2845	22,59042	22,58524	23,3772	18,11215	22,92102	16,58205	31,69561	22,33387	22,31688	19,40415	12,71807	11,25967	23,72776	31,16228	21,93365	15,44948	21,65168	26,6456	26,12856	17,38934	22,18108	27,25236	22,39577	21,08132	15,09477	16,31493	19,25142	11,98269	25,19223	18,95398	18,33776	16,37378	20,49845	21,08374	25,15377	29,64143	24,85653	19,25495	20,02632	22,87197	18,63354	17,25278
3/3/2018 8:50:00 PM	3	17,68492	16,27673	15,80729	15,36866	17,45399	18,90321	11,22237	23,12714	15,82298	26,5042	25,78222	15,37681	24,51916	29,12315	17,49496	22,72173	14,56365	27,40585	18,75863	13,88421	19,39897	17,81796	19,18746	27,13244	19,83995	15,13988	16,7048	24,67327	29,92809	26,35258	18,6459	20,60663	17,06365	16,05652	17,66344	19,68708	23,0486	15,17407	16,84115	15,55081	16,57528	27,21113	19,50093	16,38677	24,49975	28,12493	15,8124	21,87569	16,21608	13,80616	24,61069	26,27791	22,90527	20,94317	22,03712	24,86213	23,80395	19,01836	22,0575	16,10612	29,89764	23,90411	23,80264	20,27023	15,96948	12,48757	34,82661	27,42837	18,98265	16,15958	18,6517	26,54392	20,51428	16,77201	24,15679	25,76329	24,2843	18,90376	15,453	22,19641	20,0471	11,51242	18,47335	18,90998	19,37272	14,12087	21,90588	17,9023	33,11091	29,52013	21,98579	18,07305	23,27566	22,8087	18,2847	15,78194
3/3/2018 9:50:00 PM	4	15,36921	21,89669	18,72796	16,95174	16,82216	20,10002	11,79605	24,03549	18,43936	28,95342	17,77817	17,3499	24,57525	32,40758	20,67984	21,52036	19,07797	12,85947	22,95439	17,40965	18,67899	16,18901	22,67663	30,21732	19,3607	23,71739	21,4164	23,98866	28,13826	31,82023	24,57836	19,47544	17,83343	13,3419	17,90548	20,65256	21,61348	15,57071	17,39196	15,37916	16,87617	19,33811	22,52369	20,76046	24,02637	27,11311	18,41843	25,04504	17,33795	16,41509	25,94938	25,85033	24,68674	22,8967	20,29468	39,12018	24,91255	20,12855	22,16782	16,87908	28,28788	21,96632	20,71846	20,27285	15,07364	12,1272	27,40709	28,07444	19,24141	15,45521	19,43033	26,76296	22,91322	24,11189	24,5461	29,16722	25,49583	28,30578	15,22028	18,64141	20,55648	12,79813	18,23386	19,54886	19,08909	24,81108	22,67842	20,62811	28,1784	16,75875	23,74738	18,05053	18,61813	24,65745	19,64433	23,84885
3/3/2018 10:50:00 PM	5	16,10805	24,53367	16,15599	19,6645	24,23561	22,86175	12,76048	29,03122	15,55295	25,35256	18,27939	16,49474	31,59151	30,11777	17,04955	25,35319	17,63159	14,07086	20,77427	15,26021	20,3326	19,1217	31,60733	36,16436	25,12434	15,36887	17,99217	21,46248	37,27011	27,5096	23,04646	22,05253	21,97924	18,72583	18,16078	21,84219	21,61452	14,57774	18,79428	15,58929	19,15824	23,06352	19,15016	17,08685	24,02175	29,04558	17,2945	22,70564	18,7739	14,84285	29,79788	28,79573	23,88788	20,39235	20,90379	24,72591	25,64752	21,58847	21,0425	19,27995	31,40017	23,52447	20,61139	20,26767	15,46454	12,24117	25,64192	34,60453	20,0487	17,39093	20,22408	34,96664	23,63568	27,84055	22,92213	22,81257	35,2218	23,08093	15,29219	21,5788	23,55721	13,10421	18,86674	18,75905	26,252	17,59726	22,84358	21,09458	38,03431	21,01266	22,83281	22,40709	21,1955	27,65729	22,4781	18,69411
3/3/2018 11:50:00 PM	6	15,00221	18,0122	16,98303	16,23978	17,10793	18,52827	11,94201	32,99852	15,15874	26,51394	17,70854	19,96373	34,69552	36,28032	17,741	23,86425	17,8199	16,84675	21,03186	18,72534	21,22016	20,27492	19,26296	30,56705	20,85143	16,43692	19,23878	24,51813	30,68572	29,07445	24,3033	23,17446	18,11706	17,37794	17,9722	24,93963	28,18109	17,31833	19,03073	15,38793	18,10082	29,45803	20,40161	20,30477	28,96531	28,557	17,81726	23,41968	20,21476	19,92409	29,8336	28,62359	26,93378	18,35274	20,56718	28,4853	24,79795	20,45134	22,43217	17,18577	33,24803	27,76684	21,15695	19,99109	25,49915	14,78296	28,67554	30,73684	22,6405	29,53553	19,74187	36,10115	27,30825	19,00192	25,35409	26,69312	26,40363	22,9148	17,14992	18,62262	23,27303	12,85028	21,34871	19,51861	22,10357	23,28871	29,53788	20,74865	27,60583	21,67447	24,62181	22,34196	19,96152	24,40608	24,44787	16,54716
3/4/2018 12:50:00 AM	7	15,78319	18,39281	15,90808	17,40641	16,96356	18,24409	12,56686	27,40937	15,61795	27,04604	17,77499	16,84392	40,13531	27,12734	15,75859	21,32937	16,60616	15,05775	22,51175	15,29806	19,51675	18,28864	29,31933	32,34893	20,02673	19,33141	27,34389	23,57241	30,11984	25,51082	20,56048	17,86866	18,65405	16,72068	26,37281	25,56346	21,11296	14,04406	18,86508	15,82518	18,39509	29,07203	20,95049	26,09534	24,54382	29,16681	18,01185	24,37527	20,0105	27,32945	29,66878	26,27811	24,08129	19,73482	20,9335	33,06172	23,96697	22,53426	29,90157	18,32042	29,21958	24,2452	22,66184	19,30993	17,64783	12,98844	30,38883	31,31355	29,99033	15,92942	18,52896	37,94927	28,11429	16,43727	25,59171	28,30329	32,64962	24,37569	15,46309	16,09679	28,2043	13,07955	38,21267	20,02625	21,7048	16,67454	23,1259	19,28934	28,89831	24,45879	41,17256	21,65009	26,70086	28,8119	21,81732	16,4231
3/4/2018 1:50:00 AM	8	19,22842	22,49302	15,44906	17,31861	16,96569	18,73715	11,42034	23,33658	16,91928	28,26875	21,70984	15,52795	34,23208	25,19168	16,02205	21,8415	16,41744	15,33509	20,76205	15,3096	24,91628	23,20913	20,00518	23,16092	31,85117	18,72202	18,81915	25,9127	28,09917	27,42747	20,29661	20,00428	16,48535	26,96825	17,95639	31,92294	20,48581	23,121	20,36265	15,72102	21,98386	21,93758	24,20666	24,72377	26,68815	31,38553	23,84761	23,49891	17,27246	16,05997	32,41448	25,80708	23,45511	19,26317	22,51782	24,48434	24,32092	22,18964	22,32116	19,53532	33,49663	24,48297	22,11877	21,6275	14,40788	12,90306	29,5508	37,28214	32,54608	17,5143	17,68008	37,48978	26,71281	15,58521	25,02335	25,88348	29,83318	27,83454	17,32054	18,7156	22,85001	15,50212	23,4011	20,51089	25,08096	29,54818	22,97987	20,37799	32,59457	29,29294	30,04	20,07274	23,95764	24,91732	20,40451	19,35276
3/4/2018 2:50:00 AM	9	22,13501	19,87179	15,04849	16,07669	16,66156	18,71547	11,83956	35,38876	14,97285	26,47795	19,59597	17,79827	29,97514	28,04784	25,63481	30,22865	15,56283	25,5631	28,33064	16,17284	19,31138	19,65345	29,78794	25,14782	20,68468	29,2508	21,35016	27,04997	36,17934	27,32289	21,53556	18,99128	17,61494	21,63766	18,48226	22,38029	20,8439	16,3275	18,95529	16,06999	21,36211	26,58391	28,27179	33,56357	30,75894	33,42756	19,71423	24,40256	16,92397	15,42889	30,42282	25,45528	24,69109	20,39311	22,59505	26,71053	25,06258	22,92419	22,63836	20,7023	29,75533	26,07247	23,72347	22,69155	15,46723	13,79421	33,28677	38,69985	37,79502	16,07828	17,96903	28,01607	22,49572	16,68435	25,45294	26,80641	28,36477	29,60475	16,30533	19,8727	22,08223	14,91683	23,31876	21,36764	25,64013	23,36746	23,63464	21,79674	28,45076	18,0897	26,63683	20,4586	22,51831	32,23095	20,01499	16,81325
3/4/2018 3:50:00 AM	10	17,9979	28,39868	18,70662	17,06572	17,739	19,18014	16,22085	27,75489	15,70754	30,28384	18,88387	20,61043	28,18462	27,87812	23,53752	30,02915	16,33752	15,87816	23,74551	16,01189	23,26329	28,38307	26,26658	32,6005	22,90941	22,72125	24,5356	24,74905	38,66677	31,01321	22,08444	22,73383	16,3981	14,95814	19,04613	23,91295	21,85013	17,60838	19,58934	15,80916	20,26856	22,92813	22,50518	24,20017	27,19904	34,03086	22,1712	25,24032	18,11823	14,92119	29,65517	24,54382	25,42938	20,46903	29,57788	25,41937	26,69436	21,65513	26,98898	19,12612	34,95137	28,08376	24,91476	22,93	15,96216	14,46708	34,1427	40,06141	26,83908	18,23179	17,64527	33,5818	30,52028	15,08206	27,92039	26,44631	31,71613	24,29308	18,09599	18,3026	22,67926	14,33653	31,80537	23,18054	27,26805	28,51052	26,55649	20,67342	29,60599	26,74223	25,87664	21,54447	24,00102	27,63367	19,32154	17,01591
3/4/2018 4:50:00 AM	11	16,24613	20,52981	17,54904	18,26164	17,76056	21,44231	14,72839	25,30663	27,43935	32,8355	21,56589	18,05019	38,99882	28,65323	17,30762	30,25848	15,44139	14,38951	22,36351	16,18756	21,12428	22,11303	22,64727	35,37743	23,53807	20,85579	23,28214	29,35745	36,41219	30,25199	21,41115	24,33729	16,5741	15,99642	20,1329	20,95947	24,15437	14,91932	19,86482	15,99905	21,61079	23,91095	24,78393	27,6108	27,92288	28,65343	25,87893	27,15842	25,59923	15,33018	30,01734	24,86136	26,03572	23,86895	22,62558	26,0139	30,5678	22,24332	24,12405	20,7789	31,31562	30,43974	25,25745	23,90349	22,76042	23,2894	30,12185	38,52578	27,43258	15,75196	32,42492	36,92895	27,74474	23,99094	31,68373	27,33084	32,94706	29,00296	17,89387	19,32236	28,20838	15,66223	24,36146	23,13053	24,12709	31,76496	29,04544	23,58422	40,11308	33,1929	24,3156	23,49932	23,07119	28,62512	20,91429	19,62354
3/4/2018 5:50:00 AM	12	14,56109	21,32522	18,24305	20,01223	17,40281	25,42295	14,36022	41,70383	15,76723	26,88453	23,00964	18,77666	30,22691	30,64192	23,77044	25,04484	15,32776	16,37178	35,42239	19,71451	22,88206	23,12542	23,33133	29,90979	27,90582	20,47379	30,58604	26,88426	38,6642	30,14016	23,89223	26,93551	21,00872	21,7966	18,61516	18,85092	25,26981	16,59531	18,94272	17,0278	20,89454	22,86258	24,62575	20,94261	29,46418	37,66461	21,65409	28,21163	17,75455	15,78415	27,81761	22,61294	25,95139	25,69055	26,03303	25,83134	32,37497	21,96328	23,93678	20,86891	31,60215	32,26403	25,0049	24,44256	17,01129	14,69655	36,02882	36,14286	31,58385	16,23902	19,74967	36,3387	27,33899	24,93245	29,53195	31,83873	31,54288	26,50303	19,76003	18,02664	25,16668	15,75086	27,72228	24,08523	27,15365	32,15655	30,04939	22,8391	29,9171	34,78151	22,00542	23,16582	26,44707	24,09179	22,5554	18,37181
3/4/2018 6:50:00 AM	13	18,41167	22,76809	23,51452	17,40723	17,57895	24,95814	13,92504	32,60237	16,16835	28,30418	27,63214	27,31301	34,4373	27,48619	20,41501	27,50532	16,14017	17,02289	23,94645	18,17542	21,961	19,34847	23,59382	28,20886	28,27572	21,88246	26,63475	26,06598	46,81767	30,48097	24,68059	22,57308	16,40508	22,26445	17,36765	19,58009	22,87156	16,45688	20,23983	17,32006	19,38232	23,24768	25,94172	25,8924	31,86263	31,16677	23,60474	26,6025	16,03269	14,33266	27,61474	24,26109	26,4249	25,28252	27,62496	26,33869	34,90371	23,71567	26,82271	21,2033	39,006	28,98949	27,01053	26,02993	27,30728	15,49825	33,40476	38,3006	37,01951	17,57087	20,78761	38,44213	24,68191	17,36461	29,38895	29,89411	33,62635	34,82116	17,76767	18,97429	26,93406	18,67195	26,92274	25,60766	26,75992	30,55855	32,24994	23,00543	31,19405	30,08711	24,247	23,88698	26,40445	24,68488	28,15311	18,31075
3/4/2018 7:50:00 AM	14	20,15556	20,28694	18,75539	20,51524	18,05461	30,75791	14,24355	35,36389	19,998	33,52578	21,26126	24,21295	35,27071	30,92838	23,54526	26,11979	18,07672	15,99711	27,9367	16,96977	20,86607	23,5445	27,41124	25,83741	22,13818	20,78622	26,04898	30,81102	42,91066	31,30857	24,79664	21,64221	15,58024	17,50076	18,87151	20,6748	28,59044	14,50286	23,6189	17,36316	24,44995	24,66829	36,98283	21,92253	33,13488	30,40465	23,83199	30,47248	14,75962	21,89648	30,16205	24,37217	25,87526	22,15607	26,56084	26,16525	35,38303	23,9785	26,09782	20,56932	32,48343	30,87132	28,31517	27,08278	16,33462	14,37334	44,44469	45,88148	33,71381	18,68044	24,21274	46,51919	30,64696	26,33317	30,5772	35,71411	31,71786	32,1627	19,33742	19,81951	28,74178	20,08268	30,22526	25,72012	27,72547	28,36649	28,81425	25,03648	45,0317	19,4362	23,24968	25,51027	27,57426	30,59481	23,38749	17,66758
3/4/2018 8:50:00 AM	15	14,64454	26,37365	20,97163	24,1018	19,21875	24,09814	13,40925	32,15303	18,18751	42,18364	20,24336	31,66307	35,35291	32,85526	21,21249	30,65622	16,78686	15,78263	23,0801	17,31384	23,93429	25,16703	24,07942	31,12974	23,80726	23,22516	25,62148	29,73433	49,45665	35,15432	31,16463	28,07913	22,59305	19,2937	18,23262	22,57405	23,39812	15,17608	20,8848	23,27338	22,25126	27,91425	27,82307	27,94036	31,41827	33,5923	24,42695	28,86998	15,67066	15,66078	26,63358	26,62011	26,77484	27,40923	24,8673	37,07877	30,71501	24,29715	28,90805	21,56043	33,96669	31,41633	30,65526	26,54959	19,10132	14,64267	34,39027	43,29126	29,99192	18,63451	26,5835	44,13938	30,94247	19,46314	33,30777	30,83823	36,24723	33,10427	26,14417	21,29407	31,986	20,87851	29,27857	26,98421	33,18116	23,18966	30,75928	23,43937	37,16982	31,3532	28,3372	26,57763	26,57604	28,0839	24,17102	26,94926
3/4/2018 9:50:00 AM	16	14,80403	23,26764	20,75625	19,41036	31,92916	26,02544	13,86184	29,55895	19,1715	34,64978	21,09741	26,55546	49,20887	38,71394	20,33668	27,89076	19,51481	22,18577	28,22827	19,9332	24,04095	21,06025	21,72275	35,43546	27,59132	20,52263	28,97298	37,64112	40,67018	37,11476	27,10648	28,08438	15,05022	20,2352	17,5536	21,531	23,46189	16,08153	21,17036	16,8368	22,23337	26,81759	27,68015	22,68941	35,75438	39,09221	26,81587	27,79958	15,63944	13,99114	25,16205	25,27727	30,49389	32,82349	25,94924	29,66712	40,34669	25,4789	29,29364	22,66164	36,64884	34,78746	25,71991	27,1254	23,36483	17,00603	37,03395	43,41022	29,4666	22,13915	27,65059	46,32868	32,16409	26,97695	32,47997	38,62822	36,49032	32,45869	21,3541	21,14128	42,40226	19,77129	31,56803	28,19995	32,14219	25,83202	37,05377	24,44573	36,51574	24,80652	23,47038	31,65023	32,05308	24,24016	25,79672	18,63105
3/4/2018 10:50:00 AM	17	14,6857	31,89282	20,98634	23,96124	19,39814	27,88096	12,23323	31,33496	17,70108	37,4828	27,59132	28,16175	40,65422	42,55139	21,52762	33,94528	18,29797	18,34791	25,09021	19,17917	24,26372	26,30885	22,04548	29,78752	28,45926	21,69043	38,64458	31,7128	45,29433	30,78595	28,26605	27,18143	14,56959	16,38525	16,90028	24,60578	33,87973	17,17161	21,32529	17,80449	23,21218	25,23092	28,65627	32,29643	32,40875	32,882	24,61725	29,76341	16,53045	13,81445	34,8376	32,82908	32,59042	24,44311	25,105	29,3145	32,2485	24,24783	28,53338	27,8451	37,87184	34,21095	27,43707	28,22543	18,74676	15,08241	46,21401	47,38968	33,01807	20,70617	28,97049	47,02055	28,73031	23,83793	35,25745	37,2762	39,30447	32,96011	24,30841	20,52981	32,73914	17,04348	30,19307	35,4195	30,35629	22,5029	33,09482	24,72653	36,67454	30,83969	24,91144	26,38629	31,48258	26,93482	25,63301	19,92796
3/4/2018 11:50:00 AM	18	15,57727	21,05148	23,49684	22,61508	20,36396	28,12431	13,39384	30,55517	18,43639	32,68671	20,17331	22,3671	39,03881	43,39523	33,41962	35,63315	16,88474	15,90697	24,3893	19,11334	26,45315	27,13252	25,41328	30,09498	26,68421	21,91161	30,49762	31,62729	40,93135	44,78269	31,69616	28,38086	15,16067	18,59554	17,07207	22,71711	24,07562	17,30894	23,4366	16,44376	26,67192	26,67627	32,61681	33,24146	36,0463	31,39548	26,94815	31,4441	16,51477	15,08338	28,44033	27,74854	30,50011	26,90049	27,47499	35,23058	32,10931	27,82714	29,75388	22,82383	38,35785	35,15784	26,31306	28,69592	27,96965	16,1669	38,24498	44,10561	33,99881	20,96983	34,83125	46,60567	28,28505	35,64642	34,53739	35,16261	39,25647	34,47426	22,71089	21,94663	41,74224	30,10789	30,21918	37,18018	32,38948	26,66169	31,42787	24,76431	38,80644	25,89999	25,84591	31,25595	28,34093	27,34499	25,78242	20,48588
3/4/2018 12:50:00 PM	19	15,62665	20,64572	19,35525	21,58502	20,41038	27,9463	15,06749	33,12997	22,47078	35,31561	22,05653	27,27847	43,7909	39,10962	29,72902	38,04446	19,71817	16,89973	26,85103	20,24142	25,76536	22,25375	25,52104	31,95754	28,53317	23,57468	36,94283	33,52557	48,00874	37,21742	30,47517	29,50238	14,5825	15,98813	14,94709	19,07424	25,82781	17,44357	24,01995	16,74417	22,78418	28,22461	30,14651	31,64781	36,72697	34,16245	26,83176	32,31163	17,67877	12,87861	31,31175	25,76937	31,00582	25,03662	26,94221	37,65701	41,56782	28,34238	29,59128	23,00846	38,53697	39,74366	27,4122	27,56417	23,95813	16,76524	42,20221	47,78833	34,69635	22,60209	27,87025	47,7352	34,50507	21,50579	36,66591	34,58575	48,84242	39,20224	20,83327	26,39327	40,44326	18,65067	28,83302	30,75348	32,58669	34,23933	36,80178	25,40852	39,15583	22,00024	40,02003	29,86896	27,50974	29,5557	26,66093	30,08828
3/4/2018 1:50:00 PM	20	14,9151	30,06079	21,39022	25,36541	21,9018	28,57081	19,29771	34,2642	23,08307	36,57473	22,02566	26,02322	41,34657	39,24576	33,48709	42,49841	18,51708	18,04384	38,11394	21,80551	27,40115	22,7294	37,64734	33,83068	32,44108	24,21468	27,67635	38,1107	49,10505	40,45452	29,61082	39,45637	15,16931	14,10954	15,19866	16,44224	27,95915	21,54869	24,89349	16,99492	24,12398	28,12618	37,45041	25,47497	37,2152	31,52299	26,76745	39,07127	20,63191	12,91584	28,86853	37,05004	29,70519	32,38389	31,53784	34,30289	37,02717	27,89656	27,81982	23,15471	39,77792	38,29776	27,89601	28,29396	21,26105	20,32832	43,31793	46,4669	32,08229	20,86179	23,8045	42,16505	30,60034	33,71608	41,90118	43,28851	41,88364	39,9627	20,1206	23,13626	43,98831	21,15847	31,47837	38,80098	51,77871	33,65108	31,92128	26,06315	40,8133	32,17037	30,55123	28,00522	28,32574	33,23138	27,04313	24,42771
3/4/2018 2:50:00 PM	21	17,66039	25,8392	21,63524	26,95617	21,38767	34,27152	14,34095	36,3619	20,21206	39,02886	27,51817	35,13	48,5731	48,75318	34,86876	37,25002	19,32644	17,11338	38,43529	20,43732	31,4124	23,33962	38,10594	42,56549	34,78428	23,13301	35,49113	43,36773	51,96652	38,09681	34,29874	30,07819	14,07956	17,94222	16,47257	20,24356	28,23111	22,17762	24,39137	17,9215	26,84482	28,57593	31,85953	37,55664	34,76652	35,04241	29,51433	33,083	14,45893	13,32221	28,33051	19,32941	29,92284	32,96571	26,8252	31,0436	41,25401	26,67185	28,98099	24,7621	45,90421	35,80218	29,21827	28,94044	21,22195	21,03013	49,04379	54,16411	40,00822	21,13734	27,84683	49,62809	34,3035	27,73286	34,26655	45,2779	42,87557	37,28144	22,36434	29,98287	41,81781	20,56532	35,9116	36,81297	32,59042	32,54082	41,23377	27,10413	41,10445	27,27039	29,43814	31,82934	31,40729	31,92777	26,80095	22,79302
3/4/2018 3:50:00 PM	22	20,43788	22,07256	27,84683	21,28509	21,77042	31,94504	15,10797	38,94245	19,37169	37,63415	26,18031	33,92938	53,43805	38,18765	24,17489	34,58555	17,71966	17,6289	24,117	19,62969	28,29479	24,31573	44,41569	38,49566	30,69802	24,80071	33,79586	38,07865	45,8334	40,22664	28,65834	29,66609	13,63457	17,07822	16,04146	18,14234	25,14589	20,25392	25,21033	25,14209	28,16776	32,20864	35,71003	27,03512	44,69392	38,80429	30,15646	31,77636	14,87118	22,46484	28,10435	33,13509	30,55696	34,55094	33,12887	45,15114	34,0031	27,85864	30,60075	23,45042	42,861	39,88271	30,02307	29,20342	22,4638	19,16494	47,41973	51,68236	37,26659	23,59596	34,3415	50,34711	35,83492	23,95053	36,66584	36,51884	48,02898	38,99266	23,78972	23,88277	48,30335	21,13333	44,73102	37,55415	36,37075	29,02589	46,17623	29,47716	39,81784	39,08343	30,93018	39,82697	29,41327	37,03305	29,70076	22,74826
3/4/2018 4:50:00 PM	23	19,87898	22,0421	32,18812	25,72689	25,28604	32,16967	16,06059	36,33752	23,55721	35,76046	27,30355	32,92965	48,54913	43,49898	26,79329	41,7982	17,19185	17,24905	25,45169	19,25267	30,83202	23,35433	32,85084	42,42836	35,1548	29,66146	29,80659	43,92822	41,1361	42,27426	38,29452	31,37758	14,29246	14,95759	16,14293	18,07568	24,15299	23,32491	26,05915	20,49403	35,79361	31,00416	41,39264	29,96843	39,19859	37,05204	32,31301	29,45382	14,32465	25,85053	35,0965	29,4943	29,6071	32,04341	30,55019	46,78927	36,69975	28,80734	33,35965	24,59038	47,32586	42,10454	33,84401	34,28797	20,97294	20,84038	47,39611	53,43114	38,12735	22,31502	28,44855	51,0827	33,84091	23,33278	37,52445	39,34779	44,23643	34,66076	26,36425	28,15629	44,37493	24,48186	36,31645	37,24366	35,45673	25,11142	42,27654	30,76254	38,39482	35,42813	37,8317	35,32845	31,32232	34,52773	31,53342	25,386
3/4/2018 5:50:00 PM	24	15,55537	24,99765	27,13148	31,10639	32,56521	30,07115	17,80753	42,57632	31,75667	38,20189	28,2769	33,46126	45,75576	46,70314	28,39267	34,97935	17,38658	17,21057	25,90359	19,96374	35,12309	28,28152	30,7559	45,98903	33,35205	28,74082	32,24442	36,9373	45,96714	38,88898	31,81856	31,98359	13,46037	16,64146	15,82967	21,28398	26,58633	20,90055	24,57636	23,59085	30,87851	34,78628	33,9412	33,74828	42,12146	38,87537	36,32108	33,99446	15,41743	12,97504	26,90553	21,14797	38,51376	37,4091	34,56703	37,99604	44,13206	29,84016	33,16949	25,90766	44,33998	49,1695	34,31891	31,33282	22,50408	19,70594	46,43368	56,91251	34,74539	25,72903	32,12056	56,51898	38,71429	24,138	40,15135	40,85032	48,55956	47,78812	24,38716	27,36393	44,47993	23,90252	38,44641	39,88796	34,96857	33,14628	48,14835	30,34615	44,95213	35,07709	39,11514	36,9152	31,64746	34,84852	36,3436	23,69888
3/4/2018 6:50:00 PM	25	18,28443	28,55618	29,85266	28,02104	23,81714	37,81512	18,60549	42,43306	25,56	38,96856	34,4858	35,98696	56,54262	52,83371	29,05304	45,22823	18,04329	29,89708	31,03566	20,82042	31,42504	32,12388	30,71508	42,70481	29,30475	31,71315	30,95435	42,59228	50,24052	43,28298	34,8173	33,87399	21,73906	19,29701	16,42303	24,21358	26,64242	25,70202	28,69812	21,5748	29,14055	32,05895	36,26748	31,86899	44,25716	38,33582	30,42482	33,94618	15,52304	12,54842	25,82967	21,61935	35,14727	35,26635	34,67527	34,77026	42,53862	28,20119	33,38942	28,73225	48,14967	43,54105	36,57922	30,9201	29,7619	21,52023	54,79885	53,77431	37,63898	24,70588	37,58082	54,86268	36,54772	28,22039	48,02733	43,66911	51,39077	45,90828	21,41336	33,42292	42,57633	24,56717	42,16236	42,52722	37,60914	36,00906	38,80478	29,19029	41,65051	39,33127	31,83798	41,22803	40,46944	36,1077	29,7476	25,26429
3/4/2018 7:50:00 PM	26	15,56746	24,57946	27,94671	22,7142	23,15214	35,81987	18,68983	46,03006	27,76719	40,49638	33,21853	29,51433	50,84301	49,37065	24,6645	45,33682	17,50829	16,23211	33,63547	18,13287	45,72288	34,73827	38,05157	40,06203	39,34032	27,24601	41,44811	46,44279	46,62902	44,01083	32,5382	35,26663	13,57932	17,85768	14,15085	19,48407	26,24814	26,62868	28,08335	24,24997	31,73008	37,75393	39,66975	32,65362	46,01963	41,88523	31,30015	36,81988	13,51044	12,60589	26,18866	29,82517	32,3119	38,03202	36,06639	35,23044	40,77987	29,24721	37,76608	27,23731	47,61943	43,22661	34,25122	36,17962	28,90314	22,76802	48,95557	56,74625	44,7907	25,35305	28,07595	56,53639	32,66067	26,35887	41,68801	43,47943	57,51804	41,56126	25,87706	27,45392	44,89494	26,44873	39,37251	39,59087	41,03518	40,11225	40,55724	32,37974	40,00422	31,86319	47,4082	32,61832	31,32128	40,46834	29,05497	26,55912
3/4/2018 8:50:00 PM	27	15,36555	22,69403	25,48256	22,32109	24,50417	35,4242	17,58524	43,45346	21,61389	41,38946	30,85012	31,01686	57,84229	50,11702	32,27965	38,74005	19,41596	19,13337	37,12899	18,64867	42,54725	32,05888	39,94198	46,10888	29,54756	31,67793	37,62648	45,12973	54,6951	46,39685	42,29222	32,75641	13,15747	15,12689	15,3862	17,6282	27,18833	24,00137	26,31272	23,48406	31,63517	35,22187	41,40162	34,27761	42,82991	40,14651	35,24819	34,09179	13,9276	15,73048	25,94344	25,97605	31,84419	34,6131	33,17094	39,88354	46,05272	31,77947	33,7375	28,66144	49,54313	44,40519	39,53609	36,70556	28,62642	23,94155	54,0011	59,10173	41,4948	26,38905	34,81419	58,74945	36,45985	29,02837	44,20425	50,99641	52,38575	44,04433	28,03479	28,05454	44,71541	27,04962	39,23767	42,20346	42,86417	25,06562	39,72923	31,24648	50,62156	43,56557	45,31388	38,27047	33,69226	34,32817	38,66552	25,82353
3/4/2018 9:50:00 PM	28	17,27592	27,84331	29,18194	23,48903	26,26872	37,08499	18,45276	48,00329	24,47951	45,39423	36,42836	30,25247	59,74719	55,55848	31,0217	40,50171	19,35359	16,11095	26,7126	19,32651	36,09948	25,43504	44,22248	41,84882	32,41641	27,81996	43,67975	42,29076	47,93027	42,57122	37,63719	37,53688	15,25917	18,35626	13,48427	15,05913	29,66995	28,80319	27,45634	22,67953	33,07954	35,81793	37,56881	34,61725	43,75995	43,75726	32,15918	39,17329	13,90556	15,62058	26,60146	25,76806	34,19485	38,48627	36,52838	46,93296	43,14434	31,27252	37,62054	29,14076	53,767	43,83559	35,94441	34,34592	28,41519	30,8861	59,61311	58,28381	38,87828	29,35338	31,44017	54,85302	36,05562	42,04693	48,5807	46,48279	52,31688	40,80404	30,06258	31,2165	50,64165	25,96292	49,57622	41,2263	51,31148	33,12977	43,66815	32,70384	50,8124	30,109	45,91719	42,91833	37,6146	38,21355	32,08762	29,33943
3/4/2018 10:50:00 PM	29	14,12667	27,34852	27,52569	29,91027	24,0625	40,99877	23,85431	43,72113	24,1876	40,30552	37,2916	38,38791	62,30914	55,24972	37,39404	46,95824	20,4885	17,81975	31,89765	21,10025	36,54813	25,63889	34,30365	46,20234	32,89815	35,62397	53,54284	47,57384	49,2345	47,00562	36,38338	37,83094	13,30771	16,53977	13,32428	16,53922	27,0756	26,78637	27,75379	23,04626	34,63901	36,02937	40,98855	35,96231	50,55109	44,7315	34,86475	34,2872	14,0712	12,21009	25,06569	19,14097	36,481	36,5484	36,81048	39,52828	49,9924	33,13322	36,39575	30,82725	48,72471	43,35419	36,70487	33,43045	27,81547	21,30112	58,08542	64,49306	45,42793	28,07395	29,69157	57,03326	44,87442	31,14735	42,80483	47,71393	52,88821	43,87171	31,25967	31,46648	51,25069	26,4794	45,93467	44,08972	60,51074	28,48316	42,35107	34,15002	40,87215	29,27967	46,04644	44,2001	40,53217	44,75015	39,42515	26,91458
3/4/2018 11:50:00 PM	30	14,57636	25,46792	24,76908	31,92999	33,03473	38,96248	20,09982	44,07452	26,29441	41,82292	33,80615	35,97943	52,0948	60,01168	30,45971	43,06588	21,79225	17,2516	40,49866	20,75811	34,40366	29,80921	35,20875	47,16864	34,34046	28,89554	40,67176	46,80558	55,30593	48,02471	38,45042	36,02688	13,72023	16,227	12,26915	13,42458	31,20255	26,5187	28,18592	23,97304	37,09238	36,88992	37,77478	35,64669	45,39436	42,01212	35,69642	38,98561	14,69593	11,17913	25,41722	22,5619	36,59435	37,28752	40,66334	43,50236	44,81329	32,36848	35,63902	32,79855	50,60186	47,07967	38,37395	35,85827	24,70422	23,55811	56,07324	61,12691	46,32702	30,72357	38,57917	56,10929	35,2207	36,77988	44,93797	49,60834	54,82593	45,67688	23,21141	30,76522	44,19727	28,61814	41,40694	44,47606	46,18375	34,17903	52,30342	37,22528	43,42755	41,18921	44,83001	38,23296	36,59096	41,44252	33,3323	24,01505
3/5/2018 12:50:00 AM	31	14,88008	34,05545	29,031	39,36401	23,46941	41,76207	17,36869	46,08387	25,15881	43,19608	31,15931	38,10794	55,67377	61,19488	32,11152	43,57344	18,93968	21,57418	26,2824	21,01687	34,8787	28,66469	36,3282	50,26402	39,35884	30,22408	37,86783	52,5871	57,544	47,83572	45,70645	31,48355	13,02664	13,07969	12,29588	20,32397	30,62839	32,32932	38,6564	25,72122	36,48804	36,45985	36,96618	41,91223	45,41135	44,59936	35,59447	37,93104	15,32949	11,23239	24,47433	19,21074	40,38731	35,75528	39,51834	46,90574	50,7072	35,65747	39,75229	33,1355	52,88351	46,26962	38,8762	36,02751	26,7059	28,41339	60,95547	61,50821	44,80175	30,88507	29,90937	60,93882	36,6762	35,5019	48,37851	48,83268	54,72998	46,23011	24,65158	30,70955	51,58612	31,06404	42,98478	46,22403	46,40722	36,6242	42,15517	36,7946	44,13779	30,14782	48,40932	43,13288	36,62798	41,43948	35,15348	23,62573
3/5/2018 1:50:00 AM	32	15,99401	31,78264	22,75565	26,05514	26,0503	41,86021	18,28843	49,06693	32,61446	43,81784	39,32464	36,5556	61,22038	60,72723	31,41903	46,63165	20,01727	17,53765	25,75424	22,01861	36,32909	30,31312	31,20048	46,25077	35,0364	34,41576	48,91647	50,44976	62,3818	48,29886	38,75512	37,15621	13,40794	14,50984	16,95105	17,80628	30,90186	27,03671	38,32933	25,36977	36,8672	41,99008	39,62982	37,46933	49,72218	47,48198	36,77843	36,61189	16,02295	11,17899	23,77321	19,42916	37,7801	34,32879	40,11018	41,87106	46,336	34,88382	42,17514	33,57883	57,85698	47,12561	42,80939	38,98051	24,95994	24,34778	59,72135	65,70361	46,07261	28,56266	34,45617	63,03908	43,04929	29,97417	46,73264	53,32899	57,10702	51,32985	27,09038	30,43739	46,27445	28,73349	49,97597	45,11646	47,91412	37,68788	47,53772	37,21423	45,64006	38,30882	50,98495	47,11691	36,73857	43,42313	40,20204	28,51563
3/5/2018 2:50:00 AM	33	15,90096	23,97478	30,75811	25,12607	26,24171	41,56879	18,1154	49,41272	25,26456	47,7924	35,00366	38,84077	57,49033	58,14324	32,2648	49,63769	20,35719	18,75988	26,14549	22,99224	36,73519	28,65999	34,42356	50,90662	38,42452	33,4864	42,41	49,89445	60,6174	53,04798	38,79836	43,65364	12,8373	11,79087	12,06019	22,99742	37,19717	27,55354	29,57954	27,75697	37,72235	37,62074	42,35985	40,2848	49,88775	49,60814	36,51774	39,35041	14,97486	12,95045	24,86779	25,49597	37,83509	40,96264	39,5097	49,31982	50,79251	33,08224	45,20571	32,63698	60,57216	49,09006	42,42547	37,9347	25,09056	23,43198	57,82438	63,57635	45,11632	37,38934	35,61934	60,23279	37,79018	32,30603	48,0551	54,59722	58,24175	45,6498	26,0494	33,36974	52,50775	30,13028	52,7238	51,10916	48,968	44,38882	58,1699	37,03588	48,11796	34,23788	46,0541	42,50166	35,9594	40,57064	39,90399	31,88066
3/5/2018 3:50:00 AM	34	15,78394	26,37531	20,71162	36,20455	27,15773	45,31948	19,3435	53,10234	29,90626	46,95313	36,89945	38,43923	61,43941	60,31479	31,38608	47,39929	19,86648	20,05802	25,80232	22,06192	37,60893	30,18554	31,29138	56,04374	44,54085	30,77827	44,10692	53,12272	62,81271	52,1638	47,06344	37,81768	11,51788	11,89718	12,56901	17,20035	35,35339	28,08687	36,86305	25,17994	38,00612	39,52738	43,36711	34,52628	56,32419	49,26842	38,33106	49,85929	14,74656	10,61754	32,73555	28,49345	41,84654	44,38329	40,58839	51,94904	56,70203	33,25307	45,16226	32,52963	59,31394	47,62558	43,4031	44,75196	31,83093	31,27935	63,3368	66,16207	44,19831	30,48394	36,64228	61,44314	39,09932	40,1157	48,99398	54,64881	62,12444	48,31019	35,9567	29,73233	52,19813	30,17918	48,45878	53,56833	52,42513	43,56108	49,01698	36,31838	51,79529	40,15203	53,80975	44,94557	38,8427	43,48032	40,43745	24,44062
3/5/2018 4:50:00 AM	35	17,89097	30,17856	23,05807	25,57264	27,27198	45,14182	19,87933	50,44464	26,50669	52,10212	33,61958	36,47422	61,9572	63,66974	33,60342	51,45219	19,41272	17,28144	33,87986	21,11876	42,51907	28,56598	34,37604	55,54826	38,33423	33,29893	46,27058	61,69623	68,01545	55,56939	45,3525	43,09454	11,16365	13,75705	12,45814	24,84651	35,86422	27,79902	31,97233	26,81953	38,7949	40,05063	42,45462	43,4634	54,48773	52,75282	46,7258	40,71548	15,07647	10,16205	25,22574	25,42364	42,58558	37,97282	46,15074	46,32274	58,32967	43,20319	39,60033	35,77407	59,43834	50,09747	46,90374	39,5289	36,09153	29,04558	59,72542	63,55286	46,29214	31,30498	41,76061	64,48269	37,95687	36,80489	51,8303	58,24989	61,89593	52,05839	28,39951	32,72498	49,6837	32,28331	50,10555	46,77483	50,10258	45,36894	54,13413	37,48812	61,33573	38,21135	48,34742	43,209	47,22977	49,37839	40,32066	26,10322
3/5/2018 5:50:00 AM	36	15,54847	28,05607	21,94228	36,27522	30,76605	44,37175	21,01749	52,15945	30,51579	45,77959	36,32985	43,49021	68,64349	62,99756	43,17936	47,87943	19,25253	18,42949	28,13426	21,64076	45,74498	31,31611	33,10145	51,6811	41,8797	35,08773	45,42834	56,59248	64,11092	56,53128	40,23024	42,3546	12,01377	12,40599	12,50228	18,05309	34,46024	29,03135	33,362	27,45718	40,0905	49,96353	43,74848	39,39103	57,54725	54,75644	39,5767	41,08974	13,49007	10,82111	21,42062	18,33741	37,63131	36,88612	42,64361	51,99368	59,02838	35,98751	42,95611	36,87638	59,81177	49,91953	43,36345	40,33881	28,23924	27,735	65,25006	68,13157	46,78555	31,35065	45,19149	63,58733	43,71795	39,90585	50,3422	56,76834	63,15208	50,69967	29,22476	36,0456	51,35451	36,61279	54,32112	60,71494	50,91063	38,46092	59,4123	43,31012	50,05692	36,55152	51,49239	49,95206	42,20788	45,89164	42,30003	33,06919
3/5/2018 6:50:00 AM	37	17,58807	27,38091	19,25225	27,0184	30,34897	45,19079	19,01125	53,67313	29,86613	51,28951	46,68822	44,71962	72,37118	64,79948	37,13197	45,7005	18,40179	21,14991	28,50817	23,06746	40,43615	31,89703	38,381	52,64195	39,32638	37,64423	42,25554	59,53201	67,39942	54,46591	40,35968	43,70545	12,07456	13,46845	13,77542	13,66455	36,89151	32,83184	31,27681	30,14831	39,59418	49,66146	42,82604	49,35918	55,76213	52,311	39,67058	45,61319	14,20873	10,07909	24,33929	18,82232	39,51081	40,79016	42,39424	49,78145	56,2942	36,85808	45,0219	38,98542	61,89849	50,64027	45,15563	38,6162	31,07074	32,19406	66,69098	69,06762	46,057	35,66182	46,58364	71,27646	41,45743	44,92457	50,64061	52,66779	64,68163	49,46473	32,61819	32,43354	56,27156	31,63323	57,90631	62,19323	50,86489	43,95274	55,31216	39,37238	48,72679	41,68027	49,51019	44,60385	41,20876	51,89607	41,46372	30,32597
3/5/2018 7:50:00 AM	38	14,59273	22,40848	28,04943	43,07934	29,48511	52,1866	20,08359	57,69244	31,62046	49,92989	39,82537	44,25502	63,64487	65,01858	41,54412	48,38686	21,09002	20,12102	32,16767	25,9089	42,29029	30,74388	38,46188	53,08258	41,13222	33,7422	44,54921	52,0631	67,98421	54,36264	40,6833	44,04523	11,91458	11,88529	14,37016	14,44042	37,64333	31,3007	32,38098	31,49239	44,44318	44,64881	42,46988	40,06839	59,04979	54,97092	39,85405	42,49344	13,51328	9,738201	21,58011	17,5257	43,255	40,03405	49,55729	60,22354	57,64037	36,9677	47,20277	41,52458	65,05083	58,09752	47,63346	44,23125	29,20749	29,93998	62,54276	67,31799	47,47472	37,73693	38,93056	69,06229	44,13047	35,5408	50,17732	58,35806	66,00008	51,23577	38,18005	34,1074	55,40362	31,96577	54,12294	52,24187	53,88028	44,28893	55,40472	41,0847	48,20541	37,32931	56,55138	46,46835	52,13949	48,02422	45,51144	34,1628
3/5/2018 8:50:00 AM	39	15,33087	25,4155	23,05579	32,43583	28,34652	50,23424	23,36822	54,89929	33,1259	53,25777	37,21962	43,56689	61,57749	69,42039	44,51094	50,29516	23,07665	17,7312	28,41049	26,20227	43,2273	34,33273	41,95416	52,26266	46,52665	43,66048	39,54113	52,32171	70,55662	57,57544	47,3414	45,92182	10,89488	22,24918	11,99637	16,3961	39,3732	34,21502	36,15288	32,27212	41,13022	47,6664	48,45221	41,66846	60,49251	56,3255	44,82061	43,46831	13,79877	10,33233	23,84885	20,20944	39,11175	42,91494	44,0788	54,81826	65,84432	38,71076	43,72527	39,75754	67,27903	56,24808	43,29631	40,80128	34,70401	28,03831	64,14939	66,30526	44,95552	38,47563	41,25339	69,45679	45,17221	39,24777	52,30307	60,31071	67,38512	51,39036	33,07596	39,56766	57,89891	32,23343	54,28956	58,28719	56,29863	45,88791	53,19248	45,17904	50,18651	45,20764	57,85975	49,80825	52,46463	50,45757	47,1855	32,24947
3/5/2018 9:50:00 AM	40	14,38149	20,17338	20,25503	25,38614	31,89372	50,41135	22,41041	60,95809	30,6324	51,0101	38,02049	45,85178	71,82327	68,73074	40,48906	56,50745	21,58868	20,32956	37,6767	24,51136	44,26102	33,941	36,2641	50,00912	50,21793	34,66215	44,95628	61,89414	68,17384	54,80085	44,93362	48,60535	12,12782	12,60873	12,05032	16,43547	36,45799	35,07212	37,6222	28,26046	40,30484	45,16461	47,28407	44,78739	64,15741	57,71159	42,73686	42,33546	13,02912	11,41585	23,93257	19,02181	43,32981	40,0257	50,09953	54,58175	62,97774	50,5515	45,6212	41,4021	68,10829	58,24658	45,95919	42,24842	33,77943	28,16037	65,4278	67,39072	47,09798	38,4547	45,32135	71,74708	44,006	35,73069	52,87591	59,38281	71,98255	52,55885	32,51755	36,91335	52,65334	37,33063	55,99221	55,09132	61,64318	39,25653	57,88379	43,66179	55,66644	45,35719	53,18855	51,1173	48,14717	47,74474	46,71074	36,48106
3/5/2018 10:50:00 AM	41	17,60666	21,86139	22,32282	25,28674	28,98811	49,47565	20,44271	54,91726	31,45246	52,78743	38,43577	49,65	65,82291	67,53896	40,48056	52,33733	23,12893	18,18199	30,27478	22,77527	52,64665	36,17837	38,27296	57,60472	47,35405	40,00552	49,64363	57,34864	75,3487	53,96454	43,57275	49,45367	11,46635	11,19868	15,33364	17,82348	37,82486	36,33876	35,94869	35,80715	41,84605	56,05189	46,62909	44,15203	65,4461	61,58377	42,65618	46,55849	21,48148	9,39296	22,21085	17,63456	39,88761	45,04027	46,24751	55,16344	68,4259	40,90082	44,95607	44,3951	72,4006	60,09449	59,0024	45,28252	35,41756	29,14525	73,46458	71,75405	49,52372	38,19021	49,97355	74,49892	47,67345	36,98428	50,18374	61,22652	69,05014	51,81014	33,22681	39,29971	56,94933	36,8634	58,1545	64,70996	58,86287	42,83847	58,38432	45,97128	59,47184	39,81081	51,75695	52,96655	49,22007	58,29389	43,02208	29,0127
3/5/2018 11:50:00 AM	42	16,91568	22,55927	30,12593	24,35372	31,23204	51,24704	28,29348	60,94033	30,7845	53,8074	40,60151	46,14964	70,09946	71,21394	40,13684	57,7808	22,96799	23,33754	29,38571	25,54177	41,54398	28,704	34,61089	54,31898	50,81869	39,13186	50,39518	55,74085	76,99361	60,80024	52,55022	49,79416	12,14233	14,11424	12,82424	20,94137	45,2656	41,93731	36,25124	30,63613	49,79506	49,81861	46,08146	49,44518	61,54965	60,66963	42,32372	46,88184	14,77405	9,263235	20,21455	33,74005	41,09182	40,79086	48,56522	50,83043	63,89312	40,56428	49,23153	44,094	72,81996	57,56784	47,18045	42,42609	39,68681	31,85884	66,2029	69,62658	54,49277	41,95209	46,70155	71,86346	42,72498	43,63112	50,74201	60,27168	70,15839	50,82263	33,24865	39,13517	54,91912	40,40023	55,65332	60,87422	66,60699	47,15172	61,66024	48,04328	50,55323	42,77106	57,99548	50,46889	54,04523	57,22646	49,50956	30,94109
3/5/2018 12:50:00 PM	43	15,65885	27,48881	20,19238	25,28487	31,24814	51,0043	30,73089	58,89921	34,45451	57,2943	43,87972	51,24889	67,10027	71,88094	43,53234	57,61198	23,44607	20,05202	37,41635	29,11078	48,20547	35,66162	37,19531	57,68921	46,12954	37,49545	54,88187	55,81351	77,42201	61,06184	47,16857	51,93814	15,17076	11,11309	11,85752	17,38533	39,45002	38,26232	35,8991	31,17402	45,84224	52,4569	47,67683	49,61766	63,01186	60,49265	43,69895	51,65353	20,26048	12,54027	27,8411	24,23402	39,79477	43,46154	46,37206	58,93229	64,0703	45,01389	51,64194	45,57899	71,47997	58,71864	48,57925	41,67509	35,1682	34,03072	67,79433	70,25635	52,66454	51,852	52,17658	72,50325	50,84859	48,72375	56,89103	61,72434	70,98364	53,01822	34,90771	38,89333	56,02197	49,55909	53,46969	59,69068	68,32699	45,56733	61,48686	46,20959	60,95118	37,24096	51,11565	55,52	51,30699	64,24976	49,3636	33,2311
3/5/2018 1:50:00 PM	44	18,18593	23,69909	22,22743	26,28523	30,69946	57,03539	27,78059	62,20816	34,65006	56,46579	41,74147	50,88106	79,20071	72,20249	41,32674	58,80257	24,19588	17,16747	30,16233	27,09065	41,13906	36,6905	42,01095	57,35239	55,49486	45,36803	47,72595	57,5134	77,23607	62,83101	50,39497	50,96852	15,94579	16,96266	11,29207	19,7639	41,47629	36,89476	43,52419	29,83249	50,29523	51,41793	46,11392	48,16651	65,68725	64,95517	44,97699	49,2484	13,90901	9,660562	20,18423	18,95143	42,70301	44,95938	49,37617	59,71429	63,15471	44,8432	49,43648	47,93933	75,47635	58,08073	48,54954	41,41344	38,00094	30,56988	70,01824	73,59838	50,18354	41,08484	50,11729	74,02589	49,46156	49,46535	64,39786	63,66994	72,59312	59,09946	33,96262	43,23587	55,65823	49,73965	57,35369	60,35477	62,51651	50,46709	67,72533	44,37438	60,34462	42,26328	57,96363	58,34378	49,88783	63,42078	45,47932	43,36774
3/5/2018 2:50:00 PM	45	15,24419	23,77238	22,34451	33,67347	40,04096	55,85523	27,24441	59,72073	33,17971	54,00309	43,26281	49,15693	73,52336	72,64886	40,78602	59,34827	23,38479	16,69133	28,5769	22,96426	45,13953	34,49277	37,48702	57,97829	47,29712	44,61607	52,69867	55,47732	79,71631	64,4027	45,69276	56,06301	11,01901	11,75688	11,63586	17,59643	46,20752	42,68319	40,02501	33,28284	51,70142	55,10278	47,51693	51,64057	65,70155	60,40727	52,63691	49,98494	13,79455	10,99028	22,2717	17,38257	48,11533	42,15925	46,94912	59,57525	65,25523	48,44648	59,08613	47,00396	75,02604	62,99817	49,81052	43,33948	43,68196	30,45244	73,34224	76,25615	50,8812	47,02517	45,04822	74,25944	51,71731	48,11892	53,3182	66,69057	69,06423	60,08869	37,37906	39,92043	60,8803	39,16148	58,14213	61,76282	65,89819	45,14804	66,1236	47,95522	55,17316	49,79886	57,8744	53,32235	50,01727	60,09408	45,384	33,62491
3/5/2018 3:50:00 PM	46	14,17972	19,486	29,6397	30,58182	31,25995	56,54281	30,55544	59,51004	31,79501	52,07734	44,49022	53,37651	70,20509	75,12987	44,69973	55,57423	21,21173	19,00524	38,63796	24,07355	44,81433	36,4488	44,13876	59,20349	54,15554	43,64604	52,40212	59,56628	82,04162	61,22692	49,24051	53,52647	10,60877	10,69221	15,2857	19,0033	47,14322	42,62082	48,20271	32,74184	48,38417	56,28061	54,10968	55,23043	65,9652	63,75919	50,22367	52,69183	14,16826	9,429984	27,7283	15,50861	46,54848	45,9049	49,46521	62,67034	65,48824	51,87976	53,72251	50,77144	81,50117	64,58444	54,15513	44,11058	42,08728	32,7618	77,67932	78,67085	55,30981	46,98338	47,80836	74,21156	52,74349	44,73026	57,51906	67,70378	71,55524	57,75283	39,49561	42,01557	64,0357	44,59508	60,17089	62,50559	64,85169	44,16017	66,29911	50,37274	66,0215	41,32571	57,0461	54,3138	52,35999	57,84698	58,36103	33,771
3/5/2018 4:50:00 PM	47	22,59954	22,57495	32,17382	23,69764	30,25917	57,15649	25,84294	58,40075	34,26234	55,89882	43,43571	48,97616	72,94913	74,10464	49,26352	59,66049	26,7977	20,24163	28,70772	23,18447	50,39989	41,56457	42,23026	59,4514	58,19145	42,95176	59,8776	56,80336	78,57918	65,3429	47,73134	55,27402	14,0721	14,04599	11,12373	12,41131	47,21596	43,00371	40,58949	33,4871	54,75734	55,82816	51,64608	55,83927	69,24362	65,6909	48,24651	49,68212	13,58622	14,81273	16,89924	28,08521	43,71706	47,65121	51,09354	56,85006	68,02367	49,52732	62,57475	51,16248	80,84335	64,8854	58,80326	44,25853	35,98483	35,10043	73,33527	76,62135	53,63554	42,68305	47,64534	76,75267	51,33344	49,03348	60,46053	70,00829	74,02962	60,14797	35,45507	41,14763	63,33196	40,51606	60,15549	62,0309	63,74033	51,59628	67,25457	45,44637	65,8363	45,83237	61,12305	58,76603	47,74626	65,61568	50,15141	35,28798
3/5/2018 5:50:00 PM	48	15,72627	22,40599	29,06153	24,06976	30,33702	57,10731	29,92015	59,02409	31,98683	56,619	47,83356	51,67537	74,13165	75,92397	47,98837	56,57888	25,37156	17,90147	26,53653	24,25881	50,36003	38,93161	42,50601	58,01095	54,62809	44,25682	57,49578	61,5375	77,69335	64,10989	50,86539	53,49289	9,805344	15,62707	10,9051	13,08197	42,21548	40,43574	42,27986	34,49526	53,64714	55,76799	63,98631	55,48063	67,75317	70,57555	49,21516	46,09866	13,19256	10,99338	17,93981	17,18501	44,86192	47,5498	56,06585	61,08747	72,49876	44,12805	53,127	51,60416	78,86024	67,80373	51,88688	43,2798	41,4879	33,93775	72,74647	78,1118	58,71484	42,74253	48,01019	80,15826	56,69941	49,51509	57,3843	70,21545	75,85613	60,67446	41,73229	39,09262	61,14749	41,80613	60,87554	64,70264	64,71837	55,17774	62,99548	49,01469	65,04498	45,48064	60,57209	60,00546	52,4674	63,77687	59,63348	43,14199
3/5/2018 6:50:00 PM	49	13,94044	19,41513	30,93778	22,78321	29,85992	63,507	27,3749	62,09763	32,0959	56,76468	49,18035	49,47372	71,23156	74,40595	45,29385	58,8362	29,67624	22,16629	30,49541	22,21789	58,18337	37,16222	51,53888	60,91063	54,11472	41,82188	63,66061	56,67269	81,82596	57,97538	53,32442	58,41677	11,95554	14,77882	16,23211	19,94737	45,24999	44,5803	41,36543	37,34154	55,14431	58,30929	54,4916	50,49645	74,70361	69,94508	50,71032	49,59487	10,66479	11,33876	16,64125	15,52719	46,93303	51,30333	55,72924	59,79485	73,0446	46,23052	57,65176	51,58233	79,39027	71,17332	52,72774	45,8352	39,60164	33,50803	73,00371	79,85991	56,28302	46,43367	52,81804	78,98936	51,10204	54,65392	54,37831	71,47028	79,00013	59,70768	44,71423	43,8713	60,94925	42,17009	65,56117	63,86197	73,13979	51,15993	72,57977	47,58552	61,15308	43,20866	67,51513	59,79229	52,24753	62,44867	52,29643	38,49125
3/5/2018 7:50:00 PM	50	21,97716	22,13458	27,06019	25,35678	31,24973	61,74024	25,13614	60,29447	36,2739	59,69109	48,6783	57,65867	72,8373	74,97879	47,42712	61,19951	21,18569	27,4522	30,56462	23,87655	47,41386	39,26261	44,73544	59,84831	55,38731	39,55356	61,88329	58,65433	86,63323	67,76892	57,12029	61,32544	9,129989	9,695996	10,62134	12,01958	46,2596	42,19848	42,04734	36,47318	60,4092	60,72253	51,89973	57,61668	73,38542	72,23703	58,5141	53,78709	11,40853	8,734942	17,88406	17,17914	48,04128	51,13216	60,1823	58,47397	78,32463	47,49869	60,45341	54,29617	79,69532	73,63996	55,10562	46,86581	46,32958	37,10026	77,35792	81,00265	55,82767	51,41164	49,32741	82,06544	52,39073	57,19994	55,843	70,19591	76,76676	63,10019	37,72063	47,31107	68,01586	49,06775	66,11475	67,50988	75,39111	54,53194	75,34151	47,29816	62,21859	51,20745	67,01647	60,88783	54,27471	65,40886	52,22515	40,57333
3/5/2018 8:50:00 PM	51	19,24196	26,32239	21,50116	32,01661	33,63568	62,53046	30,07668	59,81225	33,35213	58,07741	50,91898	53,26177	75,644	76,70273	46,33089	64,17357	21,06722	15,06445	37,42202	23,09267	51,52285	34,93998	46,62944	61,38477	61,38055	51,43595	63,54637	60,42627	81,40584	72,8563	47,35086	53,14566	11,29621	12,85588	12,67842	17,57357	47,18287	42,99044	40,5676	37,35225	55,00725	62,80373	54,53775	59,23691	75,36998	73,78965	51,45425	52,89311	13,36338	9,314627	15,29067	13,61965	48,23221	47,57225	55,57817	63,57952	78,85036	51,3791	58,21833	55,61332	80,10569	76,49508	54,19769	45,85027	45,04082	38,36871	78,72984	81,90574	53,82633	47,04244	60,16123	78,63679	59,19595	53,16043	64,08246	71,43858	77,05348	62,79903	42,56839	48,46396	67,53835	51,51394	63,63105	73,00267	70,96693	55,69221	70,73663	44,52296	61,32763	47,50443	66,61549	62,154	53,43198	62,02048	54,84651	36,80904
3/5/2018 9:50:00 PM	52	19,95842	22,04417	20,65277	29,45085	35,9739	58,85251	31,27673	63,43315	40,76571	63,86342	43,41657	50,21987	78,52641	79,35373	47,50815	67,85374	19,89618	22,63166	28,01413	31,98054	53,63105	43,2282	40,73711	64,6395	59,92741	44,33059	61,88723	60,51289	84,92374	66,05582	48,42354	67,50546	9,305785	10,59854	10,22775	15,21234	43,73156	46,1423	42,41877	40,50632	62,67995	65,53949	60,18658	59,68985	75,50411	73,23367	63,13861	54,43324	11,16483	9,209769	17,30424	14,4494	50,31575	52,56528	62,51921	61,24205	77,64465	51,22548	57,08513	54,84554	82,4933	76,19916	56,24303	55,0994	43,58947	38,09302	77,16734	82,09445	58,0332	52,85899	59,60351	83,41547	56,50289	53,99287	61,78838	73,46002	79,92609	70,52187	42,97041	50,23692	66,9791	53,84981	65,61478	67,59022	73,11147	50,99518	68,80147	44,88196	62,94498	54,04289	70,1684	62,84642	57,11802	65,88832	58,02774	39,50134
3/5/2018 10:50:00 PM	53	12,91625	25,00863	25,05139	26,75453	31,91092	60,04125	34,22945	61,64532	38,97001	65,29012	40,10866	61,94511	80,54508	78,01434	48,43364	64,25039	34,79553	27,8891	27,11732	23,42749	50,75514	44,74836	42,01626	60,5274	59,64944	44,19168	70,684	66,13196	84,04399	65,73276	53,02892	60,2819	8,957435	11,05804	12,19296	25,54771	48,32512	44,84907	45,11452	36,6179	56,47449	68,26246	55,45072	58,21749	75,87865	73,47694	52,05397	55,85973	14,1925	8,78972	14,89245	23,86695	51,83923	54,19395	62,62406	61,37137	80,41798	51,58971	61,0197	56,93882	78,89077	73,15705	59,08232	48,74959	42,61604	40,50647	79,98785	86,25201	59,68806	49,7382	53,04349	78,38486	62,97816	60,67633	65,09297	74,64667	80,47311	65,26028	45,43229	46,13595	67,52308	44,26005	64,84196	72,79379	73,34764	55,92175	70,51772	48,861	65,75928	49,40166	66,04961	61,6838	62,80981	64,673	57,40434	44,78939
3/5/2018 11:50:00 PM	54	14,3511	22,98264	18,80941	26,87763	34,26544	60,95111	27,02248	62,91163	37,85795	60,88901	43,15823	63,06131	89,5126	81,71156	51,81028	65,57831	22,756	17,4723	27,08085	23,21059	62,11912	42,62476	48,3765	59,82551	54,3082	49,27815	57,15379	63,4087	87,45283	69,53277	50,31415	64,37259	10,29136	12,0528	15,79548	24,5193	47,30631	44,31733	46,93489	37,45441	64,95428	66,63461	55,8917	61,4763	75,85889	70,59274	59,02707	57,84953	14,00144	8,461055	14,88499	15,06348	51,72276	51,01217	62,69562	69,36306	78,31081	56,20973	59,19167	59,46666	80,81287	75,63115	57,95584	50,39968	48,22834	43,62595	80,97446	80,42931	60,58266	55,6022	64,66055	83,95205	57,94479	62,63069	66,92114	76,8654	85,13	71,86498	42,37311	48,20721	64,70428	45,8944	71,98435	76,86147	73,66296	54,85114	76,88177	46,39306	62,4109	52,97691	71,39471	64,21979	71,80482	70,92548	57,67318	45,62928
3/6/2018 12:50:00 AM	55	16,03158	20,74312	35,707	23,92877	36,36626	61,67758	27,28283	60,35062	36,34394	66,24517	42,81886	59,10264	86,22072	82,2972	55,82366	68,78503	21,36114	17,13348	33,09806	21,1001	50,87831	44,32644	45,49804	66,10403	59,18276	45,71079	69,38744	63,15388	87,82645	71,82327	49,36305	65,04227	9,69807	9,792978	10,16792	25,83574	49,17441	49,63266	47,80166	38,90749	61,10722	67,38913	56,49481	61,48603	77,69141	75,2705	63,01525	55,50758	11,1622	8,622002	14,29073	14,15866	53,80485	54,1724	63,10408	68,58622	80,40948	59,30296	57,95735	60,74809	80,71632	74,95124	67,55947	52,62793	46,37054	39,31318	80,5611	85,34959	59,95144	57,11538	61,9525	86,67772	61,17506	63,66317	64,80396	78,64591	86,66639	75,50011	45,66582	50,56062	73,87109	48,89747	71,93834	71,70555	75,99898	54,40043	77,81416	50,98606	67,61695	54,17689	72,93137	62,93284	66,25961	73,94956	58,30204	46,16938
3/6/2018 1:50:00 AM	56	14,3091	21,14935	29,83747	22,91977	37,51416	61,15128	28,17308	67,50864	40,34068	65,10542	39,91925	59,49063	85,29488	83,54229	53,95115	66,51933	19,89038	19,18787	33,03161	25,66133	54,01408	43,20921	53,82122	66,66729	53,39688	50,42454	60,84708	61,77118	90,53679	71,95534	52,69099	74,32167	12,43583	12,67822	9,632239	27,16795	52,85602	53,24678	54,39669	37,7417	64,21951	66,55421	57,70834	68,59258	79,41077	77,85552	58,35061	57,74232	12,75012	8,031056	14,18021	18,45642	56,25684	53,12907	64,5106	68,92	79,78158	58,48812	65,8343	61,77415	83,44946	76,83716	62,27482	53,03561	47,38112	48,21943	81,9858	80,8341	60,73346	55,98834	62,67649	84,38876	58,61151	62,20989	67,33573	81,68007	85,86573	71,8884	45,4615	49,31774	71,48708	46,81393	71,25732	73,31599	75,81393	56,09437	76,82776	50,451	62,08493	50,63384	74,27505	63,99715	65,20798	73,57973	61,76068	45,27354
3/6/2018 2:50:00 AM	57	15,20447	25,53431	20,09698	22,76332	38,81991	58,46078	31,41523	65,85164	41,49577	62,95936	51,97316	61,29441	85,06341	83,96732	52,5058	69,07645	27,29188	23,36296	29,268	32,72339	56,11695	45,2189	52,326	60,84493	65,64456	46,87279	65,17373	68,97636	92,85242	73,05276	55,76433	71,89967	10,18409	15,11232	9,761619	17,8965	53,5675	46,01169	58,11457	40,77995	68,56744	71,42387	60,84266	70,26215	82,3792	79,56331	65,23506	62,70833	16,92653	9,349373	13,74413	12,38305	55,45556	60,10057	64,45797	70,87817	83,43985	65,60814	71,02723	64,07245	88,13025	80,92121	69,70221	56,15805	48,93443	44,10098	86,09666	84,86448	63,8541	62,21976	55,61575	85,29496	67,66075	64,33204	66,21194	81,17657	84,91193	77,71801	46,9916	57,67457	73,72776	44,96346	73,64838	74,14249	77,47948	53,17908	82,29658	52,16664	67,71587	55,41121	72,62868	67,59815	71,73374	74,79077	59,57878	45,42281
3/6/2018 3:50:00 AM	58	16,21277	19,03018	22,88821	22,51133	38,40442	65,71141	28,76748	64,40759	38,12637	66,75191	47,32289	67,0917	83,85831	83,31613	53,01779	71,38428	32,60679	25,49638	30,22726	28,1185	60,84639	38,76347	55,43864	61,05796	63,60737	50,77247	68,97001	68,49477	91,70881	74,13655	55,28951	69,67162	9,280228	11,98421	9,234982	17,10551	56,59234	48,35854	53,29956	40,97716	70,66279	71,97206	61,33841	69,12965	80,19728	80,77221	60,76799	60,6529	10,85965	8,497804	16,764	12,66868	54,36311	52,47886	66,03988	72,69217	81,60464	60,23099	67,51181	66,50717	89,23112	80,48264	68,01814	54,50859	51,11454	51,46379	83,32635	86,86374	65,16614	59,66354	61,24047	84,91656	60,77821	59,19001	66,8549	84,43192	89,23616	77,71372	48,28354	56,16876	76,10598	55,80647	74,45016	73,91613	81,86858	59,37452	77,70052	55,2169	70,09588	49,70801	78,22551	68,4556	64,41079	80,14063	66,02744	46,78672
3/6/2018 4:50:00 AM	59	14,49706	24,90861	24,41272	22,07732	37,28566	63,94265	30,78926	66,73347	39,84941	67,4906	47,49786	65,80571	86,04208	85,21379	53,7004	76,64844	31,80758	17,50615	31,13257	24,67894	57,95293	40,94027	51,55304	62,81893	56,30734	52,21072	66,91314	67,19503	94,00123	77,51223	57,74452	68,37029	9,231115	9,412784	8,975602	14,37092	59,63956	48,45132	56,4198	47,67138	71,80545	74,44284	61,60498	65,58618	83,51051	82,69113	62,99811	60,78733	16,51926	7,618258	16,52803	16,46255	60,9757	62,44874	69,95606	68,56681	86,17085	65,9183	65,81799	66,78133	88,74738	79,45036	71,26499	55,39228	51,14701	46,99761	85,71867	86,11737	63,89934	61,40577	63,09406	86,6304	61,62074	63,78019	67,38168	81,93959	89,50521	77,02386	50,10479	58,67485	73,7551	51,11772	73,06214	79,54437	80,58722	59,71672	80,69795	56,77781	70,38386	54,58838	75,83603	67,16988	71,52914	77,03111	63,29499	49,04993
3/6/2018 5:50:00 AM	60	14,8222	24,76128	29,29322	21,68787	36,70805	67,56251	25,9594	66,03635	38,51701	67,71607	49,13179	67,64714	83,92801	84,4887	55,99759	69,50997	20,84218	20,06984	28,55686	23,5787	57,31114	43,37264	45,75438	69,25397	56,66162	50,14471	63,69543	66,06702	94,99793	79,81123	61,20979	72,90527	10,17987	10,74215	8,708417	23,2425	62,30873	55,8549	58,09717	48,81252	66,84454	72,59394	59,91477	68,4558	84,68294	83,13999	63,24423	63,48833	13,14179	6,405491	16,07738	17,19109	56,20083	56,72304	68,53242	74,37292	88,06256	68,73985	75,04939	69,72798	90,29275	79,35863	65,60152	56,31584	49,52587	51,93904	86,97067	87,4683	65,8767	61,43472	63,55362	89,10789	61,73954	56,2118	69,79948	82,15456	89,3339	80,16785	56,67676	57,28221	77,94698	59,31276	74,60123	77,9186	84,63459	59,24466	86,18624	54,9232	69,1391	58,00944	72,8532	71,54227	73,48806	78,38638	65,67046	45,86096
3/6/2018 6:50:00 AM	61	17,15186	20,8075	29,6178	27,83778	36,33614	62,46173	29,47495	68,02387	38,89803	67,07373	50,61767	67,93994	89,88533	83,99204	53,39122	78,90459	20,89992	19,75996	33,68472	23,15187	58,98997	44,36388	54,67632	63,43031	61,40584	54,09325	65,78906	65,73442	91,35417	81,07607	58,90977	71,04346	9,35925	10,40686	8,183852	14,99606	60,38717	52,4138	58,55348	46,45647	71,04015	76,3485	58,23781	68,70593	86,67869	84,32092	61,42614	66,45929	10,2629	7,057845	17,69984	17,69403	58,30308	59,59377	67,85776	75,77959	86,34906	62,4826	70,18699	69,91537	89,21737	81,01626	73,33533	57,60645	54,12192	52,80518	84,24272	86,88177	63,78413	68,7114	56,47035	90,2681	65,72157	65,08635	74,36264	81,81498	88,70435	81,65105	52,83551	56,62392	77,0642	56,20414	77,60409	77,92461	85,40486	63,30834	84,85709	56,07827	72,50559	58,49574	76,58163	71,63074	73,67313	82,45296	66,85463	48,59403
3/6/2018 7:50:00 AM	62	13,98707	24,89424	22,77644	32,06012	37,47147	67,79343	38,51846	67,49751	46,73173	70,40679	45,98571	66,26188	88,1688	87,28082	54,4487	72,52534	31,53625	20,89626	29,15706	25,64759	61,24123	43,31966	52,84967	69,33369	59,08385	52,32483	65,16502	73,32394	94,0766	79,32492	64,48096	70,26807	9,211843	10,69857	7,63304	21,44548	62,17611	56,35064	53,01946	45,15536	69,21826	75,0851	61,02322	69,63825	85,85862	86,28945	61,31044	65,06355	11,39796	13,53959	14,1161	13,74219	61,99444	61,41862	75,14831	75,24598	89,10678	68,45367	70,40659	70,33425	88,15498	84,51945	69,52483	57,87314	54,65178	47,20159	87,32448	87,50684	67,92814	67,96336	67,4636	89,74111	66,18693	65,24342	70,10714	84,55177	87,70979	79,13786	50,74368	56,61211	77,84338	64,42612	76,29711	75,95442	84,57912	59,78084	86,81255	54,47377	74,57117	60,60925	80,98897	70,28943	71,56098	84,32699	68,68976	56,54296
3/6/2018 8:50:00 AM	63	16,24385	24,56917	30,00449	23,48177	37,8898	63,94699	40,94883	70,51738	42,57577	66,4582	51,07427	67,79247	90,78464	86,2355	54,52987	74,48158	20,26235	22,6262	25,32362	25,67964	58,19041	42,90527	55,65181	63,50679	59,43213	55,03786	71,45565	68,28457	95,27706	84,20721	57,31474	78,17999	8,450141	10,33426	7,356874	14,86937	63,85521	56,75578	54,7592	49,03528	71,20711	79,01215	64,17219	74,52	87,66274	85,29606	65,43518	68,18634	11,22127	8,057305	19,72487	11,94186	60,60393	59,50397	74,79395	79,3817	90,71453	69,27546	72,81092	71,53265	92,31011	85,57507	69,85177	59,36451	56,86679	49,53988	87,86189	87,61018	68,43522	71,17754	68,02547	89,39807	71,60927	73,46797	78,77355	85,20578	90,85013	82,80525	57,84172	58,79062	80,26422	61,64753	77,91992	80,5113	84,36402	63,4319	86,11213	56,12677	78,47432	65,49286	77,74177	72,8136	71,19446	83,23463	72,87494	52,04969
3/6/2018 9:50:00 AM	64	17,57667	20,65629	26,00761	26,11172	39,15679	66,41247	30,77759	69,50707	43,95764	68,68921	50,19072	74,33943	86,37171	87,1654	57,40205	75,38255	26,05838	17,79406	25,62811	21,54772	57,95245	45,9078	52,11469	64,53201	57,41394	56,27598	67,94057	69,18504	96,36391	85,26539	63,28796	74,38805	11,2424	11,75785	18,74012	12,17375	60,73739	55,50916	62,29367	53,63988	73,37202	80,66465	64,49866	77,31067	87,7598	86,35196	69,30405	68,28892	11,06653	6,790522	14,30613	16,04512	62,93919	61,7057	70,77262	75,71404	89,07383	69,04447	71,44955	71,96799	89,04047	85,54101	74,16854	61,77637	56,04691	51,25704	88,53842	89,01381	75,01472	68,72465	67,64755	90,93999	69,24072	64,13219	75,20965	86,28385	92,19711	85,46427	59,87906	59,17075	81,58978	56,08815	78,85948	81,37496	85,83852	65,70811	88,67049	59,18877	72,87183	60,28431	76,42621	70,72668	72,20359	83,492	72,35653	53,96448
3/6/2018 10:50:00 AM	65	16,11655	20,23009	28,37443	26,59027	39,23015	67,85781	32,26404	67,19399	40,72516	66,80787	48,00861	68,10332	89,4398	87,69666	57,05349	73,9754	25,71052	24,54879	24,45513	28,48399	59,77605	49,17516	48,36269	63,02194	62,1073	56,31501	73,21943	72,07284	95,31347	83,33334	63,64645	78,53462	10,11985	15,1626	7,757722	13,71401	60,21745	51,85172	59,33024	50,78229	76,62626	84,64474	71,84986	76,90981	87,92564	87,76463	67,74556	71,1256	24,57822	9,9102	12,55056	12,48598	60,09049	66,28813	73,12479	75,76019	89,21958	71,22617	73,92809	72,96468	92,7274	84,63169	76,18665	61,24545	55,66409	49,08412	87,09674	86,85207	73,95323	71,81387	72,38147	92,46367	71,96141	67,12043	73,08846	87,00583	91,49335	83,12763	59,42294	59,9207	82,4712	56,08464	81,08035	83,31269	86,16795	68,68963	89,76576	60,14485	74,64233	62,22812	79,66657	72,05818	75,92307	82,84932	72,45566	58,10235
3/6/2018 11:50:00 AM	66	22,80836	22,54974	22,89056	22,01156	40,4347	72,35639	30,00048	68,59257	42,43846	66,54212	54,68198	71,14645	89,6654	90,09084	57,89775	76,73306	33,58111	26,40238	34,98508	20,3987	66,54959	47,65715	54,75174	68,84319	63,13834	57,42374	69,30221	74,92152	95,58224	84,11313	66,53494	78,66601	8,548298	11,53818	5,665341	26,45094	64,96326	54,99289	60,88341	51,67855	77,18377	79,4726	67,42596	75,58688	92,81201	89,21558	68,16859	71,56768	10,43145	8,713804	15,65015	19,52641	57,79075	67,18398	72,81989	75,74105	89,70609	73,51417	73,03313	76,57812	88,96607	88,257	79,9216	63,98976	56,90953	52,30175	86,01106	88,88823	77,96758	72,44481	72,98132	93,12866	71,58253	72,96916	82,80408	88,27905	92,30817	85,42351	63,44848	61,64083	82,26542	61,10176	80,52174	82,92966	86,82368	60,90759	91,9485	58,28125	77,01115	61,79439	78,59064	73,64639	77,07636	86,78099	72,25623	57,35784
3/6/2018 12:50:00 PM	67	21,47989	22,27833	20,90655	23,64887	43,47466	69,96222	33,876	70,71556	46,55579	65,65747	52,5324	77,74323	92,01675	88,88919	59,97389	78,67477	19,40429	19,28278	32,17092	31,51711	64,99039	55,14852	52,33215	67,56473	58,81977	60,61664	69,57235	70,91022	94,32721	84,67769	65,54846	77,10973	11,36197	10,92147	5,88072	22,17369	66,24219	57,68049	62,02848	53,17266	80,93882	81,11517	71,48106	77,46071	91,60484	88,35641	72,07954	71,07047	10,76716	8,4136	14,33293	12,59829	60,80688	64,30469	75,52857	77,79834	91,49535	73,18869	77,44557	78,61717	91,22223	91,55656	78,78199	67,23834	59,3641	52,91769	88,27531	91,81352	79,26255	76,52023	74,50293	94,42128	75,83417	73,32629	76,4658	89,26352	94,63058	86,21277	60,65567	65,58383	80,66037	56,36556	80,45024	81,58426	89,2767	63,48814	91,60277	63,5992	82,99493	67,79295	83,18468	75,37979	78,26826	87,57384	76,0425	57,16657
3/6/2018 1:50:00 PM	68	22,04624	23,66966	20,92424	22,09881	42,80794	67,77976	35,40817	71,49266	41,5672	69,40981	53,30715	76,36066	92,02503	88,52426	59,57961	80,75439	20,66665	25,85191	25,57333	19,27822	67,05724	50,65165	57,9481	66,74838	59,21108	59,45222	70,11004	74,48172	94,82835	85,11433	67,30099	82,71911	7,639119	8,565704	6,835352	15,79665	68,87682	56,85856	64,46198	50,90822	81,20407	87,1455	69,3788	78,82964	92,68554	87,94859	74,84894	74,90627	26,09568	8,026291	12,17327	10,69995	64,47787	69,88292	71,87031	77,60748	91,03317	72,38161	77,36365	78,71235	90,63502	89,71423	77,18556	66,70364	56,60256	57,16802	88,1132	88,74171	80,43898	79,97486	72,67822	93,87711	75,77552	74,08095	81,45349	90,13608	95,30208	88,20222	58,48399	64,14056	81,7211	57,64679	84,04668	82,76823	86,49868	67,13541	89,1342	67,06834	84,61946	67,33505	82,44854	75,95187	76,74487	90,27894	76,79142	53,79165
3/6/2018 2:50:00 PM	69	15,04649	25,41777	21,49604	27,68941	40,2649	69,39986	31,99284	68,35819	48,93084	69,19741	53,5809	74,18913	92,87336	88,82108	64,40366	82,5773	25,63723	24,25349	29,9397	21,73222	61,80752	49,94164	55,53893	66,16725	66,09264	59,45713	66,07558	76,2203	94,91829	86,47954	71,14549	79,94094	13,31558	12,11373	6,173878	13,23615	68,98258	55,01043	56,78444	49,98612	78,3571	85,59413	72,31129	80,94973	93,20209	88,59037	73,64743	77,23994	20,97425	7,000926	14,31117	10,37287	62,01964	68,05364	75,78395	79,26682	91,18639	74,6151	76,56754	78,56059	91,75909	92,17507	77,35806	68,17452	64,17779	54,87435	90,85717	90,14051	83,14027	77,65121	74,8941	93,11789	77,43714	71,39534	82,48508	88,97795	94,36961	86,84171	60,70706	64,48552	85,2468	61,20924	82,26997	86,40742	87,95494	68,71305	91,97841	62,22598	78,49297	64,04593	86,7642	78,25321	80,66327	89,12109	76,02391	57,70163
3/6/2018 3:50:00 PM	70	17,65694	19,57774	26,93565	19,78103	38,74157	70,35843	36,05659	74,09691	46,36694	70,56498	49,57118	74,33646	93,42693	91,25449	63,36255	85,60815	18,7511	24,1791	31,89628	23,23138	68,87607	47,4254	50,19542	68,04169	60,0764	56,31873	75,20377	77,02648	96,54309	90,09512	73,53635	79,99337	8,644729	11,24302	6,123038	15,60186	68,50513	57,17866	63,52883	52,88164	84,65828	88,20782	71,45219	80,58003	93,79186	90,04047	74,70297	77,57874	12,90292	9,04019	12,58876	10,35201	61,81124	69,59045	80,94041	77,51423	91,77422	76,34235	79,24949	79,99882	91,47941	91,44825	78,50555	70,05251	60,84425	53,92842	89,63052	89,36105	86,40148	79,25163	75,45459	94,13441	78,08514	74,66588	83,32194	89,97631	96,29082	89,77351	64,42979	65,65036	83,10635	58,82737	85,07965	84,66602	86,69955	70,21822	92,71055	64,66608	80,66182	68,69696	87,01045	79,03625	80,68545	90,25938	77,33401	58,24311
3/6/2018 4:50:00 PM	71	16,40819	21,90353	18,08832	23,42942	41,82133	72,5259	38,89575	66,75964	63,27034	71,18777	48,46755	72,9441	94,41092	91,36578	63,93305	84,26393	19,33887	26,62599	29,19202	23,99964	58,83607	49,87844	57,04113	68,15504	65,13677	61,95106	72,84698	76,57286	97,48018	87,98519	73,05233	85,40637	8,610536	9,610137	5,996491	16,5911	69,52863	55,78568	62,25996	53,6189	81,79854	89,53326	75,39622	83,5932	93,04108	90,19597	73,93747	78,73025	12,06793	6,824437	10,66161	10,66541	63,49353	69,63466	79,29708	79,88431	93,36442	74,79975	74,22318	81,88916	90,6143	93,58257	83,31724	71,86105	57,55133	56,96714	89,4275	86,95065	85,60435	78,48502	75,82442	94,07963	76,48148	76,62254	85,25172	89,65151	95,71474	92,62518	63,35889	64,75375	86,1629	66,04195	86,65935	87,10171	88,08674	70,38773	92,44978	66,24461	79,264	67,57093	84,77068	81,18217	85,6525	91,40383	79,33066	60,80156
3/6/2018 5:50:00 PM	72	12,30396	22,57067	21,37213	23,96338	38,8331	75,31927	41,99167	69,13413	49,12093	71,8131	48,40683	73,53593	95,56573	91,71343	67,25846	86,78272	20,69394	20,33177	25,29378	19,36374	71,64243	48,2291	54,6913	70,94385	62,06517	54,26607	71,33939	76,50262	95,1454	89,36934	73,49352	80,98212	9,931476	10,4579	5,565871	14,76901	67,24738	58,90798	70,24157	54,95551	84,55965	87,99812	72,71622	82,34064	92,56134	88,63672	72,78432	79,99648	25,96527	13,65592	12,44412	9,273734	65,86248	69,82725	81,96259	82,43604	95,06625	76,97488	76,19129	82,41676	91,80351	94,14166	79,88277	73,16402	63,08487	62,32227	91,06971	91,44093	85,24128	79,74939	78,27047	95,87561	80,08262	78,33707	85,19466	92,11131	96,15717	89,6328	64,5919	65,86359	86,85145	67,30424	86,38394	85,40617	90,67004	69,64198	94,80549	69,28355	80,43816	70,87575	86,94435	82,70723	84,33466	92,9003	82,59145	58,67954
3/6/2018 6:50:00 PM	73	11,49667	19,97396	27,94409	25,50543	42,10821	70,71515	38,29265	71,83528	54,18601	71,78893	50,93805	77,47762	95,05989	92,06054	65,78022	86,57004	33,47694	19,29128	24,86082	26,36922	61,61776	44,17558	54,99731	69,20971	62,17535	58,35862	72,10931	75,5144	96,46172	88,20541	73,04522	83,64196	10,03281	10,46309	6,1057	20,5379	73,20705	64,50188	64,38792	54,51813	83,77079	92,06959	76,07966	79,28548	93,1804	90,88598	77,52038	80,53307	15,33764	7,362677	11,60933	11,64277	69,21529	71,78216	79,46873	83,21571	94,21523	79,7889	81,91901	84,13469	93,85777	92,44302	81,67572	75,72095	64,61524	61,14811	89,78752	90,62534	85,36686	82,17867	78,72817	96,35437	80,59143	79,23733	84,18698	92,73727	95,3364	91,13374	64,64778	66,23328	88,98009	69,8394	87,41422	85,39906	89,25902	72,29906	95,44423	65,30235	82,34286	72,41248	91,18266	82,88248	82,5228	94,86779	79,76128	57,15566
3/6/2018 7:50:00 PM	74	19,719	23,51701	18,39101	21,50959	43,04818	72,87074	37,21734	71,72939	47,69645	71,8728	48,70579	78,19987	94,58424	92,73852	63,97548	86,68877	28,17777	18,85603	31,49501	24,76003	66,14198	47,4667	56,13686	71,39417	63,59472	56,55897	71,27798	78,83372	96,11655	90,90546	76,07649	84,70387	9,202586	10,98523	8,799734	14,11756	71,38055	62,04466	58,18392	57,71393	83,68224	89,5787	76,16235	82,19489	95,76862	91,83266	81,55608	82,25395	12,09846	6,519535	13,05958	8,682513	65,88935	72,3651	83,04888	82,32331	93,71622	78,25825	82,11607	84,38695	94,39503	94,14407	79,98232	73,35302	68,24243	63,80083	89,66373	91,29427	85,5399	82,10835	81,14473	96,41695	82,10551	77,25375	85,22906	93,30066	94,72459	94,35739	67,06834	68,17902	87,26549	65,15025	88,05428	85,65518	91,26465	71,17941	95,58569	69,31194	83,37741	74,58064	89,14608	83,42783	86,44162	93,82626	80,021	66,65402
3/6/2018 8:50:00 PM	75	17,76187	27,29388	23,00253	21,34457	40,72965	71,1437	37,73382	73,85348	49,89017	72,95058	50,54115	77,9072	94,05096	94,17814	66,9483	88,30287	24,22946	17,64817	22,57654	21,64422	60,89053	52,4645	55,19486	71,82057	66,2241	57,09597	68,406	74,28611	95,23389	91,78244	75,29275	86,05148	9,263582	7,732509	5,350008	17,11007	71,81269	59,91283	63,04058	59,30855	87,95729	90,55296	77,82301	82,32994	96,16538	93,04266	77,49986	81,21595	11,94615	6,399272	10,43601	8,244156	67,95985	73,61758	81,46206	82,32269	95,0009	78,48669	82,70419	85,61223	94,43226	93,42818	84,30164	78,76976	71,65818	61,96169	91,84902	92,8181	89,87781	83,80126	81,16988	98,14455	83,84581	78,59576	85,54598	91,62682	97,16996	88,90405	72,40972	68,07175	87,86404	69,08931	85,44948	87,80221	89,81295	77,1214	96,92301	71,32687	83,99307	71,56886	91,95113	83,65654	84,67036	94,41582	86,73132	64,24908
3/6/2018 9:50:00 PM	76	12,50504	22,38996	18,38397	22,2275	42,78881	71,7736	36,27017	73,26398	50,78035	73,91144	56,85994	77,75102	94,07576	93,44213	67,20159	87,69473	18,07333	17,47085	25,40603	20,37964	62,22329	51,69768	55,18498	69,61089	66,14515	58,486	76,44079	70,86691	96,88087	92,54877	75,36618	87,03091	8,894991	12,41421	5,627625	17,42761	74,36968	60,40852	64,75298	57,92551	86,62253	91,25118	76,99554	84,79554	95,41246	93,87054	77,45248	82,99023	21,07731	7,897188	10,91615	8,549126	67,09377	70,80363	81,4162	83,3904	95,53949	79,51094	78,47528	85,76688	94,78815	94,90634	82,10538	79,95827	73,96614	60,31513	91,10377	90,08028	86,52852	85,19631	85,52104	97,87985	84,23485	79,83753	85,98841	92,19807	97,56369	93,48806	72,21049	67,01778	88,69682	69,88512	88,17888	87,27412	92,16312	79,13448	97,26363	69,18829	85,85226	75,48229	92,34203	84,85003	86,65652	93,47108	81,58329	61,7048
3/6/2018 10:50:00 PM	77	13,97864	29,37355	26,45412	19,99503	48,15436	73,1777	39,1313	70,47442	54,4143	72,68844	59,86903	78,23027	95,92141	93,94604	69,2001	87,31834	21,81055	16,10135	23,30626	19,87553	64,22269	54,59204	53,45015	71,20074	67,8737	62,51927	71,75695	73,98521	96,77573	93,01614	74,07542	87,41476	11,02854	8,752003	5,03364	14,94149	72,59947	58,48661	69,08163	60,78643	88,39938	89,83298	79,18787	88,63078	96,27936	92,04092	78,78882	82,69742	16,57859	6,308439	10,66555	9,109334	72,39072	73,6218	80,31899	80,48526	94,9482	78,49022	81,81255	88,12328	95,35982	95,91663	83,26108	77,67538	69,02645	63,60916	90,74905	91,62592	88,79338	85,50218	88,38514	97,07499	86,60636	80,57064	86,70293	93,38459	96,94843	93,23165	73,2532	67,87537	90,6154	72,85574	90,23811	86,7012	94,27145	79,49063	97,16844	68,15346	85,20819	76,62466	93,04805	86,4421	88,7569	94,02693	84,41935	60,99628
3/6/2018 11:50:00 PM	78	10,34752	20,43912	16,09997	18,61668	49,78911	72,46166	36,6485	69,80811	48,52454	71,90215	52,23986	80,67799	96,48887	94,78877	71,32785	87,80242	17,88047	18,23573	24,52959	22,46449	61,94781	51,34581	56,58627	69,10161	65,83997	62,97483	65,37612	75,53596	96,84482	93,83641	74,24348	88,58616	9,474677	11,52934	5,238728	20,35954	72,08057	63,71629	64,70298	62,17417	90,77318	92,35439	81,55408	85,67606	96,65244	93,56004	80,74817	84,90129	11,98711	6,946908	9,456787	7,756479	69,49768	74,04482	82,22459	84,38771	95,37717	78,49353	82,76954	88,17847	96,26334	95,5808	83,65482	78,79649	73,59492	66,27065	92,75192	91,77505	90,92583	87,60382	84,36636	97,89167	84,52544	85,71294	88,90224	92,62365	97,2208	95,61865	72,78156	69,46798	90,50246	69,83636	91,63703	91,0041	95,22802	78,20334	96,78452	69,73703	86,93779	75,83548	91,68504	84,64336	91,22824	94,91062	81,77747	65,8399
3/7/2018 12:50:00 AM	79	15,09926	19,31228	20,55814	31,37772	40,83458	74,6464	39,15499	72,77161	51,92694	71,93075	56,18694	77,48798	96,71745	95,87575	70,61182	89,90889	17,19593	15,83768	23,70959	33,6714	65,35837	51,67896	53,54527	71,78493	62,53571	62,44778	71,47443	77,49352	97,33152	94,54646	76,93738	91,69209	9,520408	7,300853	4,689641	21,72538	73,72596	64,52737	71,95775	58,49442	88,36719	92,22432	83,08003	88,36539	96,64954	93,64604	79,39262	86,30195	9,865303	8,374573	13,31986	8,631467	67,31577	78,28209	80,56788	85,06355	95,25717	80,84769	83,01634	90,35899	96,7928	95,79493	86,56422	77,58731	67,12727	64,48103	93,53918	91,87238	89,09538	87,97752	86,33593	97,86093	88,02995	83,43101	89,18187	93,09392	97,93967	94,30682	78,00563	67,32047	92,2078	67,85892	93,03155	90,1568	93,06525	79,5414	97,34216	71,70045	89,33715	72,03278	93,4851	87,09521	88,46146	96,65823	82,65543	64,91663
3/7/2018 1:50:00 AM	80	14,71147	18,55071	29,83283	21,56381	40,49499	73,8275	39,12474	69,62803	51,05534	71,6056	50,95843	81,63068	95,72979	95,78616	71,55511	89,39994	19,79643	16,49225	23,31075	28,59596	63,81224	53,76824	58,08031	72,7236	66,90843	62,26479	69,8211	73,07603	96,53211	94,45941	81,24461	89,34461	8,839316	6,864915	5,080473	13,88346	76,01383	64,27788	70,53113	64,86163	88,50742	92,8456	85,74078	88,08066	97,13963	94,70663	77,63415	87,68098	11,00367	7,661154	9,786695	7,795091	72,44087	75,16986	89,44325	84,5671	96,62978	80,87679	83,17481	90,47807	95,84888	96,23149	84,23242	77,46465	67,68775	66,77277	91,31004	92,2074	91,54565	85,61934	86,67524	97,35143	89,91731	81,53355	88,25037	93,47163	98,4031	94,86565	76,63869	71,17727	90,27824	75,60145	91,82574	89,90488	94,45699	80,49196	97,11719	72,75014	90,01934	78,07651	91,60892	86,20538	90,93639	97,07602	84,73476	65,82193
3/7/2018 2:50:00 AM	81	19,34357	21,54357	24,94661	26,07911	40,66458	75,3344	41,56651	70,84695	57,19247	74,70388	55,53576	81,85545	94,78704	95,68966	73,96241	88,92338	22,2623	18,18109	29,10961	26,28765	66,58357	52,22322	58,98755	75,24053	70,75632	63,52799	68,3151	75,33571	96,14909	94,35766	79,89839	90,126	9,359458	9,525104	4,548312	18,16375	74,67375	61,46518	71,14908	62,80463	88,58519	92,66482	87,05074	89,70691	97,58553	94,85259	80,93343	89,18595	11,87031	6,198193	9,078526	8,114915	73,90169	75,688	85,00622	84,93769	95,34683	81,59241	81,86968	90,91409	97,27716	96,37724	88,03403	82,22369	71,49763	68,62573	92,90734	94,56123	92,58503	85,76537	83,89423	98,50768	87,48529	83,30508	88,51424	93,84575	98,3772	93,17121	79,71312	73,75877	92,41214	73,56267	91,25574	90,75922	95,03764	82,03152	95,94012	72,9126	87,61903	76,41661	93,06518	88,10124	88,95253	96,5118	85,63529	67,01109
3/7/2018 3:50:00 AM	82	9,397449	20,97135	19,50942	16,89786	44,01878	75,26566	37,98485	74,27435	54,3826	73,43571	54,30227	83,88428	95,23003	94,9359	74,9511	90,86843	16,68767	13,03997	21,68249	20,07288	70,26878	52,50021	61,17153	69,41154	64,48179	63,04169	73,4471	78,39826	96,8578	95,3183	79,35504	90,34068	8,69985	11,76317	5,287909	16,41316	79,69109	61,15474	71,14148	65,92293	90,69408	92,49006	84,87546	90,75362	97,51907	94,99938	86,43685	88,3122	9,83477	5,843419	16,92695	14,58458	72,38734	76,09182	81,29276	86,83542	95,48568	80,6505	87,02877	91,33352	97,93138	97,08057	84,3576	83,29065	76,24254	69,65766	92,91964	95,15569	93,58891	87,01316	88,21749	98,31151	87,52369	83,55791	91,00996	94,13345	98,36401	94,67176	79,52358	72,75406	91,88529	79,70947	91,86955	90,85069	95,40265	83,14227	97,5297	74,99046	88,64259	74,30331	92,36676	87,14191	90,79196	97,51237	86,26181	66,54366
3/7/2018 4:50:00 AM	83	16,90346	15,35802	19,55785	18,34079	41,03435	73,52903	40,92534	72,38071	59,68881	72,38525	52,48971	85,00401	95,44817	95,66921	75,30717	92,07746	25,42634	15,26076	28,94168	19,39552	62,10972	53,99743	59,83132	70,98619	67,24158	60,99657	67,24041	74,93334	96,98587	94,31712	79,32658	90,15923	8,876272	6,526443	4,702075	21,15315	75,41521	64,23374	74,1541	66,03178	89,69351	93,05917	84,30585	89,26262	97,16899	96,02489	82,81955	87,07117	15,14727	6,102385	10,24453	13,08003	72,41918	79,26185	84,6035	85,91291	93,58131	81,65396	89,05068	92,65018	97,34396	97,45475	86,13561	78,91454	71,33994	69,0527	94,55149	94,71016	91,97536	87,51527	88,99875	98,0274	89,17537	87,18681	89,15479	94,21302	97,81023	95,44444	78,67422	73,77943	92,00466	70,01845	90,62072	92,4455	93,20486	85,73159	96,66163	73,0935	87,35149	78,67768	92,72078	87,11408	92,9575	96,27708	86,96729	67,76008
3/7/2018 5:50:00 AM	84	18,22454	21,47132	20,2694	27,33187	42,38035	76,40411	38,966	74,436	52,90444	75,41695	54,99614	81,63738	97,21141	95,18264	73,68666	92,02794	17,82286	20,39553	24,37162	19,92671	67,78564	55,14133	65,69788	73,26183	68,00253	63,48586	66,67136	78,56503	98,38977	95,01209	82,94588	91,24606	8,122581	8,238769	4,59107	12,8976	75,66479	65,14664	72,52225	69,59962	92,4678	93,22469	86,31487	89,16066	98,35965	97,17956	83,25465	86,26921	13,60376	12,7868	8,999505	11,23149	73,33395	78,48531	86,13616	87,77209	94,94619	81,85718	85,85108	91,67205	96,56858	97,66841	86,89628	79,40968	74,3265	68,26322	93,66117	94,4362	92,8154	89,48932	89,4496	97,21445	88,84871	87,16871	89,92271	93,2905	98,4393	94,73019	80,46537	73,10738	94,29086	70,98551	93,17847	91,05569	96,36018	85,06735	97,93056	73,19511	88,19021	80,67882	95,56636	89,29536	91,94718	96,99872	90,20012	69,53063
3/7/2018 6:50:00 AM	85	18,93706	23,24719	24,53456	15,64952	43,25645	75,6152	39,13842	74,78793	56,58792	73,33286	55,26332	82,49061	97,6126	95,81358	73,75049	93,04259	19,12239	15,56732	35,05056	19,11238	64,60081	51,827	57,19627	76,77394	70,75044	64,66209	70,9527	79,22732	98,51107	96,02157	83,23497	91,55414	9,031554	7,225975	4,19478	17,50367	78,47722	65,61975	74,84769	71,57887	92,8335	93,90459	86,11026	88,79504	97,90527	96,83971	86,75716	88,49455	12,29968	7,136176	9,7936	9,053797	72,991	80,27554	85,46799	87,81886	95,69871	82,38714	86,97413	92,02586	97,26162	97,69259	87,94672	79,72475	75,8734	70,87257	93,07132	94,37106	95,1825	89,14754	89,25328	98,01993	89,24846	85,19466	86,89697	94,67147	98,59754	95,07232	78,09026	74,68032	95,06099	76,48362	93,94273	91,89704	96,42235	87,24725	98,50037	76,26865	89,91172	81,81821	95,83071	88,38424	92,77223	96,39022	88,54678	67,90755
3/7/2018 7:50:00 AM	86	16,19288	19,96028	14,98314	22,15476	43,51805	72,24706	41,04388	78,16043	55,75908	73,83863	51,01528	79,76183	97,93677	96,06867	76,64809	94,43275	20,67556	14,36022	22,93815	18,42092	64,62022	53,66131	63,44309	74,31234	71,20227	64,38701	69,08281	76,73685	98,24499	95,89744	82,59954	91,04332	8,49815	12,10861	4,047028	13,81597	78,04778	66,44417	80,28667	70,27471	94,24728	95,10934	87,03851	89,50134	97,2	97,22916	83,88567	88,07636	8,81286	8,660824	9,969262	18,57006	74,04032	77,79068	89,10271	88,8036	93,74053	82,34029	87,51521	93,41657	97,37545	97,95044	88,16348	81,07883	78,09392	72,08457	93,84982	94,12328	95,02979	90,41563	90,57202	98,08038	90,10789	85,62928	88,3227	94,84402	97,90058	95,35548	82,64195	75,12005	95,00208	72,36366	92,6881	92,06268	96,08076	87,09563	98,62532	77,41055	88,90778	78,94383	95,36044	88,88739	93,55334	96,95023	90,39084	67,6242
3/7/2018 8:50:00 AM	87	10,52235	22,09784	25,96873	19,06713	44,42059	73,07768	41,27328	77,22832	60,67115	75,03558	53,11167	84,29205	97,03554	95,70651	77,85603	94,03259	20,69449	17,69963	25,65505	20,54715	67,02455	51,45337	57,72636	70,03468	71,89426	65,88107	75,45121	76,17575	98,07624	95,83575	81,01825	92,35162	10,98717	5,848324	4,390543	23,39426	80,79611	68,86687	82,6834	73,72272	91,64504	94,94944	85,85143	90,91084	97,90271	97,64044	85,45638	89,37631	12,19399	8,319172	19,34813	11,07462	74,82054	79,57767	89,13766	89,87587	95,98972	81,60187	86,90105	91,99126	97,23254	97,1864	88,72078	80,26829	79,48697	72,40515	94,65572	93,08694	93,92006	91,16366	89,05614	98,26025	91,03835	87,3242	90,70776	93,71512	98,8157	94,58734	80,77634	75,93011	94,25896	77,44917	94,16722	93,5682	96,77546	88,06201	97,90098	77,52922	90,21545	81,27093	96,59641	88,83081	92,87232	97,88241	89,84203	64,43758
3/7/2018 9:50:00 AM	88	10,79424	26,16324	25,6127	26,9657	49,57138	74,38288	42,17679	73,04661	63,51591	73,3803	58,44883	83,84464	97,02959	95,19341	78,11878	95,53754	22,34078	20,73338	23,57386	20,64648	65,90524	50,92273	63,9935	72,95721	68,05931	62,65508	73,71111	76,88169	97,94132	96,52085	85,1711	92,33166	11,41488	9,921666	4,344607	19,82613	81,18577	68,33286	77,27046	74,02029	94,26151	94,63065	86,147	89,48636	98,40656	98,035	83,38404	89,01946	13,0484	6,116407	9,510251	8,693426	75,49963	81,87714	90,93121	87,71738	96,39127	82,26894	89,09939	93,10041	97,05529	96,63696	85,68592	81,58813	79,3158	72,54566	95,08566	94,08813	95,8189	92,35384	88,69467	97,73286	91,03987	86,34975	89,39172	94,31622	98,04716	96,74976	82,60506	76,07455	95,2169	78,80885	94,21786	92,34596	96,82865	86,00285	97,86051	75,17055	90,9976	80,46641	96,25822	89,20354	93,85907	96,72926	92,45406	67,60493
3/7/2018 10:50:00 AM	89	13,3093	16,08698	13,17073	17,6767	47,66378	73,67989	44,01139	74,55605	56,63012	73,13094	50,14949	82,46774	97,3452	94,99351	77,87937	94,82428	25,79182	19,52468	23,20133	24,97603	67,07436	57,3785	55,8066	73,69633	71,60423	63,09909	73,58961	74,91745	97,7198	95,67764	84,18055	93,36139	7,374282	12,48695	4,449188	15,262	82,9923	69,49354	78,06194	75,06846	95,21648	93,17583	86,34968	89,35621	98,11194	97,22225	86,8194	90,70859	11,77719	5,45231	8,656885	12,87121	75,82954	80,64779	88,9937	90,82069	96,80302	82,8849	85,96202	93,64059	96,5786	96,83598	87,21866	82,44592	77,26405	75,06231	95,12276	94,47868	94,63486	92,60162	91,31721	96,53839	90,93474	88,5941	90,48118	93,74766	98,69425	96,137	82,8317	77,82894	94,8191	81,42987	94,48759	92,77617	97,11594	90,01575	98,55804	76,75736	91,55663	82,11726	97,03381	89,36664	94,30186	97,87412	91,55995	66,96355
3/7/2018 11:50:00 AM	90	11,21222	16,38394	12,97932	18,54236	48,80471	75,90359	41,00526	71,89463	58,65171	74,62084	53,55659	82,9626	97,64665	96,39631	80,28674	95,43311	23,20264	15,03343	24,77198	19,56634	66,40495	57,52887	57,17804	70,90863	71,91306	64,11127	73,48696	78,54015	97,76836	95,60842	85,46744	92,82231	10,99407	12,32717	4,433231	14,16625	82,56666	63,59887	79,48862	76,57259	94,05007	95,55047	89,0377	89,70215	98,48903	97,3769	84,71368	90,79818	10,40596	10,85641	8,783916	10,9922	76,29718	82,27219	89,24327	90,72398	97,26155	81,53749	89,16045	92,79572	96,89751	97,54656	88,45809	82,25664	82,91522	75,20501	94,35711	94,91498	95,33785	91,45992	93,63257	97,6765	92,83025	85,9424	91,72891	95,10286	98,58954	96,38249	81,77802	79,11611	94,87449	73,446	94,27381	92,00487	96,50558	90,26816	97,78529	77,19096	92,8746	81,21097	96,93061	90,65582	94,62988	97,23647	92,40184	67,18689
3/7/2018 12:50:00 PM	91	9,93576	14,16743	15,09332	19,16467	47,54359	75,76178	38,69661	76,5321	61,40812	74,7286	56,73927	85,38842	97,8313	95,91858	80,63164	94,33528	19,90751	13,42134	25,85979	36,73719	72,65957	57,33505	55,83099	74,23941	72,63587	60,22912	74,42978	73,54382	98,2327	96,05514	84,30282	93,91924	12,19489	5,095947	4,168324	21,60284	82,2112	71,68649	81,67612	75,99739	95,81089	95,53223	89,24921	90,99	98,23676	97,56384	83,9821	91,65588	9,610896	6,154329	9,335073	8,185441	76,32978	82,65156	91,60319	88,81908	96,91266	78,96545	90,45494	93,86419	98,45988	97,36558	89,87166	84,02016	84,02196	74,35615	93,78157	94,0795	95,79838	91,62888	91,09976	97,72235	93,54872	87,81755	89,22276	94,47144	98,04577	96,31252	81,29241	78,30094	95,30007	78,25286	94,36188	91,69422	95,87741	89,39703	97,78736	77,0023	91,17941	84,3109	97,38416	92,69334	93,43356	97,5679	91,25339	67,74066
3/7/2018 1:50:00 PM	92	15,218	13,25079	21,36577	21,47698	47,57944	78,72396	43,07872	72,77043	61,4689	75,15473	56,50428	85,94151	97,88863	95,54039	79,99854	95,47469	20,5524	14,46134	22,1397	24,41651	68,64003	57,30631	61,67427	73,60495	71,36425	63,8483	78,35184	76,82175	98,49821	95,69905	85,18478	93,23283	7,618603	10,73338	4,018154	18,65571	83,55003	70,60089	80,48035	78,4786	94,89473	94,88271	88,90224	90,25814	98,1956	97,01052	86,87175	92,36482	10,06079	10,78781	9,027134	10,43628	79,12937	81,74721	88,61931	89,49354	96,91597	80,84176	91,24627	93,10939	98,21584	97,483	91,82216	83,04245	83,95557	75,14962	93,82668	94,05138	95,49059	92,30888	91,53991	97,8938	94,157	88,77107	91,02481	94,64433	97,77824	96,80041	83,76078	79,58907	95,28902	78,87316	93,28905	91,17775	96,08823	89,78815	98,40497	78,18047	92,61661	83,65081	96,70127	91,03815	95,20025	96,9992	90,629	70,90131
3/7/2018 2:50:00 PM	93	22,9579	14,08944	13,20506	27,3499	55,86753	76,96928	41,04692	75,80757	60,78249	74,11652	51,13803	85,10307	97,56369	95,96348	82,71006	95,76205	20,02142	17,09093	23,19456	18,38708	66,16808	57,67649	60,46723	74,36858	75,72847	64,63128	76,02212	73,41499	98,04991	96,13098	85,64117	94,96692	7,544417	12,38292	3,773624	15,14941	84,67575	70,81206	80,89944	78,276	95,67985	95,19189	89,61877	92,42596	98,77184	97,80352	86,62854	91,84011	10,57796	16,82789	11,88557	8,55569	81,32405	84,57636	89,99779	90,18893	96,06397	83,94341	89,32416	95,52677	97,8074	97,44225	89,05573	85,03648	81,05534	73,23158	93,7413	93,62346	95,18498	93,39986	90,96782	97,83177	93,07354	88,1326	91,54012	94,45616	98,84968	96,25739	83,51978	80,16904	94,31732	76,38097	94,05553	93,65392	97,11621	89,69599	98,19685	77,5527	91,80372	84,63888	97,61446	91,52948	94,23071	96,63213	92,07622	70,43795
3/7/2018 3:50:00 PM	94	8,770792	18,85603	25,71224	17,1446	52,43784	73,4929	40,12157	71,1533	63,68853	77,88911	50,17435	87,80338	97,79185	95,65056	84,5796	94,70747	19,54106	23,41035	19,84624	22,66067	69,61926	56,31866	56,32142	73,58373	75,34332	66,32494	76,49805	77,72174	98,54269	96,11316	87,36945	94,53526	8,096611	5,089385	3,683342	11,99671	80,3583	71,1437	82,33125	78,69309	94,00627	95,82076	88,66795	91,26002	98,5387	97,86403	86,37572	91,97351	24,18117	8,382722	8,375607	9,053382	81,19164	83,61786	87,40744	88,54927	95,95222	83,72887	90,29088	96,03642	98,01779	98,10199	90,71514	84,07458	79,99268	75,3717	94,54928	94,02685	94,92029	93,55811	92,52087	98,26646	93,38038	89,20694	91,92418	94,02181	98,44054	97,41186	84,4543	80,12621	95,35967	77,19883	96,76075	92,45351	96,91624	90,31478	98,25805	78,06166	92,57315	85,1269	97,84316	90,8305	94,12598	95,67874	90,68268	69,19686
3/7/2018 4:50:00 PM	95	11,27943	23,0944	17,66627	24,60226	47,19759	76,26582	42,72402	74,98708	59,83816	75,4711	53,59375	87,25589	97,3863	95,42744	84,32616	95,39346	18,97933	18,35738	24,93873	19,12446	67,58635	57,22177	59,95454	73,96172	75,23672	66,00499	78,67029	77,4522	98,86336	96,92563	86,78078	94,15231	7,933453	5,230991	4,72867	18,58491	80,08296	71,78023	81,76373	82,00065	94,82676	95,92113	89,92989	92,70274	98,28222	97,52355	87,86446	92,07007	13,75048	4,732124	8,188134	11,0856	81,49191	82,29271	88,84664	86,48624	96,44914	82,90631	88,91054	95,11514	98,10815	97,64175	91,98904	85,13195	82,28283	77,90382	95,19756	94,63667	94,90357	94,16611	92,11601	98,01752	94,58334	88,58608	91,12132	94,0321	98,41388	97,32697	85,76288	78,25639	94,78606	76,80178	94,98446	92,99728	96,86001	89,25709	97,74432	79,17509	91,93081	83,07941	97,21631	91,62329	94,38149	96,06197	91,42014	72,56915
3/7/2018 5:50:00 PM	96	10,0268	20,68966	22,49115	24,52033	51,54212	73,84561	43,37954	76,53777	60,5741	76,34325	54,54859	86,65182	96,77912	96,18459	85,10604	95,00159	21,35285	16,04857	18,99239	25,32397	65,49757	53,77418	55,76881	76,43354	74,90668	65,98806	75,06693	78,06076	98,16051	96,51284	89,53664	94,45831	12,56645	5,414595	4,464523	28,54056	82,57156	71,45419	81,03696	78,65778	94,77689	97,0088	89,18608	92,46346	98,46485	97,4585	88,84926	92,14999	21,15633	4,872348	14,6397	10,17994	81,35762	84,24327	89,42018	89,98563	96,67635	86,48299	91,93897	95,13277	97,1808	97,80083	91,32722	84,46384	85,03812	76,33234	95,46171	94,02396	96,14874	93,50574	95,22125	97,70702	94,93597	87,80048	87,70246	94,95399	98,5021	97,48798	84,6299	79,85619	95,18298	82,46712	95,00373	93,49635	97,2132	89,14188	97,62193	78,21418	93,21224	83,80817	97,4647	91,90076	94,90316	95,23949	92,24546	69,31041
3/7/2018 6:50:00 PM	97	19,92802	21,92093	20,43124	22,35985	43,882	75,29275	42,48349	73,85824	61,0503	76,21367	51,56223	90,43048	97,59608	95,82456	81,82623	95,37011	30,04331	15,34192	18,67948	17,18708	65,25806	55,89806	60,5486	71,10764	73,87717	65,24771	77,50774	76,074	98,94666	96,86816	87,56487	94,42922	15,64538	13,79732	3,629877	16,97385	81,93261	69,26965	82,04127	81,43257	95,46779	96,8996	89,42771	92,34181	98,99833	97,17659	87,18391	91,91977	32,39037	10,83644	7,719246	11,79073	81,00353	84,80811	88,39267	88,87012	96,43858	84,26483	89,85798	94,17675	97,89457	97,89201	90,39166	82,4924	85,6851	77,51368	93,81921	94,38108	95,94621	93,17073	93,27227	97,44095	93,84	87,85056	88,32504	94,84057	98,63817	96,84392	85,99228	76,62867	94,58099	79,57954	94,24625	92,75019	96,68877	90,12234	97,42906	78,13647	94,82849	84,56676	95,23969	93,19636	93,69937	94,63811	93,01945	65,9062
3/7/2018 7:50:00 PM	98	20,43642	16,51698	15,41301	22,46698	56,47871	72,34942	40,63157	75,61388	64,03853	73,99377	54,74055	88,64742	97,70281	95,83748	83,94908	96,08842	32,05418	17,77485	29,16405	21,20178	70,74506	54,65117	61,07269	76,59235	73,93699	65,93093	80,16206	80,38193	98,54424	97,43501	87,80415	96,10024	7,937043	9,217578	3,715047	14,08709	85,97861	74,20065	81,42511	84,0359	95,45273	95,6384	89,70235	90,88003	98,30674	97,64721	89,45154	92,6852	17,99348	4,72791	7,919706	14,35248	80,43179	82,38299	87,5382	87,46159	97,34409	85,32819	91,17173	94,81992	97,61591	97,72029	91,64685	84,47005	83,80885	76,60954	92,88697	94,53229	94,77509	92,90589	94,78973	97,91991	94,10249	89,1541	89,24472	95,10728	98,73017	97,32013	86,38318	81,43002	95,21628	75,3344	94,56469	91,85995	96,95161	90,25558	97,12968	78,07237	93,01324	81,99444	96,75536	92,80021	93,0924	95,9614	92,51706	69,49313
3/7/2018 8:50:00 PM	99	15,90102	20,37667	12,92931	17,84711	47,29575	74,89673	48,30501	78,04052	66,73616	73,38611	58,18185	89,93341	97,41739	96,53507	86,70576	95,83949	18,1299	15,15832	26,28606	18,57876	68,37879	59,02575	58,35475	71,03049	77,79565	67,65591	75,44961	75,67078	98,47971	97,35632	86,0338	93,94936	8,932499	5,886038	3,265708	16,10342	83,38673	76,20565	82,60382	84,08171	95,04304	95,71052	90,54335	92,33809	98,70628	96,70853	87,21195	93,23014	10,13801	11,82057	7,744393	12,63297	83,01359	84,88298	87,27122	87,69659	96,27743	86,17941	91,39278	95,85924	97,82093	97,18743	93,53152	81,91203	82,66157	77,90962	94,35221	95,60545	96,08906	93,07755	95,29198	97,7915	94,29985	87,84447	88,6296	94,03273	98,99225	96,8042	84,51453	79,25847	95,16151	77,34928	94,76418	92,57122	96,75467	90,0831	97,23405	79,87608	94,06098	81,74065	96,73575	92,47086	93,71401	95,10486	92,11559	72,32164
3/7/2018 9:50:00 PM	100	12,81505	14,87994	19,36222	18,16403	49,73882	75,71894	49,7181	74,59107	63,03838	76,30098	56,67039	88,76617	97,67995	95,96134	84,78677	96,04133	18,7538	13,54471	22,51727	25,55303	72,30251	56,18106	61,72918	76,20033	75,476	67,62572	77,36178	75,56131	98,1413	97,06379	88,5304	93,11526	10,41673	6,278114	3,50029	20,90345	80,644	72,78867	85,66844	84,75085	95,77683	95,24743	89,7668	94,46439	98,45367	97,33084	87,70799	92,98264	13,31655	5,097259	7,943053	9,092895	82,46975	85,12247	85,75059	88,918	95,9786	86,84074	91,77539	95,78347	98,05669	96,85117	91,23702	82,64664	81,92909	76,63786	94,09014	94,96802	95,25613	93,81535	94,99966	97,3365	92,85851	87,84642	90,30711	94,23437	98,769	96,92343	85,43905	80,1785	95,74265	78,56259	95,07136	93,29852	97,18729	90,89261	97,43513	79,38206	92,98325	83,66884	97,85533	93,76134	93,76423	96,12746	93,10657	69,21364
3/7/2018 10:50:00 PM	101	8,268541	10,40209	22,30548	17,50594	53,04425	73,79517	46,58329	79,72466	62,00851	75,84391	58,38376	88,42099	97,40557	96,20234	86,13382	96,36833	18,92932	16,64297	30,47289	20,21953	66,93752	55,73642	63,9524	71,22354	72,73603	67,26584	79,60806	79,84071	98,0158	96,29007	87,45787	94,28893	8,537868	5,683922	11,04498	19,76314	82,84876	73,49077	86,31003	84,82227	95,54944	95,48306	91,53535	93,20747	98,04259	97,61799	88,76202	92,35252	10,47918	6,057693	8,329188	20,76025	82,22736	87,10205	89,22773	89,70374	96,54647	87,46387	92,06689	95,12524	98,17114	97,20733	91,81069	86,0568	82,89774	77,38001	94,4474	94,41556	95,34496	94,4382	94,76888	96,69499	93,77625	89,10526	91,01073	95,04186	98,53275	96,8446	83,96165	80,6076	96,23418	75,02017	93,8224	92,45863	97,52355	90,74097	97,74889	80,02832	92,73328	81,93572	98,19456	94,30889	94,75548	95,18188	92,86915	70,51607
3/7/2018 11:50:00 PM	102	10,60656	13,47066	20,47379	21,77387	47,65729	71,65611	43,26163	75,56366	62,52065	76,28191	52,31432	89,67735	97,60396	96,57522	87,5181	96,9521	21,55704	15,46599	16,60173	24,50265	68,21225	55,73739	61,40888	74,06084	73,34957	66,86947	75,72647	78,86301	98,30598	95,67079	87,70709	93,4286	7,63981	6,318178	4,181173	13,70986	83,87462	74,38819	84,49243	85,51137	96,2205	94,47717	91,19619	92,84924	97,09777	97,22003	84,76347	92,38029	18,9106	4,52234	10,34027	8,677883	81,33924	85,07556	86,37682	86,63226	96,04961	85,83106	92,85001	94,06209	97,35896	97,48294	89,78069	83,86799	87,19614	76,49529	93,81127	94,21233	95,28107	92,39127	94,82911	97,21803	93,99136	87,26929	92,90479	95,49134	97,66302	97,29083	83,81224	80,11639	95,15356	75,44036	94,29675	92,82811	96,21912	93,00571	97,12354	78,02007	92,48011	84,17903	97,88835	94,83739	94,65725	94,66015	91,80247	72,33298
3/8/2018 12:50:00 AM	103	13,80243	14,14802	22,54262	19,80044	48,55017	72,90984	38,32754	74,84472	63,45719	74,2805	58,79028	86,68919	97,35156	96,37296	86,67378	97,13307	22,61888	13,2396	23,5159	18,74821	69,68922	57,73272	65,14417	76,21173	75,24371	66,59427	76,77532	77,05121	98,09634	95,83444	88,49691	94,47005	13,29887	6,322391	4,227522	23,16624	82,01474	78,4527	86,36336	85,55931	96,58121	95,65297	91,02143	95,36189	97,68298	97,19587	86,04146	92,80726	15,42012	7,868037	11,51954	7,67863	83,51866	85,71874	87,94713	86,7048	96,78934	86,9226	93,17578	94,21115	98,08142	96,85705	91,77782	83,01324	85,64262	78,15955	94,45395	94,98377	95,53445	93,17342	94,87387	97,37835	94,65987	89,89998	89,4056	95,87816	97,38403	97,61784	84,78622	81,94553	93,75829	74,97266	95,50426	92,35252	97,05984	91,1707	97,68484	80,24543	93,17867	83,60854	96,92943	94,872	93,64301	94,87145	91,63013	71,74514
3/8/2018 1:50:00 AM	104	12,35163	16,62916	22,3968	22,02932	55,24543	77,48038	40,88369	79,84811	64,78317	74,76086	57,60694	87,49544	97,84939	96,95085	86,6284	97,10958	26,04126	12,95038	18,72589	27,19973	71,66039	56,09631	63,47722	72,40517	77,37815	65,76122	78,55734	79,92774	98,02181	97,64458	89,11485	93,63202	8,540216	7,599193	3,872334	21,17333	82,86487	75,78886	86,87679	83,14393	95,73338	95,53777	91,94097	92,80131	97,60057	97,72788	85,24619	93,62118	9,823926	8,197738	7,701149	7,473821	86,35603	86,44169	88,01745	88,90728	96,14031	86,86077	91,02993	93,52571	97,12271	96,49074	89,91408	81,77837	84,6261	77,32952	93,62926	94,42329	95,09443	93,00916	94,01511	96,5118	95,99179	88,78544	89,19997	95,46446	97,66418	97,22778	85,16537	78,7871	94,64487	72,12154	95,8725	93,40538	97,74641	91,87769	98,30225	78,04707	93,66497	82,85229	97,63622	95,11819	95,44182	94,79478	90,02072	73,91592
3/8/2018 2:50:00 AM	105	9,352343	20,50232	11,37268	15,67197	57,78141	77,58241	45,95692	75,01353	61,73962	75,67854	58,1811	88,05268	98,16735	95,87284	86,25132	97,11172	22,07097	20,53064	15,2216	18,41505	74,81563	57,04058	69,60489	73,66587	76,46421	66,95422	80,65353	81,4698	97,94029	97,80988	89,81557	93,93858	7,768428	8,889188	3,488547	16,4689	82,54815	76,14763	86,28233	86,31279	96,26216	96,13382	89,95531	91,65749	96,51007	97,5536	87,77554	92,94402	12,21907	5,183742	7,36551	8,32249	84,84278	87,2782	90,64193	87,19503	95,78844	86,54391	90,66085	93,35917	97,31564	96,98981	89,35366	83,40766	86,83777	79,32817	93,66145	94,39904	94,94038	92,82625	94,96035	97,05136	96,62612	87,36295	89,42757	94,86758	98,21985	97,18356	84,50321	77,76028	95,49044	78,26018	96,37434	93,15865	97,76325	91,63924	98,35786	79,28969	92,3202	83,92802	97,56086	95,44285	95,07281	95,54115	92,087	74,82178
3/8/2018 3:50:00 AM	106	14,6042	16,77097	15,20868	14,04737	57,1189	76,78162	45,33323	73,106	62,8563	76,99678	55,45943	88,92428	97,49371	95,56815	86,37649	97,10268	25,09525	15,90165	15,23362	25,79023	71,37414	56,38318	67,36993	73,5369	75,89834	66,83534	76,48175	80,41494	98,66684	95,69912	89,80093	92,10944	6,881217	10,38489	3,970629	13,96248	85,3621	75,51061	86,26092	88,20182	95,52663	95,37785	91,10232	94,40989	96,34816	98,0611	85,43829	91,67537	11,68967	18,20686	7,711926	12,25202	85,93743	86,13816	86,90408	89,22862	95,84087	87,14848	90,73041	94,08626	96,16358	97,05992	90,75874	80,67854	83,54893	78,37154	93,85175	93,57855	95,01036	93,24609	95,7168	96,55885	96,20869	86,9865	89,67894	95,80916	97,86389	97,72477	84,49146	79,72845	94,46819	76,37219	94,42591	92,97573	97,17058	90,62556	98,29203	81,47512	92,78053	84,39371	97,55195	95,66555	96,39146	94,12522	90,45155	78,81852
3/8/2018 4:50:00 AM	107	14,41548	20,72143	16,27563	17,12858	47,33339	77,09265	45,62335	75,08109	63,49552	77,12851	57,56673	89,42888	97,93429	95,56601	82,86604	97,37822	16,96487	21,00154	14,94916	29,46991	69,83263	59,06734	64,49866	72,91909	75,87733	66,74224	77,92185	80,58833	98,25908	97,56458	88,28512	92,29491	8,906665	9,633413	4,238298	13,14897	85,30083	74,36878	85,17131	88,19829	96,06625	94,89992	91,52396	93,40946	96,53688	97,83322	86,56236	90,79562	12,37428	6,632336	6,785338	7,290285	86,91651	88,3408	87,31867	88,03375	95,48851	87,60438	90,16676	94,97465	97,34507	96,47663	91,01804	82,97206	86,11206	80,95028	93,87946	93,60439	95,66756	93,25024	95,08725	97,56113	96,2259	87,09549	92,19814	96,34119	98,19083	96,33594	82,95894	79,53408	96,17962	77,05522	94,18891	94,18974	97,31253	91,03359	97,79786	81,56574	91,7001	85,10797	96,5058	95,4731	95,52255	94,849	91,68338	74,40608
3/8/2018 5:50:00 AM	108	10,2609	17,66274	14,3998	23,56294	51,01487	75,1778	42,45959	77,68465	66,12276	71,93468	54,01643	87,07491	97,5802	95,78111	85,61028	97,19255	16,88889	11,71834	19,17648	31,32432	70,65202	56,97412	66,62515	77,16463	79,78483	67,75496	78,04211	78,8494	98,88063	97,7477	88,27925	93,09572	8,029054	7,383331	4,46625	14,81398	83,94183	78,48212	87,07249	86,67655	94,73254	96,14004	91,78279	93,74613	96,917	97,99361	87,76698	91,07095	20,24632	7,052595	16,51546	8,992112	85,68398	89,05808	88,47446	86,37792	96,20655	87,12679	89,80583	94,03094	96,79916	96,23956	89,50943	82,71586	83,14848	77,68278	94,23608	93,59051	93,88277	92,78915	94,47337	97,68091	96,36584	87,10454	90,10838	95,88272	97,85387	96,31763	83,63042	80,32217	94,96934	75,73656	95,7168	92,74902	97,09328	90,99165	97,55589	78,77839	93,43985	82,90506	96,74839	94,86828	95,62832	95,69629	91,6132	75,57001
3/8/2018 6:50:00 AM	109	9,242098	11,42912	11,84157	17,36164	50,58058	75,62853	41,85068	74,25902	66,8681	76,04726	59,57035	88,11913	97,17721	95,67239	83,94832	97,4645	15,45784	13,51072	14,16307	25,07557	73,79649	60,56628	67,44743	76,31549	80,10625	69,82904	79,09048	80,75777	98,03327	97,86389	88,04101	92,62565	7,733546	12,61356	3,752832	22,4033	84,98611	81,61445	89,38992	88,90612	95,40024	95,68303	92,5324	92,82611	96,9985	98,05758	86,67579	91,6711	16,36978	10,8392	23,80657	9,318773	87,70889	88,36511	88,07865	89,22752	95,34082	88,89133	89,89051	95,0621	97,38644	97,19558	91,4861	80,15964	84,05096	79,15611	93,52012	94,18414	94,40892	91,30422	94,0368	97,45656	95,71465	87,73845	91,74798	95,85924	97,869	97,18701	83,19421	81,63905	95,39449	72,51678	95,35319	93,69971	96,66309	91,66708	97,21265	78,9812	93,58774	81,58717	96,28937	95,22698	95,51462	95,23003	89,81261	74,76714
3/8/2018 7:50:00 AM	110	15,08296	13,37409	9,447806	16,32101	48,23103	74,56889	41,89669	76,81173	62,09937	75,81731	63,49235	90,10341	97,28973	96,42705	85,6105	96,33725	17,66627	12,7227	15,62307	23,65958	70,90255	58,17501	64,47129	70,92624	75,39732	69,54501	80,57071	77,18999	97,42775	97,79475	87,03491	91,75288	13,55085	19,30261	3,748066	19,40788	83,73991	79,17275	88,44144	84,78995	94,11404	95,8504	91,30595	95,42986	96,89034	98,3752	88,60183	91,52776	10,2848	4,491877	7,44543	8,481087	87,6052	89,62926	87,62759	87,08817	95,65222	88,80872	90,31147	94,98059	96,78002	97,06103	91,47698	81,49045	87,21361	80,4416	92,39742	94,48476	94,788	92,17479	95,59924	97,90845	97,19537	87,86908	88,44075	95,94344	97,54469	96,9838	83,26136	82,32822	96,52471	73,49207	94,68239	95,03903	96,81718	91,39624	97,81374	78,55389	92,77444	83,22633	96,37192	95,21346	96,07489	94,1532	89,72709	76,41896
