# Supplementary material for: Neuroblastoma signalling models unveil combination therapies targeting feedback-mediated resistance
Source: PLoS Comput Biol. 2021 Nov 4;17(11):e1009515. doi: 10.1371/journal.pcbi.1009515 (PMC8604339; doi:10.1371/journal.pcbi.1009515)
Supplement: S2 File — (ZIP) [file pcbi.1009515.s023.zip › drug_sensitivity/SKNAS_drug_sensitivity/SKNAS_GS_BI_2702-020318.txt]

Label: SK-N-AS_GS_BI
Metric: Phase Object Confluence (Percent)
Cell Type: SK-N-AS
Passage: 7
Notes: 
Analysis Job: SKNAS_GS_BI

Date Time	Elapsed	A1, Image 1	A1, Image 2	A1, Image 3	A1, Image 4	B1, Image 1	B1, Image 2	B1, Image 3	B1, Image 4	C1, Image 1	C1, Image 2	C1, Image 3	C1, Image 4	D1, Image 1	D1, Image 2	D1, Image 3	D1, Image 4	A2, Image 1	A2, Image 2	A2, Image 3	A2, Image 4	B2, Image 1	B2, Image 2	B2, Image 3	B2, Image 4	C2, Image 1	C2, Image 2	C2, Image 3	C2, Image 4	D2, Image 1	D2, Image 2	D2, Image 3	D2, Image 4	A3, Image 1	A3, Image 2	A3, Image 3	A3, Image 4	B3, Image 1	B3, Image 2	B3, Image 3	B3, Image 4	C3, Image 1	C3, Image 2	C3, Image 3	C3, Image 4	D3, Image 1	D3, Image 2	D3, Image 3	D3, Image 4	A4, Image 1	A4, Image 2	A4, Image 3	A4, Image 4	B4, Image 1	B4, Image 2	B4, Image 3	B4, Image 4	C4, Image 1	C4, Image 2	C4, Image 3	C4, Image 4	D4, Image 1	D4, Image 2	D4, Image 3	D4, Image 4	A5, Image 1	A5, Image 2	A5, Image 3	A5, Image 4	B5, Image 1	B5, Image 2	B5, Image 3	B5, Image 4	C5, Image 1	C5, Image 2	C5, Image 3	C5, Image 4	D5, Image 1	D5, Image 2	D5, Image 3	D5, Image 4	A6, Image 1	A6, Image 2	A6, Image 3	A6, Image 4	B6, Image 1	B6, Image 2	B6, Image 3	B6, Image 4	C6, Image 1	C6, Image 2	C6, Image 3	C6, Image 4	D6, Image 1	D6, Image 2	D6, Image 3	D6, Image 4
1/27/2018 12:17:00 PM	0	8,72154	15,14375	17,17327	12,1788	10,4396	13,41726	11,93675	14,0033	11,62204	11,73864	11,91099	12,2344	21,27908	12,10378	8,682583	19,25612	16,06612	12,55353	15,5198	13,27345	11,60512	11,90111	12,21437	22,21023	23,64155	11,77166	23,22551	11,87182	15,20592	13,49518	6,758469	16,39209	4,542854	13,61337	17,69252	11,58668	5,970242	4,340117	7,473197	8,144962	14,01553	14,1168	12,24193	9,477578	20,27112	12,71766	11,86201	26,17256	4,626437	6,510762	16,77802	6,818909	8,050467	5,347453	6,500677	10,62403	10,74526	8,735009	12,63898	16,16601	18,37955	14,65497	10,23948	10,99511	8,628703	9,660975	14,34951	18,20016	13,02194	9,412715	9,04157	11,63593	13,86943	9,133787	8,760983	14,56841	18,27897	14,22317	12,3843	20,00926	8,639546	8,439573	16,90332	11,61652	9,895488	9,574561	17,59463	10,81247	9,939834	9,905642	14,549	27,79088	15,14326	12,56238	9,511978	12,81996
2/27/2018 1:17:00 PM	1	8,532962	12,49226	22,79696	13,12479	10,49313	20,40119	13,66807	13,66559	12,15255	12,67794	10,38372	12,5889	17,02013	12,67918	8,579245	20,00408	13,22993	9,731293	18,83475	14,28935	15,72958	11,81394	12,26631	14,55909	17,49551	12,51734	16,56568	12,63387	15,44347	14,02803	6,618729	15,50198	5,24819	7,1703	11,20738	7,503109	5,927207	4,124185	15,23279	15,6862	14,40291	12,3843	12,33657	9,566962	24,65483	12,37255	12,10412	17,74474	4,665672	3,814655	7,411099	8,149245	9,797884	7,369654	6,407701	7,556574	11,21885	9,100215	12,74149	16,4269	18,86501	15,9118	11,29186	11,64104	9,010487	9,719274	15,12793	16,55822	14,86565	9,286513	9,328168	11,80958	24,31387	8,817556	9,891137	15,87603	16,9621	16,17505	12,72263	11,99354	8,864251	10,30221	19,02133	17,42602	10,89398	10,53451	18,69301	11,10839	10,6708	10,11985	14,91027	10,93488	19,80244	22,21624	9,916557	11,11876
2/27/2018 2:17:00 PM	2	8,800909	23,24285	27,23295	14,49436	11,90615	13,87889	15,89951	14,32326	15,34455	11,97592	10,63474	11,99726	15,76329	13,28063	9,039153	28,26073	10,54729	9,489389	14,84575	14,35524	14,56807	14,3625	12,25471	12,0269	18,25784	12,99755	15,3936	13,15049	16,29165	15,22747	6,476985	26,19909	5,417841	6,102662	9,703524	7,588142	5,051738	4,308135	6,347329	8,983478	15,98834	16,11344	12,43576	9,744488	23,21818	14,5441	11,96708	20,28308	5,224566	3,974636	7,551669	7,803658	6,840047	4,671199	5,706647	7,26017	11,67171	8,963719	15,28204	15,92327	19,75547	17,76505	11,88674	11,91092	9,745938	10,31437	15,68081	17,86341	13,84726	9,980246	9,674031	12,40702	14,09186	9,218613	10,41929	17,31315	25,32528	16,90236	13,5838	13,23656	9,509215	10,20433	20,31664	12,48024	11,48541	9,142559	18,46575	11,59365	13,59893	9,270419	15,97846	19,31269	13,75235	12,47465	10,5238	13,95543
2/27/2018 3:17:00 PM	3	10,3699	10,74132	12,59774	13,32173	10,89336	21,72974	13,87406	13,68113	13,31537	14,27042	11,37261	12,49275	24,51785	14,32713	9,468875	32,10992	10,84356	11,94504	15,18719	15,3143	11,92791	12,46525	12,21554	19,72155	18,03575	13,6611	14,43178	16,32737	15,95304	14,60281	6,992913	14,92574	5,033088	4,561575	10,03012	6,974884	5,352633	3,930634	5,595919	9,043365	15,08876	13,64853	12,54117	9,898941	20,41273	15,21503	12,24048	22,58483	4,604263	3,3209	10,78643	7,445776	6,34947	4,480618	5,05609	7,307693	12,00963	9,349443	14,21074	17,80856	19,048	17,08603	11,5576	11,02799	10,47683	10,01147	16,26167	17,94326	23,26971	11,08594	10,64966	12,76753	22,38333	9,614624	12,67746	15,88908	16,14839	17,48411	14,1217	12,95121	9,349235	10,5381	20,77786	13,09495	11,58322	10,08358	17,34057	13,29355	12,9731	10,20412	15,50087	14,53394	15,62348	12,22073	10,80453	12,44094
2/27/2018 4:17:00 PM	4	8,494558	10,25523	15,71597	11,33345	10,73752	13,06041	14,39794	13,98272	11,97647	12,8976	10,87015	13,08452	16,02233	15,72682	9,756714	16,09029	11,22493	10,19583	14,16515	12,59691	11,82948	12,77278	12,42222	12,41338	18,46113	13,55534	14,9714	18,67326	17,81609	15,65685	6,308991	17,72098	5,178078	5,201978	9,400418	7,346582	4,121422	3,526815	4,751327	5,568704	15,41017	13,83683	12,9702	10,30062	22,90319	16,74341	12,38022	18,84864	4,025751	3,901898	12,93843	6,701481	6,843225	4,869792	7,414069	6,150393	12,44598	9,153197	14,93486	16,24648	23,44862	16,77781	11,64885	11,34553	10,15832	14,79533	17,06759	18,58905	13,88801	10,18312	10,96568	13,69481	15,52774	9,290452	13,38404	17,74225	17,65514	15,48975	13,60722	13,16265	8,949906	10,85613	23,43895	13,20313	11,83072	11,82402	20,04221	11,77947	12,02925	9,614211	15,91436	21,11744	15,09532	15,83133	10,08766	15,42475
2/27/2018 5:17:00 PM	5	15,5571	10,4034	13,29417	9,76611	13,24429	13,51887	15,14499	14,26033	11,9572	14,0931	10,32894	12,96965	21,09057	15,7637	10,53417	16,71039	10,6433	14,14463	14,51529	12,81941	24,27346	12,3586	12,47555	12,21403	20,17573	14,09282	16,1325	13,73156	16,03103	15,56014	5,832228	17,29298	6,993949	4,212326	8,946521	7,786044	4,654896	3,680164	3,453042	5,067349	15,55648	16,00595	13,06698	10,472	22,89629	14,67949	12,20657	21,40825	4,257432	4,372375	7,630622	6,751838	6,238603	4,564821	4,193676	5,949036	12,73085	10,32949	15,41667	16,34456	21,04657	16,89593	11,057	11,79225	10,84694	10,73117	23,61897	21,13817	14,73454	11,94856	11,21995	12,51596	17,13459	9,552388	11,61645	16,6561	19,00862	17,16629	14,94329	12,3537	9,049929	10,39304	22,68879	13,36532	11,93703	9,861089	18,14793	14,41258	11,94891	10,45349	15,25924	11,81414	14,88651	15,89087	10,69152	16,41122
2/27/2018 6:17:00 PM	6	7,639327	11,96936	11,65734	10,62293	11,07351	14,03176	13,98479	15,10962	12,59588	15,70499	11,02219	12,95079	22,19593	14,00911	10,70506	21,04567	10,428	9,026166	14,02534	12,31536	14,77557	13,89057	12,08078	17,26784	17,55561	14,73896	16,44238	16,59068	16,89545	16,39237	5,981363	20,64048	4,43337	3,80008	8,550025	10,08199	3,675951	3,573787	3,62891	5,476901	14,81992	16,26285	13,16804	14,01608	23,19843	17,25906	12,77485	19,14415	3,635334	3,059723	6,574865	5,948137	6,333514	3,897132	4,359044	6,869611	13,84291	9,868341	15,47407	16,99167	24,35352	17,39107	11,06336	11,93164	12,9043	12,49053	21,12656	22,58027	15,4329	10,89771	11,23895	12,20235	27,38727	9,712921	11,68988	16,29387	18,98548	18,90355	15,11916	12,24829	10,57326	10,9386	22,80905	14,27373	12,41994	10,32873	21,48451	13,59789	12,86597	10,50937	16,01666	14,26676	14,61759	12,6213	11,02157	18,87503
2/27/2018 7:17:00 PM	7	9,204383	12,63194	12,4283	11,44866	11,26672	15,7914	15,46896	17,46408	14,63894	14,45568	15,14285	12,92662	18,88705	16,99575	12,43824	22,70205	10,11508	18,10587	17,65149	12,18163	12,74294	13,95606	11,91679	11,91161	21,50213	14,18691	16,66529	14,60026	17,00452	16,18977	5,708237	20,66921	4,302332	4,637627	7,185359	7,573636	3,773762	2,885928	2,657632	3,204852	15,48726	14,35863	13,7415	12,49399	24,34142	17,82638	12,48867	30,31029	3,982855	2,510361	6,194464	4,967396	5,59737	4,204936	4,764106	8,540423	13,81355	9,662287	16,30098	16,6353	23,44765	17,03988	11,87217	12,09466	10,72509	12,0557	18,97381	20,39277	15,83617	10,88777	10,91035	17,13963	15,91933	9,273458	11,87541	17,5286	22,38844	18,17646	20,22201	14,23008	10,39284	10,76757	27,90886	16,08926	12,4283	11,29276	20,10555	13,92096	13,20851	11,42628	24,24742	13,9622	15,06528	13,29659	11,10556	15,38158
2/27/2018 8:17:00 PM	8	6,842466	8,990108	11,69748	9,869169	11,74431	14,46148	14,35366	17,50746	13,43688	16,1144	14,01443	13,79151	20,01672	15,48305	11,74583	21,73678	9,091579	8,079962	13,00674	11,74721	12,30369	12,04396	11,65271	22,56244	21,21138	16,24441	16,21601	18,99964	17,2438	17,15849	6,425592	28,54643	4,178617	3,475078	10,83741	7,115316	3,343004	3,183646	2,578332	3,524881	15,69159	14,84016	15,26933	12,31667	25,39222	18,56764	13,56129	22,13548	3,383621	2,44239	6,277423	4,384118	5,871532	3,233656	4,233947	6,19467	14,81598	9,525377	16,71889	18,21128	23,64943	16,02087	13,30985	12,10281	11,49584	12,61108	22,3537	22,82963	14,18711	12,07981	11,28488	13,32712	20,59827	10,86573	12,33387	17,62399	27,04866	18,5329	15,63398	14,50693	11,21574	10,8419	21,72358	15,28494	12,87156	11,36708	19,49934	12,48439	14,42287	10,78077	19,62554	15,30235	17,90437	18,53773	11,4582	13,18724
2/27/2018 9:17:00 PM	9	7,224455	13,27317	18,46437	11,83583	11,65216	15,49023	14,26095	14,81667	13,85417	15,86283	13,37181	13,73971	21,21228	18,39357	11,85725	18,64597	8,892227	8,277244	16,25988	11,86429	38,35524	13,41968	12,90279	12,58109	20,61505	15,89785	17,76428	16,82969	20,94434	16,68255	7,077461	20,25855	3,878343	3,436187	6,617	6,094855	2,82376	2,907203	2,479692	3,226335	16,7946	15,44126	15,57133	12,92599	27,41076	15,45756	14,24161	22,35377	2,887862	2,229498	6,029095	4,411887	5,726819	3,519562	13,98734	5,803769	15,53824	10,57451	17,61494	20,62797	25,29123	17,6921	13,31199	12,88019	12,1779	12,31508	20,45853	23,58159	15,218	12,1636	11,49847	12,75413	16,56188	10,04262	13,56978	21,82858	23,92628	18,80084	16,097	15,26139	11,4879	13,70344	22,29961	16,3972	13,6086	12,64637	21,86409	12,96965	13,82067	11,57148	18,59002	14,56303	18,24561	16,62329	11,76109	26,75881
2/27/2018 10:17:00 PM	10	6,621146	8,859003	10,51096	10,14644	12,7102	20,34524	14,35773	15,2636	13,11878	15,69097	13,03645	14,12633	22,51762	15,37681	11,44528	27,27378	9,335903	7,702947	19,41002	11,10432	12,46719	13,08183	12,48543	11,77187	22,02994	16,74631	16,08967	16,09299	19,09427	21,07772	7,950929	20,12662	3,850505	2,753095	9,93956	6,26872	3,234278	2,651829	2,682775	4,928369	17,28082	16,42973	16,75923	14,35614	28,24444	16,83397	21,07054	23,11616	2,825486	2,392863	5,771511	4,008621	5,515169	3,106281	3,963514	5,498591	16,08325	10,77545	16,94063	17,99983	27,74909	18,24817	14,50694	14,28776	16,2538	12,85146	20,80501	29,57277	15,63999	12,86313	13,16817	13,97353	24,62043	10,64248	13,10365	20,27416	24,52558	19,47489	16,27784	16,08981	11,38898	11,77235	25,29213	20,02473	14,78545	18,34294	19,34682	13,35205	14,7114	11,25456	18,18054	24,21606	16,94926	26,3007	12,52901	14,34689
2/27/2018 11:17:00 PM	11	5,913255	8,804779	10,24639	8,495456	12,52307	15,85164	14,33141	16,17782	13,60425	16,14494	13,49407	15,26332	22,38851	15,48015	15,85392	25,0699	9,836359	7,621505	10,80633	10,44029	16,23529	14,01021	14,84472	12,40951	22,28303	16,76807	17,78908	17,78066	19,39863	18,07845	7,521967	21,90097	3,428037	2,996726	6,449561	4,980935	3,25431	2,481004	2,580819	4,083361	17,51195	15,18685	16,531	13,96414	30,18022	17,76512	14,52863	22,70253	3,505747	2,283723	5,35733	4,033903	6,1162	3,470933	4,110991	5,429032	17,40985	11,76358	18,94701	19,27594	27,47672	19,56503	13,21162	13,50996	14,08889	17,5297	22,32068	28,31123	18,62152	11,94788	13,30246	14,70387	18,59665	11,12988	15,02929	21,05838	23,16797	21,2089	17,08541	20,88141	12,75524	13,28028	27,45027	18,27089	14,89307	12,64927	22,35701	15,17946	15,11273	11,36398	20,89198	14,32886	22,11421	19,10042	12,82397	18,34867
2/28/2018 12:17:00 AM	12	6,488174	11,27563	12,87501	9,198995	12,87025	17,29339	14,45195	17,11096	18,11437	22,05349	14,59114	15,55689	26,20579	16,1343	13,00198	21,71848	8,174597	7,087892	12,27751	10,00484	17,42284	20,08738	14,88043	12,37394	22,1281	26,873	17,70046	16,86754	20,00919	18,68631	7,771607	22,49192	2,882198	2,606032	5,980604	4,303921	3,330777	2,850768	2,311077	5,38876	18,95391	15,46336	16,81932	13,03983	32,85464	17,5726	15,36652	24,27519	2,695485	1,845159	5,380264	3,925315	5,554612	3,069256	4,06623	8,916474	17,58773	12,57274	20,25676	19,07183	27,07442	20,45818	13,74572	13,62283	14,85632	14,2077	24,39579	32,25416	16,76614	12,13134	14,90723	15,00145	23,91295	11,896	13,28526	22,4178	26,25007	18,97153	17,44736	17,38782	13,25763	13,40801	31,89801	18,37084	15,64476	12,61038	23,53587	14,7199	15,8897	12,87522	19,35448	19,9178	19,17233	18,86107	13,0359	20,5658
2/28/2018 1:17:00 AM	13	6,935787	7,547111	18,38542	11,6275	12,09888	27,8641	14,97672	19,29701	20,00795	19,36243	15,2638	16,43188	21,9322	16,03732	12,53102	30,45045	7,980425	7,026001	10,28653	9,933687	16,25048	19,33031	14,63348	13,2501	25,9355	17,70543	19,02451	21,22907	20,59336	24,48028	9,511562	22,04009	2,827421	4,620151	5,831746	4,94764	3,169761	2,845795	3,001285	3,435221	18,45719	16,07013	16,99167	15,69394	29,71182	18,23552	15,8095	26,16414	2,658046	1,990288	5,444021	4,979692	5,670451	3,168864	3,879587	5,699187	18,23283	11,46047	20,56027	19,41009	29,19893	20,8457	14,09807	14,06582	15,23956	15,6098	23,66573	30,46315	17,67027	13,29071	19,42245	14,98777	24,15188	12,65667	14,34813	25,01927	24,73316	19,9283	17,31198	22,49254	14,95786	15,9431	40,90579	21,37758	16,16048	15,67135	22,96101	14,77958	18,68659	13,18565	20,6786	24,58424	19,15665	16,83549	13,60473	15,16709
2/28/2018 2:17:00 AM	14	6,661555	13,55182	10,06549	16,66971	13,88332	17,2239	14,84023	18,96151	15,43898	19,70553	14,69441	16,09741	24,73523	16,5949	13,86881	24,99378	8,233518	13,6973	10,70665	11,78403	13,29741	21,86098	15,5752	16,89931	25,74547	16,89427	18,12693	19,45306	23,82716	19,80555	10,19203	24,04537	3,703858	2,861682	9,933342	5,063135	3,003426	2,74301	2,710544	6,49301	20,5792	17,08768	17,97407	15,09091	29,52103	18,28374	15,79617	26,43374	3,401235	2,275917	7,552636	4,315664	4,848931	3,347978	3,982027	6,168836	20,28618	11,14383	20,49756	20,78229	32,55885	20,89322	14,13648	14,4983	15,28846	15,56988	23,02408	30,4472	18,84049	13,28201	15,5895	14,7887	18,72127	16,1868	14,656	22,74536	26,43878	21,6887	17,32109	19,13807	18,10006	14,05442	38,80782	20,12938	16,89289	15,24868	21,49128	14,94971	19,34019	14,01677	21,04829	23,8494	29,20141	18,33313	12,38326	16,94725
2/28/2018 3:17:00 AM	15	5,791059	12,59974	11,15993	9,359181	13,49034	17,67835	16,59773	17,85837	18,74005	19,0853	15,1988	16,29255	25,12137	20,99152	14,37307	22,24684	7,774162	6,731668	9,264825	12,59063	14,53774	15,39947	14,73282	15,5448	23,87986	20,00428	19,79692	18,73487	21,31625	21,80371	10,15079	29,48352	2,517684	3,439296	5,360439	4,761757	3,122582	2,633593	2,15835	3,877031	19,41928	18,2807	18,6001	14,40864	38,53883	17,91073	16,45951	31,5473	2,833983	2,074353	4,895074	3,958195	4,638042	2,991614	3,48758	11,85117	21,47415	11,58336	21,15765	21,2739	31,38884	21,88357	16,0157	17,91066	15,38095	15,02072	24,21205	31,51117	27,82646	13,61516	16,37579	16,39064	19,33273	14,66906	15,01927	23,92221	26,79232	32,54649	18,01199	18,85493	16,21933	15,08144	38,11208	23,8608	17,07574	16,33759	21,14355	15,1061	16,50095	14,39034	20,31437	24,937	22,07263	20,12938	13,03576	16,63054
2/28/2018 4:17:00 AM	16	7,979595	7,618464	9,930304	8,105245	12,90472	23,19083	20,80245	16,48458	16,47795	21,44279	14,29287	20,69802	28,19864	18,12839	13,80319	27,02441	7,437555	5,974663	12,50691	8,878484	16,53846	15,82684	15,50329	13,42155	25,14955	24,89273	23,65689	20,42302	23,41153	25,19252	10,47352	23,06815	2,416073	3,462436	5,70872	4,547966	7,69438	2,220518	2,649273	2,628758	19,17696	17,79924	21,25739	15,53409	34,66187	19,77944	23,4679	37,17686	2,560718	2,29367	4,899702	6,707561	4,608754	3,629048	3,809613	4,455336	19,97575	12,55492	22,04368	22,31522	34,93797	22,68354	16,43153	19,51688	18,61047	18,89651	25,95726	33,77811	23,01344	14,31622	17,16567	18,70828	20,74229	16,23066	14,65773	31,79308	25,31084	24,09393	17,74446	20,97266	15,68689	16,67537	37,52273	24,80935	17,36641	16,9458	22,77589	15,49866	16,56741	18,98852	20,50523	17,5373	23,10055	26,05714	16,38283	17,72187
2/28/2018 5:17:00 AM	17	5,272437	7,127405	16,48175	7,662604	14,17807	17,67939	16,74887	20,94572	19,16308	20,65968	15,02832	16,94297	24,76576	21,46006	15,73538	28,47867	7,040023	9,204935	8,144825	8,587948	14,89473	19,12204	17,24076	24,51157	40,0306	21,01175	24,29418	25,52781	24,74435	22,91819	11,44479	20,21607	2,798063	4,232842	5,823662	4,173919	2,869971	2,171751	2,477689	2,578056	20,3574	17,865	22,5239	15,77096	35,40527	17,80193	18,47121	38,10054	2,518651	2,429888	4,905228	3,939061	4,529593	3,408972	3,412909	4,26662	20,2426	12,94084	22,86175	22,85608	30,74726	21,4687	16,30174	15,88473	17,96537	16,4401	27,96703	35,18119	19,31124	14,7945	16,76517	16,74555	20,42903	14,74594	16,16338	26,5797	26,15917	23,00661	17,68789	21,74272	16,16863	17,59263	37,78729	24,43503	17,1895	17,92344	23,43197	15,81765	20,02763	18,90031	21,52569	25,36182	33,49981	22,01557	14,31477	16,76869
2/28/2018 6:17:00 AM	18	0	0,09380527	0,07501657	0,516896	13,64425	21,38946	20,09602	18,18316	31,0367	22,15372	15,9547	17,45973	25,8131	24,05048	14,56593	28,07554	8,451109	5,768678	8,386937	8,720852	13,25866	15,70534	15,87464	13,63665	26,40881	22,11946	22,98477	22,94637	23,00985	22,86569	10,6078	20,34165	2,80283	13,92532	6,41226	5,096638	2,79233	2,159593	2,445499	2,602025	22,15883	19,117	20,29917	17,04901	34,2381	19,23919	18,91005	36,99664	2,081814	3,739432	4,722107	5,325211	6,941244	4,244032	4,838293	4,99475	20,33295	12,64264	24,6607	23,20264	33,53193	23,47508	21,26092	15,38441	17,04458	17,17597	29,39745	36,90871	20,22388	14,78462	16,79826	17,64078	23,30757	16,30153	17,72878	25,90262	28,75	22,93408	18,6124	24,07383	16,37613	16,97606	38,02622	23,47826	18,3982	15,53472	26,96777	15,53506	28,85403	20,37695	21,08919	21,06958	31,37171	21,50344	14,84962	20,05955
2/28/2018 7:17:00 AM	19	8,022905	8,655297	8,648527	7,898914	13,41298	21,67247	18,37941	18,25031	21,47692	21,68387	15,23127	17,47382	29,11811	21,89462	14,06768	33,04432	7,304446	9,25315	15,96354	8,620482	14,30496	16,13899	16,00588	15,27223	28,61296	23,23801	31,0273	26,55248	26,82244	21,56644	10,91623	22,37407	2,912246	2,569491	5,291363	4,398694	2,973793	1,70604	2,727122	2,568592	22,04949	18,70075	21,35334	16,37842	34,79616	19,6723	19,9857	36,23846	2,063439	2,141772	4,997029	4,513705	4,38094	3,050606	3,310055	5,674735	20,49452	13,11934	25,21511	24,85093	32,46975	25,4644	17,92669	28,15788	23,18517	20,87512	34,17006	36,2109	23,12085	15,61788	17,64451	19,01884	26,46704	15,58314	18,62359	26,84475	29,75451	25,24453	18,80485	21,47187	16,94021	17,61771	37,95687	25,30449	19,58596	16,71806	30,22491	17,67407	17,04403	16,95147	25,57893	22,72546	24,52552	30,16565	16,93392	21,06439
2/28/2018 8:17:00 AM	20	7,081675	6,881009	10,1166	13,02823	15,99069	26,70031	18,29189	18,12749	22,32406	21,79252	16,18141	17,4712	26,57777	19,58002	14,75174	23,72879	7,542828	5,252542	8,106764	8,32152	19,87553	17,03049	17,20131	14,85605	29,73516	21,34056	24,6225	22,65577	24,70008	23,64293	11,58992	24,21606	2,800343	2,743769	5,80591	4,224	2,598019	2,454203	2,461594	2,302028	23,28788	27,04341	23,18834	17,19434	42,86652	19,75139	19,23326	32,06869	2,274052	2,318399	4,866338	4,347785	4,39669	2,971444	3,557071	3,579175	19,36775	14,09718	24,43047	23,97554	34,04268	23,49615	23,57911	17,347	21,37227	18,73798	32,03905	38,043	23,96317	27,76512	17,53627	19,87421	28,69025	15,69608	18,26654	29,24659	30,77897	24,26807	20,16226	23,06711	19,42418	18,74054	46,96964	24,93127	19,71948	21,16179	28,13405	17,45628	29,7706	17,76684	23,32884	20,87361	23,80692	23,15871	15,99407	22,57288
2/28/2018 9:17:00 AM	21	4,520129	6,049196	8,720779	9,047579	16,83259	19,84596	19,07314	19,07058	19,5126	22,0557	17,76435	18,49394	28,05316	24,70097	15,06852	31,11772	10,12233	6,273831	10,98931	8,029607	17,02766	16,27411	17,73251	15,2877	27,43113	21,37586	27,33546	21,54613	41,70473	33,31019	10,92182	23,09219	2,470297	3,045079	5,744088	4,29874	3,108007	2,602854	2,416833	2,281651	24,27678	20,91215	24,98708	17,24608	38,61185	20,6355	25,72565	35,12275	2,033115	2,414	4,786485	3,188826	4,273459	3,225989	3,398127	4,006963	21,68345	13,17681	25,98019	26,07662	39,64135	24,48849	18,38846	16,73795	19,86026	21,83383	33,30757	42,61798	26,13299	16,2786	18,62111	21,93109	31,9257	16,36087	17,87847	29,1101	30,69248	24,30938	21,58965	21,67026	19,89176	18,34294	51,68657	28,27579	24,34461	19,96208	39,29391	17,63338	20,67515	19,32589	34,57981	20,75928	36,95692	21,98835	15,66168	21,49722
2/28/2018 10:17:00 AM	22	5,035644	5,991863	10,44409	8,791721	14,18283	23,97781	20,03212	19,09586	19,66187	23,12383	18,76409	20,07612	30,84888	25,93653	14,56862	29,13793	6,319974	4,803894	8,167897	10,75604	17,7274	16,46656	16,82754	23,34321	29,78152	29,10084	33,33091	26,77111	26,99042	27,76346	11,31825	27,26038	3,150766	2,394936	5,452241	4,187528	2,951412	2,930482	2,260789	3,38148	25,81254	23,729	22,74032	19,42563	43,15305	19,05905	21,57949	35,0114	1,799362	2,11428	4,989708	3,342037	4,667745	3,553893	3,409594	4,007377	21,86333	14,0435	25,93204	25,52159	36,26554	26,29262	21,36473	17,45337	20,70596	22,51257	38,48835	46,59994	25,19473	17,0555	19,92636	19,80935	25,96983	17,81285	17,93103	29,00924	36,74493	26,48369	21,81048	21,20254	19,91214	19,61877	45,09339	30,29316	22,14771	22,01412	41,53667	19,13572	18,98272	18,0993	35,60421	25,30462	35,89606	25,91788	16,26389	21,07109
2/28/2018 11:17:00 AM	23	4,847342	6,506756	16,06826	6,950985	15,34504	21,98988	20,96002	24,86668	24,75913	26,08733	17,24442	19,0902	27,18093	27,04928	14,18104	32,1109	6,251381	6,995123	9,194644	7,55754	18,79435	20,35229	19,39088	15,98827	31,74155	25,69567	28,73494	24,06029	29,27664	25,32693	12,28358	39,134	2,585516	2,276747	5,75583	5,081579	2,835986	2,400945	2,82072	2,248909	26,92881	22,68823	23,57765	20,02293	41,49087	20,13746	22,81326	35,06403	2,01184	2,050246	5,064863	4,141661	4,280642	3,509892	3,060138	3,216664	24,13103	15,41308	26,83438	26,44113	39,32527	26,64449	20,01292	18,95405	20,27796	23,23041	37,61694	47,93801	32,82666	19,38819	21,06633	20,7807	27,94043	19,34626	19,36443	31,14646	32,47403	28,26046	22,26459	26,76489	20,40769	20,24936	49,62851	28,24616	21,12124	19,72977	37,02234	19,32437	19,19893	18,62836	26,89199	31,83431	27,73272	27,61846	16,89061	25,90476
2/28/2018 12:17:00 PM	24	6,223406	6,098725	8,467409	6,702103	18,58332	20,34586	20,93916	19,27318	22,95058	24,26613	24,47268	20,87941	27,47962	24,50327	13,78302	36,40604	6,956995	4,772878	11,29276	7,756342	16,26844	17,63712	17,96744	15,45362	37,9798	23,65281	31,19391	30,1673	30,57872	26,72069	11,40625	26,23411	2,717797	3,587188	6,108118	4,289346	2,701288	2,684295	2,149923	4,143734	32,4473	21,94415	23,52164	23,26999	40,21027	22,24463	24,73406	39,81481	1,731115	2,053562	4,834702	3,421474	4,349856	4,588998	4,129779	3,266813	24,41749	15,24363	31,91659	26,5538	40,52063	29,21557	20,56995	18,30128	22,70308	31,65313	43,43052	46,25456	29,20922	18,9517	19,42722	22,88779	26,87721	17,86707	19,63431	33,86618	31,64505	27,97068	23,64024	24,57719	19,03963	23,15263	50,62244	28,72161	30,76895	18,17529	38,83932	19,96657	20,39822	20,31858	27,11532	34,35904	33,12832	34,09427	17,68485	19,49195
2/28/2018 1:17:00 PM	25	4,505485	6,019355	15,6031	8,76941	15,51828	31,83114	23,3093	22,50573	23,10172	23,90977	19,64226	20,70354	28,51604	28,2139	15,26318	30,24004	6,471044	11,11689	15,74747	8,757736	17,49924	29,44283	19,56613	16,51946	33,3707	33,76389	26,02861	35,88376	31,63192	27,32199	11,57922	37,40343	2,723599	2,394106	5,795272	5,868217	4,687293	2,490261	4,885334	2,495234	27,44446	27,19448	25,21759	20,89875	43,31855	22,06883	24,90212	41,32868	1,907949	2,023721	4,785864	3,636508	4,373549	3,658267	3,274964	10,33288	25,19507	17,8889	35,15825	27,55416	42,32642	28,41436	20,41038	16,73264	24,50121	29,96277	40,44126	43,86798	29,2048	19,17972	19,63286	22,97151	33,52737	17,04665	18,83041	35,00083	30,73677	29,04634	25,04994	27,48653	20,74381	23,38355	55,63675	35,90801	23,56646	28,56999	33,71277	19,8032	20,65553	20,87236	27,86977	27,37387	38,59479	34,9636	18,26557	24,47323
2/28/2018 2:17:00 PM	26	4,486558	5,975698	8,213762	19,24085	15,97971	22,30762	22,33671	20,88991	25,19127	25,08158	19,72818	21,81767	32,0003	26,12767	17,37926	36,06723	5,819311	5,24225	7,764148	10,24764	17,29284	23,85921	19,03777	17,81561	43,19802	25,84508	33,02318	31,56112	27,67559	34,65628	12,32496	27,61148	2,598917	2,271358	6,063978	5,874088	2,655559	2,401843	3,735702	2,250014	30,1146	22,78984	22,27447	21,78437	43,50146	21,32888	24,44864	37,61267	1,877901	1,83535	7,677043	3,572958	4,543615	3,556725	3,158848	3,5885	27,23351	17,37387	30,16661	27,91452	46,41903	28,50236	20,79403	17,7609	23,18917	23,10898	41,63862	46,29732	33,31448	21,03186	22,16042	22,53164	28,85693	17,70681	19,91069	39,70076	31,6275	28,22495	26,03352	24,41644	24,67209	20,87395	53,86958	30,61457	21,72013	28,8599	33,82059	19,28866	21,71557	25,81206	30,91277	23,45049	27,87246	28,43356	19,37486	26,87334
2/28/2018 3:17:00 PM	27	4,342672	7,050938	10,39056	7,169127	15,78588	33,53331	23,21901	20,47738	25,37847	26,28019	19,69434	22,74046	33,53627	23,38493	16,55566	36,50952	6,054515	4,866338	7,56735	8,576066	16,58357	18,92822	19,7172	16,94062	36,15702	26,96211	29,10671	34,5919	26,26934	31,06799	12,68457	25,11404	2,673795	2,256784	5,64973	4,671889	2,796889	2,874324	2,226597	2,330556	28,45629	23,17329	24,14214	28,29168	51,95498	22,99002	25,34517	39,14754	1,882806	1,867194	4,955722	3,005153	4,008138	3,298173	4,703595	3,461331	28,9019	18,85396	30,90117	29,28686	45,2493	30,99746	20,35975	18,31303	23,39025	25,16993	46,31292	47,46927	31,56139	19,44138	20,9786	24,85667	31,27467	19,84762	21,97585	34,75575	32,51271	32,90202	27,93912	23,77197	23,31406	24,09103	60,50529	35,1778	23,36538	20,1778	39,08909	18,82792	22,62717	19,98688	31,96121	22,17293	30,10631	34,81487	19,03459	23,18089
2/28/2018 4:17:00 PM	28	5,166612	6,105216	8,072709	6,618589	16,2281	27,70274	25,37916	21,06508	25,16143	28,87696	24,30758	28,3792	32,47403	24,96242	16,74003	34,20991	6,888471	6,896276	7,415521	7,570872	17,70019	21,18168	21,72732	19,66726	42,67691	28,2349	26,86056	29,49982	26,87811	31,13699	13,39412	29,67963	2,974414	2,598433	5,767849	4,665947	2,674693	2,683881	1,829272	2,330487	30,86995	23,63423	24,35732	23,99025	46,54738	24,19568	25,54218	43,69302	1,933922	1,881424	4,448083	2,934074	4,33321	2,975727	2,968266	3,641067	29,68094	18,6966	32,69051	29,13234	46,79916	29,41506	21,80675	19,74925	23,536	35,22567	48,26778	47,69749	35,66237	19,79305	22,51119	24,69047	30,94606	18,96939	20,86946	37,19254	35,88045	37,43541	25,69691	24,42149	25,24315	20,44043	58,04564	31,88232	25,0992	22,02662	35,5582	21,00008	24,01346	26,54427	33,729	26,81352	39,09428	29,66525	19,81874	26,28992
2/28/2018 5:17:00 PM	29	4,117002	4,927816	7,829769	6,154675	25,81227	24,01242	23,31075	23,21611	26,13616	31,24268	22,37629	23,68894	40,73524	27,68492	17,51319	42,09176	5,415146	4,583195	7,01253	6,937722	39,60717	21,03732	21,63241	25,26642	38,99991	27,29996	36,13548	28,93029	31,51532	31,7937	12,18674	33,59755	2,887586	2,146952	4,663876	4,295424	2,750815	2,283032	2,062196	2,451163	29,68702	24,28403	27,76815	24,70387	56,38083	24,85045	27,42933	43,10849	2,171336	1,425729	3,873094	3,142338	4,730673	3,077959	2,717935	3,59223	29,62299	20,25406	31,93931	29,29867	48,92048	31,56188	21,62039	21,34912	25,67204	29,10823	46,82782	52,4868	35,12579	20,2904	22,22453	23,90079	33,96738	22,27868	29,65013	38,24229	32,29802	29,85846	28,03078	28,34728	25,39615	23,31199	54,96084	34,45485	25,17697	24,85991	46,00064	20,41549	27,09308	19,72812	37,24898	28,97947	40,40465	26,76986	21,00927	26,85351
2/28/2018 6:17:00 PM	30	7,561892	5,250539	21,37904	6,128288	17,24767	25,90496	22,78224	23,34922	26,51926	34,92478	25,89136	26,03932	43,31165	27,13521	17,90486	37,63159	5,22574	4,661527	7,165743	10,76143	18,94051	22,7915	21,58702	18,7098	39,37617	29,06499	31,49301	30,95443	31,982	37,86604	15,29924	29,79091	2,513193	2,105369	4,342396	4,450086	2,474787	2,024964	2,914802	2,280821	31,39969	25,37232	25,67695	25,82622	52,61177	22,22087	27,84801	46,80696	1,639105	1,593999	4,288033	3,134256	5,155421	3,424099	2,532397	3,061727	30,45646	22,35197	32,62682	30,89142	50,17766	33,54775	22,32358	21,98559	26,79833	27,80456	45,39415	52,94307	38,18974	23,68279	23,32353	24,34406	33,51273	18,83648	21,75018	47,1167	37,38486	33,26564	29,85874	25,95864	27,6215	24,50176	57,56652	33,16162	29,71036	24,45948	38,64066	19,88872	25,54963	20,22353	44,67859	31,79011	33,18999	31,05286	21,64705	29,48034
2/28/2018 7:17:00 PM	31	3,798077	5,067626	7,468847	15,89108	16,73243	25,49576	23,97388	23,93754	28,98472	32,06986	28,73245	25,12689	35,29046	33,14821	20,49542	40,62721	7,95535	4,927677	6,423242	6,414193	20,688	21,18431	25,5238	22,96087	49,35698	30,04704	36,00941	33,36207	35,67446	33,31614	12,60071	33,75719	2,550771	2,598503	4,673892	6,01079	2,009007	2,290147	2,907756	11,22493	32,74197	25,75714	33,81555	26,01535	53,21639	25,04656	26,89731	52,39038	1,740785	1,266026	4,226624	3,507198	5,949727	3,448207	2,733615	3,258455	32,18902	20,14851	33,29859	32,3231	50,1244	36,4497	22,78335	25,67322	28,3772	26,34505	50,34221	57,42844	34,52807	22,26687	27,92378	24,92816	35,15031	20,87982	23,72658	43,54837	34,59922	35,32804	29,99979	29,08992	29,70332	24,30647	60,08282	35,68537	26,92377	30,99538	42,16029	21,32612	34,41037	22,17651	36,3577	38,33168	31,80454	39,60406	29,34785	28,08867
2/28/2018 8:17:00 PM	32	4,254531	4,742691	9,019329	6,01832	17,6193	33,40766	26,15447	22,586	29,62077	33,47887	26,8703	26,19702	39,16901	28,0868	20,00456	43,61351	5,153418	4,355314	7,271497	7,274329	18,88946	32,99321	24,04724	23,34252	54,90095	35,55682	41,60015	40,45017	33,96621	38,23878	13,67181	39,14001	2,562929	2,031112	7,67428	4,268278	3,122651	2,98291	1,557527	7,878605	34,28106	35,50799	28,00695	25,13947	55,56815	26,06012	27,94223	45,13138	1,950638	1,437749	4,186146	3,458637	7,777548	4,29135	2,653556	3,53766	32,38679	20,19521	37,45951	42,90679	51,3436	37,62413	25,80232	23,24223	29,04876	25,59847	57,20636	55,75873	38,86881	24,69662	25,41798	32,7321	40,02659	20,68724	28,78827	43,97671	37,54863	34,65351	44,48448	39,48836	29,27518	27,41359	58,17094	36,57866	27,74923	29,13102	41,88419	22,23322	32,47099	22,99486	38,38452	25,08938	32,54269	35,52629	22,09598	24,42494
2/28/2018 9:17:00 PM	33	3,601486	5,324243	6,795838	10,78498	17,55388	32,48867	24,49996	22,3977	30,6594	32,92689	26,1743	32,0117	41,56747	27,95694	19,21972	37,24829	4,272077	6,189559	6,732841	6,882391	22,83902	25,04283	24,23422	19,35669	42,75358	31,84301	34,02251	36,83818	41,32115	38,62546	12,59159	39,03825	2,433065	3,677747	4,377971	4,612897	2,490882	2,72505	1,705833	2,466568	34,31338	26,6418	29,54658	24,80776	54,89383	26,62343	26,74942	48,04301	1,698442	1,454742	4,302816	3,074091	4,388608	3,44351	2,653694	3,799251	34,82386	21,67758	36,85034	35,03668	62,25126	37,04299	26,96466	21,28944	33,80885	29,44035	51,28723	59,66084	43,4768	25,52968	27,27716	29,67542	38,60452	22,52024	24,35269	40,2303	37,98222	37,47099	31,3132	31,67178	29,38059	29,29426	60,34607	40,26118	31,49225	23,74765	38,48275	25,09705	33,10339	25,01133	44,50493	28,80526	33,17108	29,61421	23,58215	27,84428
2/28/2018 10:17:00 PM	34	3,717327	5,121367	17,61267	5,542592	22,2686	34,39648	34,59563	23,3497	31,46904	34,04364	28,96669	30,25814	51,4193	30,5399	20,49576	42,70661	7,017919	4,340946	7,521553	18,18979	20,35947	23,60826	27,69293	18,68334	45,93598	39,00233	38,14552	36,31479	41,26893	42,52818	12,96081	35,51034	2,214509	2,377321	4,122113	4,124116	2,090379	10,02943	1,680827	1,856281	35,36549	27,41524	30,77676	26,41433	64,01657	24,43358	30,63198	47,52819	1,729388	1,438439	4,019811	3,191521	6,319767	3,435359	2,891178	4,27339	35,27831	22,91874	43,98154	34,31228	55,42054	38,83228	27,22066	23,51258	32,36116	29,07832	52,1071	57,70087	37,88033	27,50138	28,53891	27,7674	37,34167	27,48729	26,80206	42,17707	38,29762	37,2639	32,65722	34,10499	30,74416	26,66107	65,77372	37,20173	31,13996	29,31553	40,59661	24,82227	30,96755	25,78706	42,31136	36,14923	36,84309	36,11227	21,39361	26,21705
2/28/2018 11:17:00 PM	35	4,764864	5,173035	8,504643	5,494447	18,90121	30,27534	27,97925	24,55943	41,6132	36,68676	27,5985	34,61311	42,55298	29,82537	20,69159	38,1717	4,436339	4,349097	6,618797	14,1934	23,8065	27,02172	23,93222	25,85116	44,36436	33,48765	34,86392	39,37963	35,6755	38,25155	13,30128	35,34945	2,16505	2,337188	4,26061	4,233808	2,2563	3,311713	1,448248	2,651139	35,67294	31,78734	31,81318	26,55317	60,14271	26,5301	32,13438	52,43147	1,82865	1,585503	4,069131	4,836704	4,591969	3,044941	2,742733	3,679128	35,42965	24,69786	40,41239	33,78419	58,0435	41,73948	26,8024	25,75521	31,37351	31,60332	54,65691	57,85781	46,7707	26,1249	31,17298	28,22771	43,35386	22,35287	28,17584	47,55692	38,04978	37,68588	34,45955	35,52581	33,30488	30,09229	64,74836	41,009	33,59147	26,65312	50,51987	25,51331	32,44695	27,68513	47,95874	33,92228	40,86	34,02451	25,96382	31,20365
3/1/2018 12:17:00 AM	36	3,358063	4,799955	7,237857	6,051614	22,41421	29,09994	26,39665	24,61725	49,4838	36,46449	30,96527	35,75777	49,85875	30,55869	20,63792	37,72628	4,55743	4,327613	7,034981	7,070969	25,89537	24,00627	24,92457	18,92234	47,63809	35,07074	39,76313	37,27633	37,18439	39,14594	13,859	45,17172	2,26452	2,560856	4,558604	7,635389	3,799597	2,854567	1,513525	3,463749	38,2617	27,98899	32,13777	26,86706	59,28934	37,87708	34,03736	58,10531	1,705971	1,369502	4,072516	3,445721	4,180414	2,985811	2,572392	3,738948	38,32754	24,98142	43,94438	36,63034	55,49417	41,40453	27,45331	24,79906	30,20737	33,88062	57,63643	60,65112	41,75308	28,17743	30,98516	28,57413	46,48514	24,3549	36,52886	45,35782	38,73618	41,31383	33,05171	34,61138	29,50348	30,01485	67,06413	40,82049	35,58652	27,30141	51,96521	25,33012	33,54098	28,3077	43,63879	38,62352	36,48852	36,37862	24,14615	28,89396
3/1/2018 1:17:00 AM	37	3,393153	4,876562	6,58046	5,702435	20,8946	40,0639	28,68182	26,70514	34,07998	41,51194	27,4303	39,5821	48,64148	40,26871	20,07675	45,34677	4,711262	4,034524	6,512836	6,651056	24,81232	24,42494	30,49984	23,20271	46,99623	34,94895	44,43952	39,33293	48,11098	40,9442	14,95476	36,9409	2,560096	2,046723	4,238023	10,47656	2,152064	2,881922	1,547856	1,945596	39,289	30,94592	35,24149	28,60853	59,81757	26,22928	33,98576	57,50711	1,624668	1,667979	3,997707	2,899605	4,504587	2,7609	2,376975	5,406375	40,69684	26,65037	42,18253	39,20272	57,46616	43,65945	27,76098	27,47265	35,37412	36,61141	52,84856	64,7494	46,31479	27,95971	29,98867	30,45425	41,29953	25,5218	27,81782	46,78299	42,18322	42,19931	31,37213	35,86456	32,79088	31,98642	70,02032	41,99699	34,05877	25,43456	48,27483	27,393	35,16164	29,44215	46,95368	34,91414	33,03838	39,80493	24,02596	24,54589
3/1/2018 2:17:00 AM	38	3,426448	4,612553	6,247514	4,979485	31,09679	30,5792	30,3545	26,54385	38,54208	39,33211	31,86685	39,25357	47,41082	36,20545	21,05354	41,45965	5,239763	3,767615	6,086152	6,132502	25,81455	39,03239	25,46412	34,52311	62,66917	37,49572	46,38719	42,43707	42,13853	37,63097	15,39339	38,36594	2,275503	1,843018	4,322986	6,755913	2,333112	3,275102	1,779191	1,948497	45,14375	31,76455	35,52995	29,27698	66,55904	34,62361	34,17102	59,44761	1,586746	1,387392	4,083153	3,137296	5,89122	2,762973	2,643747	4,35103	40,02715	27,47693	46,26264	41,80952	60,7284	43,79193	28,03541	26,94974	37,94381	34,30455	56,3063	64,98308	42,87522	31,13962	40,02231	31,45205	44,56385	25,73981	28,83766	48,446	44,48842	41,83418	33,47805	32,05826	31,57086	28,48676	66,02053	43,73273	37,0403	32,17376	54,22441	25,74768	44,30641	28,04597	51,48866	38,90149	37,65094	39,83366	24,60641	28,64404
3/1/2018 3:17:00 AM	39	3,496491	4,481031	6,898556	16,43312	21,80468	30,40361	30,28563	25,11142	38,89603	42,81285	30,56891	39,1666	45,02867	33,60915	18,99342	41,63379	4,300052	5,247084	7,226043	5,56967	27,12948	29,18041	30,18484	29,9198	50,30836	34,86482	49,48358	47,71358	38,66269	44,69524	15,9547	45,67882	2,390446	2,178935	4,691368	5,712313	2,414138	2,917288	1,731736	3,58408	43,18959	40,61015	34,92015	31,02398	64,99094	28,58428	34,91172	55,02011	1,823262	1,450804	4,986116	3,398127	4,591692	3,108767	2,686436	4,749392	40,95899	28,37077	47,91391	49,01677	64,44304	42,81831	28,641	30,30152	35,93529	37,73701	59,47289	64,99129	47,18184	27,7082	40,13884	42,3135	44,13882	25,92721	30,84632	52,93042	44,39469	42,4406	34,51266	35,54529	31,04429	32,66723	72,72588	48,26129	36,43886	29,805	49,72715	24,86765	47,09397	28,40987	56,02288	35,61042	42,30659	39,80231	25,19728	31,61058
3/1/2018 4:17:00 AM	40	5,289221	4,330032	8,364212	14,40532	25,52539	38,00467	30,93184	26,75902	38,07215	44,00689	34,0308	38,86854	47,53557	32,49344	20,8095	44,5564	4,744142	3,951909	6,212768	5,394424	22,41593	29,70705	29,40899	23,71961	57,33076	49,59964	43,50181	45,7501	40,63834	45,24763	16,46082	38,07051	2,174099	2,161113	5,394355	4,068372	2,227426	2,791018	3,045148	4,496229	44,91027	33,85942	36,50137	30,44264	66,37357	27,17707	36,89413	58,03196	1,906706	1,505581	4,049376	3,094952	4,167841	2,772367	2,560994	3,694532	43,98452	25,10624	45,11985	40,87104	60,02509	44,43344	32,46228	28,78212	32,33898	38,01303	66,00484	66,9603	50,23707	29,02382	33,25514	39,09269	41,73084	28,28954	39,68093	54,05297	52,89595	41,57853	37,66793	38,62967	31,08111	31,23141	70,73331	46,36626	37,74992	26,06253	47,68409	28,35827	40,16834	28,70275	49,66166	36,7937	34,70138	44,26448	24,61746	28,88567
3/1/2018 5:17:00 AM	41	3,623315	4,227039	14,7228	4,858394	21,74189	41,057	31,59876	29,01429	38,54277	47,90852	37,77603	38,08279	45,55799	39,16908	22,66019	45,27437	3,891261	4,062983	13,3868	5,925274	25,78098	29,0817	28,25314	26,61334	53,92773	38,67015	49,70048	46,28074	50,11854	43,99356	17,41524	46,82699	2,15234	2,084508	4,606888	3,887807	2,300647	2,801586	1,940484	2,812224	42,89339	34,76915	37,31322	31,50648	69,88921	28,49939	37,43638	59,60744	1,561671	1,396925	3,946798	2,790672	4,079355	2,771883	2,350796	4,239956	42,25436	27,90956	46,05984	42,53689	62,30824	49,28451	34,39883	35,6279	35,37177	46,14286	63,60764	71,76634	49,01111	34,69993	40,87989	44,73081	46,32681	28,41264	31,58792	52,39576	50,85081	44,90288	37,89878	37,13535	33,48371	30,70444	72,16553	47,40979	36,01618	32,81879	55,44637	28,79476	38,13805	31,66757	51,9659	46,06239	36,78416	42,13928	26,11089	35,60172
3/1/2018 6:17:00 AM	42	3,75967	6,848406	8,069393	8,430799	24,41506	35,90766	29,98094	27,12968	44,92263	42,9664	35,83389	39,16543	45,91374	43,11201	20,61091	51,50282	3,828263	4,198304	5,659054	5,64213	26,76697	29,18193	29,82724	25,38669	57,93449	42,66827	43,99522	46,69561	49,49319	42,73548	16,45129	49,14975	2,367305	2,137973	4,301365	3,804086	2,541376	2,82894	2,418836	2,646372	44,07169	36,79052	35,79037	31,6409	71,48347	32,15821	38,70041	61,10101	1,651401	1,383248	4,241821	5,02618	3,926351	2,730369	2,246422	4,603366	42,47554	27,66682	53,83856	41,92785	64,74871	48,5914	32,66109	29,6073	41,64387	45,88217	69,04274	72,95452	51,43029	30,34953	36,9628	42,95058	47,19538	27,56535	34,47315	54,32526	45,03799	44,03832	42,18695	41,23163	33,84312	37,33684	70,27804	49,39123	43,75394	35,88355	52,58116	29,80963	52,53598	31,1488	55,18423	45,9614	36,31949	40,0089	32,03477	33,21141
3/1/2018 7:17:00 AM	43	3,661099	4,207491	8,557831	5,566976	27,50836	44,45333	31,85959	28,03016	41,86596	43,61502	34,86289	40,80225	44,12529	41,0635	33,61213	49,09642	4,419693	4,224898	5,69981	5,337989	30,84425	31,65976	27,40212	24,98826	65,50011	49,89113	52,26708	46,74265	45,80612	41,14825	15,53479	51,45509	2,128371	2,080709	4,46397	3,491449	2,398527	2,988437	1,610646	1,989183	47,79448	35,88798	43,06476	34,7239	70,09325	34,25074	39,02071	65,41763	1,501575	1,352025	4,188495	2,987746	4,085434	2,430717	2,603269	4,444076	53,74421	27,6863	49,1103	44,06354	64,74297	50,15377	35,50716	30,6795	43,02201	41,10487	62,62165	71,19508	53,77217	30,38116	41,44459	34,45797	46,92715	27,19006	34,31263	48,31379	47,48494	42,47265	42,73236	40,98676	36,12352	41,70113	70,33053	50,20889	41,50821	32,67974	53,34169	31,04318	55,05983	32,08375	53,43709	41,58751	44,56703	41,07151	26,56298	31,39748
3/1/2018 8:17:00 AM	44	5,251092	4,13876	13,18772	5,379158	26,73519	45,09166	40,58667	28,95088	41,20096	45,26167	37,87619	46,11965	51,91353	36,15723	22,74549	49,11493	3,741366	3,606391	5,807499	5,376257	26,03925	32,5181	27,67297	24,60046	63,96206	42,76456	49,57691	50,05878	42,70578	45,25455	16,09817	47,94361	2,395903	1,876243	4,354415	6,901319	1,952227	3,030435	1,678824	2,484044	45,59329	36,76607	39,42757	32,73217	71,11494	35,56	41,82209	64,31228	1,519811	1,338901	4,177097	3,39343	4,930786	2,203111	2,677595	4,543408	47,56307	28,93761	51,44556	45,12579	63,34238	51,11454	34,41313	26,68856	50,51793	36,3119	63,22254	71,52016	53,78503	35,346	42,11165	35,55344	49,84472	30,39415	35,64517	51,83176	55,98993	48,52308	40,84128	39,76266	36,21691	34,26656	72,52985	50,7635	40,71818	39,07811	58,46976	31,02647	45,56829	35,54432	58,30466	39,1132	39,57084	46,62385	26,87694	31,87645
3/1/2018 9:17:00 AM	45	6,640764	4,471015	6,176434	5,598337	23,34052	40,31125	32,91314	31,30968	55,16122	48,65702	42,38154	47,5753	47,6088	44,03591	21,70611	49,7916	6,474428	3,893471	5,930869	5,786914	43,878	31,2406	30,92072	26,43975	66,82589	42,75531	50,38199	47,91087	44,22117	51,6436	16,5158	53,59092	2,189987	2,04624	4,755402	3,620345	2,684157	2,943192	2,480659	2,878951	49,58451	39,12121	41,08685	43,26585	71,94132	36,02295	40,74581	64,85792	1,359071	1,337381	4,25757	2,992443	4,3578	2,183632	2,878123	4,098144	49,41963	32,2514	56,46745	47,13818	68,83855	51,96121	38,0857	27,62296	45,9815	41,93586	65,9223	77,83046	55,5609	32,77382	45,04158	36,32882	51,42855	30,43525	34,94571	50,42087	51,31729	46,44942	40,49873	39,92809	39,72467	36,70977	76,08808	53,81417	40,01893	37,56065	61,13637	33,1786	42,61135	34,04178	54,95427	39,22863	36,84025	49,14414	26,64215	31,43679
3/1/2018 10:17:00 AM	46	2,983394	3,678851	6,228794	4,60675	28,5007	37,59311	33,33824	29,37859	51,82665	55,06604	42,20643	43,42258	48,67299	36,46116	22,92392	51,13078	3,866462	3,791722	5,298962	4,768664	39,91897	39,84727	29,32409	24,03349	61,24917	45,00159	50,58218	52,61252	46,88971	46,28412	18,35889	45,02687	2,528597	2,056187	4,628923	3,753178	2,366753	2,917495	1,548132	2,684364	49,38053	41,61604	42,56085	34,27698	75,2781	37,11884	42,06358	66,76476	1,55877	1,794043	3,89126	2,893319	4,382875	2,058604	2,348447	3,793311	50,30387	33,73377	54,55681	45,55336	68,93458	50,50378	40,47297	29,72715	43,362	40,97535	70,50674	76,76165	56,95783	37,85809	47,90265	38,6209	47,33436	32,76111	41,69395	54,78676	61,00996	51,66922	46,1247	44,09835	38,74572	39,40483	73,34438	52,4149	55,42171	34,80535	58,04004	38,83088	43,97236	34,24825	59,17406	39,74393	38,99585	52,20166	32,30617	37,22418
3/1/2018 11:17:00 AM	47	3,601348	3,50554	5,891219	12,60092	24,85294	46,4584	35,17338	38,84484	45,48913	52,72138	43,05709	44,14891	49,82351	40,02818	21,18769	54,70187	3,959023	3,546641	5,567046	5,248951	29,08937	35,17545	28,03023	27,48446	67,27302	53,1556	55,57941	52,36475	49,23484	47,83398	18,08618	50,57298	2,319298	1,789208	4,470187	5,754793	2,82521	2,733339	1,319698	2,744529	50,44451	49,19582	44,58955	36,37593	77,43887	36,91438	43,03989	67,81139	1,56775	1,351749	3,700611	5,57713	4,001713	1,686906	3,033543	3,918269	50,32576	34,93576	60,80584	47,58275	69,19119	57,25727	41,43015	30,02024	49,40312	53,39819	70,45583	77,66717	57,41297	34,83982	45,83734	38,924	48,33361	32,97967	39,88609	54,47585	49,69267	54,56012	45,04594	42,03146	38,12901	47,22039	72,85304	50,14956	42,98319	36,98788	60,92783	33,7641	45,21911	35,84998	60,70921	50,60732	39,03142	49,51722	29,62305	34,43882
3/1/2018 12:17:00 PM	48	3,941133	3,306394	5,953871	7,349139	24,73102	42,49979	36,44376	29,7581	53,03182	52,54193	43,02996	45,91394	46,00782	36,43982	25,75589	48,66228	4,073483	6,553175	9,499199	4,910754	30,15294	46,52548	30,3639	26,86581	75,96265	52,57874	55,78354	60,72212	51,94664	51,95063	19,26075	47,42595	2,915354	1,534731	4,286514	3,499876	2,71911	3,035201	1,372472	2,045065	52,75386	42,38692	43,07091	38,03189	79,03777	35,15826	44,67106	71,23473	1,679998	1,504407	3,63333	2,742249	3,993285	1,549997	2,440457	4,399729	51,9588	40,12054	57,69728	49,53671	67,7093	55,46475	40,11308	32,70446	50,80791	42,17652	75,35747	77,22059	55,35008	38,16209	46,94166	41,66024	51,4584	41,96051	39,29425	58,24664	54,61636	52,95161	49,78013	42,99997	40,62258	37,51665	77,24973	52,82079	46,63379	39,86337	62,99466	34,53118	49,99827	36,28737	65,91394	49,08329	43,64349	48,07361	29,84534	33,74703
3/1/2018 1:17:00 PM	49	3,360895	3,243811	5,967825	4,819988	25,81351	45,67521	38,25154	30,36376	53,38397	52,94367	46,23135	47,53834	45,06355	35,97356	24,67009	49,98729	3,94666	3,7156	5,373633	4,874972	31,01459	40,64227	32,82238	26,21609	74,29314	52,4417	57,54794	56,72131	46,69581	50,69283	19,3053	49,76666	2,492678	1,975713	4,895004	6,458817	2,200901	2,631452	2,051351	2,068482	51,7142	44,08869	44,25571	39,59652	80,08483	35,06549	45,19445	69,65262	1,571895	1,499641	3,552236	2,440111	5,138912	1,716056	2,604098	4,48718	52,23855	37,17341	58,18868	60,22042	74,15126	58,16569	45,51558	36,37081	44,29591	45,72806	77,24477	79,80631	59,42598	36,67454	52,6222	41,16352	52,04541	36,77705	40,62085	59,39607	57,30465	55,76122	49,84769	42,80614	44,69406	39,22172	80,11674	53,26412	46,13823	40,36514	67,217	39,11576	48,16776	37,65363	61,96238	47,242	46,64775	49,46894	30,56822	34,84113
3/1/2018 2:17:00 PM	50	3,41436	3,538696	6,085944	4,822681	25,59779	44,94909	38,38058	33,43674	53,48413	52,57502	51,73643	50,35712	43,85859	40,82187	24,10298	46,78913	4,249281	6,539292	5,311257	7,478794	29,29922	40,42682	33,35247	29,74352	70,83015	49,4467	56,76828	61,16449	57,44405	51,2147	18,44247	51,4528	2,58821	1,703208	4,337698	11,56754	2,584964	2,679459	1,71951	2,027727	53,54491	46,4441	48,12576	43,84374	79,00406	37,33014	45,8687	72,42374	1,294071	1,387116	3,662619	2,971513	3,783157	1,943662	4,509767	4,448566	54,7639	39,57808	59,54154	53,253	68,81508	62,14902	39,48946	36,56533	47,72643	43,68755	75,05727	80,35816	63,01468	38,86377	53,5405	43,64791	53,72797	35,98433	45,41542	58,54146	58,99784	56,16974	48,89893	39,78013	45,44002	36,55919	80,07751	55,08421	45,68502	43,58042	65,1814	37,55367	50,04994	43,88387	68,94418	48,80601	47,67076	49,18436	39,73696	35,75211
3/1/2018 3:17:00 PM	51	3,512033	3,409662	5,337713	4,632792	26,80074	43,57731	40,09809	33,03893	53,5778	57,92192	49,38771	52,68851	43,9622	41,10377	23,96704	51,52534	4,223172	3,294099	5,089039	5,020723	30,19362	38,16645	32,49993	27,5009	78,79953	53,78371	58,72147	54,71707	58,18544	51,94394	18,66835	48,52661	2,217893	1,771041	4,380181	7,793643	2,977868	2,631452	1,351196	3,595339	55,27686	49,71969	44,9397	42,83772	80,82423	40,51358	50,2562	73,19794	1,592755	1,791901	3,546847	2,585309	4,078388	2,095698	2,213611	4,803617	56,26789	40,36168	59,07541	52,00501	73,91109	63,57483	39,93983	34,8635	45,89212	42,69983	81,90941	80,8973	66,38035	41,60519	56,07531	46,18556	55,89468	36,29089	42,57668	59,87781	56,53963	59,72826	45,55627	43,28119	48,3982	42,52673	83,77425	57,89968	50,5962	45,44181	68,58767	40,12496	58,57925	37,23282	64,33887	54,00468	48,36248	48,4375	31,50006	32,45745
3/1/2018 4:17:00 PM	52	2,880747	3,697364	5,281623	3,8494	36,70107	47,15746	41,11675	41,03421	52,43956	57,04956	51,0034	60,26215	48,43204	38,28305	23,84235	47,39804	3,722646	3,110287	5,020378	5,037785	40,69436	38,38079	42,93138	34,9214	79,11162	54,86102	63,61696	63,79131	61,39112	52,54345	19,96726	57,21078	2,373867	2,017158	5,998771	3,872196	2,64278	2,327034	1,385596	1,812901	57,40495	48,71408	48,21839	42,00659	80,76136	39,80617	49,06485	74,78503	1,728835	1,42269	3,411527	2,750815	3,645073	1,760956	2,153445	4,001091	56,42428	41,60671	62,33781	57,36848	73,85866	61,31051	42,68326	39,68135	48,14455	43,46361	75,26691	82,91833	64,26414	39,62353	59,55881	46,60208	62,41987	41,13443	49,40574	62,67482	58,8161	59,61504	52,29083	46,33663	51,18286	40,11578	82,00404	57,04071	50,52097	43,83206	69,95116	39,45168	62,3861	42,3488	67,79613	57,20525	42,45414	50,0773	41,55014	32,79365
3/1/2018 5:17:00 PM	53	3,032715	3,768996	5,223185	16,057	29,95849	47,61868	41,8462	34,86151	55,29281	56,5509	50,67543	55,5562	47,42609	37,87446	25,55766	48,93658	3,568745	3,012544	5,270088	4,807485	32,81187	46,41592	38,76015	35,34621	82,37836	60,01997	64,34495	59,86827	60,49472	52,53309	23,82813	62,71172	2,44018	2,112	4,628647	3,933949	2,984223	2,691272	1,326813	1,908847	57,84814	48,95156	51,34961	46,17691	83,44061	39,6609	52,25776	76,66963	1,499779	1,657549	3,741159	2,974277	14,56565	6,752045	2,155449	5,212685	59,11355	43,46209	60,64738	54,67507	75,29068	62,86783	45,23541	39,99489	48,59935	50,17856	78,09579	83,78668	65,28748	40,83824	56,89717	47,23275	63,26772	39,73372	51,56313	67,97559	63,21563	66,60353	48,33624	49,77979	49,64116	50,78733	82,98976	66,7106	51,03973	46,80178	67,2516	40,79272	65,31527	42,67427	71,71101	54,67272	53,96532	51,57045	33,9689	38,75436
3/1/2018 6:17:00 PM	54	2,234679	3,754075	5,707407	4,361047	32,04327	49,48414	39,45258	34,81115	56,40757	58,2798	52,70488	62,16175	54,74214	48,10331	24,72066	51,70197	4,069408	5,686271	8,274411	4,416722	31,43388	41,71412	37,40426	28,32802	77,37698	55,042	60,76509	66,18576	55,3402	55,93951	24,38557	58,26571	2,571701	1,529343	4,184764	3,881244	2,787909	2,569974	1,390984	1,591374	54,76072	55,10244	55,1512	46,52534	84,71423	41,06177	47,91687	77,65148	1,335447	1,56851	3,745095	2,723668	5,983366	1,499641	2,941327	5,335503	60,91698	41,78665	63,56819	56,17852	79,3815	62,44225	41,57977	40,73249	56,2692	43,72237	81,57114	84,05649	68,63776	38,48869	60,8736	50,93343	57,73494	41,11661	47,91929	65,97253	61,56859	64,42584	52,5507	53,5378	48,69419	43,47832	81,76455	58,78696	47,56714	47,98187	65,86787	41,48133	67,11891	43,66745	74,25211	56,46089	44,84886	48,96006	33,06863	34,6417
3/1/2018 7:17:00 PM	55	2,876672	3,459259	6,442377	4,30399	28,8494	46,32488	49,00283	38,1241	59,93852	62,12602	52,8842	62,70253	53,80899	40,03965	32,84117	48,85155	3,576066	3,106833	5,123232	4,788835	36,5969	39,09814	40,3277	32,82957	74,01801	53,57033	63,82703	64,30434	53,33831	55,37577	21,81629	65,56581	2,805385	1,891786	4,107538	3,327531	3,00239	3,262807	1,61928	3,213624	57,77707	49,32893	51,04692	47,49344	83,07036	40,0029	48,24547	77,95645	1,489487	1,456814	3,602109	2,496063	3,487166	1,862014	1,79653	5,971416	64,09807	44,34136	63,32636	58,96787	76,94373	67,4609	50,17801	42,99313	52,61839	48,16721	80,55399	86,62812	68,85693	44,1887	61,73975	51,76262	59,94847	45,22443	51,40259	64,84983	58,80637	66,49274	47,56155	56,03959	58,28754	44,17454	85,45776	63,14068	50,51123	42,94333	66,59248	43,47328	66,18611	42,31882	72,11456	59,45471	52,06875	46,79508	34,03584	35,84127
3/1/2018 8:17:00 PM	56	2,335668	3,180053	4,707118	4,152783	32,51831	45,90746	43,64238	46,89268	62,66233	64,49119	51,97938	65,67674	52,11711	42,94824	25,85786	50,7177	3,493866	3,52053	4,575942	4,504656	39,34378	38,54899	40,49486	34,11459	83,3971	52,88496	64,21171	65,6223	56,00533	54,29066	22,47617	62,89215	2,108684	2,071522	4,058287	3,649425	3,415671	2,416418	1,530173	1,901871	61,58889	49,5443	55,68137	49,50348	84,74663	41,64532	56,03518	79,52116	1,344082	1,346016	3,503122	2,503937	3,76948	1,659344	1,851307	4,094137	63,36862	45,68876	66,15426	59,14207	81,46821	64,89956	42,28876	43,70904	55,31202	52,52632	82,51554	85,74872	66,69747	44,80334	66,14418	50,80184	61,60872	44,07804	51,18852	67,67082	66,99658	69,92816	51,06868	53,92407	52,73777	43,46403	85,63875	63,03956	55,34579	49,69841	67,05466	41,44701	62,46312	49,39565	72,65632	55,60822	48,64673	49,94751	36,24599	36,64526
3/1/2018 9:17:00 PM	57	2,294292	3,15042	7,108546	3,909842	30,13449	54,36969	42,20609	46,18259	60,03261	60,10617	54,53354	68,52592	50,27976	42,11781	26,37758	49,55148	3,569366	3,4824	7,676144	6,056933	37,04741	47,95142	41,23805	39,66671	77,44522	57,98312	64,69966	67,13549	55,98854	57,44598	22,26666	60,62604	2,526318	1,749627	3,846637	4,071618	2,318606	2,700044	1,301185	1,898141	60,93612	52,32779	54,16397	52,29436	87,39529	42,18384	50,66645	80,35361	1,272312	1,580391	3,495524	2,276677	4,207283	1,583085	1,73823	11,46973	64,21496	47,88317	65,9748	61,95188	80,8917	69,04462	44,36098	43,29451	54,12481	52,85229	89,82759	85,62135	67,61239	42,66509	68,57973	55,83893	63,22053	43,61288	53,5293	72,35046	62,97233	66,13395	48,5434	51,38746	58,51632	43,80947	87,16422	65,60981	52,81783	44,53325	71,82741	46,81339	65,57015	46,21926	77,35764	61,67702	51,22327	50,01568	41,92101	34,11804
3/1/2018 10:17:00 PM	58	2,511398	3,231516	5,020585	4,170189	30,52104	50,25551	41,42994	44,12881	67,69631	64,28362	57,79247	72,15801	56,6351	48,41285	24,71243	45,27258	3,284359	3,255139	4,854526	3,830197	39,74932	43,26875	49,72618	36,39796	83,19076	61,49544	67,33146	66,1982	59,3944	59,86689	23,68293	68,51894	2,325169	2,193648	3,922552	4,01539	2,591733	2,798547	1,391606	2,304515	62,31308	56,00043	57,28254	49,40346	86,96432	43,40269	49,25633	81,57846	1,459162	1,230106	3,616822	2,381258	3,745027	1,787895	1,677374	4,319808	66,74763	50,6987	66,9791	66,41178	77,69534	69,34917	50,499	43,49366	55,77959	51,59511	87,10261	88,1013	74,08081	46,42435	69,09408	53,26143	63,08866	44,91939	57,75641	74,65945	70,58266	71,29732	55,19342	54,182	58,87614	45,22602	88,4726	65,88514	66,01818	44,9705	71,97841	45,74457	62,99859	45,53658	80,29406	59,02306	56,40701	53,60694	38,06387	39,98798
3/1/2018 11:17:00 PM	59	4,773223	3,231515	17,90707	4,038393	30,08041	48,1031	45,5792	40,53776	68,96662	64,71748	54,68494	70,39083	45,709	49,43551	25,92023	47,42637	3,350533	3,082173	4,776124	3,981059	42,85706	46,18051	52,43465	35,38945	86,76939	62,73873	68,30363	68,08867	58,71601	59,62534	30,45811	62,40013	1,963348	2,207463	3,791377	3,419955	2,565139	2,67041	7,614527	1,993258	64,93169	54,63382	56,61478	54,19783	87,87384	43,85535	51,57025	82,27032	1,403694	1,122831	3,549127	2,370897	5,36852	1,859251	2,215752	4,320637	68,35841	48,41712	66,84274	67,18005	81,02731	67,78225	53,14897	49,22745	56,18411	59,00192	85,99303	87,14529	72,74149	47,65591	68,39529	53,8666	68,28589	45,38345	61,3858	74,56109	65,04616	70,98544	47,97621	50,9422	53,94701	44,70346	87,48453	67,7245	67,66544	45,89149	74,52171	50,57485	69,53837	53,18047	79,93549	60,24854	56,68884	56,05272	43,61475	40,96602
3/2/2018 12:17:00 AM	60	2,248494	3,911638	6,206483	3,969661	31,2507	52,98008	40,96582	49,63597	64,20811	65,71487	56,40679	74,2823	52,96689	44,50977	27,35342	51,1993	3,899273	3,148556	4,187459	3,966	39,65262	50,36694	45,65104	36,66819	82,9633	59,67672	69,38177	70,189	64,89874	60,73228	23,41754	61,01342	2,204631	1,895239	5,75134	3,855617	2,654523	2,719938	1,640418	2,256576	65,68392	58,71532	58,13095	59,2955	86,98035	49,02824	52,20284	82,13535	1,161721	1,482096	3,66027	2,601611	3,569297	1,589094	1,630264	7,404469	70,06639	45,95608	68,05703	67,17928	82,33539	72,33733	45,28058	42,8192	64,96484	59,14139	89,38412	89,89584	76,23114	46,54634	70,46813	60,26947	69,98383	46,47208	59,07369	74,14408	73,34728	71,03518	56,93752	53,87165	55,63073	53,8197	91,35093	74,9343	67,20284	46,86686	71,00423	49,45541	63,5568	49,11424	78,42983	63,75151	56,03358	55,47704	41,39368	48,13004
3/2/2018 1:17:00 AM	61	2,304791	3,437085	4,942321	3,617857	29,87007	53,39177	45,49452	42,32185	69,0616	69,30738	60,91954	74,50535	50,89923	45,5113	26,63234	48,25203	3,294375	2,82072	4,169775	6,63648	44,87884	42,02337	48,04778	41,59207	87,92012	66,05811	73,28146	71,79626	63,07838	59,64336	25,18685	63,10524	2,323718	1,830584	3,939544	5,260901	2,301683	2,735895	1,54233	5,156319	66,40439	56,9469	56,72559	55,2488	88,10518	50,87581	53,9828	83,1161	1,385665	1,32923	3,663655	2,33629	3,919582	1,712878	1,754393	7,19344	67,74391	50,76163	70,08676	66,80751	86,16261	71,05831	46,67309	48,65751	62,3637	58,99059	90,00919	89,83512	74,38661	48,21514	70,67239	55,36168	68,27648	49,17067	61,05278	74,45416	64,83649	70,85357	51,30292	60,94828	53,8101	49,80196	90,58943	69,31547	71,96743	49,90343	74,02478	50,6976	66,92446	51,84736	79,61636	63,29728	59,67065	54,50135	42,0383	42,26431
3/2/2018 2:17:00 AM	62	2,586069	3,176738	4,754089	3,642864	37,67393	54,57933	47,76892	49,42508	65,98992	67,34845	59,77598	76,95485	52,35826	51,03158	25,51462	50,12538	3,571645	4,446562	4,67707	3,871919	47,29678	48,63195	54,49533	40,019	88,83504	64,69785	73,95551	71,36391	69,21488	63,48531	30,54322	67,85601	2,112691	1,793629	3,675536	7,511881	2,692446	4,280296	1,577973	6,665631	66,20849	57,70302	60,3462	54,21585	90,33999	47,33899	53,75304	83,22779	1,492457	1,346016	3,319173	2,691479	3,960543	1,449699	3,945692	3,783986	72,19234	50,50053	74,69482	70,43574	86,64229	71,23923	51,06668	46,78582	60,38116	57,76408	92,4426	90,07654	78,59659	49,74366	70,08834	60,53348	70,46862	47,86023	61,93033	79,43233	72,26404	76,01459	53,33175	60,69987	59,74953	51,73886	91,5826	72,81403	63,26288	56,26119	76,42068	50,44216	65,92805	52,38348	80,30981	60,10458	61,74637	58,96199	42,1759	44,70159
3/2/2018 3:17:00 AM	63	2,615012	3,32387	4,330584	3,941755	46,62053	56,51456	46,14839	48,31876	61,62778	70,45978	56,28412	80,8151	57,28566	47,13541	24,79761	50,85255	2,890073	3,242568	4,630789	4,318013	44,0529	48,72894	50,23983	45,88362	86,75336	69,64426	78,32788	74,96181	67,68368	62,87805	27,15987	67,06081	2,154067	2,242208	4,049721	3,618272	2,849249	2,553188	1,377722	2,307692	66,13721	59,48711	64,98025	56,64214	88,49062	45,77061	55,47905	84,72066	1,511729	1,27093	3,506438	2,410408	3,957367	1,219814	1,955612	3,592438	75,14886	57,48909	75,94793	70,01368	83,4681	74,64875	51,10715	48,7165	59,16356	64,61386	92,97304	90,45715	78,68134	49,04185	73,0844	64,43682	76,24268	51,33966	66,16255	76,79888	70,56255	75,80944	57,72146	58,96179	66,9474	56,97184	93,46196	75,36714	68,14061	54,48483	76,15115	51,44086	72,91673	54,47841	82,28931	69,23256	58,01558	55,48878	40,90572	43,8979
3/2/2018 4:17:00 AM	64	2,456897	3,607565	4,738202	4,167219	29,07901	59,16094	44,35096	52,1636	68,985	67,99431	60,73946	80,89026	49,6587	49,41265	26,45896	45,54922	2,993548	2,45441	4,039843	6,195845	47,64299	49,15672	49,34164	38,09647	88,85769	72,40446	78,44081	77,32806	64,4277	65,08745	25,95615	71,12394	2,127611	2,026967	4,060843	3,535795	2,713307	2,486185	1,554764	3,313785	68,74917	62,81133	59,84652	55,5013	88,72644	49,20024	56,8196	88,19823	1,246132	1,282051	3,64984	2,420079	4,237331	1,433259	2,364335	3,966691	72,13362	53,41346	77,98734	67,47555	86,11309	76,79377	49,67921	45,23976	59,4753	61,98586	93,6622	90,17732	83,9258	52,23779	75,09912	65,44699	75,57243	53,60114	68,54298	77,81548	69,83471	74,20695	56,57943	57,39232	64,06768	53,34293	91,89137	73,77721	64,56953	58,06359	77,6881	51,64816	66,97729	59,6424	85,90083	69,50231	59,3245	57,71414	45,58991	42,13673
3/2/2018 5:17:00 AM	65	2,664401	2,992029	4,032244	9,026305	28,6191	51,46172	46,14797	45,69152	69,06486	73,64729	65,61153	82,888	54,93072	47,42443	32,31916	51,1722	2,887172	2,483077	3,255208	3,990178	45,69795	48,59133	56,24696	40,06176	87,72153	70,41204	80,25172	79,44547	66,6351	67,6012	25,65995	69,14464	2,156416	1,983587	3,954258	4,846582	3,141026	2,388373	1,649605	3,113395	71,72124	70,91243	67,51844	60,20937	87,8594	46,40121	57,36945	88,35696	1,867885	1,680413	3,82778	2,799376	3,634781	1,302705	2,750262	3,845878	75,43829	53,00951	79,99648	71,12876	83,92062	77,04623	53,71789	46,96977	56,82603	65,2772	92,79309	91,23183	80,88757	52,16463	78,00453	68,72361	80,81979	51,77229	68,15932	82,25505	74,08985	76,30132	65,09892	63,3066	67,42995	56,79438	92,33036	71,82403	67,37284	57,21382	77,25575	53,86329	71,76559	56,60588	85,94227	63,99584	60,49259	59,12301	43,0457	42,95155
3/2/2018 6:17:00 AM	66	2,637185	3,343349	4,477232	3,723614	40,61643	52,80242	49,00848	50,26851	69,68771	69,64943	59,37832	83,88042	48,62062	50,992	27,41235	50,35041	2,716761	2,676489	5,613879	4,964703	51,81491	48,62373	50,14465	43,11174	90,06197	72,55292	81,54475	79,42059	68,68474	68,95737	24,11603	71,18369	2,234334	1,462064	3,929804	3,101514	2,572461	2,355079	1,427318	2,275019	70,81793	66,90008	66,50834	58,38922	87,44108	46,39713	61,52859	89,88506	1,313757	1,392435	3,633676	2,646994	4,378592	1,067087	1,966111	4,63148	77,89803	54,8586	77,13093	72,5259	86,97626	75,4693	52,9251	51,08609	60,84971	66,25899	92,94775	91,71254	80,54459	53,88069	80,55987	65,78768	79,38232	54,09399	69,42025	82,17044	69,97237	73,87289	59,0422	61,68076	60,76813	55,55074	94,5106	78,91461	71,38208	58,46389	78,63064	53,71961	72,82549	58,77618	86,67081	62,11836	59,0194	58,35854	50,08745	41,57017
3/2/2018 7:17:00 AM	67	2,740454	3,386246	3,895819	4,117208	39,80431	55,39194	47,75731	48,23884	64,18179	71,30872	65,69318	83,66421	54,3871	43,25203	27,52487	54,70297	4,246312	3,603697	3,591954	3,740744	51,24358	45,3527	60,07349	41,88246	91,82844	73,50768	81,10107	80,41067	62,44556	65,79133	26,5587	70,61514	2,149025	1,547787	4,311313	3,699574	2,71386	2,275987	1,708112	3,662343	72,16582	72,77962	69,51501	63,65508	90,7932	50,17421	57,5232	91,91479	1,335862	1,512213	3,799735	3,073469	5,436008	1,922662	1,942004	5,27513	78,95564	60,98814	80,14651	76,18176	89,00157	80,06438	54,10995	48,82965	63,45269	65,39615	94,36705	92,75351	82,85512	58,45091	80,59551	65,6572	80,54784	53,43356	69,62547	84,76307	72,84151	77,2121	70,12269	69,39586	70,40161	56,87258	95,35015	75,97134	72,14668	56,82167	82,12651	58,85728	74,79906	58,64018	88,13081	70,60656	63,91309	57,46104	43,31883	49,64951
3/2/2018 8:17:00 AM	68	3,091705	3,700541	3,910187	3,542012	43,41325	57,61488	52,16284	47,99521	70,35872	73,84782	69,39572	85,49555	50,79113	36,91721	25,96665	53,04777	3,236144	2,440871	3,59969	3,830266	48,30038	59,38916	57,61467	48,98499	89,24928	77,96545	78,97264	82,22805	69,82254	66,93607	29,75347	72,37311	2,21969	1,461718	4,146911	3,369046	2,706192	2,159593	1,571618	2,541376	70,60131	66,36605	67,13963	66,54282	90,7262	50,10334	68,36131	91,62011	1,267338	1,528791	3,677056	2,338155	3,719952	1,79356	1,847301	16,6858	78,39591	59,10118	79,84769	76,21568	88,09116	79,24542	53,50292	43,19062	66,57895	72,17542	95,81046	95,20019	80,87871	56,52347	83,20196	72,84248	83,89024	55,13843	71,13795	84,20445	73,7766	77,1982	57,35273	64,81778	72,27827	54,99778	94,03819	78,27193	71,00581	56,68137	85,092	61,20372	75,42246	61,41081	90,62494	73,09792	62,59498	57,54511	48,10815	46,37503
3/2/2018 9:17:00 AM	69	5,02915	2,903128	3,597894	6,26347	33,26799	57,88055	55,99919	48,34272	72,46547	71,06612	66,71598	86,22962	49,19217	50,74118	25,72488	56,70301	2,9291	7,338156	4,048892	4,12612	49,50404	51,49232	55,07848	45,86297	88,36546	77,85367	84,62692	84,72087	67,5067	65,84583	26,25491	74,20162	2,280477	1,477744	4,379006	3,608118	3,948663	2,435621	1,594551	4,081151	75,73505	68,49331	71,58896	63,59196	92,96337	58,97926	65,30531	92,22418	1,37786	1,80475	3,420715	2,248909	4,395999	1,419789	10,29074	4,764106	80,32466	60,5857	84,52959	79,62707	87,71007	76,99617	53,4315	55,31665	70,7501	69,66	93,56841	94,75747	86,07102	60,69476	82,28973	70,88541	84,57809	56,41109	72,383	85,86275	75,21281	80,61684	57,13459	64,94633	74,1932	63,78218	93,70551	80,12171	77,41442	59,45956	85,08463	57,7111	75,2227	63,35655	86,6208	72,12326	65,51359	60,10203	42,06655	53,81141
3/2/2018 10:17:00 AM	70	2,777478	2,756341	3,963168	3,707173	34,49215	60,26933	53,12154	51,96086	72,94983	75,11923	70,96575	88,94148	52,4549	38,47135	25,06549	72,55547	2,215131	2,591388	3,405587	3,898099	47,43541	47,91142	58,28353	47,32973	91,5864	79,38738	88,33051	83,73902	75,85682	67,87702	30,8102	69,34094	2,823276	1,515943	4,296944	3,367457	24,80749	19,53035	1,858007	2,170715	78,37229	77,38154	70,40264	67,7703	92,70606	58,55604	66,45958	93,66911	1,251312	1,253385	3,251548	2,250359	4,651856	1,470905	1,691949	3,701302	79,95096	60,96679	83,49132	81,41862	92,95528	77,72678	55,20931	47,02793	62,21935	68,98238	95,44845	95,08891	86,91182	59,35986	85,52678	70,24882	86,53315	63,64404	76,0407	85,35478	73,98866	80,72095	62,76636	64,47538	72,2465	62,10793	95,43428	81,22057	79,13752	61,34968	85,09878	65,10928	76,76447	64,47841	91,94062	76,25808	61,57784	62,80573	54,98293	53,69163
3/2/2018 11:17:00 AM	71	2,526042	4,374448	3,700748	6,355894	32,09618	52,75607	54,44201	52,84953	79,27802	76,99015	71,13181	87,35432	52,41324	47,8791	31,79977	73,76955	2,851804	2,898293	3,443164	4,894244	46,75785	50,4023	58,25984	45,89046	93,97761	79,69621	86,96529	86,36391	73,14089	66,25153	27,09839	79,96311	2,29664	1,789207	4,80493	5,024246	2,701771	2,491573	1,995054	1,99685	79,26337	67,99452	70,91727	63,86295	92,21624	52,18488	65,11743	93,30467	1,284953	1,634339	3,410008	2,334563	3,636232	1,801987	1,644631	3,265915	81,00043	59,83097	82,19979	80,40928	88,79109	77,71655	52,83758	51,84737	68,14497	73,89409	95,81435	95,26856	85,61478	60,57941	88,35454	75,46598	88,76589	57,56431	75,28501	86,38041	75,84798	78,897	60,4981	67,47217	77,2954	60,59468	94,73324	80,40652	75,99705	64,40851	87,28207	60,94179	79,14366	62,82403	89,45734	78,90771	63,66878	61,54081	50,60027	47,19876
3/2/2018 12:17:00 PM	72	4,719759	2,63235	3,721057	4,513221	34,0931	58,40386	59,92643	54,45665	74,28465	75,92748	70,7729	88,45395	55,21766	47,37518	32,17728	68,59077	2,31681	2,205529	3,532066	3,925315	55,47213	51,81462	57,89505	41,71115	92,73168	81,74734	87,8036	82,63981	72,26543	66,84821	25,2761	78,15988	2,447433	1,48776	4,11707	3,262807	2,677318	2,712064	1,67993	1,918794	78,9052	71,14459	72,26674	69,96423	94,74014	53,73052	65,05857	93,54395	1,093888	1,153708	5,018858	2,463528	3,510997	1,71799	1,630747	4,763	84,24901	63,78419	81,81158	81,6025	88,63913	78,1641	57,4111	55,68468	67,44108	75,40755	97,58289	95,8343	88,08411	62,30319	88,75027	75,56269	90,5015	60,24066	76,79239	87,67594	77,81699	83,5881	60,8017	66,05099	79,45567	60,46917	96,03207	81,22983	81,72552	62,79474	88,79491	61,89774	79,75603	66,64291	87,99797	75,90366	61,73649	60,49728	44,39566	47,62447
3/2/2018 1:17:00 PM	73	2,378357	2,395557	3,580902	3,853131	37,76732	58,8447	54,69413	60,27713	79,86807	77,70233	70,91339	90,9985	47,45863	38,78585	27,74156	68,11671	2,10081	2,235093	3,669941	3,741435	54,20935	53,5867	58,01545	48,76326	94,39904	81,69816	86,92515	86,98622	71,59283	67,79027	25,53631	76,16414	2,106197	1,861599	4,836773	3,373605	3,299279	2,214025	1,62833	2,984154	82,3642	74,51433	70,05561	64,51619	94,27733	55,99331	67,18052	94,35387	1,350091	1,48624	3,338583	2,116421	3,713528	1,768208	1,430703	2,831081	87,24261	63,58187	86,93752	80,16109	90,77393	76,73698	55,57651	48,44261	68,7569	77,85111	96,2241	96,09942	88,26619	64,41859	91,28129	76,68208	90,85579	61,67054	77,87848	89,05415	74,29218	81,96542	68,19925	66,67551	79,3761	63,23766	95,8991	83,76935	76,72007	63,17978	87,29091	68,22606	84,79458	66,52223	90,02203	75,55793	60,32632	61,66052	43,58131	48,85624
3/2/2018 2:17:00 PM	74	2,777893	2,423602	4,540022	4,419277	35,06107	56,57397	56,02807	55,84832	80,64987	80,17062	72,1625	91,62585	49,76832	43,22702	27,33926	74,27422	2,778169	2,15241	2,951205	3,990108	59,13019	55,319	60,83424	47,69507	93,57352	81,40888	90,09277	87,39895	79,20225	68,66151	29,29287	76,61819	3,069532	1,303327	4,24044	4,062569	2,493369	3,829576	1,244612	1,894134	82,77534	78,10159	75,43332	64,95379	93,74013	54,88284	67,18819	94,21343	1,169595	1,391606	3,394465	2,454617	2,926821	1,552691	1,453567	3,179432	83,7585	65,54384	89,39793	81,99817	91,6943	78,58035	55,48927	52,39052	71,70508	79,22256	97,69162	96,9103	90,45818	64,52082	90,68027	78,1172	91,3251	60,23064	76,87224	88,80194	76,98683	80,90925	62,60941	72,2045	73,71732	66,84834	97,20021	85,46115	79,60441	65,30642	87,4276	70,28108	82,49654	65,83195	90,33081	81,68345	60,0411	62,51265	47,8442	48,7978
3/2/2018 3:17:00 PM	75	2,745013	2,580543	4,106502	3,808715	34,05324	56,9552	53,28416	57,13023	80,44782	81,18956	76,09873	93,33002	52,7734	41,34829	26,72939	74,6301	2,750194	3,950252	2,990924	3,664484	63,68977	65,14071	60,45701	50,26912	94,44035	82,90817	89,52869	89,01021	73,80872	68,49911	24,23602	68,52364	2,381811	2,498204	4,212464	3,475837	2,403708	3,38666	1,473185	3,125691	82,48143	78,21217	74,73682	71,84772	95,46619	54,13476	66,03537	92,8927	1,377307	1,317764	3,861212	3,804364	4,809489	2,258303	1,471941	2,813951	84,54404	65,1749	87,19358	84,42819	91,6974	78,72527	54,26316	50,91463	69,46085	77,30977	97,60583	96,84523	87,32883	65,42551	92,68533	79,46743	91,47733	60,84743	77,49821	90,32977	78,1096	82,4705	65,66224	68,37119	77,17748	67,27917	96,21947	86,07552	83,55087	68,51245	90,63412	64,60198	83,33009	68,15843	92,26632	80,90255	60,18493	59,21082	45,26008	47,0662
