# Supplementary material for: Neuroblastoma signalling models unveil combination therapies targeting feedback-mediated resistance
Source: PLoS Comput Biol. 2021 Nov 4;17(11):e1009515. doi: 10.1371/journal.pcbi.1009515 (PMC8604339; doi:10.1371/journal.pcbi.1009515)
Supplement: S2 File — (ZIP) [file pcbi.1009515.s023.zip › drug_sensitivity/SKNAS_drug_sensitivity/SKNAS_MK_Rap_2702-020318.txt]

Label: SK-N-AS_MK_Rap
Metric: Phase Object Confluence (Percent)
Cell Type: SK-N-AS
Passage: 7
Notes: 
Analysis Job: SKNAS_MK_Rap

Date Time	Elapsed	A1, Image 1	A1, Image 2	A1, Image 3	A1, Image 4	B1, Image 1	B1, Image 2	B1, Image 3	B1, Image 4	C1, Image 1	C1, Image 2	C1, Image 3	C1, Image 4	D1, Image 1	D1, Image 2	D1, Image 3	D1, Image 4	A2, Image 1	A2, Image 2	A2, Image 3	A2, Image 4	B2, Image 1	B2, Image 2	B2, Image 3	B2, Image 4	C2, Image 1	C2, Image 2	C2, Image 3	C2, Image 4	D2, Image 1	D2, Image 2	D2, Image 3	D2, Image 4	A3, Image 1	A3, Image 2	A3, Image 3	A3, Image 4	B3, Image 1	B3, Image 2	B3, Image 3	B3, Image 4	C3, Image 1	C3, Image 2	C3, Image 3	C3, Image 4	D3, Image 1	D3, Image 2	D3, Image 3	D3, Image 4	A4, Image 1	A4, Image 2	A4, Image 3	A4, Image 4	B4, Image 1	B4, Image 2	B4, Image 3	B4, Image 4	C4, Image 1	C4, Image 2	C4, Image 3	C4, Image 4	D4, Image 1	D4, Image 2	D4, Image 3	D4, Image 4	A5, Image 1	A5, Image 2	A5, Image 3	A5, Image 4	B5, Image 1	B5, Image 2	B5, Image 3	B5, Image 4	C5, Image 1	C5, Image 2	C5, Image 3	C5, Image 4	D5, Image 1	D5, Image 2	D5, Image 3	D5, Image 4	A6, Image 1	A6, Image 2	A6, Image 3	A6, Image 4	B6, Image 1	B6, Image 2	B6, Image 3	B6, Image 4	C6, Image 1	C6, Image 2	C6, Image 3	C6, Image 4	D6, Image 1	D6, Image 2	D6, Image 3	D6, Image 4
2/27/2018 10:17:00 AM	0	5,907038	9,685013	4,755954	0,09601569	9,931479	11,69278	6,866779	12,74936	9,384948	13,69225	10,81682	18,74178	12,30818	12,4388	10,5399	10,91885	6,255527	4,513913	6,84433	7,543932	9,138899	8,585046	11,95582	10,58542	13,03589	15,13062	9,282024	7,85733	16,30022	14,21426	8,748413	12,3461	7,658114	6,772215	17,79606	12,51471	9,164042	9,788213	9,467769	11,1104	10,90945	9,909855	9,61338	14,36512	16,79832	12,57875	9,492499	10,91284	8,310262	9,793255	18,40787	14,03018	7,440526	7,824795	12,86458	16,59808	9,965117	8,645419	12,95197	17,88924	12,5574	12,10627	9,408501	10,30967	7,658391	6,030684	11,77981	14,27304	9,000332	10,54888	9,93576	12,51299	11,81242	10,25834	8,996049	17,78604	8,614196	10,35194	11,90733	10,03198	7,614872	9,225035	8,658889	10,05395	14,12211	9,54403	9,654757	10,41563	12,45945	7,559266	13,49981	10,52139	11,56209	15,04787	7,22342	10,69214
2/27/2018 11:17:00 AM	1	2,44543	0,1929294	0,07819408	3,039346	0	0	0	0	0	0	0	0	0	0	0	0	0	2,814158	0,2892214	5,500802	10,86911	10,24218	0	0,195278	0	0	0	0	0	0	0	0	8,775283	6,598559	18,16085	13,81776	0	0	0	0	0	0	0	0	0	0	0	0	0	0,08834825	7,086096	0	0	0	0	0	0	0	0	0	0	0	0	0	0	0	0	0	0	0	0	0	0	0	0	0	0	0	0	0	0	0	0	0	0	0	0	0	0	0	0	0	0	0	0	0
2/27/2018 12:17:00 PM	2	4,455611	1,853863	1,724622	3,74026	11,7747	12,80932	8,66407	15,41356	10,33986	15,32086	10,55061	19,51218	12,86099	13,73881	11,01217	13,34763	5,953456	2,414553	3,332919	6,044085	14,03701	11,19937	14,13178	12,34527	15,29972	11,96839	10,92845	8,908875	15,07212	14,22821	10,24598	14,13213	9,521647	7,009975	19,48918	15,03979	10,26843	12,4129	10,13504	13,3428	12,98423	11,1678	10,45307	15,23375	18,74053	14,81978	9,796848	13,02021	9,483103	11,35223	21,74203	13,74005	8,850576	9,012075	14,25798	17,59953	11,83991	11,28841	15,42786	16,14756	15,1499	14,36305	9,941838	11,16483	8,208375	5,439185	13,97242	16,38235	10,26608	11,72614	11,6056	14,26103	13,69992	11,7202	10,30352	22,1022	10,17974	10,60283	15,70147	10,73801	8,566465	9,04088	9,440621	10,89447	15,70064	11,86395	11,4126	11,05548	15,42931	9,050964	16,41951	12,02731	14,13772	14,97541	7,961566	12,83419
2/27/2018 1:17:00 PM	3	2,258165	1,031374	2,257681	6,422759	12,94133	14,04413	8,8016	17,21368	10,96133	15,59454	9,826	19,95255	12,43106	14,83981	11,91037	12,74992	3,317101	1,753288	3,247265	11,52713	11,41378	11,5663	16,27003	16,65044	14,74863	12,55437	10,63916	9,403805	16,38339	14,56109	10,49099	19,29729	13,2588	10,32369	18,60612	19,28492	11,03227	10,77952	10,80183	13,22433	12,8306	11,94539	10,60987	16,58447	19,26641	16,31148	11,05914	12,50553	9,513427	11,1993	23,14061	13,4078	9,968155	9,234363	14,58195	19,05504	12,11331	11,0168	15,06093	18,81092	15,76426	15,12026	10,01706	11,12587	8,300384	5,538586	18,16672	17,95867	10,92272	11,60788	14,85777	14,81066	13,74869	11,96342	16,84274	22,0421	10,89585	10,27886	13,22171	11,75121	8,856585	10,08821	10,63481	10,89391	15,04144	11,7622	11,59787	12,80877	13,52481	10,18581	18,45905	13,04315	14,20079	15,6958	8,755043	12,45655
2/27/2018 2:17:00 PM	4	3,589122	0,8713252	1,035174	3,215559	13,00515	13,32871	8,358823	17,54677	10,31796	16,0856	10,15729	19,83215	12,93553	15,48319	11,85062	13,56681	3,640653	3,770792	2,094662	3,394603	11,87465	14,74725	19,51833	13,61848	14,82026	12,28082	11,20172	10,12572	16,90367	15,52574	10,85765	15,41984	10,6232	7,326344	18,70131	16,58143	10,1242	10,99801	11,68414	13,77155	12,79399	12,07864	11,00975	17,06772	21,1258	14,80714	10,70195	12,42547	9,469566	11,67268	22,76726	13,97781	10,14616	8,998744	17,44778	19,5834	12,76311	11,42345	14,97603	17,50898	16,01832	15,42199	10,77317	11,11309	9,448013	6,044085	15,52947	17,80504	10,91477	12,27129	11,65555	14,96609	15,21649	11,68939	13,5456	20,63702	11,04989	10,28998	13,2128	11,36004	9,2584	9,946879	10,08662	12,25174	15,86117	12,30956	10,87975	12,7285	15,26083	9,303645	17,93262	13,01068	15,13871	16,27452	8,676711	13,43577
2/27/2018 3:17:00 PM	5	2,314877	1,228932	1,080626	3,400476	15,9279	14,91124	9,039292	18,81279	10,1671	17,52224	10,87747	19,30737	13,68976	15,59523	12,73852	13,93602	4,121768	2,12996	2,595394	4,110922	14,43033	14,33625	16,57659	14,78518	18,92677	11,6954	12,33546	9,897629	19,36125	17,36917	10,64828	16,97634	14,89701	8,597755	19,78711	16,46275	12,10758	10,57257	11,3273	14,51896	13,74019	11,703	11,29918	17,44267	19,53857	15,48554	10,26276	12,96502	11,25207	12,29022	23,98942	13,83738	9,128469	9,443937	15,74029	19,48856	12,80573	11,89427	14,81999	18,56122	16,06819	15,1662	10,35947	11,4986	9,888719	6,1296	15,24998	18,36918	11,59773	12,44812	12,56915	17,77755	16,12836	20,88811	12,10316	20,72779	11,16241	10,90876	13,70469	11,29331	10,11025	10,37156	11,07234	12,53903	15,69684	12,14882	10,78477	13,27282	14,97486	9,945775	16,57631	14,1275	14,9502	16,75536	8,509132	12,71117
2/27/2018 4:17:00 PM	6	2,51043	0,6785339	1,218847	3,078581	13,50775	14,14235	9,687639	18,72914	11,77892	16,05866	10,92776	20,14831	15,15356	15,55579	12,0336	15,87595	3,30218	2,063439	2,430924	6,521261	13,40808	13,60093	15,902	15,43255	15,42468	12,03457	13,70026	10,66437	17,77534	15,90379	10,82739	16,16317	10,9462	7,224388	20,37847	19,26379	10,94144	11,42912	11,99243	13,6325	13,29548	13,59071	11,21733	16,79017	20,99677	16,02391	10,54853	13,61751	9,743313	12,63995	24,50169	14,7038	9,079217	8,951772	17,09176	32,91149	13,35026	11,7269	15,98205	18,30556	16,97537	15,80701	11,04491	12,61404	9,265585	6,275696	18,30184	18,18336	13,95136	12,78646	12,47106	16,06384	16,70673	12,59374	11,81884	21,40514	10,33847	11,13768	14,41334	11,07213	10,1729	11,29062	11,42863	12,33733	15,92901	12,83295	11,18535	14,22448	15,41874	11,79149	20,22788	14,05801	14,29025	18,37402	8,703858	12,2717
2/27/2018 5:17:00 PM	7	2,046861	1,074616	0,4467148	3,050881	13,54332	14,44138	9,391094	26,29269	11,53335	16,33434	10,72779	20,69069	14,38882	16,19743	12,04203	14,94073	3,607081	2,037743	2,616324	3,908668	15,60366	12,33968	17,75434	14,40346	15,37349	12,27461	11,74355	10,74436	17,29643	15,73932	12,14232	17,36427	10,72758	7,515059	21,85311	16,83673	11,28944	11,09513	11,70818	14,16121	13,63126	12,50359	11,9304	16,76358	22,13093	15,59115	11,05272	14,80051	10,02224	13,47238	29,81681	14,87532	8,551614	9,410645	16,19868	18,54111	13,15885	12,12181	15,68164	17,9005	16,36798	21,67137	10,95076	11,92681	10,05367	7,154274	18,08418	18,55825	11,70134	14,61608	12,04693	16,50904	15,20868	13,60901	12,26404	22,20007	10,86193	12,43217	13,7156	11,71281	10,65346	10,8086	11,32529	13,2979	17,10572	13,07167	12,10979	14,85922	15,83285	11,52948	19,19222	13,81431	13,52274	18,97588	8,488271	12,71614
2/27/2018 6:17:00 PM	8	2,054598	1,216153	0,6682417	3,296585	13,70455	13,84318	9,475368	17,21713	13,26032	16,57487	11,09983	20,82974	13,70842	16,99216	12,43092	15,76336	4,063537	1,894825	2,547524	3,635195	19,10201	12,80525	17,94264	18,6812	18,14372	12,63166	12,07553	12,92406	17,15455	18,29002	11,5598	16,97931	16,66902	10,39719	22,41021	16,82251	10,57513	11,41558	11,66073	15,28066	14,71416	14,90592	12,12796	16,41723	20,32383	16,31693	10,70575	14,4782	11,06004	12,20194	24,88471	15,07888	9,337909	9,73827	16,3132	18,72182	12,42809	11,0186	15,29019	18,4958	18,02346	25,68247	12,00362	11,71322	11,29946	7,36689	20,19646	19,41486	11,67737	16,00188	13,84899	16,45764	18,02581	12,83274	14,08288	22,20843	12,5364	11,82527	20,7407	11,17422	11,36846	10,57913	12,0738	14,03811	15,86794	13,78841	12,70385	14,57249	16,41226	10,57264	19,68895	17,20021	14,07542	16,73803	8,298175	13,30418
2/27/2018 7:17:00 PM	9	2,168297	0,9561507	0,6714882	2,769397	14,57028	13,73633	9,925121	17,28386	11,37454	18,16196	11,04222	21,07344	14,60268	17,21575	12,93504	15,48077	3,085765	4,274979	2,874668	3,336166	12,44826	13,36532	18,63623	15,18519	15,80784	13,13301	12,25989	11,11033	18,15498	17,29173	11,9561	16,43091	12,68443	7,560027	22,3298	17,9606	12,33062	10,58121	12,52963	14,59238	13,94839	14,40056	13,0716	17,28449	21,02992	15,95808	11,01003	14,09676	11,44328	14,90613	25,57678	15,05982	9,563301	10,32687	17,22784	18,37208	12,98519	12,13328	16,01031	18,9439	16,7604	16,04678	15,72392	14,4878	11,06944	7,843516	17,20926	20,68896	14,30724	14,40781	13,30729	16,28695	16,66259	17,75655	11,9934	24,43613	12,44377	11,9411	14,60468	11,53853	11,51677	11,02288	11,39955	14,45561	17,4227	14,02603	13,99343	15,11598	16,83963	11,0139	20,28784	15,53541	14,81446	17,10689	10,05236	13,66448
2/27/2018 8:17:00 PM	10	2,629103	0,7733755	0,8988864	2,9396	13,93623	14,00731	10,56394	17,886	11,60049	18,41871	11,84578	21,44182	14,11548	17,55437	14,22552	15,52139	3,659234	2,008662	2,484873	2,480659	13,24499	12,57274	20,1222	15,91146	19,83367	14,75381	14,86696	11,76634	17,31681	17,38962	13,2052	16,34174	15,59924	8,543601	22,6519	19,42411	11,31638	10,90054	14,17371	15,55261	13,86515	13,78702	12,4982	17,11145	22,22363	17,16478	11,51933	16,02985	11,8118	13,71581	25,78028	24,96498	9,603642	10,13912	22,62634	20,07833	13,25023	12,2621	16,79481	19,7487	18,08597	16,63579	13,59016	14,15506	12,1513	7,770502	20,14838	23,08681	12,22149	14,45637	16,32764	16,38947	17,27509	13,71553	12,87612	23,19221	13,06815	12,2018	15,34455	12,83723	11,80565	12,27972	14,78538	15,62831	17,88565	15,27741	14,10132	15,78401	18,61164	10,18388	20,539	15,66845	15,72951	16,73485	10,02563	12,55982
2/27/2018 9:17:00 PM	11	1,883427	0,8114362	0,7951343	2,646027	14,56413	13,04522	8,940098	17,23578	14,34164	19,63942	12,58911	22,66274	13,83807	17,17748	15,2169	15,21241	3,546433	1,349193	2,467465	2,177346	12,44011	13,54243	18,67015	19,92353	16,54164	14,90875	13,16313	13,62822	20,21248	17,92689	13,78267	17,68243	11,64111	8,197116	25,86794	19,501	11,68877	12,38851	12,26666	16,22665	13,91903	14,82551	13,61351	18,47701	28,47287	18,23131	11,21553	16,66038	11,6333	13,70627	27,38741	15,52698	10,18298	10,50757	18,14172	23,05918	13,32712	12,77485	18,09309	24,16708	19,11168	17,22003	14,18697	18,69827	13,11678	8,351155	18,15049	23,89133	12,16795	15,64683	13,92642	16,79169	20,58024	14,3406	13,59002	25,27436	13,62863	12,94091	14,96919	13,26647	10,76205	12,86824	12,67166	14,6205	19,28106	17,28946	14,79512	16,46801	18,94065	11,50026	21,08822	15,55157	14,8052	22,16332	10,08697	13,21722
2/27/2018 10:17:00 PM	12	2,255126	0,8329189	0,8034234	2,901332	14,25536	14,28866	9,052689	20,4349	13,07886	19,67438	12,59615	24,50769	15,02998	19,84838	14,48683	15,58722	2,754545	2,099152	2,929999	2,184944	12,73886	13,62083	19,2564	20,11702	20,3212	14,23243	13,05468	20,4445	18,75601	18,86625	12,92717	19,42073	16,05403	8,838624	25,89529	20,28487	12,09666	13,11443	15,12655	15,4311	14,34177	13,79794	13,30301	18,69909	25,81385	18,38169	11,8491	20,55088	11,83369	14,46059	27,65646	16,31749	10,23852	10,25033	18,82951	20,72778	13,12348	12,9653	17,40226	20,21814	19,1898	18,74454	13,32	17,19689	12,84303	8,123896	20,42489	23,75414	14,60392	14,62333	16,80855	18,40482	17,89104	14,38529	13,51217	26,04684	13,87503	13,167	15,63592	14,24092	12,42015	13,72907	13,70103	16,06211	19,5488	15,47524	14,32941	16,13057	19,28244	12,02628	21,71537	14,88395	16,19902	17,08009	10,49362	13,37119
2/27/2018 11:17:00 PM	13	3,009851	1,261674	0,77303	2,751989	13,97519	13,44096	9,364778	17,23289	12,63062	20,6717	14,02637	24,90882	15,33115	17,7808	15,45418	16,1966	3,417814	1,201923	3,312058	1,991117	11,91209	12,67269	18,70193	18,23559	28,33216	14,65745	12,92192	15,09602	20,6049	20,08973	13,5682	21,03925	17,60036	9,03176	25,70326	20,85364	12,24352	15,18139	14,45644	15,13546	15,54114	14,55695	14,70394	20,05132	24,15755	18,52654	12,75385	28,44171	12,68609	18,72044	30,76737	19,9169	11,02516	10,50653	18,91965	19,70546	14,45126	13,2617	18,55134	19,27733	19,26365	20,9194	14,74435	15,20674	14,64606	9,170121	32,19717	23,83669	13,84678	15,1854	14,68039	21,11075	33,09205	15,97971	14,40802	26,34277	27,57771	15,93522	17,57716	14,64551	13,01317	13,22675	14,5756	17,50953	20,50716	15,87927	15,36134	17,11946	20,72944	11,63261	23,99046	15,47041	19,1695	18,89147	10,58943	14,80942
2/28/2018 12:17:00 AM	14	1,814006	1,017352	1,210005	3,297828	13,64728	13,21611	10,49313	18,03727	13,51867	29,28935	13,33375	24,55405	17,35557	19,91787	16,33683	16,93427	3,622278	1,329368	2,828871	1,716816	13,11547	13,49152	18,89354	17,42927	21,30202	14,49381	14,76376	13,25397	21,32674	20,43974	16,18369	19,00337	15,30739	8,706412	26,29642	22,78218	12,70156	13,78703	13,4996	15,17822	15,45666	15,35091	14,56289	20,81814	25,06763	21,13968	12,81368	17,05114	15,60891	16,51076	32,97918	31,41199	10,81282	10,46467	24,39227	21,15302	15,79071	13,42652	19,76715	20,53403	19,97272	18,99501	14,49575	15,3335	14,83235	8,820527	27,99963	28,50443	15,30808	15,82539	15,32818	19,91649	18,53303	16,09265	19,33003	27,1502	14,66754	15,05899	17,73127	14,75264	14,07535	14,90716	13,68811	17,79268	24,04786	16,93109	15,16129	16,50372	22,44709	12,75448	22,25436	15,65076	18,50934	20,28791	11,15053	15,69656
2/28/2018 1:17:00 AM	15	1,998163	1,069366	0,9756991	2,822999	14,01304	14,54465	9,838985	18,23207	14,32568	21,32149	14,66567	24,69959	19,41541	19,63245	16,9791	18,07837	3,344247	1,22983	2,57626	1,893375	12,5632	13,03644	17,8172	18,11443	18,83448	14,88464	14,13399	13,26764	23,37112	20,78215	14,41444	20,32183	15,19189	9,839812	24,33287	21,09499	13,09834	14,57242	14,40173	15,97038	16,09085	14,95482	15,30338	20,93653	26,49046	21,55504	12,67918	20,06431	12,99493	15,7539	32,51982	17,63656	10,95629	11,9371	20,23286	23,14013	16,03524	13,93374	19,23049	23,31682	21,66819	19,45209	14,46563	15,14112	15,99594	8,444477	31,36315	28,39902	15,31948	16,27238	16,7307	21,37917	20,92651	14,61442	14,58396	26,87044	14,1666	14,68266	17,36592	16,38291	13,03002	15,95926	15,9308	19,18353	23,79428	18,06546	15,32259	18,09509	22,20622	13,23608	25,28232	17,58704	18,46216	22,35121	12,00928	15,85309
2/28/2018 2:17:00 AM	16	1,925426	0,7626686	1,233214	2,909068	16,31293	13,40462	9,536292	18,38307	13,92787	22,71794	14,89169	26,35645	18,02056	20,89391	18,90162	18,61517	4,290382	1,843156	3,704548	2,291943	13,28401	13,16002	17,21472	19,18421	20,63508	15,84121	14,27194	14,77177	37,79129	20,8618	15,49078	20,37957	18,38473	9,448497	32,87073	22,13452	13,52979	14,58561	14,53498	16,28799	16,86409	16,18182	15,75818	21,60443	34,52966	19,29625	12,68416	18,46416	13,13046	16,61189	33,47694	18,33706	11,70452	13,61648	20,59861	23,99155	15,66803	14,99779	19,74255	22,03733	20,79748	20,71058	17,37028	14,8233	19,72964	8,439364	27,18674	30,12579	17,99838	17,64644	16,13084	22,38961	23,48275	16,7403	14,97182	28,39274	14,39717	14,85308	19,30461	16,4984	14,72024	15,61263	16,46669	18,9973	22,47921	17,59243	16,42131	17,86686	22,75841	13,48302	25,21793	17,29567	22,36731	21,42034	11,64166	16,70894
2/28/2018 3:17:00 AM	17	2,401705	1,298561	0,8030781	2,86707	15,22381	12,89574	10,0572	18,78026	15,9337	27,34914	14,25847	27,07063	26,96252	21,22541	17,57301	22,29139	2,836401	1,356653	3,364418	2,351901	15,45321	14,30544	16,61286	17,98533	19,19658	15,38019	14,58734	14,84382	26,74376	21,21595	16,32018	22,81899	14,24569	8,791308	27,67698	29,34447	14,78676	15,26277	15,42268	16,02799	17,55519	17,70827	15,57471	21,32578	28,99121	20,12917	13,0859	21,26202	12,47907	16,97848	33,96621	25,1128	11,58419	11,64304	19,73965	29,7114	16,07213	17,13597	20,6594	21,9056	21,54061	23,57635	17,43507	16,90111	16,84778	9,680107	23,00695	34,89384	15,52836	17,08168	21,94712	22,36599	22,70405	16,2174	15,67114	29,23615	14,76721	14,80161	17,77078	16,85835	15,78063	15,91422	17,2677	19,02665	22,22473	17,71241	15,75335	18,89485	21,42214	13,00073	24,10699	18,75387	19,86233	22,54656	12,56749	19,44463
2/28/2018 4:17:00 AM	18	8,976501	0,1505167	4,633414	0,7487842	0,3386798	0	0,1101763	0,5614501	15,02128	24,70733	16,4888	27,15504	19,88347	23,02084	18,7835	22,00486	3,240081	1,641661	5,931006	0	16,90698	13,96158	17,11213	19,52351	19,11527	16,88384	13,98673	14,1829	37,92662	21,31991	15,35671	26,29794	15,29454	10,05119	31,33724	24,30164	15,29185	15,6536	15,64213	19,52123	18,20568	19,35586	16,39782	23,88041	28,06241	23,64197	14,05214	19,24956	14,14622	17,46042	34,99883	20,4463	12,78224	11,4774	20,83478	23,92538	16,03089	15,36956	22,22936	27,8967	23,26392	20,37978	18,61627	16,73796	16,34843	9,616904	27,11	30,71867	17,35038	17,79965	18,64176	23,33907	21,71965	16,32474	20,98392	31,56899	23,76368	15,12033	20,77448	17,73679	15,97708	16,70597	17,67663	21,57708	33,84298	20,81475	17,25568	19,62955	22,61999	13,22882	26,97668	18,63146	20,28777	23,17854	12,91259	17,2514
2/28/2018 5:17:00 AM	19	2,030698	0,9991849	0,9552527	2,688025	15,50882	13,46451	9,77799	20,88694	15,62182	25,80315	18,12176	28,31109	18,7623	23,70068	18,79566	21,40217	2,582615	0,9194021	3,637475	2,481004	27,34513	16,32557	19,67486	23,06408	19,55874	15,94551	14,64067	15,3603	25,35042	23,66158	15,88673	25,75203	15,10879	9,809073	31,82561	24,47813	14,94149	15,81862	15,48685	17,96661	19,47696	16,84205	16,60546	23,0656	31,9418	21,4611	17,33083	19,32858	13,4844	18,03942	35,12428	20,76585	12,46229	10,93495	26,24889	31,09541	16,97972	16,42842	23,48938	23,03748	23,42175	21,46511	19,74739	19,2995	17,42194	10,10327	29,62837	34,01207	29,73343	18,96358	17,35183	23,01931	22,35854	17,01896	15,13366	31,43485	16,76759	15,26042	21,62218	19,07031	14,70947	17,46083	18,98735	24,08198	26,80434	17,36261	17,10502	20,52608	25,49334	13,80498	25,52892	18,88186	20,31236	24,05794	13,86177	18,4223
2/28/2018 6:17:00 AM	20	3,78737	1,848199	0,9704493	3,092327	16,87016	14,60682	9,032453	19,02582	15,63909	26,86554	17,74322	30,76771	20,41038	24,41043	18,7996	24,39386	2,708333	2,103228	3,702476	2,987607	18,13502	15,57589	16,71668	21,98442	23,42396	17,41131	15,11115	15,45922	26,48859	23,99564	21,01908	24,68114	19,80556	12,36551	29,98142	25,3344	15,98516	15,88707	15,36928	18,87247	19,50873	17,57274	16,17443	23,74116	31,73368	21,35852	17,32337	18,76533	14,61359	28,23158	36,92287	21,27452	11,8473	11,97405	22,73403	30,94331	17,59519	15,74271	22,14364	23,49856	23,22295	20,24578	19,74608	16,68919	18,0828	9,944118	28,91136	35,01664	20,83748	18,64728	16,98476	25,3391	26,21	19,54817	21,91631	32,70751	18,18006	16,51208	25,55095	19,34178	15,94503	17,94478	20,01036	21,33034	28,11996	18,29617	17,44861	21,30809	23,35385	14,57173	26,87003	20,48015	20,68358	24,10374	13,58892	19,69075
2/28/2018 7:17:00 AM	21	1,550688	1,8406	1,128288	3,750691	16,7345	15,08296	9,404565	19,43565	19,41479	29,22566	16,69906	30,36473	23,61116	25,25634	18,78026	23,15049	3,266882	1,550619	3,964205	3,12804	13,71677	16,65306	21,68118	20,4863	22,29312	20,63426	16,65775	16,53079	27,16899	24,74263	15,25744	24,59839	16,37289	12,28283	30,68538	25,01941	19,26482	15,69304	15,95961	19,44145	18,57897	17,42657	17,59692	24,31214	32,58704	25,68247	14,83429	22,0088	15,50467	17,94153	37,43548	23,21694	12,89235	12,22549	24,75071	26,32377	18,07382	16,08553	22,91362	28,91254	26,02067	21,85138	20,97943	17,51402	18,0305	10,4005	38,81017	35,16772	23,96283	20,32611	25,31409	25,32507	24,62961	16,94705	18,09136	34,87684	20,37508	17,09487	21,55214	19,58167	16,84336	19,49492	21,28302	21,45198	24,03473	19,15506	18,40932	24,10595	25,67294	15,52201	34,82814	20,52353	22,07201	25,1195	14,21343	18,41049
2/28/2018 8:17:00 AM	22	1,898762	1,773527	1,106115	3,634574	16,37835	16,01321	9,906471	18,62311	17,71289	30,3105	19,88423	31,72372	17,71027	26,99809	23,15629	21,54143	3,644797	1,470698	4,615247	3,910601	16,464	16,70155	16,89206	24,53021	22,76588	18,9651	15,30014	17,15421	29,15167	24,88851	15,57029	27,50242	18,5387	9,801199	32,28055	24,47786	16,29746	15,67225	16,43436	20,30152	20,89944	18,95923	16,56471	27,99528	32,68409	25,52505	14,90309	22,9856	15,56511	22,4265	39,88678	23,08832	12,67338	13,31178	24,39068	26,25877	19,13482	16,91893	22,62288	23,46126	25,81482	21,48824	21,24337	22,05805	18,82129	10,58867	34,47219	37,10379	21,49053	23,39827	17,73175	28,35275	25,4836	20,53582	17,94789	35,35975	18,58525	17,46519	25,36597	21,50772	16,84261	22,38817	21,93192	22,04873	26,32419	19,80797	19,89825	21,8949	25,07605	17,64768	29,62906	21,79756	21,37862	25,93087	14,90571	22,41172
2/28/2018 9:17:00 AM	23	1,858076	1,091816	1,583499	3,64839	15,35153	14,61138	9,529662	21,80357	19,96809	32,21603	18,62497	28,52861	18,91633	28,7978	19,7934	23,18827	3,372431	1,691258	4,066023	14,26538	15,95587	17,70377	17,04085	19,39248	24,4331	19,48538	15,58045	22,1178	28,45221	25,52187	16,47622	27,97911	17,99065	13,46209	33,90459	26,70307	16,96501	16,64539	17,77837	20,59834	19,96215	17,9968	16,79909	26,45164	46,79681	24,61117	16,85179	21,47663	15,90966	19,17682	41,21505	24,89286	12,61432	12,05101	33,96829	25,40844	19,87062	17,56569	23,49822	23,84097	31,06536	27,3805	25,84867	18,68141	19,35462	12,36413	35,04407	37,82956	18,55134	21,73761	19,63942	28,42687	25,16682	18,36663	19,9741	42,62579	18,33541	17,99251	22,92074	22,65618	17,38581	27,33815	23,9718	24,94702	28,15311	20,36866	20,59861	22,59305	26,07876	16,94532	28,14303	21,19474	22,51686	25,58342	14,47205	21,40708
2/28/2018 10:17:00 AM	24	1,153155	1,814835	1,370952	3,547469	16,04243	14,71465	10,12489	17,98402	17,46077	31,14846	18,34784	31,39831	20,01561	27,78846	20,4769	23,21915	2,858297	2,320057	3,963031	3,899273	15,17131	25,76709	16,72973	24,68107	24,27657	20,73435	15,65007	19,49651	30,02307	25,12012	16,54689	25,05616	21,77201	10,52595	33,63326	27,59443	16,51063	16,79059	17,37815	24,22013	21,21097	19,94253	17,48515	28,06712	33,04529	25,27334	15,37446	21,75751	16,33448	19,54638	41,03876	26,06467	14,05207	13,28298	28,22343	32,80131	22,23123	18,13937	24,64709	25,94337	28,80429	26,81504	24,62789	20,68019	20,59695	12,61384	38,3725	42,35066	19,72611	22,56721	19,0308	28,54484	25,33343	19,10858	21,34076	38,83007	21,97468	18,5769	24,5566	21,94449	18,74461	24,19305	24,62084	24,99993	26,84668	21,8902	22,7035	22,94906	26,34774	17,31405	28,02546	22,86009	27,17258	29,38633	15,35333	22,03484
2/28/2018 11:17:00 AM	25	4,601708	1,256839	2,07456	3,552304	19,11251	13,7737	9,684737	18,13398	18,26453	32,7665	19,90709	30,13339	19,56765	27,86127	21,36874	24,98992	3,32615	2,283861	4,405117	4,523652	14,51812	18,09792	18,18275	19,31338	23,50361	19,46397	18,95965	20,73794	27,77637	25,98385	17,29457	25,61021	19,11064	10,35913	34,38916	26,88115	16,34263	18,24913	18,07948	20,96859	22,8201	25,56477	18,20651	27,72864	34,2401	28,46873	17,47569	22,71531	16,83031	21,60229	42,06724	25,21649	13,37858	12,93408	28,06753	32,45192	19,78434	20,34075	24,72252	26,22272	28,82454	28,79683	24,17551	20,76149	20,79928	11,65796	33,6745	42,43113	33,57248	25,03599	23,55279	31,89531	26,77519	19,69703	20,93543	36,49999	20,10244	18,99101	23,85935	21,72048	18,11519	24,59225	25,53665	25,56394	27,99175	21,57141	20,63847	24,19589	28,6153	17,57142	28,93126	24,0261	25,7264	27,55022	16,65265	22,95445
2/28/2018 12:17:00 PM	26	1,141136	2,146607	1,328816	3,61551	15,84397	14,01359	9,361599	16,43823	22,32938	31,7765	19,0882	32,44653	23,66372	29,89549	22,40723	25,86359	3,952047	2,267214	3,889189	4,192225	14,47108	21,05065	19,49885	23,98486	23,75359	21,02592	16,99733	21,43436	29,55322	25,57527	18,08569	25,60207	18,60619	10,70223	36,86775	27,49122	17,9061	18,58215	21,77933	21,50385	22,04472	20,00663	17,6997	27,33719	34,59059	28,43142	17,54207	23,73494	17,24677	27,07967	48,88304	39,7324	14,01884	13,70565	26,61479	29,69282	24,15064	21,28592	25,69456	25,8256	29,39006	26,61893	25,97943	21,67385	32,80124	12,52832	45,02632	40,08282	25,3507	22,93594	24,60323	29,64578	31,71502	20,42406	20,30048	39,23271	23,58229	19,19499	24,42087	22,22991	18,95005	24,84575	24,94467	27,04776	33,59016	22,55975	20,90034	25,42903	29,56786	18,70717	30,54473	24,13683	25,30172	28,76478	16,35776	25,50391
2/28/2018 1:17:00 PM	27	1,231004	2,803382	1,397408	3,894161	14,40215	16,33193	11,77691	16,03918	20,34006	39,11673	21,56913	36,10459	20,02342	28,51812	23,81507	25,28798	4,096762	2,31985	5,105273	4,125497	17,52217	17,90444	20,99635	20,37432	23,83918	22,06973	17,16982	21,50392	28,96579	27,57349	21,01196	26,35824	21,43803	11,67192	44,78089	29,83968	19,61463	19,47875	21,66418	21,58288	22,70944	22,27551	20,41922	29,38198	35,60794	36,49266	17,63173	24,55999	18,21003	21,61258	51,67234	26,16455	14,32154	13,21273	28,27344	33,33085	19,72473	25,04435	26,30339	29,45914	31,5759	28,5329	24,68398	23,54457	22,58476	12,46353	39,3415	41,93793	20,2589	25,10811	25,55358	29,9073	26,99726	19,75126	22,09217	39,95261	20,72205	19,7753	23,49753	23,02443	19,08509	25,05637	25,5696	27,15144	30,93411	23,29603	22,98201	27,12816	29,77881	19,23913	30,13608	25,61133	25,15494	28,59652	16,682	24,86267
2/28/2018 2:17:00 PM	28	1,580598	1,976749	1,487276	3,230894	15,10983	13,78316	9,079493	16,91541	22,05163	32,53848	21,22389	35,3362	22,26929	30,05871	27,35915	28,60459	4,175025	2,19724	4,505554	4,294044	15,27023	17,20374	17,11193	22,66143	27,6644	22,87867	17,64845	21,30312	31,13886	25,8955	18,39378	32,81126	22,28566	13,39882	38,00329	30,90718	18,5503	18,13619	19,80825	23,21121	23,92041	19,62982	18,28457	29,2499	37,30127	30,12945	17,74584	26,58792	18,29707	21,01127	60,15004	26,56892	15,14575	13,54657	33,69101	29,4219	22,55119	19,74946	26,63234	28,50015	36,0722	25,92099	24,67154	31,61251	23,91281	13,96904	40,30304	44,75982	21,16649	25,38469	23,44551	31,67848	29,17075	20,61126	22,3825	43,58415	20,78636	20,23852	29,25951	23,28712	18,76554	26,36315	27,63635	29,77564	31,27045	24,94985	23,06656	27,12754	33,50243	20,64821	34,35559	25,18043	25,7273	29,87034	16,65043	26,50725
2/28/2018 3:17:00 PM	29	2,290976	1,652161	1,53259	3,124171	14,01449	0	0,1760058	7,282618	22,23019	33,61827	21,81456	36,10128	24,2153	30,0947	24,73917	29,41644	4,706081	2,153031	4,068786	4,396551	17,2449	16,7068	20,35422	20,67764	29,4313	25,69788	19,71347	23,22205	30,58673	27,80255	22,65501	30,37494	21,11551	12,00914	42,49509	35,90158	19,57049	19,3464	22,28414	22,12955	23,85859	22,23952	18,51797	28,69978	35,19694	28,79573	19,75299	25,57195	18,52778	22,47859	47,54781	28,7788	15,32977	13,81914	32,63256	31,93834	22,64699	21,23508	27,45828	27,91487	38,15595	35,1298	25,08331	22,26031	24,03563	14,36222	36,6532	44,28955	23,32891	26,747	24,09372	35,73994	31,68925	20,91629	25,05416	42,67262	21,27142	21,48161	35,89592	23,19297	20,21918	25,58217	28,08659	29,98508	33,383	25,36078	24,3493	28,71318	32,12264	20,41584	33,83559	26,84115	26,32626	32,84849	17,99106	26,61279
2/28/2018 4:17:00 PM	30	1,31355	0,9786694	0,9404703	4,009933	14,2452	13,80733	9,296459	17,24608	20,23666	35,89336	20,57174	36,16711	27,08665	29,97769	24,79519	30,74574	2,924127	1,880595	3,872265	3,790341	16,69913	17,06765	19,94142	19,92933	27,42236	23,55071	17,99086	24,29425	31,67592	27,97987	18,36069	28,64045	22,26369	12,30852	41,90718	32,09757	19,83505	19,48635	19,92498	24,17585	25,33315	23,63651	19,61483	29,47336	35,92389	31,36722	23,54595	25,7713	19,88161	25,24328	54,30772	31,9324	15,84197	16,0941	30,55199	31,56968	24,26938	23,44289	27,0805	32,6702	43,3803	40,73877	26,08802	23,991	28,48931	15,44727	42,7055	46,86471	45,5019	26,62971	26,36108	31,92377	29,14885	22,1692	22,3289	45,42157	23,61758	23,5836	28,84926	23,54339	21,74445	26,69748	30,23472	30,87119	32,58117	26,26955	26,77864	29,23346	32,52418	22,71717	34,02921	27,73825	28,25314	29,64612	18,54243	28,66449
2/28/2018 5:17:00 PM	31	1,590476	0,5869391	1,420272	4,457063	14,24956	14,5736	8,712147	16,8471	21,56409	35,65643	21,66508	40,22995	23,97215	31,91217	25,73829	31,63607	2,902022	1,791694	3,531237	3,810165	14,65193	20,72074	17,60817	20,24045	27,06268	25,97391	18,6832	24,2345	30,78671	31,15205	19,6158	29,75009	25,21739	13,08176	41,53211	35,28936	21,57901	20,96934	20,16489	23,98866	26,72103	22,37953	18,84498	31,06239	49,01305	32,52383	22,48135	28,72838	19,6332	23,55659	49,1264	29,89811	16,20772	15,26719	36,44632	31,55331	24,04862	21,1057	27,00915	30,81385	39,50203	27,73727	29,58396	23,55141	23,06891	15,45528	42,31881	49,33923	24,24314	27,07981	29,2986	36,04367	31,75536	22,49669	24,20783	46,87991	30,32645	22,02635	28,4183	29,18898	20,67653	30,84211	34,62706	32,94851	31,21919	28,62401	25,2982	29,32617	34,048	20,53299	34,89804	30,14803	27,61729	33,76679	19,03687	27,88379
2/28/2018 6:17:00 PM	32	1,404316	1,16179	1,423105	3,888912	13,56971	13,33437	9,691092	16,25401	28,79007	35,94696	23,34881	43,50257	28,13502	32,91149	26,67675	31,71861	3,27379	1,536251	4,117208	3,877031	14,00074	27,46062	26,53459	23,98949	28,32546	25,71604	20,6891	24,93051	33,89824	27,8315	21,1142	31,48513	25,128	13,19159	45,82601	33,55362	21,73256	21,14321	21,71094	25,82566	27,29747	30,09381	19,48863	36,38049	40,61996	33,0915	22,17251	28,98058	19,32582	24,86005	52,326	30,35699	16,06405	15,88984	31,58377	32,32075	25,83997	24,80742	26,78437	29,56517	45,18678	28,86819	29,79263	26,17367	25,25697	18,59803	49,39275	53,90735	25,49334	28,15954	32,30217	37,01813	29,82164	23,13944	25,63232	47,38955	26,51318	22,6291	35,39442	27,29326	22,22508	29,51274	31,34105	34,79837	36,24807	27,86956	25,81745	29,74283	36,32613	24,32029	36,54019	31,14017	34,18925	32,32413	19,60053	30,42696
2/28/2018 7:17:00 PM	33	1,363492	1,12739	1,056863	3,739432	14,68854	14,27926	14,29266	16,31977	22,33809	38,69695	23,54713	40,46592	26,43029	36,80441	29,03383	31,14369	3,881521	1,700514	3,494557	5,285491	13,71926	19,0605	17,11926	23,71298	30,50233	26,87003	18,79856	26,82768	34,89714	30,20281	23,40538	35,26145	27,26231	14,02575	42,8603	37,49593	22,19213	20,95518	22,41117	25,67729	27,3575	25,75121	21,46062	34,37845	50,15107	34,51971	23,79649	32,21693	21,95326	25,07923	56,57231	31,40156	16,85538	14,8309	33,98334	34,33155	26,1162	22,60223	27,76422	31,37337	41,63704	33,11277	28,03769	25,2464	25,19852	15,56725	44,97603	52,82377	26,28323	31,66404	33,75988	37,414	39,82476	23,98313	26,74258	47,72512	24,09607	22,35398	29,39344	26,16884	22,28725	30,36845	32,87964	32,62275	35,34117	29,80708	27,64734	30,73	35,31982	22,05743	36,40943	39,16128	31,33102	33,77645	18,84201	39,33086
2/28/2018 8:17:00 PM	34	1,433466	1,213873	0,8354057	3,815415	14,41672	12,77893	10,25019	15,92907	24,57484	35,27036	26,49591	42,12008	43,44849	36,0465	27,54276	35,5035	3,944311	2,057568	3,439434	5,455626	13,8655	19,36222	21,57535	19,93376	35,20322	30,94303	20,93101	28,2197	37,10268	30,67391	22,21499	34,2747	28,01123	14,52117	56,2306	37,33105	23,49414	20,82947	21,73941	26,40466	27,47189	28,57012	21,32032	36,00727	42,06882	39,06741	22,99783	29,55025	20,96126	26,9094	53,31475	32,63118	16,40977	15,89557	34,40829	39,64709	26,20441	23,85181	30,22491	31,48817	56,8359	29,40132	30,19866	27,68298	23,84512	16,34933	51,14729	55,85731	26,01942	31,24675	41,69741	40,79264	36,65141	27,34562	34,40215	48,91751	24,20404	24,33487	30,21075	28,3026	25,2886	32,22176	31,35327	33,05213	38,41582	37,22929	27,61101	31,73982	41,22617	30,21179	38,28083	30,88901	31,35534	44,75057	18,96131	34,81101
2/28/2018 9:17:00 PM	35	1,088431	0,599511	0,9849553	4,218336	17,09217	12,41269	9,973337	15,34676	24,42163	36,04477	26,41281	42,67994	27,08492	33,24802	27,9523	32,90395	4,123356	2,482938	4,340877	9,608337	14,87407	17,08692	22,58572	28,23366	36,59946	28,89361	21,09472	27,77023	42,73658	30,0418	22,95521	34,6368	28,62745	15,35733	46,49556	42,39452	22,26106	22,02987	22,52279	27,78356	28,96179	27,28062	21,38864	37,95335	42,0774	36,69534	24,18373	30,48616	22,54787	32,07581	65,66154	32,84296	17,81685	16,70197	33,46492	35,63971	25,83202	22,40005	29,26689	34,93852	42,48888	32,16609	32,08064	26,97039	27,0528	15,85931	55,86684	56,46462	27,68561	30,25241	29,31684	41,59538	34,39841	26,34408	28,82419	49,38087	28,5349	26,59227	37,30576	29,8577	25,79383	31,43879	34,6493	36,80655	35,73359	39,0567	27,68112	32,79351	39,90585	22,08644	40,55855	29,49616	31,11289	33,07347	20,74015	42,42202
2/28/2018 10:17:00 PM	36	1,437058	1,188177	7,20097	7,074146	13,82585	12,72657	12,06897	15,1537	25,99214	45,59122	25,68606	44,50383	27,36496	37,61605	30,06203	32,56424	3,40462	2,0088	3,661652	5,003799	14,43061	17,028	21,64891	21,53183	31,14743	29,08765	20,32114	29,4197	35,90026	31,84668	25,58204	40,93177	30,73808	15,03944	44,47095	38,50727	22,43217	23,83061	24,36643	28,05751	29,88602	25,14748	21,03994	36,57515	43,06642	37,75986	25,99615	31,26796	24,65062	31,79853	66,71468	34,27028	18,07444	17,04265	33,49794	38,67104	28,59057	25,42655	31,62515	33,77611	46,08574	37,63338	34,38888	30,64959	27,85782	19,4074	54,80313	60,72564	37,85678	32,15876	39,12992	40,64539	37,22314	26,32529	38,17115	51,11275	25,29157	27,86327	32,13776	29,45354	25,47041	31,87472	34,31856	36,84378	41,1839	31,42289	29,48642	35,43394	41,42041	25,48727	37,95225	31,70888	36,18334	36,09741	19,39621	34,33086
2/28/2018 11:17:00 PM	37	1,499917	1,292067	0,8990937	4,323401	15,74188	11,57763	9,252874	15,38476	24,95731	44,14864	28,28069	44,96111	31,14272	37,84297	30,28294	33,90245	4,288655	2,163462	3,686381	5,393734	14,14194	26,33932	19,2794	22,37173	33,30943	29,40899	20,47	31,30623	39,81605	32,62621	27,47375	37,90645	28,89368	15,3592	45,14389	38,90314	23,12176	24,16411	28,52081	28,48185	29,74442	27,69735	24,03356	36,17195	46,87411	38,26184	23,86854	37,50573	30,97383	31,55691	56,80869	35,50115	18,68797	16,90926	33,92836	41,27584	28,299	23,6591	32,02655	33,24195	50,99331	34,71437	34,90765	31,37344	30,98979	16,26741	55,33177	58,77811	29,8928	40,53727	35,7541	43,81845	42,38395	27,39093	31,62501	52,64851	26,43616	26,22934	37,62331	32,78674	26,38145	33,19753	36,25165	38,37561	40,06245	32,12078	33,74137	36,08021	41,65051	25,27202	40,3842	34,30779	34,95787	38,78171	20,18533	36,60553
3/1/2018 12:17:00 AM	38	1,728006	2,083195	1,257806	4,786554	10,75652	11,64249	9,322916	15,43373	39,69841	43,77618	25,96748	44,81253	28,99839	37,01067	31,46047	33,60812	2,903404	2,320195	3,687349	5,013746	14,27187	19,9044	22,79219	21,11896	34,12267	30,96437	23,26447	30,91747	44,77385	34,60323	27,46726	38,97947	29,2356	15,96962	64,8003	39,62754	22,42996	27,16388	29,10298	28,83082	31,58073	30,3927	23,364	36,98103	48,01897	37,50815	25,62666	32,48039	24,25177	30,04179	60,18776	47,22618	19,45168	22,43783	32,86023	40,89613	28,26944	25,29834	31,81318	34,7373	61,13008	33,67691	45,75894	31,18355	30,77123	17,27758	57,78784	60,0697	34,11576	33,32214	35,44299	45,21752	37,43569	30,58252	36,10749	54,9256	26,87832	25,88853	34,94571	31,73595	29,26862	32,73072	37,27226	38,79069	49,2077	33,13515	29,1684	37,17479	39,26841	24,57808	41,16835	33,0964	45,53175	38,73204	21,18514	37,46719
3/1/2018 1:17:00 AM	39	1,835627	1,784649	1,674542	4,727633	10,82256	12,25305	8,443994	14,78614	27,31764	45,73062	27,10447	45,01001	30,26636	35,91457	32,94258	34,61628	2,976142	2,536886	3,500083	4,947018	15,8839	17,38941	21,25539	23,78696	31,15322	31,20628	22,77997	31,08981	40,50267	34,68584	26,7535	42,93097	37,67531	17,33802	56,58094	45,37046	24,43848	25,10804	24,04889	29,77115	33,49173	31,4182	23,2378	49,08377	46,26091	39,33494	26,21339	33,96828	26,84924	31,89524	56,30036	42,60851	20,21261	16,75716	37,37359	46,37123	34,11458	26,2453	34,76928	35,13643	48,75159	38,09799	32,4752	35,03999	27,18225	19,87131	55,54191	62,09577	31,31183	34,20549	36,48741	46,53826	38,48288	28,09219	32,72325	54,895	28,42617	28,99239	35,82795	31,52914	27,1044	35,0728	37,37318	40,5037	41,99181	32,94216	31,54724	40,52346	39,92892	25,84597	39,17344	36,02302	41,47477	38,7987	22,30044	34,5032
3/1/2018 2:17:00 AM	40	1,053064	1,288613	1,21933	4,506866	9,394895	12,36219	8,765958	13,42403	31,3648	50,98966	28,18171	43,58456	31,9284	37,31343	32,03049	36,05672	2,978351	2,236337	3,870054	5,124337	15,07308	18,51908	27,38678	22,10696	34,45333	30,13905	26,09417	34,60613	42,38271	36,87459	26,05528	40,78733	32,4109	16,7325	52,76918	49,93962	25,05526	25,34282	32,0729	31,0704	34,78683	29,97292	24,19091	38,03493	50,25434	36,61244	26,27197	35,13684	24,25032	29,19105	57,80387	39,72017	20,74209	17,91411	36,62018	44,99088	30,13822	26,11233	34,79147	35,77379	48,1775	36,22506	33,04646	31,36653	29,2725	18,89623	57,04894	63,19532	36,63289	36,90788	33,95716	45,89516	40,53382	28,63374	35,58625	54,9627	30,41653	28,5063	37,84103	31,88964	29,1791	37,65757	40,47242	40,95228	45,02998	35,01064	33,40082	39,09393	46,54862	26,63572	41,2728	37,27474	39,25032	40,64088	22,21037	37,61881
3/1/2018 3:17:00 AM	41	1,234872	1,286749	1,622251	5,339578	10,74533	13,06822	9,232978	14,23139	29,25406	47,06116	29,11776	48,86018	33,29776	37,34154	33,27262	41,37572	3,464302	2,338569	3,704962	6,07061	18,47515	17,32213	24,40739	22,78757	32,48584	31,61713	24,93355	37,28622	40,31838	35,87091	32,00016	41,82285	32,29256	20,36272	51,18831	43,19442	29,34999	26,48962	34,85667	33,39011	35,04269	39,41976	23,91834	41,41744	50,87506	44,47682	28,14676	38,90604	25,68427	30,60159	63,67229	41,0836	21,27383	18,27904	43,48227	39,25108	31,96749	26,2232	34,98701	35,10119	47,81118	39,42992	36,94297	32,59678	42,23972	20,6373	56,73505	67,42015	36,3941	37,18626	44,81067	45,85606	42,71938	30,01568	39,17772	57,43803	30,9366	29,29598	36,83942	35,74837	27,67794	36,97212	43,07153	40,58625	45,55137	37,03091	33,11857	40,50639	44,94688	25,64047	42,49952	36,97799	38,87392	41,31383	22,14101	38,773
3/1/2018 4:17:00 AM	42	1,172635	1,569615	1,404592	4,783239	9,469566	12,56251	11,68456	13,09889	31,86623	46,60235	32,16692	46,09499	32,87273	39,19119	32,90044	41,2614	2,908516	2,070969	3,985066	5,827186	14,61518	17,05011	22,75917	23,31061	35,59343	32,45393	27,09583	34,02803	43,33693	36,74375	29,09517	43,70027	29,94778	17,41587	60,4206	46,02185	27,04189	26,05645	31,45537	33,26143	35,5149	39,18747	24,59542	43,55963	54,49969	46,48631	27,48204	39,55868	24,60585	34,29349	60,46033	41,5299	22,05453	18,40662	35,51876	44,78732	32,46077	25,96465	36,28558	38,10794	48,04929	37,42567	35,34448	34,35	42,58158	20,90489	67,24123	65,22747	32,6271	38,32621	36,09499	50,71909	45,6507	34,65683	38,91302	57,98865	31,86823	30,02756	38,32456	38,65281	29,72025	38,29382	50,21096	45,68454	46,90836	39,8499	29,75851	39,08861	48,48903	28,30467	52,29533	36,67033	47,46139	43,55687	22,10551	41,95741
3/1/2018 5:17:00 AM	43	0,9644396	1,871132	1,224097	5,305524	8,81797	11,8797	11,40508	13,98438	29,48297	49,46011	33,33679	49,2879	38,93886	39,45534	32,43085	40,69566	3,309226	2,221762	3,851542	6,997611	16,42649	18,83192	22,2295	22,13197	37,11414	44,04012	23,72852	36,48542	45,67025	37,35736	31,46033	46,01645	39,00241	18,99957	65,50073	45,16924	26,52762	26,38132	28,15795	32,62655	56,01003	32,41587	24,68412	46,336	55,17428	43,10373	29,05041	40,25986	33,15774	31,04533	68,02547	41,8138	22,66592	19,04316	40,96707	44,49712	34,09455	27,39901	38,19283	38,10138	51,46635	46,61728	36,74859	38,1918	36,95609	23,65212	66,79556	67,24428	36,02716	39,79747	41,50496	50,45182	43,32988	35,36893	45,50792	58,77023	32,05571	31,92122	40,12669	36,36383	30,77835	43,58373	43,09813	51,47139	48,73909	40,19044	35,19321	41,73346	55,90538	30,08572	56,12864	41,15627	40,39559	43,96821	23,06815	38,07499
3/1/2018 6:17:00 AM	44	1,926393	1,63724	1,483132	5,049183	9,900324	12,44571	8,520185	13,62919	35,72771	50,11322	32,45558	47,8507	42,47086	40,56974	37,24311	36,28668	2,897187	2,163254	3,591125	4,903778	15,95401	17,76628	21,21546	23,81887	39,30427	42,89774	24,08819	40,92017	45,93467	38,78675	29,20895	44,1552	31,9771	17,70847	54,82495	44,91725	28,30335	28,41063	31,04014	33,39122	34,65821	35,39228	33,07113	47,12174	58,85651	43,71837	28,44862	41,66943	29,00945	33,06774	66,95139	43,09116	22,58386	20,57603	43,639	43,47439	34,11299	36,6389	36,62129	39,74808	55,72531	46,16262	39,22021	39,81384	30,62611	24,19153	63,50754	71,18783	37,11028	40,2638	38,75725	51,39437	44,02334	32,83965	45,55668	59,75001	32,43776	30,56034	43,67471	36,82215	31,52472	39,90896	43,98003	49,31885	47,17044	41,94981	33,06	42,03913	60,38745	31,01079	45,61381	42,77506	41,2728	53,52281	23,58705	41,44963
3/1/2018 7:17:00 AM	45	1,597038	1,406595	1,212561	4,937555	7,544208	12,18522	9,528765	13,44765	31,29525	50,6076	33,42755	48,85755	37,19192	41,42801	34,23553	38,4534	2,795715	2,059157	4,187182	4,897975	16,95699	17,44854	23,723	21,53777	40,59606	36,66536	28,38783	40,71189	45,02508	38,45677	27,01937	43,09129	38,7489	20,73828	58,26412	44,47371	32,92993	27,75462	32,54642	34,35152	36,62205	33,14372	25,89543	49,00047	57,13452	44,50183	29,44774	37,39632	30,54909	32,08499	67,19551	45,00477	25,68482	21,94014	40,54362	43,12901	37,33477	29,73219	41,29235	46,98635	52,07532	49,41644	47,47583	39,16791	31,72158	19,06464	70,99538	72,3948	40,21234	43,22799	46,0014	56,682	57,81043	38,47425	44,14049	66,55277	36,40846	33,2454	52,53475	38,70869	33,46265	41,16945	44,69731	48,04115	48,1967	41,12234	33,5521	41,10266	49,7652	30,72198	50,98655	42,85292	42,63878	49,96173	23,21107	42,04569
3/1/2018 8:17:00 AM	46	1,983795	1,294692	1,223682	5,191203	7,94112	14,05062	8,571921	14,50431	31,42953	48,56066	36,97606	50,3333	35,55455	44,83953	34,22269	39,16729	2,837229	2,109444	3,775213	5,672109	15,22215	16,60001	21,58785	21,55732	43,08998	38,97146	29,32375	39,60495	45,75238	39,04641	33,29113	52,70288	47,62324	19,4601	59,92746	46,20993	28,15118	27,14004	30,56581	36,23204	37,94748	34,08143	29,89583	47,29768	57,15614	43,49256	32,626	47,66827	27,42464	38,64334	72,00307	45,12973	23,0028	20,4845	50,29903	47,19551	38,91779	31,33704	40,29447	43,02504	53,94908	51,33586	39,56261	37,84635	31,48072	19,5861	68,47867	69,96988	40,13097	43,52654	43,89375	58,47176	47,03022	38,5331	41,86063	63,37651	35,99076	32,25043	43,77736	42,2074	34,91262	41,46766	48,12224	48,87427	51,3262	40,9366	40,19908	42,90589	49,43648	34,33687	50,86062	43,94721	45,94932	45,21593	23,6267	45,28598
3/1/2018 9:17:00 AM	47	1,302291	1,309682	1,750939	5,492167	7,987815	12,31688	9,252253	13,00412	38,69004	50,7626	34,15665	52,68575	34,54679	42,74515	39,11914	38,08439	3,298381	2,424984	4,177581	5,223668	15,5294	16,95457	21,57369	30,19265	53,12922	40,0297	26,66177	40,30766	57,23082	42,19897	38,70586	50,57029	52,45351	19,14719	61,62929	52,28511	30,79894	40,46758	32,90886	49,0683	38,33617	33,72589	27,64493	49,90523	62,46919	47,10053	33,65446	41,76344	41,94587	32,21285	66,00734	47,33953	23,5367	20,61802	50,48042	48,20837	39,40519	31,56616	44,71997	46,77491	58,4567	46,61873	40,42958	39,24327	32,62897	22,37884	68,36359	70,95795	41,47829	44,46224	43,30163	61,1783	58,52253	43,23027	45,56021	64,4994	37,52245	32,69722	48,28975	38,52902	32,51347	43,07409	49,65027	53,3962	51,55816	45,4682	39,13676	43,66566	50,00912	33,05993	48,48661	49,81543	44,0386	44,57601	31,42269	48,00625
3/1/2018 10:17:00 AM	48	1,380692	0,4034041	1,31431	4,639906	8,706552	11,24157	7,929651	12,17148	32,47299	52,49648	34,41755	59,76632	34,85853	46,71426	36,87196	40,88549	3,306463	2,308245	3,460088	4,944324	17,29657	18,28318	26,13416	22,88441	44,47765	41,45364	26,59952	45,51552	47,23164	40,92113	31,18224	51,87749	48,02229	20,37764	72,54061	47,59429	29,50694	29,86806	30,88881	38,88705	39,95565	35,80128	28,82502	48,67133	61,60056	47,64748	32,61356	42,02254	37,11939	34,24244	70,74692	47,15565	24,31083	21,72124	49,47924	45,67149	39,86993	33,67574	43,16306	46,95327	58,6111	42,90181	43,31621	44,62561	42,65556	19,13254	71,69147	73,80968	43,32574	44,40084	55,27955	61,35327	50,08675	38,14917	45,39159	64,09062	33,89313	33,80878	44,72135	40,10763	35,50563	52,65038	47,82749	51,86113	52,1596	44,98687	41,50116	49,24272	59,58223	35,09996	47,84483	45,12558	45,256	46,68774	25,04635	49,49947
3/1/2018 11:17:00 AM	49	1,403211	0,7263346	1,314932	4,752017	7,61895	11,75709	12,07491	18,21335	33,56874	56,71247	34,88202	53,84996	36,97923	49,39938	37,41545	40,50094	3,2588	2,39611	5,013539	4,184419	15,3757	15,78981	21,42614	31,29027	44,71196	41,92791	31,82327	45,67218	52,2849	43,00585	31,7287	53,32677	44,46238	27,32421	69,50887	47,16333	28,0283	29,46743	35,14665	38,82764	44,5443	34,46273	27,80227	53,81535	63,10732	47,12837	33,82475	46,16787	43,74717	35,47932	69,08185	48,03934	26,91548	21,63952	47,96799	50,72543	40,76412	33,32449	45,07882	45,80439	58,6486	49,13102	42,51105	42,69514	32,67967	24,36395	73,91868	76,24474	48,23	46,23922	47,6244	65,69981	53,02387	39,07024	46,67012	66,6427	35,46772	35,14023	55,25807	39,24507	43,20044	47,9119	60,08773	55,96444	52,23738	45,92113	42,131	46,73049	58,80063	33,98161	56,73339	47,7553	46,45053	48,26833	24,48469	50,24852
3/1/2018 12:17:00 PM	50	1,035588	0,1735881	1,390224	4,751119	6,980202	10,52256	7,795299	11,28378	36,34104	53,5123	36,90788	54,07404	40,52008	50,79665	39,74643	41,68553	3,174597	2,74971	3,539387	4,244723	13,97837	15,8649	21,41937	23,30798	47,37546	42,71096	33,68555	42,11256	51,62018	41,79805	32,6365	55,62204	38,69592	20,21289	70,50896	48,09267	29,30448	30,42648	44,33197	39,87325	40,17925	34,82807	28,92835	50,28259	59,61193	52,44599	34,83221	45,06465	27,74246	32,03801	72,03822	46,93931	25,9022	22,52224	56,04181	48,88891	40,54439	39,75064	46,552	48,77356	57,50235	44,16232	41,47699	45,68647	36,26098	23,274	70,60082	75,18665	51,00781	45,17408	47,03498	65,40292	55,54073	41,13154	49,25093	71,55781	41,66315	33,29694	45,7501	39,34883	39,43814	43,52102	53,32125	54,80369	54,70062	54,47848	42,07726	48,96586	55,54024	35,68834	58,71146	47,36137	43,67527	45,46558	25,57568	46,4868
3/1/2018 1:17:00 PM	51	0,9398487	0,5744364	1,044084	5,08752	7,01101	10,58922	7,787633	11,35368	36,25698	55,79031	37,89056	56,25788	40,20668	44,74235	40,51966	42,61888	3,743783	2,735964	3,499876	4,464799	13,20761	15,99014	20,03792	27,91031	46,76849	45,05429	30,73352	44,49174	50,42931	44,15624	35,20191	51,37364	36,7814	22,00459	66,13271	51,3043	32,18474	30,96748	36,39851	39,00814	41,22762	36,8243	29,36257	49,94488	61,66356	52,35944	34,30303	43,71332	46,80005	36,89662	74,73116	50,80052	26,52789	22,37407	50,24729	53,69501	41,13056	36,62571	46,48693	47,39273	59,81875	46,15702	42,64064	45,26601	33,88373	25,20709	80,55013	76,4296	44,44808	48,8407	57,31495	71,7077	55,74284	43,8628	49,24306	70,96209	40,25089	35,5294	48,52281	40,39511	36,80931	44,46563	54,266	57,71248	51,34249	50,38931	44,04897	52,09086	56,59055	36,38975	64,51806	47,42727	46,78521	46,8607	26,38947	56,58903
3/1/2018 2:17:00 PM	52	1,117789	0,9670645	1,313135	4,626575	6,43609	10,22063	9,273527	11,4765	39,14774	58,39889	38,20147	55,61339	43,28146	49,19409	40,75728	41,9744	2,995413	2,573911	3,467479	4,504863	13,19781	15,70817	22,565	27,51451	44,72369	42,87806	37,97441	46,0952	58,46119	41,33904	33,74295	62,60928	36,48555	20,60476	67,18005	49,42894	37,50352	32,3452	45,31512	42,17314	43,37886	38,90328	29,15134	54,63949	63,23648	52,90624	35,18201	49,30717	34,21841	36,4182	83,11858	50,77566	28,9908	22,85056	50,06251	51,26478	45,78657	40,35326	52,37545	49,41735	72,72754	53,37305	43,64045	44,54949	47,04334	26,40528	73,86426	79,71127	47,31495	48,53869	50,91802	70,75582	55,02679	39,66926	51,78769	73,03098	37,83281	35,22112	52,46677	40,94876	36,57272	47,3443	50,43007	57,51105	53,21806	52,40931	43,04549	49,73116	59,20853	37,61177	62,89677	50,67307	44,97845	46,91133	27,80055	50,28294
3/1/2018 3:17:00 PM	53	1,047262	1,013484	1,914304	5,158253	6,634616	9,715132	7,74895	12,34914	39,5689	62,8965	42,25658	57,64969	40,65332	55,24031	39,58548	45,01485	2,910588	2,262102	3,706689	4,929266	14,61691	16,43022	23,19208	24,1226	48,82854	48,82571	35,70513	43,20078	53,55099	52,8344	41,45847	57,36219	45,72516	22,72719	74,68965	50,99911	33,73605	31,48458	38,80436	42,92592	43,08673	37,68402	30,33744	55,03005	61,72628	53,44185	36,04312	45,60117	35,22249	37,55734	83,89341	52,49358	28,80637	25,47455	51,45447	51,055	45,15812	39,27505	50,16219	50,06437	63,29251	47,57544	44,165	48,35847	44,95455	25,63972	81,06834	79,47737	49,74263	52,35031	51,13326	71,07572	59,05221	40,49216	53,72313	74,51087	41,07013	38,80105	50,24197	44,02465	46,90008	48,02581	55,86724	58,54057	52,29174	52,99258	49,67528	54,19962	64,45085	50,26622	62,97697	54,57809	54,45838	52,28656	29,15299	51,78478
3/1/2018 4:17:00 PM	54	1,449008	0,2086787	1,569477	4,726182	7,185774	12,90741	7,35722	11,95623	40,6105	59,03038	42,66267	61,11096	37,69265	48,50644	43,8445	42,91861	2,474166	3,00985	3,40835	4,33694	13,2588	18,98956	24,44732	22,86562	48,87716	49,2363	33,82011	46,92867	59,52192	42,77147	35,88335	67,54732	56,45792	22,72671	73,75608	57,40689	33,06587	33,446	39,53878	43,19262	46,41158	41,1028	31,20862	52,81396	67,18729	56,62453	37,92841	48,25293	39,25005	37,62337	81,79087	53,49442	30,20419	24,61705	51,67426	53,62346	44,53098	39,1132	60,94725	56,05707	66,14487	52,25568	44,89321	51,59013	44,65089	24,02375	79,07452	81,35452	46,72427	53,93395	55,78968	74,72301	61,40196	41,43671	54,47523	76,19308	54,98993	36,11489	50,08447	43,96883	46,87182	57,98429	55,73096	62,45793	57,74902	53,87938	47,03547	53,41263	69,04407	41,03386	59,48076	51,46068	49,71574	58,55376	28,21183	61,00844
3/1/2018 5:17:00 PM	55	1,265197	0,5302967	1,881839	4,499337	7,98899	11,25801	8,465684	11,78458	38,57842	58,10698	38,51777	56,96528	42,04541	57,63884	43,70469	49,87373	2,448262	2,415797	3,383759	3,124723	21,53998	20,19666	22,57785	21,29822	49,72819	52,0405	33,78745	46,66964	54,66484	46,83839	36,59565	59,69061	42,14965	29,75015	75,33626	55,62017	34,30965	35,904	39,56026	47,50539	45,64178	40,84453	32,70343	54,68025	69,14277	51,957	41,3883	49,16308	33,77542	37,86375	75,8354	53,96268	30,1767	26,25042	46,49031	54,45983	44,28106	41,028	53,43985	54,35587	75,7769	46,51131	45,32507	46,09686	42,11193	27,2085	77,95645	81,51878	55,20875	54,03909	53,62967	76,57819	60,63211	45,44292	54,8912	75,72502	44,40022	43,36995	52,29084	44,3672	41,32218	62,50021	55,77324	68,64894	63,38853	56,12456	50,03799	53,36683	59,99448	43,45532	59,92354	56,95271	46,46165	49,07521	27,79613	54,14172
3/1/2018 6:17:00 PM	56	2,201937	0,5439738	1,901042	5,688413	5,849082	9,920493	10,68026	10,90344	40,00601	61,8359	45,91733	61,57983	37,29235	47,83667	42,8239	43,86681	2,620054	2,097011	3,767062	4,435718	12,9557	18,43301	19,66754	30,00387	49,48207	51,70984	36,7057	48,11609	56,53985	46,27494	37,28027	59,77419	55,09332	24,78006	65,88023	55,72902	34,24472	34,88879	41,79045	46,36964	50,25634	41,38573	32,75455	53,00813	65,85655	56,31044	39,30669	55,1307	39,59715	39,95455	86,50254	58,05856	31,84855	30,48215	53,30729	52,4415	55,77496	38,39529	53,77321	55,30711	73,87447	51,4678	46,86795	52,80421	38,57158	26,30437	83,05136	82,13184	56,64725	55,55067	55,99421	75,5453	68,59134	46,82354	56,55241	75,37129	44,28437	38,25645	54,68951	43,03251	42,30369	50,96748	54,33231	63,86675	61,4271	57,74149	47,04161	59,10318	68,55748	46,50628	59,68163	55,53292	45,61236	51,33351	28,7433	60,9078
3/1/2018 7:17:00 PM	57	2,32358	0,5498452	2,011287	5,468128	5,390142	9,437722	9,937488	11,10625	39,84851	63,68459	45,36535	58,46872	38,65219	54,35587	44,50935	44,73669	2,703291	2,306311	3,627321	4,238091	12,7437	17,00687	20,28404	20,34275	56,20013	56,69733	36,95389	51,33786	57,14309	53,52979	40,20467	59,34944	47,03975	34,13365	75,98164	58,2034	36,09113	38,20423	39,41092	47,47907	48,96524	46,87721	34,90247	59,3366	68,37327	54,75686	52,98077	51,65078	47,99092	39,08916	85,81178	55,90442	39,43109	26,86547	51,74162	55,81778	55,4979	41,45633	55,34311	54,77925	66,03642	50,09456	53,83007	46,68172	39,12212	28,49373	81,23557	84,57166	57,9262	60,5225	60,73532	76,75052	64,34219	45,57146	55,41307	76,41689	49,54803	38,82681	56,41806	43,95108	41,85684	53,12245	58,18938	67,80214	59,5287	64,29142	52,13742	59,03446	60,64345	45,15397	59,91006	55,11496	43,08805	51,38967	30,71156	55,87091
3/1/2018 8:17:00 PM	58	1,83839	0,8096403	1,715158	5,17794	5,911804	9,86765	6,914927	11,22451	42,83965	62,99127	41,46607	61,06315	46,3427	50,9516	43,12935	45,24736	3,151802	2,148196	3,790548	3,340862	16,88467	21,20095	20,06576	20,47297	52,26846	52,41034	39,26945	56,39727	58,63244	49,89756	47,16581	58,41402	55,40022	24,98087	69,7561	62,10889	36,7452	35,3221	47,15304	46,45944	45,13146	46,56043	34,07024	63,9642	72,22356	54,73592	41,04436	54,74746	49,51619	44,8309	85,24936	56,12586	33,99183	28,76823	57,44674	54,82117	53,46098	41,67019	61,61231	57,43444	72,97214	55,86103	51,58247	47,37781	47,66475	30,5676	82,53979	85,49811	55,28834	59,83809	62,27888	81,83612	63,65343	48,26909	59,06921	83,41208	60,41231	44,11507	58,83697	45,32604	48,42624	56,7839	64,90441	67,28427	64,19382	58,06539	55,97452	60,43069	59,13544	41,44977	63,92151	56,88004	45,40334	52,28241	32,59622	57,94278
3/1/2018 9:17:00 PM	59	1,592479	0,8859693	2,123674	6,164898	5,91581	12,70978	7,489223	11,6572	51,50786	64,4141	44,27857	62,77955	41,37386	48,62767	44,15168	47,1511	2,60693	2,10751	3,77694	4,03929	13,74157	24,91	21,9199	21,53183	53,98673	57,64299	40,55254	53,32256	59,7905	55,99995	46,4517	60,45031	61,4917	26,53439	69,0033	58,51418	38,64563	36,59517	39,40588	48,53876	51,29393	44,43627	36,87473	55,18975	70,65104	59,6875	41,45247	52,1598	43,41319	41,49867	87,44371	57,4482	34,35828	27,69107	57,13825	56,83908	53,74192	41,6273	56,37206	61,88731	75,78014	52,25153	55,94461	49,61332	46,34166	29,38681	86,09762	88,65095	52,57999	58,81873	63,04121	83,73571	66,26182	47,92157	60,9556	79,89224	54,55722	37,82922	54,88866	47,44073	44,0779	54,10278	62,99535	68,72866	64,01553	65,48678	51,22907	62,49813	61,873	50,38828	68,05345	59,20038	49,11859	52,83675	32,71199	56,46911
3/1/2018 10:17:00 PM	60	2,147505	0,6511799	1,990633	5,273334	6,16476	9,277948	9,677623	11,77277	54,50756	65,10818	42,33947	59,87242	43,75933	52,40206	42,09535	46,83093	3,235936	2,790603	3,759257	5,749821	15,54667	28,15145	21,06647	28,92131	54,75085	55,78912	52,01019	57,02131	61,2491	52,17472	53,78786	66,75626	54,95269	28,72362	70,49569	58,26537	39,13213	37,29139	40,40168	50,24812	48,46706	46,38588	35,21469	60,73359	71,92653	54,81723	42,13024	64,37079	48,79677	40,75853	84,01028	57,65591	33,9537	29,3502	56,67648	60,78975	51,73353	43,94162	56,86022	60,06238	64,87132	55,7021	53,86984	55,05132	44,55412	28,30198	84,02776	86,31313	59,53457	59,77882	59,32071	80,59454	69,05304	52,41995	64,80348	81,93027	48,06808	38,41532	61,11261	49,84658	45,0094	67,47514	62,53772	72,4283	65,09595	63,22184	50,50212	65,22326	67,07325	58,33244	65,11646	61,67758	48,33617	55,98019	32,52362	56,80765
3/1/2018 11:17:00 PM	61	1,797428	0,7752404	2,56956	5,907798	6,802746	9,952061	6,887916	14,71009	45,1843	67,08174	42,51092	64,56033	45,80107	54,51696	45,81668	48,89686	2,613354	2,337672	3,810303	3,168242	13,41035	28,51155	20,44374	23,80001	58,46072	56,73008	44,40926	56,33399	65,75023	55,89688	43,68147	64,76107	51,31432	30,33399	71,72877	61,92992	40,96431	35,91657	41,49695	58,37106	55,53548	44,75181	37,8938	62,32751	75,52678	55,74264	48,43688	54,07983	39,62043	43,12962	83,8139	60,3849	34,10871	30,88321	57,95887	58,39564	54,99392	45,26484	58,31993	58,41845	64,59964	55,90821	54,74138	58,11609	50,73552	30,453	84,86047	92,74191	59,88568	58,46935	66,14577	84,10263	67,18225	55,82387	64,26711	80,85564	49,61573	43,52039	57,50623	46,31161	47,05758	58,52626	69,02505	70,64033	61,3914	63,05682	52,47299	64,85274	71,35825	47,24373	67,60002	62,86113	52,06987	55,35761	37,55167	57,73886
3/2/2018 12:17:00 AM	62	1,205032	0,6846817	1,682209	5,209922	6,603669	10,3632	9,376175	11,72828	56,69471	69,9978	40,90296	63,97768	50,87285	47,15248	43,52752	48,9399	3,051158	2,710751	3,567364	3,50409	13,32394	17,99549	21,20931	16,69865	55,83797	57,29664	45,54902	60,77987	67,11786	55,08213	44,95068	66,88668	61,38622	30,29226	78,01828	66,24612	41,81649	37,85968	47,38361	58,80485	52,05329	47,08313	41,72835	63,79076	72,74329	58,51128	44,88209	58,00985	36,58419	44,26855	81,75674	66,87397	35,94061	31,82741	60,50813	62,2438	56,83854	46,35568	58,39951	62,58179	76,52609	56,23557	55,95802	53,31103	44,22649	31,2326	89,41458	88,75871	61,48203	63,14642	72,85022	84,60489	74,6236	52,92357	64,50584	84,70802	49,78773	45,40002	55,3364	50,42067	51,26271	59,39856	65,41743	70,34801	65,7423	65,17358	53,33575	64,77772	73,5492	47,73209	65,1946	61,65154	48,82095	51,74652	35,19901	61,86174
3/2/2018 1:17:00 AM	63	1,380139	0,5845215	1,894203	5,169997	7,523417	11,80689	10,61042	12,72623	46,47436	71,04527	44,86952	63,18179	41,95561	47,2974	44,49657	49,74851	3,573096	3,017103	3,646524	4,134615	14,15472	19,29086	20,60062	18,87005	56,39368	62,96177	46,41109	61,47905	69,5537	56,00311	49,67176	65,59061	64,45955	35,5884	82,19495	64,24624	44,40927	47,36509	47,84476	55,52678	51,30422	44,51716	40,52767	65,92825	78,08473	56,03372	45,27113	65,42661	38,55825	46,41896	90,25642	62,67738	36,87624	31,00706	62,77554	64,186	54,62983	47,06454	61,94988	63,18966	75,1436	57,55402	56,8261	52,92129	54,84803	30,55247	86,42725	90,40278	57,38388	64,49519	69,31828	89,39288	73,2412	63,18765	67,64306	85,68523	50,67177	44,68688	55,25766	51,33172	49,76493	66,07953	62,91874	70,04601	68,06712	66,06861	56,98476	67,11711	73,59976	48,94888	71,78091	65,27686	48,72141	57,49178	35,37232	59,09082
3/2/2018 2:17:00 AM	64	1,179819	0,7460904	1,49446	5,296545	6,117651	9,639907	6,759368	11,76206	46,37924	68,6057	44,7514	65,23936	49,69448	46,68221	46,20821	50,53106	3,082173	2,81623	3,849815	4,477578	12,934	20,6116	23,54803	17,87142	59,75334	61,31763	49,06769	56,6751	75,96341	57,68616	48,61371	64,16024	57,31199	30,03626	80,06038	68,3801	45,75549	40,99214	46,54413	55,96997	52,85146	47,66765	40,37004	64,66547	77,43224	59,57994	46,07924	59,85246	39,90163	44,9685	88,07285	65,97673	37,01419	32,04824	59,85653	63,03402	56,71647	47,43251	66,01617	62,27385	69,0165	55,67756	59,77336	56,4814	48,90942	35,1213	85,90054	90,71702	62,47901	66,67648	72,51402	86,92045	72,21355	59,02147	70,90752	87,77161	53,3627	47,15241	58,46202	49,88077	54,02589	61,38712	70,04919	75,89729	68,42092	70,20219	56,78715	70,6069	75,13697	49,82545	68,64417	66,89448	52,18419	58,84567	35,64027	61,04443
3/2/2018 3:17:00 AM	65	1,12214	1,426282	2,006866	5,864901	6,267406	10,70927	8,025118	11,72372	56,86554	71,03095	45,45086	64,6779	44,57836	49,23961	43,59879	51,896	2,819339	2,435138	4,308065	4,338666	18,37596	22,12443	21,34298	21,04423	60,1403	60,62514	51,82361	60,39663	73,33292	58,92531	41,83045	69,76971	63,89182	36,10646	75,86477	62,64195	45,8077	40,48049	49,68826	57,00666	61,72628	49,77564	46,53847	69,66367	79,61739	62,11124	46,99278	60,34585	53,42183	51,44176	88,35862	67,83971	46,01991	32,21914	64,04607	66,51705	65,10556	50,00441	63,46278	62,64389	79,59251	57,07153	56,69243	58,30273	52,38754	31,80828	89,50383	91,28412	65,86435	66,60374	70,34841	91,66895	75,43353	58,96055	69,47088	86,45854	51,96964	46,73076	61,36647	52,00182	56,21311	62,43293	66,64111	73,72437	69,7601	73,33858	55,39228	68,12272	79,59238	55,19914	70,8618	67,7886	48,69052	52,47078	42,88704	60,85018
3/2/2018 4:17:00 AM	66	1,539221	1,319698	1,776014	5,571189	6,628399	9,865993	10,3965	13,27552	50,5645	72,46104	48,74841	66,6898	44,26455	47,46215	47,65052	52,35881	2,840338	2,352661	4,449879	4,033972	15,47144	26,88412	20,80267	28,74903	60,70858	61,75702	53,75	62,04811	68,63064	61,43402	43,72188	63,94217	67,25471	33,5653	82,66426	69,18795	44,96408	41,64332	50,32362	56,86305	62,39999	51,4832	42,58959	71,44901	80,61167	66,18893	47,19261	59,0855	48,06387	52,37649	85,50185	66,77802	38,62967	32,5947	62,02925	65,50045	61,66404	54,89791	64,76155	72,34126	72,97289	58,94052	57,44854	57,64492	50,23659	33,36166	89,91435	92,54456	66,29282	70,31422	73,07058	88,38826	79,15527	62,16271	73,36524	88,21992	57,35087	50,56601	62,30135	52,44523	53,7757	61,00166	72,16906	70,83914	71,51574	70,65884	64,06139	81,40798	81,87922	58,0971	70,81767	65,75211	50,00241	53,45105	40,85847	61,57265
3/2/2018 5:17:00 AM	67	1,314932	0,7374558	1,666943	5,657189	5,744709	10,32431	8,467894	10,69988	49,62727	73,70579	51,89338	65,35733	50,07744	48,15526	42,32482	54,97113	2,77209	2,391412	3,922898	4,52676	14,98529	24,61221	21,5442	25,02369	64,03204	64,19602	54,65449	61,66051	70,23921	59,32845	50,60518	69,39068	66,34795	39,17682	85,41737	65,40237	44,49912	43,12769	47,89174	56,47802	56,56899	50,03398	45,68876	71,95934	80,00559	65,08924	47,28538	60,23079	41,3883	46,4258	91,7372	66,4629	41,61803	34,69289	65,19583	65,80073	70,36721	50,88914	67,58338	65,65899	71,62542	59,1735	60,67985	56,37123	58,04542	32,31736	90,62639	92,9874	67,44336	71,16801	75,36963	92,38927	80,26422	63,44089	74,23782	89,91601	63,90273	51,08422	60,43291	55,15672	57,31543	64,27954	75,07024	73,36733	71,24937	69,7677	62,0325	70,16344	81,82458	55,68364	76,86339	68,19532	54,61089	56,56195	35,70174	67,38354
3/2/2018 6:17:00 AM	68	1,250898	0,8463196	2,05812	5,99587	6,347397	9,193539	6,572309	13,51866	52,22079	72,85879	47,35321	67,50913	58,1002	48,81604	44,89867	56,48016	3,279938	2,526111	3,799113	8,718846	14,77765	19,88319	24,61677	20,42143	68,2635	64,18027	53,23276	63,47833	68,95889	64,96787	42,52397	65,40499	60,20129	33,91958	78,19987	72,7531	44,85757	43,19601	59,44981	59,9475	60,24101	57,4931	44,55481	71,67751	80,01747	63,43833	46,38429	59,68316	52,44225	53,06152	87,93427	67,13079	41,84509	35,19638	64,21101	68,59569	70,45245	51,84281	70,19563	66,56195	75,00296	62,71973	60,5421	56,6101	61,87817	37,53558	90,57748	93,59665	67,63464	76,24689	78,25887	93,2262	80,33833	65,35056	74,39192	91,75191	54,70056	47,61508	61,32709	55,61879	62,12816	69,9276	75,04794	75,20889	79,48117	76,66232	67,93856	72,14288	82,65936	52,79924	77,8755	70,15997	54,78642	60,98923	37,78287	66,03891
3/2/2018 7:17:00 AM	69	1,503855	1,038766	1,733809	7,687887	6,059419	10,65436	9,306821	9,619598	55,06762	74,07052	47,78598	67,22757	47,20905	50,02701	45,84763	58,01524	2,687541	2,104954	4,17765	4,413476	14,65475	26,20683	20,91615	27,36565	59,4791	64,84023	60,07392	66,18369	74,35987	62,45233	50,06562	69,31746	58,54699	33,39205	76,229	68,91385	49,51585	43,21867	62,66903	60,25268	59,79802	52,03456	48,77279	73,51791	79,94861	64,64537	51,24627	60,81828	44,38198	50,65796	89,83733	66,62888	41,83148	35,98703	67,15738	68,00362	69,60868	54,07238	67,57758	70,19846	73,63975	59,42827	61,21221	57,10682	49,26689	34,78442	92,84628	95,41445	67,17036	75,11031	79,08993	93,89079	80,74954	63,85486	77,78516	92,7522	54,55453	52,43383	60,93523	55,799	66,28108	65,81669	79,41404	74,13545	79,7018	76,84164	67,80711	75,51276	85,96921	57,18522	77,60583	70,62383	52,37636	61,24669	35,54763	67,47285
3/2/2018 8:17:00 AM	70	1,606709	0,6397132	1,695195	6,151843	9,562679	8,920274	15,62086	9,851763	52,32607	72,8382	47,14246	73,75449	49,42183	53,49829	47,19206	54,5307	2,879297	2,04168	4,056421	4,856736	14,90855	18,92069	19,15637	21,77229	63,11113	68,96379	66,12289	62,6356	74,52883	63,17522	43,99674	68,2155	58,90556	34,85522	85,04462	72,33326	48,81121	46,24192	53,37914	63,98389	66,4345	54,12267	48,73667	75,22823	80,47359	63,48406	47,62717	67,74834	43,06124	48,49366	91,17036	69,95724	44,53209	35,7887	68,18068	72,75157	64,83207	54,23927	68,04543	77,36572	77,68036	62,974	63,99446	58,06656	48,33583	34,99849	90,02113	94,00144	72,09024	76,13029	79,89722	94,42149	86,80896	63,11623	76,67579	92,90541	55,31216	51,27977	62,84939	60,39532	61,90719	71,26659	82,56154	78,31937	78,43591	74,5595	67,09232	72,53164	84,92995	57,24615	78,84512	72,5572	53,73129	57,83986	42,20477	66,16903
3/2/2018 9:17:00 AM	71	1,18645	0,6399896	1,473599	6,179474	6,374959	9,854113	5,897505	9,354553	53,30764	74,92919	51,45129	68,30814	55,36086	50,78353	46,00236	59,89189	2,63159	2,329659	4,361738	10,68192	15,95311	21,26009	24,7976	19,79574	71,98566	68,47307	65,72308	67,17867	77,36496	71,10514	43,52142	67,25374	68,04066	33,90839	84,32216	71,1975	50,12724	48,49691	57,3405	65,95097	60,52623	54,31435	48,55935	81,28972	82,15503	64,61932	57,93442	65,36092	59,98799	53,45594	89,36547	78,43039	46,26402	42,42672	67,30154	72,30238	66,02516	56,45841	72,84496	70,94206	74,70339	68,25507	69,47972	59,54873	52,17652	44,22655	94,02341	94,90247	69,81301	75,9777	80,72302	96,5042	85,839	70,07412	80,13545	94,51875	56,60733	53,71678	64,62395	58,73059	62,39777	68,7002	78,3743	76,42393	79,63618	76,62218	69,25875	75,37398	82,32047	55,69159	79,61697	78,01911	53,44158	57,70744	34,00344	64,39054
3/2/2018 10:17:00 AM	72	1,696784	1,07206	1,636549	5,178354	6,272726	10,13739	6,369294	9,81011	58,22033	77,54864	49,87739	69,5966	50,50232	50,78761	49,9694	55,36147	4,602606	2,337464	8,07057	4,042606	19,10167	21,54613	19,59045	28,40849	62,74763	71,55035	62,87384	67,93697	73,8253	67,62143	49,41403	71,99602	59,20017	37,82922	80,22201	73,6475	49,35055	49,44815	63,54299	62,37622	70,30283	56,34933	52,41738	81,91983	84,22587	65,04456	49,52131	72,3843	51,94236	51,34449	88,71774	70,59302	42,78798	39,49257	70,92915	73,50146	72,83033	63,89293	72,03961	75,5705	76,55814	64,46086	70,8895	65,18029	56,91459	33,9995	92,20126	95,08165	76,95367	79,9806	82,67146	96,65887	89,31657	66,41315	81,92889	94,73965	60,10465	55,1512	67,05232	60,3858	72,28165	69,12411	76,82347	76,93254	81,03207	75,21483	67,71669	75,28127	83,24422	60,64689	80,67315	76,82078	63,03797	58,771	36,9666	63,98395
3/2/2018 11:17:00 AM	73	1,192253	1,201509	1,699063	5,48367	6,507515	8,679752	6,403142	9,309792	56,41026	79,97064	48,57856	70,01755	48,01089	51,2518	46,56457	54,45755	2,691202	2,057015	4,021193	4,629753	15,35291	17,81886	22,83225	16,47975	67,60991	74,07867	65,38379	65,03219	80,50536	67,5038	48,13729	72,55865	59,22821	37,87999	86,5554	73,62842	54,8403	50,75542	65,80805	68,13667	64,44395	54,94723	51,1229	80,96091	81,48168	65,75894	49,41762	66,06812	55,41017	51,2511	91,5938	74,19602	49,20672	36,88757	68,73431	72,89719	68,51224	58,22406	71,53038	74,31822	86,48251	66,50441	63,01655	61,588	57,42257	40,09615	95,15522	96,20469	73,34846	77,21037	84,47033	97,41165	88,96849	68,9843	80,82919	94,6053	60,90199	54,14415	63,11237	62,35419	72,68879	75,81979	84,23125	78,11263	85,46903	81,14114	70,47553	82,96834	88,09254	58,94024	82,62019	77,31799	52,83764	62,96592	36,53217	65,02045
3/2/2018 12:17:00 PM	74	1,744792	0,4775226	1,953609	7,454272	5,565803	8,072295	6,551379	9,386465	51,75606	79,04198	47,37242	72,47286	60,00567	57,83861	47,17997	56,84295	2,862442	2,561754	4,315733	4,246105	14,72881	17,44101	18,78081	16,52499	71,51857	70,60503	68,00171	65,88853	75,28294	69,42853	44,4706	78,32297	67,47245	40,4673	85,52216	75,53085	56,52244	53,67726	65,61285	63,38507	66,22147	57,31474	53,6993	83,7902	83,01047	67,83744	51,49225	68,22357	60,89398	57,03505	93,08859	75,59605	47,79517	37,12312	71,65879	75,65311	69,9721	62,33588	73,2693	81,32978	80,07142	62,51174	63,6839	60,32376	56,78762	40,9844	92,72008	95,12186	74,3493	78,78551	88,50223	96,9248	89,82186	71,2125	82,40579	94,7333	61,52623	57,69845	65,46812	62,66496	73,30991	71,877	80,53858	80,33308	85,75121	78,04259	71,16255	78,387	86,59449	59,08772	80,90068	78,28816	53,34177	60,84515	37,31708	64,06113
3/2/2018 1:17:00 PM	75	2,13072	1,342009	1,467935	5,182362	6,824369	8,73729	6,66936	8,566257	54,18588	80,17767	50,55475	72,79074	49,65282	61,12912	55,15535	56,66584	2,787978	2,53212	4,428811	3,609983	14,88872	16,87708	19,13558	18,22489	71,3025	71,00906	68,54568	68,85728	78,2941	72,57571	44,01815	71,54427	69,48711	36,61887	89,0118	77,93691	58,21231	53,29824	68,37907	71,07109	71,48113	60,84252	56,5158	77,10323	81,9802	66,33594	51,53169	67,93331	51,65616	49,96186	89,72522	75,62576	48,85852	39,94322	69,07783	74,56103	70,61927	58,72009	75,60173	79,3252	80,53589	66,01679	63,07409	60,43898	56,68415	35,18478	93,77232	94,95393	77,80822	79,57981	88,36642	96,6304	90,35271	70,9087	85,0179	94,79678	65,16619	57,5429	64,18007	64,03495	76,41979	75,27458	80,48339	78,80878	83,9928	77,77969	71,67627	79,24535	91,04236	63,31814	79,20625	82,8715	54,41016	64,57794	44,81612	60,90277
3/2/2018 2:17:00 PM	76	1,1468	0,6663766	1,306297	5,268637	5,727578	5,797554	6,207173	9,16853	63,59153	79,51903	45,93419	76,29794	53,26717	52,44026	44,18981	56,62321	3,424099	2,056118	3,721541	6,514147	15,44285	15,36555	17,49157	20,33702	72,39548	72,84138	72,56155	74,58313	80,17062	69,0319	49,76245	73,87572	68,99135	36,64732	88,91087	80,26324	60,9212	60,56263	59,16901	66,97041	81,67703	59,20694	59,54203	81,58751	82,73969	70,3498	51,49805	67,04403	42,66903	53,67332	93,08549	75,67225	47,07863	41,21484	71,37434	77,97897	74,34945	54,56468	78,10007	80,54591	84,30593	68,45912	63,06642	62,43071	53,66857	37,41386	94,6853	96,93303	74,56364	80,22533	88,77266	97,2914	88,80913	72,3041	84,14843	95,98281	67,77375	55,63667	62,00121	64,13213	76,03228	73,70358	85,35043	80,72979	84,78407	82,11932	66,95859	84,44775	92,98526	67,83364	83,12576	85,00912	54,13427	62,98188	37,58786	62,77175
3/2/2018 3:17:00 PM	77	1,20365	0,81938	1,537425	5,382543	5,133662	5,627418	6,22009	9,109956	56,3778	80,78913	47,39625	74,47364	66,41944	56,7519	46,5033	60,92846	3,046322	4,270143	3,615302	3,646041	14,41713	13,63575	19,22822	21,42628	69,1637	73,59174	66,85055	72,05951	80,55503	74,73315	46,46414	74,48069	67,98864	39,53153	88,16189	76,91762	64,59632	56,28932	65,85434	71,81083	69,86006	62,35315	57,31301	87,93698	83,8532	73,39274	52,96772	73,57185	55,338	50,30538	90,81973	80,91277	49,4704	40,53361	77,14999	78,18773	73,22281	57,80608	79,22525	81,30713	80,63046	68,69578	66,69209	70,1251	53,20374	42,20857	95,86153	97,34341	77,48294	82,29781	90,57887	98,08583	92,11946	70,72681	86,1544	96,26099	74,28086	58,05531	64,01968	62,85733	74,68874	76,3007	86,95948	83,67712	90,0746	84,55929	72,92668	81,96355	93,2356	70,48561	80,56947	86,2078	50,92195	62,27979	38,6687	70,45743
