# Supplementary material for: Neuroblastoma signalling models unveil combination therapies targeting feedback-mediated resistance
Source: PLoS Comput Biol. 2021 Nov 4;17(11):e1009515. doi: 10.1371/journal.pcbi.1009515 (PMC8604339; doi:10.1371/journal.pcbi.1009515)
Supplement: S2 File — (ZIP) [file pcbi.1009515.s023.zip › drug_sensitivity/SKNAS_drug_sensitivity/SKNAS_TAE_Sor_03-070318.txt]

Label: SKNAS_TAE_Sor
Metric: Phase Object Confluence (Percent)
Cell Type: SK-N-AS
Passage: 8
Notes: 
Analysis Job: SKNAS_TAE_Sor

Date Time	Elapsed	A1, Image 1	A1, Image 2	A1, Image 3	A1, Image 4	B1, Image 1	B1, Image 2	B1, Image 3	B1, Image 4	C1, Image 1	C1, Image 2	C1, Image 3	C1, Image 4	D1, Image 1	D1, Image 2	D1, Image 3	D1, Image 4	A2, Image 1	A2, Image 2	A2, Image 3	A2, Image 4	B2, Image 1	B2, Image 2	B2, Image 3	B2, Image 4	C2, Image 1	C2, Image 2	C2, Image 3	C2, Image 4	D2, Image 1	D2, Image 2	D2, Image 3	D2, Image 4	A3, Image 1	A3, Image 2	A3, Image 3	A3, Image 4	B3, Image 1	B3, Image 2	B3, Image 3	B3, Image 4	C3, Image 1	C3, Image 2	C3, Image 3	C3, Image 4	D3, Image 1	D3, Image 2	D3, Image 3	D3, Image 4	A4, Image 1	A4, Image 2	A4, Image 3	A4, Image 4	B4, Image 1	B4, Image 2	B4, Image 3	B4, Image 4	C4, Image 1	C4, Image 2	C4, Image 3	C4, Image 4	D4, Image 1	D4, Image 2	D4, Image 3	D4, Image 4	A5, Image 1	A5, Image 2	A5, Image 3	A5, Image 4	B5, Image 1	B5, Image 2	B5, Image 3	B5, Image 4	C5, Image 1	C5, Image 2	C5, Image 3	C5, Image 4	D5, Image 1	D5, Image 2	D5, Image 3	D5, Image 4	A6, Image 1	A6, Image 2	A6, Image 3	A6, Image 4	B6, Image 1	B6, Image 2	B6, Image 3	B6, Image 4	C6, Image 1	C6, Image 2	C6, Image 3	C6, Image 4	D6, Image 1	D6, Image 2	D6, Image 3	D6, Image 4
3/3/2018 5:50:00 PM	0	39,54099	17,86051	36,78562	19,35013	10,30601	15,21904	13,38438	17,42733	12,97904	21,19799	14,48373	22,31833	19,09441	24,20141	12,16705	36,401	14,18608	12,99721	22,72926	23,59016	14,06126	12,10053	12,60417	16,84606	19,4867	23,26163	16,29863	21,8071	19,09317	25,64966	20,91346	13,48012	21,59227	10,61878	32,41725	26,39388	19,93397	15,14285	18,66669	18,5769	18,8838	21,05355	16,13229	14,81702	24,31159	24,00344	17,88047	16,35624	36,55179	15,89619	21,61486	24,98639	19,34834	20,93508	20,09249	16,43312	16,10646	18,02629	18,84443	19,06291	21,32709	25,87098	13,6832	17,10889	16,19819	24,74725	18,33575	20,70271	19,99917	14,74656	12,34672	18,39067	22,72533	16,057	15,76985	14,37514	23,13094	24,86696	16,13098	21,42331	10,18464	7,008042	16,54641	12,36178	22,29367	11,13001	25,05215	15,54494	20,15038	16,81967	34,14547	17,95811	21,12393	17,7743	17,24849	15,07729
3/3/2018 6:50:00 PM	1	69,55936	78,53525	69,90074	71,87576	9,540921	14,48511	12,24994	18,16914	14,32678	21,92114	14,73309	23,75587	18,68548	21,67503	11,77892	27,9155	76,44957	64,6312	70,07778	67,5744	11,71785	17,55402	12,58842	15,43877	21,88764	25,05727	17,66426	22,99224	26,1935	26,66301	20,73449	13,23103	22,03229	12,23295	22,12602	27,80918	22,41856	14,37534	18,68327	20,39145	31,4613	22,98664	17,62365	18,18751	37,60355	21,28509	19,89459	21,47581	34,34219	20,53113	28,1621	25,28017	19,60309	20,80978	20,97508	18,26833	17,20187	20,27458	30,69698	22,26383	28,16382	33,04087	14,1876	15,33585	16,07772	19,8546	22,89187	28,73674	21,31652	12,68423	18,28125	25,45342	19,85335	17,08934	19,79091	14,84796	21,63275	32,17043	20,04711	34,41126	11,45958	7,468708	18,01876	13,23469	22,2677	14,6855	39,35994	15,40734	22,30306	18,66297	22,48087	19,96567	22,67448	17,59981	18,24865	16,46558
3/3/2018 7:50:00 PM	2	78,27704	79,23988	81,99644	77,19779	9,849138	18,45961	11,71074	17,82874	15,35084	23,76817	19,07072	27,08928	19,66167	25,45348	11,60705	26,56837	74,80949	82,17783	81,80801	74,33073	11,65444	11,08173	15,9721	15,17918	24,08661	25,17497	18,32346	31,34898	21,58882	32,85104	22,52148	17,10875	26,56575	11,81615	24,46556	34,20308	22,49882	19,96284	19,51805	19,87649	21,80675	20,62549	20,95532	15,43525	31,15854	35,2466	22,10385	21,68332	31,04726	17,2228	32,15655	26,72739	20,7128	25,27064	20,55413	20,33239	25,00345	21,34084	33,293	22,0765	24,85805	28,94376	18,7748	16,96805	12,84386	17,11152	20,57961	29,31483	20,71044	14,94999	14,16611	20,54342	19,92436	20,72364	16,83252	16,35161	22,37	27,67919	16,28433	20,82546	11,82402	8,443094	18,09875	12,23482	24,74587	12,30949	26,63068	16,42691	21,00782	17,87861	24,4152	23,40918	21,65921	21,73512	19,048	18,21667
3/3/2018 8:50:00 PM	3	87,0966	84,48579	84,65027	80,37184	9,384808	12,55222	11,90588	23,39226	17,84248	24,57456	18,26405	27,41731	19,46349	22,09169	11,44777	25,7289	75,6444	78,69509	88,00758	76,73713	10,8314	11,84944	12,18391	14,05131	24,87787	26,03738	19,7201	28,60336	22,35646	38,38845	21,36018	15,99055	35,87589	12,16678	29,07797	24,717	23,81079	17,2802	21,56858	19,02955	22,37511	20,72288	18,706	16,19798	41,12939	24,52372	21,37102	29,91801	34,73536	27,01861	22,24421	31,59918	27,10254	22,22314	21,81097	20,92914	19,0252	22,60244	21,65527	22,49164	23,41056	27,35839	14,32761	16,67579	13,59866	19,67866	21,62778	27,0309	21,19647	15,76557	22,31737	19,40166	21,4823	19,52165	16,67868	15,88818	29,39441	24,60433	16,315	32,90637	12,37	8,059793	18,83213	13,76133	37,71939	17,2898	26,61942	18,56668	21,19978	18,78032	23,62173	20,69801	24,20093	18,48945	19,38308	17,97103
3/3/2018 9:50:00 PM	4	83,77535	85,98337	87,29361	80,37688	8,884837	11,81615	10,64206	16,42172	15,44395	24,35925	21,79659	28,6564	19,0328	25,21794	11,69665	40,44367	77,27731	82,86245	85,10596	82,56031	10,64227	14,763	10,70126	23,22302	26,75626	33,31393	21,73367	32,01854	23,98452	36,99547	22,22176	17,37539	27,22653	19,79906	27,41545	29,95413	32,26991	18,56508	20,68496	25,02121	21,99132	19,32174	22,44909	15,86829	40,45714	29,70947	22,41918	21,1153	28,60674	17,76111	26,64311	25,27458	22,2172	29,54037	25,81316	23,23898	19,18808	24,62962	23,27559	22,92178	27,0738	28,1451	14,91131	20,21524	15,15833	19,81294	20,99594	19,94937	20,64655	14,84555	17,07277	19,31463	28,06863	19,8921	23,48136	18,89589	27,15414	29,70242	21,60229	32,08451	12,39708	8,859623	19,57442	14,09103	26,41586	13,75242	39,09055	20,66879	23,07526	23,12535	27,36067	22,12084	23,25231	19,86502	20,06977	18,25756
3/3/2018 10:50:00 PM	5	81,67972	88,11237	87,7495	78,86205	8,388456	12,67884	10,32797	17,78321	16,14777	28,59161	23,50568	34,83221	19,66829	27,78086	12,88317	35,83624	78,67257	73,55217	89,2897	70,83154	9,85114	10,57001	9,998549	13,50188	33,39439	26,55795	22,23295	28,53918	21,79591	33,05358	21,99471	14,935	29,05532	10,47345	33,36988	34,81564	24,96608	18,84187	21,51104	20,53907	21,82851	19,50286	23,12991	17,59546	34,67168	23,60266	25,54984	21,34319	29,06175	18,61261	20,79576	28,48323	23,29072	28,27987	26,11122	26,24123	21,38339	22,05301	20,77192	22,56334	24,19893	29,68114	16,89807	23,05883	14,11776	29,32831	28,22785	26,99671	36,33179	16,02944	25,19348	20,98351	21,11938	25,13449	18,30024	16,29407	26,64698	30,31636	17,44709	36,53916	12,79606	8,538144	21,06978	14,04558	26,34933	13,71636	26,16552	16,83494	23,13322	22,66053	30,21414	20,87892	24,6502	22,22287	20,90835	17,48466
3/3/2018 11:50:00 PM	6	88,55162	89,68087	87,06904	85,29827	8,127557	10,61623	9,934103	14,40574	19,39911	27,16001	17,57564	36,49121	21,10978	27,61363	13,46437	31,6407	88,4469	78,37437	88,76499	75,81469	9,748495	10,75707	9,681904	11,92736	25,41405	31,59103	22,47548	27,03263	25,20605	29,50438	21,53397	20,58321	31,10072	16,51788	27,71814	29,43896	26,70003	18,30998	21,43015	29,77019	24,44456	23,97561	22,38796	26,59711	32,98568	23,93236	23,18689	24,41755	35,13725	18,12444	30,77593	32,17894	24,13371	26,68966	23,6946	22,68471	19,0864	22,93725	20,24163	22,04154	33,01565	45,49624	15,97902	17,76574	26,71558	19,54009	19,27795	26,69002	27,4868	17,00776	20,38247	21,41786	24,0949	21,78555	18,41043	21,83314	25,01561	27,25174	22,35667	31,04671	13,26198	8,697364	20,45666	14,80341	28,66303	15,47718	27,3155	17,11227	24,61559	22,23517	26,61452	22,8784	23,54789	19,06416	20,818	17,63159
3/4/2018 12:50:00 AM	7	88,9115	89,26711	90,26926	81,53377	8,542012	10,01858	9,096139	14,53042	17,17251	27,98374	18,23656	29,27152	22,24691	25,1423	14,62699	32,99376	81,33566	76,8111	88,93375	76,33289	9,389506	8,763332	10,46758	11,79418	25,92776	28,83966	22,03339	27,997	23,78723	33,13564	21,97171	22,1303	37,26501	9,509837	32,56479	20,81317	32,05833	18,85603	32,60997	24,08453	23,54132	26,03959	19,28285	17,28621	42,9081	23,7471	25,57768	22,7895	22,67435	19,13835	20,84169	22,7839	25,24439	28,71864	27,26549	24,69959	16,97102	33,03976	32,40337	23,404	28,86494	38,61557	17,43556	18,27248	14,73772	23,24043	20,40762	22,73451	23,80409	14,77647	19,06029	22,10958	25,2093	19,90848	19,56399	16,19149	24,05428	30,77269	20,12309	27,1618	13,38196	9,100493	20,61775	14,5278	36,96963	14,9207	27,23938	18,40676	25,56477	22,17831	35,81261	24,66843	23,66497	23,91751	20,6793	18,17439
3/4/2018 1:50:00 AM	8	88,32912	88,53524	88,85534	87,15656	7,547869	13,35115	9,712713	13,18744	16,24081	28,47577	19,09138	29,11252	21,3025	27,13652	15,80322	25,67508	73,71851	82,57012	90,05244	74,83491	10,20716	9,527519	8,663931	10,48574	24,99351	29,97672	22,47141	27,9872	26,75654	38,35572	21,3543	18,67961	23,84726	9,429707	23,50713	35,15231	25,67197	17,34465	34,64523	24,39655	22,90175	23,44551	22,05177	20,34027	31,4575	25,69995	26,96818	23,15871	30,56725	15,70617	25,01464	28,74696	25,47379	27,35149	27,11766	24,97037	19,01733	24,51143	21,62578	27,34506	25,36362	39,57843	17,99168	21,98759	14,51101	22,77838	20,31713	26,54302	22,17914	15,14417	16,96079	26,01763	25,8133	20,80853	36,25084	17,75275	32,19648	26,766	30,67529	26,09071	13,71719	9,141937	21,41772	17,15821	31,13672	16,83031	27,90444	19,08371	34,10056	24,40857	26,84951	24,96498	24,44539	19,70007	21,13022	18,15201
3/4/2018 2:50:00 AM	9	89,19837	87,77279	91,39914	82,44385	7,099498	9,183658	8,64231	16,2071	17,91632	27,9378	18,85527	43,07872	23,35585	27,66205	15,02853	27,65487	77,32648	86,65321	91,02351	77,26473	9,828485	9,108781	8,927526	13,94155	24,53574	35,01416	23,37209	27,27751	29,07348	44,66934	22,74536	21,64677	29,47606	21,27065	23,22426	28,26729	27,53723	18,44158	22,57108	22,77872	23,17916	24,31711	21,14894	17,7553	48,07119	27,04693	26,0847	26,02343	30,05588	14,23602	29,99571	22,13563	26,00457	26,72987	26,4495	23,28235	17,69673	25,71556	28,73066	25,72164	25,37819	32,4482	16,92322	17,82487	15,25648	20,47573	27,04735	26,16172	30,78788	15,93591	32,66157	22,66557	29,76839	21,22486	21,07855	21,4352	39,83857	39,87878	17,48653	29,89583	14,6665	9,121559	21,84937	15,71397	30,36921	15,99615	29,7152	20,68738	29,62567	26,46248	33,21508	27,11518	24,57932	19,37196	22,35543	18,99384
3/4/2018 3:50:00 AM	10	77,63505	88,61302	89,98135	80,37771	7,251395	9,689019	8,836691	14,78524	15,43131	27,9088	20,16447	28,06953	22,72125	40,93702	14,56869	27,9577	86,17693	92,08727	90,82111	79,93349	8,581041	9,186836	9,657661	11,25048	23,85251	27,81444	25,84487	27,85105	26,28295	37,30113	27,20649	21,32681	25,63847	24,71803	21,39098	28,83214	35,10383	18,6841	24,75291	25,85731	25,23721	27,01039	20,43546	18,06691	33,38141	30,7005	27,80366	26,77063	21,8723	10,38261	23,01931	19,99758	26,76344	33,81935	27,5936	22,02745	21,73685	31,12131	21,66321	28,77314	29,57435	32,53883	17,85257	19,78013	16,51505	20,8142	20,05568	24,77392	25,37881	20,26442	18,14925	30,16081	23,11747	25,61802	24,54542	20,2198	29,6837	32,82542	20,58113	26,16628	15,78305	9,130885	21,54247	17,30624	31,10874	16,87099	30,54066	20,1298	27,56037	25,49092	29,52013	25,18588	24,23402	21,1546	23,50727	17,97704
3/4/2018 4:50:00 AM	11	77,06171	88,24685	85,10658	82,39653	7,266868	9,327061	8,520737	12,78556	24,89797	29,10021	18,82343	28,90735	30,61851	28,88145	16,30747	30,69172	79,05222	81,67648	92,10392	79,31801	9,474885	7,99935	9,154166	11,49605	26,71094	29,18166	21,33966	29,0509	26,79197	34,74725	25,25399	20,97059	22,95673	9,066024	23,49815	35,24681	32,16788	17,95625	22,10806	23,69605	24,94495	22,50263	20,08455	18,06124	33,40821	26,45743	26,0206	30,59363	29,93873	9,581606	19,30261	20,98095	25,711	30,18057	25,23168	24,67576	18,87358	33,17826	25,22326	29,72971	41,50952	36,11267	18,21687	19,17931	18,6086	28,33962	22,1846	40,26947	24,92498	17,08589	25,12641	23,01689	29,15707	20,06977	33,64265	28,54698	28,83911	32,94264	21,30084	25,75618	16,32281	9,244654	20,26207	20,55537	29,2515	15,91484	30,48277	20,92327	37,81029	23,27061	40,46861	31,82858	26,82133	27,35059	23,7071	18,59493
3/4/2018 5:50:00 AM	12	80,75141	87,35812	90,96333	78,75512	6,705004	10,75459	8,693563	14,15106	15,08572	30,79507	18,47045	28,29686	26,51076	29,53553	17,52667	33,40483	81,6617	90,15473	89,04295	75,02853	7,931036	8,093432	8,42327	10,72523	23,45885	34,71693	21,60671	29,42826	26,94242	40,14977	25,88141	21,74597	23,18289	15,25745	30,11612	27,14219	41,75563	18,60135	27,48335	26,83127	25,43131	25,01672	21,85987	21,49308	38,05917	33,31725	25,00781	29,23416	21,72448	19,46445	20,86359	24,72929	26,52686	28,74558	27,48301	31,08808	20,06141	24,05857	25,99829	25,85323	27,71469	34,49402	22,09383	20,60269	23,83103	24,89584	34,36388	27,35453	25,01402	20,94102	18,51494	24,38488	30,28169	21,43457	32,95403	21,29504	28,04895	36,48334	23,19988	29,88678	17,07643	9,456027	20,93881	20,5122	31,6418	17,19116	42,29215	21,81131	34,01816	30,09968	34,46936	29,51799	30,94931	24,43841	24,76093	20,04815
3/4/2018 6:50:00 AM	13	90,24177	87,78743	91,59124	75,2982	6,263332	7,894218	8,275863	16,6512	15,31015	27,68644	31,77567	28,18206	25,3422	40,93343	15,76806	33,25817	75,80453	84,97555	90,23874	78,36152	8,664622	8,239666	8,665452	12,53143	23,95267	33,0227	20,69104	30,50239	27,52051	43,48973	25,8169	18,93596	21,11834	14,93217	18,21956	37,60555	29,52483	20,33053	23,90998	23,96718	26,94007	26,05956	22,3001	21,66273	39,33377	26,44017	28,03844	23,72686	21,63275	19,58693	14,48676	22,04741	25,5973	28,24588	26,83266	31,42048	19,88423	27,41061	22,04065	30,30345	29,41803	37,00694	21,49397	22,67317	17,2543	26,04346	25,05381	38,45525	31,64616	19,87905	21,09893	24,95296	28,50458	22,30824	24,91034	28,60701	30,52069	39,55854	21,04719	31,91817	17,09673	10,18913	25,74526	17,98333	34,60917	17,86666	32,12374	22,31985	27,2764	32,8719	37,40523	28,24319	28,91336	23,28498	23,34612	20,07744
3/4/2018 7:50:00 AM	14	83,09322	84,06934	92,62994	77,26341	7,195996	10,15812	8,489031	13,17232	18,17246	25,55993	19,41527	25,76101	30,06977	36,45102	17,47023	35,25641	82,92558	89,95268	94,5472	80,78042	9,854733	7,975174	7,877293	10,7119	25,40375	30,36168	26,30215	29,0547	30,36293	35,63211	26,34795	28,0341	25,0983	8,086869	14,32803	18,90618	31,27404	21,98801	27,13431	25,63142	27,62385	22,88075	23,37416	21,52913	33,80478	31,28765	28,23801	24,26987	30,92037	9,427429	17,7837	23,85541	29,23388	30,02515	26,58316	27,55049	20,34331	32,70488	22,63069	34,32975	32,21313	41,34229	20,9862	20,1155	21,46179	26,29953	30,48319	34,34453	27,18792	17,97821	30,17635	26,50772	27,2161	20,8839	30,31022	21,1897	31,10197	34,11314	21,17706	40,2332	17,96931	10,08213	22,12595	19,14878	43,46299	23,32063	48,13211	24,40304	27,17016	23,54035	36,51435	30,9719	28,85134	24,84016	37,04687	19,77758
3/4/2018 8:50:00 AM	15	78,91848	82,99307	84,04137	77,69328	6,462202	10,58956	8,282561	15,50315	16,70929	27,87398	17,22584	25,59889	28,3044	39,8499	18,25645	33,72534	85,50784	85,90295	90,24177	74,66346	7,501312	8,346389	6,926256	8,208512	25,0746	30,8229	20,88127	27,10751	31,25235	39,08612	27,9025	22,80856	18,9964	9,16273	16,13347	16,8855	31,38305	21,86968	24,40007	26,00367	34,1534	26,80723	20,78878	22,48632	44,65635	29,42053	29,18843	32,94458	20,38924	13,67512	12,79889	36,94146	28,63692	29,20134	28,40034	27,25741	21,16027	27,93705	35,51711	29,00295	29,55888	39,15092	20,01202	21,03289	19,11735	29,88686	30,08724	37,4529	28,94452	17,73382	19,93307	28,96655	29,10001	26,44673	26,67344	26,4966	35,67736	35,98378	23,80084	48,21687	19,44228	11,14569	23,16727	18,76347	32,59871	18,84215	33,0582	22,24649	29,42881	24,10505	40,18707	30,14997	28,7614	24,99447	25,13042	21,65776
3/4/2018 9:50:00 AM	16	79,37177	81,53653	85,13449	78,3477	5,732898	8,798491	7,624475	12,45904	16,01659	26,53121	17,14785	26,75136	29,50327	43,94231	19,70428	37,52501	79,62119	85,75659	92,08092	81,29781	6,766205	10,97156	6,817598	15,42337	42,23662	30,95442	29,29397	30,84584	32,98988	37,12796	35,20889	20,8859	16,79756	14,70394	19,74179	24,1293	32,73755	21,76268	26,48085	26,69734	30,90129	25,81468	21,11233	23,15374	37,17169	28,63305	29,27194	33,76962	16,0027	11,61106	15,06763	32,98491	26,38242	33,06469	40,70685	26,76199	23,05412	29,39952	31,03842	36,7519	35,35333	38,64238	27,12906	22,31647	19,55626	27,47064	26,45536	33,09868	30,45314	18,95771	20,74643	28,77189	26,94518	30,79141	25,01568	20,88521	35,2113	42,62268	24,42197	35,5562	19,47136	12,37642	24,65227	20,27161	32,30133	17,53122	34,43351	23,23455	28,56163	25,88804	36,65327	29,14823	32,72671	25,22602	26,33476	23,21183
3/4/2018 10:50:00 AM	17	77,99472	82,6836	87,62247	82,13659	6,657825	8,412012	7,297745	11,63075	15,5227	26,33731	16,87562	26,50434	29,89804	40,16868	19,81819	36,53218	80,5066	84,48248	92,46062	78,29459	8,270335	7,865964	6,807374	9,318289	32,82369	30,92575	20,17028	32,20269	36,91396	42,15676	30,27388	22,62613	13,15602	15,57464	15,24046	23,53227	30,02763	23,34895	26,68262	28,09668	32,85112	25,52056	25,9692	25,05367	39,60323	39,17875	29,56558	27,66999	19,31221	11,15834	14,74097	30,81164	29,0071	35,31651	35,07964	27,83661	21,40307	26,5931	23,27303	30,05568	30,20046	43,12265	21,04422	25,77876	22,3586	30,44817	26,61617	30,73414	29,39855	19,62174	21,09928	29,80956	37,27232	30,23307	28,58974	20,97998	37,67677	42,55596	23,11091	33,55859	20,99863	10,97038	32,38368	20,88238	49,91131	18,72721	47,64692	24,97969	30,94717	26,68773	34,04668	29,71837	34,0156	26,17768	25,0688	24,38702
3/4/2018 11:50:00 AM	18	79,41258	87,3088	86,28551	82,55119	5,634326	8,497873	6,902838	10,74733	16,73346	29,03432	18,9211	26,75909	29,83125	40,72254	20,7233	47,64692	79,04205	85,42213	85,46081	77,62282	8,562943	7,581095	6,907465	8,751933	25,85538	30,75887	19,44159	27,60313	33,37982	44,47295	29,89791	26,49825	21,38415	25,755	15,26553	12,55982	27,65466	20,86227	35,00511	29,93949	32,08651	26,62867	26,1573	23,00584	39,21371	31,057	33,59928	29,27898	21,32971	11,55794	11,17657	24,36381	40,23431	35,31499	31,38491	24,63714	24,20984	30,89426	23,53649	30,92514	32,67006	42,41214	21,84806	22,81264	19,83988	32,77402	29,0902	39,06665	33,06339	19,94384	24,12122	29,93956	27,83992	23,72195	27,70412	20,45646	41,22202	38,26032	22,32372	41,41654	20,72447	11,2949	27,94091	22,11345	40,93625	19,77827	40,93426	24,45713	33,40786	26,27156	41,50655	41,52002	32,50912	26,15758	25,67405	23,67326
3/4/2018 12:50:00 PM	19	77,33063	87,01481	86,63966	80,52864	5,718943	8,159056	6,61783	11,54288	15,92244	26,40431	19,17488	32,60071	31,37254	46,55946	19,83753	40,16461	82,05764	87,14828	88,2271	79,56082	18,24871	6,861462	7,323028	7,999834	27,19248	30,20157	22,77195	26,72172	36,64712	38,70973	31,01624	23,43377	13,31075	6,413158	25,32936	32,24552	29,73696	21,47547	29,61145	29,76404	32,51306	30,08924	24,57069	24,90903	39,01677	28,07478	33,79573	31,43575	14,05476	13,96365	14,99786	22,87107	27,87522	33,56764	33,95972	27,04037	25,49237	38,58463	23,42051	37,95404	42,49378	42,89373	23,02664	23,31537	23,81086	28,79918	31,0215	33,82108	31,17927	20,18008	40,12965	34,32644	36,25304	32,73024	28,4871	24,38059	38,98148	44,7822	29,58395	32,52473	27,91639	11,32053	27,69328	21,35037	53,48329	19,47433	38,74191	25,14175	38,49669	28,38714	43,51853	35,34496	33,87544	26,20758	27,95943	25,00801
3/4/2018 1:50:00 PM	20	82,45704	90,66879	85,39587	78,62691	5,491061	8,137917	6,576523	10,39056	16,48513	32,30348	18,81223	29,12411	28,3714	41,93289	20,51545	42,36296	82,16885	87,55181	93,46513	79,88132	9,678105	6,614237	6,876036	8,449312	22,93007	27,35847	20,79341	26,17651	38,61019	39,77088	32,10157	24,33777	17,61909	5,643029	11,19515	29,11701	30,88258	27,66088	26,98822	27,53012	33,31841	28,21929	27,45192	24,18822	45,94517	36,28758	35,39442	27,61412	14,392	11,51083	9,581331	35,20246	29,24727	33,48088	31,35859	24,75671	24,00745	34,55937	23,96482	38,46934	34,37155	43,7529	24,00765	23,59879	26,24233	30,13836	40,05872	33,21936	32,33201	20,04048	23,06304	29,63169	28,62435	25,75625	33,19242	21,85932	33,90708	44,25225	22,781	46,10238	23,2186	10,64752	29,10664	28,45871	35,49293	19,66222	43,77957	28,5369	40,30442	26,95133	48,17536	38,27876	39,45548	27,03822	32,43051	24,34578
3/4/2018 2:50:00 PM	21	80,17331	89,57511	88,20913	77,81741	5,538655	8,313717	6,60892	13,27614	20,98917	26,55691	17,66702	29,21129	28,40241	41,68304	20,21559	45,73504	79,80756	85,38821	87,79019	79,37128	8,040037	6,353062	6,91237	9,818261	26,72538	30,65878	19,5175	25,93605	36,17927	38,622	33,6986	29,40809	18,07609	12,19579	18,93989	21,78865	31,82547	21,16538	40,34732	29,62223	34,07272	27,6137	26,594	27,34914	40,48361	32,28807	33,12486	29,84188	19,11658	7,345131	9,699726	22,28131	29,79788	37,69045	35,43346	25,62258	23,84678	32,45752	26,52665	35,90089	33,50458	44,53014	23,67975	24,24749	21,89807	41,34035	31,4267	39,95676	31,88799	19,47495	26,79445	31,25097	30,84894	25,37791	25,95622	25,05886	32,89498	42,7991	26,78382	51,10474	19,90751	11,62004	29,79691	23,234	36,26582	19,28416	41,79032	26,03089	33,76983	32,52846	45,85738	33,97118	35,97667	37,09798	31,3579	27,10081
3/4/2018 3:50:00 PM	22	81,62039	86,61244	85,02757	80,25481	6,909264	8,006329	6,521953	9,947088	17,20781	27,55968	15,19728	30,53098	29,44864	40,16965	21,69547	44,71354	81,9789	85,94207	88,53821	77,55112	7,627308	6,358587	6,538255	10,06887	28,15388	32,07394	19,81412	26,23908	45,04227	48,17225	35,34399	24,72134	12,13652	6,323221	16,66867	13,29797	32,27385	23,54795	28,22226	30,77662	34,656	29,98508	32,94292	24,47564	41,32183	33,48682	34,51791	30,73573	17,18225	17,10592	9,072239	24,13697	33,5751	42,26997	36,57134	25,63273	24,60433	33,65972	25,65981	35,79838	33,35247	47,01958	29,3922	23,10815	24,19478	34,42653	35,25896	38,22302	33,16686	21,69602	26,35576	34,12564	39,15942	28,24202	29,36865	22,97296	39,8336	49,08909	26,17796	49,02727	20,89937	12,68692	29,28521	28,30667	37,30161	21,21104	45,96085	25,78906	37,5181	29,31179	43,07478	37,18211	35,26781	26,37178	37,91363	23,05364
3/4/2018 4:50:00 PM	23	78,1708	85,43297	86,10715	81,8004	5,711553	8,153185	6,819394	10,09629	16,69292	26,86968	15,49755	29,13448	29,84258	44,80099	22,46284	37,2505	84,03073	88,08093	88,09136	82,7877	9,347508	6,472494	6,272381	7,545867	23,14033	27,15573	21,19529	24,394	35,78208	45,71894	38,73847	26,08014	18,47888	5,04704	12,87812	21,43209	31,85531	22,4808	38,55756	30,93377	34,01311	25,87105	27,17825	25,54715	49,47509	33,18848	34,71037	30,18402	12,27122	6,369641	8,578414	31,19274	30,22201	32,8516	37,09729	32,61812	25,4711	37,45827	27,47493	38,57924	37,89235	51,84391	23,59216	22,62924	28,24133	34,22932	33,36497	51,77898	33,10366	20,41501	26,47512	39,11831	32,95383	32,31032	37,69196	23,06608	35,9087	50,6806	29,87228	37,77313	24,55923	11,92377	32,9215	31,02868	47,45738	21,2576	43,57275	28,87841	41,90422	29,53588	50,81386	37,73686	36,14549	29,44076	35,52359	25,95808
3/4/2018 5:50:00 PM	24	78,5758	84,45465	86,76593	77,29878	5,397117	8,105452	6,723033	10,5276	15,19694	25,82146	15,09201	30,30663	35,54992	40,21655	22,52922	46,20766	83,19518	86,54876	87,12084	79,46232	7,84766	6,440995	5,700017	8,66331	24,52061	38,60736	22,37739	29,95006	36,34505	44,76549	35,01741	32,92931	23,44227	15,9527	14,84472	17,07311	38,26254	22,23544	31,25359	27,22439	38,15822	26,25476	25,22194	29,72922	42,06897	36,40826	46,33013	36,39996	11,99533	7,198069	9,011592	24,15727	28,77811	37,22349	36,80268	27,93739	26,20268	34,23091	29,01988	37,95197	37,21271	50,22091	25,38075	21,99457	22,62751	31,68049	32,81423	38,99723	33,5217	26,81746	32,22867	32,66164	30,72129	34,5334	29,76583	24,93023	39,82883	47,80033	25,50391	41,59773	22,91632	13,52481	32,5067	25,22277	51,9822	22,17645	49,12253	26,3552	39,97286	32,02034	45,5046	41,81808	39,62865	30,81219	33,59983	25,83706
3/4/2018 6:50:00 PM	25	81,48354	81,75219	84,47613	81,73782	5,590946	7,139147	6,486863	10,55682	16,65389	26,27452	16,98815	30,08296	31,21878	44,84389	23,93181	46,80337	84,71355	88,59465	86,68995	80,87125	9,567863	9,337629	6,53494	8,408488	24,47778	31,4785	22,34631	30,50315	37,79557	49,16763	33,8215	26,36571	19,73413	12,33387	13,0533	25,27645	40,99463	28,62518	35,26982	29,56261	35,97474	30,43656	27,54676	28,09682	42,93919	35,18519	38,2894	31,89358	10,16979	19,89569	9,009172	20,73898	28,53656	35,06438	36,63075	30,8468	26,25069	35,98537	30,99442	39,89542	42,92731	48,55209	23,64224	23,05951	26,60408	34,04703	46,33006	46,38678	34,69579	20,42441	27,17894	36,01162	31,51138	27,88793	32,48695	25,75431	35,64434	49,19548	33,21894	43,53593	23,98659	13,07271	33,38969	27,18999	41,59821	21,98317	57,64521	28,2597	40,31548	35,45182	48,08059	40,76101	35,22485	29,60046	32,92848	25,52243
3/4/2018 7:50:00 PM	26	83,71346	87,32731	92,07795	80,39906	6,128977	7,408337	6,208279	10,02134	15,27485	29,35082	17,26127	31,91976	33,81037	53,15235	22,53308	46,68304	87,79019	86,59884	88,73785	84,32236	8,139438	6,426974	7,478587	7,973723	25,35802	30,39346	24,00897	26,10446	46,09956	46,28958	32,46401	25,8077	18,0187	23,43992	10,19556	13,67858	32,30141	25,95125	36,07793	32,43155	45,05091	26,55373	27,77679	40,19777	44,07114	33,58118	40,55171	31,09306	9,960488	8,35226	22,60452	22,01094	30,80701	44,3643	38,47639	34,37313	27,41815	42,36331	34,95448	41,08926	36,79964	48,34342	23,88394	23,8369	27,04886	44,80672	36,78278	45,89751	36,02454	23,54284	24,82648	35,07467	41,40832	28,68217	30,38959	26,19142	41,91708	47,59208	25,31809	41,23384	26,29317	13,10663	33,65046	26,49943	50,42675	28,27455	46,96363	27,73811	44,35152	31,79031	46,73201	44,45541	37,63297	31,30443	36,45944	27,43735
3/4/2018 8:50:00 PM	27	83,42065	88,40684	89,96822	82,34853	5,201357	7,287729	5,958706	10,16848	15,64324	35,474	16,97896	31,06038	34,63666	51,07683	22,07263	49,62347	81,49438	84,80437	85,35208	82,57184	8,619585	7,192888	6,753079	7,260237	26,04595	33,37126	22,44481	29,2729	45,40327	44,38488	35,92756	27,08941	27,42892	4,541888	17,81105	17,10979	33,67837	28,14386	28,87393	30,4271	37,51775	25,79133	32,87467	26,86347	45,90808	36,29836	42,87785	30,28784	10,22125	16,84095	13,87717	16,47153	29,77516	37,70965	36,40763	31,29746	27,33215	36,28558	28,04853	39,97203	34,38101	50,48278	26,43989	24,83118	27,88544	41,64311	41,82368	57,72518	39,80486	22,4721	36,16628	38,50533	29,80776	33,9888	30,7588	32,72546	37,68561	57,08409	33,23442	39,11728	25,16786	14,33356	36,11516	34,09324	44,36546	24,84112	51,1303	31,61617	43,81458	27,80027	42,80235	38,74945	40,2893	34,22621	35,50723	27,37186
3/4/2018 9:50:00 PM	28	79,22201	88,83918	88,50355	84,28817	4,99026	6,895239	6,007267	10,30691	16,53218	29,64833	17,77209	42,36786	41,61265	45,57243	23,121	41,65783	81,68877	86,88799	87,24967	81,71343	10,78906	5,863036	5,759077	8,201468	29,18207	38,6104	25,37115	37,21914	49,84886	44,70657	38,10414	27,01377	16,57639	6,824574	15,87436	26,11882	33,76976	26,69188	32,52052	29,60053	37,867	26,11364	33,49636	28,23967	49,13379	43,28056	44,00586	32,90451	10,24805	6,87949	15,08821	19,21343	30,36231	38,93754	37,5621	35,87838	28,75891	36,2022	29,30434	41,67206	35,36624	56,9275	26,70542	23,33851	28,00405	35,19798	43,55217	45,53084	41,97316	21,14272	33,34052	36,17484	33,66076	32,90804	34,02699	29,27319	46,44866	51,75799	26,75025	48,41063	23,50934	14,64557	34,38239	31,23073	44,68929	26,31846	63,74903	29,37259	43,92683	31,41088	45,53354	49,29314	37,91515	32,40606	37,26735	27,89843
3/4/2018 10:50:00 PM	29	77,88779	90,65975	87,62373	77,13943	5,14879	7,356252	5,944477	10,65263	14,83318	36,16109	17,56037	34,45782	35,705	52,01219	24,77453	44,79837	80,47891	85,14506	85,90102	79,1974	8,668007	6,162273	6,019701	7,953622	28,29562	33,21542	20,84349	32,21223	42,79461	48,57234	37,53053	29,12135	10,59661	14,61463	15,06797	16,51339	36,78582	25,62617	32,65149	29,80907	37,83454	33,90687	28,70213	31,84405	49,55777	40,76971	41,52499	30,46716	19,15368	17,42457	9,036043	18,0131	31,62633	39,91517	39,65883	34,24743	28,97152	37,30231	33,71795	47,60134	39,12384	54,268	27,2782	24,19098	30,58065	37,17748	41,84799	47,78701	38,10082	20,3058	29,53623	39,27539	34,16535	30,21303	30,85814	31,80248	38,93298	50,14942	27,6747	45,30967	28,78102	16,15039	39,08558	30,64289	46,66584	25,2723	53,23932	36,29441	43,72644	32,56997	52,86189	53,86729	41,89448	33,59831	38,35786	27,58773
3/4/2018 11:50:00 PM	30	84,05076	83,72935	84,48193	78,25237	4,614833	7,063509	5,631977	8,810098	14,94156	34,20943	17,43742	34,00496	36,9523	48,50934	24,86834	53,10912	82,4245	86,90906	83,75947	79,27422	6,540257	5,414388	5,299998	6,180994	37,00176	30,78754	21,8272	27,20249	53,93071	52,53337	41,7861	28,79	16,85739	3,821493	10,41867	23,06248	38,96503	31,61168	30,56221	41,02868	37,80587	25,92216	30,12793	35,39008	51,45047	39,62146	54,22932	33,56385	13,03644	6,677858	8,182818	13,44427	30,33917	40,43332	39,41569	38,64445	28,93319	43,06393	33,42562	46,42089	38,15325	54,80527	26,6675	23,81631	29,33403	36,80966	42,49454	49,3004	40,52408	23,58809	32,05819	39,83809	33,80056	35,53202	32,14661	32,09481	44,40726	52,61819	35,43449	47,22446	29,78974	15,00055	35,00277	39,64895	65,95802	25,63944	58,63388	29,1016	44,89901	37,73811	55,60918	47,92799	42,2449	32,87867	38,58643	29,07148
3/5/2018 12:50:00 AM	31	78,78668	87,12837	89,50763	81,28053	4,629407	7,202558	5,47248	8,801739	13,5119	33,14517	17,26362	50,84819	34,52262	57,64574	25,95691	48,52343	81,21381	84,86723	88,59029	83,11147	6,486377	5,250262	6,132294	6,539152	40,62624	33,23124	23,88083	26,19067	43,86722	52,20663	37,31944	31,01611	18,52309	25,8812	15,07115	17,60527	45,91463	30,28542	32,3577	34,91656	38,73121	27,50981	33,34708	33,29203	49,6377	39,22359	41,61569	36,22209	14,66049	7,945057	6,777328	14,79457	30,18382	42,76939	41,70425	39,89866	29,09054	40,9098	35,384	44,88554	38,57061	55,57998	27,30307	31,03662	32,20076	47,7323	40,89571	56,78292	40,90028	23,34231	31,89648	40,09518	35,51151	33,33036	37,40888	31,41841	40,90717	52,02041	30,21856	44,27995	25,59661	17,33132	35,37944	29,58395	50,39262	28,36828	60,174	27,42374	44,32644	33,0008	48,36953	51,70811	38,42769	31,55842	40,31775	36,71751
3/5/2018 1:50:00 AM	32	81,44591	86,31383	84,23409	82,54137	4,5881	7,034704	5,524011	9,797951	13,8036	32,51637	18,30764	35,87741	34,81667	58,51873	27,85139	53,71554	84,35386	85,38973	86,89262	84,21819	6,40915	4,705805	5,270916	6,290825	28,30694	27,26645	24,01353	26,91292	45,17524	47,73403	45,50979	31,8714	9,863091	6,368051	9,902397	33,10925	43,5293	28,47356	32,97469	32,8813	40,36873	33,40752	32,40329	34,33777	51,2907	36,22478	44,21329	32,03063	10,12786	12,15386	5,676738	15,13276	32,63284	42,17051	42,02938	34,56019	31,63248	46,76876	41,51166	46,55469	46,12318	58,9488	29,16715	27,43977	43,64487	37,26473	39,9504	50,77738	48,90045	23,52965	32,5248	42,12133	35,97832	33,82606	30,73165	39,28603	46,53832	53,77998	30,44948	45,47794	29,11141	14,49616	36,7716	34,02617	52,21334	27,81713	57,01556	29,01622	46,39437	35,91982	53,18758	48,21017	42,20256	34,00165	39,36126	27,65445
3/5/2018 2:50:00 AM	33	81,53336	90,85593	87,29733	79,3091	4,892655	7,521622	5,430413	7,766978	13,01006	26,936	23,54318	34,84424	51,39527	50,55578	26,45592	51,03214	82,96406	86,90388	87,32165	82,5887	5,938951	4,876699	5,598682	8,084867	27,74522	29,58762	22,00031	31,56306	47,8706	49,73289	37,83736	32,43555	12,08113	14,03107	7,43576	23,37692	42,67229	29,35545	35,41003	31,36729	42,02226	25,3585	31,84827	33,00301	55,27755	47,4998	46,85538	33,15961	13,18364	4,520682	5,786914	21,58136	35,36002	43,04812	39,98708	39,30744	32,07656	43,07396	34,59812	48,77757	42,80256	57,49613	29,47682	27,60735	43,83061	41,51415	56,68179	50,26325	45,78699	28,50671	35,52905	46,58371	37,52224	31,83224	37,10786	36,33096	56,53493	54,17662	33,61565	48,27869	27,96295	14,37541	35,69221	31,26623	60,91035	29,4726	57,08893	29,60799	53,75849	33,40083	55,19708	51,43126	49,18898	40,58335	41,01417	27,74004
3/5/2018 3:50:00 AM	34	79,06243	89,13448	86,15267	75,72047	4,828139	6,694849	5,231889	8,683825	13,21943	27,74929	19,23312	39,19347	52,00286	57,94513	25,323	55,86497	79,05801	86,3561	85,30173	86,53156	6,743273	4,955584	6,069297	8,205198	26,58371	29,6663	26,12511	33,16092	52,48804	49,61152	42,07712	34,55308	21,11261	5,261038	12,00625	23,54525	43,89699	28,49097	35,43097	31,98283	42,24932	32,10523	33,69398	35,24584	53,26261	43,82798	44,03757	38,02505	10,49693	6,222024	6,556283	15,54909	31,32239	45,47048	40,15929	35,99574	32,78391	42,64624	35,51144	45,38856	41,80392	59,80659	31,4115	28,35053	34,50632	47,47472	51,54924	51,04533	43,4929	27,10281	41,53922	43,40953	36,75302	33,65578	36,64519	50,5625	45,01651	61,227	33,22267	48,55065	27,36682	15,31091	36,52782	31,90283	53,07037	29,83	60,38634	30,81676	48,06159	36,74755	57,9215	49,9216	41,58322	36,61141	46,30368	28,94086
3/5/2018 4:50:00 AM	35	79,24052	83,57082	89,70878	79,14221	4,759961	6,747277	4,960695	9,117555	16,36674	28,11699	19,00545	46,73084	42,41407	50,85233	27,93006	58,68915	84,11189	86,88474	81,79819	81,62011	6,728628	5,292054	5,509851	6,421447	29,50341	33,74047	25,62196	31,35741	56,93337	51,55953	40,46295	34,04371	15,65111	7,140113	11,26506	32,22369	38,6189	31,52548	34,89922	34,10298	42,98409	28,53234	38,79869	38,7911	57,72968	40,14444	43,75428	38,05959	17,88027	5,737248	6,241435	14,80617	37,71206	47,06627	45,01554	35,85641	32,34264	45,67053	35,13449	52,85284	40,48415	59,74041	29,88803	29,39628	43,35772	39,96684	45,20364	55,5167	45,32943	27,5219	37,22287	46,08781	38,6151	38,82764	34,99689	36,0293	44,72135	59,50514	35,63219	47,63422	32,1511	15,77082	38,96386	30,933	50,8495	31,35051	60,53375	32,49185	51,13416	35,34186	57,24372	46,69678	47,02924	34,20438	55,21234	38,17356
3/5/2018 5:50:00 AM	36	78,02808	87,80207	85,26663	80,36734	4,654344	6,386701	5,538724	8,546502	14,52275	34,15382	19,99503	36,26851	42,70329	67,23364	28,32152	62,82376	80,54363	87,01398	86,03704	82,36157	5,68855	4,650545	5,572364	9,120591	28,76706	27,63276	24,41589	30,14037	63,58125	52,75247	41,50219	36,51608	20,38862	9,744211	9,134479	22,96861	42,06496	30,17255	44,6082	32,80601	45,46833	31,84952	36,89938	34,45292	54,3328	39,96014	52,00687	38,13012	11,19902	8,279109	11,6637	20,04759	35,7693	47,18398	44,22676	36,50621	37,52943	47,9874	44,59383	49,10871	52,54449	60,52077	40,7731	30,23506	46,71834	43,51674	50,75956	55,0094	57,37739	28,70289	36,87838	45,51344	40,08614	35,54721	33,93333	35,34696	45,84466	61,49923	36,85124	53,6526	27,47085	20,06459	40,04428	32,90755	52,26432	27,73983	57,46222	30,9165	51,7696	33,7415	55,00608	60,10161	46,71337	38,58622	45,62286	31,36315
3/5/2018 6:50:00 AM	37	83,01579	88,35226	87,76077	79,55667	4,674514	7,126092	4,87442	7,816576	18,32981	29,91683	18,1317	36,42083	44,07487	58,09378	31,36252	58,08114	81,39893	84,82116	87,59229	81,40681	6,30533	6,74272	5,448165	6,932264	27,24504	31,28066	26,17132	35,1222	53,91067	51,44335	47,81721	39,05089	11,92183	7,45517	7,130858	21,19295	40,10168	28,15767	28,65343	45,83852	44,52055	30,86483	41,02012	37,86887	54,07086	41,87403	45,83437	38,06311	10,38158	7,379877	10,39712	20,27865	34,39323	50,18112	40,42475	35,35802	37,78307	46,10909	38,31558	50,94862	41,63863	63,62856	32,09238	32,09294	35,10686	49,74566	52,46056	55,49293	48,41243	28,43937	36,96888	52,32261	48,73004	36,10757	35,24556	35,05746	44,29232	61,25298	35,46716	46,2011	27,86065	16,30789	38,46403	37,08824	53,89506	33,39343	62,68997	30,56836	51,92522	35,2102	57,08699	49,22697	45,90124	39,30793	48,04453	29,91607
3/5/2018 7:50:00 AM	38	86,04533	87,92744	87,67932	84,19389	4,656416	8,461952	5,14361	8,234623	13,20437	38,35033	18,44745	37,37864	44,9694	56,22596	29,90723	60,4273	82,70682	85,2122	84,85101	84,85142	6,237774	5,184433	5,075155	6,814352	27,58455	30,11211	26,9753	30,98482	60,21054	56,95713	38,94052	37,1013	14,94384	24,18462	7,751437	24,93534	44,72956	31,52375	30,83838	33,87854	46,17332	29,44711	34,1456	38,3982	53,79898	51,59421	46,79694	39,11452	10,01637	4,813426	5,146856	28,40946	32,64361	46,77602	44,15934	37,96931	37,4589	53,2713	43,18095	51,40356	45,80798	64,90847	31,67261	33,91268	39,53789	45,28183	48,27856	61,61707	52,01315	27,97835	44,70284	54,60717	39,01346	40,686	37,3776	41,41426	48,21424	65,63564	39,32852	50,73622	33,65682	16,27825	40,01624	34,25426	55,56124	31,62785	66,21712	30,28736	55,07938	36,56347	64,41196	49,36022	45,45003	38,54533	46,49384	36,18942
3/5/2018 8:50:00 AM	39	80,40762	86,31693	89,9636	80,45197	4,40933	6,945457	4,851763	8,016688	13,58401	31,05984	20,74699	35,27589	55,0067	65,32936	29,5202	63,2137	85,70244	84,86613	88,11948	83,48254	5,56967	4,754366	6,284538	6,776567	26,71786	30,31216	23,73018	30,45742	58,87545	57,0834	41,92474	37,78079	23,13813	10,06044	10,99435	25,10182	41,60595	30,34877	33,57676	38,58373	47,0899	32,49303	43,93934	35,65602	57,83046	42,1647	49,90979	39,16384	13,40469	9,074244	4,876216	19,30371	38,97291	48,43281	45,36949	40,29938	35,71031	57,67725	38,33976	63,92566	45,0927	66,92805	35,97764	37,22556	44,08813	48,43011	54,59916	58,52288	51,46662	29,851	41,38946	50,189	42,67075	36,67786	39,14533	41,16552	50,41224	71,94491	35,70257	55,88134	31,17795	18,61807	40,53424	37,98933	56,34884	34,96864	74,2928	32,50905	56,76276	39,31967	63,83027	48,1641	48,47211	41,44749	46,36625	38,58125
3/5/2018 9:50:00 AM	40	80,10355	89,1608	86,68421	80,94441	5,81192	6,602563	5,152244	8,171627	12,87287	32,94326	19,37632	36,42214	45,69767	68,3017	30,87195	65,40942	80,76122	84,9828	87,74757	84,20825	7,557195	5,685235	6,372472	6,524715	28,5577	27,93041	23,72264	30,94835	59,19285	56,34733	44,92719	38,02927	11,29739	6,143278	6,517532	12,27702	44,19237	29,6129	33,07306	35,10542	48,31696	30,77545	37,71124	36,2864	60,13394	56,2929	50,48368	48,64389	13,06559	21,14957	5,393181	11,8759	34,50942	52,16443	43,54194	41,03076	36,78293	50,26104	37,18432	61,56879	42,81202	67,6349	34,43185	35,18505	44,15251	46,52637	60,49183	64,64351	55,95111	33,278	46,67047	58,31787	39,79022	37,38119	42,25395	42,87273	48,30335	71,19495	40,06839	57,24297	30,45998	19,41735	43,89879	37,40419	60,33177	32,34368	65,43048	40,54045	59,47378	38,40746	65,14368	49,81398	49,61953	39,09725	52,08278	34,03301
3/5/2018 10:50:00 AM	41	83,48061	89,24252	87,21963	81,20144	5,220698	6,983934	5,109003	8,602593	14,49402	30,19617	20,12676	35,50758	45,93301	61,56858	32,12361	67,43914	83,55113	87,26916	87,41062	83,8561	6,816494	5,123785	5,26836	8,387007	28,85914	27,44502	23,37043	47,80684	65,54287	57,92096	53,8887	39,04157	15,6672	6,458334	10,00628	23,46092	41,41309	28,29258	32,25865	36,74252	47,82038	33,85209	39,33294	39,14435	60,89751	46,15433	53,90121	40,41259	10,81427	8,499462	18,34708	20,65042	41,27742	47,56715	44,51819	46,78078	38,38459	62,63284	39,60854	64,65082	44,91103	72,90161	40,02729	35,4655	39,01891	50,29454	52,5536	63,04611	52,84794	38,29721	43,32304	54,46115	43,31752	38,88352	39,31594	38,597	51,248	67,57993	37,83461	51,46497	29,64087	17,9119	42,58296	41,24289	58,45195	34,23305	66,81484	39,41941	64,73081	40,95953	71,66998	53,33078	53,77342	43,8016	52,22023	40,62811
3/5/2018 11:50:00 AM	42	78,88608	87,44888	87,03326	80,5598	5,776345	6,653196	9,326302	10,51054	12,9023	28,85507	20,7684	34,6395	47,48129	68,3363	31,88985	63,04467	81,70742	86,0052	86,19674	81,38912	7,023515	4,536224	5,352288	10,04559	29,37203	29,34281	24,11244	32,57357	64,72487	57,74543	48,88947	37,64319	11,23722	11,17906	6,320251	31,47989	45,08524	29,87476	34,17703	34,23837	50,79369	35,89502	42,22508	40,26629	62,76241	52,51334	50,72447	43,54443	18,76506	6,807097	5,234859	14,26855	38,40115	49,70664	44,4342	44,23913	40,76799	57,00895	47,69314	65,46958	46,82871	68,12121	34,20383	37,33939	46,01797	53,36062	57,61273	64,11665	52,31874	32,28408	58,77322	52,35528	39,76867	40,5828	45,44637	38,72527	50,2064	67,5228	38,94852	60,36596	28,39412	18,08763	43,96172	42,21071	57,04976	39,16079	78,22848	37,60817	61,82444	41,84564	65,16295	60,89965	51,08588	43,17529	53,48565	41,03262
3/5/2018 12:50:00 PM	43	81,48652	88,63264	88,24782	82,1424	5,821177	7,046999	5,053258	8,756218	13,59562	31,20538	21,84343	32,89608	48,7422	71,58647	33,07009	70,55074	83,72354	85,34034	87,82687	83,04675	6,503095	5,005043	4,818607	5,975769	27,49399	33,3792	23,89561	33,54995	68,91558	61,44521	50,82961	43,52613	18,6975	5,286181	6,270378	25,5455	42,59215	31,44341	30,64904	37,42636	50,11529	33,09757	42,25665	42,7064	65,48215	54,12936	51,94277	42,50726	15,99456	10,57734	5,725091	31,61997	37,23744	54,36415	43,5617	47,39238	38,68334	55,32887	51,47961	60,46854	46,02682	73,83897	34,96961	33,97961	46,74431	57,19558	62,95645	61,2681	54,64046	32,90485	51,25235	55,25835	40,35533	44,35048	41,63531	41,89082	59,5939	73,56501	37,12444	56,5786	29,65331	17,33926	43,19994	42,58856	57,91073	41,49536	71,37717	38,96207	64,83665	42,15303	71,0733	54,05828	53,62179	44,84527	51,6992	35,8142
3/5/2018 1:50:00 PM	44	79,96305	88,49194	87,89553	78,25915	4,948055	6,929364	5,481736	8,002735	20,88079	30,74975	23,41388	37,0441	49,06167	67,15007	34,01505	67,10475	80,15929	87,39155	86,71309	80,8325	16,16463	7,317571	5,116946	6,124766	27,33933	31,83108	25,88514	32,58662	63,74109	62,95756	47,42271	39,33031	12,7037	4,823372	7,252639	29,74166	43,11561	27,11967	35,14437	39,07294	51,33116	32,63946	42,07587	45,14548	63,7042	48,25016	50,5899	43,44738	19,30523	9,814806	5,935013	32,35618	37,47858	51,58274	49,00994	46,74749	40,61699	54,55322	46,01735	63,63679	53,6859	71,53521	41,26845	36,24551	48,40083	48,54257	59,308	69,01373	53,09315	35,22851	44,55335	55,67445	40,46074	43,77845	43,12777	46,10611	58,8532	72,48528	41,93123	55,52299	36,03539	20,57257	55,3382	40,65837	58,46312	37,51762	76,6972	39,27573	64,77115	43,75277	72,86997	54,19562	53,97256	40,48374	58,72589	40,87251
3/5/2018 2:50:00 PM	45	80,73387	88,85831	88,85382	81,14708	4,697999	7,022615	5,112801	8,330432	14,95075	32,08907	21,99512	35,81517	51,71101	68,07845	43,92179	72,43031	83,88815	85,80343	87,54089	85,63895	9,183591	7,405642	4,968985	7,528321	24,65351	32,07891	26,61057	31,2013	73,4174	60,77476	53,58215	42,25596	17,47327	11,12207	11,13658	31,88875	51,21644	33,11961	35,41916	37,61764	51,78036	33,19574	48,75615	41,59041	63,82833	52,01841	53,54429	52,94085	15,19065	13,49103	8,151181	30,01664	33,1002	50,11363	45,63612	40,56919	40,63861	56,35789	43,15125	67,45054	49,44601	75,29572	41,32778	37,36344	40,40686	53,99432	54,62955	64,68004	63,11877	35,04207	46,81235	57,76698	45,09685	43,99052	45,85475	43,82288	51,80027	73,62677	39,36415	57,35991	34,18953	18,63789	48,77949	40,99449	62,31321	38,12265	80,30131	37,57433	67,24496	42,28441	71,27238	53,13253	55,9203	38,30038	56,08967	35,04449
3/5/2018 3:50:00 PM	46	83,05869	87,17936	86,48293	81,05943	4,65379	9,536016	4,4333	7,779688	15,92631	27,51679	20,83865	35,1633	50,20633	66,52444	36,5125	75,37647	89,09994	85,97839	85,83077	84,04288	6,562362	4,057112	4,12681	6,490384	29,29936	31,91133	23,78709	31,11026	65,48104	60,80363	45,60097	43,94107	16,71937	4,639354	20,84149	6,113091	43,57828	34,29895	35,67149	40,83672	50,54605	33,58208	44,20369	47,7491	68,91937	54,93017	53,86156	49,06615	13,34487	7,833361	5,09049	26,74431	38,10456	49,88678	45,95118	41,76572	41,28047	59,98902	47,64507	63,74254	48,07906	72,05308	40,1242	39,51412	45,87498	51,13816	58,96682	70,15854	63,48323	36,26541	48,75242	59,11866	44,40374	47,40654	46,71896	46,60651	52,7935	70,78117	39,931	65,90469	31,91541	20,88528	46,57466	40,3451	65,79133	39,93527	88,79697	38,20312	71,49854	40,34179	73,84795	53,74531	57,38464	37,8154	63,22923	35,12793
3/5/2018 4:50:00 PM	47	83,7775	87,31895	86,51201	82,16608	5,425301	6,905255	4,711263	7,408337	14,94094	28,73398	20,57976	33,21708	50,17429	70,29751	37,99963	73,05013	83,21847	85,5319	86,29925	84,0929	6,671087	4,192502	4,170189	5,831262	41,41916	28,32249	36,10176	29,74366	72,17397	60,10134	48,53304	45,60421	13,72997	3,294306	21,45322	23,08107	45,34974	39,958	40,15031	39,62298	49,9991	35,21628	43,93858	42,81609	64,38343	49,95165	57,64473	50,09898	23,58325	18,52965	4,821231	18,8342	39,40505	46,96156	47,32731	44,76369	42,4245	61,50883	46,8491	63,94183	51,35057	78,40545	40,18733	39,4132	46,71267	49,94169	59,21495	68,92476	64,91483	42,30369	49,23617	59,91545	46,83673	46,12393	44,67134	46,10418	55,40894	74,38067	37,41925	60,61126	34,06312	19,07093	56,89185	41,80164	61,9085	38,44938	89,3703	43,50208	68,26917	40,2819	73,52662	60,21683	55,68199	41,35285	56,34823	35,92866
3/5/2018 5:50:00 PM	48	78,42272	87,82314	88,52177	82,39756	5,16074	13,34259	4,996685	7,80276	22,05032	40,02998	20,41542	37,00058	51,56886	74,9131	36,45116	74,1011	82,71973	86,18569	88,60349	84,61276	6,866227	4,302332	4,18435	5,704782	24,19388	38,65889	27,59125	28,95039	68,11271	62,62599	48,33948	47,93767	7,982564	11,64291	11,42766	20,78063	44,09172	35,67281	34,05925	39,4914	51,78997	38,23753	45,99574	48,04922	71,87238	53,59037	63,20617	49,25557	11,59565	3,596859	11,04464	11,30416	40,05263	50,9458	48,21204	45,31623	42,4361	68,70931	45,91816	67,12582	56,56899	73,91888	48,0879	38,04466	41,73816	48,74593	65,03606	72,98975	62,07422	38,37222	48,60377	60,28619	52,32089	46,44756	49,54369	51,51629	57,62911	72,8945	42,55699	61,80752	42,10371	19,8374	49,53844	43,19926	70,37626	45,24556	78,18861	42,20809	71,9228	45,98945	80,12475	53,54117	58,91019	43,39246	67,08492	37,96294
3/5/2018 6:50:00 PM	49	81,98898	88,04107	86,01183	80,6203	5,23099	7,234748	4,584715	7,187914	19,32161	28,92138	20,3737	35,80708	52,76677	76,21974	35,87457	76,51298	83,51722	87,18295	89,40933	82,50407	6,063356	4,62996	4,141247	6,461857	28,27966	31,62184	36,2281	41,28379	70,19452	68,4967	48,55278	46,62018	15,87243	4,342811	6,823953	21,94622	48,17542	32,07753	36,53494	39,0129	54,04185	38,95785	56,28371	52,02006	65,37508	56,15883	57,69866	50,91249	22,11877	3,173077	14,29915	16,84426	39,19955	55,43193	43,18054	49,06154	44,77785	59,64073	56,08988	70,49508	51,67357	80,87098	42,2416	39,06402	50,47586	50,81973	62,87115	76,18887	64,41962	38,99784	53,63126	62,24007	53,6698	56,37103	47,29857	50,57416	62,54883	77,64217	46,77249	66,92535	33,88076	20,32742	51,05901	42,26831	69,61988	41,96232	78,8407	48,95433	77,56935	42,86155	75,85986	55,42336	65,97418	44,47192	66,98165	38,83269
3/5/2018 7:50:00 PM	50	82,68237	88,1002	89,02707	81,27052	4,530352	6,038282	5,23106	11,34546	18,95419	29,79802	20,39063	35,62624	52,3126	80,6257	36,32094	76,47988	86,4633	86,11206	85,81213	84,90337	7,060193	4,259367	3,89651	6,495358	27,02379	32,16975	30,862	31,41523	76,58502	66,63227	48,33575	49,04281	20,77635	2,165603	13,0084	20,98661	48,49601	32,23143	37,96799	40,66251	53,32719	36,74617	51,45868	45,38572	65,18748	56,09127	56,2987	53,99654	26,37855	9,237398	11,80385	26,00167	38,19642	52,26804	49,27546	44,64447	46,01798	61,05287	58,30598	76,17236	52,40384	77,28718	42,96744	41,45654	49,08764	52,03561	67,14184	75,31284	65,97646	41,81124	51,64297	64,30585	54,39904	50,69008	48,1813	54,4561	65,34814	78,42251	45,31256	71,98491	33,65108	21,68787	54,50107	45,08489	70,79272	44,64896	85,17172	43,18206	74,88313	46,3244	77,91341	63,08688	64,5975	40,76399	70,04954	37,78073
3/5/2018 8:50:00 PM	51	79,29336	88,14338	89,99281	80,91346	4,434544	8,481433	4,783309	9,176338	19,03141	25,83706	20,839	34,88153	58,95488	74,30537	40,88522	74,38136	84,5396	85,66872	85,85392	81,91734	5,187127	4,062224	4,069546	4,913724	27,78964	38,83814	29,88755	40,80052	73,63023	69,49561	51,23156	51,14003	20,1684	9,260405	21,72511	22,33256	43,01483	31,77519	36,58585	40,11936	53,93575	39,2778	50,72026	54,35891	72,73203	57,52893	58,45484	53,52074	32,16609	7,072419	12,42975	36,89414	38,81673	55,25724	50,15301	56,96832	47,94112	68,85625	49,83477	73,31109	57,40779	83,44959	44,39434	47,36288	53,34018	47,6568	68,79525	77,4779	70,86622	41,51235	56,69824	66,1236	51,69699	50,67113	50,51752	47,36772	57,3329	78,33112	41,84137	71,00976	37,06033	21,02834	54,12909	46,05804	69,45417	45,49839	86,72282	48,54036	78,21652	50,33233	75,93798	59,63003	62,09031	45,01616	65,1729	42,47113
3/5/2018 9:50:00 PM	52	79,92167	89,93121	86,00458	82,17797	4,769078	6,877625	4,912964	19,35027	28,07651	26,54074	19,52407	40,66127	58,77605	71,83791	42,71213	80,8888	83,36276	86,60464	89,20694	81,48148	5,679778	4,095173	3,912329	5,402714	44,0464	33,53345	31,31735	31,88177	75,50273	69,42224	55,42876	52,23814	18,73466	28,41208	14,43413	18,64362	46,39817	33,30398	37,47659	41,27299	56,45198	39,39904	59,61587	48,28346	68,51065	58,40331	66,46738	55,18167	22,49841	16,10819	6,422898	17,59374	39,25964	61,48155	48,93284	51,10141	50,19107	62,09895	57,41545	74,59307	53,97298	82,15483	53,60805	45,47898	50,75217	52,52355	66,21885	74,06333	66,91415	44,20058	52,85823	67,68782	52,97407	53,07872	50,3909	50,60386	67,67366	83,45057	43,30536	70,4807	36,11053	22,10295	47,75145	43,92531	69,29314	45,09505	87,4806	46,4656	77,97089	52,19351	78,49021	59,03728	62,51541	44,97148	64,12426	42,81388
3/5/2018 10:50:00 PM	53	81,61244	89,06022	89,15354	80,8343	5,273887	6,354168	4,751257	7,647338	18,20886	28,31123	20,45888	37,11387	63,20189	75,32093	40,25676	80,20288	83,08431	86,6286	88,87226	83,97125	5,240178	4,523513	3,763677	6,493425	24,71126	30,75473	29,66581	28,44358	81,13941	69,86861	51,78665	52,47169	13,86391	2,458693	11,91928	22,05605	49,6683	34,93908	42,83765	39,37756	57,01937	39,67673	52,89291	49,16163	69,58368	61,86056	62,31315	53,16624	18,37347	5,931974	5,00891	11,42269	40,13435	53,463	46,36045	47,60638	52,04327	66,50454	54,21972	75,53548	56,06668	83,53725	43,59866	43,34052	58,6888	58,32636	69,12978	75,89806	69,06464	46,88536	59,20715	67,14647	53,54823	59,394	58,82813	50,19907	65,87907	82,92033	43,68072	69,30206	45,48685	30,8591	52,00914	44,73848	77,14025	45,01492	87,3852	43,42749	79,31718	51,48652	83,85783	59,68019	62,92019	46,20455	71,81519	43,18164
3/5/2018 11:50:00 PM	54	80,62445	89,4315	90,05119	83,1181	4,856737	6,1401	4,743935	9,199409	20,39263	33,42472	20,11426	36,4995	65,70554	75,51124	42,12982	83,00903	84,40885	88,4985	87,02615	83,82606	4,833596	7,979597	3,774315	5,292536	27,13576	26,99789	29,82102	30,32383	79,46079	73,56654	56,74134	53,1212	14,51792	7,042509	9,225382	20,56401	48,32739	49,77896	43,23124	40,27051	60,83734	40,74409	55,63343	53,45546	77,64914	61,6829	63,06449	55,40631	20,53755	7,486253	6,491904	16,73871	41,3874	57,92772	44,68895	51,39107	52,47466	65,32887	58,75966	75,26885	58,63879	84,57187	46,65437	46,13899	54,84602	54,7344	70,0715	79,67327	71,96466	45,23838	60,38206	74,21074	55,14216	60,05043	53,01883	51,16407	63,62289	82,51263	45,78173	71,976	38,06767	23,01088	53,78944	45,29896	77,14958	51,16891	85,18782	43,96365	80,65153	50,31062	82,34714	61,57597	62,91107	49,01069	66,64111	41,77851
3/6/2018 12:50:00 AM	55	79,99573	88,31731	88,60916	82,09355	5,597715	6,054929	4,850934	7,384852	20,25019	29,08233	21,6543	37,41953	58,88144	83,17937	40,89191	80,18706	85,13905	85,37046	88,62007	83,61676	5,757142	3,929667	4,160934	9,160312	29,87988	30,66472	29,02741	29,45831	80,5609	69,65421	53,17197	53,0285	20,3536	4,237954	23,61703	17,07249	44,31414	33,17453	40,6395	42,67304	60,00318	38,37651	53,84408	58,3323	74,67465	66,06819	62,61073	59,6897	17,55491	28,06967	6,068606	15,29033	50,48547	54,72294	55,24957	55,76543	54,39476	67,74998	56,75474	77,52881	60,80314	84,92001	46,72317	45,35899	54,63645	52,82411	66,95009	78,77785	72,15282	46,41861	60,9324	78,18248	64,60309	58,03292	51,60091	55,84874	64,23672	87,70612	46,57259	68,03396	37,84821	21,05962	50,55669	44,37818	79,2832	47,77969	88,11755	44,22517	79,98135	53,40483	82,65722	65,86034	64,23293	51,51131	68,76519	44,04779
3/6/2018 1:50:00 AM	56	80,05644	88,53642	88,45775	83,48289	4,656347	6,28219	4,749738	10,02763	19,85425	25,5111	18,88781	37,0242	61,50331	82,5286	43,87593	80,43311	87,17293	88,67312	91,10971	83,78018	5,12116	4,693026	3,975119	10,47842	27,76491	28,10718	29,87028	31,56008	79,94502	72,23772	55,69428	53,99391	14,97368	13,12238	10,27313	26,36122	47,01418	41,50724	40,88749	43,89561	63,39806	43,79725	56,08491	56,88142	72,63049	67,46574	66,37613	59,17751	14,02368	13,04867	6,566368	18,2005	41,57866	55,84239	48,88069	48,40006	55,17263	68,93147	60,63792	74,81232	57,77831	87,09156	48,65785	43,88408	61,35493	57,28836	77,90348	83,13743	68,88256	46,78334	64,63433	76,93061	57,7276	60,65057	58,19185	55,66182	69,29218	83,66055	49,28299	73,41167	46,42531	28,15429	49,78048	50,48325	87,39597	50,16841	89,54713	44,68108	83,01517	56,69575	80,64738	67,03471	66,37206	50,50978	68,31937	42,52114
3/6/2018 2:50:00 AM	57	84,56669	89,49409	88,85652	85,2158	4,453885	5,890597	5,218488	7,31087	19,67376	24,24327	18,95675	40,32024	63,88421	83,4297	44,30751	81,67731	86,46365	90,07889	88,22585	83,36207	18,40897	9,497541	3,840904	18,89831	30,02522	42,12996	28,56785	38,96075	78,91903	72,81706	56,25448	53,91821	35,64738	6,358795	9,404357	28,48185	59,63115	35,42254	45,24156	48,87206	62,20822	40,76674	57,64651	56,88101	82,20574	64,9522	60,9107	65,95643	15,35968	5,535547	4,87518	29,39744	41,78058	56,54509	48,16244	49,73758	56,51326	72,48722	62,10227	76,54523	63,71629	89,10001	52,46359	50,69636	53,09474	63,97857	68,57358	83,56025	71,98373	53,70442	65,22194	78,61067	59,07425	61,95313	58,10366	57,6711	72,55201	84,10561	52,17113	71,45847	38,86239	24,08509	51,88122	53,34156	81,71972	47,04562	92,31177	57,95238	83,71021	54,80431	88,792	71,33082	69,1894	51,27977	70,75632	49,08115
3/6/2018 3:50:00 AM	58	80,3621	88,5041	87,39176	82,177	7,611558	6,790314	4,994336	7,233643	21,7968	34,3261	21,34222	40,91913	65,48858	85,67329	52,36385	85,56918	88,85376	86,58378	88,15202	85,28812	6,684212	4,128261	3,989763	8,778185	28,66532	29,26351	32,99907	49,20887	81,52202	69,87138	59,72639	55,6958	30,17255	3,744198	12,18688	18,57683	48,92207	37,60368	42,24021	44,27477	61,00285	46,57693	60,06279	60,06907	81,4153	66,30437	68,53573	59,86862	7,075528	5,289014	5,499696	14,86371	42,58566	54,05988	48,03562	47,49807	58,80595	70,48574	64,62657	76,99146	62,10973	89,21067	49,42239	56,93317	61,71116	57,3966	71,87997	81,89538	68,58057	50,75527	71,99367	78,63955	64,41161	64,49313	55,48622	57,42368	73,25757	84,30945	50,72848	69,58693	38,75829	23,8418	53,0124	48,29306	78,85603	52,53171	88,98154	49,29522	82,96136	55,20308	82,54649	70,73331	70,35264	51,112	76,16814	44,50584
3/6/2018 4:50:00 AM	59	88,2137	89,22006	88,39018	83,3857	4,884642	5,587216	4,613106	9,676033	22,23392	27,16408	23,34902	32,92392	67,9921	86,09631	47,73175	84,95905	86,04664	87,31488	87,51894	82,77755	5,67211	5,275061	4,532494	5,156734	27,40343	29,6779	30,29661	39,00675	85,72413	74,08495	57,94346	58,12383	25,08579	2,398182	10,25965	31,01819	48,37444	33,07838	40,23631	46,56976	67,26665	47,07574	65,79865	58,25251	81,0052	68,6439	65,042	61,8777	16,41254	5,488023	16,2156	24,66332	43,26722	54,86689	49,43171	48,37485	55,66154	72,4924	69,02499	79,18947	62,31406	91,21277	57,60037	47,31246	54,30489	65,9768	72,69189	81,20752	71,47366	52,57135	73,84698	79,7646	61,54219	69,67168	60,4921	59,67464	78,16472	86,89317	55,07404	72,41124	44,44912	25,06079	53,61316	51,19571	85,01659	53,28022	92,46249	53,61461	88,6135	51,14348	81,20683	69,631	69,04613	55,84576	73,09254	44,87691
3/6/2018 5:50:00 AM	60	80,26111	87,0633	90,73331	82,02282	5,404992	6,833831	4,579672	7,339397	20,25095	34,45154	20,96023	34,00047	67,7964	88,56067	49,95275	86,81028	83,07706	87,12285	86,01003	86,56271	5,056021	4,233532	4,374516	4,626851	29,62658	26,59759	30,74285	47,96495	86,05417	76,20834	64,74656	58,01274	15,6489	7,407439	9,002612	33,12362	48,92042	33,39143	42,70855	47,0057	62,29167	47,35791	61,44418	62,07885	76,99865	71,60159	73,93526	67,84124	8,480188	5,432278	6,970532	18,53414	40,25061	59,14677	48,80257	56,25158	61,21782	76,63766	63,62988	79,96118	63,99978	91,66521	56,11102	57,21597	62,05999	58,53214	75,71004	84,44885	71,94456	56,35617	70,6326	82,41759	63,88532	68,59609	56,19246	63,29119	74,28285	86,57252	55,21939	76,48031	43,1384	26,30008	64,44711	47,64796	85,78629	52,26875	92,93939	61,78617	87,3269	54,53989	90,06977	75,91665	71,45896	59,46674	70,65691	45,15652
3/6/2018 6:50:00 AM	61	81,11282	88,68555	91,14176	83,43992	4,621395	10,6509	4,884713	8,323249	23,92455	26,72821	22,36882	37,39335	68,55487	80,35188	49,11099	86,16455	82,4388	87,27945	87,97524	83,76099	9,167011	3,44427	3,707312	5,096155	29,91434	39,09338	30,19666	34,54942	86,43167	77,15414	69,31767	61,11358	26,94753	9,484969	19,53996	39,13855	53,59396	33,71339	40,51303	44,56379	62,67538	49,17129	65,77283	64,7215	87,18066	73,31744	67,16843	71,25697	38,65418	18,60501	8,00018	22,11691	42,20574	54,27512	51,38346	57,45454	64,31913	75,1144	70,31243	79,51163	64,89888	90,74257	54,42447	55,38488	61,6552	60,82775	71,44141	81,58199	75,74541	55,21883	75,85641	81,71123	65,24978	70,31112	56,17319	62,66322	73,81507	89,79934	57,13667	74,35373	40,20475	24,73116	52,12037	53,81576	84,95808	56,91651	96,71648	56,75653	90,23182	54,24714	91,53757	71,06371	77,78584	60,07743	71,68635	45,39671
3/6/2018 7:50:00 AM	62	89,45486	90,67819	86,43955	82,42616	4,78918	5,519797	4,673616	8,076234	16,21526	29,27816	20,63218	36,60201	69,18381	82,43997	48,71678	88,6832	85,84321	86,9878	87,52563	86,14611	5,147961	3,810925	3,705791	5,015197	33,27365	28,84588	29,56834	36,49266	88,39219	77,05875	65,00159	61,01405	20,55668	7,842273	7,411376	24,44567	49,98798	36,17719	42,76498	43,73308	65,53761	45,51834	63,05938	64,70995	84,16515	72,53288	65,79078	66,1725	17,70875	15,40382	5,546391	23,18427	42,62669	58,21376	50,48293	61,04499	64,83471	76,94981	65,78864	82,46968	65,06383	91,03932	57,25035	61,34968	58,17135	72,48356	77,49019	81,71033	73,97603	58,73232	74,7431	82,53827	69,10995	70,77724	55,73607	59,28057	78,64418	88,26012	57,74805	71,28385	40,2008	27,85229	52,65273	53,01013	89,74815	51,71958	93,71	60,16654	92,3528	54,67569	92,20277	71,25532	76,07476	53,50865	73,3736	49,2316
3/6/2018 8:50:00 AM	63	85,21352	88,73971	89,27408	82,59767	4,870759	6,472494	5,187265	7,722286	23,88332	37,22639	23,18144	42,78039	68,57192	83,49967	52,73037	87,46215	85,34469	89,43883	89,55309	83,50375	8,396954	3,975741	3,636784	5,701744	27,68748	26,5663	29,48497	36,66812	90,08863	78,50111	69,64101	62,35612	18,76913	7,990786	8,364417	22,06151	47,88206	33,99059	50,41142	42,82576	69,01442	47,83827	68,29762	64,17143	87,35397	71,20593	72,03995	66,5969	27,77527	7,089618	6,624876	29,36623	47,02421	57,84614	51,13056	57,42395	65,81689	81,22603	68,49946	85,03233	67,32779	92,44813	59,50113	54,1476	65,01208	62,70032	75,56615	84,45948	73,41553	60,71363	71,05106	83,62083	69,47662	73,06815	71,08366	65,99981	79,55017	89,12466	59,37079	76,51663	39,69012	25,09974	53,85354	53,59962	84,75333	54,44159	98,15933	55,20578	92,71193	54,86531	90,31527	76,87598	78,81521	52,96585	78,7813	49,17509
3/6/2018 9:50:00 AM	64	82,11166	89,03812	88,68127	83,68348	4,831939	6,448248	6,807237	7,551877	22,92986	31,53701	21,86595	38,76872	72,06282	84,9808	54,09145	87,76621	86,59469	87,00812	88,8396	83,23822	8,721334	4,069614	3,872472	5,064655	33,52806	28,23918	33,27102	32,44481	90,35326	79,78856	66,34484	71,04465	18,35572	4,234154	7,377113	23,29942	50,78042	37,15469	43,2597	46,27176	67,97822	53,03127	66,71365	62,92192	87,30824	71,9534	69,26364	70,36493	9,341499	9,235811	11,90947	21,23107	47,2838	57,28193	48,67188	58,95455	67,35322	79,73288	68,66856	85,91229	67,13225	93,25673	59,09428	58,04314	62,68347	62,60651	75,9087	84,44725	76,43664	63,38341	73,89962	83,04861	70,68904	70,26366	61,35548	65,57443	81,4633	89,17164	62,65398	77,21078	39,88071	23,82495	51,23522	52,13901	88,16396	54,86489	97,94223	55,31734	94,85274	56,1142	91,91314	76,41945	77,87999	60,25019	77,72844	48,30453
3/6/2018 10:50:00 AM	65	82,44109	91,46152	89,90205	82,31177	5,294263	10,70886	4,181588	7,34831	17,32897	34,08944	21,47961	36,50441	69,50756	89,33044	53,29009	89,4782	87,28249	88,64571	85,96272	84,48248	6,501851	3,594579	3,677608	5,731999	30,60939	26,75405	32,26307	35,97252	90,80549	80,20441	69,3243	62,19979	41,03248	10,46495	7,158834	18,98299	54,59688	37,63408	44,68937	45,40741	71,66895	47,31163	73,81238	63,04992	86,4622	76,12428	71,18839	74,22836	16,30284	9,036665	6,828788	23,60667	44,32209	61,8308	48,17619	61,78941	69,43406	84,30185	66,65728	87,12395	67,50857	92,41959	58,95033	65,0565	67,95349	65,66465	80,12883	90,31154	74,80244	61,84606	76,49232	86,39403	67,50967	74,17773	62,75227	67,84586	83,66283	91,24994	64,6759	81,89545	39,95421	24,94067	55,20737	51,26153	87,08547	57,36489	94,79699	58,34072	94,07549	58,08286	91,4026	77,74777	81,10571	57,4598	78,72265	49,62119
3/6/2018 11:50:00 AM	66	81,25725	87,04472	86,68629	83,53442	4,556394	5,865039	3,939614	7,015915	18,60556	33,23014	21,06246	39,42066	74,77032	90,75106	56,87037	88,65688	85,47849	88,10773	86,29158	83,91634	5,983643	3,427968	3,875511	8,292579	30,41895	30,58086	32,40662	31,82687	89,76418	82,17941	69,41991	62,4703	14,77723	8,867704	15,07847	25,21199	47,18861	35,65153	44,22269	45,95263	70,82388	51,63386	67,25105	62,90541	87,70322	77,54842	68,93471	69,81957	48,80064	3,772312	11,60982	14,2966	47,14454	62,41441	56,41482	65,36472	68,70005	83,62035	68,44738	88,26205	68,88622	94,78815	58,14379	60,23694	62,36192	62,14799	79,53346	88,13122	76,86326	62,45932	76,88854	88,49837	72,6758	78,99915	63,81963	66,20179	79,49001	91,46773	65,07439	82,82348	42,75863	24,20963	54,87069	52,56425	93,18434	60,90537	97,47783	61,52445	96,11089	56,49888	92,26542	80,7809	82,5	63,76631	79,46652	48,42465
3/6/2018 12:50:00 PM	67	83,03106	89,05103	88,83393	85,41211	4,785588	8,351915	5,088901	7,538889	27,84345	28,63754	22,13908	40,58521	75,16419	86,08353	55,10596	89,92299	82,05211	87,27537	87,37055	85,39036	5,528432	3,747098	3,576205	5,24004	24,99738	37,06516	29,59929	31,95313	93,1974	81,76724	76,47491	63,6441	12,73714	3,871781	12,15856	28,16342	49,27089	45,39546	45,2312	49,84464	73,35364	49,78373	71,68401	70,03543	88,52633	78,22778	74,06651	78,85057	21,91126	9,581538	5,554336	30,84852	47,15414	61,33434	50,05015	59,77834	66,44555	83,71678	70,33563	89,31967	67,46691	94,58665	56,38284	64,36139	68,41035	64,53767	83,12424	89,11403	78,11229	64,5202	78,13177	85,59744	73,70324	78,52232	65,91098	65,31513	85,04898	90,03419	65,17622	82,3271	43,01966	25,93557	54,08798	54,66153	87,8328	58,78101	94,08372	62,19054	95,75742	56,24227	93,02209	82,33808	80,49852	59,64951	80,34904	54,64849
3/6/2018 1:50:00 PM	68	88,21328	89,15202	85,57223	82,64569	4,297152	6,757433	4,370164	7,67117	22,55132	29,62084	19,3721	34,54686	76,05645	85,69836	59,56399	92,03049	86,92522	86,60249	87,17521	84,88326	5,59882	3,609569	3,655365	4,710365	31,07386	28,80795	30,47621	40,77435	93,35386	84,82697	75,3945	63,36525	14,77578	10,4512	5,360369	30,45383	49,97694	37,42381	44,51646	47,09867	73,61702	49,2548	67,74923	67,93871	89,8374	77,21692	71,43209	73,63209	41,31107	6,150669	8,000319	25,2571	48,79296	60,87906	49,44504	69,82565	70,84183	83,27545	74,09621	89,58962	68,75414	95,49182	63,45029	66,20753	66,93206	69,02084	86,39002	90,49514	78,47577	68,7301	80,45535	91,08366	74,60868	79,13316	66,37124	68,27483	81,1164	91,26499	66,85836	84,90868	41,51145	27,34348	52,70433	55,23824	88,69094	59,7532	97,27882	59,78373	96,98325	55,83043	90,64394	81,15295	82,76636	64,8952	78,75407	51,09506
3/6/2018 2:50:00 PM	69	83,45746	88,48061	89,07072	80,47711	4,64785	8,74993	5,861447	7,510914	25,34158	32,82072	19,20728	37,41704	78,58131	90,12883	62,09964	91,83376	84,09994	87,56859	88,44931	84,3768	5,081234	4,980246	3,636301	5,341236	41,33393	27,70281	31,40529	34,85708	89,15134	84,07431	72,96765	66,42995	13,25017	11,00768	13,70876	31,5176	51,82574	38,67105	44,6042	49,60157	77,88972	50,61789	72,99113	66,72855	90,14637	77,82915	72,26356	75,54453	28,07913	5,959811	3,823774	17,63739	48,82426	55,88223	49,38923	64,35732	72,31336	83,95834	71,91624	90,68607	69,19284	96,17512	59,95856	63,23711	67,7359	69,66657	85,63536	91,51456	81,63937	67,72644	88,35793	89,81667	74,70401	77,66053	68,30301	70,58405	86,1553	94,23388	66,88474	86,44162	41,92259	27,37055	53,82274	56,12242	89,05643	66,64042	95,96458	61,30415	95,91188	59,18663	93,98286	81,3561	85,46744	63,18157	81,63303	48,03002
3/6/2018 3:50:00 PM	70	83,78502	88,71484	86,97468	83,09515	4,749599	5,588459	5,26684	7,205943	21,06902	29,70753	20,84218	39,69751	82,20429	88,27345	61,28965	92,92861	90,30166	87,78957	87,57668	84,78904	5,618713	3,421889	3,653708	5,572572	30,63647	30,67522	33,56916	45,29766	91,96522	85,29938	80,19936	69,56007	14,21336	5,150033	13,19629	16,02412	51,83059	37,82294	45,26629	46,06391	79,24072	52,57157	74,84355	67,58849	91,66542	79,673	75,04579	85,60752	25,03178	22,72705	6,497707	18,03375	44,90952	55,28963	45,71867	58,84566	74,64225	89,23318	73,62608	90,97915	71,91638	97,11573	63,05648	73,28651	67,19012	70,83189	86,31086	92,37628	82,25166	77,19862	87,47176	92,50629	75,83949	79,12543	66,02392	73,62242	85,25205	94,87311	68,07285	86,42235	47,76947	33,13915	51,50027	60,49776	90,90234	62,8764	96,80247	60,71916	96,94823	60,99455	92,10951	83,86211	83,51107	64,01836	85,70699	53,31379
3/6/2018 4:50:00 PM	71	80,19086	90,82656	88,95032	83,32353	5,228436	6,441754	4,771081	8,201606	20,11812	32,37491	19,29052	35,2453	78,54933	90,90559	62,22908	93,20575	84,59045	86,8252	86,58999	85,02701	5,608422	3,897132	3,613367	4,712921	27,79634	27,71352	30,10665	32,756	93,94203	84,30234	74,9455	70,38738	23,25334	6,289994	8,052333	11,49881	46,97592	48,04086	42,0144	48,19339	77,90963	47,45192	79,868	70,37481	91,53584	80,65215	76,51035	83,8389	22,70888	7,984775	4,345781	19,13123	45,2935	67,22343	54,98245	68,7779	75,81876	87,44695	78,02042	91,05356	71,71571	96,20524	64,64129	75,54508	69,03687	64,97942	85,5178	93,22068	81,63324	74,61256	87,79903	90,58204	80,50143	81,23003	68,41539	72,8297	82,81823	95,33171	70,93641	86,74534	46,40224	26,02668	55,23162	63,96489	91,24966	58,83704	95,18215	67,88338	96,70438	62,57336	94,17779	86,08498	84,25951	69,24832	82,21265	55,9712
3/6/2018 5:50:00 PM	72	82,10371	90,26553	86,95057	84,17261	4,55522	5,882585	5,790161	6,833623	24,93168	34,58374	20,06079	37,08486	82,27944	91,25546	63,7587	93,80914	87,8802	86,24213	88,91627	86,91997	8,301904	3,694256	3,573511	5,935359	29,93624	30,94565	29,45949	46,07476	92,44668	85,40403	79,15977	76,28468	15,21842	9,486144	7,976488	23,12659	54,77135	41,84681	42,92696	46,55235	81,72712	50,30166	78,44234	73,71941	91,50297	79,56248	77,49206	83,4911	22,09597	4,982385	8,904455	21,16863	47,46836	59,85094	50,29309	62,12955	75,54853	89,82483	74,67265	91,41282	74,21351	96,46684	69,77059	75,78602	71,8493	69,92816	86,95526	93,39619	84,57981	74,20777	83,74738	88,90514	78,94543	80,57513	67,80883	73,56612	85,92997	94,88499	74,5392	87,75669	47,88883	28,9361	57,43652	62,54082	94,50873	61,72628	97,49075	68,72782	94,00552	62,60341	95,30967	87,17721	85,66721	69,94633	80,69221	48,80527
3/6/2018 6:50:00 PM	73	81,55152	88,25514	85,62217	83,78509	4,48041	6,767035	4,032521	7,624545	25,78381	32,84228	19,02941	43,95059	82,1149	92,19862	64,291	92,00196	90,45894	86,1602	89,96519	84,68668	8,518941	3,873439	4,417068	4,999378	28,73252	29,61898	37,76263	33,89989	95,25123	85,79043	79,20135	73,01828	37,86872	11,54171	7,486323	17,76318	57,98478	38,50188	42,84662	52,10633	81,52997	56,78969	76,68394	73,64211	93,42706	80,20316	76,38615	83,1002	9,351791	3,9287	17,42574	27,73886	48,41292	60,30504	50,82069	66,48569	78,62104	89,8597	77,31612	91,22189	73,67332	96,69174	64,16412	71,77879	71,7868	71,74838	87,7734	92,6635	83,15823	74,22442	87,99741	89,40574	79,119	83,12162	74,7121	78,16679	87,3622	96,17139	73,35101	89,58036	57,36427	29,12176	63,65405	65,95263	93,38694	66,35618	94,99379	69,92699	97,22128	63,67381	95,91824	86,91921	86,7421	69,90295	80,93577	49,96636
3/6/2018 7:50:00 PM	74	81,49073	88,52019	90,69131	82,77534	4,20901	5,745607	5,180841	6,904564	20,36224	35,71376	19,38985	40,02943	82,21451	92,20532	61,97005	93,28228	84,19617	88,40366	86,94207	87,80338	7,857263	3,549334	3,49656	4,634312	28,31634	29,36326	31,30492	32,4006	92,05446	87,67753	79,61262	74,77813	24,63038	5,263041	10,71818	27,53115	51,03629	40,59902	42,88545	43,33251	82,33836	48,47749	80,59709	73,68148	94,83871	81,69485	77,3238	81,80524	21,87563	5,555026	6,110053	15,50916	44,88727	61,02503	52,68568	58,11962	77,18391	87,99362	76,65409	90,3335	76,04617	96,71675	68,35681	78,92165	68,39137	67,14772	86,47388	93,65247	85,89191	74,54542	87,14979	93,31683	78,48772	85,51448	74,85004	76,62399	86,17278	96,90995	74,0185	91,85297	45,70085	28,09944	56,01893	56,63068	96,45177	66,62281	97,32752	68,11733	96,50344	63,77348	95,67937	84,53643	87,82584	70,77345	82,42347	53,48476
3/6/2018 8:50:00 PM	75	80,6221	90,72074	84,06236	86,14984	4,622983	9,752569	4,309654	7,755375	21,15758	39,19188	18,12079	38,1118	85,084	93,32657	66,9302	92,71663	85,1003	88,44628	86,02537	86,32529	5,987028	4,538019	3,945209	5,882653	31,06612	27,09266	29,96485	30,816	94,33204	88,857	78,14323	76,9693	31,78652	13,43377	16,07883	19,32347	57,72678	50,75618	39,24562	48,83123	82,44902	53,66413	82,8985	73,76084	93,97478	85,15514	81,20586	85,40617	13,25549	6,344564	7,375318	24,79029	45,63861	57,35038	59,02319	65,44085	80,97301	88,08321	80,64303	92,4913	77,03491	97,14426	71,01929	74,59073	72,49854	69,74497	86,60298	92,91232	85,04317	74,76072	87,27523	92,87405	81,34443	81,5462	73,01862	77,54304	89,66692	96,9467	74,64647	90,74921	47,92392	32,49164	60,89709	57,33511	95,67474	64,7485	96,59096	70,08973	96,0876	62,66233	93,61434	89,40339	91,14321	70,83486	85,93687	54,83685
3/6/2018 9:50:00 PM	76	81,11246	89,0136	87,36965	81,37268	4,755056	7,175827	4,022989	7,326827	21,07296	35,84563	18,0381	37,22335	85,8801	93,89037	65,26643	93,11367	85,3465	86,87977	83,96414	87,43314	6,122347	3,995358	3,659787	4,714163	34,05961	33,34673	28,79663	32,9001	93,39896	87,56583	81,07862	77,8896	14,92816	12,6586	5,856958	30,37785	52,03643	39,64619	43,07782	45,78733	83,19719	48,38341	77,01814	73,28436	96,26845	83,63195	80,1845	86,47706	29,91649	4,784621	13,63243	13,68562	44,53643	59,78089	50,60587	64,55743	79,92236	91,5891	81,8234	92,7142	77,15725	97,79952	66,34912	73,2157	73,74323	64,9915	84,51875	93,67111	86,85918	78,98721	86,96107	92,70094	82,18453	88,34556	71,29324	79,72944	88,86198	97,90403	74,73054	90,54523	49,03052	36,97523	56,61941	58,55535	97,21493	69,84002	97,22501	71,51173	96,52548	64,35084	96,65533	88,77405	93,21839	71,69886	83,2541	55,93011
3/6/2018 10:50:00 PM	77	80,50655	90,52	88,38873	82,2842	4,315526	9,814805	3,959992	10,03198	25,5162	35,55192	22,44881	35,55509	87,91025	94,60952	70,93826	94,2991	82,58034	85,78664	87,77583	85,40396	8,452559	4,588031	4,116034	10,89246	30,46308	26,73326	30,63978	30,36451	93,47495	88,67595	78,74447	80,2533	12,03111	12,18626	10,36065	26,60284	55,16778	42,80925	43,64535	45,15598	84,64646	55,20405	82,42692	76,87016	95,76329	84,84638	83,02367	83,14394	44,31857	5,321065	6,412882	19,53988	45,10244	61,34007	50,67032	58,85748	81,17726	90,16648	85,51137	93,19636	79,26753	97,04935	71,76739	79,70856	71,14099	66,66108	88,7616	92,33152	90,01319	77,24387	89,6875	91,47796	84,35642	89,98819	82,81852	81,6179	89,87048	98,419	76,04105	91,16048	43,98113	34,5211	57,15373	66,11117	97,91073	69,04531	96,88985	70,3214	96,4162	68,25127	95,96762	90,55247	92,20229	72,25029	88,86798	56,22514
3/6/2018 11:50:00 PM	78	82,49413	88,34397	84,89259	85,23259	4,138415	8,109595	4,199202	8,29251	23,14586	34,91013	20,75342	38,88774	87,64478	95,26574	73,83407	95,95532	86,72421	88,06974	85,47649	85,85061	9,229041	3,369184	4,281816	4,964081	34,08281	41,86319	30,99642	34,68502	93,37575	89,18711	79,69302	81,98656	21,17223	4,457339	21,85593	18,50948	52,37152	50,44285	44,08232	45,52822	86,3416	48,04654	76,12746	76,27003	96,49191	86,93199	80,10162	87,55955	26,75695	4,57083	6,412191	16,16434	47,14143	64,22676	51,77021	54,02188	80,96603	91,12056	83,40131	93,83386	78,57185	98,08804	72,88683	80,30304	71,83016	64,48663	90,80197	93,28698	88,20409	79,53698	90,29172	92,87889	83,33305	89,17593	74,52152	80,5877	92,86182	98,01807	77,39147	91,87701	46,34242	30,02155	56,9996	58,69806	96,31107	72,85083	97,20339	74,19948	97,51112	69,68136	97,17465	91,40155	93,0962	76,35078	86,85683	56,74901
3/7/2018 12:50:00 AM	79	84,15679	90,51697	91,50179	84,83339	3,810717	6,278735	4,268346	6,983934	22,22805	35,6422	21,34913	40,4003	90,21435	94,22311	73,37001	96,59055	84,32809	88,66966	88,95337	84,64999	4,778956	3,604803	3,926697	4,705045	28,69135	28,29803	30,36825	32,34493	93,62428	88,79773	80,90552	84,21391	21,4037	11,98511	8,93388	14,36685	51,00305	36,54544	45,05423	45,65685	85,57244	50,00843	82,62476	77,37096	96,83093	84,8756	84,2343	85,12876	19,4773	4,777368	7,115315	20,04172	43,51957	62,62068	58,87621	54,12536	83,16444	92,02766	81,63309	95,24958	84,2254	97,65211	68,63229	82,30347	70,95097	68,79939	90,96009	93,3743	91,41724	81,16877	90,63529	94,27422	83,70483	88,90514	74,96021	80,64233	92,7142	98,09717	78,51148	91,73084	47,40758	31,18079	57,76041	59,11472	97,64762	69,5021	96,67613	75,74961	97,97062	70,89516	95,83582	91,27418	92,78315	77,62406	88,16804	58,68176
3/7/2018 1:50:00 AM	80	83,3124	87,85029	89,12254	83,32484	4,775434	5,930384	4,158377	7,892698	22,49917	29,30413	23,06705	42,12146	89,23671	95,62956	74,39441	96,98884	83,45602	84,73848	86,21725	86,56802	9,435235	3,67899	3,750484	5,228503	37,41027	34,32762	38,17612	36,69844	94,57802	89,04875	82,05301	81,18073	12,36696	13,14213	9,360288	20,26145	58,31151	42,33401	40,20081	48,00481	86,8482	56,73154	81,40253	80,23949	95,74672	86,30271	84,93618	90,27789	34,36305	4,348198	7,596154	27,01909	45,85316	65,47159	50,37156	67,68312	83,11727	91,39492	84,28941	95,30767	81,98718	98,33679	69,10699	85,33225	73,25314	70,15577	93,75484	94,42598	90,43331	81,08414	90,58335	93,37637	89,34661	89,78657	77,35183	81,47035	91,43692	98,52178	80,43504	89,4333	46,51277	31,58557	60,99242	58,76838	98,72369	69,5061	97,35542	74,59349	98,20506	67,0892	95,80806	94,01844	93,52122	78,45712	88,37375	59,14262
3/7/2018 2:50:00 AM	81	81,97835	90,10396	88,90861	86,29379	3,569297	15,49238	4,256189	7,16885	25,63958	32,39991	21,64574	40,1079	91,56589	96,45585	75,7883	96,61217	85,53527	87,20525	85,66396	86,32433	5,080197	4,466388	4,033972	5,781595	34,35746	26,97081	28,6075	41,08014	96,05238	89,6531	83,50015	82,17846	20,51966	4,236779	8,117057	28,16872	53,36684	42,83501	42,78052	47,89891	88,42548	52,35928	77,17976	80,18733	96,43679	87,7683	84,36575	92,29996	21,62529	6,88619	8,194836	16,10915	46,48685	63,12486	47,64928	61,44148	84,7342	93,1909	83,09129	95,88645	84,97776	98,54609	71,43195	82,02061	75,71708	71,03931	93,63513	93,64307	93,59216	83,74752	94,27885	96,55995	89,14623	88,07513	85,7215	83,59852	91,3896	98,23125	79,3643	90,60055	52,3758	32,11525	55,90586	60,543	98,45352	73,33935	98,03479	74,83975	98,47025	68,0741	97,29865	91,69968	95,33944	78,42763	90,73538	61,63586
3/7/2018 3:50:00 AM	82	81,39706	88,00433	88,53228	83,857	3,449726	5,299791	4,133856	8,275862	20,6929	34,43717	23,61364	49,53554	90,56463	96,13741	74,53636	96,53031	84,06277	88,93886	87,26348	86,31107	8,909083	3,957643	3,977675	5,412107	29,82372	33,36857	33,59272	44,29087	95,33509	89,74545	83,10276	82,65659	23,87827	4,624641	8,588501	42,12899	50,72979	39,05449	39,88941	46,12221	89,67548	56,1953	80,61886	79,93141	98,30605	87,18336	85,25386	93,07865	14,18898	5,189614	6,42725	16,86257	47,40758	54,61166	60,10161	65,0221	85,58501	92,28912	88,75505	95,57672	82,9155	98,37623	69,81834	81,00091	76,72006	70,29261	89,54922	94,64068	91,37766	84,74939	94,42046	93,48765	89,199	87,87902	83,29646	82,91364	92,60576	98,06927	76,98856	92,21645	49,88997	32,45179	61,1039	62,95853	98,07465	72,86425	96,04381	72,20013	98,06801	68,34384	96,32723	93,30322	93,25472	77,97152	90,46163	61,38132
3/7/2018 4:50:00 AM	83	82,27303	87,34064	89,59867	81,64166	3,307292	5,390625	4,123149	6,529965	22,6483	42,02227	24,52959	38,13101	90,43076	96,31044	74,63783	97,0593	91,3684	92,03609	88,84111	84,9906	6,583498	3,924417	3,46147	5,270156	28,32511	33,71152	30,08924	34,36561	95,37385	90,72813	86,95879	83,67754	18,84132	2,585723	13,10593	26,47879	52,13707	40,20813	39,23415	45,78181	88,33838	55,21856	78,76624	80,30221	97,57426	89,18449	86,93289	92,11186	11,06647	5,098227	19,59238	13,04694	46,25345	62,37773	51,71592	61,56554	84,80901	93,76838	85,52402	96,33165	83,47936	98,74399	72,00893	79,72653	80,23872	69,78883	91,63806	94,78468	90,93729	84,67182	91,64553	94,93749	90,6871	90,15218	80,22519	82,24532	92,12388	97,95432	79,62602	91,71835	45,91112	32,31211	59,37687	59,48456	98,66235	74,13123	96,40958	75,50114	99,01435	71,2496	97,24919	94,52538	94,50867	80,54087	90,64911	59,60641
3/7/2018 5:50:00 AM	84	81,97081	88,66489	88,29687	83,06145	3,819145	5,201908	3,979815	7,18978	24,91504	31,53218	23,51887	40,06162	91,12587	97,11808	79,43192	96,57101	83,53925	87,20036	87,80491	86,02572	4,647644	3,744751	6,009822	5,283073	31,50178	35,61153	29,9283	42,25354	95,91623	89,92229	87,35155	83,76154	18,06304	2,970201	22,79198	17,07497	53,98363	43,5023	37,8393	50,89453	86,78928	56,46656	82,87799	80,64738	97,47479	89,72619	82,41946	88,45698	17,31688	4,996615	11,89766	16,1899	50,22698	59,09386	45,90331	62,24525	85,0565	94,43903	85,04199	96,36936	88,47971	98,94556	75,34034	83,39281	80,35872	73,72824	94,09973	93,72562	92,96123	85,73698	93,43226	94,71748	90,1881	90,12157	79,72432	83,65199	95,45688	98,36449	81,81622	93,0144	49,50562	29,6453	58,2284	57,41926	97,99355	75,09857	96,88937	79,12038	98,2291	70,83285	97,27364	93,82005	97,51147	79,96539	91,00306	64,0998
3/7/2018 6:50:00 AM	85	83,00446	89,98003	90,8964	82,6854	3,657093	5,814199	3,926282	12,97138	22,39756	30,105	24,67707	36,15467	92,25423	96,88232	76,37316	97,29761	83,21038	87,39231	86,25366	87,82811	5,304488	3,386867	4,15969	5,04559	30,38945	32,1694	32,23192	34,74001	95,90981	91,23972	89,07507	85,05361	14,15499	8,523569	8,415257	9,443593	53,76492	38,4632	43,07243	51,09824	89,29115	57,45206	83,31338	82,10018	98,20471	89,56137	87,00134	90,75749	34,52732	7,667165	10,00415	14,22393	52,80179	60,30048	45,23216	61,06031	88,29928	94,11901	89,80099	96,03952	85,69712	98,63782	73,54762	81,30318	77,52983	71,81249	92,60458	95,05796	91,73132	85,43041	92,63816	94,63232	92,81851	89,19609	77,62447	83,74199	94,57809	98,44731	83,56357	93,68728	51,18438	31,62716	60,83291	56,94849	98,74966	75,51827	97,48626	77,40592	99,06631	72,49779	96,1647	91,54627	97,86983	81,60188	90,61278	62,88586
3/7/2018 7:50:00 AM	86	86,51989	88,52751	88,94942	82,81679	3,864597	5,370732	4,22248	6,809378	22,77409	40,86013	34,06734	44,83843	92,8746	96,62937	83,90909	97,29878	86,64933	89,14249	86,17616	85,88728	4,521235	3,645557	4,05725	4,564061	32,63022	35,83146	33,06186	32,55437	95,82795	92,43093	87,04984	85,83672	21,71633	10,4358	11,12663	29,44891	55,04704	36,16428	38,89782	48,38231	90,75845	54,98376	84,67189	85,52193	97,9175	91,38042	86,95132	93,32167	12,08893	7,417178	7,562168	16,25048	49,66809	63,85023	48,57019	58,10157	85,43905	95,96762	87,44903	95,93252	86,02213	98,7835	79,14464	82,96827	78,93713	76,35859	94,37155	94,86047	92,09149	87,20049	91,77815	95,92245	91,42497	92,80995	80,98502	86,47851	94,79561	98,41802	82,93649	94,10816	48,86467	31,2473	61,1334	63,48668	99,10616	75,12302	97,17335	74,49063	99,06444	72,88938	97,7131	93,61206	98,27026	82,67083	91,54102	62,30583
