# Supplementary material for: Neuroblastoma signalling models unveil combination therapies targeting feedback-mediated resistance
Source: PLoS Comput Biol. 2021 Nov 4;17(11):e1009515. doi: 10.1371/journal.pcbi.1009515 (PMC8604339; doi:10.1371/journal.pcbi.1009515)
Supplement: S2 File — (ZIP) [file pcbi.1009515.s023.zip › drug_sensitivity/SK-N-SH_drug_sensitivity/IC50_SK-N-SH.txt]

AZD6244 -3.14213511926287 -4.63380706931382 0.114047371365922
LY294002 -3.13905679675353 -4.31964935618751 0.112364102374296
GS4997 -43.2022249752728 -4.69343056293138 0.114612150823501
Rapamycin -0.143800436867987 -0.976135204335821 0.12762491233212
BI78D3 -16.6320183205556 -5.51045411108522 0.07254935548367
MK2206 -17.4682064120186 -4.93305844637127 0.0756067292753696
Sorafenib -17.2027592918735 -4.9239200480616 0.0303337546871222
TAE684 -19.9887790461959 -6.02994824953128 0.0548862278438981
