# Supplementary material for: Neuroblastoma signalling models unveil combination therapies targeting feedback-mediated resistance
Source: PLoS Comput Biol. 2021 Nov 4;17(11):e1009515. doi: 10.1371/journal.pcbi.1009515 (PMC8604339; doi:10.1371/journal.pcbi.1009515)
Supplement: S2 File — (ZIP) [file pcbi.1009515.s023.zip › drug_sensitivity/SK-N-SH_drug_sensitivity/SKNSH_AZD_GS_05-081217.txt]

Label: SKNSH_AZD_GS
Metric: Phase Object Confluence (Percent)
Cell Type: SKNSH
Passage: 1
Notes: SKNSH treated with various concentrations of AZD6244 and GS4997 and corresponding controls
Analysis Job: SKNSH_AZD_GS

Date Time	Elapsed	A1, Image 1	A1, Image 2	A1, Image 3	A1, Image 4	B1, Image 1	B1, Image 2	B1, Image 3	B1, Image 4	C1, Image 1	C1, Image 2	C1, Image 3	C1, Image 4	D1, Image 1	D1, Image 2	D1, Image 3	D1, Image 4	A2, Image 1	A2, Image 2	A2, Image 3	A2, Image 4	B2, Image 1	B2, Image 2	B2, Image 3	B2, Image 4	C2, Image 1	C2, Image 2	C2, Image 3	C2, Image 4	D2, Image 1	D2, Image 2	D2, Image 3	D2, Image 4	A3, Image 1	A3, Image 2	A3, Image 3	A3, Image 4	B3, Image 1	B3, Image 2	B3, Image 3	B3, Image 4	C3, Image 1	C3, Image 2	C3, Image 3	C3, Image 4	D3, Image 1	D3, Image 2	D3, Image 3	D3, Image 4	A4, Image 1	A4, Image 2	A4, Image 3	A4, Image 4	B4, Image 1	B4, Image 2	B4, Image 3	B4, Image 4	C4, Image 1	C4, Image 2	C4, Image 3	C4, Image 4	D4, Image 1	D4, Image 2	D4, Image 3	D4, Image 4	A5, Image 1	A5, Image 2	A5, Image 3	A5, Image 4	B5, Image 1	B5, Image 2	B5, Image 3	B5, Image 4	C5, Image 1	C5, Image 2	C5, Image 3	C5, Image 4	D5, Image 1	D5, Image 2	D5, Image 3	D5, Image 4	A6, Image 1	A6, Image 2	A6, Image 3	A6, Image 4	B6, Image 1	B6, Image 2	B6, Image 3	B6, Image 4	C6, Image 1	C6, Image 2	C6, Image 3	C6, Image 4	D6, Image 1	D6, Image 2	D6, Image 3	D6, Image 4
12/5/2017 3:25:00 PM	0	3,585668	5,887282	5,563177	3,451384	8,042662	8,46893	7,349553	18,26447	11,77636	10,81662	8,171903	9,123012	8,378095	21,06232	8,637545	7,620745	5,769024	9,107124	9,583678	8,9249	9,525379	11,94138	8,765128	10,44112	10,21483	11,70631	9,064434	5,725091	7,130236	12,61508	6,209591	9,355796	7,339053	8,971596	12,49406	11,88805	12,3175	23,05378	11,5739	16,83942	55,19017	70,19321	75,57741	82,83572	13,99991	11,14611	7,93442	7,143707	64,04889	94,28616	99,63701	100	23,77252	21,96535	27,37125	19,05511	48,31261	38,96469	25,97342	16,7669	29,56959	12,84642	6,453981	9,545962	11,33876	13,48979	11,59821	10,78056	13,23352	8,72009	7,942708	9,389439	10,33833	13,18344	13,17059	11,98953	16,15412	10,1376	6,314309	8,567571	9,793118	9,285615	11,40335	14,21095	13,26377	9,36243	8,715462	7,962739	9,056144	3,630015	11,72607	8,589537	7,064061	6,672055	6,715918	8,94445
12/5/2017 4:25:00 PM	1	3,834411	6,066396	5,648003	3,217907	8,456081	23,59368	6,924666	9,995788	12,7169	9,780408	9,04917	10,2464	9,506522	12,23731	13,02042	9,788351	6,869819	9,484901	10,75548	9,395377	9,713472	17,52832	9,444214	11,66929	22,02994	12,53468	9,005721	6,506756	6,58343	13,34922	7,088307	10,59737	7,58821	9,916832	13,12845	12,87957	15,22049	27,43673	9,609237	16,28779	62,70391	63,79691	75,49223	77,40993	19,30717	11,91189	9,401596	10,16647	53,88842	88,5905	97,91985	99,64903	25,64752	21,87846	23,94956	18,86584	31,26644	40,14651	26,06329	16,06246	16,43291	14,01539	7,037122	9,817848	11,74507	10,80653	12,40861	11,09665	14,77343	8,541598	9,129021	11,86885	10,54708	9,631065	12,72091	13,23	15,25558	16,05838	7,441632	10,26325	9,953443	10,32459	11,25822	14,51529	17,71186	10,68669	8,618894	8,411181	8,865634	4,514603	12,33353	8,76858	6,315001	6,826647	6,340627	6,605328
12/5/2017 5:25:00 PM	2	5,134353	15,91139	5,6422	6,503371	8,863078	10,48657	6,928051	15,87346	13,04004	11,22769	8,892091	8,609637	9,467978	21,69202	9,325819	7,730162	11,72103	9,209355	10,53126	11,38228	9,776332	12,44204	9,721763	10,80847	11,48368	13,72776	8,805468	6,272173	6,959135	12,87785	6,786929	10,29123	7,072212	10,25095	13,70621	12,86265	13,13004	28,70883	11,66135	17,19703	55,96319	65,0266	80,25497	76,15744	15,61029	11,1354	8,979126	7,832739	54,18877	90,20399	93,86792	98,18261	27,65148	21,09603	23,19014	18,39488	26,22714	30,39387	26,51166	18,05979	33,16236	19,20922	7,392035	10,65726	12,56196	11,39858	13,37305	13,58553	16,20475	9,650129	9,902603	11,46137	12,07829	11,18196	12,65128	12,50221	16,21746	11,09458	7,47451	10,79113	10,54266	11,99091	12,087	15,62369	14,99627	10,34365	10,1318	8,940651	9,611379	3,948386	13,34252	9,418863	10,13843	6,927567	6,386563	9,798919
12/5/2017 6:25:00 PM	3	4,196714	6,000014	5,613396	4,221582	9,156718	10,03606	7,768568	11,22831	14,53443	10,36348	9,015184	9,287688	9,345367	17,22045	9,707532	8,012545	6,623702	9,474401	11,98566	19,86676	11,49584	12,86942	10,43566	11,92854	12,60071	19,82537	9,498438	7,013429	7,360673	14,14394	6,785202	16,38864	8,175632	10,93336	13,86011	13,95274	14,83615	25,06894	11,95029	18,09958	78,23476	50,3623	66,65804	74,74007	16,16179	12,21948	9,451053	8,775282	63,97105	93,18828	96,38546	98,33438	26,01708	17,54262	21,75709	42,49862	30,17732	33,65309	24,44201	19,47171	22,69646	14,91725	7,875152	12,5793	12,93359	11,84095	13,40041	12,6052	16,02757	10,69566	11,13264	12,17279	12,35584	12,67601	14,36616	13,53027	17,17686	11,54074	8,476596	15,71646	10,91049	11,3818	12,99438	16,32467	22,72063	11,4747	9,996478	9,310207	10,30635	4,635624	14,74269	10,48485	7,007281	7,241725	6,682485	6,249517
12/5/2017 7:25:00 PM	4	4,273734	6,422206	6,074133	3,710696	8,992181	10,56587	7,959149	12,34548	13,74931	11,10073	9,604124	9,303161	9,392476	21,97322	10,5475	8,120373	5,996007	9,689227	12,20062	10,90946	11,0322	13,63416	11,08636	12,91515	12,75544	14,37562	10,36742	7,581303	7,647753	14,52331	7,411791	10,87436	7,901816	11,33607	14,09441	15,26912	14,24382	25,49652	11,2538	18,76153	61,13582	60,89647	78,40337	80,65049	17,19323	13,01669	9,869792	10,58494	61,05659	86,52514	99,2626	99,29446	25,88134	20,63177	30,31015	18,50581	25,09657	41,54129	23,13764	20,40589	23,63119	15,70313	8,145723	11,03635	13,33264	12,34776	19,63638	17,78728	16,52596	10,69712	12,02345	12,23268	13,95474	11,46731	14,52773	14,24293	17,68727	12,23026	8,523223	12,79233	11,89337	12,33146	13,78385	17,18529	14,64212	12,06358	10,39788	9,701385	10,32452	4,681836	14,40028	11,36481	6,282327	7,928893	6,95955	6,455019
12/5/2017 8:25:00 PM	5	4,846997	6,127943	6,611544	3,953015	9,059323	11,14196	10,07826	13,65136	13,26308	11,69941	9,410781	10,90835	9,882502	21,74092	10,5897	7,963017	7,189711	9,661874	12,57571	11,73906	11,69416	13,79711	21,12263	12,72256	13,10973	20,83713	10,6833	7,923298	8,096264	14,25646	7,788808	11,22458	9,771152	11,34449	14,28057	15,88942	14,11224	24,55038	13,34225	19,95413	55,17987	56,01596	69,79007	76,38029	17,33712	14,19609	10,55544	8,626769	49,60143	91,71011	99,21765	99,84569	26,89669	16,19122	27,72974	19,39704	28,7643	37,51409	32,52515	19,00468	18,97678	15,47973	8,486199	11,54896	14,16791	12,4761	14,68384	13,36684	17,40426	10,27416	13,17784	12,61073	13,09357	11,9047	15,99532	14,86026	18,40165	12,55823	12,80207	11,85262	11,60464	12,33857	14,63044	18,45083	14,3969	12,30465	10,7262	9,485176	11,02854	4,863713	15,36472	11,23107	7,089273	7,706193	7,023306	9,510873
12/5/2017 9:25:00 PM	6	4,242789	5,953664	6,597384	3,64307	10,04987	11,46573	8,762849	13,1688	27,95694	12,75703	10,26456	10,55869	14,04751	16,53646	12,10986	8,838694	6,080419	15,72903	13,69046	15,22436	11,67544	18,43957	11,938	14,01284	14,23968	15,64248	10,53789	8,102343	7,98429	14,828	7,891593	11,11489	8,968141	12,00742	15,9393	16,35251	14,45002	48,25632	12,04044	19,50196	54,31352	67,06296	69,09062	87,05633	17,91404	14,21281	10,51061	11,09755	56,43603	97,97539	94,29666	99,77903	26,16545	17,3872	23,96945	21,17022	26,38649	55,65332	25,63115	18,3544	25,78602	16,66225	8,54519	11,80544	14,52794	13,23483	19,98066	16,24364	18,41712	10,87084	12,11739	12,73444	13,96552	11,92239	16,2138	13,53524	19,75658	18,05372	9,245758	12,45172	11,92943	17,62537	15,5037	17,4455	15,11964	12,87059	11,51601	9,071274	11,30202	4,555151	16,22776	20,31443	6,951121	8,62207	14,44021	7,500138
12/5/2017 10:25:00 PM	7	5,105548	7,06862	6,58792	3,600312	10,63543	11,93171	9,302678	13,947	15,46613	12,43231	10,30649	11,00105	23,61758	19,1485	11,02378	9,171847	6,968529	10,30967	18,47307	11,38194	12,25236	15,0431	12,62074	13,70082	14,41134	16,08242	11,24212	7,939393	9,36305	14,45071	8,207615	11,59669	10,28452	15,14403	30,06846	15,57057	25,67832	26,98905	12,83986	20,64787	66,55296	60,82947	61,52562	74,59045	18,93153	14,68494	11,7794	10,90683	60,29495	93,54125	97,67691	99,86648	27,5114	15,9174	25,77662	26,86512	26,43685	34,2888	25,16703	20,17642	25,70893	16,57479	8,966208	12,14067	15,01174	13,62138	15,81648	14,78538	18,32048	11,5672	12,98754	13,40103	14,83505	12,97621	16,71875	14,97175	20,32321	14,66768	9,897147	12,13756	12,80262	13,18254	15,92507	18,07492	27,45151	13,28595	12,32296	9,961594	10,8401	5,251852	16,62626	13,12659	18,13605	8,663102	12,27972	6,760955
12/5/2017 11:25:00 PM	8	3,963238	7,218999	20,89039	0	1,504614	3,262116	0,774826	1,092368	13,75373	14,24555	11,05037	11,11544	11,82036	16,66764	10,9567	10,09484	7,372555	11,48728	14,15679	11,47595	11,61755	15,47587	12,8813	13,56522	14,50238	16,94732	11,6083	8,089287	8,527091	15,18464	8,921239	11,81891	8,987277	13,46382	16,41544	16,73726	15,26297	26,51229	14,86358	23,34819	53,13233	68,82979	81,59386	78,64812	31,61306	14,82089	11,85663	9,71375	46,72096	93,58388	95,76046	99,06161	26,32902	17,01108	23,17978	37,66233	26,18569	38,63906	29,01007	19,98266	20,60082	18,09316	8,615509	11,98863	15,19321	13,56916	16,69209	15,82594	20,42199	11,48589	13,48026	17,19807	18,69916	13,22026	16,99865	15,52512	20,47814	15,11598	10,03385	12,94692	12,71179	13,96455	16,72386	19,81184	16,25912	13,53683	12,58407	10,30145	11,88709	5,484706	17,64423	12,11421	7,567348	8,75594	9,550661	21,1689
12/6/2017 12:25:00 AM	9	5,134491	7,160905	8,113328	3,473696	10,75521	13,71346	10,18734	14,12059	16,10335	14,21689	11,97806	10,9433	12,36171	22,70516	12,07277	9,774673	7,123189	12,19524	12,92537	11,99796	12,08568	15,5466	15,04428	14,81246	16,12055	17,50428	11,24862	8,944518	9,216539	15,59695	9,190773	12,07277	10,8839	13,66649	22,18453	17,34824	16,55608	28,13087	12,80856	20,22415	62,4024	61,0722	73,84076	71,90996	19,39573	15,36949	12,17417	10,32134	66,80537	97,47479	98,65426	99,7523	30,21573	18,80084	24,47785	20,9154	29,63168	43,24437	33,72272	21,0063	20,75569	18,18468	9,227453	12,20574	16,60236	14,53422	16,5089	15,04656	18,50886	12,12872	14,49934	13,94984	15,66071	13,06076	17,73279	15,76681	25,39519	13,96227	10,26449	13,26647	14,42481	14,65455	16,57625	19,8481	15,74326	14,64101	12,84967	10,54701	12,31812	5,585489	19,02665	13,58588	8,202158	9,509008	13,00066	7,271496
12/6/2017 1:25:00 AM	10	4,695789	8,110633	7,918946	3,811616	11,38712	13,3993	10,31485	19,33576	20,52166	15,10375	11,67206	11,93834	12,93704	16,72704	11,94774	9,931891	7,907894	11,86111	13,731	13,12873	12,97552	16,59372	13,1355	15,50695	14,71499	17,84186	11,68041	8,951427	10,38289	15,56214	9,49533	13,0419	10,38911	13,40849	18,27448	17,25112	15,71121	24,02347	13,22212	21,68898	67,16443	68,64169	72,19317	74,59121	19,06105	15,95919	12,4828	10,82194	67,81913	77,95707	90,63799	99,21931	39,83698	20,64731	23,67906	23,20637	30,11943	33,98362	28,11388	22,83785	34,61573	18,37126	9,108367	13,75711	17,04134	15,27078	17,31619	16,05375	38,13039	12,16864	13,48226	15,05146	16,36847	14,03577	18,35039	15,59309	21,71171	14,77861	9,306684	13,75097	13,96041	15,32486	16,47857	20,61077	15,75031	14,78089	13,44952	10,93847	11,81739	5,097121	22,46546	13,09316	6,965973	9,230148	12,8029	7,017849
12/6/2017 2:25:00 AM	11	4,887544	7,020267	7,317639	3,933674	1,838182	1,810897	0	2,687541	18,0591	15,80294	12,51091	11,87569	12,7102	18,11933	12,51085	10,85461	7,01543	11,77733	14,22552	12,38837	13,98742	16,28903	15,06141	21,47602	14,37991	28,88877	12,84427	9,247831	10,26138	16,21132	9,715822	12,44488	11,41309	14,39993	19,12916	17,92109	17,49054	25,54467	13,78647	22,12395	61,27342	67,2219	64,28293	73,68272	19,03563	17,27246	12,40005	10,42171	60,51945	91,32834	81,08671	99,59963	27,27972	21,20427	26,03027	24,81308	40,30815	39,27118	31,038	23,67284	31,54918	24,19844	9,405118	13,63416	17,24352	15,02072	18,19601	16,74666	20,27188	12,50138	14,37666	16,36377	16,19101	14,4572	18,47273	17,80801	22,41704	15,23748	9,9799	13,29866	13,99556	15,15238	16,90705	20,62804	44,92056	15,12938	13,79289	11,23093	12,23219	5,794029	16,98234	13,22053	7,954245	9,023748	7,937043	9,824962
12/6/2017 3:25:00 AM	12	4,872762	7,259132	7,650931	4,152092	11,26057	12,78812	9,97002	15,01686	17,53682	16,38546	12,59919	11,84357	13,07589	21,3103	12,7982	14,81716	7,600298	12,54034	20,0438	11,7374	13,90805	16,32723	14,01802	16,03614	18,24146	29,41755	12,43783	9,478407	10,20371	16,02799	9,681491	12,84289	11,76531	14,46148	21,97461	23,72665	15,72661	27,4406	12,16001	23,75546	58,92166	59,0328	72,79964	85,45411	20,54066	17,56258	11,75439	10,87285	63,09385	93,31683	93,92284	99,79754	41,9983	17,05881	27,64699	23,60798	29,40822	37,47651	33,11015	23,33651	39,82164	19,62485	9,35559	13,19732	18,21964	15,94116	18,08825	17,40357	28,78053	13,63872	14,31905	16,25587	17,41393	14,75133	18,6477	16,72877	23,53275	16,29877	10,39781	13,42286	13,96331	15,07301	17,82963	20,51669	21,90291	15,86366	14,7402	11,02944	12,44833	5,901512	19,37597	13,68714	12,61494	9,447598	7,82894	15,66803
12/6/2017 4:25:00 AM	13	4,513981	6,728074	12,59201	1,127045	0,5407964	2,106888	0	6,946702	18,17246	22,13265	13,06739	12,87108	13,28616	17,54304	13,12673	10,58742	7,553741	11,70272	15,9699	13,10324	1,049196	3,164304	4,557568	1,874931	1,029095	19,83228	18,86467	23,43301	10,93377	15,58957	9,853628	0	11,23439	14,8738	21,49854	18,31924	16,21857	29,50638	17,39964	8,504711	11,06806	8,089564	15,33585	29,73758	20,46571	17,25879	0	11,64691	55,8993	88,79282	98,64452	99,34039	45,07598	19,51108	25,49217	24,01069	35,22484	36,39299	29,68715	26,08083	31,56775	20,67432	11,57777	13,58194	18,86847	15,32721	18,88463	33,54982	20,26366	13,14662	15,6107	15,81945	16,94	15,00401	19,41195	17,34064	23,15802	15,90179	10,70665	13,6506	28,17425	15,73656	18,27123	21,30174	17,46477	16,18901	13,76768	12,23924	13,09468	6,385527	19,69786	13,99191	8,20278	9,78773	8,235591	11,08083
12/6/2017 5:25:00 AM	14	4,958071	7,639879	8,919168	4,78697	11,67123	12,96972	11,76793	16,22983	19,03625	16,79688	13,2702	12,73949	13,3439	17,5536	13,19359	10,01188	7,770641	12,46291	14,62837	13,31351	21,17498	36,4267	14,31007	16,88958	48,62891	34,77102	13,35295	10,00394	10,85703	15,6203	8,764576	12,8382	11,36549	15,45749	20,64731	19,61614	16,91251	27,48798	16,29414	21,4365	68,14987	66,05734	63,2043	82,87757	24,03501	17,1196	12,95514	10,63087	61,60139	95,69905	87,1828	97,53558	32,02717	22,19199	28,71505	25,56166	29,27567	43,6832	31,08926	23,7404	30,55917	21,53978	10,74485	13,71388	20,17511	16,31549	23,78986	17,94457	21,59676	14,02596	15,91878	16,71012	18,24672	14,92049	19,64854	17,07284	23,58581	16,20399	10,70195	13,79276	14,87849	16,78582	18,50961	22,56079	35,81564	16,07676	14,42736	12,48494	13,11699	6,380762	18,71726	14,78393	8,307361	9,410781	7,796059	6,35617
12/6/2017 6:25:00 AM	15	5,066452	8,080859	9,079493	4,785174	12,26763	11,48589	17,72208	16,85462	17,54131	17,54407	14,12066	13,75145	13,22806	17,80649	13,26778	10,06162	8,498772	13,07664	15,95636	14,48531	15,61671	18,02491	14,94212	17,34907	19,40595	31,50628	15,40886	12,49883	10,87512	16,18134	10,10465	13,10524	11,89006	16,31245	20,74457	27,90686	19,19803	29,55239	18,44503	23,37485	63,50133	62,85595	73,65503	76,84385	21,14984	20,25655	13,0113	10,89599	61,68663	95,4568	98,65834	99,55453	39,86219	17,26314	27,78073	23,53587	34,72667	53,74524	31,73194	23,83379	28,85582	21,89386	11,2004	14,13344	19,57898	17,17479	19,92174	19,44263	20,71867	14,64025	15,66016	17,46408	17,81644	15,79023	20,06452	18,31889	24,05538	16,30084	10,69532	14,15527	14,60495	17,50601	18,92863	22,72989	36,6208	16,831	15,82781	12,50518	12,64478	7,351279	19,85736	14,69938	9,477648	9,256188	8,134739	5,876852
12/6/2017 7:25:00 AM	16	5,52933	8,05247	9,35179	4,120938	12,76843	21,8721	12,49903	16,46717	18,26744	17,92254	14,51177	13,95322	13,11713	17,77105	13,62919	10,34517	7,507116	13,3687	17,2907	14,46501	15,68724	18,06083	14,74435	18,39861	18,7806	19,69593	13,53027	10,50881	11,59358	16,0742	9,698345	13,33092	12,24476	16,17132	22,05695	19,96021	17,98554	32,49399	16,34822	23,57565	66,74638	66,3302	74,41306	88,00916	21,8721	18,63299	13,61813	13,02394	61,31867	91,24323	97,28131	99,10651	30,30228	21,29815	60,28404	26,19792	29,78745	44,89432	31,65244	25,09623	24,1362	22,38043	11,26575	13,25079	19,44041	17,79993	21,30264	18,95806	22,62012	14,1945	16,85752	17,58186	18,93492	15,59543	21,49218	18,86708	22,80241	16,41585	11,06343	14,28506	15,64593	18,49055	20,21324	25,90462	19,07963	17,07318	14,39614	12,1741	13,46914	7,110342	30,51469	14,46853	7,700319	9,077559	12,80207	5,981225
12/6/2017 8:25:00 AM	17	0,7078222	4,499544	0,2878399	11,17685	13,47542	0	0,1133538	1,396372	21,15626	17,12222	15,21704	14,32554	0,3490413	5,034607	0	9,193192	8,221224	13,50975	16,95112	0	15,21593	18,58491	15,64579	18,3247	25,4425	20,47317	13,17936	10,20813	13,37899	16,69775	10,88293	13,53442	12,65521	16,97316	23,343	19,84541	19,23367	32,79606	15,60331	25,50916	89,85612	65,75811	84,09296	77,45538	23,05558	22,1759	13,7252	12,27495	50,79037	20,39007	97,13024	21,89303	41,86063	23,35785	34,54244	25,48084	51,86927	39,27311	33,07879	29,91725	38,1956	37,54062	11,0255	14,10754	20,27589	18,11457	22,0021	20,70927	22,59533	15,30193	16,59352	17,44094	18,55762	16,90208	20,15694	19,63811	27,31377	17,18902	11,40432	14,26841	0,4404979	0,4308272	0,3838556	0,2800342	0,4650199	0,516896	0,7639119	0,8763676	3,648527	0,238036	0	0,3629946	0,3749447	0	0	0
12/6/2017 9:25:00 AM	18	5,036749	9,195127	9,106295	5,441949	15,82753	11,77781	11,91486	21,94304	25,9136	18,51542	15,01085	15,34904	13,45276	18,05758	13,90888	10,40499	9,424458	14,12253	23,91447	16,01901	16,04636	21,1935	15,51835	17,69003	19,17993	20,70624	13,63043	11,15233	10,92444	16,25933	10,35885	13,5139	12,41697	16,14949	21,59876	21,50033	19,30848	48,48288	17,71241	22,34893	91,09431	63,08652	60,09014	78,01649	22,71124	17,94485	13,93001	12,63152	56,92584	98,05737	97,11124	99,48787	32,42312	18,85562	33,6486	29,12439	30,19887	43,63817	29,26696	27,50297	25,1979	22,67414	11,98601	14,74697	20,60214	18,15422	22,14785	21,13665	23,387	14,20093	17,49958	18,39019	21,0246	16,21629	22,84393	19,82033	23,53842	32,69452	9,668229	14,11396	16,23881	19,26468	21,72359	24,64128	20,39263	17,8011	15,48042	13,27959	14,85363	7,534123	19,31228	15,35671	7,452614	11,70307	7,558853	5,818414
12/6/2017 10:25:00 AM	19	5,400365	8,966484	9,798573	5,316715	13,40821	12,49993	13,10835	17,13417	21,1839	19,22739	16,04754	15,24639	25,48312	18,03955	13,84588	9,939972	9,160105	19,18325	30,43491	15,66693	16,70894	23,02836	14,7525	20,22961	19,85549	35,71674	14,49934	11,03483	10,6344	16,59047	10,04967	13,82039	12,93428	17,11324	23,51045	21,56989	18,84512	32,08175	17,1799	23,09198	58,81956	71,83632	76,50635	83,88698	27,18999	18,57489	14,28948	12,96081	50,10017	87,01654	89,08882	93,00758	38,8005	18,68486	34,58251	23,24706	38,47604	40,57167	32,43907	27,94112	39,16647	27,8974	12,33291	15,50895	21,75522	18,41319	23,0151	22,18025	24,68087	19,00834	16,46476	20,30297	19,75368	17,11186	22,40792	19,51923	24,43972	16,59469	10,54688	14,29473	16,49397	19,32375	21,62343	25,3422	49,11514	18,104	14,84852	27,78031	13,7319	6,450045	19,27595	15,27962	8,387281	7,901194	7,603615	5,596748
12/6/2017 11:25:00 AM	20	5,368383	9,892448	10,44022	5,351943	13,58974	13,12901	12,98816	17,92841	20,9768	19,58706	16,02364	16,17733	13,4699	27,30051	13,6267	10,64061	8,63568	15,24646	18,06539	17,14446	16,68276	19,52669	15,74257	19,33432	18,79283	37,27254	15,79459	11,63655	10,91063	15,99062	10,2381	12,96329	14,47447	16,7135	23,32746	22,45869	19,36637	36,58302	19,24051	26,83832	58,58387	63,72438	90,56111	74,30842	23,71063	20,20115	14,62098	14,00337	59,58678	96,50352	97,59747	99,70064	34,00765	22,58814	34,17579	35,71763	38,54098	45,10017	28,29127	30,85171	29,10657	28,21162	12,03526	15,35063	23,57897	18,93892	23,82412	21,67572	25,71735	16,23121	18,35578	20,99822	19,87988	17,17756	21,71985	20,00829	26,80966	15,09795	10,23272	13,85354	17,81285	20,19183	22,74274	28,69398	20,37128	18,05116	15,88929	13,36732	14,31083	7,268941	21,00381	15,54722	7,310664	11,75626	7,876948	5,652147
12/6/2017 12:25:00 PM	21	0	9,376934	0	4,661044	13,89209	0	0,1441617	30,26843	0	0	0	0	0	0	0	0	0	8,853614	0	0	1,056656	18,64162	32,15241	1,253178	19,95752	0,4290313	15,83803	0,2276056	0	0	0	0	13,38728	17,26486	24,96919	22,91356	22,68278	0	19,38177	25,42738	65,99884	63,41222	85,19804	0	0	0	0	0	56,90429	87,89767	92,2581	99,93327	36,19508	56,13879	34,31511	27,33663	0	0,2099912	0	0	0	0	0	0	0	0	0	0	0	0	0	0	0	0	0	0	0	0	0	0	0	0	0	0	0	0	0	0	0	0	0	0	0	0	0	0
12/6/2017 1:25:00 PM	22	6,100381	10,33889	10,08911	4,825376	13,97512	13,47978	13,18931	16,95423	19,76238	20,85129	15,19894	16,93005	15,28756	17,35335	13,11733	10,35692	11,08442	15,99325	18,07147	28,10683	17,75158	32,53613	17,21534	21,31735	20,32238	22,11656	16,00043	11,9621	9,601846	15,28825	9,828139	14,56137	13,93623	17,04831	29,80645	22,03781	23,73321	50,19666	20,63875	27,69956	53,45173	68,7538	69,48615	88,00806	23,4889	19,66346	14,57194	14,74946	63,04335	94,60233	91,54102	99,13428	33,97042	23,7118	31,46489	26,11067	37,53185	40,37778	33,22931	26,78465	24,54327	27,30417	11,83777	15,20246	21,86436	19,16625	25,29433	23,86985	24,95552	17,10198	18,10532	20,50834	20,96638	17,37076	21,79508	20,34296	25,1365	15,1072	9,843266	12,91998	18,6535	21,54571	24,15195	26,12069	20,90393	18,19497	16,53273	14,20452	14,56731	8,1183	21,9438	15,81938	6,000014	7,410615	7,110272	5,198318
12/6/2017 2:25:00 PM	23	6,136578	10,1941	10,31264	5,070665	15,03461	13,37291	13,96213	17,66281	20,94593	20,2991	15,80936	17,12844	13,13516	17,33919	12,93242	10,72986	9,079976	21,16656	23,94182	16,4336	18,62912	28,25224	16,6418	21,91244	21,02481	42,15517	16,6161	12,35556	9,39151	15,8696	9,836566	13,11699	13,41733	17,51458	25,60773	22,1234	21,79259	39,8577	19,33307	26,338	62,71538	70,45038	81,01686	85,8325	24,51073	20,79956	14,38674	15,38047	81,26465	91,58813	98,57662	99,81446	49,46218	18,31454	35,04559	24,92989	39,77992	61,86644	31,84468	29,00171	24,89528	25,16018	12,2228	15,64952	22,66862	20,52014	26,01307	24,89231	25,9985	16,93137	18,94486	20,54239	21,10466	17,51865	22,9729	21,06764	21,84053	15,34276	10,21165	12,75993	18,76154	21,71668	24,742	27,28953	21,7879	19,56593	16,65168	14,94639	15,44471	9,023748	22,63221	15,10065	6,530173	7,025241	7,550425	8,361033
12/6/2017 3:25:00 PM	24	6,149149	9,666363	10,52056	5,348765	0	0,3673464	12,89795	19,67189	23,58788	32,60576	15,6069	18,61323	13,11008	16,78092	12,4609	10,31257	10,50184	16,11233	19,47834	16,70259	17,81126	21,2453	16,77367	22,95404	21,74175	23,90556	16,73339	13,11699	10,36514	15,77082	10,1836	13,0484	14,74642	16,7593	25,50121	22,95687	23,63209	38,81597	19,26455	23,54906	71,92046	59,36188	81,62585	82,92523	26,07842	20,38365	15,57692	16,01438	54,76155	95,90337	96,95858	99,78462	56,48755	22,92185	36,22721	36,39382	45,65028	62,1062	36,26471	29,58002	27,35695	28,86688	12,25098	15,28086	25,99531	20,36756	25,00221	25,34276	25,20412	17,74211	20,54135	21,4736	21,82063	18,40351	24,01829	21,36018	20,73994	14,71285	9,950059	12,80152	18,92027	23,20402	25,9489	28,07589	21,40135	20,34704	16,00858	15,8488	14,10498	8,367112	23,48343	14,56696	7,651415	10,00718	6,39202	6,074547
12/6/2017 4:25:00 PM	25	6,19322	10,36058	10,38904	5,479595	15,17987	15,82387	15,09747	18,41982	21,59379	20,7778	16,58074	19,35808	12,74225	16,88667	12,53793	12,00631	10,16343	16,11102	19,86869	15,9681	18,80775	22,42015	16,96204	22,93228	25,28466	29,66208	16,25539	13,33257	9,433162	15,18008	10,43691	13,05986	14,1398	19,01283	38,81686	23,9537	20,43925	40,94772	20,23465	23,88387	78,48937	61,70943	79,13655	90,93784	25,70789	20,57388	18,36421	16,46275	74,45023	93,62615	93,35046	99,41908	34,87332	23,71906	36,08884	26,73271	36,48576	55,7635	32,83605	27,65936	29,69655	26,73264	13,2378	15,7235	25,17822	20,28984	27,51706	26,30782	27,70778	16,64912	19,67009	20,86428	23,00287	17,03457	24,17447	22,40157	20,17725	18,47232	9,463348	12,27191	22,63732	23,57199	26,54136	29,14581	25,3058	21,67212	17,29602	15,79106	14,97023	8,065389	21,37454	16,04975	5,741601	19,17689	6,412329	4,936105
12/6/2017 5:25:00 PM	26	6,744032	13,38853	11,15122	5,693039	0	22,19455	0,2140667	20,76447	20,48747	20,5247	17,49938	19,52634	15,01202	16,90609	12,27965	10,84224	10,40727	17,9204	26,02737	16,71785	29,65504	22,77492	18,31116	35,68289	35,35809	24,64011	16,97019	12,99604	9,908475	15,13712	10,20039	13,04743	14,38737	17,66406	26,07199	23,29354	23,46852	35,82864	20,8877	25,9853	63,27773	70,51012	76,43499	93,36988	25,69028	20,90324	16,55103	16,74348	52,21009	96,34312	98,32352	100	40,03806	26,25463	40,75832	26,30568	40,44381	40,15501	31,78658	33,63851	30,75466	25,98123	13,10897	16,67779	24,35248	22,50857	27,53316	26,07759	27,6608	18,71498	19,30434	22,79613	22,36599	19,77184	25,0601	22,47686	23,08591	14,10685	9,323539	13,56605	20,69553	24,20638	26,36404	31,4135	23,06953	20,69601	17,41269	16,0445	15,82263	8,560109	23,33914	15,03336	5,749821	16,63669	6,20662	4,384326
12/6/2017 6:25:00 PM	27	6,218916	11,47484	10,21787	7,132239	16,05216	15,91975	14,56088	20,53058	22,04168	21,38587	18,82177	19,84962	11,7566	16,22106	11,47394	10,40859	10,87229	17,5878	32,33367	18,2789	20,00021	31,96549	18,48171	22,42167	22,64548	31,31493	18,13536	15,40527	9,426531	15,45051	9,940733	12,94388	15,33751	18,45477	26,55808	28,81099	20,09926	37,29409	20,90137	27,14972	79,05807	88,65266	84,98722	92,20602	25,83395	20,11294	16,86257	16,74196	60,90731	96,09155	97,24387	99,52608	45,17642	25,2209	39,70483	28,86349	48,81576	46,35286	38,17059	29,86337	27,97849	30,18588	13,42486	16,72186	26,19432	20,92154	28,33223	26,6418	28,71857	19,29605	19,96629	22,93056	22,47424	19,93818	23,48206	21,26181	19,99019	17,22639	8,6678	12,3814	21,06978	23,97526	26,37717	30,62479	26,89034	19,58175	17,89898	15,33923	15,44195	8,537177	22,42609	16,16511	14,22103	6,331441	19,78787	11,93855
12/6/2017 7:25:00 PM	28	9,866545	10,60469	10,74664	6,090779	16,97861	16,2538	14,79049	33,1306	22,15987	22,89981	18,02774	19,14539	12,01654	16,50759	11,30844	10,5792	11,40287	21,4066	24,7228	32,98968	29,81501	33,09578	18,4471	24,1427	22,83619	29,28271	17,36005	12,79655	9,234085	15,38793	9,851418	13,02822	16,80765	19,87732	26,86381	23,24416	22,75531	40,17041	21,54799	31,15993	74,74864	62,49586	95,14368	81,16656	26,76206	21,08208	18,6669	17,43873	67,42782	93,38589	98,48399	99,48145	37,99742	23,17792	47,8031	29,4065	36,3445	46,39741	38,35965	29,84921	28,62422	34,97583	14,27042	17,22017	26,58523	23,34701	28,8302	27,01191	29,52808	19,76915	20,06928	23,59665	23,90314	19,36022	24,02617	21,43499	19,08799	13,41609	7,848972	10,86863	25,74298	24,32319	28,04577	30,93412	22,88897	22,777	18,00992	16,04588	15,47469	8,795108	23,8342	17,24304	6,155781	8,90694	5,886177	4,190705
12/6/2017 8:25:00 PM	29	29,73689	11,48983	11,36522	6,225271	18,11637	15,79811	15,04083	21,10183	27,02338	21,29407	18,24104	28,89644	13,87731	16,30208	11,1486	10,32203	11,22113	18,81396	25,76585	23,72651	18,62083	24,55253	19,16522	23,2894	23,52992	26,65603	18,05116	13,8282	9,538505	15,10879	10,28052	12,85567	14,7677	19,01242	32,68941	22,93953	24,68999	41,58558	21,39886	27,26466	75,27969	72,64147	87,35191	89,23077	28,74551	25,18554	18,79918	17,47085	65,27465	93,62484	95,39802	99,74324	52,25686	26,41709	40,59364	27,04347	35,31734	68,38763	37,97054	35,60732	39,83518	36,01708	15,04317	16,1211	27,07635	22,3472	28,72783	28,63637	29,25502	19,08274	20,66637	22,94685	22,63028	19,79346	25,04131	23,19871	22,10758	25,08662	9,02665	10,48001	22,38084	24,38785	32,46988	30,95345	25,70409	21,64394	19,63459	16,34388	17,37034	8,789651	22,888	17,75869	6,966527	6,035864	6,132779	6,417648
12/6/2017 9:25:00 PM	30	6,718266	11,28668	11,41834	6,991945	22,56065	29,65628	21,08684	26,59925	32,85022	22,48163	18,39267	32,57046	11,67827	15,776	10,52125	10,74733	12,30334	18,36725	21,28212	23,33554	18,25438	25,98516	19,0062	23,42707	50,52656	27,10357	16,98013	14,59957	10,25192	14,85253	10,18885	12,91238	16,69505	19,93376	33,75816	24,94287	24,14594	40,52947	21,52389	27,55996	96,0224	74,84541	75,2723	83,91288	27,95004	25,20834	18,06297	18,00971	92,40944	93,44489	90,47498	100	39,21904	24,08723	40,8419	28,72134	40,60538	44,81888	36,10846	32,54656	28,62083	29,20169	14,75761	19,49208	27,40426	23,13205	31,6534	28,77155	30,12752	20,36997	21,14114	23,8217	23,41291	19,48338	26,32115	23,30923	17,55485	12,50808	8,115467	9,998411	26,33151	25,70002	29,70954	32,22445	26,03953	22,3251	18,3859	16,58108	16,25878	9,046475	24,92781	17,08492	4,856045	5,568564	5,94572	3,343764
12/6/2017 10:25:00 PM	31	7,040368	11,89455	11,48866	6,654579	18,11043	31,5683	20,91685	21,76171	24,22704	23,1853	18,94625	20,76868	11,18396	15,63191	10,33972	10,34842	12,45683	20,10396	22,50207	19,67631	18,38908	24,52752	19,77557	24,93286	29,1047	32,61481	17,94692	15,14389	9,66802	15,54031	11,31894	13,35219	16,15827	19,81744	41,32978	24,86116	23,2405	39,0969	21,37572	26,5806	95,37019	68,87012	84,70029	84,48	31,53854	24,07038	18,70206	18,32967	60,10921	91,86506	94,32761	99,87476	38,65648	21,4468	48,44365	31,2078	38,91744	41,31493	46,65886	39,94301	29,8173	29,63604	15,17393	16,77049	28,6238	24,53312	31,44238	29,60378	30,31678	21,10625	22,01613	23,71995	24,0873	19,72314	26,79598	24,85812	20,36859	13,3526	7,554224	9,601777	22,47085	25,10154	30,91788	32,66523	25,03848	23,22413	20,59219	17,08845	16,26976	9,089992	24,9609	16,77477	19,37507	5,543905	6,173947	3,874682
12/6/2017 11:25:00 PM	32	7,234886	12,3595	12,34161	6,354512	28,23807	17,44274	16,61348	24,61076	24,27415	23,74738	19,58409	21,1227	11,22948	16,01183	10,09394	9,939766	12,56645	20,78015	34,60883	20,3507	20,63267	36,64408	20,19404	23,64666	56,46159	31,30754	18,03306	14,20265	9,881328	15,21206	10,59074	13,34542	16,99457	19,6913	33,22709	25,57976	22,84282	43,12811	20,53561	28,79338	69,08108	71,81739	87,75358	92,48619	27,87481	24,48752	19,35476	18,1764	64,14429	84,34406	88,95302	99,74705	35,10928	23,63409	40,68551	32,05764	50,34034	47,38382	46,04927	31,49025	34,27871	42,33429	16,2893	17,13493	28,21459	24,54942	32,71814	30,55634	31,15378	21,81691	19,5796	24,24058	22,77403	20,28666	26,59227	24,11569	16,35348	12,93642	7,61736	9,055869	28,59195	26,68553	30,1358	33,339	25,01796	22,4359	20,23838	16,6809	16,12801	9,318151	25,02604	16,49771	4,30772	5,100022	5,191065	3,375401
12/7/2017 12:25:00 AM	33	7,538407	12,13293	12,05004	6,230796	19,95593	22,62945	17,14709	22,4542	24,4744	22,68305	19,71927	21,89275	35,15639	15,67577	10,21324	10,49576	12,44218	25,23196	28,56329	30,50336	22,67262	43,34515	20,02687	28,16935	29,05898	41,91838	18,64618	16,0427	10,17248	14,5832	10,64959	12,44349	18,65861	26,52106	32,77147	26,41192	25,6355	40,41135	20,57451	25,98938	77,6166	83,29908	88,17722	92,18688	26,5958	26,62971	20,12365	19,71023	57,57288	93,38667	94,06802	99,87325	54,22248	24,53809	41,40501	26,60995	37,99735	49,01077	38,07016	31,212	30,78691	31,76358	16,61113	18,25555	29,50189	26,22216	32,71731	31,09617	32,65266	20,23935	19,44843	25,36141	25,3516	20,35201	26,44839	24,26406	19,09013	12,64168	7,246975	9,347439	22,2706	27,48667	31,90153	33,26129	26,79142	21,3351	21,5071	17,65224	17,03595	9,639216	24,93679	17,52107	5,701605	5,228435	5,029081	3,801738
12/7/2017 1:25:00 AM	34	7,88351	12,74356	13,19456	7,040299	19,53643	17,31743	17,02545	27,98208	25,84121	22,99217	19,69524	27,53896	11,36805	15,33143	9,686532	9,943704	16,5884	22,27039	29,6504	21,57687	28,21404	38,0886	22,51478	24,83146	39,7409	35,41425	18,6113	15,35194	10,16744	14,81121	10,49997	12,67228	17,74515	21,04125	41,62984	26,20054	25,74823	43,66815	22,76774	28,2119	68,59002	71,0023	90,61063	85,91802	29,19098	25,66776	19,23927	18,43073	45,26546	93,0714	97,67387	98,49345	43,39412	24,53926	43,2059	30,84666	41,38933	62,41297	43,28961	41,67468	41,12981	34,65503	17,53026	18,08307	30,2341	26,32626	32,65618	31,86409	31,99789	22,81236	22,58648	26,45764	23,65855	21,26381	26,88218	25,60925	14,91469	21,12698	6,935788	9,749668	24,24645	27,29388	30,50605	34,30371	28,56529	23,19235	20,30891	17,27661	16,43091	9,17544	24,92402	17,2152	4,729497	4,21578	8,053093	2,858297
12/7/2017 2:25:00 AM	35	7,388857	15,37847	13,50768	7,428644	19,5003	22,76663	17,37539	23,39688	27,51437	25,98641	20,65781	23,11699	10,68896	14,62043	9,45271	9,537951	13,13626	22,34803	23,82384	21,40756	34,03881	35,17794	21,90968	26,06046	34,2412	29,78234	18,7051	15,38116	10,22906	15,19259	10,03834	12,53226	17,4998	22,33505	34,38875	27,37138	26,22133	40,70996	26,21968	28,94825	83,55824	70,29793	94,76051	88,57241	29,57242	25,67121	20,29019	19,62015	68,01697	89,38828	99,34958	99,83788	55,17186	26,98131	44,07113	29,60503	46,45958	44,15838	38,66013	27,58579	33,32781	34,2984	16,82775	22,1158	31,00008	25,92307	32,62213	32,58918	32,53931	21,74224	22,12153	27,36192	25,02059	22,7417	25,54639	25,35132	18,19097	13,54049	7,687541	9,427084	24,7954	29,19375	33,91681	32,74722	27,75178	23,69474	21,46531	18,99571	16,73982	9,905436	26,6362	18,43446	4,915658	4,791183	5,057955	3,009367
12/7/2017 3:25:00 AM	36	8,098613	13,7958	13,43598	7,417731	20,15024	18,29721	30,46751	28,84671	28,42493	25,72765	21,78175	22,87239	10,7999	16,3112	9,790976	9,382874	12,15421	22,97898	48,45214	21,32654	21,08021	29,20736	21,86346	30,14547	26,4765	36,24959	19,37804	16,18894	9,958415	15,40016	10,67121	12,74729	18,40787	20,55192	28,49187	33,4203	25,08248	42,84041	22,89311	29,01214	65,90656	65,97681	93,02865	89,70905	32,39017	27,09964	20,59095	19,74773	77,30141	90,66789	94,68253	100	36,49136	21,5585	37,47154	28,17936	37,92503	43,01206	38,02042	31,29759	36,96776	35,73538	16,97633	22,59125	32,23005	29,10706	36,75267	32,88779	32,45013	22,48784	25,03778	27,97952	25,15418	20,98185	28,81472	25,33688	13,87655	13,08114	7,6854	8,852854	28,4357	29,25135	31,1801	35,16254	25,99249	23,71913	20,76219	18,95004	17,13037	9,480963	25,18105	18,05979	6,580736	4,060082	4,741655	3,150075
12/7/2017 4:25:00 AM	37	8,101237	13,6803	14,25515	7,791087	20,37059	19,86896	18,79124	23,39281	27,91177	27,05709	22,96302	24,0031	10,18816	13,71325	9,563026	9,452778	17,80021	23,11367	36,75053	22,284	25,6355	37,06406	22,1683	26,80655	43,16727	31,6686	26,60595	16,50586	9,8729	14,419	10,03786	12,27405	18,79366	21,35907	44,74553	29,47785	25,76937	39,45084	22,47652	28,55472	70,70016	70,92189	94,98653	93,31268	34,006	30,67508	21,2174	20,91906	57,45607	96,16096	98,3283	99,93915	63,35717	22,50387	41,78127	28,90604	42,08195	65,81419	38,63602	43,22267	36,98538	34,94212	17,03201	20,45922	31,20883	26,78465	35,50025	32,93179	33,78109	23,0801	24,16266	27,21043	25,86877	22,27985	27,60341	24,52172	23,81155	12,26936	7,201937	9,583194	25,55067	30,02887	35,06286	36,31598	26,86878	23,58947	21,79038	17,86238	16,46959	10,0545	23,41795	19,14898	6,744861	4,164249	4,549832	2,320886
12/7/2017 5:25:00 AM	38	8,454493	13,73812	13,28754	8,154287	20,98274	18,26004	19,65034	23,49532	27,6836	26,61127	22,92716	24,59888	11,14797	16,63006	8,800494	8,930013	13,92414	23,30819	28,12037	24,25819	32,35612	34,30254	27,20988	28,20292	26,93868	33,471	21,03407	17,36655	9,529454	16,29815	9,21875	12,46291	17,42567	22,94748	34,55515	28,41747	22,10026	46,80904	22,9481	28,38051	80,26719	69,67686	86,40949	90,81109	35,45432	29,16473	21,65271	20,60324	73,85189	96,58031	97,7962	99,91946	43,59334	21,71951	43,78737	56,4477	53,30736	60,8274	42,98982	32,93027	43,11789	42,21596	17,78784	20,45535	31,14949	27,45579	35,72316	34,4543	34,95096	23,87448	25,64027	27,33802	24,39372	23,26543	27,99313	22,92254	13,82626	11,98787	7,041128	8,939062	24,80894	30,6232	35,14948	36,4075	33,32822	24,15126	21,91548	20,56359	16,57742	10,66707	26,51139	18,49766	5,135182	4,303645	4,839191	5,529053
12/7/2017 6:25:00 AM	39	7,992237	17,41925	13,50361	8,777699	27,1361	33,87613	19,84092	30,45286	29,06886	25,65464	22,59305	25,65077	9,91863	12,97435	8,730591	9,473848	14,6607	32,58096	31,60415	29,60005	23,05413	31,8683	23,1346	28,26129	29,02002	36,7079	21,90512	17,98098	9,494572	13,82674	9,990676	11,96121	19,11921	23,00543	31,00851	34,43254	25,38054	53,92255	21,89635	34,31235	81,11061	77,5746	79,11237	94,42805	32,90071	32,49129	22,44833	22,24981	80,88528	98,05075	88,22606	99,84361	54,19029	21,22437	44,58762	31,46276	54,26254	52,16539	39,02838	59,31201	44,42688	38,60743	17,2918	21,31721	32,73777	27,72167	34,24707	34,94377	34,80859	24,45617	25,26132	27,90693	26,88626	24,04136	28,32076	25,85682	16,52624	11,87728	6,349124	8,373191	30,02895	30,46854	35,45625	37,15255	54,63866	24,69904	22,60237	20,19535	17,90769	10,82636	25,18526	20,16033	8,725272	3,913987	4,985563	3,328636
12/7/2017 7:25:00 AM	40	8,251893	19,39503	14,27228	8,758496	20,76232	19,78759	20,24093	25,69318	30,34075	28,63153	23,53013	26,36612	9,087505	12,46892	8,291059	18,08142	24,50189	25,31464	32,03463	29,82047	23,76154	32,77644	23,09067	28,05482	45,16309	44,10236	22,36958	18,79593	8,733421	15,38192	9,754088	11,80219	18,92255	22,56935	37,24614	32,77838	23,97035	45,44464	18,97091	28,67063	68,39365	80,89848	96,44743	78,40427	32,61204	33,87033	24,136	22,4446	64,90847	95,47628	99,87588	100	64,36228	22,55257	71,08616	32,37014	56,6869	47,73106	36,31825	37,94368	35,11605	36,99278	17,20145	21,75453	32,16782	26,32156	35,69366	35,46917	35,01596	23,90804	26,10529	31,88923	27,61481	24,45541	29,57588	26,18389	13,55231	12,06323	6,700998	9,022574	26,13706	31,40743	36,19626	37,47631	27,53882	26,59641	21,76386	20,90165	17,50324	10,23831	27,01792	18,76361	7,808909	4,050481	7,473475	2,593391
12/7/2017 8:25:00 AM	41	9,15831	15,23728	14,25177	8,494004	21,64718	26,43506	20,85945	26,58986	29,25218	28,35461	23,83883	26,72441	8,924486	14,5193	8,660478	8,999502	15,44008	29,80175	32,24283	22,93124	23,80015	44,27892	28,52453	38,6171	33,17059	51,91928	23,27075	18,45967	8,766094	14,41527	9,885818	11,77594	19,70988	23,3218	45,67052	37,05418	24,30447	59,24479	22,88904	28,89837	69,60351	67,49765	74,38129	93,09572	36,37047	32,16498	24,52124	22,6137	71,27045	97,63642	97,36143	99,44193	43,5787	23,80457	43,22005	33,964	59,5079	47,21223	39,16412	46,22306	37,74944	39,2104	18,18199	22,27481	34,19816	29,06319	36,45736	35,61409	35,6029	25,85337	26,00036	30,19839	27,38146	22,88758	28,53117	27,82549	11,22941	11,6715	7,243038	8,429211	31,26927	31,23916	39,25736	38,96842	31,47712	24,9627	21,6809	19,65476	17,58096	11,26741	26,00782	18,89713	4,662633	3,956607	4,352757	4,047994
12/7/2017 9:25:00 AM	42	8,586359	15,52505	14,43185	9,295495	22,06012	20,04449	26,10487	25,63578	30,60704	30,67985	24,56199	28,25321	8,799596	14,44463	7,963362	8,916474	18,59147	27,28842	34,33176	22,89021	24,39531	44,78331	23,60784	38,74683	45,63674	34,55743	23,41809	20,15901	9,027133	13,49953	10,24978	11,69941	19,3292	27,48957	46,50164	30,33516	24,42011	66,40722	24,54914	29,06533	74,0406	67,25803	87,57357	93,01676	39,23754	32,7857	29,75035	23,60273	60,25358	98,03243	98,24713	99,8658	57,91122	23,40911	44,95552	30,78844	39,098	47,09459	37,53143	38,80368	39,59721	39,0895	19,19658	22,85864	33,16126	29,86054	37,91708	35,68358	35,9911	25,07315	25,97294	29,38218	26,55787	24,66429	29,61179	25,55544	12,95977	11,61562	6,959756	12,52211	30,83064	33,2291	35,6983	38,4346	57,67843	27,00632	22,88745	19,47474	19,43144	11,23018	27,90741	19,23581	3,95488	4,424735	5,117844	2,953139
12/7/2017 10:25:00 AM	43	8,00833	14,88388	16,14825	10,03316	23,43273	28,30584	28,26944	26,17159	32,71144	38,30972	24,07452	29,25177	8,347425	12,2449	7,374488	9,136826	16,69561	26,97033	31,22127	23,36697	24,2586	41,3371	24,98619	40,69077	34,16985	50,37121	24,15334	19,35303	9,339565	13,68935	8,798008	11,45115	19,85059	24,30164	45,08703	30,93439	29,69973	48,28097	24,45851	51,504	71,64463	76,52997	92,51596	91,94711	65,80543	33,90031	24,39579	24,4552	78,34383	96,791	99,76909	100	67,86604	30,34013	47,77748	35,03772	44,6254	69,63203	40,57111	37,55513	36,82077	41,68235	19,13282	23,28602	35,67902	30,34745	38,72424	47,04597	36,58468	26,29552	33,14303	29,80334	29,4351	25,52035	30,54722	27,94796	11,96894	11,21007	7,834261	8,775211	28,82958	33,99847	37,66827	39,49996	33,8695	27,66516	24,80921	22,65073	19,30772	9,328581	28,24015	19,85038	4,262337	4,227592	4,584024	2,692101
12/7/2017 11:25:00 AM	44	9,474194	16,34774	15,66631	10,41922	22,49116	30,05685	21,79598	26,97703	32,96931	30,03827	25,20778	32,62751	7,94409	10,70734	7,938357	8,385002	16,03386	33,32103	41,73498	24,16639	31,47484	61,26651	32,3575	31,13768	32,33884	45,46447	29,58838	19,93714	10,476	12,98567	9,092134	11,60229	19,26828	24,20287	42,14357	36,23108	30,39691	64,36464	27,04962	33,73301	77,98769	72,60486	93,91095	92,48363	39,79021	37,27944	24,97679	24,72915	72,7176	99,67576	99,86323	99,88229	48,40772	30,04262	55,70374	38,8943	46,32957	53,43612	43,23891	37,90969	48,54457	46,04643	19,73274	23,10718	34,15147	31,72041	38,48848	38,67243	36,73492	26,12691	28,45456	31,86043	28,74482	24,72245	31,80178	26,55587	11,61382	10,68814	7,14343	8,887737	28,42251	34,01733	38,94452	40,1671	32,79005	28,19546	24,03971	23,47128	19,75119	11,62522	28,28153	19,9913	4,258814	4,409814	4,448566	2,693758
12/7/2017 12:25:00 PM	45	9,300191	16,54109	15,64358	9,864542	23,32173	20,98786	21,97703	33,85355	33,43867	28,37968	25,11777	41,55946	6,840946	10,24052	8,295894	7,844276	16,43043	27,6146	34,84706	30,35837	24,03439	43,7058	25,69049	36,47871	33,85092	65,17374	24,6618	20,75804	8,798078	12,67124	8,788683	11,5339	19,42321	24,89335	35,24239	31,19715	27,95929	51,12877	26,16732	30,86483	73,07174	76,86195	96,72303	89,97202	39,77916	35,22961	26,36612	25,49852	80,55351	97,35549	99,78435	99,87601	63,7462	28,54236	49,77827	30,66175	42,41372	62,48757	43,59382	31,95616	43,55141	40,88501	20,50108	24,28244	39,03059	31,6885	38,87675	39,1199	36,81145	26,06536	28,7471	30,98364	28,5684	24,20335	31,27127	26,51967	16,28551	14,21992	6,753841	9,856526	29,22649	39,71217	39,62104	40,94786	31,49578	28,87765	24,50376	21,01411	18,95971	12,18336	27,59857	22,64216	4,299776	9,442902	5,397739	2,932831
12/7/2017 1:25:00 PM	46	9,180827	17,25029	22,55208	9,464938	24,81909	21,86291	23,1565	33,66289	32,98367	29,74649	27,98381	36,64601	7,132445	10,55592	6,891026	7,540893	17,25609	28,83773	34,63749	25,19224	27,02005	36,35051	29,89798	44,66457	34,15534	57,78156	29,91553	20,78477	7,900849	13,38659	8,717257	12,91915	19,96125	31,08166	47,04161	32,53019	29,32022	60,63682	25,72343	30,98191	71,45557	66,2185	92,0307	89,24831	46,89538	36,14666	27,05315	27,36296	64,71776	94,36941	91,72912	100	59,55495	26,05438	49,96581	46,65555	44,00565	62,83094	38,45753	32,61902	44,76473	46,11372	31,6295	29,87353	35,64608	31,06944	39,48041	39,33142	36,65334	25,1997	26,7794	32,07298	28,06629	23,81245	32,38582	27,62807	10,02659	11,09009	6,814421	8,196632	29,76742	35,72115	41,74805	41,85394	32,34886	30,5535	22,01302	20,41819	20,15369	11,54896	28,1029	19,65434	3,898721	3,734665	4,791873	3,831648
12/7/2017 2:25:00 PM	47	9,251768	17,48308	15,71356	23,31689	24,32471	35,97937	27,11753	29,0339	33,19898	31,01873	27,57405	35,3116	9,414512	13,76893	6,812556	7,518304	16,7814	33,12217	34,65511	29,56261	27,96681	41,80371	28,96344	37,70226	38,42016	38,69722	26,54917	21,38422	8,65357	12,611	9,375276	11,0025	21,315	26,09202	49,79927	33,69114	28,23124	46,92881	26,16945	33,80298	70,86697	81,11634	92,59961	95,42496	54,83567	46,74202	27,22294	27,47223	60,07316	99,006	98,89362	100	51,05472	25,50688	46,84661	39,0578	60,60448	45,98364	33,3238	38,98555	51,73989	44,10933	22,62648	30,28211	36,01369	32,07553	38,83297	39,85287	37,9758	26,88495	28,56322	32,71905	25,78332	24,24783	32,87916	25,76916	9,381563	11,67095	6,878869	14,08854	36,20282	35,29468	41,08332	44,4275	30,93619	29,1697	24,74677	22,24891	19,75927	11,97578	28,2197	19,56413	6,926117	6,808203	4,342465	2,960115
12/7/2017 3:25:00 PM	48	9,00786	17,63131	16,91555	10,4119	24,97451	28,71277	24,37728	41,36867	34,23035	31,7604	27,05335	30,30497	6,52886	18,32733	6,565056	7,177898	17,55906	29,77744	35,84121	43,46575	30,00367	41,61189	28,36566	34,91994	40,16972	51,74694	26,65272	22,08845	13,09551	11,06446	8,314062	11,13824	24,03169	25,51994	48,77362	33,00557	25,96741	62,50235	24,79346	31,45309	69,32347	70,56131	81,56403	91,32999	41,9474	37,75462	27,37898	29,38219	73,32263	91,44563	98,79877	99,26627	63,94576	27,71483	49,75595	45,67577	65,31348	54,056	38,76126	46,37434	52,93469	45,67018	23,28678	27,36095	36,98835	32,25298	39,97141	40,36424	39,32541	25,84259	28,33513	33,07658	27,55671	25,72275	28,9122	26,77622	10,53969	14,93832	6,991531	7,969994	29,22649	41,88889	40,53962	43,33265	35,99926	29,04814	24,85556	23,05751	18,11429	12,47292	28,91703	20,09989	3,964826	3,68493	4,534152	3,635057
12/7/2017 4:25:00 PM	49	9,020156	34,41645	19,45976	10,25503	25,97812	24,89949	24,91973	30,54086	35,21904	34,48939	26,97509	35,87223	6,557733	9,437099	6,533281	7,268872	18,78965	30,6078	41,51111	34,44988	31,1705	48,95861	28,30377	36,31017	52,57343	46,47905	26,19591	21,54558	7,351487	10,15577	8,043421	11,19046	20,52242	26,00188	42,98581	37,2429	37,52307	46,5214	23,25749	30,58984	75,06279	66,77436	79,73972	85,23942	43,29707	38,62208	28,46941	29,01906	61,47332	97,02821	92,43894	99,71803	41,27922	26,31797	45,69097	36,7327	45,57803	48,69218	41,85324	34,81419	54,15016	49,94702	22,79806	28,33824	40,46191	28,08666	40,74084	46,95133	37,55989	26,18251	27,54331	32,11559	27,41048	26,55649	30,27748	27,71048	8,77397	12,08838	6,820983	8,566533	29,30296	35,64247	41,04947	42,1455	33,99142	29,66781	25,80308	23,30598	18,70676	12,10053	27,8154	19,70553	4,255085	3,525641	4,316907	2,217065
12/7/2017 5:25:00 PM	50	10,22733	18,23891	16,54986	11,03973	25,46461	25,23265	26,48783	31,64436	38,12182	44,8307	28,45367	32,00887	9,760651	8,19974	6,897866	10,65118	18,90984	30,94427	36,00809	29,79968	37,70979	40,96651	27,98775	46,19239	38,5695	53,57068	29,00503	23,07361	7,277506	9,887821	7,47603	11,38359	21,1459	26,26962	42,79509	36,96418	28,09171	50,00975	27,7377	32,0834	71,76096	65,36542	87,49834	89,03053	45,8457	41,44756	28,19028	27,80856	63,12694	99,26939	96,91058	99,81592	42,10247	23,49234	45,05077	35,75349	56,67482	58,70987	41,22617	30,49465	45,5627	49,45651	24,29384	28,76485	37,57578	32,78605	38,81245	40,85137	39,31739	26,75522	28,80119	35,31498	30,46191	25,45832	31,39727	27,52611	10,3621	14,74131	6,188246	13,3037	32,08403	36,02094	41,5346	42,67579	32,46256	27,9932	25,99414	23,1165	19,66305	12,22383	28,32277	20,73407	3,644866	3,316341	4,211842	5,527534
12/7/2017 6:25:00 PM	51	11,07696	18,52792	16,03448	11,3103	31,88888	30,64779	26,91852	38,96434	56,40873	36,53598	30,9625	39,54175	6,527686	8,813966	7,085338	7,111241	34,51287	31,40162	37,12181	33,6582	45,26912	47,3271	29,14657	38,2195	56,05445	52,65155	29,55053	23,18413	6,90567	9,993852	7,137903	10,65629	22,38699	32,3881	48,32961	43,31434	28,58166	62,30776	26,87189	33,59956	73,59064	72,17397	90,89896	89,57394	61,08491	41,23148	28,5309	28,04943	77,45337	96,92184	96,98386	99,86883	59,96657	27,06745	48,57731	35,03841	43,19353	64,44593	41,51712	39,15023	56,30568	49,56579	25,30677	29,52552	37,82736	34,31573	40,63094	45,41204	39,78973	26,07117	28,67685	33,39529	27,77831	24,7027	35,69739	25,83071	9,616215	10,48754	6,15288	9,892448	30,74381	38,19567	41,48472	43,01766	33,08369	32,93608	24,87587	23,39702	20,20633	12,30072	29,29211	20,37266	3,86287	4,132474	3,899066	2,18978
12/7/2017 7:25:00 PM	52	11,40908	18,95364	16,02157	11,64705	26,76717	25,62935	26,8598	33,53034	36,06149	35,33329	28,87903	37,80083	8,885596	10,84666	5,932182	16,13561	26,23315	37,25354	43,34811	28,58988	32,07014	66,48003	28,98617	39,54555	59,68129	61,06853	32,97566	23,7634	6,900973	9,184765	7,434309	17,60859	22,7732	31,02792	51,9152	33,88567	27,15137	58,46499	28,37174	29,38294	70,98074	63,07215	82,01426	97,09473	71,40771	42,84352	30,25247	29,53381	67,07111	92,88911	95,15445	99,94315	45,20412	27,98208	46,93033	34,82268	42,80131	48,33057	41,10812	35,01679	48,87275	50,84383	25,11018	30,47718	38,80733	35,12662	41,5672	43,13488	40,52933	32,78176	28,04964	32,32676	29,41596	25,73421	32,88358	28,60494	10,73013	23,24209	5,73718	13,96918	31,17409	42,68561	45,8792	51,84896	49,13883	29,57898	24,66512	23,24119	19,19195	11,55787	39,7266	19,97872	3,656057	3,60349	4,321881	3,828885
12/7/2017 8:25:00 PM	53	10,36859	18,99598	16,5033	34,30019	30,26297	27,34333	27,22135	34,89811	39,16522	38,52633	29,69179	33,6258	6,596831	12,59381	5,997735	6,581151	21,7374	34,27802	37,62593	40,99311	31,61852	42,43721	33,10704	39,92347	48,23256	43,43177	30,72827	24,54783	6,189905	9,056284	7,55146	9,745662	41,95298	33,12494	53,13661	47,85954	31,90008	63,8896	23,15988	48,78965	79,32416	72,6517	95,23542	93,60702	59,94571	45,03053	30,9252	35,63854	65,45052	96,89614	97,2581	98,58236	64,00144	25,90566	47,58752	38,21245	71,45177	46,78997	43,81804	38,21432	51,85165	52,06524	25,37225	31,64774	50,42254	32,94478	41,89455	43,87627	40,58438	28,2425	28,57102	33,71643	28,13218	27,0412	33,94535	28,4232	12,31066	12,90092	6,166349	7,494198	32,02662	38,15311	42,48771	44,71299	32,70011	31,06605	25,19659	28,44213	21,54447	12,88766	30,41273	20,39615	3,86812	3,8083	5,403888	2,853186
12/7/2017 9:25:00 PM	54	10,91691	19,64253	17,32731	12,26825	26,9371	33,59043	32,5391	39,03156	39,50811	39,81709	31,16953	47,35854	7,343751	12,45089	5,96962	6,441134	21,52119	38,69488	37,24137	33,75733	34,1838	46,5205	30,23921	51,12401	41,21311	59,13911	34,83525	24,52033	6,166419	8,525019	7,087616	10,53334	27,81858	42,02427	54,4735	43,02007	28,11664	51,48859	28,23352	33,19021	74,15665	63,76416	93,1896	89,11355	44,46003	44,7438	31,28834	29,66526	70,62465	95,5656	92,46912	99,74132	49,33093	28,26149	51,81739	34,01415	43,69785	50,34269	43,71091	34,29777	57,27329	52,89049	26,81919	32,24283	39,37548	33,74192	42,48784	44,17613	41,53701	28,42983	28,64411	44,43185	31,44735	26,23176	33,02947	27,63732	10,4731	9,306752	9,178962	8,318619	31,37945	37,7303	42,75462	48,28097	32,52211	30,33067	27,90161	25,33426	22,16298	13,01282	30,70665	20,95677	12,7801	4,42812	4,087713	2,633455
12/7/2017 10:25:00 PM	55	10,84984	19,67963	16,76524	12,35584	28,30329	28,85769	28,42002	52,05923	41,88474	40,77012	34,0386	39,28603	5,422123	14,99102	5,553506	6,458817	21,36736	46,04519	38,39869	28,51846	32,26293	48,74841	31,25788	53,98997	41,12256	57,005	31,14072	25,04372	5,349179	8,654537	7,247527	10,93108	24,52234	31,34097	49,70173	40,19328	27,88973	68,24982	26,09873	33,41291	67,00936	66,13914	89,32671	85,20985	79,4925	45,88341	32,0778	30,41985	74,98051	97,96302	87,48708	100	48,0904	26,74452	58,01283	47,67904	45,38607	43,24146	48,34604	33,85652	50,0286	56,47788	27,93152	36,30547	39,88084	42,55036	43,36905	43,42748	41,80393	25,55917	31,54219	35,66617	30,38489	26,30685	35,59965	26,88529	12,29968	8,416779	9,393581	8,03755	35,05326	38,96275	48,44745	45,48761	30,75583	30,68199	25,87796	25,69629	23,23214	13,17563	28,63775	21,54544	3,148348	3,583527	3,927664	2,622541
12/7/2017 11:25:00 PM	56	10,74022	21,24821	17,20049	12,97082	40,35733	29,20328	28,68997	41,46268	40,44437	51,80814	32,73113	44,17813	5,524633	6,442791	15,77586	16,0215	33,34473	39,45983	35,40181	35,35277	52,69736	65,16467	30,75887	45,96326	42,22113	51,91789	32,55229	26,25532	5,217728	8,808301	6,823746	9,896939	24,73841	28,37789	46,6552	38,17328	24,84997	66,52134	26,77698	36,70376	87,29132	83,47949	92,41055	89,93549	57,94153	49,12853	32,38388	31,76931	74,21461	98,16251	97,89941	97,23039	54,21806	28,81113	72,01364	48,67533	43,48592	69,91877	38,83138	53,09295	54,58534	60,793	28,71139	36,90968	43,58435	37,20518	43,41581	44,93154	41,26789	28,99266	30,38772	36,08602	30,76467	25,84149	32,12947	28,26253	13,24754	9,103324	8,580074	7,798753	35,20094	38,01711	50,28729	51,63351	33,96234	32,15656	26,72987	25,69186	23,08142	13,4165	28,89057	22,53564	7,078982	3,62214	4,785244	2,04099
12/8/2017 12:25:00 AM	57	9,993714	20,69408	17,09211	11,97799	30,37053	30,53216	30,32473	39,48276	41,75813	40,87208	33,04964	41,4421	5,674872	6,53784	4,963459	6,784304	36,32668	38,11899	42,21334	36,30374	40,49272	55,95229	32,62455	43,55984	42,29173	60,92769	33,43923	26,76061	4,879394	15,32804	6,646497	9,394547	24,64267	35,50799	54,23519	57,67165	27,52514	75,68233	26,10453	34,35483	70,16053	80,24874	90,78415	90,53886	79,4791	47,77914	33,77949	33,04797	67,16553	98,14808	93,17888	100	66,37461	29,36263	74,73918	32,89836	41,27777	46,80855	46,18673	49,19381	59,92443	59,83892	28,08639	37,92779	40,43262	35,08517	43,74254	46,25242	42,01564	29,42391	29,92298	35,39864	30,37799	25,97964	33,21128	28,35661	9,396137	8,931048	9,763691	7,395764	31,68746	44,14394	43,31406	45,23404	45,55924	31,29413	26,96943	26,59683	19,87366	13,40669	30,10714	21,61631	3,794071	4,569449	4,28458	2,284276
12/8/2017 1:25:00 AM	58	11,33607	21,06909	17,53198	13,46706	30,5171	29,96553	30,9451	46,81656	43,05454	41,35852	33,77439	41,74949	8,07409	6,45039	4,923533	19,23809	27,33746	43,95826	35,90331	42,70495	44,91435	54,46584	32,84096	54,78511	46,27425	67,94658	34,38523	27,4647	4,787039	6,468763	6,567404	9,427084	46,12442	30,52974	48,27269	45,74057	34,05801	56,23542	27,16795	32,75441	75,45895	72,02959	91,16587	89,05415	65,7224	51,56029	33,94279	34,72335	77,68906	94,14954	98,70269	98,82571	70,08898	25,258	50,75811	36,92059	54,70055	64,46198	40,88438	31,26761	54,61166	58,69378	28,32836	38,71975	40,36555	39,64088	44,99662	46,12407	42,67525	37,18701	30,01651	37,18937	31,03587	26,08768	35,35933	28,44254	8,312887	8,295341	5,534856	7,824658	48,2322	39,05552	44,30917	47,07746	34,27836	31,90574	26,77125	25,25537	20,44975	14,00454	32,12465	22,21852	6,750456	3,539318	4,197751	2,725119
12/8/2017 2:25:00 AM	59	11,74866	25,14803	18,2472	13,28629	31,90553	34,57159	31,81725	50,14927	42,10744	50,17642	34,75996	47,68713	5,212201	6,168422	4,707947	5,204397	26,38622	39,97576	38,00957	31,49715	36,9275	58,10525	32,30624	45,18996	48,61724	64,97307	34,99938	29,49934	5,024937	8,473696	6,086981	9,392613	25,67176	31,49114	47,76173	37,5402	28,64881	55,36121	29,19244	34,54272	70,98841	69,04502	74,05677	90,3438	54,094	53,43556	34,44367	33,83033	80,68669	95,26042	98,924	99,87471	63,58741	32,80352	62,02282	50,26878	43,46381	57,51976	36,85981	37,26073	63,77673	62,93194	28,69177	39,89776	43,77922	38,146	44,4695	47,29409	41,89973	29,88333	32,08983	38,66076	32,05716	26,70252	34,6645	28,92462	13,43204	7,948717	5,143886	9,559433	37,13279	38,98714	62,97496	48,25991	34,7581	30,818	28,0274	25,62811	21,51981	13,6926	30,51026	21,78009	4,300398	3,497113	4,867029	1,627155
12/8/2017 3:25:00 AM	60	11,6952	22,0307	19,15658	15,11502	30,83354	40,39339	36,64525	39,8823	43,13391	45,84508	35,44699	43,20562	5,083029	9,876838	5,041515	5,036887	24,12039	49,02058	42,85823	31,47056	38,7185	54,53415	33,8179	46,46165	58,1364	55,15182	35,7405	28,35371	4,943703	7,495027	6,527547	10,02148	26,07517	47,7171	55,35546	39,74297	30,52153	62,10572	28,57849	34,00585	78,93443	70,42247	83,44662	94,01091	56,9755	51,88108	34,42191	35,27906	72,27709	92,0528	94,49865	99,65359	51,99132	24,39586	51,52223	38,86854	47,6537	52,75848	44,12529	36,53756	64,22552	63,2409	29,74456	36,92419	65,21269	38,9459	44,80769	46,85842	43,22786	30,18278	31,4276	36,54192	31,37475	27,43141	35,3869	27,83509	9,549556	19,87186	5,228365	7,406056	43,4469	51,50475	43,77825	48,17515	34,12453	30,41045	29,55647	27,37068	25,68185	14,87117	31,20248	21,17132	7,659979	3,613713	7,16367	3,276622
12/8/2017 4:25:00 AM	61	12,66958	23,87682	18,75884	14,13482	30,90103	45,06956	32,82894	40,46537	52,13969	45,04158	36,21996	44,07114	8,784055	6,810206	4,860466	10,69774	24,56578	44,57878	48,93962	33,41442	59,83588	65,18071	34,56965	59,13848	47,37954	62,81023	36,5433	29,07707	4,844234	8,198634	5,637227	16,49342	25,72129	31,54033	49,21288	39,85384	44,90281	71,26975	28,05766	34,44373	71,6409	71,90795	82,39211	84,46742	57,6251	53,2387	35,83893	36,29262	84,16487	94,84375	99,94006	98,38071	63,0984	30,20011	52,76063	49,78041	59,21289	63,6906	42,07221	40,31457	56,38097	61,06199	30,78823	37,42546	43,75159	43,64742	45,92293	45,57865	42,9273	31,0226	32,48349	38,21949	33,24706	28,45394	36,76054	32,42906	9,550591	7,880401	7,413517	7,782245	54,42777	39,70815	45,87201	51,25554	50,78374	33,13985	27,92723	26,11053	21,62612	13,74123	30,89937	22,87432	3,299901	3,931256	3,975741	2,306587
12/8/2017 5:25:00 AM	62	12,64838	26,28033	19,44428	14,14373	32,19323	36,88723	35,42295	41,5672	46,56941	54,851	36,94339	41,08014	4,566133	5,971555	4,221997	5,111282	30,33385	49,83857	39,93431	33,26025	45,88065	62,89878	36,53376	50,77732	47,1464	68,23573	38,29127	29,0462	9,390613	7,007834	6,192528	8,767684	26,02619	32,16637	48,95018	37,68098	27,45586	66,0541	30,9395	36,3092	78,17059	75,214	91,82838	92,8507	55,34566	53,56232	38,00826	37,18439	70,63605	89,68322	98,97707	99,94006	71,13774	28,039	62,67276	41,07607	46,95444	47,12105	42,55519	37,25016	61,53335	63,97498	30,98233	38,95744	43,08639	37,90997	43,62152	47,49289	54,41257	31,59435	32,79876	38,78647	29,67147	27,85118	32,59982	28,38542	11,91113	7,993411	6,98421	8,182403	35,45687	45,57243	45,25669	49,03266	35,55641	32,34797	30,15342	26,99312	24,18718	13,83213	32,12643	22,79475	6,633718	3,676848	4,38619	5,256687
12/8/2017 6:25:00 AM	63	12,23599	29,39897	19,37617	14,37238	32,42512	43,93692	34,42032	42,77858	45,85979	46,42062	40,29026	45,69138	3,745579	5,249572	4,57456	5,031291	33,83924	50,74865	49,60944	38,87095	39,06436	62,16166	37,20588	61,76275	69,14574	59,94136	38,14027	30,1959	4,161694	7,50373	5,439807	9,905849	26,88184	36,81615	49,07936	38,22412	28,42168	54,06665	29,72169	47,67774	73,39122	68,87095	81,59137	94,58631	70,98158	53,26488	38,44952	38,42493	89,03494	97,66959	100	99,94212	68,48427	28,36166	54,40097	34,79851	43,57102	46,28619	38,55045	31,2882	66,04961	63,78143	34,25674	39,74698	44,01829	36,4794	45,49092	59,79927	45,4579	36,17049	31,6588	38,53435	30,36196	28,01849	36,94207	28,81597	10,27872	8,090186	4,955377	6,93558	35,16364	43,22952	62,61646	46,88591	34,84361	33,36663	29,66691	26,79515	20,81993	14,70967	32,45324	22,98636	4,759616	3,364694	4,151056	1,704106
12/8/2017 7:25:00 AM	64	12,70702	24,19658	20,70278	14,24583	34,21294	52,70073	35,68344	46,70362	45,50156	45,52885	37,08624	51,97882	3,825155	5,186437	7,195098	5,09795	33,42057	47,20864	46,30962	34,4534	47,21133	63,71146	39,26648	57,24234	54,36229	55,1307	40,36645	30,51752	3,650461	6,523473	5,37377	9,301159	30,96506	35,45922	58,6133	42,84186	25,98392	57,08727	27,40598	41,22969	77,51817	71,36156	82,58455	93,46037	56,13354	55,12945	40,32251	46,84924	86,98663	100	99,67155	98,84235	51,70424	29,58182	51,63669	54,9913	56,51726	46,23101	45,30028	32,71027	67,84641	66,63026	34,64868	43,87524	44,31676	39,11092	46,94878	47,91957	43,59023	31,25484	33,23262	38,42016	31,68104	27,86058	38,1659	29,05829	8,147519	8,047083	5,351874	7,011218	36,86574	41,29317	47,0182	48,99771	32,71392	29,68743	28,48744	20,02929	20,70727	13,14683	33,33527	19,72874	6,718337	4,512806	4,038186	1,979512
12/8/2017 8:25:00 AM	65	13,89637	40,12309	20,92223	13,62041	34,66063	49,92118	36,99685	48,18766	50,33371	69,02154	38,68417	44,26731	4,038117	6,165106	3,18855	4,724732	38,47383	48,97594	51,86575	50,69891	46,32184	70,50163	42,86811	54,21771	57,04451	62,46215	40,73628	32,34824	4,044333	6,824022	4,640114	8,147381	27,30293	35,2685	59,01201	44,90972	30,63605	56,43126	30,04379	36,9074	68,53076	66,11897	95,90386	90,45625	56,94456	58,00757	39,50217	42,1426	63,81155	94,94724	94,65504	99,88865	63,89961	27,76021	78,94963	40,12434	44,83906	60,85019	47,34148	44,29066	66,12055	69,35504	33,08957	41,33234	43,89001	39,67348	46,90899	48,92912	44,79588	31,53432	32,64693	38,71637	32,36475	28,08798	38,49588	29,84071	7,449574	7,083817	4,740758	8,076578	37,20395	41,6161	47,04631	51,19875	35,09104	32,95452	31,5469	28,90349	20,60621	14,32271	33,27143	24,40367	4,177581	5,828498	3,857689	2,131687
12/8/2017 9:25:00 AM	66	13,46181	26,07241	20,8236	14,01587	35,14631	38,41623	37,63104	44,55405	48,74848	48,17619	39,23636	53,67864	3,667938	5,40824	3,593128	4,666847	33,09323	46,05162	52,71283	37,87439	50,19693	64,00068	38,91607	60,99455	69,8673	69,30164	43,47218	32,82859	3,097715	6,801366	7,158074	7,940637	30,50046	33,06912	59,57822	44,28009	28,24333	73,58035	30,07011	49,39061	73,51093	69,72266	97,22101	89,10975	59,7516	57,59843	40,81274	41,06031	89,57837	95,9239	92,55305	99,63715	83,55417	26,69222	54,67762	37,94554	48,82834	57,10751	46,92674	42,51292	62,58158	70,22298	34,11438	41,54703	44,01788	40,23714	47,47348	57,91245	46,18583	31,43941	35,36811	36,39879	31,36453	29,72646	39,23285	27,81955	8,662827	7,021234	4,577047	7,702876	53,12549	41,46158	50,68544	53,08729	59,70519	32,01985	29,6663	28,58552	22,76394	15,32342	31,72124	24,10602	6,987112	3,369806	3,954258	2,273362
12/8/2017 10:25:00 AM	67	14,67921	26,33393	20,82214	14,2021	40,12178	56,16014	37,91812	50,46315	48,70428	50,90773	40,77959	55,70105	3,123757	5,076881	3,364487	7,710474	31,66943	63,84898	53,02464	38,10738	50,40299	66,48369	38,90832	61,77118	55,27908	58,04605	43,96068	33,24823	2,485909	6,332062	4,426876	7,516992	27,50657	34,11838	54,64294	45,01561	29,76141	67,89346	28,45878	47,45662	71,14272	71,15675	93,08473	95,83727	61,71115	60,91796	42,13611	42,29865	84,18932	90,09699	100	99,58148	69,65103	26,35728	78,75767	37,30148	57,90472	72,98914	45,1673	49,83277	64,7869	70,25082	34,22932	42,73983	45,1738	40,15929	47,60672	50,4215	44,58161	32,45123	33,29119	39,2298	32,26273	30,24764	38,64825	31,28365	8,215973	6,550343	3,630153	7,896359	40,80453	42,72249	48,65129	51,03434	50,73318	33,71857	29,81101	28,29189	21,67627	17,0193	36,73823	23,75435	3,68348	3,6678	11,55373	2,030283
12/8/2017 11:25:00 AM	68	14,7239	27,57108	21,49936	14,25958	37,12685	45,28867	39,28251	46,77277	52,38001	54,88533	41,02578	50,49341	3,45995	7,97172	3,463887	3,649357	27,97869	49,90523	47,83558	48,53732	45,07163	57,61777	49,48939	59,49989	74,83007	72,13908	47,26363	33,88277	8,478325	6,908985	4,086055	7,190678	28,19947	39,08426	54,27181	51,34532	28,42445	57,22957	31,31189	34,85805	78,91122	68,60108	83,65792	86,41295	75,86234	59,69579	40,99926	43,10013	68,13018	97,29568	99,94232	99,57567	50,77952	30,89177	55,73745	50,70257	44,05014	68,446	42,64948	30,24964	72,27682	72,88033	35,60186	46,72041	47,04224	40,52125	46,08471	51,21635	46,06101	33,26426	33,62249	39,91324	33,27807	29,41113	39,86724	30,58079	7,285174	7,452062	5,39477	8,943274	38,02622	42,5782	47,79737	51,3474	35,24391	33,81604	30,51772	28,78337	23,22157	15,28259	32,7379	23,60687	7,138179	3,398679	4,194988	2,037329
12/8/2017 12:25:00 PM	69	14,5204	26,11689	22,23047	15,21338	41,8185	40,76115	44,34599	49,49471	50,818	52,8393	41,07441	51,38898	3,851196	5,729098	3,48233	4,144562	28,44282	54,6569	51,9525	41,98815	44,12577	58,57005	40,57872	56,21422	72,60396	67,63318	45,72841	34,88009	2,815885	7,340918	3,691976	6,931159	44,46528	38,83766	55,48098	43,00771	31,97648	65,00304	31,01652	37,03208	94,81916	74,6685	87,94369	89,5392	65,87464	61,31204	43,85887	44,33307	84,39918	95,16192	98,75912	99,20528	75,14306	30,70748	77,10764	37,63747	46,41039	63,48806	52,92571	33,91999	72,03444	69,76964	36,20082	45,13767	46,21201	39,34454	54,20742	59,55087	45,76246	33,13619	34,33501	40,74948	33,15712	30,03385	38,57738	32,43569	7,139078	7,412136	20,46033	12,28759	39,11508	45,66472	49,46977	51,89753	54,27871	36,13264	31,04008	29,31933	22,99811	16,95064	32,26362	24,28562	7,421669	3,863492	4,48787	2,124226
