# Supplementary material for: Neuroblastoma signalling models unveil combination therapies targeting feedback-mediated resistance
Source: PLoS Comput Biol. 2021 Nov 4;17(11):e1009515. doi: 10.1371/journal.pcbi.1009515 (PMC8604339; doi:10.1371/journal.pcbi.1009515)
Supplement: S2 File — (ZIP) [file pcbi.1009515.s023.zip › drug_sensitivity/SK-N-SH_drug_sensitivity/SKNSH_AZD_LY_01-041217.txt]

Label: SKNSH_AZD_LY
Metric: Phase Object Confluence (Percent)
Cell Type: SK-N-SH
Passage: 1
Notes: SK-N-SH with concentration ranges of AZD6244, LY294002 and control DMSO
Analysis Job: SKNSH_AZD_LY

Date Time	Elapsed	A1, Image 1	A1, Image 2	A1, Image 3	A1, Image 4	B1, Image 1	B1, Image 2	B1, Image 3	B1, Image 4	C1, Image 1	C1, Image 2	C1, Image 3	C1, Image 4	D1, Image 1	D1, Image 2	D1, Image 3	D1, Image 4	A2, Image 1	A2, Image 2	A2, Image 3	A2, Image 4	B2, Image 1	B2, Image 2	B2, Image 3	B2, Image 4	C2, Image 1	C2, Image 2	C2, Image 3	C2, Image 4	D2, Image 1	D2, Image 2	D2, Image 3	D2, Image 4	A3, Image 1	A3, Image 2	A3, Image 3	A3, Image 4	B3, Image 1	B3, Image 2	B3, Image 3	B3, Image 4	C3, Image 1	C3, Image 2	C3, Image 3	C3, Image 4	D3, Image 1	D3, Image 2	D3, Image 3	D3, Image 4	A4, Image 1	A4, Image 2	A4, Image 3	A4, Image 4	B4, Image 1	B4, Image 2	B4, Image 3	B4, Image 4	C4, Image 1	C4, Image 2	C4, Image 3	C4, Image 4	D4, Image 1	D4, Image 2	D4, Image 3	D4, Image 4	A5, Image 1	A5, Image 2	A5, Image 3	A5, Image 4	B5, Image 1	B5, Image 2	B5, Image 3	B5, Image 4	C5, Image 1	C5, Image 2	C5, Image 3	C5, Image 4	D5, Image 1	D5, Image 2	D5, Image 3	D5, Image 4	A6, Image 1	A6, Image 2	A6, Image 3	A6, Image 4	B6, Image 1	B6, Image 2	B6, Image 3	B6, Image 4	C6, Image 1	C6, Image 2	C6, Image 3	C6, Image 4	D6, Image 1	D6, Image 2	D6, Image 3	D6, Image 4
12/1/2017 6:15:00 PM	0	15,95215	25,85723	19,89853	29,23422	25,76426	24,79409	21,12629	36,36073	25,0018	31,0673	18,86162	29,39621	24,53084	32,16098	19,19485	23,49242	31,02979	17,76345	34,89915	29,46584	38,37768	25,05381	35,66948	37,43431	32,22446	28,09627	30,5971	21,5882	38,06408	28,876	27,88669	28,44745	30,43933	20,23099	34,53284	35,89426	37,93788	24,66256	32,19592	25,21006	24,49879	30,12393	43,57946	31,33469	23,39205	35,6174	32,29961	24,32402	30,14762	17,29298	28,55064	52,27771	43,82377	25,81219	32,50227	25,5475	38,23061	27,43161	31,32646	34,77301	33,48344	31,08788	33,92297	26,38256	28,65254	21,89821	38,29625	37,55021	39,35635	26,90539	39,85107	41,87099	29,48794	28,59451	29,82663	28,75193	40,54799	35,29012	37,04879	25,49231	54,69302	24,82689	37,08942	29,28106	52,66378	31,46511	34,09558	37,04589	52,1933	29,5115	35,08282	26,08007	31,3876	35,81351	57,39886	21,36764
12/1/2017 7:15:00 PM	1	16,06308	26,33772	20,92624	38,33099	31,16228	27,40861	23,66393	28,18834	25,27092	24,40464	20,67246	28,67402	29,11569	36,68206	22,1426	24,94777	27,04465	20,76377	37,88124	34,58658	39,04461	40,41397	39,01145	36,32632	32,46263	26,2377	25,317	22,66171	33,95667	31,60782	25,58763	30,29461	34,07265	21,78437	30,21897	33,2579	37,92316	27,3758	30,26518	23,65613	30,08013	31,93254	37,41283	35,37619	25,19507	40,72371	35,34448	39,83905	35,28314	15,39995	29,17862	34,95606	37,14101	27,72049	33,91219	23,44531	29,86323	26,87562	27,76726	36,05928	41,80814	32,95279	31,37986	39,50985	29,45112	25,23106	40,41799	35,17145	37,28862	29,59009	51,03524	30,84646	59,26703	35,64573	37,17451	28,31344	33,00031	33,49	45,30836	26,18265	64,72811	26,47588	35,9862	30,90731	53,59928	30,57582	37,4189	32,03526	35,84584	35,80529	30,97694	27,15545	28,29306	35,1892	57,29678	23,8722
12/1/2017 8:15:00 PM	2	16,49647	32,01619	19,7114	32,10509	32,82805	27,66095	27,0995	29,07914	34,33183	23,10524	23,37554	31,37738	31,41896	40,47497	19,70173	25,77372	24,41789	20,41121	39,07431	41,29573	47,16678	32,73058	34,38018	32,16761	39,28728	27,09916	31,49625	23,48945	49,59894	31,81725	33,35185	29,57732	34,33875	23,1366	36,84364	34,4456	37,57046	27,37642	39,46383	29,61317	27,29132	34,25661	40,01913	36,43706	24,42245	37,36938	36,63192	25,65774	34,11334	19,95538	32,66662	36,12918	34,93721	28,12079	33,5005	23,59914	37,79771	26,95388	31,06771	37,62613	43,02946	34,94743	36,51207	29,69378	33,41699	26,64573	37,30956	37,01088	40,90317	33,68776	42,98968	31,75612	37,69597	30,13898	37,14087	31,04802	50,60531	36,36508	41,04968	28,77417	65,75797	27,40081	37,63111	30,96969	56,49509	37,32876	38,3609	32,79178	43,05281	33,82529	32,63442	27,42264	29,19568	38,83048	65,71853	25,19555
12/1/2017 9:15:00 PM	3	17,32869	41,20089	33,962	38,09723	32,64437	28,3294	22,10779	30,92693	32,416	28,57586	24,06899	32,37933	27,67241	40,94572	18,04542	34,02278	28,55134	19,8231	34,90184	35,81282	45,17849	45,79549	37,41538	40,01271	39,88885	34,82289	27,50726	23,85548	39,46784	33,05468	31,89199	32,16195	36,21692	23,21522	46,24772	31,93965	36,94974	28,95425	30,21365	24,97644	31,51988	36,3284	52,32869	35,23645	26,65707	38,60528	42,70689	27,06048	33,06484	15,67929	33,14393	36,67406	35,54024	29,88492	34,51018	26,80337	32,00486	28,26861	30,7597	44,68315	45,992	47,99486	37,46981	36,62847	40,80529	25,77448	47,65121	37,27551	43,84305	32,80511	39,02403	31,22057	37,82977	36,61155	36,30278	34,7065	37,7064	39,06802	46,2328	27,27039	65,80584	29,14892	31,70528	32,14156	50,29102	30,59219	62,24297	34,60047	46,85324	32,99486	43,18206	29,71092	37,19725	40,80508	63,64024	25,2752
12/1/2017 10:15:00 PM	4	18,64728	33,16175	23,98472	32,94602	31,52043	35,68531	25,41439	32,19918	37,38181	24,01049	24,41279	33,89175	31,87306	37,69231	21,77076	26,94401	27,75268	21,82395	37,17935	34,47296	48,65641	31,83902	43,09481	36,47671	41,61251	29,05497	27,51058	23,79462	37,22134	37,25347	37,01309	31,8491	28,25459	23,77204	37,50919	31,43519	42,435	30,20474	35,87326	26,5299	35,62652	35,78891	62,18722	38,11512	31,45578	40,09249	51,84834	27,85346	36,68511	17,06993	36,9485	36,48306	43,31599	45,06618	49,16184	25,32493	44,15755	28,20755	36,58364	40,96721	51,43174	42,25927	43,90971	31,59828	31,52921	25,79679	39,80085	39,31276	44,51413	38,32919	37,90437	32,09135	44,65124	43,13771	41,89103	32,49641	43,7719	38,06815	57,29865	27,84393	65,31161	31,31134	29,36623	33,5952	47,51202	32,8056	57,07664	34,20314	50,41929	43,42811	48,10248	32,50718	43,03658	37,52127	47,14522	24,84693
12/1/2017 11:15:00 PM	5	17,19289	39,64813	22,50049	35,63156	40,5732	33,41671	23,10759	32,65625	36,61769	26,23253	28,37782	32,16236	33,88788	48,96753	20,73946	28,02463	27,49552	21,95092	38,82868	37,90223	43,15829	40,01361	39,77557	42,12962	37,52757	51,41592	28,70531	24,86392	45,29433	46,97965	39,04337	35,02045	37,31916	23,92159	43,21059	32,56003	46,41295	31,34512	34,38875	27,23302	32,54069	37,77886	41,59393	40,33295	28,47736	41,90526	41,07234	29,18021	43,29086	17,9416	34,7572	41,71447	47,35695	32,36261	34,53608	24,96864	38,12431	30,79002	33,51949	44,80914	50,70457	36,45667	44,90723	34,65124	38,83724	26,76178	44,63597	38,5367	46,50794	29,86993	49,57484	35,47117	48,73833	39,14001	50,77359	35,28211	46,46566	39,39068	52,13791	27,93815	73,77335	28,61745	35,19659	33,89299	53,3506	34,77246	42,66889	45,04649	46,78706	34,82565	45,83941	34,76155	40,0592	39,89915	57,52031	26,59573
12/2/2017 12:15:00 AM	6	16,4888	32,23903	26,2471	36,5607	32,93677	34,23222	24,73876	34,03728	33,61979	30,75811	24,69275	38,67968	35,39519	37,29125	20,79845	28,33561	23,50305	22,14426	37,79943	37,53703	55,55137	33,78847	40,66293	40,85482	37,46567	31,95816	37,52355	25,34842	43,67672	36,26451	35,61264	33,69267	31,25622	33,69363	36,1274	32,01005	36,28841	32,57301	36,28004	29,51329	34,27215	37,62143	44,10484	36,32827	31,69437	43,01137	57,78072	31,10639	38,72079	16,93924	36,39437	38,39502	51,61527	31,20338	45,41038	44,08219	37,95397	33,6638	42,21209	42,3117	48,21749	38,23304	41,69271	33,04833	44,03729	27,17582	47,03077	40,92396	43,52785	29,88665	53,20706	44,45796	39,01125	41,0034	60,69622	45,92154	48,2655	39,06119	57,95597	29,1237	69,20632	30,24322	36,22465	35,16689	57,06157	31,84958	53,91151	40,90055	43,71035	34,4436	49,9656	41,25415	45,84315	42,55354	53,88131	28,00612
12/2/2017 1:15:00 AM	7	17,87267	34,90509	22,35757	39,04295	34,19126	31,85013	23,02332	35,69746	39,09303	27,48025	23,08176	43,29355	47,46167	36,7892	22,69141	30,73179	27,26687	23,20306	47,41117	40,75114	52,2844	40,09988	41,85442	50,69484	57,54794	32,20139	34,83753	26,03214	43,42673	47,41656	43,04418	35,62106	25,2982	26,93579	43,37555	32,69348	41,90947	32,59401	41,62059	33,10876	36,76206	40,93544	48,553	45,20695	37,78867	43,6343	46,30761	31,45688	39,81646	19,14816	29,40291	56,70922	60,27485	32,88075	52,46905	26,68635	45,18706	32,67283	47,61612	45,26899	44,39724	39,3531	51,67115	32,70385	32,09307	28,29341	53,16112	41,19909	48,15692	30,77406	43,48254	37,46215	49,5211	35,01119	48,11361	33,94514	56,5078	40,81296	50,20771	30,22215	69,50121	29,90178	32,74142	38,74938	52,56687	32,31059	44,70733	36,90898	54,64205	35,75949	47,50994	33,14745	46,72227	41,03558	68,10567	33,15747
12/2/2017 2:15:00 AM	8	20,76294	34,68115	24,12964	38,84042	33,44842	36,80585	26,2281	33,77825	45,97951	33,77694	28,40075	36,27148	50,01112	38,97097	24,67099	30,67093	37,69625	25,21855	38,33673	40,05098	50,33178	42,21734	46,36301	36,08153	53,66187	34,70201	38,4587	27,35826	42,07795	36,72649	41,01031	37,41801	42,9347	25,43159	49,47482	44,23305	46,82181	34,46004	42,77409	34,71202	40,66265	38,87578	60,54107	41,84226	29,27201	44,57926	48,75698	32,3615	39,52351	17,47589	39,352	38,75829	55,16082	33,57082	56,21291	31,04498	44,37535	29,54576	42,27682	45,82692	54,30979	39,39103	48,74137	32,93531	42,74798	28,27103	53,89244	44,28016	60,32528	37,50083	49,83415	36,73961	40,91739	36,70991	55,48657	36,44265	48,59921	41,9746	61,66847	32,07829	73,075	34,87746	32,32365	38,91772	53,8056	34,77861	48,09074	37,17707	49,24445	35,70547	52,14398	37,57219	47,00355	46,88371	71,01238	29,46646
12/2/2017 3:15:00 AM	9	17,4093	32,29485	23,4051	38,27752	33,06097	33,69516	22,7935	33,94265	46,83273	30,34821	24,54168	37,29023	32,07843	40,00207	25,751	34,77295	33,0363	23,57807	37,49524	38,28083	55,82477	31,62806	43,55666	41,3014	49,3844	44,48255	31,057	26,23798	51,47118	40,85572	42,19199	39,58706	47,61833	24,62236	36,85394	36,37627	52,15034	34,93804	55,04248	31,49681	33,70358	39,34067	46,35969	45,44195	30,57713	44,75748	46,50952	29,64246	43,04114	17,88475	36,47982	40,48333	47,92075	32,9702	46,40866	26,54433	50,97245	32,7913	41,8158	46,69001	53,03742	43,46362	57,50414	39,36512	45,36458	30,17269	71,01486	44,45368	50,64703	34,6763	46,60064	39,73524	41,83404	37,93705	57,33442	36,45551	48,59348	41,94407	53,95896	30,98116	74,92995	34,1362	48,86439	40,20729	61,66626	37,17044	49,79105	36,07427	51,42663	36,66922	52,85643	36,94062	60,24066	41,43795	72,8031	32,88074
12/2/2017 4:15:00 AM	10	22,92074	34,13828	29,65683	42,69189	35,52954	32,48522	25,59702	34,52683	42,89104	29,62112	22,67455	38,48281	47,83702	55,74884	25,97425	31,57562	34,1954	22,98885	48,31911	42,5476	53,92345	39,26013	40,99366	41,15095	48,09986	34,34281	31,42801	26,24454	45,86628	38,37326	49,4371	39,37991	41,06702	25,82194	35,03088	33,84691	42,58987	35,49549	40,79444	34,17633	51,54626	41,16691	62,99846	42,31032	27,89864	50,14782	57,57468	32,37456	33,66062	17,32089	28,90584	39,0996	43,6142	35,01202	48,60073	28,06345	53,69247	33,5829	34,6904	49,38439	60,44761	47,8498	49,7507	39,24182	40,44769	34,96953	62,38996	47,13804	52,5239	46,18127	57,77513	36,23356	52,12693	38,93872	46,11675	38,5715	47,97794	43,519	59,1829	34,46473	80,5589	37,73991	45,69732	40,04621	58,95661	39,09877	50,65581	39,57512	56,39354	39,07756	43,54146	40,74072	59,59404	44,92844	67,29698	31,15696
12/2/2017 5:15:00 AM	11	16,0177	36,04215	24,93908	39,87836	37,53067	34,4161	23,97408	39,68501	43,81984	29,93369	27,84731	38,96462	39,98722	40,96265	29,63279	46,88198	29,88589	22,31632	49,58741	40,27673	52,68021	45,29358	51,63593	42,63795	38,62193	38,32719	43,75642	28,74855	55,47517	42,23433	41,95617	46,32205	40,63495	27,45185	48,24574	35,5037	47,19379	45,83119	41,10363	34,03052	48,96006	43,02077	65,45639	46,69395	31,67924	46,49281	61,56664	41,45066	32,8755	23,71346	37,95114	39,27332	48,90929	35,00801	42,67822	27,51001	46,50751	35,49396	46,74059	49,46569	62,78591	43,09509	51,33807	43,92379	59,42749	31,7041	74,54203	48,16333	52,59111	37,11097	52,0461	37,65832	49,56931	42,8031	48,5284	43,57676	55,91795	43,01766	54,72542	38,63388	76,53446	37,91515	58,14931	41,73519	66,42165	44,08833	51,90575	41,92964	57,63857	37,44571	49,58934	39,4702	56,17928	46,3521	74,73143	34,09835
12/2/2017 6:15:00 AM	12	16,86249	44,28693	35,62956	43,48475	38,25625	43,3325	37,23357	36,55954	44,5394	31,79329	26,39464	48,02167	50,28957	50,2207	26,85919	33,20596	42,58158	24,78448	38,65703	37,8717	56,01928	45,18209	59,13095	43,06075	50,75431	38,31931	45,40582	27,43611	65,54619	40,93674	43,39184	47,88911	42,95273	27,51202	45,64862	41,701	54,39724	36,7164	45,87603	33,22564	39,49954	48,5166	66,9878	44,66194	35,6105	47,18944	52,13085	38,23539	38,89188	17,53267	40,44395	43,68832	49,60157	37,95487	47,55851	30,95622	49,55785	34,11134	44,24251	60,42509	54,14381	46,59096	62,24752	38,28823	62,66896	30,65823	60,77159	50,21662	58,22358	33,45242	54,1391	45,55482	53,43233	53,07049	51,43546	42,18639	43,29465	47,98001	69,68073	33,64556	80,65761	35,10596	44,64266	45,83105	67,10951	40,35767	57,24794	38,53116	61,39547	44,7583	46,99118	35,85785	54,52338	51,22437	66,65161	38,86943
12/2/2017 7:15:00 AM	13	18,43702	32,23039	29,15914	43,14863	32,17769	37,23157	24,65911	37,9425	44,50659	30,46399	30,27181	39,16646	59,62084	42,94651	33,01787	38,48481	45,64835	24,6301	49,84686	39,60682	62,24174	44,90971	47,86341	44,27746	58,8818	36,0186	42,77258	31,03704	50,25993	44,17543	53,17432	50,04739	30,30539	25,93322	36,55573	41,49992	50,283	36,74998	50,56055	33,12548	38,07299	47,02932	66,74659	43,73287	44,16328	49,42647	61,73457	32,31799	38,47515	18,98168	36,46531	53,22488	48,85348	46,27383	51,9112	28,04784	50,15424	53,99944	44,30938	56,00436	61,831	45,17194	61,59283	48,22288	54,17985	34,67493	54,81654	49,72418	56,07627	38,5749	58,08549	49,19444	59,36181	42,75745	48,07996	41,1899	59,66242	44,14622	66,4881	34,70408	83,88435	38,14959	48,9937	44,34889	70,72868	36,1428	51,37026	40,74533	58,22937	38,77681	49,72287	45,61602	57,77153	47,06592	75,46184	34,03612
12/2/2017 8:15:00 AM	14	20,1137	34,19133	28,90238	42,09225	32,42657	34,56254	28,31772	39,26585	40,72792	30,92203	31,15847	53,70082	46,51111	44,04447	44,96678	37,85754	52,17036	26,32205	39,85757	41,47775	57,67041	45,46675	49,6569	45,74125	52,00259	39,32782	41,69769	29,22752	56,69596	42,08444	49,28513	51,55042	53,0323	28,51334	41,16103	38,94369	53,95309	36,95465	52,66018	43,69743	42,96095	50,87444	59,06616	47,10945	41,75011	53,55044	60,73111	32,39196	34,46204	21,4269	29,80776	44,26117	60,78553	39,78558	63,11547	29,68308	54,11638	38,97554	45,49846	57,54567	59,1161	50,67605	60,87533	43,72976	52,91446	34,05013	73,99205	50,90835	64,5689	43,45546	55,63184	49,53422	43,49988	54,38342	66,40093	47,25499	47,57052	44,71562	60,55226	38,75048	84,77668	42,2228	52,60272	46,45729	73,55915	42,05888	60,36333	42,50615	58,24719	41,86436	58,26916	40,79196	61,62274	47,48853	77,25319	34,63438
12/2/2017 9:15:00 AM	15	25,06099	33,88249	23,68162	42,58442	37,08326	36,1734	25,76018	37,29401	44,89908	31,2605	37,90623	55,2493	46,00092	62,82991	31,1562	35,63481	48,87226	32,74536	43,01752	49,66338	59,65158	45,0992	55,62576	44,16066	57,63719	38,66655	45,7367	30,69794	54,59866	41,86257	58,42597	52,8797	58,91275	28,8847	45,8562	37,5402	51,26271	44,90288	52,48294	41,63006	38,58152	46,62771	62,16457	54,00365	36,74182	47,92599	59,669	42,77617	39,6187	21,03483	43,68514	47,83896	63,46313	39,78669	55,80294	31,4153	56,03552	40,92666	53,34058	59,72556	58,19691	57,6423	58,691	39,05545	37,59215	34,87083	68,14427	62,51188	60,78305	39,37169	52,19882	44,83712	66,11787	40,47041	56,72193	41,42621	60,19376	43,63064	74,93645	39,43144	87,25043	38,72728	52,29333	45,68489	76,06301	37,84344	62,2927	40,17152	58,42224	42,21645	57,65943	41,92744	64,20052	43,87178	77,96964	38,77045
12/2/2017 10:15:00 AM	16	17,36075	29,62955	25,57195	60,25607	43,4652	35,66576	28,75138	43,07616	46,45633	34,36091	32,1495	42,77637	45,99228	49,5099	28,079	37,7015	46,62702	26,79998	45,80647	40,72433	56,07323	53,55618	51,14882	48,96953	57,29602	37,68872	51,92874	30,93702	56,41703	45,33419	57,3327	48,86342	43,5351	27,13424	43,02595	37,71	54,25922	38,60336	47,73278	35,71674	44,00849	46,20938	67,22811	50,13152	43,6229	51,48389	64,05276	35,78056	37,70778	21,95313	36,0532	43,69315	64,32539	49,1791	61,25912	31,76386	52,61695	40,53009	59,50487	59,3187	65,34655	47,91218	67,62441	41,10895	45,56013	35,18858	65,02466	51,35231	68,65585	39,10802	63,45877	45,13739	63,01283	47,34921	60,51738	42,51147	56,86436	48,76804	71,04443	35,64517	86,68401	41,38698	47,29519	52,66737	75,53009	44,89997	54,45361	42,28511	63,29264	42,41013	60,48899	48,00813	58,9767	48,2751	73,23876	37,0441
12/2/2017 11:15:00 AM	17	17,40157	35,41197	26,19177	42,50214	47,24663	40,32466	36,37745	45,73649	45,42295	33,17881	30,85889	49,42944	57,39584	52,19427	33,50651	44,85086	55,47435	26,20517	42,37421	39,57732	66,30782	45,3239	51,3233	44,90786	54,12308	42,21603	46,22264	31,53887	61,73871	49,82475	56,88903	49,63169	48,28194	31,15191	57,84006	38,38155	61,20731	36,54151	52,29396	40,61816	45,74588	44,06458	69,62727	47,05729	45,28149	53,50837	62,56894	36,80047	38,03493	20,13456	33,69163	47,90921	61,33635	49,51938	63,6995	34,29702	62,74536	41,5766	61,08988	56,60091	67,9673	54,15983	65,04248	50,7731	48,10331	33,60059	77,05155	58,20271	64,73357	43,9707	65,03951	50,20951	63,11381	45,16772	63,59181	43,29099	57,80131	48,00294	68,76381	37,90251	90,95173	47,91425	59,51357	49,84727	75,05112	44,67852	67,11822	44,02222	65,01382	42,9356	65,67398	41,36805	65,69392	48,03721	81,98849	42,41676
12/2/2017 12:15:00 PM	18	19,35027	43,99281	24,95938	41,81933	36,1115	40,24763	28,90114	43,39502	49,4103	35,21344	31,62639	47,82928	50,25413	46,73657	58,84112	45,88604	46,3619	24,41493	38,24802	41,65168	62,43804	50,83072	49,16273	55,39056	46,78893	44,81861	51,8513	34,26137	62,2762	48,64473	58,2206	48,89354	46,03164	29,45395	37,42346	41,58612	59,82559	39,34958	57,85215	41,74334	40,97929	48,38832	64,99621	49,64419	39,60586	53,77307	71,58633	51,15308	50,97874	20,41369	59,43137	51,62688	55,44637	45,6842	64,83926	43,78475	59,92064	40,60055	49,25764	59,178	63,0676	61,38691	59,90164	48,25272	50,83016	37,56838	70,74044	54,9352	64,45893	42,48191	59,50121	44,77771	57,33995	48,78192	61,376	42,85747	71,09209	45,64469	71,90981	38,18813	90,12289	41,61286	45,17455	53,7567	76,41074	52,12154	57,41311	46,23204	65,32369	43,2845	60,82629	45,46364	62,90293	55,47	83,20851	40,541
12/2/2017 1:15:00 PM	19	19,96636	31,26734	25,97245	51,79135	37,51499	41,49529	31,23874	42,07035	54,79457	36,79943	32,05791	51,8024	61,67212	49,35394	39,67666	40,99497	50,38482	28,33016	35,28819	49,97583	70,3384	51,31887	50,80301	45,28093	55,66969	44,46155	53,63064	34,86143	61,45316	52,10247	43,36152	54,96408	42,30003	29,31353	41,95864	43,69045	56,898	39,59694	47,26432	48,0153	44,49112	47,29637	71,71011	51,93531	53,23387	62,31149	66,53176	51,04339	41,34822	22,41939	35,2915	37,43293	54,00835	43,03513	54,01014	33,74117	52,36723	42,98788	55,76972	62,00285	69,94653	56,50793	60,82221	47,20442	46,14611	36,8178	80,29372	57,92005	63,57082	42,45145	59,80017	49,44062	70,30366	53,53131	71,13941	53,18185	67,23046	46,7193	68,4143	41,21975	93,22952	45,36045	46,20241	55,54108	77,92876	42,57743	67,27129	43,99971	68,33562	46,10252	60,75721	43,87226	65,3755	53,36601	83,45642	40,55737
12/2/2017 2:15:00 PM	20	22,65777	34,34467	30,77849	40,07722	38,69744	43,31939	29,68701	43,09447	64,18449	39,9091	38,52011	50,92265	64,93998	48,58705	40,26946	41,5346	44,64053	28,19056	39,86012	47,05315	72,381	62,04306	56,94588	46,31749	62,29754	48,10946	54,20679	40,6614	67,73134	47,72836	57,60632	54,36401	43,36773	29,53788	51,72242	40,26443	56,24171	42,53765	56,73616	38,9937	48,60577	66,61306	75,12495	51,99078	41,82934	59,88008	66,80033	44,71769	44,60847	31,42669	41,55193	50,36541	62,42257	44,85757	57,01252	40,45846	69,24285	48,98438	54,83311	58,92062	72,03416	66,2382	63,18752	41,81443	56,23031	41,17298	82,61177	58,58906	64,44166	39,93618	60,72502	50,20543	63,70786	45,76143	57,34907	46,39838	68,44855	53,15788	74,47979	37,81381	92,69315	48,1496	52,2954	55,30621	76,77885	43,12307	69,73766	50,82131	66,85579	52,73617	61,94947	43,76789	63,94617	51,6476	88,3274	46,5547
12/2/2017 3:15:00 PM	21	21,15364	35,14851	29,13835	44,20811	40,44036	40,79224	29,73869	41,46055	55,70064	57,36869	40,79977	54,68343	60,14085	54,03025	34,33473	42,12395	58,98893	27,65425	45,82546	49,00648	67,01074	51,80372	48,30032	52,72981	56,83832	49,54956	54,10754	34,41616	68,01546	49,85875	56,22603	60,23658	52,71939	29,10864	40,9002	42,27322	65,34518	41,25871	55,26933	43,21024	50,59682	57,12624	76,39866	51,36743	46,99181	62,67587	68,779	38,95253	41,70245	23,7473	43,53579	48,39136	56,70307	45,6286	69,19402	37,86065	58,37803	44,05311	56,78057	70,20447	65,37688	58,94465	63,20631	45,61132	55,26387	46,39872	81,87742	60,01596	65,46709	49,05558	64,94812	49,03288	68,63616	53,07327	59,96941	46,71682	71,93185	50,81668	73,16402	47,70964	95,107	52,86549	54,36629	57,69556	81,02985	47,57135	72,46139	44,91421	72,31605	45,3592	63,38646	49,74981	66,14397	55,96341	85,28439	61,12497
12/2/2017 4:15:00 PM	22	13,60238	37,25575	18,49932	40,41398	45,50854	47,61868	29,28984	44,03736	50,2379	49,92229	36,48693	58,44399	60,8839	50,46061	53,56433	52,71994	57,38838	26,44632	47,03878	62,66564	63,10415	55,49342	57,4638	44,5843	68,67713	53,31903	54,97037	32,48031	67,93207	53,66214	56,44824	55,99353	61,67468	30,08572	58,19684	36,94648	68,79525	50,53313	53,42589	45,76468	44,46321	50,94649	80,27569	52,72228	43,3455	58,1317	68,81425	45,63874	51,11647	21,49232	42,95259	55,49472	68,98459	45,15342	71,10281	34,54963	60,44457	51,18459	58,8572	60,18084	66,49307	62,12948	70,06361	45,3985	55,18505	41,19178	78,6142	62,30486	66,3856	45,42254	72,48528	50,38081	65,28218	58,62304	71,2449	49,14899	63,68223	50,36604	72,55678	41,29345	97,05978	46,7153	68,36249	60,01333	81,02924	56,13382	70,40347	47,53758	75,20012	45,72627	67,71967	58,9314	69,02085	56,2442	87,60686	45,29405
12/2/2017 5:15:00 PM	23	21,9733	38,71933	32,98706	47,36882	52,18329	49,3422	36,80607	43,08335	71,1982	42,74688	40,83589	54,5066	59,7802	56,07164	55,1653	47,63836	53,27248	27,94381	47,2679	48,99764	67,55456	51,29159	55,43718	55,14914	70,16226	45,70866	61,82465	35,99663	66,66066	58,70607	60,61616	58,55321	40,8084	29,893	43,8235	43,16686	70,76446	46,31058	54,08709	46,15841	48,74752	51,24979	72,94174	58,13729	44,66319	60,92562	70,28231	41,15895	53,62083	22,86755	48,34363	45,97383	72,79412	44,31864	64,25661	42,90376	70,90144	42,9682	60,77027	65,48782	70,82159	61,96369	71,45673	48,29016	51,45599	53,79815	76,28723	61,82182	71,93724	50,665	65,74064	48,66006	71,93475	54,8508	69,08067	64,37348	74,178	56,10142	78,09641	42,91729	97,519	52,22701	60,17069	62,27613	81,71275	49,2908	67,82957	50,50385	76,00064	61,70949	68,19719	46,91894	66,82775	68,53069	89,03612	45,48802
12/2/2017 6:15:00 PM	24	15,7921	41,34298	26,32964	49,73606	46,9074	58,04888	30,50716	44,17039	53,40283	44,11825	43,80319	54,51592	73,68479	58,5715	51,4906	46,22223	55,69173	26,78078	55,65112	57,75116	62,96613	59,23029	59,85115	58,65571	68,02795	44,86213	62,3278	39,10484	71,89192	54,89625	58,68687	62,93532	60,74085	28,40904	43,10014	53,89837	61,27134	44,48587	63,03466	54,03839	43,17543	52,93477	77,09763	57,73258	53,42921	62,13086	73,53787	47,68975	40,98054	24,01366	37,73451	43,33285	67,20947	47,52148	74,2937	36,81787	68,49953	51,11773	51,09492	65,05175	73,82889	64,3502	72,27468	54,63438	62,16823	55,88901	86,09652	61,27052	70,19314	45,55911	63,61089	50,72433	60,34269	57,18398	65,69297	60,27084	70,30353	60,47068	79,97466	44,47662	97,33228	46,3197	69,25668	62,91314	84,55867	48,92421	70,44949	46,33241	77,85727	52,54843	73,88747	51,3876	68,14697	62,76277	89,32493	45,75169
12/2/2017 7:15:00 PM	25	13,65115	35,11453	21,75453	37,46726	42,14813	47,73196	32,00203	46,4164	53,12845	42,24954	41,19688	59,71168	65,7367	60,33744	38,65088	55,48671	62,12312	28,39115	51,1993	47,83218	69,07693	58,58139	48,27254	56,0378	73,85658	45,53106	61,23833	41,29863	64,16376	63,21127	65,05029	65,12234	38,27103	28,44268	39,16253	53,9785	68,29769	55,10196	51,35569	48,95081	48,64459	55,12406	76,09707	59,50134	48,7578	62,54103	74,66484	45,78982	52,26812	23,99771	49,35373	42,99997	75,92376	46,53832	71,0246	38,81107	58,47136	51,82222	50,11308	73,82239	67,61343	62,18536	73,89388	53,37851	68,71276	51,51919	86,31493	67,13321	73,26128	47,37138	62,89442	60,30324	74,34675	54,654	72,67746	62,81595	76,36563	57,31515	80,77033	43,55514	98,08688	58,12079	70,90247	65,69153	84,89729	51,02191	73,8371	47,19372	76,88087	54,18104	72,88717	57,47113	69,58582	62,81678	92,09307	52,75925
12/2/2017 8:15:00 PM	26	23,98562	34,03231	24,65282	38,56813	56,79522	47,61729	30,0793	43,24927	63,27434	42,96889	39,09496	57,36261	74,72971	61,41965	41,07393	51,65306	38,99908	30,64835	39,77067	47,09515	72,97636	58,3437	49,78649	50,05746	72,69624	54,90593	53,76892	41,17188	77,98734	58,93678	64,23512	61,52354	54,3632	31,14756	54,29847	46,23543	74,80632	45,1749	56,51421	46,21194	44,74449	55,83679	84,15948	57,79351	50,86871	62,26114	80,04684	48,16956	45,17387	41,55698	37,47175	50,3994	69,59598	47,85747	72,39756	42,86617	68,99301	52,14392	55,9902	67,86618	77,60859	63,76306	78,65785	52,48909	69,69966	40,88824	76,9007	64,96318	78,09074	48,76865	70,51406	55,24923	54,82317	58,89969	62,20657	54,32472	77,96779	60,9563	83,01482	44,58727	98,95537	51,41026	75,48643	64,36215	86,97171	52,29919	74,0098	47,94803	79,03957	54,99821	75,86932	50,95476	72,80042	67,52121	91,20055	58,4371
12/2/2017 9:15:00 PM	27	17,92344	36,45094	21,12856	36,13188	57,43748	40,9871	41,20884	45,51296	55,36286	63,88401	47,89346	62,33283	76,65182	60,85261	48,52219	48,67256	59,02279	36,58502	49,73123	55,68414	75,39947	55,57029	56,84108	49,55342	76,77864	56,1707	68,02663	41,87963	71,75031	61,73436	60,42716	63,88222	49,49001	29,12509	53,26805	41,79405	72,52086	47,23412	68,01539	56,7278	54,01228	55,0914	86,53079	61,43885	57,5172	63,47155	75,39028	53,30978	43,59596	25,19079	46,61065	56,85483	77,36475	50,48126	72,01612	44,06319	69,15887	57,29381	63,84409	70,36438	75,19404	67,68761	83,21604	51,38705	60,34642	49,02664	74,13055	61,87065	82,48936	52,41227	67,6403	58,25162	70,86953	63,26254	68,06835	60,72303	77,11193	60,77152	83,48994	50,7244	98,87178	59,589	72,84393	67,61128	87,5505	50,6451	76,24364	53,69267	80,24246	55,0648	74,38067	51,71654	79,47606	64,64253	91,75578	54,9062
12/2/2017 10:15:00 PM	28	12,87363	38,45912	14,56565	32,37864	34,01725	44,58734	42,2773	53,39302	62,31426	48,2597	41,77622	62,47589	77,89504	68,93561	59,76335	65,51856	44,25046	25,50785	38,37726	46,92266	73,69343	57,53289	61,98919	62,16891	68,82095	53,13371	54,56654	42,42906	75,2504	62,09141	63,00433	61,89489	38,07457	31,1448	51,75875	46,09797	68,65192	48,30169	68,7093	52,0785	52,20346	57,58324	83,06892	63,12134	56,75778	75,28487	78,5854	50,9306	44,67956	33,50485	37,2467	52,55747	72,60458	47,57585	65,84743	43,53601	74,39117	53,31675	63,31144	71,28806	77,66599	74,6359	80,19852	52,52915	62,9387	49,38495	80,27569	65,65021	82,67739	51,57079	75,76841	58,68182	74,91269	62,42243	62,76844	57,34741	79,62816	58,29093	81,09431	46,75965	98,91475	52,12133	76,5491	71,64927	89,69724	57,88565	77,46941	53,47176	81,69347	56,99747	70,0266	51,06289	78,18123	65,24156	92,79959	50,57589
12/2/2017 11:15:00 PM	29	17,80801	31,72006	16,76869	34,89425	48,19746	48,28325	32,73949	51,93379	54,11424	47,94817	49,80756	64,67334	61,3561	64,01477	62,42554	51,94974	59,06658	29,17171	38,94183	48,43882	71,30056	71,65948	55,60455	71,12435	71,90519	55,58535	55,49825	42,59015	76,77201	60,37143	68,21763	63,05213	60,61664	32,46781	51,04781	45,60034	78,06415	48,88926	69,1816	54,60282	51,59407	60,54163	85,24315	60,48885	58,35986	65,47662	77,06441	59,33314	52,10377	24,16128	31,91106	43,20126	78,79353	59,09276	70,64953	44,65413	79,84989	54,14774	65,7141	73,86121	81,07918	70,1231	80,18022	54,90053	57,92992	46,77767	84,87152	64,2814	85,0192	57,8112	75,96844	61,60049	74,72301	60,81296	73,51783	58,77743	79,63625	61,59241	82,53965	47,43846	98,92912	48,78965	66,11594	73,5177	87,86155	51,8243	77,73576	56,42829	84,72426	55,63488	74,06139	53,81044	77,58752	68,67726	94,34164	56,21111
12/3/2017 12:15:00 AM	30	10,02148	33,36856	21,96791	31,90298	53,57959	46,85691	31,00492	49,03674	57,16291	54,60973	43,86522	66,80807	78,55589	69,63964	58,93015	70,75037	50,02902	30,89267	45,6355	46,66114	74,80914	73,97719	65,15818	53,68832	79,85419	58,19339	61,32011	47,87391	82,00452	66,45246	66,59	72,22903	50,72054	31,15364	57,305	66,01183	77,53862	52,81181	56,33599	53,16148	57,67711	59,50356	83,69336	71,48135	60,02328	70,10603	82,00134	60,47538	46,42303	24,03812	47,32787	43,47778	81,77519	54,2872	72,68195	46,26416	77,12617	55,70416	61,2442	76,72614	78,53096	76,37849	78,36359	52,44246	61,71026	63,82425	86,54537	66,86423	82,009	55,95243	77,27799	61,51587	77,9367	67,32987	78,65737	57,75593	82,72464	69,49215	78,90571	52,18433	99,71886	55,29337	82,97808	73,29887	89,14374	51,96224	79,01083	61,01673	78,51245	59,85784	80,22223	62,01054	79,28452	72,30901	95,26525	59,40485
12/3/2017 1:15:00 AM	31	11,0905	30,17697	17,30721	28,92145	52,49868	57,06082	32,33519	57,62496	63,84913	47,60452	41,28792	73,02048	68,1429	69,35593	47,37269	53,35744	51,72972	31,89192	49,9495	67,45373	76,04464	62,43134	64,07902	44,47488	75,97272	58,21286	50,63931	50,09119	77,91252	66,64429	64,19092	70,99124	47,50919	34,33424	46,81587	50,28121	79,16633	53,07326	66,30748	56,13872	58,55279	65,91803	80,54418	64,55984	63,59955	68,87061	83,90411	51,88461	45,47773	28,63057	45,95139	57,69051	76,71821	54,38544	80,18382	50,76812	72,90029	54,30206	63,48012	79,39669	82,82424	76,12966	80,66527	59,96816	67,53481	55,41446	92,63181	69,96111	83,45815	61,68421	77,73072	62,30092	71,3849	66,72173	79,09028	62,14323	79,7972	67,57564	83,3801	51,78569	99,457	58,00661	80,11246	73,28892	89,72079	57,59098	83,23386	58,32843	85,8316	67,69479	78,07485	55,87277	79,19803	77,33414	96,98469	60,12661
12/3/2017 2:15:00 AM	32	12,16553	25,12931	20,4579	26,40515	41,55221	54,25163	29,40284	52,28102	49,69102	49,19368	44,61096	71,14176	69,57857	80,51863	48,57275	67,37186	50,44043	32,34914	49,60019	49,68121	77,44433	66,41026	65,46876	62,59809	81,16241	60,69725	55,4932	49,47586	78,50285	68,77805	76,01729	72,6106	65,61651	34,28471	59,78794	57,90051	75,90469	52,60873	71,31293	60,1682	62,89436	63,22329	83,63037	65,30338	61,24296	71,14564	85,97674	53,3113	51,73878	26,98123	40,2033	49,72122	75,02438	54,23775	80,96244	51,8625	82,39861	56,23854	76,1173	80,57457	83,91248	72,8567	86,42884	57,42547	62,91438	58,48551	85,7481	68,65405	89,138	65,53983	86,94125	70,23306	82,47099	70,04752	82,22543	65,01831	84,12653	67,26971	82,59201	57,71317	99,81792	65,99989	73,9986	74,01595	90,88708	55,81163	85,27734	63,67865	86,98048	63,78164	76,32164	62,12692	84,2191	72,8297	96,14804	58,31428
12/3/2017 3:15:00 AM	33	11,23536	25,52719	13,45125	29,27304	47,81285	48,16914	44,80901	53,66021	68,0151	53,75905	67,94188	81,43077	76,14204	74,18387	47,25388	55,91623	42,82141	27,35411	31,86934	53,2769	79,99986	69,91593	62,43624	57,32545	84,53449	60,77814	59,38882	49,54203	84,09428	69,31863	70,67557	76,313	37,03008	35,32031	39,7154	66,24786	80,74872	54,98674	76,92315	58,95129	58,89748	67,29795	89,53311	66,55214	59,30558	70,59349	84,47075	61,67213	54,08958	28,44952	61,86208	52,18274	80,88811	54,20059	80,72785	47,57253	78,582	58,97367	75,13235	79,75526	82,17416	77,33643	86,45274	58,28525	66,77691	45,58218	77,80898	72,22549	89,36002	58,63106	87,12092	71,47898	81,55608	64,72349	83,17453	67,38658	88,03901	73,41071	85,8553	54,30578	100	71,99789	71,72476	75,82795	93,16763	61,37918	84,78062	65,26746	87,85513	65,29254	84,01084	62,01771	85,32038	74,50583	96,4783	61,02971
12/3/2017 4:15:00 AM	34	10,10997	25,66769	15,3862	25,6337	52,72409	48,74634	35,77041	50,472	69,55301	54,95552	55,04227	74,81405	85,43359	79,09856	66,47015	57,59582	33,0057	54,79533	34,3357	53,98071	74,08453	68,74959	64,63065	52,76636	86,94083	62,8192	65,0563	47,66205	83,0265	69,24596	67,46353	75,0532	41,86091	41,22161	47,66696	55,58321	78,01627	56,89359	66,79191	61,12311	64,42916	70,86263	89,52158	67,19407	65,84487	81,33303	89,94662	57,46871	50,40403	28,62905	36,67067	42,68741	74,08806	58,4833	84,38157	52,3443	84,67949	62,81464	76,46587	80,05312	86,64159	79,06299	86,96535	56,07808	73,15712	52,49489	90,04393	76,14902	85,22601	65,05623	88,24181	71,64312	80,20724	68,39979	85,49424	66,45778	87,36095	66,99823	87,92951	58,32276	99,77495	68,09834	78,32236	74,38474	94,0565	59,56379	86,2837	62,71739	90,23403	74,02148	84,5193	63,59928	87,55706	78,54623	97,75249	61,37786
12/3/2017 5:15:00 AM	35	10,35726	26,42007	26,74818	25,81821	46,53114	46,83515	32,69342	52,73154	67,34609	64,72915	58,30812	75,41521	77,03484	80,68489	62,52543	61,71295	41,51981	26,68138	40,36776	56,07164	80,58611	77,5715	71,73623	53,99951	77,64188	60,87278	70,25668	52,8275	89,11652	70,29987	75,14188	73,8311	41,39236	31,11565	55,06928	46,36999	77,60824	53,94024	71,73236	62,49579	66,8576	69,59177	91,04478	68,38404	65,04539	82,08928	88,80582	68,54837	52,37629	29,24016	53,36546	49,954	79,81647	61,55614	81,82423	57,91114	88,1022	58,10158	74,70788	82,8784	88,63561	87,22218	90,17228	59,59203	55,68786	49,24507	78,66745	75,20322	89,59204	63,10365	82,91702	71,41785	77,81112	69,98012	87,86224	70,62943	90,33668	80,01347	89,27961	60,72779	99,82675	73,2749	71,88529	75,85551	94,32976	59,37997	87,7683	62,95909	89,53795	74,30074	80,97211	60,64373	86,62447	75,78015	96,25291	63,41595
12/3/2017 6:15:00 AM	36	10,63474	33,53379	13,95667	22,97663	38,03286	49,20529	44,63688	62,09176	75,6775	59,44698	52,38437	68,05979	79,64302	76,18748	64,83429	60,49099	62,61639	22,80131	32,63084	57,44018	83,75642	70,35298	71,70674	50,38717	88,15131	60,03281	68,50809	54,29667	89,27934	73,9164	77,61847	71,11399	48,37133	32,92896	44,28072	46,86823	80,38828	55,45742	72,12064	56,72213	67,13224	70,14472	81,8426	69,36436	67,18411	77,39604	87,27709	62,27502	40,87816	26,33793	34,264	55,38917	82,43279	58,22489	87,91778	58,58525	87,48929	70,17657	77,78632	86,68021	88,87613	81,82948	92,36116	62,7075	68,18399	51,58978	94,18705	74,19624	89,28016	67,99908	88,56557	74,83511	79,62023	72,53902	87,53868	76,47285	91,28565	73,48441	90,19058	61,26872	100	68,63548	79,11755	79,84037	95,6996	60,56021	91,05438	64,4849	89,05871	72,80208	89,42184	67,18364	87,85741	81,19508	97,20782	67,07407
12/3/2017 7:15:00 AM	37	6,758055	25,62466	14,49885	37,58406	55,47718	57,77168	32,77271	62,29699	74,8765	56,37856	63,43087	73,3555	87,52818	84,64481	61,85083	62,87123	45,15023	34,64571	46,36356	50,61933	80,61465	75,56622	68,8829	69,60075	88,35351	63,52571	68,65682	57,5076	85,63308	72,4991	74,6837	80,83534	43,44068	31,94932	48,45712	48,8597	80,35484	60,90054	78,15305	64,81094	64,68281	72,85167	93,67968	70,26726	72,70419	80,58618	90,45183	62,97614	46,87528	35,82035	50,28618	49,81287	83,61682	59,18083	87,06151	65,15784	86,31528	68,30315	79,79795	88,91233	86,29201	85,10044	94,19541	66,21616	74,50957	55,74133	74,0482	67,95087	88,20036	66,64677	90,19873	74,53194	85,52071	73,91572	89,30344	81,37172	90,74388	77,32565	90,82276	61,11613	99,44186	73,98686	87,1913	77,67414	96,45474	65,17241	88,97871	62,94727	92,16947	73,0808	87,80697	69,13691	87,57516	82,14336	97,47147	66,57418
12/3/2017 8:15:00 AM	38	11,90235	21,35714	16,96963	22,1549	58,9466	53,67471	45,35975	59,80431	79,83643	66,71779	69,55273	70,43249	81,39713	81,48486	59,65918	60,94489	48,48703	31,057	39,13171	58,1371	83,88795	68,22565	68,49924	53,32829	85,22567	65,11073	78,17004	54,45471	87,64182	73,63486	74,73427	78,60888	41,42725	33,46576	59,59459	42,42485	85,5866	60,73469	77,93808	62,21086	71,28509	72,19434	93,85217	76,06087	72,73576	77,39797	90,49528	66,84834	44,89196	28,4967	45,11791	44,97624	87,17576	72,99313	89,2392	54,17779	88,92345	69,24368	83,13474	89,63853	90,4874	85,28971	94,61131	65,64427	69,36063	53,43095	91,09596	71,13651	90,8048	75,48678	93,73183	81,31701	89,67949	74,29861	91,09624	78,25058	93,05503	83,25597	91,95754	61,47264	100	68,1994	85,24495	79,1159	97,24995	65,69214	91,4613	66,1725	91,72739	80,73594	89,44318	69,66782	89,26594	83,88172	97,90341	68,24368
12/3/2017 9:15:00 AM	39	7,938909	24,79547	12,72816	17,6242	69,65697	54,9645	39,35974	62,15711	75,23223	65,65726	62,29153	71,14397	79,33777	81,83356	53,6229	64,21938	56,19847	29,79388	29,85909	59,55426	84,12245	77,81589	71,02509	66,39071	84,94556	67,70971	69,86737	50,06507	88,40427	76,00112	80,27666	85,15031	55,97419	33,66593	52,66129	59,05739	90,86994	59,42384	72,97462	64,21495	69,34109	74,12302	92,64707	77,58918	70,1336	79,36636	93,34065	66,88931	53,91219	29,05621	37,24221	47,2563	89,04717	63,71187	89,80334	65,41045	90,4186	71,95755	84,53049	88,3231	90,90683	88,22793	97,25768	67,81243	64,19395	58,43999	83,75533	77,64064	91,3034	68,56729	91,95216	81,31618	90,61346	81,03428	93,27876	83,27048	92,65701	78,80091	92,3521	61,6371	100	69,91117	86,54482	82,66046	97,49517	73,4038	93,35338	69,12668	92,91757	77,46443	92,08486	71,92632	90,30138	85,52525	98,99646	70,09643
12/3/2017 10:15:00 AM	40	10,12855	23,21217	30,23824	25,57236	60,84901	53,18896	44,48325	55,37855	76,25436	57,73465	64,63176	81,73492	86,79764	87,19621	75,80011	70,54522	55,26905	30,7713	39,19575	57,12319	86,23038	74,34952	77,67497	61,34388	87,29623	76,56568	62,32124	55,65574	88,34811	74,92761	80,72807	86,58709	43,99425	36,01556	48,96959	39,28921	85,72496	57,39273	73,64335	69,80811	69,46701	78,4873	97,2418	77,64934	74,88071	83,58285	94,14664	70,5752	52,67829	25,86566	51,03068	50,36651	86,12849	65,62458	89,40678	55,3259	90,54515	70,80003	87,58027	90,01685	93,9303	88,05441	96,89697	69,89784	70,08601	53,98631	92,19579	73,70262	92,14917	71,37924	93,37554	86,15572	92,66958	83,67064	92,93063	81,44984	93,00315	80,00884	91,89615	66,81352	100	74,6366	90,35277	81,29103	98,1069	67,17327	94,54154	70,17932	94,66802	84,18442	92,77602	72,26867	91,89945	85,48264	99,20334	75,79693
12/3/2017 11:15:00 AM	41	8,866048	32,17057	13,89934	33,16196	43,49635	52,56121	38,61848	55,76074	82,07463	56,63814	62,84317	80,18444	88,98071	85,00677	69,47543	67,85451	48,80762	30,27996	40,56898	57,86542	86,61369	77,13024	78,83289	64,0596	84,34641	66,8694	72,27551	55,54625	90,20509	76,53763	81,29531	86,38691	41,08381	32,64423	59,39919	49,58755	90,95035	62,14461	88,73205	66,7696	75,75514	76,61922	98,2548	75,87085	74,84258	83,24243	94,42632	67,44392	55,57499	27,76733	37,25009	51,82091	88,43909	65,97211	90,82594	63,58097	88,50652	69,566	87,53343	93,57966	94,26468	89,84845	98,84484	73,84644	70,90753	61,9608	84,62374	76,67654	92,4846	76,32323	95,73283	85,26622	93,45036	80,15577	92,35218	83,89637	95,92749	83,37181	94,22006	69,41403	100	76,64429	85,85765	83,41409	98,27372	76,41613	95,8886	71,94518	96,03061	81,83915	93,40752	67,29063	93,40836	85,15653	99,50805	76,52602
12/3/2017 12:15:00 PM	42	8,182748	20,98882	13,89789	18,88995	71,82699	58,08065	46,75018	51,06405	77,60003	61,03932	69,6091	77,28545	83,73494	87,04472	71,21325	73,60432	44,1217	29,56538	37,93407	65,60954	82,32475	63,16908	57,38907	73,02934	86,34547	74,60703	76,42242	58,57849	92,08037	79,68819	81,47333	86,19757	51,2116	33,7357	37,23676	44,96243	91,81566	63,90315	82,75986	67,99963	77,87985	83,0723	98,93713	78,20085	78,30122	85,25433	95,58874	70,10997	54,6616	35,95187	37,5737	52,90942	89,98536	65,56014	92,4846	57,89954	89,87235	75,51891	90,13919	93,1509	93,23014	90,46239	97,41683	73,4259	77,15137	62,87184	89,67259	76,83466	93,8914	79,7402	98,0361	87,34417	94,14043	86,56326	93,78999	86,3657	95,38904	81,69561	95,30759	72,7026	100	74,37569	87,9575	85,95829	98,66096	70,42537	94,89252	70,6766	97,06406	77,92323	94,99765	70,17773	93,30916	87,85879	99,70801	73,75594
12/3/2017 1:15:00 PM	43	8,401925	23,03803	15,07771	37,6557	58,73577	57,18716	42,42354	55,96382	77,51955	65,94048	66,6588	80,73663	87,74323	87,82888	74,62761	76,93669	53,02257	28,62234	42,92116	51,75909	78,32414	83,95979	62,92226	67,79704	91,20476	69,08738	67,29858	63,75055	91,7135	79,83685	85,53775	87,19048	36,98407	33,06912	57,92068	50,48982	89,49422	71,02184	81,93082	70,53845	81,46268	82,06454	97,83661	78,80132	78,64942	89,77695	97,31819	75,38966	39,96325	25,39802	54,94778	62,8985	93,69356	66,5245	89,91303	67,89982	91,15398	78,40531	92,38424	95,4912	95,71004	91,16773	96,59407	73,80554	76,49744	58,39806	87,52071	77,67794	94,76701	81,95236	97,349	91,2355	94,22199	84,11307	95,63723	85,31878	95,85219	83,4125	94,26862	70,8457	100	81,90042	92,89463	86,20316	99,2151	75,60428	96,50344	78,47115	98,15498	83,18337	95,01755	72,92151	94,16232	87,13086	99,58582	74,65041
12/3/2017 2:15:00 PM	44	9,206456	31,98124	18,07188	18,23455	61,35892	57,26529	45,11391	66,45771	76,79584	66,7508	66,92874	84,82317	91,45702	89,11956	69,40601	70,91594	58,86841	33,70365	46,16386	60,21579	83,64943	82,70461	69,68523	77,47162	81,32674	72,24788	80,14091	56,72904	92,28615	80,35975	83,24789	86,72028	50,23949	35,19715	46,07358	49,47675	94,00117	63,03638	88,60688	73,21487	81,87251	84,79408	99,36823	79,05518	81,54488	92,59705	97,25871	77,76283	43,25618	31,71156	55,40858	42,85574	93,92339	69,115	95,2607	66,69733	89,09788	83,55969	91,26513	96,94595	95,93716	93,96986	99,28278	85,88431	72,08976	56,21208	96,07745	80,53044	95,63377	81,69623	97,82796	90,40216	95,66859	86,67248	96,62909	87,65563	97,00356	86,11662	96,07359	74,90965	99,81267	77,02544	92,09314	87,92316	99,37003	80,84778	97,70847	77,68934	98,83179	83,91247	96,48106	78,67042	95,00961	89,29749	99,24597	75,60828
12/3/2017 3:15:00 PM	45	7,685539	22,10731	13,05254	16,87507	54,31145	58,73032	35,48484	66,55393	75,97301	63,99467	67,78177	84,55888	94,22476	89,2298	75,00587	76,69403	68,22697	29,59059	47,92883	64,81957	89,74407	77,0481	83,51611	60,8037	90,8379	70,50377	82,88103	61,22783	92,96316	82,12002	80,14182	90,96714	46,04692	33,60963	45,57043	51,30126	93,25211	67,85699	87,86396	71,72883	77,41731	83,33216	99,61158	83,11208	79,3051	90,38911	98,37409	74,43164	44,31704	27,15773	45,10341	51,49806	92,0202	68,68513	95,35208	69,94758	92,7388	84,30241	93,97463	96,71171	96,38947	94,26081	99,38253	79,66022	71,97945	59,96235	91,01722	78,84105	96,58827	85,87132	98,93188	94,25467	96,98642	91,6103	97,39632	88,77467	97,07622	87,65438	94,65193	74,96104	100	78,74123	89,49105	85,18913	99,50134	77,94982	98,67498	78,06712	99,5097	88,15546	97,2266	80,85799	95,73656	92,05225	100	76,74328
12/3/2017 4:15:00 PM	46	10,68827	15,58936	16,11309	20,43684	68,48379	60,6545	45,19908	58,41133	87,67469	62,77126	84,3453	81,76538	94,77261	90,45397	76,70825	75,34939	55,62417	30,18616	37,24746	56,84399	89,52248	78,68596	67,15103	68,99405	86,3586	72,04175	80,01305	60,94765	94,68288	84,68522	88,72459	89,69876	54,67493	35,47511	54,74097	52,94478	92,68437	61,9639	79,26428	79,20895	84,62975	86,20061	98,6767	78,41769	82,80988	90,86311	98,43659	75,38537	43,90266	34,70843	41,0398	47,55077	94,09469	70,97956	88,87696	67,54539	94,81412	83,48724	92,90741	97,8069	95,92245	94,58057	99,21551	84,48608	72,9492	62,12222	95,00235	76,50365	96,24828	84,48524	99,62962	93,67589	98,72722	88,41208	98,02477	91,21533	96,6646	87,83482	96,65189	77,66704	100	84,26517	95,08206	89,85882	100	78,91994	99,06044	77,14758	100	89,27733	96,82133	82,61978	96,68676	92,88531	100	80,05471
12/3/2017 5:15:00 PM	47	8,210793	19,1684	10,31485	15,80405	66,1095	51,27274	44,48573	71,60802	82,75227	67,58012	78,13916	87,75835	96,63648	93,05302	78,50485	76,20566	58,81044	33,81907	27,06827	60,27693	88,78246	80,52954	65,59848	78,28609	89,7532	79,01608	90,70119	68,80098	93,73142	84,8088	87,54194	89,04821	47,67484	33,90466	49,84624	70,15121	94,43835	64,39477	77,34631	75,89274	82,22784	85,31561	98,75753	85,39215	82,69446	93,52764	98,59444	79,38461	42,37683	28,6088	33,70214	54,77081	95,59599	69,01435	93,87655	67,81617	95,1097	86,56624	92,49289	97,78032	96,271	95,11211	99,68619	80,27679	75,96016	65,77081	95,28004	77,89331	97,95308	86,11696	99,50307	94,66353	98,54269	87,54774	98,76299	92,79026	97,8887	89,04634	97,37739	76,85289	100	79,94992	94,08199	92,50774	100	76,81519	99,56255	79,67424	100	89,95759	98,45132	85,20958	97,02082	93,12997	100	82,37338
12/3/2017 6:15:00 PM	48	7,806352	17,48211	8,243741	15,01997	61,22569	61,43851	40,94951	68,99936	75,56277	69,02148	62,89616	87,88448	94,53878	91,97379	75,29585	75,05375	53,33561	25,12019	45,18064	59,6417	84,35455	81,2243	71,48355	79,24915	90,71535	71,18148	81,23252	68,1326	94,48739	87,07567	90,31588	90,58259	58,01994	34,25591	59,63417	52,75593	93,57883	73,3171	90,048	79,69753	84,29272	87,1828	97,67621	87,57695	87,32075	93,29494	100	80,28017	52,81976	27,76684	45,02301	47,57972	95,99995	71,17347	93,00999	67,30238	97,08009	86,58461	95,38904	96,7526	97,29423	94,9781	99,55419	81,31949	78,34729	64,09449	94,46928	77,02454	98,51431	88,89699	97,15587	96,84869	98,79807	93,14013	99,34808	94,7458	98,8123	89,69116	96,88398	81,16538	100	84,89465	95,72033	87,8576	100	81,55338	100	81,98304	100	92,38286	99,0578	90,46509	97,52238	95,42095	100	85,23148
12/3/2017 7:15:00 PM	49	7,979941	19,78013	12,47887	16,12539	61,79356	62,80849	40,11314	56,69561	80,5866	66,6217	79,12764	86,87894	94,74504	92,0774	77,84772	82,00099	64,59328	25,76523	36,90574	58,81859	84,18994	85,0246	81,60181	72,81264	94,72011	74,2906	85,21684	57,7406	96,02765	88,5304	90,16351	91,09195	59,27975	34,94053	45,67073	51,33054	95,98248	65,43443	79,25819	79,09027	87,82832	89,69227	100	90,01948	88,43536	93,04832	98,43364	81,83909	50,69739	27,54863	57,00853	52,69542	95,80777	72,69093	97,17438	65,40424	96,18362	86,82229	96,87797	98,6957	98,65157	96,65611	99,84382	84,27401	77,54428	70,54916	94,92367	84,36347	98,98908	92,58973	99,15976	97,94693	99,28472	92,89395	99,47136	94,20397	96,95375	90,64289	97,20898	79,07929	100	84,70628	95,12559	90,26849	100	85,50508	100	82,64416	100	93,15961	99,43993	87,8746	97,78363	95,74547	100	85,75272
12/3/2017 8:15:00 PM	50	5,503012	17,00549	5,063412	20,6384	59,78221	64,53159	51,08739	72,96745	80,51759	72,07809	78,48702	83,99087	95,68185	95,12731	80,18941	79,42605	51,37835	31,11723	37,90278	59,57657	86,28205	86,08373	80,16557	78,14821	92,51182	76,70756	87,12139	67,98139	96,94435	89,71071	90,85717	92,7495	49,70511	33,17294	56,86864	45,40057	97,09349	71,27915	90,12144	75,81911	88,29865	90,13022	99,8414	91,46704	89,98156	95,14437	99,69779	82,72658	42,70785	35,0163	35,54563	54,86772	95,95554	72,88261	98,63982	67,61729	97,37712	86,44708	96,24317	99,14043	98,15111	96,52126	100	84,45527	81,75157	64,96085	97,44191	84,00198	99,32394	93,29113	100	98,06871	99,26268	95,11377	100	94,9848	98,64562	92,08085	97,91508	81,229	100	90,99552	92,68272	90,51586	100	85,19817	100	82,83578	100	94,55453	99,52303	89,07114	98,142	96,34829	100	88,19643
12/3/2017 9:15:00 PM	51	5,882446	20,21759	5,872016	38,15802	62,5284	66,92377	62,41987	70,38745	81,03345	68,0962	74,79954	87,35867	98,51936	96,29152	86,33366	81,47401	63,968	33,13419	33,52427	54,62727	85,39691	83,0725	84,15416	84,19389	95,72288	75,87706	93,2653	69,40746	97,30177	89,57394	92,64265	95,37489	48,09937	33,37043	45,47995	51,42553	97,47638	78,10213	89,32195	82,95625	91,4052	92,02352	100	93,3303	90,97149	96,04595	100	82,57536	47,85015	29,59763	55,15356	56,11558	95,35809	75,64262	93,64473	77,41691	99,76321	91,73775	97,55837	99,79712	99,62569	96,80965	99,78641	87,91322	79,88534	63,3962	94,19714	85,50273	99,67293	92,8822	100	98,27995	99,24189	96,28199	99,58175	96,57246	98,91585	92,88599	96,42705	84,69138	99,72101	88,03576	92,92081	92,21893	100	87,52674	100	85,43166	100	94,69462	99,62851	90,23071	98,74392	97,71559	100	88,27786
12/3/2017 10:15:00 PM	52	5,252749	17,22943	12,96765	14,99399	58,37527	60,16833	45,63487	69,57547	78,99357	69,58009	65,63184	87,44475	97,94471	97,74944	85,48036	83,49642	49,71713	33,36856	37,70951	59,12439	88,75346	73,26709	76,36922	82,74121	88,34937	76,39873	95,7186	68,38839	97,63593	91,78997	90,31602	94,547	39,62112	30,23465	47,60307	49,26227	98,25487	74,24658	91,52604	81,88038	91,07455	92,96598	99,80555	93,71277	90,70589	96,97343	100	87,78136	44,53367	27,42353	47,50615	58,8074	95,06895	75,21538	99,42301	69,30738	97,32006	94,02002	97,58579	100	99,65669	97,44675	100	86,97897	76,64961	68,3392	90,70562	85,36638	99,83236	93,77729	100	98,55997	99,33459	95,48981	100	97,64803	97,97814	93,30032	98,63659	81,81207	100	81,98843	93,31316	93,27399	100	88,06194	100	86,10239	100	98,39751	99,36555	88,6017	99,23824	98,17267	100	88,96786
12/3/2017 11:15:00 PM	53	4,975892	25,54784	12,1131	15,76488	75,99615	69,81937	43,65606	68,31157	78,76617	70,89722	80,17608	90,7166	96,91106	97,81796	75,62727	84,94985	61,03193	30,54301	33,40884	58,43571	87,53246	86,22749	81,08781	84,15603	93,48882	81,92661	92,49199	71,54537	98,52448	92,78557	94,53802	94,63052	58,43868	32,14378	39,83076	46,22174	98,83324	76,78735	94,8669	81,4729	94,03701	94,00399	100	95,25496	93,49512	96,70536	100	87,34272	41,38	33,74827	50,86642	52,47272	96,38885	78,55183	99,21765	77,84393	97,69328	94,00233	97,81388	99,5765	100	97,38899	100	90,28536	84,49022	63,11168	97,11172	81,12449	100	95,37916	100	98,78765	99,65939	96,18536	100	95,56097	98,75061	95,36555	98,96883	88,9631	100	85,67516	97,8757	92,26783	100	85,35857	100	89,0864	100	98,46645	100	90,42158	99,36057	98,1679	100	91,1879
12/4/2017 12:15:00 AM	54	6,956509	16,76779	8,481087	13,55306	61,19371	64,02464	47,25568	75,50785	80,19245	71,54426	78,14649	87,42387	100	97,53447	86,38802	86,45841	57,14861	33,0906	29,10139	66,60478	92,56921	87,77776	82,08334	76,82748	96,58606	78,36815	88,92918	73,65558	98,64494	93,47826	94,48124	96,12304	46,40784	34,1123	50,16668	50,02466	98,05475	78,16043	90,53831	78,12811	92,17245	92,00183	100	93,30757	92,69721	97,63	99,13538	89,42619	54,51447	27,37967	37,15047	60,19009	97,28255	77,31757	99,41078	68,31054	98,96932	95,27016	97,91991	99,84348	100	97,62655	100	91,04332	81,54488	65,31223	98,73059	82,89215	100	96,87866	100	98,78558	100	97,39812	100	99,47482	99,38101	96,1075	99,39855	86,69202	99,55999	88,35765	94,96526	95,17056	100	87,66612	100	91,31023	100	99,65462	100	90,6983	99,71292	97,93339	100	93,62442
12/4/2017 1:15:00 AM	55	4,562473	16,66294	15,8935	17,10392	75,17317	62,2974	55,91	70,24792	91,59732	70,99683	76,84544	89,35684	99,63632	98,64445	85,5504	86,42988	63,21446	43,16127	39,29915	57,82072	91,51456	81,20849	70,7005	82,70654	96,95761	80,93509	90,89523	63,4471	99,04965	93,6028	95,48429	95,47718	46,52755	30,58722	46,11903	50,77525	99,65746	75,46778	95,13408	81,72717	91,26099	95,15943	99,84368	95,20855	93,9973	97,81223	100	89,72279	47,52721	30,8294	50,91788	68,05026	97,46036	79,37106	94,822	73,70952	98,53877	95,82111	98,58553	99,84099	100	97,7522	100	90,36382	82,62495	66,68187	96,32266	81,70404	100	97,65286	100	99,06914	100	97,14261	100	97,69611	99,47143	96,19171	99,5566	90,37757	100	84,69842	91,57915	95,03703	100	92,7629	100	88,95253	100	99,45271	100	93,88208	99,71576	98,63714	100	94,44676
12/4/2017 2:15:00 AM	56	5,282383	23,63396	15,05789	14,73026	78,4489	70,64794	59,99655	67,57655	94,93445	71,90354	76,0664	89,3996	100	98,97512	86,44231	87,06171	46,04781	33,60577	39,62775	55,29088	92,05253	80,72654	88,56515	72,53626	95,57983	74,03266	95,88238	79,02465	98,65019	95,76357	96,67019	98,06567	58,66649	32,11249	44,11824	63,99653	99,55446	80,39008	92,171	83,78986	93,46886	95,87554	99,81239	96,84018	94,1237	97,59954	100	91,5033	49,04689	31,67406	46,554	50,4729	97,74204	75,00111	99,41714	69,9674	100	95,77296	98,6108	100	100	97,96964	100	94,00082	73,53759	67,94727	95,93826	86,30112	100	94,02181	100	99,31449	100	98,32774	100	99,57822	99,495	96,69761	99,63942	88,69778	100	81,58018	92,2132	92,61743	100	91,2967	100	92,78563	100	99,01912	100	95,60255	100	97,30825	100	92,93898
12/4/2017 3:15:00 AM	57	5,376948	17,65563	8,217422	11,22893	63,57455	61,36232	60,92202	71,94096	91,90844	77,17548	88,83137	86,47989	100	98,95377	89,99669	88,91862	55,22346	28,01689	29,87587	59,27008	92,74094	88,4958	68,82807	84,50742	96,14114	77,60382	95,66748	73,92255	98,13647	96,09789	94,72646	96,0186	43,34978	32,09306	49,75078	55,35394	98,94031	83,23566	97,72083	83,76803	93,75262	94,27747	100	96,64982	95,05968	98,03569	100	91,29366	45,95187	33,13329	44,64523	52,10088	98,06436	83,65211	98,0705	71,22887	100	98,10524	98,83413	100	99,84782	98,09102	100	93,86681	75,85855	71,81104	96,67765	87,10378	100	99,59832	100	99,78172	100	99,83484	100	97,9702	99,82766	97,02586	99,43925	92,03519	100	89,61263	96,93924	93,42085	100	89,97251	100	93,67111	100	99,79264	100	95,37868	100	99,01443	100	94,52718
12/4/2017 4:15:00 AM	58	5,242664	21,59939	17,22356	12,22736	61,87776	65,64772	72,23199	63,19526	92,17562	76,91548	87,64852	90,70824	99,15507	99,10602	90,33509	92,24877	59,77765	28,40089	43,39177	56,77069	93,12099	84,79202	85,81192	82,60126	96,30388	81,87708	97,27854	77,22659	98,48344	96,94968	96,51505	97,13217	52,32793	32,96047	50,41625	48,04694	98,45546	80,96354	97,90298	87,49641	95,06245	96,2578	100	96,93199	96,26575	98,84049	100	90,99117	52,49351	28,6506	56,66024	49,37921	98,18869	79,97652	99,47419	75,25372	100	98,68811	99,07811	100	100	98,15456	100	95,30283	80,72136	75,35982	95,06922	83,51487	100	100	100	99,78214	99,82517	99,68703	100	97,59547	100	97,44446	99,80452	94,587	100	93,87683	96,84876	96,18279	100	94,94522	99,54597	93,50346	100	99,6176	100	95,29835	100	99,47779	100	95,40002
12/4/2017 5:15:00 AM	59	12,71317	16,97613	10,92472	15,71666	81,8587	68,47819	51,08464	64,93678	90,48789	72,33636	76,1917	88,35572	99,7644	99,69883	90,7378	89,98501	42,99825	39,27014	28,75511	52,92585	92,06586	86,15026	75,58391	79,53622	89,35566	82,19482	96,44804	74,14318	98,86411	97,15815	97,02511	99,26393	46,3159	31,79936	46,60989	49,45016	99,84859	81,85663	91,75861	86,30464	96,14915	97,33698	100	96,98814	96,39278	98,99288	100	93,06374	50,5314	28,16838	53,07057	61,22741	97,66752	79,83512	96,13589	81,0666	99,69475	98,58208	99,49671	99,84817	100	98,34585	100	95,82381	86,56001	78,61303	90,33136	84,09717	100	99,59135	100	99,59991	100	99,59881	100	97,14211	100	98,80147	100	94,46246	100	95,82131	97,82963	95,70099	100	95,22285	100	96,29047	100	99,42474	100	97,04568	100	100	100	94,90785
12/4/2017 6:15:00 AM	60	5,226432	15,60932	9,950403	22,39577	78,10538	63,47888	67,52073	69,44891	84,91904	80,18167	87,09646	89,86365	100	99,79609	89,53076	90,91388	67,80138	32,87923	33,15754	53,98376	93,05917	90,24653	84,79871	78,82793	95,21822	81,10516	98,06781	79,95634	99,07887	96,82637	92,62959	98,75857	50,93501	33,29652	48,3964	46,94884	100	81,79211	92,30507	86,37745	97,45877	96,66695	100	98,2664	98,60494	99,17075	100	95,20295	48,33368	28,55293	43,52868	53,29741	99,08881	86,78382	100	83,46437	100	99,30793	100	100	100	98,50962	100	95,54488	87,75829	66,90829	97,41366	88,18385	100	99,57905	100	100	100	100	100	99,3531	100	99,17939	100	96,1602	100	93,47418	97,74294	96,28074	100	96,06432	100	95,11819	100	100	100	96,26575	100	99,40561	100	97,44986
12/4/2017 7:15:00 AM	61	5,574229	36,21518	5,191893	11,97178	72,75069	70,17041	50,90192	69,37784	89,63605	77,81561	82,18805	89,47413	100	100	95,4702	93,25826	56,97454	31,99429	31,15861	53,01994	90,06998	88,251	78,31296	81,86305	94,24189	82,35252	95,60712	74,42584	99,58562	96,84606	97,92289	98,43259	56,59075	30,34987	48,52916	60,06991	99,83243	81,29808	98,07084	90,54508	97,91405	97,11193	99,83858	99,4485	98,63423	99,47592	100	94,70111	45,93004	26,76952	65,95298	58,24699	99,71423	88,33389	98,02055	82,04237	100	99,5327	100	100	100	98,81673	100	98,1802	86,71793	70,5026	98,01731	86,68697	100	99,738	100	99,65635	100	99,6828	100	99,6426	99,84155	99,45369	100	97,28262	100	92,74598	92,62724	97,20491	100	97,32622	100	98,4241	100	100	100	97,3222	100	100	100	97,15337
12/4/2017 8:15:00 AM	62	5,715006	22,64872	5,607731	17,3041	70,54017	74,03812	52,86486	70,4045	89,8347	79,89902	88,97787	86,81255	100	100	88,68134	94,1635	64,3531	31,1325	46,48977	58,74572	96,90809	82,32607	87,56763	84,14484	89,91676	85,10735	98,21729	79,54555	99,47074	97,29636	98,08528	99,17481	56,11006	31,97716	48,9982	54,20722	99,78974	85,54294	97,81285	87,83564	98,51571	98,45394	100	99,38661	99,04842	99,22483	100	93,64382	38,17315	31,91403	58,69827	60,52256	99,52905	86,55725	100	85,51102	100	99,39683	99,5957	99,79803	100	98,9553	100	98,55065	89,56509	67,84511	98,04218	88,90405	100	99,82745	99,83437	99,69115	100	99,72363	100	99,26351	100	99,45782	100	97,83598	100	90,67274	98,48765	97,56376	100	97,23647	100	96,61009	100	99,83083	100	98,78924	100	100	100	97,51423
12/4/2017 9:15:00 AM	63	6,84958	18,57745	6,879629	20,32514	78,82501	75,25537	63,0743	66,35389	92,56818	76,71723	71,73264	90,49445	100	100	94,66057	91,424	44,99599	28,23884	41,21898	54,34917	96,04008	87,66647	72,26866	88,43867	92,06137	84,53857	97,35915	74,40138	99,82876	97,43197	98,88974	98,57227	46,06895	29,41507	61,62247	57,61438	99,60979	87,76775	95,49825	91,84592	99,66077	98,56101	100	99,67197	99,72459	99,23388	100	96,03594	37,89097	26,39658	64,04882	54,70926	99,57284	89,50459	98,88174	82,73354	100	99,60758	99,48856	99,84064	100	99,18407	100	98,55196	82,55733	70,77918	96,67537	89,42895	100	99,79788	100	100	100	100	100	99,10519	100	99,73483	100	96,77235	100	92,79082	98,74033	97,40206	100	97,36551	100	98,77404	100	100	100	97,97373	100	100	100	98,52854
12/4/2017 10:15:00 AM	64	5,681436	18,12949	6,865468	16,55034	82,82998	70,65504	59,21952	68,40256	95,53915	81,51864	83,28927	91,87362	100	100	96,32336	93,84519	32,40398	28,56591	39,92713	54,4324	92,94582	84,6033	80,19141	84,67528	96,20261	82,76283	97,86134	75,77248	100	98,48116	99,0263	98,70068	51,71578	30,49299	44,74531	62,06544	100	89,87939	91,40473	89,05746	98,90611	98,32574	100	100	100	100	100	97,89008	44,10001	28,69861	44,35013	56,55172	99,67223	87,43549	100	78,46064	100	99,83173	99,45457	99,73621	100	99,29894	100	99,47123	87,12402	72,49054	97,7455	91,22914	100	100	100	100	100	100	100	100	100	99,81702	100	98,56245	99,83629	88,76044	96,56008	97,9079	100	98,36	100	98,70877	100	100	100	98,55383	100	100	100	98,00426
