# Supplementary material for: Neuroblastoma signalling models unveil combination therapies targeting feedback-mediated resistance
Source: PLoS Comput Biol. 2021 Nov 4;17(11):e1009515. doi: 10.1371/journal.pcbi.1009515 (PMC8604339; doi:10.1371/journal.pcbi.1009515)
Supplement: S2 File — (ZIP) [file pcbi.1009515.s023.zip › drug_sensitivity/SK-N-SH_drug_sensitivity/SKNSH_BI_MK_08-111217.txt]

Label: SK-N-SH_BI_MK
Metric: Phase Object Confluence (Percent)
Cell Type: SK-N-SH
Passage: 1
Notes: SK-N-SH treated with various concentrations of MK2206, BI-78D9 and corresponding DMSO controls
Analysis Job: SKNSH_BI_MK

Date Time	Elapsed	A1, Image 1	A1, Image 2	A1, Image 3	A1, Image 4	B1, Image 1	B1, Image 2	B1, Image 3	B1, Image 4	C1, Image 1	C1, Image 2	C1, Image 3	C1, Image 4	D1, Image 1	D1, Image 2	D1, Image 3	D1, Image 4	A2, Image 1	A2, Image 2	A2, Image 3	A2, Image 4	B2, Image 1	B2, Image 2	B2, Image 3	B2, Image 4	C2, Image 1	C2, Image 2	C2, Image 3	C2, Image 4	D2, Image 1	D2, Image 2	D2, Image 3	D2, Image 4	A3, Image 1	A3, Image 2	A3, Image 3	A3, Image 4	B3, Image 1	B3, Image 2	B3, Image 3	B3, Image 4	C3, Image 1	C3, Image 2	C3, Image 3	C3, Image 4	D3, Image 1	D3, Image 2	D3, Image 3	D3, Image 4	A4, Image 1	A4, Image 2	A4, Image 3	A4, Image 4	B4, Image 1	B4, Image 2	B4, Image 3	B4, Image 4	C4, Image 1	C4, Image 2	C4, Image 3	C4, Image 4	D4, Image 1	D4, Image 2	D4, Image 3	D4, Image 4	A5, Image 1	A5, Image 2	A5, Image 3	A5, Image 4	B5, Image 1	B5, Image 2	B5, Image 3	B5, Image 4	C5, Image 1	C5, Image 2	C5, Image 3	C5, Image 4	D5, Image 1	D5, Image 2	D5, Image 3	D5, Image 4	A6, Image 1	A6, Image 2	A6, Image 3	A6, Image 4	B6, Image 1	B6, Image 2	B6, Image 3	B6, Image 4	C6, Image 1	C6, Image 2	C6, Image 3	C6, Image 4	D6, Image 1	D6, Image 2	D6, Image 3	D6, Image 4
12/8/2017 4:11:00 PM	0	47,87633	50,78691	45,69172	32,88966	24,02485	44,76818	23,46852	26,07883	29,10111	46,38664	25,77635	41,63952	53,48653	44,08537	36,51236	30,89619	46,51497	38,55383	36,61783	41,90554	37,02144	38,6629	41,22264	27,88862	45,65629	28,9955	26,4812	43,04017	40,43898	49,56371	27,50345	41,13188	18,51604	18,05814	11,1171	19,738	34,19741	46,0081	40,37757	38,18164	47,99569	45,6404	34,09386	44,91303	44,31069	48,30799	30,99228	35,56387	18,64728	25,87914	17,00072	14,70615	39,29239	34,71037	41,27549	36,0713	39,91006	33,13902	49,76479	35,85274	38,16023	38,03624	40,44381	30,42703	47,43279	21,37157	26,67012	45,15728	35,26422	39,20121	37,96351	41,35914	49,08882	40,13497	43,72783	45,8513	34,19209	58,6973	36,46255	26,21512	43,0495	39,1438	27,96743	25,10721	46,80828	50,84246	35,31803	20,66976	54,30151	39,00013	31,29829	22,27302	26,33773	42,80269	60,22023	24,73461
12/8/2017 5:11:00 PM	1	31,63889	27,57115	33,59541	26,69222	16,46054	30,07405	15,01457	19,79699	34,58305	29,70415	26,37758	43,08134	35,53189	47,92316	32,045	33,18475	49,94108	35,17953	33,57766	39,01283	26,92225	38,95061	25,59309	25,11785	42,11642	32,03802	29,87525	41,29387	42,79206	57,54496	41,50351	46,2873	20,48768	20,74561	12,4292	22,08465	34,16432	33,63837	36,88771	42,8585	45,671	46,84281	34,29922	45,16668	49,30819	55,55841	29,87946	41,05086	21,21435	18,97401	16,82361	17,66406	50,78	37,48785	46,57956	38,52018	41,51346	34,08205	49,15562	36,61479	38,64404	41,0733	38,55797	31,65575	52,64534	23,22309	27,25568	46,05058	35,91312	41,19156	31,44341	41,20373	54,891	43,96552	39,74822	40,46791	32,65901	59,895	41,12352	28,31614	48,1364	37,61205	33,97671	32,80643	46,69174	47,69915	40,216	21,59048	57,0394	42,56583	33,46383	24,55039	22,1732	43,30467	58,68562	22,98443
12/8/2017 6:11:00 PM	2	34,3033	28,13813	35,83562	27,85056	18,98852	28,64307	15,35035	27,82811	30,79901	30,63557	24,81059	44,81143	45,19825	45,55095	28,8025	30,85371	46,65963	41,39507	35,22284	42,78888	21,22265	29,42329	26,32633	31,75972	47,4893	33,73957	32,83605	47,85119	41,22735	53,6649	35,66976	41,10369	16,4765	15,11294	10,10161	19,62458	34,79663	34,88775	38,34998	44,60322	46,75564	50,065	36,40611	44,71216	43,02008	51,01852	31,16863	36,33365	16,09651	17,52763	15,38372	14,09524	40,43657	38,31509	34,85999	46,07634	46,32509	34,77515	53,11533	37,69258	39,28583	43,1192	40,4356	31,48991	49,08702	23,99578	30,59875	48,13909	34,62831	41,35913	39,22586	49,17682	48,89672	43,46589	38,28401	40,39291	33,81023	64,32803	52,43355	26,6025	49,92292	32,1435	30,25669	29,20079	39,029	48,25168	39,68494	22,89222	48,61475	44,07272	34,33183	24,45181	23,54256	48,43266	59,70317	24,18442
12/8/2017 7:11:00 PM	3	36,50951	28,68624	32,61058	26,84143	17,62081	30,05741	16,72345	21,43747	30,85275	30,66175	26,75447	52,97124	44,47391	59,81627	28,96717	34,90578	39,44187	35,03717	34,13337	39,39642	23,11588	31,43519	23,90874	21,34408	49,74234	39,92098	32,63214	46,79818	41,70652	56,50414	34,90958	50,42226	20,24487	15,1157	10,06203	16,64546	35,61146	36,07952	45,24653	44,09642	51,93399	50,66998	40,3069	47,39881	50,2513	54,63749	36,51968	38,00488	14,89245	16,66259	15,03405	12,80518	43,97671	40,78339	37,65535	41,33551	57,9405	36,76157	61,34242	45,81834	42,34603	42,90423	44,94557	34,55667	51,25531	25,03454	28,70054	49,35994	36,24862	43,34963	43,26081	46,42974	50,86795	44,8756	38,55991	39,23478	32,27267	61,40847	50,91726	27,77955	47,09708	35,5008	30,97909	31,02489	44,70429	53,81963	31,22638	24,04385	54,03183	45,40368	33,13136	25,81786	25,49389	48,24416	61,73499	24,38315
12/8/2017 8:11:00 PM	4	32,3595	29,81923	32,63518	27,63926	22,81457	27,74515	15,54612	20,9156	33,15774	33,81161	24,94129	49,637	54,22614	48,77066	32,01902	34,49382	39,28756	33,42886	33,12203	39,0786	22,99079	28,57482	26,10032	25,30366	46,81912	41,09341	33,38321	50,57236	39,38813	58,06559	32,19489	43,79614	18,32642	14,08232	8,728655	19,56006	38,14717	37,79827	36,49121	46,75702	58,34024	51,18396	38,13101	55,68856	48,58642	57,79137	34,3866	41,17816	14,99806	16,89814	16,15177	17,57937	44,7619	39,63383	36,01998	41,1312	55,38254	39,81999	50,60628	40,0409	42,23454	43,55576	45,8332	36,42505	56,62239	27,14343	27,79337	51,17878	34,56026	50,51282	33,98438	45,55489	48,77287	44,62243	63,25817	46,94001	40,30069	60,57912	48,81465	29,36443	48,27248	36,77788	35,81393	34,60405	56,29228	51,10142	38,4804	24,53374	58,69012	44,29245	38,97657	25,68613	30,57071	54,59785	64,45333	25,22471
12/8/2017 9:11:00 PM	5	31,05016	34,60717	41,00216	26,00271	17,85919	27,69231	15,58142	28,08114	34,28866	33,69978	29,38909	48,2119	47,01011	48,04494	42,28124	35,20475	37,52004	33,54741	34,20439	39,01595	27,3709	31,81069	23,9162	41,21242	58,96421	34,29867	40,68883	44,1076	45,64627	57,97842	34,66574	46,06163	19,95193	12,95362	8,679957	19,5412	37,85443	39,36374	51,12201	48,02311	55,39283	56,20552	36,50323	47,63746	51,32654	57,13811	45,9621	40,52836	14,656	15,03475	13,25832	12,3099	46,30229	40,53699	46,16531	47,61502	54,05304	35,65574	59,37438	40,9355	47,38202	49,89031	45,96376	40,07094	53,87046	29,4887	29,59293	54,43683	44,63914	46,19605	37,15883	48,52391	51,81635	48,09219	41,7524	43,29783	43,8036	68,03735	44,14491	35,5582	52,25127	33,72638	32,87487	31,88902	56,32095	49,29584	36,53591	25,14402	59,68018	45,9232	32,80013	26,50627	37,26535	56,10398	66,8167	30,74809
12/8/2017 10:11:00 PM	6	28,88815	24,80437	29,79961	24,55522	16,46704	31,69409	15,32058	23,28104	34,03908	33,31725	26,99298	48,80312	47,20118	54,87311	30,52229	36,03738	37,1274	31,98332	35,72351	43,47239	23,23055	28,24063	24,80286	21,43803	54,35178	38,05599	32,54504	51,18037	49,16039	64,00387	43,9792	43,67762	13,09999	13,05185	8,706619	21,92294	37,88924	42,58601	44,39351	56,16076	50,01085	52,93304	43,41954	50,53969	52,70364	60,86807	39,72536	40,9634	13,60225	13,597	12,24179	12,94464	53,38272	41,961	39,46038	43,94929	60,31478	45,41356	54,46805	43,95564	49,38908	46,03753	40,0143	36,83204	55,52837	28,74979	28,75601	53,46582	32,39045	47,15808	39,5803	51,71551	58,31994	51,38103	49,182	43,75919	46,11862	67,61452	51,47595	32,37836	64,48953	38,95109	33,68948	33,0734	57,50235	52,58076	44,92672	26,31252	48,83469	48,31303	36,59552	32,25948	28,68507	54,24631	64,33494	27,99106
12/8/2017 11:11:00 PM	7	42,81361	33,21266	31,17671	24,79091	16,14556	28,68611	14,91034	26,25802	33,35544	33,14103	25,81806	60,31921	53,04239	54,02464	33,19609	36,43243	37,37131	29,92485	29,33666	41,21829	23,22281	29,22311	23,70724	31,79521	55,57961	37,4339	37,36641	49,45395	49,34197	60,81089	39,55543	46,70479	14,30116	12,19358	7,897187	15,0306	37,82127	41,56119	47,54933	50,60649	63,36574	54,64371	43,3466	50,93805	55,56374	59,65421	47,68886	45,36465	14,84396	12,77554	11,44396	11,87756	54,30924	42,884	46,31811	46,4468	57,21506	38,40379	50,82449	43,35945	46,93158	53,53718	43,37872	40,77441	57,75489	29,78103	26,60056	57,07477	36,6208	50,24281	36,07883	50,43048	53,10137	47,87315	52,36834	45,09843	40,45714	68,1748	58,11726	32,36206	54,7056	39,9263	36,70121	33,64549	50,00871	64,8548	41,34809	26,95817	58,46645	50,2734	38,24858	29,27381	34,24776	51,86395	65,11115	31,05887
12/9/2017 12:11:00 AM	8	30,50336	30,63674	27,97939	23,75566	16,10335	29,28141	13,89927	24,23249	37,23399	51,30499	29,41755	55,56137	52,54089	57,10025	32,47085	36,83204	34,88375	32,4665	30,31319	34,46377	27,5965	29,18981	24,80072	21,91092	56,26313	44,12418	39,29025	52,32766	50,67038	68,28056	36,43906	49,75312	12,40896	12,1819	7,83861	21,85945	40,5732	43,62504	46,12387	49,49284	58,4844	55,23686	43,72127	49,81799	53,87641	61,81271	42,42147	51,9362	12,26632	11,3885	10,96665	10,46467	55,98675	43,16051	46,04084	51,82161	52,69058	40,8928	56,93793	43,84609	51,26693	48,94466	38,35268	37,94057	53,4167	31,13582	35,02625	64,27518	48,30039	48,6028	57,00368	54,37258	61,33013	49,98909	59,50749	49,36264	41,72559	70,18056	57,13342	34,68419	57,24678	46,19287	43,69618	34,52414	55,82256	53,96233	47,94016	28,76603	61,67274	51,92756	49,38778	29,48801	32,76712	56,5844	67,62109	28,67167
12/9/2017 1:11:00 AM	9	29,70256	34,03556	28,35054	23,09847	18,42189	26,63655	16,00678	20,63861	36,1399	36,53756	29,95938	55,22353	52,62725	65,5676	31,84461	39,16052	34,19154	30,08109	28,69053	32,79516	22,57073	26,72248	21,63814	20,09395	54,00289	38,88587	37,94803	56,02295	51,47401	66,75094	34,76569	51,52797	11,94138	11,35534	7,832049	14,55418	46,83625	44,3089	44,13047	52,08173	56,57328	59,75858	48,78192	52,08139	66,20973	64,01242	40,7923	42,50082	11,9523	12,54062	10,85461	12,94934	55,29993	44,46529	50,42033	47,38596	62,83018	41,75757	64,11243	50,41943	53,39633	50,09042	41,7271	39,7458	64,55985	31,12919	30,61872	58,96482	55,62079	49,69634	39,35608	51,4975	57,44005	53,1098	50,15618	52,16601	43,56308	71,12601	62,07871	34,00613	58,25921	43,96869	36,294	35,52159	59,70996	61,99464	48,25023	29,28852	62,75302	53,5083	42,63836	29,74152	38,69349	61,41253	71,61673	28,28022
12/9/2017 2:11:00 AM	10	28,33092	35,71279	26,95023	23,76472	16,02067	29,26041	14,12757	20,96499	42,49068	40,18202	30,06397	55,72916	48,29362	58,12045	39,76521	40,07397	36,94186	28,643	27,62344	33,20638	23,18952	27,72035	21,66494	28,21183	58,33603	41,79861	39,49485	57,02076	50,45805	64,35774	43,56308	51,84536	11,94428	10,70243	8,445928	13,15795	43,57834	46,78189	45,96513	51,59883	43,07375	61,45675	48,39675	53,6046	44,13496	66,57127	43,15629	47,17347	16,64988	11,46061	11,33206	10,44098	54,40359	48,81915	52,50111	55,99463	50,20054	47,23068	60,65167	47,30631	51,51055	52,43797	40,98407	39,74656	54,13026	33,25237	34,86013	63,82294	36,51332	51,4716	40,78277	54,79733	55,52899	50,73663	60,27962	49,2508	41,43229	70,04379	56,83977	37,96522	63,55679	43,91281	47,81851	35,40036	62,00908	58,23753	49,39621	28,77148	53,46416	50,71618	52,22411	34,22069	33,60846	59,04158	71,16186	31,67026
12/9/2017 3:11:00 AM	11	25,47462	23,7413	28,51044	23,01365	15,64538	28,83593	13,58256	24,46514	41,39748	38,64211	29,22759	55,32108	51,78403	58,55576	40,55095	43,54499	38,2072	29,01608	27,23675	33,14918	23,58981	30,86463	23,93505	25,44817	65,22954	50,30048	47,66917	56,48306	49,86599	71,87562	45,14686	54,0022	14,57877	10,35153	7,249186	16,26154	48,72382	45,92549	48,92897	52,38237	63,12424	60,90669	43,44372	58,22316	50,07993	67,76166	53,46251	45,47566	11,3838	11,09009	10,41107	10,93695	51,11089	45,43684	56,65824	51,39679	63,15084	43,84063	51,25443	48,57821	56,64346	52,13577	45,29986	41,59552	52,63021	31,35727	38,77369	73,77238	56,38049	52,31956	48,89644	62,33559	58,76533	57,88905	50,68227	56,09008	52,39514	75,52139	60,47117	38,59465	62,81789	44,23712	48,97284	36,02558	52,17397	58,61399	49,98086	30,99304	61,64222	55,36065	53,92007	33,68376	40,64738	60,47967	74,02526	31,55967
12/9/2017 4:11:00 AM	12	26,12145	35,09975	26,59227	22,02295	15,73145	33,36795	13,69626	20,21455	38,79676	38,88256	34,11824	56,81905	63,45021	61,68139	44,14367	44,24065	31,97081	28,02609	29,53194	31,4624	21,0483	26,48686	25,76751	19,45485	57,09204	40,52726	38,02546	58,54879	52,24386	71,32474	35,74512	54,4344	12,02683	10,12454	7,050591	14,2899	50,20661	49,08558	44,6013	59,21149	56,10529	58,16368	52,14848	53,25396	60,56649	71,35251	41,34443	51,05044	12,38699	11,11226	10,65104	9,879876	57,01349	47,13659	51,04388	55,11909	56,40473	51,69685	59,41673	55,27016	57,69175	55,81986	54,94073	44,97893	58,99715	34,07425	45,55006	67,75256	47,19379	52,29684	46,36404	54,4264	61,22099	53,31614	47,81243	53,14241	52,328	79,00386	71,68684	35,75617	62,75848	40,94993	38,86598	37,32573	65,60297	60,99041	42,5773	32,46042	60,31685	58,70717	40,26304	36,0541	43,62877	67,00894	80,78795	31,69195
12/9/2017 5:11:00 AM	13	41,06232	27,99797	26,00892	25,10507	15,32404	25,88528	13,83082	20,27306	41,48368	40,10397	33,91399	59,63853	58,57765	64,71569	41,78279	45,35167	34,3895	27,07028	26,45502	35,1548	19,66498	28,14524	24,12667	27,16622	61,1886	44,80141	47,06634	63,37098	49,50756	73,73639	41,61555	55,12185	13,46382	10,00539	6,958375	14,83808	46,65596	58,41975	46,84088	55,26815	69,64143	58,73018	57,85975	56,21705	57,108	66,90201	44,19389	56,39748	13,55175	14,85294	10,71238	9,181932	57,17099	50,27693	53,786	53,82336	66,19791	42,25319	67,22134	58,27669	54,30993	59,13262	41,82485	42,75116	56,91341	34,24776	33,31856	64,67603	40,76516	54,92526	36,24212	55,77938	68,55038	59,21869	51,86906	53,36767	45,40672	78,81576	68,90549	33,3352	67,96986	56,92923	56,25801	49,22828	65,86636	63,14503	50,32514	31,9534	67,68719	56,9295	42,57523	33,01517	44,72916	62,7359	76,52803	31,21512
12/9/2017 6:11:00 AM	14	25,59634	27,63912	26,682	21,0159	15,42212	25,95249	16,575	20,47151	51,69831	42,03318	36,75197	59,79126	56,36073	63,59852	51,39465	45,25378	32,00624	27,91238	27,39763	32,00092	23,43129	27,36219	23,42037	21,03372	67,09066	48,61495	41,50786	65,77075	58,22406	74,19706	37,19711	54,32616	11,39292	9,364086	6,604015	13,13674	46,74583	52,69667	46,86091	53,11042	56,56872	59,20108	51,38132	54,28755	63,80097	70,83921	51,15641	55,65795	12,3711	10,71977	9,846788	10,05478	53,39032	49,6375	48,54961	54,67665	67,83067	44,71617	59,87989	52,40805	61,97398	59,50515	56,73478	45,34752	70,20764	36,40825	40,02597	72,83606	51,60975	54,05698	46,85504	57,00707	66,81837	61,33524	58,34362	57,21763	49,44456	79,46687	68,78896	38,44102	66,90698	47,54027	51,43893	43,08756	63,50001	64,56413	45,33937	34,74035	64,6902	60,89392	45,79182	34,99821	53,9783	62,89076	78,99017	31,91126
12/9/2017 7:11:00 AM	15	24,85991	20,08379	26,89758	21,39182	14,70843	25,90165	14,37604	20,37902	45,97107	43,75504	34,77474	60,60277	59,36706	65,31734	41,66661	45,91526	33,35371	28,43895	26,63911	33,07589	21,69036	25,99359	21,03994	19,63044	67,33166	46,73891	49,05137	58,28741	51,62557	75,48174	46,19578	55,76163	10,95601	9,727633	6,619694	26,54164	48,21584	53,91281	47,47037	56,39251	65,60001	65,76965	58,77024	55,57651	64,27394	72,92944	42,40316	49,64025	10,47448	10,60711	10,20267	10,4405	59,52006	49,48297	54,08177	56,59834	62,14682	53,59085	68,93678	52,10896	58,59009	61,06653	49,43592	46,29684	62,12083	36,5024	36,47518	72,00169	43,93327	57,38292	52,97455	62,07221	67,79365	60,72522	58,50106	62,07138	50,63542	82,25112	71,91134	49,092	66,87085	44,26987	58,12044	41,69886	66,21188	70,79313	49,55225	34,40477	68,20168	60,29599	57,86749	36,10149	64,76729	67,65833	79,69151	35,76502
12/9/2017 8:11:00 AM	16	30,57561	31,90567	24,85764	21,3293	18,44793	23,57385	13,49455	17,97669	55,21158	45,95747	34,86786	61,86644	60,31533	74,61732	38,65592	46,44411	38,82274	26,30692	25,46709	31,59877	19,27422	25,48878	22,64914	19,86282	68,94598	49,52434	46,4861	62,7113	62,74384	78,50879	45,5312	57,84532	11,89683	10,43449	6,504961	12,59995	48,74468	51,23701	58,34582	57,03146	53,43951	63,22197	47,2764	60,02066	66,34879	76,8301	49,47143	56,19087	20,81109	10,59882	9,510321	8,860799	60,4396	47,8364	55,72496	57,88469	69,7244	51,65775	70,87926	54,13041	60,32383	64,69309	47,84587	47,57785	67,17638	36,11578	46,36031	70,73352	43,274	57,89029	53,9249	63,46631	69,22061	62,41801	55,56055	56,74713	64,76528	81,37137	65,76412	37,0816	67,65418	52,86293	43,57137	40,12116	62,96868	66,36308	53,69854	35,24916	60,09982	63,06035	48,94853	35,31216	46,01162	69,82426	78,73025	34,48449
12/9/2017 9:11:00 AM	17	29,69303	21,82699	24,27946	21,13761	14,48891	32,06455	13,01496	18,96897	56,31742	52,82908	36,75557	66,925	59,1847	70,33994	41,13271	58,33949	32,30521	25,99594	37,26203	30,02832	19,43593	25,61042	21,62108	27,42871	63,90701	51,90138	46,13644	72,54897	53,94342	82,43147	58,41339	61,34415	11,1868	9,185109	6,822571	11,61921	54,0462	51,9563	51,56119	56,68172	60,36853	63,78633	58,45504	62,04217	61,43464	77,42519	53,70345	65,96769	10,20198	10,96741	10,14713	8,981819	56,17864	50,42171	57,62641	58,59058	65,83099	52,92738	59,57898	50,02466	54,69302	64,64143	54,72453	49,35304	73,6361	41,19481	43,6754	69,58913	49,20556	57,26839	49,03653	62,98209	66,08263	66,70232	67,15379	56,11448	57,43901	84,77419	70,71555	50,98302	76,15474	43,99722	60,94814	42,19448	71,98305	65,19804	48,24478	38,21529	77,55982	67,87426	47,27232	41,25014	49,42667	65,83312	85,76591	36,16193
12/9/2017 10:11:00 AM	18	25,10527	21,05113	24,75996	21,13727	13,71104	30,84211	12,96046	17,37739	58,29879	48,05545	31,92453	64,9812	71,81117	74,62775	45,69097	50,77566	35,25351	27,04514	26,36141	30,23956	20,0954	33,38161	20,02576	18,74848	66,29939	58,13841	45,33909	62,70537	61,44853	80,13304	51,30996	60,01575	11,42877	9,502169	7,271842	12,63864	57,80656	52,76781	54,6091	60,57375	64,91904	65,46723	56,49184	63,4143	67,06614	80,21407	60,92147	70,81233	12,20905	10,02625	9,375484	8,28201	66,48528	51,202	54,66774	59,10982	65,92044	51,67503	65,57796	52,48383	65,71791	71,33247	59,80272	54,58223	69,06464	41,42759	38,38218	76,55179	47,47507	59,72025	55,13615	66,56913	68,61034	69,3317	61,77104	62,54594	65,28294	80,99241	76,44466	44,97915	73,70869	59,83174	54,20273	42,70461	69,33852	70,89129	53,94556	38,06069	75,23943	68,07638	62,70419	40,4644	60,26836	69,37907	83,20741	36,95858
12/9/2017 11:11:00 AM	19	23,91115	22,16201	26,64311	22,13687	13,70621	22,45593	13,22157	20,46122	53,18019	50,84176	45,17773	66,60976	58,99487	68,89969	56,20696	51,48914	31,52645	26,36411	24,74076	28,81949	20,1912	25,02514	23,73204	17,73424	75,21068	50,03544	43,47625	74,75063	56,50883	81,85151	44,14485	64,34142	11,06584	9,498922	6,265198	13,73425	49,46583	54,19057	57,39466	57,83143	74,60067	63,17508	52,34914	68,26958	71,9429	79,3721	59,41479	59,09151	10,39788	11,11357	9,338459	9,296807	62,65294	52,99632	54,99565	65,0554	74,46231	55,01886	74,70112	63,59887	68,36291	65,75085	62,27778	50,36327	71,73049	40,3829	39,7733	76,32101	67,14495	59,52841	48,78971	66,63379	76,50863	68,04591	59,04116	61,89123	60,8627	85,18623	72,0423	46,67047	74,36002	57,65218	65,07522	39,76038	70,26698	72,34707	49,88464	41,37724	73,47894	67,87211	45,34698	39,54997	59,88195	69,76334	86,11897	45,65304
12/9/2017 12:11:00 PM	20	26,92418	21,20731	25,14761	28,98769	15,27022	31,0798	13,5351	17,78197	61,63627	52,5554	50,39581	67,79323	65,50282	74,22387	42,44598	61,04153	37,25333	26,37047	24,40644	29,89128	18,60432	27,03498	25,54045	25,23721	68,05621	48,88262	47,11987	75,00214	59,9408	84,93673	56,60553	67,67988	11,85048	9,089923	6,590822	11,41516	52,95811	56,67675	53,44627	61,65195	70,30124	71,03227	65,49665	66,39983	60,7789	85,67785	54,30516	62,26211	24,74566	11,04291	10,59661	8,649358	65,52194	53,80838	51,03255	62,38485	73,31821	60,27562	73,65758	52,69563	66,35617	66,19509	60,64317	51,14867	70,16849	38,9229	47,00686	73,86777	55,05278	60,33924	56,75812	64,39268	71,53273	72,23621	59,64046	62,14377	70,60097	86,35335	79,1168	49,45595	76,49253	53,52032	63,19201	42,03823	76,34471	74,46321	68,34467	39,7543	77,82957	67,76498	51,64843	39,59977	52,38831	74,39828	89,44277	46,10336
12/9/2017 1:11:00 PM	21	24,23215	30,29122	30,4175	21,93026	14,4668	22,79171	12,62924	23,39605	60,6565	54,41231	45,5037	66,231	76,61459	74,30558	64,11562	60,38738	39,22504	27,45566	28,32152	29,7255	17,66378	25,89771	19,75077	30,25406	80,68896	59,30883	54,3978	72,1922	61,15834	84,57664	48,34722	63,53739	11,08194	10,63619	6,22382	11,4421	55,72738	55,6833	60,26421	61,48285	81,91962	66,58184	63,4105	59,57117	72,33788	84,91745	61,06937	70,18347	9,745593	13,1967	9,027411	9,155339	63,34073	56,95402	54,06527	63,37374	72,13273	58,11458	68,71498	54,76825	71,59946	72,32034	51,88061	50,60711	63,05703	40,33931	38,91226	76,56783	51,67606	63,48675	63,28422	69,76984	75,54163	71,94547	79,01905	62,96889	65,07896	86,45053	74,56365	51,57452	78,92414	60,88486	42,01115	39,77861	72,90811	72,09142	66,79576	42,12692	69,16307	71,0253	66,17913	44,73772	69,23816	76,37186	90,39271	39,31567
12/9/2017 2:11:00 PM	22	24,0511	20,9317	24,21378	21,58716	13,06076	29,10367	12,1053	24,09601	59,52704	63,63222	49,45424	67,58676	68,06878	69,6819	46,76724	57,70005	36,41191	26,71046	23,83987	28,87751	17,33173	24,30364	20,09166	17,60244	72,66232	56,16421	48,12528	69,69407	65,91519	86,75591	56,26479	65,62819	11,37862	8,966691	6,988769	12,49247	52,92717	56,61023	64,34676	61,50054	78,99301	74,73702	63,77155	73,4002	75,19707	86,65859	66,72406	66,79881	9,712023	10,16205	8,803329	7,804903	64,78062	54,72101	63,32346	63,67553	78,27013	58,7511	75,24197	59,50514	68,69585	68,1328	48,94203	56,26431	72,55228	38,144	45,83099	72,68554	62,07657	69,00697	63,23586	70,14941	77,79213	74,39938	66,70936	72,53835	67,43031	92,24573	72,11628	48,27779	75,18864	58,05461	57,07954	39,77349	68,46796	77,7759	59,54832	46,26664	81,48818	69,84451	63,04412	41,28329	67,58931	71,50407	92,8056	39,06852
12/9/2017 3:11:00 PM	23	24,18988	20,67694	25,39698	27,51824	15,05588	22,41193	11,68553	17,68817	58,69467	62,19593	48,74364	71,54634	67,87122	76,66411	47,96412	56,68753	32,61777	25,70099	24,26641	30,32417	16,58951	23,60038	20,95526	19,84037	81,22714	60,28846	57,76359	71,05589	69,44581	89,28873	60,39256	66,54295	11,58709	7,749711	6,515735	15,4501	58,26281	58,92332	63,33299	61,68608	71,38089	72,14945	75,62217	76,48141	76,45744	88,11243	57,63001	72,827	9,601086	14,2452	9,222481	7,736518	67,58302	55,60579	60,16826	64,79099	78,05537	57,72678	77,59671	60,47842	73,46251	73,26495	69,00282	54,55861	78,52605	39,86689	36,35811	66,62149	55,97819	64,23319	52,92717	75,6038	77,63601	82,9968	67,5498	66,30147	62,29691	90,88528	80,84328	44,832	80,0929	65,42027	53,89513	39,72708	72,69328	77,67752	66,25283	44,55826	80,72019	72,21271	57,52459	42,35577	54,39793	74,70621	92,87771	42,46036
12/9/2017 4:11:00 PM	24	22,68734	25,39456	0	1,763718	13,54125	23,62325	12,02061	20,49258	63,19539	59,16744	49,57449	76,17824	74,64758	80,06886	54,13766	56,93026	31,88488	26,70258	24,10422	33,05171	16,13333	27,53896	19,06581	23,0084	82,93166	68,38984	58,64397	76,75418	68,22752	85,08572	66,34732	74,8678	13,33043	8,875095	5,761425	16,39914	61,57853	57,56763	56,74389	65,06113	74,63245	65,69608	67,50049	79,26205	76,59704	87,32615	59,77516	64,55273	8,844704	9,563509	8,855549	7,398113	68,42949	56,58958	58,38128	69,47116	79,37327	65,36314	77,42492	65,41135	68,82937	73,58981	69,22028	51,19474	73,52516	41,51236	38,88208	77,22867	67,20794	68,13861	54,04564	69,65532	84,36098	76,17374	82,73638	74,97148	65,94592	92,11823	81,54544	53,27635	80,81641	53,54719	51,39748	52,71434	67,93518	80,8658	56,56298	44,41444	86,3856	74,21709	69,03432	44,18829	67,65943	84,13731	92,888	41,00099
12/9/2017 5:11:00 PM	25	24,14056	31,60263	27,3164	20,24453	13,29583	20,00498	11,0818	17,74853	65,78884	62,91687	53,82087	70,38524	75,91464	84,9185	61,16829	58,90985	30,15735	25,04262	23,54657	30,34055	17,47797	40,08089	21,82126	24,01028	85,46087	63,86032	54,26669	77,53536	72,94741	92,27474	53,71513	77,61439	12,66523	8,090877	6,449216	11,81656	63,26495	63,78545	61,82305	64,80313	77,24283	71,84599	58,72174	72,50077	76,37517	91,02496	58,20486	69,47446	11,12166	10,62438	8,362553	8,923175	71,99492	57,75275	63,45947	66,78306	81,12753	57,09156	79,51274	62,16021	77,17914	77,71677	66,49371	53,21736	78,45408	40,09229	44,27912	80,41674	57,2621	72,98132	65,12378	74,91587	87,23248	84,25039	75,66755	76,19951	71,25021	92,76582	74,9093	51,60174	80,69152	63,28789	56,89607	47,47824	75,83182	81,41696	60,73788	47,26252	83,77777	73,20396	71,02598	45,62762	66,27576	79,45098	92,14999	45,04614
12/9/2017 6:11:00 PM	26	22,51471	22,47783	30,50294	24,38543	14,92402	19,75989	10,92064	17,03028	68,08909	59,2837	44,70249	77,83537	80,0009	81,61542	66,49847	60,04421	33,98549	25,74961	24,40961	29,17703	17,5268	24,82793	20,42282	16,78741	79,15493	61,87452	62,17382	79,37418	65,06659	90,79272	64,99227	74,53388	11,24579	8,247956	6,936962	12,5918	60,84867	65,09235	63,23297	70,18616	83,9622	73,42902	70,92293	75,44699	77,21444	90,66921	66,51344	75,72026	9,92906	9,152022	8,149313	8,279109	72,75593	61,42249	62,97497	68,36821	83,90694	63,89575	81,6025	60,04262	68,61758	77,71276	70,08027	53,95488	82,85298	40,52353	45,13573	76,33289	58,12507	71,15675	68,30668	72,27151	85,23507	80,48036	80,60843	77,72989	64,11714	93,70995	83,27248	59,72647	82,05833	59,67286	58,46078	46,2538	82,17128	79,40332	69,76936	49,31276	84,45251	75,51814	68,6104	49,68654	68,47198	84,93024	92,32351	46,70922
12/9/2017 7:11:00 PM	27	24,94156	19,88872	25,08558	20,17911	12,27944	19,45299	11,07759	16,96383	72,2898	65,22651	54,08826	75,9846	72,5161	75,82436	57,27143	66,13065	28,94583	26,96535	26,03027	29,90502	17,75779	29,482	19,64481	16,50434	86,53764	63,6271	68,23946	77,48874	74,23057	92,66454	62,41862	71,8241	11,3168	8,155049	7,310938	10,52139	63,61848	61,28835	67,93041	67,55132	83,72672	73,45188	73,36622	80,97293	84,34412	91,38615	73,35475	64,4994	9,083085	9,535948	8,228751	7,815057	74,99281	60,19031	64,6386	71,38526	82,81381	62,89235	76,4363	67,16484	74,92961	74,94274	65,21413	59,14118	76,05121	43,56501	43,03755	74,39773	73,33678	75,23396	59,82034	77,82079	80,6498	80,3614	88,53794	71,67772	75,25475	92,92841	87,70433	60,43104	77,08652	52,04789	63,73722	49,25183	81,11523	81,85842	66,96136	48,19263	88,16983	77,30949	66,40128	46,227	69,56317	85,58625	92,73721	52,40848
12/9/2017 8:11:00 PM	28	25,87098	33,92075	27,75192	19,78269	11,97668	19,91428	10,47248	23,11685	67,8708	66,31762	53,66428	81,47208	80,81655	88,27538	59,36139	64,37556	35,06831	25,09774	24,26227	28,72714	17,5449	23,10987	19,80769	16,73512	83,37126	77,56928	53,60722	87,17195	74,36885	95,09788	60,75563	76,9753	10,95207	8,718019	6,078484	12,44653	63,73758	63,0111	66,15317	69,41071	84,89853	75,85419	75,21296	83,46969	80,50308	90,78892	68,94134	73,10185	9,459064	9,113963	8,339757	6,825819	76,17657	61,35183	65,28011	70,54294	86,11171	61,46973	68,21819	68,68279	77,55595	80,52049	51,69547	60,18871	82,34811	42,10433	46,47526	79,83401	69,54086	70,93958	64,8682	74,69586	85,23175	75,95076	86,78347	75,15867	64,87463	94,07155	88,20348	56,75757	80,51027	54,1266	51,2212	46,61217	82,15987	85,82671	73,96082	53,67257	90,68876	80,83651	69,04081	50,81365	69,09117	85,88508	96,25518	54,13945
12/9/2017 9:11:00 PM	29	26,28454	20,03081	25,06348	20,28183	15,00843	29,45913	10,73932	15,38979	70,23597	63,52806	59,62644	79,3127	86,42808	87,19585	54,70262	69,69184	31,03172	25,51952	23,83952	28,14455	16,69934	29,67894	17,42015	13,75684	87,27149	68,30045	58,71457	83,97498	83,60522	90,84599	63,73267	74,57512	13,39647	8,022008	6,0684	14,73703	65,38193	65,73372	66,46918	73,74351	79,24997	77,08147	68,8208	79,22903	79,80832	92,7142	67,22632	74,71596	9,061188	8,198843	8,617167	7,362193	72,62509	63,97927	68,08369	72,22253	74,88548	64,69855	75,9938	67,34175	73,38866	80,23389	74,55094	70,08428	81,7419	46,92114	38,13391	79,26966	65,428	76,32336	64,02368	69,96422	88,84015	78,27946	86,94733	74,91241	80,21151	93,35835	73,92173	57,4674	81,10528	57,66378	64,72667	48,94521	79,59521	91,21152	66,39107	52,56839	80,88618	79,5937	77,08244	53,47343	65,82429	82,81327	89,60275	51,41026
12/9/2017 10:11:00 PM	30	23,57296	21,53294	23,41705	21,55021	11,99319	19,84534	15,32645	24,68882	65,00884	68,28511	50,79742	82,93056	88,29845	87,9436	61,37538	66,88095	29,73717	25,96831	31,75011	29,73344	14,7887	22,37967	17,23779	17,34575	82,06496	66,93296	54,50293	77,29691	79,57995	93,99908	66,05438	75,1968	17,41082	15,90503	6,390017	9,798922	66,56728	64,00372	67,16146	74,35691	88,48571	75,19542	84,28514	80,89675	77,81892	91,82962	70,33749	75,24882	11,85013	8,54678	10,20329	8,01158	75,73981	65,3083	69,68626	72,83198	86,85974	68,25417	84,89708	77,60907	82,5802	85,3232	76,78043	63,86584	71,08643	52,86058	45,9067	77,55678	75,75494	75,9605	70,9607	76,54504	85,71818	83,51529	87,52791	78,00847	83,90073	94,81012	86,4437	63,34922	84,57526	60,83797	60,4224	50,06327	81,31749	89,09179	75,97845	52,99045	89,33646	85,13898	67,49972	58,452	71,44818	87,24408	93,96684	53,57503
12/9/2017 11:11:00 PM	31	24,53816	30,27644	22,50325	19,91794	12,26839	19,50113	10,84957	14,78946	67,64623	72,10461	59,67583	83,03962	88,11298	94,36906	67,96198	70,41929	29,77067	26,77961	23,20831	28,73536	15,45121	22,56645	16,98538	14,38142	89,41064	77,29513	59,23353	85,15335	83,68348	96,14784	63,46645	80,73207	16,1153	9,519368	5,972245	11,2547	67,23793	68,08743	69,47633	74,43282	83,92989	81,6219	68,89182	84,41023	85,59074	91,64188	70,11922	82,80061	9,192848	8,037274	7,913144	7,031802	72,91916	66,04443	69,98943	73,36207	89,94267	65,80039	82,30438	79,49603	80,97121	78,50417	75,04566	69,87926	82,87674	49,37092	42,28663	78,86771	71,17071	80,43892	79,95393	81,40432	93,11927	84,45603	88,3937	80,21365	80,86926	95,52988	87,4558	56,55207	81,65209	58,09813	54,34309	50,93385	86,23591	89,7972	69,90005	53,91199	92,89325	82,46312	77,55568	67,75441	75,92887	87,10572	96,83024	60,54142
12/10/2017 12:11:00 AM	32	24,18	21,47228	21,97454	24,91869	11,2891	17,50601	10,32742	16,3809	75,22698	69,63783	53,10373	79,83885	86,88116	83,73059	61,09119	70,81758	35,10244	25,12689	23,37989	28,61993	15,59337	20,49065	16,34747	15,55786	84,68398	77,27489	55,69622	85,0679	85,6994	92,01943	68,65205	80,79058	10,71431	9,844303	5,734762	15,18989	66,53957	68,80878	67,62738	76,57957	79,84499	78,84982	73,59797	82,17984	87,27419	93,95902	82,65466	83,22965	8,952464	7,852978	7,938838	8,042732	76,98262	65,61278	72,00908	73,44662	79,17033	69,00144	78,37975	70,33807	85,76053	81,20751	67,98029	73,17625	59,80997	46,24399	59,51834	80,94835	72,81112	75,75224	64,20258	79,38274	92,74004	87,33195	89,92498	80,94206	85,29634	95,06272	85,20336	65,16164	82,29457	59,92816	57,1828	56,40576	85,93274	89,83401	79,70525	53,52585	92,88344	82,51341	81,11951	58,85651	73,55687	91,14521	93,93658	59,78365
12/10/2017 1:11:00 AM	33	23,20921	31,09506	26,0653	19,73965	11,49377	20,25676	9,914001	13,78164	78,33092	74,60813	56,98656	80,24771	89,85957	93,10152	74,28306	66,13036	28,75277	27,75399	23,7145	29,15879	14,56227	20,84031	16,1649	20,21745	84,71223	73,98514	59,49091	87,09129	86,9197	95,10679	76,97144	77,87868	16,39264	7,459521	6,350644	9,187044	65,58176	68,04826	76,29552	76,74894	88,19622	79,37549	78,05157	91,46152	91,28807	92,73272	82,99368	86,52078	8,642863	8,56239	7,832325	7,400323	78,24947	66,14604	73,18965	73,77584	90,02598	69,97086	83,65613	69,18332	85,28895	82,95432	70,797	68,23781	69,72446	45,63253	48,29037	82,06669	78,76133	81,34208	76,07088	82,06765	92,01992	88,30612	88,88173	79,07715	87,88186	96,21629	86,52099	65,37867	81,95016	66,73927	74,72314	52,03159	85,78167	90,11066	81,29676	55,17076	92,59097	86,40321	70,50923	61,64138	66,44245	93,87469	94,76514	49,74731
12/10/2017 2:11:00 AM	34	22,91819	41,7794	23,01172	19,51447	10,86462	18,07637	9,724457	15,65111	70,93992	72,27316	67,13549	82,24277	80,46923	94,956	59,29212	77,88048	28,61067	25,82905	25,86953	29,79374	14,38626	23,68065	17,11207	17,45393	90,79969	81,353	74,64115	84,59322	82,67442	96,4108	79,78338	79,60137	10,91802	7,818233	6,275006	11,8004	65,8819	69,68225	76,81781	75,52415	91,04913	81,98594	81,96549	90,79189	90,88521	95,26353	82,8447	79,24915	9,027963	7,566037	7,92758	6,173048	79,82012	68,23822	68,93291	76,05354	85,82829	74,0804	87,45219	76,50455	84,14532	83,33465	73,89989	73,40649	82,75179	51,15102	47,27924	77,07719	77,44025	77,59886	75,34656	81,2967	92,38506	85,82429	85,07854	86,21671	85,69774	94,82172	88,25771	58,66027	85,22747	63,91999	71,82388	48,81963	72,84994	91,57252	76,57583	58,42148	90,6878	89,81157	81,91382	66,15709	80,15452	92,49295	94,64405	55,126
12/10/2017 3:11:00 AM	35	25,36479	20,17759	22,7734	20,11543	10,09229	18,74924	9,696479	23,61876	80,89205	74,96367	63,50008	81,40411	94,38226	94,23726	58,63298	68,9191	29,79741	25,45977	25,54556	29,14484	14,71548	25,39698	18,25949	14,11831	91,64988	73,9736	72,71801	86,56934	88,08155	93,68818	73,86798	75,97723	10,65981	8,200778	5,763083	9,700417	71,87003	73,81362	71,36993	78,07327	90,7168	78,30633	81,93074	93,26315	89,34295	95,55579	83,45691	74,49132	8,548781	7,701702	7,759519	7,711304	80,48719	69,54575	72,6584	79,02527	93,15043	68,10442	87,01619	74,52262	87,91045	83,42783	80,7903	72,7093	78,2519	49,21502	63,93865	87,46609	84,4905	78,57005	86,45115	82,17521	94,38474	91,13493	79,8912	84,54285	87,29477	96,64339	92,11055	68,64466	85,68758	73,04273	71,51477	49,60109	85,21856	91,25291	83,57427	58,35606	95,3632	88,81831	85,14872	63,60439	80,26712	93,20892	94,42357	54,80535
12/10/2017 4:11:00 AM	36	23,02615	19,91504	22,06703	19,25177	19,7085	15,5055	9,090133	15,70699	77,28048	76,7966	53,04557	87,62075	84,30025	92,50401	73,3886	75,93565	28,46506	25,67564	28,33651	29,0339	16,90132	18,7509	23,43639	13,37036	90,74802	80,59385	70,90475	92,17507	87,16332	97,23875	81,04927	84,77986	10,24039	7,512711	5,898403	16,63565	73,94535	71,78182	78,23048	80,65105	93,01545	78,93865	82,82528	87,90555	91,28337	95,05381	80,23196	84,21819	8,706276	8,830613	7,663295	6,791279	82,80656	69,53574	75,59743	81,13637	94,15292	71,46822	81,3559	82,65598	84,86102	90,3185	76,99196	79,55943	84,52648	44,20597	49,89894	85,82048	82,17148	80,2569	78,13951	85,02798	93,80284	90,48326	81,01514	86,80572	84,00758	95,94952	85,14472	70,09553	85,78905	66,74976	62,10986	53,82896	90,15494	94,17434	84,40077	59,22324	93,17287	88,33231	85,43987	70,59418	82,8862	88,77315	96,42828	52,55249
12/10/2017 5:11:00 AM	37	22,88952	20,04248	22,49344	30,22567	9,339081	15,18906	9,921184	13,13225	76,33131	79,42239	64,21944	89,25674	89,47578	92,45138	76,25753	74,91456	31,33801	24,77433	23,93595	27,02766	18,0028	18,37001	33,19207	19,65476	91,20531	80,85759	78,35648	90,11591	90,8571	96,11441	85,20944	83,13882	11,74604	7,648237	6,03545	9,159898	72,64452	74,79733	72,84745	81,49653	86,8348	82,01336	83,77991	91,7142	92,44018	95,51731	78,6785	84,42377	8,616821	9,740897	8,194698	6,554004	81,15661	70,44617	76,77919	78,12189	92,78397	75,43787	76,97558	80,68033	89,8682	84,22089	74,22324	74,64647	83,70931	46,27757	61,77995	83,57655	86,70058	83,69571	87,2179	81,57059	96,2605	92,36759	94,99835	81,76497	86,23895	97,33719	96,74921	61,5223	87,24836	71,17181	76,10722	50,70222	92,28469	92,36607	83,84796	67,62261	94,12405	90,07529	67,77084	75,93419	81,27598	95,57969	98,54388	52,92951
12/10/2017 6:11:00 AM	38	24,94467	20,33212	21,9295	19,08067	9,900739	26,21733	9,580778	14,91449	82,04403	79,40706	62,50215	84,89853	95,63854	94,593	74,97859	82,55609	29,33031	26,90056	23,81293	28,22025	13,834	21,31548	15,21117	12,05709	92,72263	80,52808	80,27513	90,82877	92,37228	97,0834	82,75247	86,06826	11,48665	8,412494	5,542524	9,511217	76,19336	74,67285	74,48946	82,27744	94,96643	83,38514	81,55373	92,2076	94,17379	96,0349	84,33936	87,38921	12,83599	8,144341	7,665231	6,497016	81,67993	73,60917	77,44495	84,39255	87,35418	76,20282	85,58881	83,11637	91,05244	88,26295	67,8275	80,91291	81,63191	46,63966	48,89272	84,23961	88,19028	87,59912	81,58171	82,88841	96,00865	91,71275	91,44031	87,34583	88,40469	97,0479	92,78791	71,80157	88,72257	62,15358	70,994	58,25349	89,4628	94,38674	85,52705	70,34415	93,92179	92,23462	80,18449	71,90215	86,04105	94,05207	98,11244	60,13208
12/10/2017 7:11:00 AM	39	21,74853	20,28114	21,73844	25,58867	9,437513	16,84108	9,14622	12,23972	78,64224	76,77525	65,27859	87,17818	89,80363	93,64536	71,81595	77,12795	30,21158	26,04706	22,98899	27,53847	13,0428	20,67301	22,61059	18,90038	89,31857	85,32528	71,95886	94,67479	90,9958	97,54269	72,94341	76,19336	17,49351	7,004448	5,802664	13,44952	76,14459	74,42149	81,0271	83,4364	91,41959	84,58837	68,17764	91,9896	96,16656	97,56881	85,60117	87,37028	9,944116	10,86179	7,618052	7,530532	83,42389	73,52405	79,39523	80,91734	95,69995	77,32959	90,32549	78,11623	91,25229	90,46122	82,56894	75,43739	72,4424	51,13285	61,45253	83,15236	91,04844	86,28082	84,92056	81,93414	94,85799	94,55578	90,93453	88,6774	90,51503	95,58818	95,13663	68,62048	89,12198	65,82049	67,29202	59,53471	91,81995	93,37285	86,48748	63,0779	95,2951	91,08567	73,75359	69,4034	88,25162	94,47703	97,16865	55,96071
12/10/2017 8:11:00 AM	40	23,18192	20,00622	25,36079	19,87242	9,254255	24,20003	9,440138	13,30011	86,36909	80,81441	69,58015	90,82173	96,22921	91,50828	80,57465	83,45443	29,77335	24,64184	23,47211	27,39874	16,70134	18,06449	15,79244	12,2047	91,37766	80,15301	70,31568	91,83701	90,25958	97,82549	82,35508	79,74545	9,999034	7,527838	6,004849	9,267795	76,39899	76,15516	75,92059	83,45373	87,90078	86,17133	86,94553	90,43677	96,37261	96,61646	87,03208	85,13871	10,40969	8,417261	7,53958	6,497154	84,93665	75,2149	79,59653	81,50931	90,98662	82,84601	88,08231	84,77695	92,46242	91,40189	84,80099	80,93867	76,27957	45,74582	60,6018	83,79836	90,65754	86,35113	83,81155	85,03709	96,24841	93,75953	90,00104	91,91064	89,15037	97,30637	92,45898	72,045	86,88412	72,71386	79,54645	55,72903	90,67653	93,63686	82,70876	69,60537	95,48208	91,9963	85,46399	67,88213	85,86429	96,24165	96,97558	61,5281
12/10/2017 9:11:00 AM	41	21,8902	19,85473	22,04431	19,0301	8,433631	21,87175	9,347163	12,41635	87,42567	84,62139	72,28787	92,81927	87,29816	95,67632	74,02009	74,76065	32,58054	24,59322	23,19325	26,68725	14,77329	19,59397	16,20033	20,77269	86,3465	87,5134	84,07529	94,97825	89,91159	98,10442	81,47139	89,5517	12,38568	6,862566	5,971762	8,892435	76,78416	77,0242	77,87107	84,19036	92,14868	84,66	79,35069	92,39978	97,14592	96,36646	88,21626	89,37846	8,983617	7,98139	7,466913	5,884795	83,05274	77,40073	76,54552	83,22703	94,46735	80,902	89,13544	86,99319	90,6478	92,2141	85,04366	81,47298	79,70663	54,34475	51,0461	84,16563	91,56727	86,75909	88,79863	87,98775	92,76228	92,04314	84,07549	92,14137	92,89726	97,85042	96,42276	69,69365	86,94436	71,01881	72,04542	57,82142	92,38319	92,83903	88,55493	71,77878	96,60181	90,50923	91,18549	74,62277	85,11169	95,33482	94,24831	67,10212
12/10/2017 10:11:00 AM	42	23,2032	21,50316	0	0,9363257	13,12562	15,2046	9,400696	19,65932	88,12631	83,73549	64,0091	90,98412	89,10443	96,02737	71,63123	77,11926	32,49136	25,58356	24,99227	27,20919	12,90258	18,75	20,92362	22,78073	93,85383	90,50253	82,23683	91,76123	94,20445	98,13618	90,06949	87,3673	13,5465	7,329038	5,665063	19,18366	74,46825	78,62794	81,42241	84,8519	94,16067	89,57339	87,91992	94,46922	97,5965	96,64643	88,66691	82,22301	11,82458	7,57937	7,836056	7,916874	84,26572	79,21474	77,48474	84,4409	94,4398	72,9968	92,64444	80,31451	86,14472	93,60163	86,87984	84,98342	77,86708	50,44651	52,60279	86,72655	92,18086	87,81927	84,16515	86,31555	96,80136	93,49221	93,0323	90,53202	92,61578	96,89359	95,74775	78,65392	91,942	68,94894	74,39745	57,2936	89,20832	94,07652	90,51399	70,66776	97,43286	95,0697	77,33485	72,52328	87,90279	90,93784	97,75883	72,47402
12/10/2017 11:11:00 AM	43	24,21806	34,82331	24,48539	18,93208	11,1124	16,27141	9,354208	20,0784	82,13445	85,45266	56,55676	91,76441	92,20539	93,75227	74,66636	88,3196	28,37768	24,63051	26,33399	27,73051	12,68658	18,03658	13,54471	12,89788	95,19742	88,77418	81,49584	94,849	94,63148	98,39454	90,65968	82,32296	10,01471	7,063232	5,824285	23,23483	79,44608	80,80805	81,77615	81,81594	96,45406	86,55435	90,27396	94,08716	93,17764	96,80219	89,77095	86,54938	8,846224	10,72993	7,599677	6,468695	87,58994	77,28856	83,1576	86,61672	92,23662	86,29283	92,42616	80,49368	90,84702	94,86758	85,82677	82,93443	83,77466	46,69589	57,96779	80,99705	91,2422	89,30676	84,27339	86,51781	96,16925	93,20078	91,00471	91,17783	88,69364	98,38162	92,71393	76,19785	88,90846	75,14313	79,50404	57,72879	92,90741	95,69629	91,12484	73,13847	96,66211	94,22732	87,17527	76,8428	83,10573	97,03166	96,28751	69,94081
12/10/2017 12:11:00 PM	44	21,73174	22,08506	22,14806	18,54526	8,705515	13,78005	8,744543	12,42961	92,62186	82,43279	59,07376	89,97112	92,48702	96,59994	79,82959	82,14889	28,79379	25,44927	22,36889	27,75427	12,44875	17,81734	13,72707	16,9036	94,77357	91,63516	79,5347	95,86387	95,87637	99,35802	87,25831	91,21947	12,2639	7,38803	5,540382	9,891205	79,16798	80,55357	85,24875	85,53873	96,73187	86,32958	79,55183	90,06721	96,09341	98,35938	84,09178	89,3942	8,432112	8,330019	7,737207	6,026332	91,13989	78,71754	81,09976	86,57915	90,38696	81,10266	94,13137	82,29401	96,59296	94,04129	89,08406	81,53142	89,4581	54,29439	58,40276	82,754	95,16171	85,01521	86,22113	89,35041	98,16071	93,15173	96,6369	91,58543	95,04856	97,90569	93,99052	74,27946	89,90047	63,46223	77,07884	59,71817	94,96436	94,80438	90,24363	78,84954	97,80123	93,48779	83,61074	81,36695	86,0608	96,50248	96,74306	71,10405
12/10/2017 1:11:00 PM	45	22,46719	20,88107	24,84133	18,65619	8,520253	14,18359	9,033558	12,1685	86,78886	85,14417	72,16368	90,85199	92,43756	95,99918	58,57559	88,94245	28,52633	24,75588	28,95971	31,14535	20,5819	23,38038	15,95795	12,58186	95,13408	84,76225	86,81566	94,05608	92,11137	98,30122	87,23032	91,47105	10,25303	7,07235	5,403612	9,193398	80,76475	82,31101	83,64702	85,47669	96,46027	93,32629	90,14106	94,64294	95,87368	95,29683	90,31243	92,51879	8,267367	10,12772	7,333251	5,936878	89,49859	79,07127	85,29226	87,37041	94,07819	84,66851	94,26766	90,96665	95,31071	94,23858	87,40468	86,20607	74,94743	56,12746	49,58838	81,17492	87,16982	90,35484	91,92896	90,50736	96,85815	93,01634	97,14191	93,25009	94,93556	98,22923	91,16338	76,33607	88,05144	68,33672	76,42166	57,88427	92,68506	95,4206	94,65662	80,00325	97,80063	95,13573	79,82034	77,38332	90,3652	97,19448	97,45157	70,46909
12/10/2017 2:11:00 PM	46	22,2887	19,34529	21,4354	18,88919	11,72289	14,77129	8,570127	20,21835	90,23818	88,66448	73,72811	92,78881	98,47764	96,59276	82,04272	85,96886	38,7337	28,30881	23,51383	27,59512	12,11642	20,88818	22,76215	10,9996	95,95007	86,63917	82,49233	94,13945	93,80623	98,81639	92,26984	90,53396	10,1081	7,331869	5,666584	8,946728	80,60552	82,19752	85,277	84,30794	93,57925	88,50728	88,37914	95,40797	97,97746	98,14392	90,15045	92,12733	10,79534	7,768913	7,248218	8,033611	90,62866	79,22518	86,51989	87,74287	96,25146	88,37146	90,39795	86,33069	94,34226	93,11449	83,63885	88,31255	71,37593	53,37388	49,80797	83,6955	91,34305	91,76062	83,46947	88,88173	97,92192	89,11424	92,49427	90,07398	96,28689	98,31413	96,90269	75,83733	90,79555	72,12299	76,80406	62,7062	96,80434	95,82021	93,71891	78,44696	98,33694	93,47943	94,81157	82,82252	93,23172	96,28585	97,35072	72,2237
12/10/2017 3:11:00 PM	47	22,66427	18,8054	20,62459	18,81735	8,007848	14,66284	8,539527	19,42495	89,72598	87,93076	67,99604	94,5001	90,30573	97,39231	75,28563	86,1399	27,99866	24,33231	24,09103	28,89761	11,71232	16,21311	14,85957	15,03122	98,4259	88,85589	88,22019	96,01688	96,68767	97,66537	94,43344	92,20595	11,83038	7,376216	5,407135	11,30568	84,59625	83,93582	86,25877	86,58054	95,83071	87,04852	94,08128	93,35033	98,61779	98,1442	91,5319	92,90064	8,551614	7,771399	7,502071	5,965475	88,82578	81,53246	86,99409	90,57671	89,78587	88,74281	93,16859	87,7607	93,19733	94,69013	88,3933	91,41399	71,80848	49,86862	50,8522	82,03698	94,32249	92,21155	92,83503	89,453	97,81831	93,27559	82,82748	92,71214	90,06721	98,65329	97,34879	75,04	91,35811	73,1442	79,11196	65,50585	96,00465	96,21574	94,72619	84,18297	96,86243	94,49271	90,71114	81,99167	92,85506	96,59124	98,57219	73,81307
12/10/2017 4:11:00 PM	48	22,72367	18,2655	21,67081	21,81995	7,876395	13,79559	8,536693	11,37703	89,06326	87,54241	64,94903	94,88941	98,44447	95,27209	78,7567	88,75291	34,44891	25,69525	23,6066	27,15365	10,95007	16,71806	14,18615	16,88958	97,34444	89,58319	84,6263	96,85373	94,56448	97,05598	95,14085	94,48186	16,52644	7,506425	5,663476	8,503814	83,26999	84,86593	87,63863	87,30507	95,59515	88,11712	86,15896	96,67303	96,88461	98,38991	93,00356	95,7289	8,767339	8,076234	7,164153	7,388373	92,64632	82,31785	80,19308	90,09727	96,96059	78,30631	92,71055	88,28194	93,12617	95,87879	91,03642	90,83292	83,12369	52,63103	59,59148	82,72505	90,21449	92,00417	88,64301	88,90674	98,53704	91,67067	95,50785	91,08346	97,68844	98,76796	95,88079	78,20506	90,49286	69,35462	70,46046	60,46364	94,10388	91,35154	94,86551	81,73927	96,88004	95,11978	88,7509	85,01513	87,46097	97,74618	97,03719	73,85292
12/10/2017 5:11:00 PM	49	22,39334	18,99294	22,04355	18,85113	8,124517	13,52087	8,169485	11,81242	93,67603	93,43246	75,7684	94,11818	97,15282	93,63319	75,83208	85,81599	32,54663	23,53117	24,9131	31,08228	10,62486	15,34545	20,71328	12,04071	97,43742	92,33733	87,31329	96,47463	95,38413	98,53933	95,14126	91,3896	12,02483	7,577986	5,291432	8,698056	85,97839	85,77579	87,56507	88,52785	98,08293	93,95502	94,94508	96,8987	98,45097	97,01606	91,26037	92,84566	11,20247	10,57485	7,221417	6,068607	92,49849	82,90444	89,69559	90,16689	97,88738	88,36552	91,09016	85,89156	93,44241	96,32053	84,77171	88,35876	80,79935	54,08323	58,53469	85,44051	95,63716	93,45885	88,08618	93,36311	95,60145	95,14058	93,78419	94,95647	98,06338	98,67249	92,79012	77,71842	88,80194	70,79714	79,52738	64,00081	95,84267	94,74028	93,90397	84,19913	98,15933	94,2716	95,41688	85,42102	94,59715	97,05522	98,89555	80,45646
12/10/2017 6:11:00 PM	50	25,20606	19,17952	20,30912	22,72809	8,453318	27,86748	8,113742	11,10204	91,69934	88,22081	72,27136	95,83154	98,70573	96,85359	72,00183	83,63167	30,08689	24,55695	24,60226	27,1026	10,29164	13,46271	12,5087	9,985426	99,02721	95,87009	88,77467	93,77425	93,89803	98,90977	94,30025	93,30425	11,51981	13,63893	5,371423	9,574493	84,99358	84,99454	90,19769	90,29461	97,11531	90,20654	89,52034	96,09037	98,96966	98,57925	93,01959	93,29459	7,988298	9,699796	6,922042	5,958154	94,3567	83,88422	90,23983	90,28833	95,16013	87,70979	92,43521	93,08964	96,62128	97,3997	88,17259	90,12309	82,29202	52,53944	46,41496	82,21603	93,59776	91,58398	90,8084	89,16481	98,73487	94,12516	96,53777	93,23753	96,20427	98,28188	95,94109	75,5276	92,83772	79,93604	75,14424	61,75654	94,26566	95,99925	95,48927	85,28902	97,70205	97,21997	94,28735	85,79596	90,48595	98,76768	97,74875	81,23543
12/10/2017 7:11:00 PM	51	30,20861	19,99454	21,9295	18,11174	8,232759	13,61171	8,499322	10,54805	94,45306	93,16092	69,21896	93,53698	89,46397	92,41773	70,08628	92,6425	28,62339	25,27734	24,47502	32,61536	18,15084	21,61313	14,18587	9,615801	96,99106	94,01388	86,39983	94,57056	93,67982	98,57621	94,3082	94,44056	11,50226	8,318414	5,839067	13,69246	87,63802	87,67809	88,48599	90,76495	97,0117	92,50242	94,3167	97,15317	98,86364	98,57834	84,96822	96,62701	9,031345	8,074781	6,939931	7,252016	94,02085	85,94068	91,24426	91,03635	98,00571	92,81063	89,69331	93,84001	93,1069	97,98077	89,40118	87,9758	82,46975	58,4167	62,37421	90,42869	96,02544	93,60902	91,07684	93,69198	96,8444	92,92483	97,77264	91,78181	97,68844	99,24203	98,60812	79,98612	92,44398	78,48945	68,44917	65,41363	95,17283	97,67773	94,13296	85,90773	98,30453	94,7235	92,18805	91,00789	94,95808	96,82907	97,97559	84,69241
12/10/2017 8:11:00 PM	52	21,73526	27,67904	22,52197	20,53313	8,754353	14,58693	8,713804	11,70653	96,15751	93,96068	83,94369	93,94618	94,30656	97,12395	85,83382	85,31437	30,27914	23,68383	24,32596	27,31232	13,13598	16,50482	13,87807	9,85943	96,04146	95,28999	90,85676	94,436	98,8112	98,90846	96,21456	93,5101	17,67981	7,797441	5,155835	8,541875	85,58494	88,07195	90,8792	90,65257	95,43726	89,52635	93,48503	97,49758	97,13583	98,96932	96,05175	96,83425	21,53307	7,588763	7,286279	5,922235	93,82059	85,96769	91,98732	92,21416	97,40723	92,75054	95,03123	91,4267	98,65413	97,59823	93,4784	90,12779	82,95611	55,97363	54,08902	88,27172	96,89179	93,95889	94,58893	89,13323	97,10828	93,3687	93,98196	94,26227	98,19353	98,38231	97,14074	83,07941	93,0638	80,11031	80,90546	67,31964	93,40366	96,68809	94,99047	86,827	97,69688	96,54833	95,27182	89,26234	94,53201	99,11543	98,65923	83,52448
12/10/2017 9:11:00 PM	53	23,94486	29,528	21,831	18,82053	7,816231	11,98628	7,940636	12,7073	93,0984	93,82191	87,96205	94,63811	99,17565	97,48985	86,44956	92,58435	28,35827	24,17129	23,73639	27,57557	9,697723	16,42331	11,87058	12,70916	98,4024	92,5724	94,45229	96,6952	96,46234	98,49793	92,5737	93,09959	10,46308	7,923505	5,315539	9,755609	88,04018	88,08286	88,06718	92,38837	98,21349	95,1595	94,40271	96,59041	98,82606	98,92525	92,88931	96,93668	8,285325	7,266386	7,205943	6,912508	94,27028	86,32681	92,88151	92,65156	97,31108	91,75329	94,04669	95,59267	96,64388	97,99168	92,22121	93,2043	87,66087	54,81944	61,92888	83,86929	97,27219	95,30919	88,85126	93,35184	97,42451	93,95315	93,84015	93,89858	96,72842	98,70158	97,50111	81,34505	93,53986	69,9093	74,08488	64,627	94,81633	96,48783	94,50549	88,9151	97,12727	96,99657	97,2094	93,85189	95,51034	96,95658	95,91194	84,417
12/10/2017 10:11:00 PM	54	21,14072	25,60601	23,26757	20,97183	7,833499	16,51325	7,659359	10,99435	97,34472	95,49866	87,64873	95,43097	98,53994	97,75862	86,64877	91,67828	32,27924	24,65565	21,86119	28,85299	16,38732	20,9118	13,63464	9,131645	97,65473	93,44779	89,99143	95,03516	96,05037	98,83359	96,38815	94,18512	10,11266	8,774589	6,915065	8,726791	89,69531	89,32403	90,50591	92,34437	97,96889	92,7897	92,49019	96,23888	97,74508	99,0777	89,75126	97,27108	7,955142	7,721873	6,96549	5,482358	95,08572	88,60557	93,13184	93,48696	97,69044	93,31779	90,39622	92,823	94,84776	97,49779	94,98618	91,23674	71,01107	52,59298	66,38215	78,05737	97,84096	92,81976	96,86174	96,24378	98,85044	95,23852	95,67654	96,2478	97,37077	99,11237	96,11268	81,28993	90,91657	79,48552	82,34382	61,64954	97,39715	95,31167	96,35065	90,0449	98,24727	97,66261	97,542	89,79996	90,83444	97,98159	98,11575	81,77753
12/10/2017 11:11:00 PM	55	21,48721	27,52114	21,47561	18,50575	8,269368	12,0021	7,454618	13,34017	91,91376	93,3419	83,80914	93,41678	98,73722	96,10715	83,19408	90,3715	27,57122	27,01253	25,08683	28,66649	9,290866	15,81862	16,28592	13,87475	98,64452	93,25127	91,94477	97,08638	96,25504	98,28705	96,8721	95,83672	11,91866	13,87351	5,289705	12,1207	90,25544	89,05055	94,40504	93,69709	97,06006	96,52051	92,83653	97,57198	98,32788	97,36164	94,76376	97,72077	8,732938	7,946992	7,35577	4,846445	95,28764	89,62672	92,99155	93,89195	98,35731	94,27567	94,20155	95,63157	97,22845	96,99493	92,52908	94,48166	79,47461	55,31071	65,37322	88,43613	98,4706	93,15401	96,87631	93,45857	98,84512	97,52729	98,08142	95,67129	98,62946	99,20322	97,84344	86,58163	90,49107	68,96366	81,40363	74,06589	97,02476	95,84556	95,88708	90,89557	98,89292	96,65887	94,79083	94,05449	96,66052	97,83039	98,25079	83,01627
12/11/2017 12:11:00 AM	56	23,4279	18,89506	21,31259	19,3511	8,420162	11,86132	9,069134	9,344194	93,57683	93,04536	89,19106	95,60387	98,15339	97,05287	74,00131	86,86285	29,82061	24,78608	23,49642	27,15987	9,025475	12,34776	13,58304	9,645019	98,79289	97,14661	92,12486	95,89661	96,49439	98,52448	97,5686	97,89545	9,578154	6,487622	5,400641	9,928851	91,57169	89,7766	95,70956	93,49387	94,94474	95,85593	96,49413	96,43568	98,83268	99,14678	94,08764	98,01482	8,623451	7,978074	6,92135	5,595575	95,33758	89,65926	95,3418	94,01753	98,83192	91,5882	92,63718	95,46799	98,65123	98,53725	86,08802	96,01645	84,33936	59,89203	65,02487	84,57877	95,29986	93,30626	97,21465	94,47848	99,00938	96,85048	97,7216	97,21832	98,55293	99,02188	97,64915	84,76666	94,10381	73,55272	75,29496	62,92143	96,82948	97,30079	97,27661	92,15083	98,59789	98,24292	97,1683	94,25868	94,68018	98,70241	98,03002	87,67373
12/11/2017 1:11:00 AM	57	22,56942	20,29309	20,95187	17,94499	7,452544	12,04762	7,428852	18,89541	97,04465	96,28247	84,20866	95,1327	94,83146	96,91417	86,39479	88,53801	28,51922	24,53878	24,61242	31,80634	9,524065	12,54442	13,45283	8,719677	98,51571	97,42203	95,50743	97,00411	98,38824	98,46189	96,634	94,27698	9,731709	8,337962	5,288806	8,831785	91,88454	90,6478	94,35719	93,91669	98,56046	96,58054	91,09402	97,0602	98,98196	99,16405	95,73441	97,35079	9,55294	7,383192	6,668601	5,745607	95,94635	90,40596	96,92377	93,89831	97,36793	93,14192	83,64272	95,5895	97,90935	98,25231	93,36815	94,82358	70,55358	58,24001	55,40293	84,83595	96,63082	88,40048	96,55779	95,97031	99,00414	96,35113	98,45609	97,00804	98,43294	99,48489	97,89111	87,61543	87,50394	77,57426	71,60257	71,01099	97,34637	97,11256	92,80138	92,0718	98,39799	97,74673	93,95862	95,85352	93,96552	97,97794	97,97732	83,67692
12/11/2017 2:11:00 AM	58	22,39411	31,73146	21,20952	17,9338	7,863824	11,97868	7,459521	9,108297	90,48035	96,14328	76,75744	92,6908	99,29715	97,32144	88,51079	91,94283	29,51702	24,10699	29,03563	34,06133	9,575598	28,41864	15,68496	9,161763	99,19003	96,92936	93,77218	94,91317	98,13239	98,81936	95,57921	95,818	9,569589	6,538325	5,651939	7,704603	93,47936	91,83446	96,79121	94,69165	97,64037	94,8644	97,31916	96,46227	98,50534	98,69785	93,63962	96,71819	17,63968	8,379545	7,517822	4,741311	96,38319	90,78947	96,57376	93,81805	93,63326	93,81894	95,06521	97,43072	96,7698	98,05351	96,51823	91,57287	78,32063	57,78563	77,41366	79,66726	97,73258	93,77197	96,47865	95,75141	98,97305	98,46519	97,19283	97,87481	97,97214	98,84795	94,1818	88,0477	94,01739	77,25036	82,69031	66,93227	97,5429	96,74693	90,16841	89,81067	99,21185	97,9595	97,87032	94,6913	97,66848	98,40829	98,66331	88,61835
12/11/2017 3:11:00 AM	59	22,16671	18,71906	20,81254	26,3849	11,43623	10,76163	7,882682	11,01493	91,13223	94,61919	81,76876	95,52228	97,63235	95,38247	84,0415	92,23171	28,39529	23,74351	22,8384	25,9786	9,174197	26,39941	13,68659	8,788268	99,13807	95,70879	93,13184	95,89419	92,55927	98,66856	93,29244	96,6713	9,574976	6,220919	5,195416	10,20329	93,70538	91,88074	97,28967	94,63604	98,24381	96,47747	96,94021	96,61583	99,20825	99,48083	91,69706	93,228	7,820098	10,6594	6,789761	5,668587	96,34063	90,31071	96,66018	96,60188	95,92458	93,3752	90,9096	97,19082	98,3102	98,30522	94,7934	92,36482	76,67738	54,93044	74,47324	83,45968	96,16055	94,00552	96,70438	96,6237	98,40296	98,40359	90,71038	98,18226	99,64993	99,59991	99,14153	86,45088	94,37977	76,68518	80,39844	70,49493	97,89504	97,19614	97,18978	92,40909	99,08605	95,98406	96,71219	93,52668	98,13371	97,04037	99,42072	82,0671
12/11/2017 4:11:00 AM	60	21,79025	18,52412	20,70223	17,94534	8,092258	15,77614	8,372845	9,182624	95,46101	97,09141	85,02018	94,0471	99,18069	98,43881	89,36457	89,56655	34,71465	24,22898	24,11313	26,42069	11,59372	13,50264	15,44119	8,865564	99,15886	98,81652	94,5537	96,13078	98,41727	99,05733	98,19823	96,87183	9,725353	7,158558	5,162191	9,980659	95,02979	92,66454	97,21472	95,12676	98,76506	96,90505	92,77554	96,6036	96,8819	99,44988	97,76491	97,57163	10,77483	8,18544	8,172664	5,878717	95,2178	92,57163	97,76885	95,12476	98,90854	92,51907	96,87617	95,56898	98,46091	99,05283	92,82182	95,26608	86,011	64,40125	65,53002	84,15175	96,62972	97,00866	92,79876	97,73631	97,75697	96,92709	98,89119	97,52232	99,15637	99,6158	97,58698	86,09644	94,44676	76,14957	82,22716	69,58437	98,29816	95,69656	97,45311	91,02364	99,08474	98,83241	96,63696	95,2216	96,03814	98,99426	98,98755	88,8483
12/11/2017 5:11:00 AM	61	23,06035	25,84901	20,95408	18,26813	7,984638	10,85468	7,384366	8,683134	96,95299	98,66408	88,75574	95,1834	98,59789	98,28319	89,29425	95,09815	36,21601	25,61008	22,49599	27,77893	10,88044	12,06399	13,18441	8,670771	98,09427	96,99485	92,63732	96,83611	98,2262	97,78439	96,90353	97,77534	16,16068	6,703623	5,520073	8,136813	95,66741	93,77094	97,73832	95,67342	98,21044	96,75999	96,96349	97,62435	99,46604	99,21433	94,98971	97,26833	9,873178	11,01072	6,771386	5,065415	96,68194	92,91812	97,38768	96,1046	96,88115	92,74972	91,87183	96,94215	97,16444	99,45057	96,0034	90,77579	82,30334	57,50476	76,84592	83,57304	99,47488	96,84516	95,7948	94,87974	98,92	98,64825	97,61501	96,58578	97,1484	99,76729	97,06081	91,15633	94,92333	80,52919	59,34046	71,58018	97,61481	95,84798	97,19247	91,90269	98,0866	98,42508	97,55948	95,74112	98,22697	99,14608	98,97471	93,32836
12/11/2017 6:11:00 AM	62	21,36971	18,45159	20,68655	17,61494	7,800273	10,72903	7,45068	8,869225	94,91967	96,44169	93,08881	96,64636	97,62151	96,72967	84,83643	92,23219	28,50333	25,42848	22,12257	27,78466	9,409539	20,42399	16,06067	8,470725	99,28706	97,97062	97,25464	94,56026	98,65834	99,17143	98,90936	97,02048	9,796916	8,131631	5,24971	9,769078	94,90965	93,84954	97,13548	96,06922	98,70669	96,56422	97,49918	97,80132	99,39296	99,29459	97,0584	97,7864	8,486959	10,12717	6,995953	6,414332	97,15034	92,85223	99,10547	96,7448	96,83245	94,54728	96,14542	96,10922	97,9836	98,95807	95,47269	96,74065	78,19683	53,50409	72,61777	78,82806	97,03042	95,27602	95,23783	95,41681	97,80261	98,09068	96,32696	97,7158	99,46493	99,5517	91,63841	89,12357	93,94846	79,27533	78,28678	67,89615	98,23759	98,05551	97,95162	91,2384	98,66358	96,43927	98,38605	94,74629	98,50375	98,574	99,34792	89,02665
12/11/2017 7:11:00 AM	63	22,86251	19,0051	21,0273	19,8376	7,799514	22,87391	7,558231	8,706691	97,09826	97,7654	91,48521	96,55684	95,59523	97,95308	93,07084	94,27705	32,4924	23,51777	23,67582	28,83441	16,17795	12,24614	11,70825	8,178051	99,07687	97,69838	95,61886	96,68532	98,39468	99,06084	97,97096	96,81815	9,896523	7,909966	5,095601	8,216733	96,40521	94,31691	97,37739	96,01584	97,39315	96,45993	96,66508	97,1808	99,77509	98,90411	96,68671	95,68738	9,21654	7,599815	7,096182	5,226777	96,86043	94,95116	98,20651	96,03912	93,70242	95,44624	92,19635	97,35529	99,36838	99,45596	95,70845	94,63902	87,31309	59,9082	58,95184	85,43208	98,0015	96,06025	92,49116	95,76668	99,32493	98,80112	97,77644	98,83974	99,38945	99,15734	97,80684	88,0772	87,57378	73,01717	82,11249	77,94616	97,52405	98,54803	97,45807	93,20437	99,37037	97,67297	97,33234	96,31314	98,11989	99,65856	96,9905	88,84063
12/11/2017 8:11:00 AM	64	22,09093	30,11397	21,25117	17,73893	8,294721	17,31432	8,000388	12,48149	97,47424	98,63084	95,1671	94,15306	98,61897	98,43799	92,98637	92,00556	33,79324	27,16706	22,15386	26,65064	9,365884	12,19213	17,13486	8,300729	98,41823	97,48454	95,79541	95,87264	98,381	99,39648	98,56606	96,73768	12,23288	6,108463	5,022381	11,32813	96,73665	95,28246	97,54068	96,50233	98,96877	94,58831	97,72153	96,30802	99,83311	99,31491	97,6488	96,98504	8,297482	8,628288	7,580127	4,551835	97,03775	93,73605	99,33701	95,79748	99,20804	94,58181	92,58186	97,36765	97,63062	99,64108	96,86851	94,03873	87,95155	61,16912	68,09474	88,38369	98,76665	96,00015	95,71163	94,42081	98,83268	98,00549	95,36176	98,50719	99,43517	99,10408	98,75552	92,56045	83,45823	76,58627	70,38793	72,40543	98,19891	97,29083	96,2	95,75072	99,26641	98,07037	97,10295	96,39306	97,63408	99,22207	97,73093	92,98643
12/11/2017 9:11:00 AM	65	23,9488	18,52688	21,16966	18,27821	6,824022	10,58349	7,58448	10,8131	97,89885	97,09169	94,56959	94,87559	98,59409	94,73531	90,04462	91,57584	28,02733	24,09642	27,24151	26,02896	9,182347	12,26348	11,15315	8,693564	99,38661	98,81686	94,55018	97,69397	97,65211	99,03487	99,07764	98,18669	17,96405	7,577435	5,245081	9,270489	96,71453	95,54079	97,79572	97,01564	97,44951	96,73727	97,54849	97,36669	99,34496	99,32099	95,82352	98,28022	8,296103	6,872859	7,257751	5,29599	98,32677	96,51346	98,82923	96,23818	98,52806	94,11382	94,02327	98,39115	99,17496	99,04716	97,6441	94,12363	81,92501	59,93355	73,92822	87,39017	99,03355	95,62141	94,52946	94,91787	98,66304	97,6001	98,52328	98,69785	99,09524	99,74104	98,66745	91,71156	93,87268	79,09068	74,54928	67,98885	96,96847	97,71835	93,97704	95,7675	99,48359	98,54237	98,81445	97,81409	98,57413	99,16508	98,02734	87,35571
12/11/2017 10:11:00 AM	66	21,51884	19,68315	24,06056	18,24526	6,951536	11,10287	7,297124	13,57904	97,52737	98,07706	89,57339	93,66215	96,92743	97,64243	94,88892	95,5435	27,63726	24,39718	21,54426	31,36923	8,724925	12,9865	20,54322	8,063522	99,09421	97,2326	96,45378	96,33897	98,79041	99,06658	98,87455	98,16016	9,510457	7,275642	5,478559	10,23741	97,98906	95,08137	98,24713	97,18771	96,99277	96,2498	99,01166	97,79536	99,42529	99,4543	97,41553	97,19614	13,89347	8,220946	6,689324	6,045536	98,21854	97,22363	99,11996	96,94325	96,17133	93,68307	96,53756	96,31977	99,41915	99,58321	95,13525	92,97131	74,03176	60,96707	73,22758	87,09184	99,14587	96,06114	97,13341	96,35735	99,22144	98,16314	97,25948	98,3819	99,05864	99,72163	98,69585	93,22903	95,56124	79,85376	75,24219	76,53777	98,53007	96,34	98,35047	93,79677	99,25067	99,07238	98,18253	97,04831	98,07339	98,95143	99,02795	94,61939
12/11/2017 11:11:00 AM	67	22,01744	18,30681	21,12808	18,06815	8,572889	11,27397	7,840614	8,075955	98,20064	96,60354	94,08081	95,91567	97,22474	98,71436	91,0052	93,96082	34,98363	23,27614	23,14786	27,82431	8,908115	10,85046	11,01342	8,729761	97,90362	98,19788	98,12389	97,09508	95,79514	99,30862	97,85684	97,24691	10,89951	7,841859	5,260002	10,10886	98,39875	96,0284	98,52992	96,81815	96,94408	95,89474	96,16476	98,04294	99,74028	99,27332	96,20441	96,80654	8,39198	7,118079	6,540465	4,858809	97,41312	97,26908	99,00407	97,33781	97,03449	97,14613	96,23647	98,64197	99,44566	99,42072	96,63178	93,95896	87,66081	59,97231	63,54187	85,16827	93,8894	96,01321	96,21076	97,7522	99,1132	98,90984	98,43467	98,27814	99,53083	99,52068	93,68665	91,70825	93,24671	83,37609	80,8658	73,50402	98,57855	98,22122	96,85745	93,45036	99,62181	98,69357	98,47417	97,28794	99,05359	99,55494	99,41251	93,47784
12/11/2017 12:11:00 PM	68	23,0437	18,42244	23,32498	17,64914	6,593377	26,77906	8,162854	25,73283	99,22262	98,61697	94,10498	97,12823	99,10561	98,20347	92,86784	96,81497	37,94748	24,19858	24,24534	28,14725	11,9295	10,93315	10,62617	7,729195	97,31522	98,54684	96,07738	97,91129	98,2338	99,29102	99,08392	97,92876	8,991352	8,34321	5,339232	7,697212	98,38155	96,21899	99,26648	97,22901	98,28062	95,24059	98,10318	95,06535	99,32182	99,39683	95,73484	97,61453	7,872114	7,483007	6,492249	5,115772	98,56917	97,69279	99,29045	97,8362	98,97263	94,89819	97,37628	98,07451	98,05025	99,64454	96,20918	96,77711	81,54938	57,71552	71,17056	87,30865	98,92954	97,21057	97,88475	96,26679	99,22256	99,10857	98,56723	98,16196	97,88255	99,73523	99,0355	90,32618	92,27254	80,00657	68,95404	77,15014	91,89102	97,72305	96,93711	95,85572	99,59266	98,88319	97,92959	98,167	98,78957	98,64729	97,97208	92,99942
12/11/2017 1:11:00 PM	69	21,27369	18,5407	22,24497	17,76739	6,31279	11,16034	7,483284	8,01807	97,18709	97,79531	95,24757	97,71759	96,80627	98,7413	90,22858	96,26292	33,31178	24,40035	21,71129	33,05358	9,71057	10,53769	12,95093	8,439642	97,89822	98,11519	98,98694	97,27419	97,69272	99,6638	98,55666	98,36345	9,228212	6,89814	5,358229	18,17936	98,88857	96,68739	98,85658	97,57819	99,15921	98,19373	98,93084	98,38783	99,35593	98,9164	96,6123	96,31507	15,56449	13,53724	7,153929	5,991932	97,83516	97,91667	98,57594	97,38471	99,11114	98,15864	97,18806	98,46713	99,08793	98,49808	92,16913	95,85143	89,88837	59,97755	69,41071	85,56228	96,37786	94,48006	94,44097	96,98898	99,31629	98,60156	98,79104	98,77673	97,52936	99,56102	98,38306	93,32601	89,56876	81,8299	81,64602	76,05991	98,51016	98,1156	98,43991	94,59355	99,60979	98,5811	98,63541	98,46493	99,52373	99,42287	99,26691	92,07746
12/11/2017 2:11:00 PM	70	20,93398	18,14773	23,51258	22,75593	6,379517	10,95353	7,459177	7,467327	97,42609	98,51003	91,82507	96,20931	99,43752	99,51813	95,45653	94,62437	27,25139	23,91185	27,52576	26,20925	10,68047	18,95087	12,37746	8,833237	98,81797	98,71201	96,10867	97,51127	98,59956	99,45514	99,1936	97,50311	11,01141	6,574451	6,960724	6,902008	98,49449	97,40225	98,41692	97,24891	99,11279	97,27854	95,8705	98,51196	99,20949	99,89363	97,00507	97,53475	12,37442	10,92838	7,015156	4,986116	98,27904	97,8786	94,92851	98,43999	97,74467	97,08983	97,08154	97,88973	99,54631	99,74408	97,08865	91,42159	79,70988	62,47783	75,93336	89,34544	96,44804	95,50481	96,82361	97,49247	98,84008	99,05297	97,78032	99,31614	98,12231	99,54597	98,22019	95,2207	89,96422	79,19512	83,39143	73,45035	98,96352	97,24297	96,14218	97,82466	98,93858	98,42879	98,68597	96,45363	99,03197	99,14705	99,46715	94,57974
12/11/2017 3:11:00 PM	71	22,85927	18,27441	21,35299	18,28975	7,843101	10,18816	7,097632	13,08791	98,43446	98,0953	92,06234	95,29137	99,31311	98,58215	94,90958	96,33214	27,55305	23,2798	23,38466	27,35846	8,332782	19,17019	10,71169	7,963984	97,18646	98,44724	97,81203	98,99087	98,77687	98,8253	98,08784	97,6092	9,482759	6,11399	5,359541	7,968611	98,86481	97,11746	99,70359	98,21141	99,13655	98,3785	97,94514	97,95411	99,56635	99,64343	98,04675	97,1683	7,667302	8,918753	6,265887	6,148113	98,79289	98,43226	97,62337	98,67941	98,6216	98,299	98,07975	98,57848	97,7654	99,48241	97,10502	94,06071	85,96251	67,07747	75,97031	86,17174	99,04053	95,97611	95,3936	98,00793	98,84112	98,65793	98,99018	98,72521	99,61414	99,56019	99,02534	93,97263	95,33364	85,30511	83,08334	78,60542	98,50119	97,59727	98,69591	95,35567	99,23892	98,4681	98,58898	98,11125	98,70407	99,28223	99,58831	97,03056
12/11/2017 4:11:00 PM	72	21,8073	20,41473	21,64691	18,50962	7,999006	12,32766	7,735549	7,232538	98,51211	98,27752	95,02515	95,96416	99,58002	98,96055	95,94282	92,15227	27,77624	25,5917	23,43902	28,96427	8,83234	11,35541	11,86512	7,253328	99,50867	99,59004	97,05971	97,001	98,73433	99,42868	99,22988	96,95008	9,156167	11,16152	4,937901	8,140471	99,11763	94,80445	98,49966	98,45995	98,60086	97,496	98,03237	97,84739	99,63356	99,67534	98,78474	98,68279	7,725533	7,353075	6,32702	5,07474	98,35342	98,42363	99,06741	98,92538	98,70296	98,13979	98,01337	98,99239	99,39738	99,47633	94,87159	95,38109	89,59087	63,96697	74,26067	87,65321	99,09019	96,03642	97,1013	95,81407	98,65869	98,4299	99,21101	98,20844	99,23339	99,51212	98,44765	95,25517	92,9173	84,21938	83,96484	74,76397	99,12322	96,97219	98,28941	95,65076	99,78049	98,64749	99,09649	99,0444	99,49879	99,22345	99,12399	94,57345
12/11/2017 5:11:00 PM	73	23,18924	17,99763	21,60049	17,67235	6,205171	13,28525	6,64028	7,687264	98,87206	98,80713	92,96033	95,93806	99,77861	99,33148	90,55474	96,26368	30,15812	25,7242	29,12881	26,4716	8,549058	11,83045	10,1988	9,875939	99,00953	99,33031	96,14307	93,46216	98,74296	99,49893	99,08558	97,35584	9,49416	13,68016	5,280864	7,680151	99,37963	97,0986	98,44717	98,55334	99,15755	98,40897	96,66916	97,4549	99,60433	99,58202	97,35143	97,22294	7,925578	7,093211	6,519812	5,415009	98,16893	99,05235	99,33419	98,38521	99,37708	97,13258	95,52222	99,21737	98,5014	99,65932	92,73963	97,24815	71,38725	57,83316	67,79799	88,07443	98,8398	97,69245	95,01479	96,19965	99,59217	99,0909	97,23054	98,59797	99,44145	99,86227	97,38286	96,04477	92,57958	88,7855	81,0074	77,90099	99,02202	97,96337	96,31645	95,45901	99,18172	99,26835	98,61447	99,18201	99,20453	98,90253	99,35912	98,25755
12/11/2017 6:11:00 PM	74	21,71482	22,63097	21,21539	18,14862	6,97295	10,94821	6,625152	6,722688	98,16169	98,82082	98,29376	95,08427	99,3529	99,18137	94,20224	96,47312	29,98018	23,63692	22,3394	25,68123	8,64086	16,49854	14,06664	7,032425	98,82965	99,11776	97,25969	97,92689	97,21284	99,48415	97,82472	98,54609	9,98356	8,480603	4,658764	9,129988	98,97166	97,42444	99,70125	99,03183	98,93202	96,03041	98,45208	94,27747	99,1858	99,74857	96,95278	97,79959	7,394728	7,794265	6,644424	4,871864	98,16714	98,26848	97,91391	98,55024	98,11595	98,88511	96,91582	99,46315	99,11797	99,55964	94,87041	93,52046	75,07979	65,74008	75,62839	91,14715	98,45892	97,17652	96,08988	97,76325	99,6138	98,85686	99,4076	99,11658	98,74945	99,71803	96,39112	93,56294	91,91078	86,64422	79,82614	75,9748	98,77356	98,82488	98,78012	95,93101	99,61139	98,88422	98,73557	98,41119	99,69206	99,31794	99,5642	97,64513
