# Supplementary material for: Neuroblastoma signalling models unveil combination therapies targeting feedback-mediated resistance
Source: PLoS Comput Biol. 2021 Nov 4;17(11):e1009515. doi: 10.1371/journal.pcbi.1009515 (PMC8604339; doi:10.1371/journal.pcbi.1009515)
Supplement: S2 File — (ZIP) [file pcbi.1009515.s023.zip › drug_sensitivity/SK-N-SH_drug_sensitivity/SKNSH_GS_Rap_01-041217.txt]

Label: SKNSH_GS_Rap
Metric: Phase Object Confluence (Percent)
Cell Type: SK-N-SH
Passage: 1
Notes: SK-N-SH with concentration ranges of GS4997, Rapamycin and control DMSO
Analysis Job: SKNSH_GS_Rap

Date Time	Elapsed	A1, Image 1	A1, Image 2	A1, Image 3	A1, Image 4	B1, Image 1	B1, Image 2	B1, Image 3	B1, Image 4	C1, Image 1	C1, Image 2	C1, Image 3	C1, Image 4	D1, Image 1	D1, Image 2	D1, Image 3	D1, Image 4	A2, Image 1	A2, Image 2	A2, Image 3	A2, Image 4	B2, Image 1	B2, Image 2	B2, Image 3	B2, Image 4	C2, Image 1	C2, Image 2	C2, Image 3	C2, Image 4	D2, Image 1	D2, Image 2	D2, Image 3	D2, Image 4	A3, Image 1	A3, Image 2	A3, Image 3	A3, Image 4	B3, Image 1	B3, Image 2	B3, Image 3	B3, Image 4	C3, Image 1	C3, Image 2	C3, Image 3	C3, Image 4	D3, Image 1	D3, Image 2	D3, Image 3	D3, Image 4	A4, Image 1	A4, Image 2	A4, Image 3	A4, Image 4	B4, Image 1	B4, Image 2	B4, Image 3	B4, Image 4	C4, Image 1	C4, Image 2	C4, Image 3	C4, Image 4	D4, Image 1	D4, Image 2	D4, Image 3	D4, Image 4	A5, Image 1	A5, Image 2	A5, Image 3	A5, Image 4	B5, Image 1	B5, Image 2	B5, Image 3	B5, Image 4	C5, Image 1	C5, Image 2	C5, Image 3	C5, Image 4	D5, Image 1	D5, Image 2	D5, Image 3	D5, Image 4	A6, Image 1	A6, Image 2	A6, Image 3	A6, Image 4	B6, Image 1	B6, Image 2	B6, Image 3	B6, Image 4	C6, Image 1	C6, Image 2	C6, Image 3	C6, Image 4	D6, Image 1	D6, Image 2	D6, Image 3	D6, Image 4
12/1/2017 6:15:00 PM	0	25,88756	18,79311	32,85795	44,99675	18,13861	39,23057	39,09877	30,44312	24,18449	20,18837	23,74005	22,94471	43,33948	30,95056	18,33036	34,62126	36,07724	23,14635	41,11399	37,16989	36,57562	25,85033	30,89343	26,78575	34,53069	37,88649	33,1009	36,83701	41,52457	31,51256	34,38136	23,34674	42,82873	21,60934	42,83516	27,07463	53,8291	27,42678	47,01495	23,90735	41,01397	33,00074	40,62624	26,81042	63,49725	38,45187	38,64729	27,96012	43,79089	24,65207	35,49775	32,7924	42,15835	25,43787	44,5825	25,10824	54,20031	26,27583	43,84402	28,58822	59,64135	33,59962	36,45412	21,50572	50,89606	25,88431	47,53551	32,72091	50,80571	26,25718	48,74566	23,18572	54,1972	24,87871	46,95582	25,95615	45,14037	31,30886	43,53435	28,26508	79,73744	27,54408	41,02026	39,11749	50,53396	28,01143	41,72455	37,62544	57,18688	31,77083	35,33164	23,23435	37,43424	42,24034	76,90256	26,26844
12/1/2017 7:15:00 PM	1	18,71484	19,90453	34,72328	38,52661	17,97199	35,54377	22,98409	25,365	28,55887	20,43	23,82661	28,50513	42,38865	32,54704	17,11552	37,49959	31,51629	20,76612	34,55951	39,59722	32,37877	27,87453	34,78338	22,59097	45,18374	38,17667	32,64575	41,82175	47,69044	37,39901	31,02495	25,11418	43,54505	22,87494	41,73947	33,32574	52,48549	29,11666	60,68385	24,82952	54,29895	34,64544	40,68835	29,05387	65,37066	36,85594	46,88322	28,75801	42,74578	27,57723	28,45567	34,65089	46,93876	24,38764	32,77389	31,90277	39,07562	29,64723	54,4295	37,50214	43,76437	38,44178	38,31131	25,6947	45,1899	25,45742	33,05606	38,12217	66,52707	26,67468	45,27983	23,76582	61,88501	26,57383	56,26451	23,80568	40,8667	38,81977	57,3941	19,78939	80,8448	21,97123	47,00431	36,28875	53,94162	31,84924	67,81299	38,37823	67,91342	31,36356	38,35219	24,76811	38,66525	37,97739	85,40659	23,02401
12/1/2017 8:15:00 PM	2	20,22913	16,20586	23,43944	36,89054	20,93156	28,41235	29,62692	27,90016	24,205	22,68913	25,67101	25,30801	39,53498	33,2246	20,44057	27,99362	51,17167	21,88322	41,99533	35,95912	39,04848	28,49614	35,34635	22,35073	45,85903	32,58924	39,29032	34,64716	47,1685	38,20982	31,82768	29,40954	38,18884	23,56198	44,38377	29,7793	52,49641	29,5881	66,77857	26,40459	45,84425	36,60139	42,07041	31,37628	62,83163	47,9856	36,31873	28,87918	41,53453	27,52211	37,95895	35,25718	53,64943	31,94255	33,10676	28,4824	48,49877	30,08013	64,78296	34,49332	59,50169	34,889	42,93725	28,21846	49,03764	24,10768	44,59991	33,96635	48,64376	26,70852	67,41531	24,55598	72,9633	29,28127	43,84304	24,51964	52,35902	35,77158	45,28506	22,17562	83,84719	25,07771	42,94306	38,1317	44,81667	35,99158	61,15675	42,9595	66,53653	32,64319	35,85399	23,50941	41,3941	37,53212	83,6104	23,39675
12/1/2017 9:15:00 PM	3	27,91729	16,65306	28,28961	41,07214	19,30447	36,13202	30,21552	28,94597	32,30798	21,6722	28,20016	25,35484	33,83959	33,82087	24,24583	38,44261	32,0032	33,15712	49,93058	40,37813	33,73764	30,84087	40,82008	29,99433	50,6985	40,59965	37,22467	35,83893	49,86758	40,5665	44,90702	26,44466	51,79937	25,35899	48,27414	31,86043	38,03009	30,0686	51,63371	28,9479	43,3265	28,25487	57,64209	33,02919	61,48174	43,49981	43,14538	28,34992	41,76075	41,18265	35,88859	39,73827	59,43267	29,07528	38,32443	26,6505	42,55146	27,13583	55,46722	36,2567	52,00197	38,65868	54,08115	27,75468	42,8143	25,61333	38,50257	37,19793	47,55243	28,75131	65,81759	26,48258	76,9744	29,50922	48,80022	22,99963	62,80567	37,27978	49,2401	23,08494	84,4353	31,37096	43,58691	39,50659	54,93727	37,8183	62,19131	41,27059	72,05101	35,7302	47,49337	25,65609	39,17972	39,90323	76,70749	22,91543
12/1/2017 10:15:00 PM	4	27,55595	18,18882	26,12186	42,85519	22,024	44,66209	37,03773	29,99061	29,00082	24,01815	33,79912	36,4365	54,75561	38,44966	21,84419	40,12654	45,93557	25,21967	54,28901	29,46472	44,93513	30,06293	33,26432	30,49403	55,38993	37,42636	43,67665	38,20029	46,57804	40,87001	34,02396	28,46824	48,56349	24,80396	48,26516	31,15965	44,78482	32,32089	60,88687	27,26438	44,60917	33,04543	52,01502	30,37571	56,84937	46,02703	40,83002	32,30624	46,4515	27,70204	34,20369	39,66712	66,31134	37,2333	43,37637	26,5435	36,12463	33,2769	62,21292	36,05072	68,16279	39,6207	48,50056	23,48585	50,14858	24,31207	42,77416	41,11268	59,0165	28,4529	42,91998	26,86768	49,72825	29,56206	51,24054	24,59162	61,06218	36,21498	45,8066	27,93932	86,92591	24,8423	49,07334	42,32731	47,53489	32,85733	49,13158	45,71051	71,43264	35,2455	47,46678	26,59365	42,4352	42,62745	85,9429	24,03473
12/1/2017 11:15:00 PM	5	21,19792	18,729	30,05519	51,60098	24,65289	31,34277	49,94585	28,8074	28,23939	23,07934	31,73436	36,15612	34,75534	41,29938	25,07861	32,73824	33,10469	22,28297	53,5541	36,9967	50,97666	35,09056	38,33395	24,34696	44,84444	37,5351	38,74047	36,04077	46,61928	42,04679	42,28331	30,86718	47,98319	26,78651	57,34064	35,58529	46,06046	33,81071	66,44777	30,45431	51,18921	30,3335	55,32286	32,4312	58,84885	46,77449	41,54185	30,52138	45,537	29,19802	35,54052	43,55728	62,76111	29,29059	39,33632	34,29695	44,68882	39,94647	54,45168	30,45776	50,45631	38,75518	59,36623	25,57976	52,17175	27,22107	49,9949	43,11008	60,67302	30,78173	51,85532	25,71024	76,17111	30,34345	51,33075	26,91258	53,8769	41,46096	48,62228	28,87379	85,97688	22,73956	53,68748	41,68753	61,65471	41,23985	53,06482	46,03815	71,50034	39,11003	49,11887	27,96599	44,03888	49,85647	79,75644	25,07336
12/2/2017 12:15:00 AM	6	21,50344	20,39076	30,28639	44,39082	29,49623	36,74217	34,99689	30,25586	38,148	23,24796	33,03569	27,27184	36,97268	37,2083	25,63156	33,20064	38,95198	23,95889	46,88364	34,00406	36,80772	31,46427	34,33611	26,92364	39,07825	40,09436	43,23048	36,47097	49,48158	42,62234	47,13603	29,42295	52,39521	24,41223	50,7331	35,35263	48,35392	34,25985	67,37525	31,05769	48,92131	36,79225	56,74749	32,91721	66,56561	42,83612	41,548	31,33033	51,53826	29,99461	35,93329	42,94789	50,8276	28,70655	43,03134	32,5317	39,0862	29,95116	56,3485	37,26936	50,67294	52,74646	43,10732	24,31193	46,61099	27,57688	48,38929	42,40841	64,85079	29,64046	51,31596	26,97164	73,16451	30,4434	43,04038	26,10977	61,43396	42,65894	55,30635	24,27857	88,34397	33,85362	61,37661	41,33967	56,81635	27,96171	50,74919	44,93085	65,56699	36,80751	43,85728	26,81256	55,40624	43,2664	87,60715	25,2951
12/2/2017 1:15:00 AM	7	21,44908	20,51386	34,9444	46,36577	32,2094	31,13271	32,39576	39,83035	47,28573	24,75623	27,33671	29,33687	60,33993	43,46948	25,11246	32,39003	45,65712	26,99222	63,22488	40,74982	50,54391	34,79056	43,31779	24,7782	49,87359	51,62342	49,21053	39,99379	48,70593	46,77367	43,76229	32,83446	42,34727	25,01768	60,57941	34,91621	49,14574	33,16175	46,33945	30,85281	51,71964	29,36809	49,19056	34,64744	56,35549	51,53439	59,47033	35,06466	57,27496	39,23022	31,26975	42,80401	48,95288	30,45687	40,45459	28,9334	49,01615	32,59553	67,50642	34,11611	64,24239	46,01397	49,86129	26,55912	60,4329	39,70415	42,68561	46,84199	72,99313	30,08082	45,33012	28,7645	77,64002	35,02363	47,477	25,91111	63,37389	43,8235	56,55227	25,32321	88,47577	32,50145	68,44289	42,72643	54,58168	34,07458	57,36365	48,33395	66,24178	38,599	51,99471	29,38889	50,33895	45,15763	90,23914	24,85543
12/2/2017 2:15:00 AM	8	31,37109	28,0238	33,36753	50,45867	27,3577	36,17789	42,13404	41,51719	40,35228	26,52962	31,06191	37,5058	46,11185	42,8956	25,02169	45,30469	37,6577	28,60169	51,77015	42,2063	45,15854	30,04069	39,75161	28,64687	49,49257	51,47947	36,75094	40,48526	50,22609	42,68098	49,52283	29,34861	58,6562	25,53444	63,03009	32,0421	51,37883	34,55459	69,63239	32,39494	54,03122	34,63002	59,43295	33,51562	63,00847	57,06924	56,80371	35,37177	52,00203	31,24005	33,66496	42,57799	57,78018	38,00425	45,66182	31,04374	42,61861	33,10407	65,08476	40,33205	59,05332	50,00035	46,73077	30,32037	53,90681	32,61245	36,73678	44,67292	54,29605	42,4571	63,61634	28,22772	70,40748	33,17321	47,87197	28,37907	56,44038	44,05801	58,67258	24,82994	89,03308	26,91465	61,23632	44,05663	68,29983	36,97004	76,50932	49,0339	74,60806	41,13001	50,09299	28,87399	55,6643	43,19712	89,93845	28,03506
12/2/2017 3:15:00 AM	9	25,51158	21,07455	31,11696	50,83465	37,2411	38,03873	32,92593	46,63165	41,08546	26,92453	33,45277	29,54086	62,20041	40,40742	22,42885	34,70263	43,59272	23,36221	45,32556	37,43769	61,83168	36,85614	39,89445	26,0378	49,07141	52,39646	53,2691	38,07251	59,54928	43,50879	50,26505	30,43898	61,20565	23,96296	58,69564	40,08234	47,31405	37,92295	53,68679	32,11027	57,81049	30,58411	55,41349	35,7405	70,7501	51,93047	50,28978	35,32481	60,61857	31,72683	37,22784	44,47647	66,83335	31,63607	40,5265	36,27432	39,51516	37,46333	60,64082	32,72657	64,32555	44,6341	49,4201	25,48865	49,3377	29,71928	48,31129	45,55689	66,00079	37,44888	46,40516	28,05931	76,40038	36,42096	55,17905	28,02152	69,10927	43,15215	56,03428	25,1385	92,68858	29,17233	53,62505	45,85454	70,15052	37,5067	56,30381	46,64146	67,67753	40,81869	48,40849	29,75437	57,71516	43,62069	90,73642	28,17308
12/2/2017 4:15:00 AM	10	0	0,5503979	0,1547994	0,5369971	28,11105	36,99789	47,09128	32,13659	30,89806	25,95021	41,88522	32,54767	34,49443	42,47776	26,08332	32,69936	52,57363	32,52839	61,07448	45,06328	59,83775	36,48092	49,22877	29,66657	54,18256	57,55271	55,32514	41,92329	51,97861	46,57632	54,46106	36,7088	60,6652	25,21994	60,90641	35,9929	50,64344	35,4264	67,50925	33,34287	52,09978	33,53379	57,12188	36,64642	63,51363	54,07093	47,47002	35,91657	50,15929	49,39185	52,06345	45,10072	72,24539	33,54533	43,75367	37,04472	43,32215	33,07679	60,06086	45,14886	59,83014	52,66785	60,03026	32,21851	61,65507	34,89756	53,8818	50,48643	73,51259	32,83702	53,43432	29,81951	75,71873	37,75682	50,87747	31,63635	68,16368	41,81421	54,01	27,61522	93,6716	31,05016	65,91119	47,33311	50,52429	41,13721	74,50168	48,4862	71,55497	46,43222	47,03395	34,7266	47,57495	47,71407	90,95643	29,46459
12/2/2017 5:15:00 AM	11	23,09447	21,10336	28,6153	51,6829	35,84363	38,1299	49,01809	33,76243	38,92435	29,55902	42,44322	48,4223	58,37802	47,823	26,49412	33,34253	40,17214	30,21634	65,42323	44,10609	53,25971	40,58134	42,12022	27,6957	60,79935	44,84465	47,49876	40,62631	65,14112	44,67769	55,34684	39,90392	54,32195	31,52195	63,42327	35,03233	46,94083	37,71807	62,01709	33,05668	60,51096	36,30395	51,35071	37,89132	65,41972	59,56889	55,78526	41,08622	59,63825	39,86662	40,3755	44,8003	62,48729	33,2206	56,11351	32,68153	44,03466	35,38158	70,10314	38,39143	68,12148	42,61874	61,23051	27,13341	61,89959	34,77011	51,59849	48,66967	66,25097	32,53399	63,67505	30,85282	83,1657	32,32434	50,08931	36,20483	71,5415	45,45279	55,29303	24,31166	95,82739	29,26027	73,00357	49,97631	63,77901	39,99599	78,2472	46,11032	78,27745	38,21874	50,40244	32,08202	69,88976	49,35096	92,57592	28,64804
12/2/2017 6:15:00 AM	12	0,2260859	0	0	1,147491	41,73988	43,21369	42,14315	36,42207	47,53758	29,60171	49,37162	50,56704	44,92222	40,35478	27,61653	34,91656	44,88817	30,04987	45,53935	40,71584	61,81263	43,38182	56,86478	34,34737	54,95034	48,0285	42,15165	46,91776	61,18258	48,62013	55,22512	45,60939	56,59766	28,82819	72,2688	44,20335	53,08597	37,4694	71,98027	34,6951	61,45087	34,55556	51,66909	35,84169	73,09985	50,99904	57,06551	33,55528	57,94699	35,28729	41,41406	50,72509	73,25121	33,84228	50,18465	43,56398	46,21629	39,4353	73,59271	40,88534	50,90648	53,05296	63,46596	35,85275	64,27775	32,66302	53,79891	53,00454	75,89578	37,8203	62,79253	30,31513	75,56036	37,04451	58,47902	32,44937	64,59245	49,00876	54,87035	30,30206	94,83422	34,04295	66,36681	48,28885	65,46902	39,13344	74,87608	50,64684	68,42189	38,53448	58,69177	34,00261	65,91367	48,18095	94,75388	29,75783
12/2/2017 7:15:00 AM	13	20,62604	20,45818	27,85195	42,91121	24,2993	42,04473	38,49656	37,85748	35,98862	30,20972	39,94875	39,81308	63,9745	43,48586	32,49185	35,89446	50,0259	29,35338	49,02121	40,3862	67,48882	38,92691	57,97385	29,15665	45,73669	54,33922	44,26344	41,38739	52,46836	46,75005	55,50426	35,18112	55,76198	30,82035	68,6745	46,18376	62,15518	38,4288	71,03449	30,96679	57,62027	41,34084	54,23864	39,15334	69,11618	53,75139	63,88477	38,66214	59,12453	42,1044	56,10204	49,7898	72,89201	44,59128	50,29316	35,34054	44,65918	39,80161	61,07869	37,54683	64,0377	49,81412	58,60736	34,91352	60,42102	33,93893	43,35814	47,43348	75,68723	38,42051	56,03102	30,83354	78,26122	36,90664	56,79839	33,98755	66,6293	45,30636	65,01749	28,83897	96,38684	33,94417	56,72441	52,15144	73,76036	40,9203	71,92985	53,22337	78,58333	40,5292	59,80341	34,74988	49,25418	52,41705	93,31413	30,6786
12/2/2017 8:15:00 AM	14	20,3335	35,53203	32,27661	40,6431	33,86998	46,62502	39,05055	38,50457	47,09231	28,81535	39,71603	34,40844	47,86189	41,11364	42,87806	36,41454	51,05783	24,55149	43,56356	39,44891	57,69562	48,68169	53,86121	31,33939	56,86816	49,79755	58,4357	46,72511	69,46715	47,11932	56,51215	42,4864	59,26918	31,20579	69,5843	46,26216	64,42073	39,55571	77,56597	36,35803	56,90181	37,63145	59,75845	37,98727	75,14803	52,89173	52,28234	37,8261	57,9771	36,04422	41,55463	50,09691	78,13985	36,59821	47,24034	36,83894	50,05912	38,12562	55,95214	38,08874	71,43382	44,57007	57,87418	31,22804	68,09661	35,37246	55,88624	51,81186	78,32684	36,98497	54,45762	30,06072	81,03235	39,36775	54,37501	38,98043	65,35394	52,60935	70,37895	28,90342	92,65204	42,68644	63,03866	55,05354	60,68586	45,06631	65,94324	55,58666	79,48815	43,51038	67,69459	32,35633	62,68554	54,47344	94,21488	30,38593
12/2/2017 9:15:00 AM	15	15,56566	24,70187	30,76716	43,12079	25,64911	41,94532	53,02084	45,20295	40,1758	30,3487	47,2476	37,4703	61,01694	44,31408	30,5343	44,07286	43,49546	26,92556	47,47458	37,59954	68,79304	36,25104	58,29714	33,48288	65,44382	49,49118	54,12909	47,4978	61,745	51,81892	49,5919	36,3838	59,96173	31,12359	72,34403	43,74261	63,61158	39,8452	74,45431	36,01618	53,99529	32,8554	65,59239	46,04174	68,36318	60,53381	49,1847	40,59668	63,12403	43,07465	45,56145	52,75919	71,0313	38,9363	44,73565	39,11154	58,89237	40,46226	54,44504	36,99319	61,21732	49,13178	61,54966	34,10235	68,87931	39,83678	52,8775	52,32283	73,83116	37,12478	60,01382	39,13807	81,28018	40,34566	55,69165	34,38516	58,72976	45,70941	68,69405	27,57792	97,23642	38,21452	80,50516	58,49159	67,93981	43,36926	79,40796	55,77808	78,22495	50,30718	53,87648	36,14874	74,49284	53,90377	97,17949	31,50994
12/2/2017 10:15:00 AM	16	22,326	20,39519	24,88685	39,03659	25,2142	46,97426	45,82139	60,55185	51,46151	30,7771	37,90416	33,882	57,89822	47,81596	32,11739	40,83561	45,25296	33,82999	48,14393	44,20037	54,5461	40,07563	55,01355	33,20575	69,91959	50,85426	50,20633	43,61993	66,23778	51,12304	63,25845	34,5061	60,83741	35,47462	67,39825	49,46626	52,67538	43,44344	66,38546	34,67921	68,41892	42,16304	59,26006	40,0677	76,57384	52,40446	61,83328	50,16447	65,60242	33,77362	63,58954	50,30442	77,11761	37,56673	71,68698	32,27406	53,34066	36,54018	76,86028	34,26669	67,03401	53,26329	63,63257	31,49031	66,56002	34,45264	57,00735	53,63741	71,83977	41,19529	56,93027	31,25097	81,47388	39,92416	55,26304	33,24367	67,21673	49,04696	65,29993	29,052	99,6236	33,06567	72,17216	56,48527	70,33302	42,06137	69,09801	51,97565	77,49116	48,31786	64,753	33,73577	65,25434	59,648	96,65784	40,05478
12/2/2017 11:15:00 AM	17	25,21621	20,35747	26,31466	50,94096	27,11124	43,72472	45,45721	45,21807	51,12725	33,96545	44,9723	37,781	58,68314	53,75083	41,29234	43,38521	36,47657	31,22755	53,85147	44,29052	56,84343	43,99225	56,42815	31,58647	67,92937	54,40505	59,02755	49,55397	72,82162	57,42173	50,26809	39,30758	62,14171	28,46796	75,26642	47,03864	59,88002	38,11679	83,12418	36,08747	60,15646	37,4386	67,63988	39,13779	77,98692	57,71497	66,58558	44,27602	61,72345	36,80171	55,32349	58,02816	62,09128	39,10982	56,97826	36,37585	53,17446	39,87643	78,93962	46,55732	73,85023	58,08507	65,61975	33,7272	70,7901	47,31847	62,39079	60,70623	78,99839	40,08303	76,54116	33,27869	80,34386	39,56758	68,02098	34,06361	72,98975	49,64315	69,82675	31,93248	99,00787	33,46493	67,88821	56,68608	74,15583	54,91974	68,5407	55,27098	80,41825	50,55972	66,12221	42,82956	64,67859	65,79955	96,72166	35,84895
12/2/2017 12:15:00 PM	18	20,0393	23,57123	26,57908	43,32587	40,2026	43,05302	48,5188	52,85457	52,36247	31,67675	57,05833	33,71436	55,59875	48,77722	46,50842	47,91418	45,16392	34,45057	49,92609	43,06111	71,76034	38,15705	55,31374	38,41587	62,8201	54,53616	52,54393	44,63936	61,63883	51,60484	54,91685	40,32583	67,4397	31,03877	71,36357	46,08104	59,96802	42,37518	71,56009	38,30066	72,09003	38,16555	68,55223	41,80206	78,56812	57,7964	60,74989	42,61543	63,75601	40,0708	50,8946	52,66909	79,61144	41,83231	64,71851	42,24802	68,60191	40,76612	78,57814	42,7341	75,08794	54,73441	65,602	32,17776	75,62563	38,6497	71,37068	58,06387	82,67027	40,93646	69,05421	32,41697	82,36848	48,90639	70,6976	39,85729	73,5588	51,08194	69,21315	33,278	97,87135	32,52141	82,89166	58,53289	74,09967	46,26443	75,71922	53,70249	80,47836	57,74059	66,97074	34,26745	75,04904	60,15701	96,98864	35,6764
12/2/2017 1:15:00 PM	19	20,62479	19,70671	31,45729	41,90049	32,63138	45,71418	52,27232	46,71192	49,87476	44,39821	48,12224	41,22395	70,28605	51,21968	43,3676	38,45007	45,63474	39,44118	46,06087	40,8944	76,20662	41,80323	58,99647	33,46969	59,02354	61,47057	54,23913	49,44242	61,84184	52,31495	58,47944	52,43418	62,16809	35,16205	67,6635	43,05275	55,66914	43,02836	81,64864	40,08075	64,77053	43,83048	60,94565	42,5096	74,95129	58,17564	68,17246	42,21928	70,34041	39,55722	54,654	52,8469	77,94927	43,27835	66,71571	38,57034	58,05793	39,17972	64,46569	38,49283	73,04066	52,80055	63,83463	33,14869	76,68974	36,20379	57,93443	67,96978	82,83862	46,31466	64,24397	35,56898	85,39029	42,31391	59,80223	44,10484	73,54775	52,68533	73,75483	32,86721	94,9687	37,52411	74,04131	61,41951	74,68529	46,88142	78,46023	59,35477	81,52244	52,93138	64,43082	38,38597	74,6031	57,20139	97,24815	36,8073
12/2/2017 2:15:00 PM	20	26,51443	25,23154	25,31934	42,28911	46,59193	53,40849	46,50551	59,35062	48,28595	39,47585	52,87495	56,99899	47,23109	51,34698	45,04055	44,12937	50,67473	26,33724	50,13353	44,76279	72,94714	41,8212	66,5241	35,64414	69,01816	65,81662	56,81628	46,54827	70,5736	55,02322	62,974	36,14832	56,51968	32,63642	71,16843	41,06405	58,72569	41,00417	78,48281	36,24012	61,48928	36,20628	59,68688	39,28119	78,94991	65,20052	65,91338	46,23315	72,00652	42,00238	41,41833	55,89806	74,47129	42,60506	57,35397	42,18667	64,59307	44,61974	81,71772	47,98257	70,60014	53,402	68,71029	41,58018	71,21319	39,95393	71,52575	61,50571	81,57563	43,25431	64,19312	37,95141	83,99114	43,69536	77,97124	38,46486	73,05248	51,72455	71,71564	31,97883	99,81094	43,43336	71,3244	61,8846	75,91015	47,68685	81,81263	56,06619	81,41295	54,00834	67,97579	38,56197	74,57704	59,95655	97,34451	37,55803
12/2/2017 3:15:00 PM	21	29,36361	22,07408	33,33486	43,41325	34,00109	55,59888	59,96595	48,79193	51,556	35,89315	46,03421	44,59473	59,0824	52,61349	40,8191	40,65456	50,04317	32,65093	45,51738	45,01389	59,32845	47,3298	64,75658	39,15679	67,7826	54,77599	64,76591	51,05742	71,48417	56,18942	59,53678	48,94217	64,12004	32,46809	77,55091	45,70754	62,77403	40,9109	74,94046	39,44477	57,82244	38,63229	66,6389	40,88687	80,94289	66,92087	63,08562	48,12852	70,85185	40,68958	68,08638	55,73455	72,9798	46,21415	71,73837	53,68784	64,58879	39,52131	79,17772	40,74865	79,32602	63,12741	65,09242	37,06185	77,22875	47,98698	61,29766	61,88419	86,85753	44,41168	70,7224	36,68241	78,96165	48,27635	74,10298	39,48587	80,21414	50,57437	76,58199	32,42699	99,34496	37,2076	68,3064	63,16527	77,72546	47,29982	83,70358	61,83377	81,98608	52,70668	70,2486	45,71238	74,83836	66,95927	97,37373	40,45977
12/2/2017 4:15:00 PM	22	0	3,004394	0	6,278253	45,12158	53,73259	62,38513	44,24037	49,0082	39,04357	53,8313	41,99982	60,22208	51,464	49,98916	42,94699	45,11038	0	0	1,482648	75,05685	51,63517	63,89341	40,07357	71,60719	57,27944	66,14086	55,91028	78,85963	59,27193	59,32167	49,16612	70,50232	37,55872	67,30321	51,16394	65,89053	45,72129	75,87554	37,07249	74,57933	44,59156	64,73627	42,75497	81,53591	64,79837	69,75658	44,02942	62,99279	55,52298	57,8773	59,65317	80,98427	52,19081	63,59044	48,49857	56,26789	41,95388	81,40398	48,37844	80,40713	57,9644	69,69904	36,94021	78,9229	44,30054	69,51716	65,65319	88,50188	45,35326	86,49446	47,21555	86,06094	45,11384	76,942	41,4526	76,31833	58,92918	80,9183	35,83319	99,63804	36,69913	82,95515	59,10505	76,40549	46,46276	84,11493	60,85986	73,56923	51,32792	71,97807	42,521	61,96011	63,9486	98,94458	39,58589
12/2/2017 5:15:00 PM	23	21,4372	18,81417	26,6228	41,1352	34,09462	49,76604	57,53495	49,70173	51,87907	35,67038	53,73949	46,81021	73,64162	56,2058	47,51671	43,79256	40,7865	23,86122	50,70975	46,42691	65,22057	42,48225	60,13132	38,64584	69,35772	60,24702	60,86229	57,46574	77,02483	60,21538	63,73364	45,63771	72,94506	35,74561	70,26186	50,52642	68,8476	45,43332	81,96426	42,83025	76,36108	48,74103	74,00558	46,37772	82,20248	69,59943	75,86304	45,7905	67,47044	40,0878	53,09289	57,31184	84,06838	40,49286	62,2094	44,12799	52,52522	40,48146	85,06175	44,57767	76,73381	58,2626	70,70333	42,52251	78,05303	42,0946	60,59384	69,94564	87,19193	51,5491	71,85697	38,91226	86,11841	51,33669	78,2912	49,46632	72,46761	53,17017	77,25188	32,53592	99,21225	41,25208	60,87153	66,25684	80,3811	55,27672	80,78657	72,36848	83,61012	54,84354	71,44984	44,30772	80,19058	66,69838	98,37788	42,93808
12/2/2017 6:15:00 PM	24	26,49854	24,59266	26,0331	42,17631	42,79502	53,39902	49,73199	49,78579	58,21141	38,25307	44,42605	45,22063	65,58045	57,24608	46,70984	47,10005	36,9219	27,29354	44,63189	34,08647	73,17936	53,98175	75,83079	41,85594	72,83253	62,94651	63,84187	55,43974	79,45292	61,46117	63,65302	49,42087	64,03024	39,88872	77,47713	43,91288	71,83452	43,83324	82,03188	41,46137	68,76036	41,20172	69,3093	46,40079	78,0873	67,2601	79,32126	45,44747	68,33347	45,39463	61,04968	56,28592	84,68944	42,35604	68,77632	42,66261	78,5659	43,62283	85,56863	48,91039	80,64379	62,07035	73,37968	38,60888	77,76636	53,03886	77,37346	59,19029	73,1134	55,8278	79,4773	43,37886	89,37534	47,56148	80,15307	43,17377	78,38189	57,20083	77,6807	33,17474	99,63369	37,69162	74,82185	63,11837	80,45852	49,74056	84,66416	68,6419	83,51487	59,43488	74,59273	44,34185	77,2132	67,26044	98,51873	40,53645
12/2/2017 7:15:00 PM	25	20,12047	18,3926	28,19069	30,05292	36,70514	55,47275	51,25587	58,03065	57,65065	41,41434	56,62772	46,62114	61,88654	57,2746	44,45015	48,36843	42,74356	28,18337	38,52668	34,7675	81,34747	57,47665	65,62866	42,82017	70,55434	66,28751	75,2303	56,82244	77,09197	67,70502	63,98479	42,91646	68,90211	38,1958	77,12153	50,04276	65,59834	43,44337	81,02896	44,04108	71,90982	44,56849	69,37058	46,56167	82,59249	72,70212	76,43167	48,90722	70,59654	46,62253	55,31478	53,20202	82,96199	44,40097	74,84962	57,07408	60,52719	41,69333	83,77646	50,6947	82,13425	59,09959	66,50261	38,00992	83,29803	45,02542	68,69176	60,58072	89,23486	48,62484	84,507	43,93616	86,99333	49,78317	81,10563	47,96661	83,79933	57,6454	80,7807	33,23877	99,59908	44,3902	83,89603	64,30013	81,58771	49,53484	84,92733	66,73008	84,99302	54,55799	72,95908	44,20873	78,25356	69,34067	99,53712	41,81836
12/2/2017 8:15:00 PM	26	24,59135	15,69339	22,65494	38,15705	51,10025	61,47181	62,04776	51,22347	60,03716	49,46971	55,60358	55,06494	67,74632	56,49612	50,01831	51,50745	34,77364	31,71841	37,13051	34,75478	77,75233	65,72544	68,33002	46,08118	78,88401	65,37985	69,76321	56,33462	76,71116	61,59055	63,84954	47,7008	74,31408	38,17384	68,87344	51,33911	68,37652	38,22696	88,93216	52,44779	62,22045	41,28081	73,55825	45,47898	84,37099	70,36099	78,81459	48,47294	72,54476	43,73598	58,6707	59,91573	82,55202	45,39297	78,25935	54,18193	74,81543	46,20973	85,77386	41,59227	77,88095	59,99737	66,19543	40,97888	84,53409	44,41341	77,1645	69,2805	86,62302	54,05704	87,45103	44,86226	90,78616	49,98735	85,14023	46,8444	77,78957	57,96489	77,51402	33,63761	99,8184	41,35562	87,06786	64,82455	79,38951	50,10452	86,9603	67,92806	84,08675	62,28939	78,26646	46,7021	83,04038	70,31844	99,39158	43,29797
12/2/2017 9:15:00 PM	27	16,33421	16,40805	35,86663	40,839	51,60437	55,89164	60,65208	56,90525	56,51014	44,06257	58,70151	44,45818	69,19381	57,08002	52,60472	49,6379	34,41396	24,56337	33,76333	35,31002	78,41761	63,37215	71,0599	46,32971	74,95448	63,79345	71,37552	58,21066	76,85497	60,14672	67,11939	52,07166	70,69511	41,69886	76,86118	46,68172	68,54698	42,999	87,19344	42,58752	79,76563	47,59464	74,84762	50,12731	82,97856	75,23769	76,25235	47,65694	72,87115	45,50177	67,84062	55,93412	78,42804	43,41174	81,94421	52,96357	65,42005	48,47128	88,60612	40,16122	79,16273	67,97324	70,06522	37,27902	85,6145	44,86053	69,86536	64,84064	93,47018	54,39545	83,50727	43,50126	90,50985	51,96335	82,82273	47,1587	80,62514	60,74002	80,35664	36,40045	100	50,36679	83,66222	65,05208	78,99854	49,11873	87,71684	69,40076	87,8746	59,76943	77,77209	44,98701	78,20969	73,1004	99,78414	48,13475
12/2/2017 10:15:00 PM	28	24,42902	16,74866	28,05523	36,75639	41,66432	60,11121	68,39959	51,67531	58,79331	46,8015	64,5633	49,32554	75,70244	61,10017	53,39474	52,29533	39,87842	27,80663	52,80601	40,21925	77,15048	53,47238	68,89312	42,06268	81,31348	70,13091	73,02629	59,40305	76,22258	64,03162	69,89197	53,25334	71,46056	45,98122	75,68124	43,74026	70,23163	45,20758	85,07011	42,46691	80,65636	52,31066	81,54323	48,6944	88,19994	76,67675	80,91947	51,8435	77,88966	51,0666	50,82739	55,63357	87,42436	46,29131	82,63214	52,01081	56,06619	46,15779	87,85995	48,67084	80,6994	62,48322	69,11687	44,72888	85,56988	47,53032	68,53594	72,32641	91,36639	50,99131	81,71612	44,19112	89,64218	55,90683	83,57807	56,04242	84,95614	60,98979	83,82938	38,1545	99,81454	47,34983	82,94043	69,09821	80,45204	54,02673	89,77116	67,15159	83,00115	56,15799	83,20534	48,64349	82,80097	71,24206	99,77579	46,64125
12/2/2017 11:15:00 PM	29	17,11863	13,05033	33,25832	32,96662	46,38338	62,30783	62,74412	60,83465	57,21375	42,04921	53,7817	53,40109	73,03762	67,93705	49,19893	49,70464	33,84119	30,84666	34,89349	28,33043	75,33337	54,94613	64,14484	40,71673	83,60308	67,64796	80,28978	61,26631	84,56994	63,38556	69,33652	62,13107	65,05637	37,99845	71,10944	51,76096	78,2159	48,33734	88,53504	45,83361	81,12421	38,07727	78,5121	49,54769	83,34563	79,2421	76,10211	52,50187	83,37699	45,94068	63,29721	61,63165	86,66397	49,07618	66,36391	57,34734	87,15518	50,74705	74,04675	47,35929	80,48824	61,9409	78,23733	37,35728	86,23764	45,16627	80,26035	68,51237	95,26801	51,22085	89,54452	47,12699	91,2996	56,57846	84,83981	51,97405	85,34904	67,03968	82,34631	37,54587	99,81606	47,51796	88,589	64,62044	84,07818	56,04133	88,44316	71,20717	88,48938	60,03384	81,00596	49,72667	67,5078	72,80829	99,84727	45,40797
12/3/2017 12:15:00 AM	30	18,12086	13,5244	22,26549	38,69094	48,26295	54,11161	68,05896	57,09404	61,28502	46,75951	55,4014	61,77767	69,78435	67,97586	49,74221	53,99578	32,83074	31,03338	38,57421	29,48408	76,57348	63,47094	64,3884	43,09302	82,61012	71,1191	80,70596	59,74387	74,85377	66,34553	61,65976	57,64051	76,56844	40,13035	71,40445	52,93614	69,47523	50,1463	75,51614	53,50533	72,27018	51,15212	80,09415	47,54069	87,19241	77,16671	80,97018	54,6502	73,72397	47,18108	68,91737	76,94629	83,48571	52,00742	74,95953	55,07854	58,96054	47,43527	88,22855	47,42402	82,34906	64,29224	76,23729	40,99925	84,61194	55,02984	63,23545	71,46766	94,54299	53,4719	83,78751	50,01333	87,92883	54,90904	89,18683	57,36897	88,97961	62,56873	86,77111	43,38121	99,7429	41,97371	82,19302	70,67557	84,45568	62,83232	89,15368	73,96552	89,44208	61,6711	83,82626	50,46026	85,27555	72,58359	99,63334	49,38509
12/3/2017 1:15:00 AM	31	0	0	0	5,218488	45,72316	58,27193	73,46651	55,77096	66,08657	47,69438	60,41535	50,47014	75,31747	68,60888	47,21071	53,02042	32,3977	0	2,40958	0	77,11615	58,49752	78,68956	43,87786	85,66569	72,20663	81,58399	66,96638	82,60161	75,50364	71,45868	52,02724	77,54525	42,26556	78,58257	49,65104	77,3374	47,66378	91,43775	40,31671	63,85292	49,56206	86,24807	49,22103	90,89682	80,28728	73,96621	54,8412	78,91199	46,97917	60,99621	66,18928	86,55511	49,38349	78,32774	63,4355	90,78547	49,28127	89,08648	50,42262	79,13428	64,91676	78,1366	42,22438	83,74081	49,11673	64,88837	75,09789	94,53968	55,94179	88,31324	46,27342	87,67069	61,18811	87,55526	53,89845	89,28922	64,19416	85,08503	39,35732	100	56,1296	88,46334	77,82652	88,45905	56,23695	90,81773	73,56164	89,1693	65,12241	83,6973	53,76222	87,22453	76,10853	100	50,32162
12/3/2017 2:15:00 AM	32	0	5,662992	0	0	57,69611	58,00461	68,36766	67,5487	64,08344	48,22634	67,11096	53,49939	71,15447	68,80305	56,1879	56,57155	0,1610853	0,3585737	12,04196	0,1891993	80,83678	63,81625	80,96002	53,56488	86,65471	80,7684	81,75433	63,83462	87,46532	79,36285	70,59731	57,17314	73,76318	43,91841	73,68092	54,96808	74,45672	56,94442	91,10798	51,92805	82,60893	50,9031	83,39156	58,11672	90,73649	78,6173	67,70384	58,9057	76,35099	47,64306	72,92876	64,77674	88,04094	53,50402	66,61272	61,95879	63,77792	49,58609	89,63315	53,07043	80,76992	64,66222	74,75748	46,95127	92,07878	45,69193	82,94804	82,15179	97,79716	58,31164	90,69167	53,95253	89,32236	56,18499	90,28702	56,56782	90,09802	69,15085	86,73796	38,96172	100	57,32835	82,68029	70,906	90,35423	60,1733	93,28831	78,26012	90,24032	67,69873	86,10418	53,53249	86,56243	80,71356	100	54,80941
12/3/2017 3:15:00 AM	33	31,38511	13,97505	18,68859	35,52898	45,10361	66,35867	63,95233	56,76745	65,11343	46,0615	57,4607	60,11439	72,25644	68,3553	57,11414	60,53873	43,00729	29,02776	42,28097	37,98443	81,34264	64,29169	79,35365	52,48295	87,56224	76,62632	81,26175	68,26122	93,32291	68,02711	67,46216	53,30784	75,94379	41,5826	85,05161	57,6642	77,58994	49,06195	94,29176	47,36158	81,06612	46,67558	86,50717	56,22624	92,45738	79,26621	79,73406	58,09634	77,91113	47,73818	59,93707	64,41086	88,41664	55,48381	79,96132	50,5401	82,8621	51,4383	88,95605	49,24894	84,84879	71,37689	79,32085	44,2392	90,77428	46,89579	76,09823	72,95756	96,38428	60,33744	89,10671	52,47326	93,5485	56,19094	92,45145	59,56033	92,23586	68,25107	89,26579	37,08651	100	50,99656	84,96049	73,81403	87,66109	63,12604	93,47163	81,49577	87,26714	67,37339	86,85815	55,1874	87,8029	81,90594	100	54,77135
12/3/2017 4:15:00 AM	34	16,81352	15,55738	19,36395	24,87435	54,07245	69,1655	72,99715	67,04665	71,4365	54,61753	70,03971	58,88014	84,37266	72,48398	59,18608	59,22392	38,49179	25,59675	37,75447	32,22342	87,28152	54,93555	80,63757	56,25745	82,24559	80,65609	83,65108	65	89,90288	71,90864	72,96882	62,25706	80,56415	42,76891	85,78001	59,06547	72,58344	51,6141	95,37308	52,9729	84,60627	44,25896	86,32515	54,39123	93,86191	79,34765	80,36527	56,29628	78,98603	46,03227	79,59369	65,56443	87,81056	52,63678	82,36019	57,60611	88,72562	49,76639	77,39874	49,77005	87,46325	72,58421	78,89817	41,13209	92,0651	55,13691	71,57424	74,97113	97,28973	66,14169	90,87099	56,73643	88,38569	60,66645	92,8145	55,82172	94,2564	70,17275	91,30672	39,34695	99,81578	41,613	92,87661	70,92942	93,98479	65,23231	93,10732	83,50485	91,10605	65,29883	91,43865	55,72378	89,69614	83,26384	100	59,18366
12/3/2017 5:15:00 AM	35	16,64574	22,77271	24,1438	28,85969	57,62648	68,10338	72,27454	65,23238	65,49762	57,28379	64,67376	57,29097	80,71176	75,50439	53,41623	67,00147	28,96303	31,13664	35,90151	31,15475	86,3293	60,0188	79,00199	46,48465	85,35561	80,55495	82,35619	65,58784	91,90222	73,39951	80,79956	57,61654	79,94453	47,81734	76,2567	55,97999	71,48251	49,25191	94,12336	51,58301	81,67123	55,4807	81,6981	50,08877	92,69707	81,75667	82,79392	57,64375	84,69096	56,88937	62,18226	64,96021	86,89904	55,44575	78,18427	52,33767	81,9179	52,70108	79,56206	52,6814	84,36651	75,27161	83,79498	42,71034	90,43677	51,80295	79,12971	77,82203	99,26897	64,15388	96,58018	63,67409	94,56524	68,32104	92,7989	62,87191	96,2929	73,03396	94,94895	40,29102	99,15167	56,14294	87,69038	71,46186	95,34365	72,8431	95,05333	82,11103	92,77631	68,2883	92,05141	57,94416	90,23811	85,91767	100	57,73161
12/3/2017 6:15:00 AM	36	0	0	0	0,8347149	54,8097	61,23218	66,25083	63,643	69,31877	53,30798	78,76838	61,80413	83,5128	74,84838	55,64158	61,04422	0	0	5,07557	0,3630637	87,56563	62,19102	83,52398	54,54071	85,56242	83,28526	86,05853	69,34966	92,49751	77,26943	80,00623	60,38675	79,85404	44,83622	84,62858	0	81,62363	51,31279	95,82567	46,50178	81,61638	46,43126	88,6093	53,42976	95,3652	82,68008	79,33321	57,20491	88,45443	52,88082	59,10471	69,59142	90,3601	49,79063	80,31705	61,85511	77,31888	59,29936	79,76923	56,71344	86,56506	77,35336	83,35033	45,11923	91,06108	53,53048	71,28502	78,47495	99,62802	63,1335	97,55326	57,27993	95,30698	67,1013	94,85542	57,8697	97,70385	79,11521	92,83398	43,97609	100	53,12154	92,67538	81,56154	96,56001	69,43212	95,36818	83,52019	92,25174	67,00002	94,06927	60,49121	93,38107	83,99259	100	59,34254
12/3/2017 7:15:00 AM	37	19,95303	23,68852	22,35646	36,20938	64,69945	71,16704	63,54423	64,12315	76,26409	55,55137	72,96828	69,159	86,73318	75,50122	62,0566	63,40786	33,58933	19,15485	39,47364	25,89847	87,11601	62,62289	83,3622	54,65918	88,07127	86,80199	89,69966	70,82954	95,0268	82,68816	82,74335	63,55472	81,40784	40,2524	79,42605	50,68966	80,51932	51,41156	89,50983	48,05634	81,7432	47,90457	85,10229	56,46289	96,19377	83,72167	86,67986	60,03889	74,34045	50,49769	71,44073	68,63257	89,56137	54,76921	83,884	59,63424	82,00645	52,55181	91,39016	55,89653	88,90529	76,20573	86,55532	43,61765	93,5501	60,97308	83,71339	81,67848	99,80167	68,51528	97,7654	58,47674	96,73609	65,70478	95,72455	61,41102	96,75916	76,8424	92,5065	45,33585	98,88621	43,93864	93,23062	75,55454	97,0298	75,57057	95,4711	86,08	93,94708	69,92622	95,54578	61,35817	92,96488	89,46279	100	64,0285
12/3/2017 8:15:00 AM	38	18,56854	24,70145	17,92965	26,28814	63,33934	69,70402	77,72698	64,77661	75,89397	59,26869	73,314	69,99102	83,21494	77,42796	58,19795	66,88522	38,34473	18,22316	33,93803	24,28886	87,29346	68,76728	83,32408	50,7742	91,52306	87,83482	89,18546	71,21588	96,07717	81,59966	83,64521	60,39048	80,95629	42,65308	75,01243	54,53513	77,50394	60,0965	93,44461	59,66022	84,71259	55,43905	89,20645	55,68896	96,0456	85,47511	83,6314	59,69288	84,71941	51,15592	46,89048	63,99107	92,11436	53,45125	85,34663	60,57098	91,13271	54,94011	86,69914	49,97616	89,02811	74,63231	87,064	48,59569	93,50375	54,13876	74,38316	77,80256	99,14552	67,48868	99,02597	64,54583	96,55083	71,66736	98,1987	64,66553	98,71975	81,95989	94,37791	45,13387	98,425	40,75334	95,25081	76,74231	96,91935	75,35636	96,01044	87,5543	94,84327	75,72564	95,75099	63,5639	95,11992	90,54771	100	63,68694
12/3/2017 9:15:00 AM	39	16,57859	19,23844	20,53983	30,23479	64,98045	68,14849	76,58233	65,40486	79,78587	58,63755	75,25233	62,80558	90,42813	80,33502	60,98309	63,24285	37,76856	22,53157	33,61647	33,56999	87,28703	71,20504	82,81161	58,07154	91,28371	88,57413	91,42097	73,70683	97,91702	83,06497	82,01198	61,81601	83,81487	40,71321	65,11639	59,37038	85,68932	56,20414	95,56808	53,7348	89,41195	58,2452	90,73235	55,5439	97,59907	88,6198	86,84779	60,10832	82,35384	56,30954	53,97816	59,3433	94,86012	56,86243	87,78777	54,91981	85,963	55,84266	92,83889	51,91293	92,27827	75,18126	88,58159	49,44629	92,51443	65,86663	89,50335	83,64832	99,73911	68,44296	98,41291	64,61768	96,40964	68,57848	98,44255	62,60349	98,72072	82,99867	94,50949	50,23638	98,11885	44,50293	95,41418	79,32775	96,41689	73,90681	96,8933	87,12132	94,45313	71,90422	96,57549	65,99615	93,95896	91,14142	100	68,55542
12/3/2017 10:15:00 AM	40	14,54472	20,18285	32,91349	24,23741	63,47391	72,3651	73,79131	71,40079	79,89494	65,34386	78,9575	70,87679	86,21767	82,7484	63,54609	69,02057	40,19341	24,7639	33,60128	31,07738	90,26257	65,62957	89,82945	50,02756	89,0473	92,25354	91,45778	73,74006	97,46899	83,64825	86,91369	67,94139	73,0225	41,51843	72,35059	48,99826	82,53814	52,46539	91,62066	53,39993	86,53232	53,60136	89,40927	54,65918	98,14565	92,03436	90,31071	63,4268	82,97477	61,0684	71,56457	75,49141	92,3843	52,50925	74,95046	57,30057	80,83839	56,8435	83,05413	52,82439	91,63641	77,95964	90,95063	51,569	95,0496	63,87061	91,46967	86,80986	100	70,4396	97,94609	63,24541	99,0527	70,61761	98,8159	58,53055	99,28921	82,83308	94,6384	53,67513	99,6817	45,88548	95,41108	78,2702	98,11284	76,44915	96,64125	89,27159	95,47987	76,95174	97,52776	67,12457	95,4912	90,48222	100	68,83221
12/3/2017 11:15:00 AM	41	14,11949	13,39032	19,1036	34,68225	67,93864	75,26056	81,46248	65,16489	83,75899	59,21675	82,42299	75,45466	91,53162	84,23782	58,02781	75,98344	35,33978	19,14021	45,29842	28,63168	90,48934	70,87409	83,89693	58,89161	96,04748	93,04604	94,6531	77,78273	97,34686	86,43789	87,64541	68,17645	80,84991	35,74644	72,8163	52,06067	84,00641	53,60681	89,14892	53,66041	85,68441	46,50316	93,4116	55,46385	98,55002	91,703	89,65165	66,15267	85,41087	56,21608	67,59222	71,69416	95,92432	52,51306	87,97511	73,1793	91,50503	55,09686	91,0597	56,03801	93,75249	76,9744	90,32391	51,31618	95,54342	56,18237	86,28226	87,89567	100	73,56095	98,8063	65,60925	99,56799	73,96966	98,82764	62,49144	99,24238	85,91664	97,95273	49,94122	99,35365	41,70259	89,49671	80,38689	98,57766	77,97159	97,33491	93,28858	96,53639	76,55041	97,24435	73,12846	96,14452	93,01579	100	70,51303
12/3/2017 12:15:00 PM	42	11,71253	15,38006	20,23534	24,95158	68,08328	77,57633	80,44961	68,86826	85,61008	64,96581	83,20099	71,34	90,25247	83,36338	70,29316	66,95797	35,00048	20,93881	30,28632	28,00785	90,16116	71,32032	88,74281	59,81723	94,31553	90,1068	95,30083	78,09143	97,19565	88,34715	89,36201	76,80344	75,14742	44,58762	80,52581	57,43825	85,11681	56,22092	96,97696	49,7058	86,32149	51,09457	93,54857	58,47073	99,08605	91,97212	89,75685	62,00251	83,49049	62,44294	79,77191	77,3481	93,94059	54,50639	81,00961	61,53881	91,25208	55,90462	92,68008	52,56031	94,06078	81,22963	91,89524	51,87728	93,2155	55,2462	82,21437	90,10107	100	74,51039	99,57104	67,44447	99,62699	71,04602	99,34641	64,24893	99,80002	86,66894	97,24615	51,02136	99,18753	58,31551	91,81878	76,70107	97,96205	78,59797	96,07545	94,62119	97,50365	77,06993	97,07747	73,74046	96,56091	93,51859	100	75,87125
12/3/2017 1:15:00 PM	43	12,27219	15,93177	18,22343	35,4528	63,42542	71,35396	84,83042	71,79073	90,32756	65,26953	73,72776	68,96565	93,36111	86,34284	69,51177	70,22359	25,64172	25,24481	31,96626	27,68443	91,22313	72,28235	92,29305	63,03913	94,45817	93,07913	96,15868	75,9987	98,48752	87,75343	92,06779	77,76891	74,85729	43,95999	78,90694	47,58821	87,87135	53,99937	91,51028	54,04813	88,69433	55,36908	87,72409	60,28619	99,22366	92,61508	88,46507	63,16991	89,44643	55,29145	70,19334	65,94386	95,63509	59,51157	89,01124	63,53517	95,01312	57,04244	88,17419	53,16942	89,29764	83,78896	93,62953	64,47502	92,31646	58,48081	88,35537	90,70513	99,36284	76,22983	99,78531	72,13058	99,81854	71,19903	99,74283	70,11308	100	90,35712	99,64005	55,62085	99,69324	48,43729	85,61236	78,03886	99,18414	82,38155	98,07727	94,56324	98,17999	79,39711	98,82053	73,37796	98,1442	94,37141	100	77,69066
12/3/2017 2:15:00 PM	44	15,51773	17,83944	24,81405	30,0393	68,81377	73,98299	82,77285	71,17989	88,15126	64,68005	82,49089	71,5192	92,80463	84,53249	70,71784	74,08523	29,75713	22,81257	35,27023	28,30177	90,15225	74,43309	89,908	57,21133	97,65466	96,58025	96,65804	79,59625	97,46125	91,72408	92,3354	78,1603	69,74794	41,67448	80,04829	56,31652	78,0198	54,8727	96,94947	57,5353	91,20531	55,94641	93,08826	61,98117	99,10497	92,37186	94,2812	70,67702	83,13426	56,69396	70,39816	77,24891	94,25833	58,48303	90,93639	66,38435	93,90736	55,0527	88,55458	59,64813	88,73888	83,63596	96,7336	58,76195	94,89349	63,87033	78,00591	84,70546	99,83671	76,90436	100	73,2874	100	68,6412	100	69,19913	100	92,72491	99,18442	50,16537	99,5276	54,00151	88,9305	76,19328	99,47537	83,70883	98,37299	95,73	98,14973	81,46117	99,13622	73,71954	98,4922	95,32369	100	75,55344
12/3/2017 3:15:00 PM	45	19,94336	10,85012	23,02588	29,79795	60,6782	75,0536	81,8082	67,89075	89,62139	71,12678	85,27251	76,68594	93,80194	86,25747	74,53201	75,51041	24,92354	21,68594	32,49157	28,31426	90,75535	75,44009	90,69649	64,85535	98,18855	95,88452	98,88359	81,39851	99,05691	91,60878	92,76615	75,61153	83,7907	44,72205	85,04615	54,77129	88,00868	60,83927	93,10801	54,66934	93,23905	57,39341	91,97932	61,37875	97,43141	94,47102	95,26131	67,78135	87,42782	59,20756	71,34892	72,43431	95,65049	62,71233	92,2373	57,80296	93,81417	57,17382	91,97268	59,75057	92,75013	85,04745	97,12844	60,80219	96,13823	62,08064	84,73081	81,09596	99,81806	75,72357	99,76349	75,88667	99,82925	74,6196	100	71,23343	100	92,17728	99,79035	57,67939	99,23498	49,96781	89,4791	78,09164	99,526	86,03739	97,61922	95,82864	98,57648	80,85454	98,97899	76,6992	98,31662	96,33082	100	80,57272
12/3/2017 4:15:00 PM	46	20,94744	11,91949	26,04091	34,55798	56,95596	76,92929	83,64569	72,11152	91,61113	67,05135	84,59977	75,63979	95,98033	87,31661	76,74742	76,04153	39,17896	23,41899	32,30666	32,83336	90,54273	78,08197	85,40748	65,23182	97,94126	97,55132	96,89152	82,46484	98,97948	93,98962	96,22195	82,11462	83,624	42,0606	78,70179	55,60469	81,62875	58,26848	97,41351	53,98901	94,006	59,92657	91,78099	59,39455	98,80141	95,28798	95,88915	70,39878	86,52596	57,51119	75,37032	72,76808	97,07822	58,21307	90,47683	63,91551	89,65304	57,41795	92,6099	54,94281	95,08973	85,82864	98,08681	60,20322	94,57069	66,34588	93,71726	86,37074	100	77,66441	100	76,49764	100	76,55387	99,79554	72,9155	100	93,9164	100	54,43752	99,20652	48,04812	80,48132	76,9436	99,59467	88,72845	98,55563	97,03823	98,90281	84,04087	99,46569	78,15332	98,3877	96,20158	100	81,94649
12/3/2017 5:15:00 PM	47	13,67699	11,46869	17,68264	33,56895	62,44986	77,1683	86,78693	71,65202	93,73432	69,95469	89,03604	77,16644	96,82948	88,75856	75,66368	69,17841	21,49854	18,09495	31,54931	23,76603	90,62866	74,69918	89,76763	67,24926	93,7386	95,43276	97,57613	83,28457	99,69633	94,43275	96,5058	80,55317	79,58312	43,74951	84,14822	53,93837	89,14664	54,88057	99,04559	48,90501	95,40554	58,07602	93,71008	62,47376	98,75952	96,45805	96,30554	70,92728	88,90591	57,77092	82,49448	73,53061	98,49319	57,44149	90,35547	66,46462	90,68261	57,5659	91,12912	53,86972	97,14026	87,76566	96,30534	70,63722	92,21009	65,3297	81,03877	86,5949	100	80,51283	100	79,62173	100	77,46781	100	73,46582	100	95,47199	99,60883	57,94464	99,07087	51,17616	95,04745	80,9279	99,64661	86,48499	98,96766	97,64381	99,57395	85,85247	99,66415	80,34973	99,5334	96,90809	100	83,99474
12/3/2017 6:15:00 PM	48	20,08324	21,32785	24,40166	23,30957	71,05148	79,24286	86,72987	80,34422	94,40643	72,33829	91,71323	76,46165	97,70295	87,35584	76,31605	81,67268	32,95825	18,10787	28,22011	22,05488	91,16919	76,94477	90,31727	68,37036	98,0658	96,82671	98,92849	88,59058	100	96,14604	96,93965	78,9166	79,18111	40,41536	85,63619	66,26431	91,90906	60,76254	97,36267	49,33155	91,29981	62,13182	92,92786	64,74552	99,82048	96,45606	97,34466	73,33292	86,82492	59,13993	71,90919	74,58403	97,70931	61,22976	79,31857	71,24876	91,17133	57,34251	95,93371	61,16262	98,58028	89,10188	98,96021	61,31058	97,24339	59,91083	83,84616	86,76538	100	85,64455	99,57498	81,78832	100	78,41429	100	77,25879	100	98,73101	99,6187	66,50034	96,05549	64,04703	90,2886	82,54311	100	87,36067	99,03204	97,28725	99,84029	86,3981	99,15051	80,52532	99,63418	98,07272	100	84,30199
12/3/2017 7:15:00 PM	49	0	0	1,287854	2,638014	69,0819	80,04518	85,65187	77,96717	96,27107	76,89786	84,72984	78,89404	97,55444	89,83007	67,79157	81,39948	25,69698	15,7414	0	0,1668186	92,5134	81,69955	93,66242	59,43848	99,63031	98,07486	99,00379	84,1715	99,80679	96,41537	97,94588	80,23078	75,66969	44,76645	82,64541	59,21751	90,05002	67,25224	97,7196	52,97974	95,59903	59,51937	95,69111	64,08018	100	95,82739	98,58512	74,24327	86,95402	60,07378	80,88259	78,61523	96,63165	63,10635	92,62724	69,79575	90,4309	56,19812	96,09831	55,6585	99,03142	90,04587	98,41713	61,36273	97,29256	57,91342	87,30403	85,61706	100	82,94051	100	81,94933	100	83,64363	100	78,8311	100	98,45125	99,76293	56,1618	99,07597	58,1241	92,19323	83,43163	100	88,80381	99,40505	97,43597	99,80701	86,39098	99,40284	83,18523	99,51826	98,66504	100	87,21851
12/3/2017 8:15:00 PM	50	18,16569	19,64841	24,12674	28,87081	70,25821	81,67517	85,56725	81,29863	96,30139	73,86253	90,92659	81,35224	98,97015	92,04237	76,05238	86,80607	35,61153	21,66162	31,70798	28,43799	92,11746	74,82876	92,97959	63,40373	98,74462	98,37409	98,56046	87,63097	99,57761	95,77946	98,89734	79,94059	84,78414	43,66048	67,75316	56,87804	90,70278	61,77989	98,38528	59,53084	95,16447	64,53913	96,5422	61,53321	99,81343	96,18859	99,07887	76,87155	83,99107	61,41386	76,94207	79,40663	98,29742	60,8171	90,14106	70,25179	93,16425	59,68336	94,60233	56,39154	99,36796	92,49634	99,04095	64,15479	96,39133	68,4956	92,96447	84,74207	100	83,90501	100	84,90682	100	83,41139	100	77,58496	100	98,15208	100	66,40203	99,3031	43,4357	86,08173	82,85886	100	90,17987	99,58534	95,66921	100	91,69603	99,44711	85,8399	100	99,04517	100	81,46201
12/3/2017 9:15:00 PM	51	23,24533	9,112511	24,5144	21,56216	70,60345	78,87019	88,60861	74,04599	97,43548	78,94846	93,64377	84,02292	98,50119	93,93768	76,79308	77,63124	26,57141	20,8821	36,66217	23,56239	93,30191	76,2232	95,09132	70,36079	99,7427	99,57933	98,59659	91,04181	100	97,02953	98,37658	83,25514	83,69771	39,89743	68,82488	61,99885	93,93761	61,91776	97,75069	62,47755	89,25951	64,05118	94,32665	62,14108	100	96,09328	99,17883	76,84848	85,67232	57,01087	81,85842	78,94251	95,66251	60,86227	93,31586	75,0791	92,71448	61,36723	97,55658	58,42369	99,63004	89,30979	99,76563	71,18327	96,39306	57,12388	92,02676	85,16702	100	86,47574	100	83,49407	100	86,69139	100	80,84708	100	99,51405	100	65,0648	99,50253	54,54845	92,55347	82,82203	100	90,28177	99,66568	97,12707	100	91,1296	99,72854	86,40881	100	99,12999	100	85,87187
12/3/2017 10:15:00 PM	52	41,28834	0	0	0,149895	71,89455	81,66488	83,99875	82,26479	97,83025	78,76589	92,87218	84,80127	99,71776	95,22595	69,26509	89,24991	27,35315	24,86371	32,15151	35,91512	97,349	81,44673	96,02641	65,39526	100	99,1532	99,65041	91,92958	100	99,35393	99,26151	88,64079	71,43809	45,09989	61,22306	59,26973	89,83477	64,56751	96,64546	52,62261	97,17424	67,2226	95,43021	67,29498	100	97,67193	99,10796	80,24391	85,71432	57,95307	77,87682	75,4108	98,83421	62,44744	89,04247	66,63766	79,64026	64,26116	95,59502	65,24799	99,78511	92,97524	99,26765	66,42068	96,58371	64,14257	92,17832	88,01407	100	90,47988	100	90,00732	100	85,96313	100	81,29891	100	99,76376	100	62,67089	99,78786	42,85947	85,85516	81,06792	100	92,13625	99,5937	98,31434	100	92,07691	99,83608	89,13607	100	99,8191	100	88,8858
12/3/2017 11:15:00 PM	53	13,96248	7,872735	33,03735	26,2911	71,88461	84,48946	88,45684	80,52837	95,02763	85,82291	96,0262	88,03673	100	96,63904	80,53652	88,01717	37,20181	14,10788	34,37038	25,78754	96,5357	84,50728	97,31454	71,85248	99,73433	98,93175	99,6748	92,95631	99,61532	98,91613	98,50872	87,1658	85,4463	46,93385	79,78565	64,35062	91,2136	63,68058	94,4112	53,24092	95,51019	65,50529	94,66319	68,48158	100	98,67575	99,78144	82,47237	84,60378	56,52278	85,11778	74,81205	94,9015	60,90227	95,28667	72,67967	94,06284	62,33974	94,83304	63,66973	99,57981	93,88319	99,84299	71,1993	98,25473	65,94233	87,46368	94,18574	100	93,29921	99,8195	85,47428	100	88,89146	100	87,18074	100	98,56074	99,59914	69,45216	99,16267	46,68297	94,29295	82,99071	100	94,05911	99,64185	97,95694	100	94,1561	100	90,00518	100	99,10506	100	88,74164
12/4/2017 12:15:00 AM	54	12,28938	11,63137	19,6033	26,21691	70,74161	84,54472	90,72427	82,02587	99,57835	85,89986	96,08858	87,02594	99,81349	96,01128	84,19512	89,3989	27,4149	25,925	30,26138	32,60783	94,22849	82,97739	95,8667	69,4572	100	99,1534	99,83968	92,62054	99,74891	98,85271	98,59742	90,53666	84,68349	44,24942	87,0057	51,71101	91,56775	62,34575	99,62471	58,67021	92,7044	68,45525	93,86031	64,1842	100	99,16881	100	83,50499	90,02618	64,36208	76,72234	76,80758	95,64455	63,13136	92,54082	69,47841	77,47955	63,61343	97,31467	56,04678	99,77296	95,35995	100	71,3588	97,07049	64,36126	94,08591	89,50065	100	91,32412	100	88,85714	100	90,32362	100	88,76036	100	99,06347	100	70,21565	98,74869	44,54617	97,91356	85,47787	100	93,3964	99,79705	97,60438	100	93,8856	100	91,63786	100	99,65151	100	91,6521
12/4/2017 1:15:00 AM	55	14,29052	9,486007	30,92272	27,45752	73,70233	84,86806	87,78307	79,80728	98,91841	81,0349	97,7683	84,29951	100	96,48306	83,85955	87,88841	17,50836	20,62258	37,59879	29,71465	92,79233	85,58949	96,72628	71,95934	100	99,58043	100	94,00365	100	99,57035	99,00627	88,61598	81,39396	45,30021	76,24599	63,04183	93,19588	64,4199	99,46065	57,4734	94,4521	68,21072	96,63171	64,02679	100	99,55861	100	83,99543	91,96825	64,55474	78,36981	86,11462	97,25278	66,39664	94,01733	61,80855	94,74214	64,56641	97,84255	62,55892	100	95,69007	100	74,84624	95,52905	64,0024	96,34166	90,28156	100	90,98406	100	87,69771	100	92,64451	100	90,7338	100	99,84237	100	71,59393	99,25397	55,57927	92,40641	78,68466	100	95,44789	100	98,18987	100	94,55328	100	91,99623	100	99,83594	100	91,52175
12/4/2017 2:15:00 AM	56	16,42407	19,05898	17,84635	26,52851	71,17361	87,61474	91,47664	83,33714	94,94109	83,93975	95,90242	87,43307	98,83172	97,13825	75,82476	91,07793	20,44305	21,3675	49,9542	30,65111	97,31481	87,34797	97,87675	76,17947	100	100	100	94,24086	100	99,32209	99,50376	91,07379	86,40763	44,32126	75,2506	62,76304	91,23254	65,63487	93,40034	63,06892	96,10964	71,43886	94,57311	66,06184	100	99,28493	100	86,05776	90,49155	62,94064	86,41434	77,49509	98,28429	71,10688	95,40893	72,83565	81,34498	67,6968	94,43365	66,33842	100	95,09616	99,83989	70,6241	96,98235	67,07076	87,65942	92,0787	100	93,18572	100	88,72444	100	92,98892	100	91,47076	100	99,7809	100	72,66254	99,67693	45,9659	95,65609	79,67189	100	95,00325	100	98,55901	100	96,4108	100	94,22034	100	99,83049	100	89,78532
12/4/2017 3:15:00 AM	57	31,58799	16,11952	16,44307	27,90396	62,1656	85,78782	94,47282	83,27877	99,41651	84,46384	96,22824	89,70574	100	98,14462	84,43095	92,79945	32,20056	16,2156	38,16189	26,43188	96,82029	84,75223	97,38443	68,07513	100	100	100	95,9735	100	99,74519	99,69704	90,55676	83,75082	42,9202	76,97599	56,88543	90,91285	62,61577	99,2812	60,42213	97,58974	71,91161	95,99988	65,88335	100	98,8409	100	87,66634	90,05084	60,88749	85,59441	78,33976	97,72318	65,56269	94,11576	74,06002	96,86837	65,01803	98,16417	65,12904	100	96,09949	99,21702	75,57388	97,66103	63,93637	93,5005	88,68935	100	92,94402	100	92,49683	100	94,51116	100	91,03697	100	99,78752	100	72,96363	99,65179	60,17835	90,25835	83,70448	100	95,19189	100	98,46838	100	98,08736	100	96,68229	100	99,71803	100	96,10135
12/4/2017 4:15:00 AM	58	11,79998	8,565913	18,16161	32,1645	76,40971	86,45716	90,5225	84,16715	98,21273	88,35509	98,15423	93,45263	100	98,89396	85,3172	93,5816	17,82956	19,02513	37,92779	30,03764	97,2876	89,13773	98,92	73,32899	100	100	100	97,05688	100	99,64786	99,80721	91,56001	74,68025	44,45347	84,67811	64,00626	91,99491	62,64665	95,16226	59,30144	95,52733	74,24279	95,92424	68,20071	100	99,21661	100	87,62179	87,55554	63,95378	76,21359	67,3736	99,77834	68,6095	95,72399	73,56405	92,26535	66,21671	98,33071	60,36562	100	97,00417	100	69,96526	97,52473	58,37457	96,21505	93,37699	100	95,42758	99,8278	92,87495	100	95,09388	100	93,16942	100	99,66892	100	77,51306	99,07576	48,49386	85,54205	77,9557	100	96,60871	100	98,40594	100	98,56909	100	95,48153	100	99,80051	100	95,85731
12/4/2017 5:15:00 AM	59	17,19316	27,15165	21,38242	32,93359	77,56486	88,20948	94,70435	80,50087	99,78711	85,32729	98,53365	92,387	100	98,61897	87,27059	93,80547	37,50242	17,18025	26,91305	23,84146	98,1156	86,78133	96,63005	75,18775	100	99,80044	100	96,81683	100	99,84099	99,81349	96,81222	77,69549	47,17894	91,23763	62,97953	95,71632	67,46422	99,7907	66,2091	97,51797	68,23498	97,33055	66,2328	100	99,28327	100	89,64088	88,35862	56,85469	80,4128	78,40973	99,82787	68,73591	96,21636	80,73932	84,23788	63,87986	97,92951	63,4663	100	98,50077	100	78,21425	94,77792	65,77966	93,494	91,48361	100	95,50806	100	92,50387	100	95,23465	100	95,30594	100	99,79643	100	78,39841	98,32346	57,6624	93,44199	79,63818	100	97,29368	100	99,58154	100	98,90881	100	95,45522	100	100	100	96,4584
12/4/2017 6:15:00 AM	60	0	0,6056587	0	0,4599083	76,58723	86,21077	93,11561	84,82207	98,19968	86,30575	99,5566	93,71077	99,74697	98,78551	90,94262	93,18627	24,30738	0	0	17,76795	98,13896	88,31815	98,19781	77,00383	100	100	100	98,01041	100	100	100	96,22852	81,25512	45,94213	66,70114	61,73713	94,22635	66,76365	93,71532	66,27314	94,77087	74,51308	95,88128	73,87511	100	100	100	83,93975	93,86943	66,43285	90,26152	84,18331	99,80914	70,39256	94,93479	75,55938	97,73694	68,2595	99,27492	70,68965	100	98,43736	100	78,81065	97,45794	64,78503	91,97413	95,59109	100	97,25457	100	97,30804	100	97,17313	100	95,74284	100	99,60481	100	81,75661	99,3223	54,04088	87,14204	79,41554	100	97,49551	100	99,15734	100	98,25742	100	97,12617	100	99,81626	100	98,05524
12/4/2017 7:15:00 AM	61	10,60089	0,7633594	0	0	77,45083	90,16191	84,35476	87,3164	100	91,48853	97,69577	95,48726	100	98,78821	90,87802	96,75758	24,68515	17,40329	37,55456	0,2584825	98,24921	88,2146	98,50478	80,21455	100	100	100	97,86389	100	100	100	96,72145	79,74173	48,38694	89,06747	69,87048	93,29279	63,15926	96,58047	64,65767	96,15965	78,09807	94,43082	70,06797	100	100	100	92,76353	93,69605	74,50362	91,43278	85,89378	99,42937	69,91068	97,66862	66,46877	97,64845	70,94165	98,96738	70,83402	100	98,51299	100	79,94723	97,78197	66,56678	97,19019	96,44231	100	97,10544	100	95,88991	100	98,08017	100	96,5931	100	99,41763	100	83,09406	97,59236	49,16563	82,97704	84,74877	100	98,66061	100	99,49181	100	99,53188	100	96,96439	100	100	100	97,73112
12/4/2017 8:15:00 AM	62	13,57689	29,82613	21,68539	36,0608	78,23531	88,58636	93,23538	89,72128	96,49017	88,72914	98,30101	96,29324	100	99,2948	87,53681	96,01452	35,6107	25,09816	23,21335	26,46572	98,51873	88,97713	99,47626	78,21453	100	99,71893	100	98,15256	100	100	100	97,88338	87,23433	42,27661	70,64677	60,43829	97,07581	68,37077	98,91254	65,34573	94,01111	72,46333	97,42353	73,78716	100	100	100	93,81252	93,11864	58,94659	84,7793	75,79549	99,58202	67,0204	93,65136	80,23506	93,50167	72,88786	96,52285	64,61359	100	98,12065	100	81,07807	98,04811	71,91893	94,47302	93,76416	100	97,452	100	97,44958	100	98,42604	100	97,59907	100	99,04586	100	87,18985	98,49705	53,90037	86,07255	83,18372	100	98,73183	100	99,42274	100	99,82939	100	98,77888	100	100	100	97,49931
12/4/2017 9:15:00 AM	63	0,3947005	0,4920287	0,2693275	7,270737	80,55696	85,03966	91,09838	82,94651	100	92,04562	97,71172	95,33329	100	99,24597	91,92888	95,87589	14,5383	12,74854	27,9242	0	98,43785	88,0419	96,64097	75,8886	100	100	100	99,0321	100	100	100	97,97068	77,66965	45,0811	84,03149	62,58413	97,23564	67,53999	98,42017	69,82932	97,33332	75,92403	97,21513	76,56244	100	100	100	95,06977	93,52171	75,02197	86,07096	85,05713	100	74,77985	90,77462	79,52441	98,3325	73,1114	99,12246	67,68636	100	97,98077	100	82,72968	97,57204	69,13241	92,3995	96,59083	100	98,40111	100	98,01917	100	99,10982	100	98,11754	100	100	100	83,17391	98,21072	52,87087	90,27569	81,56064	100	98,47936	100	99,61497	100	99,44395	100	98,16058	100	99,59184	100	99,31857
12/4/2017 10:15:00 AM	64	21,04118	8,558314	26,06053	29,14664	80,57513	91,36481	93,58	88,61137	99,83194	93,32518	98,00605	95,66734	100	99,64171	90,41832	98,36836	27,3048	12,85263	33,70993	29,12894	96,0644	89,42784	98,75933	75,37577	100	100	100	98,8253	100	100	100	98,75056	85,38586	50,34828	86,81731	64,8054	97,23752	69,40395	99,22221	72,08658	99,62899	77,98354	96,75384	72,72263	100	100	100	96,19923	92,87861	67,02621	89,72958	80,41039	99,66353	70,98985	97,54663	72,09224	99,08013	72,89532	99,32845	71,23681	100	99,10485	100	83,60287	92,74661	63,31026	94,03266	92,93856	100	98,23214	100	98,70545	100	98,67188	100	98,75933	100	99,83823	100	86,57314	91,94456	50,05533	87,98147	78,78958	100	99,50017	100	98,93057	100	99,83907	100	98,74766	100	100	100	97,53544
