# Supplementary material for: Neuroblastoma signalling models unveil combination therapies targeting feedback-mediated resistance
Source: PLoS Comput Biol. 2021 Nov 4;17(11):e1009515. doi: 10.1371/journal.pcbi.1009515 (PMC8604339; doi:10.1371/journal.pcbi.1009515)
Supplement: S2 File — (ZIP) [file pcbi.1009515.s023.zip › drug_sensitivity/SK-N-SH_drug_sensitivity/SKNSH_LY_Rap_05-081217.txt]

Label: SKNSH_LY_Rap
Metric: Phase Object Confluence (Percent)
Cell Type: SKNSH
Passage: 1
Notes: SKNSH treated with various concentration of LY294002, Rapamycin and the corresponding DMSO controls
Analysis Job: SKNSH_LY_Rap

Date Time	Elapsed	A1, Image 1	A1, Image 2	A1, Image 3	A1, Image 4	B1, Image 1	B1, Image 2	B1, Image 3	B1, Image 4	C1, Image 1	C1, Image 2	C1, Image 3	C1, Image 4	D1, Image 1	D1, Image 2	D1, Image 3	D1, Image 4	A2, Image 1	A2, Image 2	A2, Image 3	A2, Image 4	B2, Image 1	B2, Image 2	B2, Image 3	B2, Image 4	C2, Image 1	C2, Image 2	C2, Image 3	C2, Image 4	D2, Image 1	D2, Image 2	D2, Image 3	D2, Image 4	A3, Image 1	A3, Image 2	A3, Image 3	A3, Image 4	B3, Image 1	B3, Image 2	B3, Image 3	B3, Image 4	C3, Image 1	C3, Image 2	C3, Image 3	C3, Image 4	D3, Image 1	D3, Image 2	D3, Image 3	D3, Image 4	A4, Image 1	A4, Image 2	A4, Image 3	A4, Image 4	B4, Image 1	B4, Image 2	B4, Image 3	B4, Image 4	C4, Image 1	C4, Image 2	C4, Image 3	C4, Image 4	D4, Image 1	D4, Image 2	D4, Image 3	D4, Image 4	A5, Image 1	A5, Image 2	A5, Image 3	A5, Image 4	B5, Image 1	B5, Image 2	B5, Image 3	B5, Image 4	C5, Image 1	C5, Image 2	C5, Image 3	C5, Image 4	D5, Image 1	D5, Image 2	D5, Image 3	D5, Image 4	A6, Image 1	A6, Image 2	A6, Image 3	A6, Image 4	B6, Image 1	B6, Image 2	B6, Image 3	B6, Image 4	C6, Image 1	C6, Image 2	C6, Image 3	C6, Image 4	D6, Image 1	D6, Image 2	D6, Image 3	D6, Image 4
12/5/2017 3:25:00 PM	0	6,12753	4,422801	4,775572	6,567266	5,232096	3,490343	5,7865	7,029662	7,284345	7,211054	7,137212	6,263055	10,10299	8,537315	7,598848	6,060939	10,23161	6,184378	9,922359	9,600189	12,5708	5,200666	5,077711	9,813218	9,403943	27,70405	6,53038	9,130056	8,655436	10,18651	4,277534	14,92975	10,30241	9,655588	12,41497	8,549403	33,26834	14,31857	12,12533	14,10015	97,92765	97,57426	97,29423	96,20358	99,11265	97,77906	94,48096	99,82281	56,75695	96,11716	99,39497	98,24603	32,14322	16,21021	25,93819	25,15389	89,41707	80,69933	68,37408	71,703	99,81964	99,36111	98,23132	99,81481	8,267711	9,098971	8,910533	16,3827	10,62279	11,7823	9,960005	6,351335	13,03002	22,10965	11,04201	6,841913	15,2207	11,10045	9,601087	14,80652	9,332585	8,842008	11,10598	7,295466	10,75307	10,05934	8,931462	7,796889	8,808853	5,107413	9,381355	6,18645	14,44131	7,992238	9,80562	6,724206
12/5/2017 4:25:00 PM	1	6,31355	4,362843	4,923602	7,004172	4,587271	6,191424	5,477177	6,85034	7,542344	8,384795	7,512363	6,870164	8,489583	10,45618	7,942018	6,50413	10,40299	6,400862	15,43698	12,02538	12,27551	14,86613	5,093461	9,8146	10,6891	10,53727	7,218308	9,788487	9,156788	9,269176	4,403874	6,068538	11,12097	9,854595	11,81629	8,859485	18,99813	13,34694	14,03625	10,0268	99,05193	95,92638	99,76742	100	100	99,65421	97,64479	100	45,35995	96,94456	92,5246	97,90327	26,58606	13,255	15,0181	25,18526	92,92433	88,76118	82,13618	86,16325	100	100	99,7842	100	7,841166	9,757681	9,625332	24,22559	10,40838	11,96031	10,53078	7,238546	8,315649	12,86976	11,20337	7,815955	20,56552	9,454231	12,23564	12,28082	11,11095	7,374627	12,27315	9,891414	12,19883	13,06131	9,419416	8,99826	8,691146	5,3469	9,328374	7,271496	14,16915	8,615301	10,01796	7,444946
12/5/2017 5:25:00 PM	2	6,775116	3,681615	6,07731	7,463114	4,979899	4,003509	5,576232	11,60726	9,146773	6,864432	8,142962	7,330695	8,99004	8,707588	14,3156	6,451979	11,56892	6,810277	16,92287	11,41592	13,42859	5,980604	4,801475	12,49081	10,60766	10,74533	6,810068	10,37957	8,974913	8,590365	4,638525	6,908156	17,43175	10,11508	12,32925	9,569657	55,40506	12,48342	14,84216	11,41993	99,83746	98,09406	98,73605	99,55467	100	100	99,64074	100	46,36239	77,35274	96,71061	98,96725	60,14893	18,15988	23,63278	30,40361	93,34521	90,15356	89,36237	91,91119	100	100	98,81432	100	28,90695	13,2923	9,573664	20,14175	11,68048	12,16982	11,15841	7,377459	8,982373	8,925107	12,28787	8,242982	17,13528	10,0161	10,65988	11,89973	11,01956	7,808079	12,87343	13,32215	12,28062	17,72181	9,793739	8,729554	9,270833	5,681228	9,79374	6,696438	15,25455	8,687554	10,90082	8,913641
12/5/2017 6:25:00 PM	3	7,018954	4,127156	5,230369	8,201881	9,179583	4,407051	6,148734	6,878661	8,664207	7,896911	8,628219	8,280905	8,149314	12,42353	8,972012	6,727592	11,01404	6,707491	11,4975	10,68641	18,45726	15,13028	5,00677	10,76633	11,27942	11,36999	8,630085	14,32748	15,11743	9,913172	4,965117	6,590062	12,95045	12,47672	12,90458	10,09263	24,12411	13,56073	16,52133	13,40821	99,75355	95,9507	99,14767	99,62789	100	99,79138	97,17147	100	34,89273	93,21577	93,33907	92,46912	26,29048	28,55231	21,28329	34,98018	97,14909	93,12964	90,72958	92,88807	100	99,94239	98,64238	100	8,965379	10,69014	10,07198	13,21238	12,02842	13,7368	11,185	8,099718	9,138828	9,641702	13,00978	8,676159	17,20885	33,30481	10,77393	14,57042	11,53936	8,659512	13,54471	8,858658	12,71496	11,01535	10,45127	9,002748	9,487732	6,135748	10,27306	7,617982	15,31299	12,01364	11,50296	7,621782
12/5/2017 7:25:00 PM	4	6,950845	4,175854	5,393457	7,973794	6,664248	4,249005	6,177816	6,73001	8,278212	7,815816	9,416791	7,84172	8,633745	9,43869	9,841403	6,926669	12,40723	7,258924	11,92018	12,23965	17,89187	14,68647	5,464606	10,89557	12,10606	11,74548	8,085351	10,71348	9,963182	19,21606	5,056919	5,997596	12,85042	11,2299	14,02465	9,74283	49,50294	12,74536	14,11721	15,60055	99,59225	98,35668	99,63224	99,60207	99,93404	99,59335	98,00481	100	73,30958	93,0339	98,48786	93,59113	26,95589	16,79743	18,51452	41,99651	96,64008	88,94679	83,21764	87,88565	100	99,94315	99,24328	100	9,548382	11,45522	10,42012	14,12875	11,44217	13,73494	12,27219	7,108132	9,604403	9,912689	18,36227	9,288655	18,02629	11,15999	11,50033	15,9681	11,13057	8,646248	14,34861	11,38263	13,65758	12,84552	10,77303	10,43069	10,10437	9,63742	10,57368	7,407094	15,79955	9,830487	11,61237	7,982428
12/5/2017 8:25:00 PM	5	7,676903	4,265998	5,491822	8,176116	6,148804	4,714854	6,647395	7,36613	9,533114	7,540271	8,878966	8,396469	9,097039	10,05512	9,656762	7,33104	11,8368	10,68641	11,86181	11,54993	14,10118	7,31536	5,706165	11,47125	12,58683	12,58869	8,756631	11,33006	17,66399	10,30055	5,318441	7,597329	13,42569	11,36059	13,96262	10,89833	22,57426	14,43986	15,16599	16,04119	99,73593	97,05432	99,66609	99,38232	100	99,93473	97,96378	100	38,27718	75,91132	99,55985	97,85872	44,18394	17,5154	20,65291	25,86172	97,63815	90,74104	91,61451	93,91986	100	99,0911	99,52269	100	10,95111	21,99886	10,47131	15,13049	12,53689	17,44453	12,65998	7,672069	9,566134	10,37564	14,01131	9,625677	19,25626	21,20482	12,57011	13,64487	12,17203	9,097037	14,53774	9,549486	13,81921	11,86264	12,42761	10,31354	10,40762	6,910505	10,93978	8,573995	17,23143	10,95815	11,96376	10,9462
12/5/2017 9:25:00 PM	6	7,787424	4,436132	6,208416	8,567845	6,097826	5,257101	6,919692	7,490675	9,255084	7,980217	9,331345	8,860453	10,02915	10,64462	10,09001	7,264382	12,2782	7,364749	12,0622	11,33814	14,57656	7,460074	6,507447	16,53681	31,64975	24,26351	8,628426	11,6724	10,43642	16,79107	5,551711	6,313343	18,99577	22,13777	14,41051	12,43914	26,07662	16,71578	15,90275	14,57574	98,84297	97,72388	98,49836	97,91197	99,94144	99,18117	96,71495	99,93583	46,27286	87,31239	99,82234	99,01884	26,44908	14,90495	30,51697	29,44774	90,57948	82,85256	94,29398	89,83001	99,80196	99,93445	98,88326	100	9,698691	15,72357	10,84266	15,91947	13,69053	14,1179	13,50071	8,427623	9,953857	12,74177	15,3554	9,656693	20,48754	15,80626	12,43783	24,92844	12,52874	9,234776	15,45127	9,862815	14,57608	14,26393	11,4957	11,44245	10,58653	13,44786	11,30899	8,098613	17,59305	10,94006	12,91646	14,64909
12/5/2017 10:25:00 PM	7	7,715587	4,311727	6,508759	9,698623	5,795894	18,20112	6,633097	7,999005	9,778128	9,221651	10,32977	8,804639	9,624849	16,31438	10,44706	7,657424	13,3562	7,96053	12,80131	12,0135	16,25822	7,635805	6,00858	11,72372	19,04613	14,37908	8,787231	12,15738	10,87637	16,96107	6,111364	6,525683	13,19877	18,07147	15,43525	11,79038	22,58317	12,68948	19,62616	13,64265	99,78641	90,34621	98,91329	99,70249	100	99,56378	98,29395	99,93065	70,0297	81,64319	99,43109	99,78664	27,02835	15,04255	25,77345	23,37367	84,03419	93,1916	81,74534	79,07729	99,9368	99,72003	98,50471	100	25,78706	12,18315	11,21512	15,87057	14,77378	15,0315	14,26759	8,724097	10,66341	10,94862	15,97825	10,15383	20,07875	33,75256	13,16417	15,58666	13,29886	9,77488	15,68157	10,0498	15,17856	11,56713	11,75881	11,12856	15,42295	7,356322	11,91638	8,376851	17,41815	11,34871	12,63304	9,847827
12/5/2017 11:25:00 PM	8	7,862582	4,717134	6,26043	8,717051	6,241918	6,079175	8,201744	11,23481	9,835875	9,263305	10,14064	8,530476	14,96512	11,11744	10,47248	8,047913	12,7388	8,504089	13,92352	11,94566	16,71979	7,710199	6,861185	17,02766	13,57986	24,22069	9,656415	13,31427	10,82504	21,38656	6,62384	6,5969	14,74442	24,58299	15,65401	12,23454	57,6613	14,51142	15,17145	15,44665	97,66862	91,96784	99,41507	97,68595	99,93514	99,22207	98,34963	100	43,76582	81,3014	99,438	93,27862	31,48617	14,95911	21,79418	24,28285	84,094	92,62234	81,99823	82,14053	100	99,20377	98,43342	100	11,85359	13,77756	12,61626	29,3082	13,82923	15,22422	14,52497	9,340116	10,47517	12,62289	16,51463	10,46689	20,19155	12,65128	13,21984	14,01733	13,49131	10,00774	16,4716	10,58922	15,25814	12,67614	12,25374	11,62308	11,31908	9,091236	12,53889	8,142131	17,83405	20,74243	13,68396	10,31133
12/6/2017 12:25:00 AM	9	7,704189	4,981142	6,413918	8,91302	5,816548	7,564379	11,55953	8,173285	10,46088	10,90876	11,56948	9,116382	10,49217	11,4276	10,91284	8,203955	14,07224	8,552166	14,45651	12,29933	15,51455	8,000525	6,873964	17,82639	13,87213	15,35443	10,23721	18,24029	11,34705	11,19073	5,991103	6,958513	14,61442	13,30204	15,72655	11,91797	25,57133	15,2647	19,01553	24,43959	97,73708	95,88293	98,83904	98,81908	100	99,42591	96,79701	99,89715	58,54595	94,96305	98,69488	99,02279	24,80534	30,2044	27,65231	39,9953	83,68984	87,26017	77,23371	80,62348	99,90205	99,74718	96,15012	100	10,80211	14,04198	12,67248	16,56416	14,93307	16,07372	14,58672	9,100699	10,96817	12,00618	16,40217	10,70188	21,34056	13,29354	14,51799	17,61591	14,12667	10,56463	16,23252	11,00416	15,54017	13,42845	12,2143	12,19524	11,5281	7,717382	12,5163	9,129367	19,22925	11,8538	13,26585	9,968432
12/6/2017 1:25:00 AM	10	8,044457	4,746353	6,33745	8,161748	6,909193	5,582587	8,733146	8,635471	10,68689	10,37384	11,2002	9,804308	10,56373	11,59013	10,55123	8,247471	13,27669	8,746821	15,34158	12,42519	16,52064	8,067253	6,753356	14,13772	21,0255	14,27201	10,15639	13,63008	18,46831	10,63661	6,338556	15,3451	23,48019	18,64991	16,71157	12,15006	25,50108	14,0692	18,794	14,30641	98,51998	94,4076	99,83582	96,05348	100	99,2347	96,06004	99,77765	58,36746	43,32338	98,37705	98,9374	33,33603	16,45999	49,93217	47,06606	88,67519	71,18003	67,03167	87,08479	100	99,87593	99,4793	99,77702	15,0659	14,2412	12,97075	17,94506	14,41879	16,45743	14,95185	8,679474	11,22589	11,84516	17,37145	10,32176	22,5107	13,79863	14,49388	15,14299	14,44815	10,72537	16,71157	11,66038	16,71115	13,23697	12,89781	12,61681	12,58075	8,89948	12,73265	8,756011	20,48858	12,40633	13,78426	9,811423
12/6/2017 2:25:00 AM	11	8,785505	4,965255	6,656167	8,494004	6,446383	6,242264	7,940361	8,619514	10,6507	11,04139	11,76372	9,721416	10,74422	12,24697	11,47443	13,69584	14,61394	8,748412	14,56233	12,98029	16,84917	8,142477	6,453567	16,01563	15,07806	15,3947	10,93702	14,01643	11,84537	11,51228	6,907812	7,595187	28,45001	14,41603	16,62094	13,38348	64,18131	15,46709	17,72236	16,09258	97,0443	93,98741	98,48309	99,13745	100	99,29459	96,33427	99,46238	51,17616	97,13548	94,35442	99,77482	56,18818	16,15862	38,15989	29,19326	89,45728	85,33502	82,08216	64,27299	99,94364	99,09856	97,61411	100	11,36356	12,79565	13,13585	17,61847	15,25206	20,45148	14,95552	9,374447	11,71668	11,91672	17,32932	10,09574	23,92787	13,78564	14,29591	16,59759	14,62257	11,14259	17,21437	11,29269	16,06184	13,43508	13,08141	12,1196	11,20248	8,413116	12,303	8,615854	20,46039	13,10372	14,32492	10,50426
12/6/2017 3:25:00 AM	12	8,902658	4,913723	6,732565	9,394824	6,505927	12,64195	8,733629	8,993769	11,35658	12,02621	12,44398	9,851142	12,36558	12,63843	11,4479	8,960405	14,89701	8,70586	15,16129	13,07913	26,7872	8,469069	8,179362	14,33611	15,50612	15,88438	10,44057	14,10954	27,57813	12,43307	6,758399	7,447779	14,49298	14,826	16,33904	12,8764	43,33769	15,65118	19,31491	16,12463	96,97295	93,19574	97,61169	98,90024	100	98,99321	95,37674	99,58057	49,93652	95,08987	94,88795	98,98831	31,97675	16,30326	27,389	40,26435	80,37502	68,21563	82,62302	71,24468	99,70795	98,60397	99,26421	100	12,61315	24,32513	14,0663	18,46092	14,16625	16,12656	16,06073	10,59316	11,73429	12,14357	18,19919	11,39831	23,72009	23,21805	14,79091	16,72117	16,35085	11,57514	18,51666	11,89959	17,21858	15,7034	13,50741	13,14006	11,75315	8,699021	12,04921	9,533876	21,30402	13,50174	13,66821	15,80011
12/6/2017 4:25:00 AM	13	9,341568	5,208264	7,008869	10,00836	5,88818	6,472702	9,468045	8,137917	17,58793	16,95195	11,74576	10,11729	11,47401	14,72915	10,91187	9,133234	26,82367	9,680454	20,10133	22,81609	17,38423	9,715338	7,800411	14,29114	15,36085	16,05873	11,16877	26,1182	13,75857	13,27269	6,902906	16,7785	16,3322	15,11176	17,16491	13,25376	22,77306	17,97586	15,5131	14,93818	97,89885	93,86239	95,96217	95,64233	100	99,74068	99,61642	99,70718	36,11455	93,69971	98,28975	99,84319	35,77953	19,63348	23,85624	38,65088	88,36946	77,5429	65,22857	68,0687	99,91234	100	99,52959	99,8434	13,32698	14,50604	14,14808	20,80032	15,81538	14,63024	16,00803	8,38963	11,56575	12,39604	18,57966	11,55463	26,89296	14,28396	16,39133	22,52673	14,97907	11,22354	18,90618	12,32407	17,02621	26,7296	11,11682	13,05931	12,54414	9,034525	13,37547	9,80486	21,17091	13,25493	14,81405	11,63344
12/6/2017 5:25:00 AM	14	9,323331	5,603173	7,639534	9,208113	6,183272	6,964453	8,292027	9,612967	11,79653	11,95388	12,64658	10,26484	11,04512	13,5331	18,93844	9,694891	14,81446	9,75554	16,61548	12,77617	18,42168	9,703526	7,762627	14,42577	15,85606	18,75774	11,43388	15,56594	19,56676	11,67129	6,821052	7,396524	37,36116	15,29882	17,54165	13,44088	26,80558	17,45109	17,5011	16,89275	94,28285	79,13386	95,6411	97,88433	99,93065	98,15416	97,8581	99,32437	54,36988	96,37096	96,36853	90,38807	32,79247	40,28279	26,11489	33,87565	86,31396	63,84077	64,36796	73,13481	100	99,26566	99,26794	99,67915	12,32924	15,22402	14,46611	18,69874	16,90463	16,8254	15,66016	10,30456	11,808	13,01724	18,19995	11,94705	25,85903	36,65949	15,13435	18,46796	16,0932	11,94953	18,83137	12,1933	16,06522	15,84805	13,85113	12,95549	12,35508	8,546918	13,45961	9,174609	21,88971	15,40555	15,25517	11,6074
12/6/2017 6:25:00 AM	15	9,606958	5,898749	6,840186	10,04303	6,118411	7,16657	8,561836	9,940732	12,42367	11,66066	12,46905	10,97646	16,6056	13,10752	11,50379	14,45236	14,81508	10,28072	17,87695	12,87743	19,26904	10,06362	7,962326	14,06803	15,48132	17,82245	11,69133	16,58426	12,82459	12,04431	6,966249	18,52992	22,21244	15,23686	17,55298	13,69094	50,35298	18,23939	18,59734	16,60609	95,56885	95,31589	90,49403	97,34444	99,87256	98,67879	96,11441	98,24899	40,43684	87,63359	92,86845	99,26676	31,40825	16,55705	57,70681	25,71017	66,73478	85,53914	47,63531	63,61295	99,4342	99,11472	98,14069	99,40284	12,49606	15,13698	14,92001	22,34506	17,64057	41,61113	16,55925	10,0056	12,64271	11,43022	19,47709	11,01514	26,32854	15,43421	15,76868	20,53327	16,20255	12,06959	19,04758	12,83171	16,7785	14,53961	14,53174	13,3535	12,66613	8,65274	13,55686	8,870054	22,2599	15,24522	15,78574	12,21727
12/6/2017 7:25:00 AM	16	9,768318	6,171391	39,07431	10,14913	5,893015	7,596431	9,352826	9,753675	12,67124	11,86871	12,49434	10,8086	11,45302	12,89574	11,14929	9,903155	19,20286	10,14465	16,13962	18,44793	19,35462	9,566064	7,98823	15,43179	16,78886	17,16312	10,90814	16,6398	13,58132	12,72609	7,168781	7,943536	15,79355	16,13105	18,19373	13,84912	64,30476	18,66214	24,33425	25,24266	96,62867	92,85526	96,26443	94,49216	99,80672	97,09695	97,94188	99,33162	46,59898	92,77824	97,94651	95,07046	32,68921	39,67148	30,85855	36,82465	68,5519	78,42976	60,35001	60,31665	99,13152	99,74145	91,86823	99,3223	11,96459	15,5515	15,60932	32,85989	18,14766	15,94089	16,65306	10,31492	12,59843	13,16631	19,18338	11,30119	27,87757	16,52686	17,13196	18,31434	16,82962	11,84198	19,63721	12,85678	16,21408	16,95554	14,28893	14,10222	12,62758	9,101253	14,13213	9,890308	22,39197	14,36664	16,0273	12,39086
12/6/2017 8:25:00 AM	17	10,21725	5,523321	8,734873	10,54522	8,014202	8,064766	10,23431	9,829522	13,37257	12,04562	12,68008	11,16483	11,70252	13,97208	11,81781	10,08034	27,43603	10,432	16,59289	13,05067	19,95531	9,361876	8,557968	15,40499	16,28979	18,05627	11,77208	16,45481	13,75152	13,42154	7,891385	20,32984	15,80453	20,57616	18,1489	13,43695	28,45311	17,39307	19,8957	23,60107	94,54051	68,45387	94,67321	95,01416	99,86288	99,48808	95,212	99,12335	44,42674	87,00217	98,53324	99,11763	34,92443	16,4919	27,39577	46,32757	75,62921	75,1566	50,11756	56,04796	99,82842	99,29909	97,67593	99,91725	14,30054	14,28755	16,06868	20,60034	16,92777	17,7189	16,89973	10,91719	12,9224	11,52969	19,72819	11,31224	27,70861	16,63289	17,26694	24,17924	16,46945	11,81152	21,48831	13,17418	17,67725	19,78573	13,74337	13,98431	12,40661	8,762297	13,75801	10,28853	26,0235	14,80831	16,14003	12,82017
12/6/2017 9:25:00 AM	18	11,23259	5,658641	7,566658	10,63329	7,195237	19,96222	9,686742	9,455889	12,01377	12,36917	14,10056	11,27342	11,56291	14,05608	11,41868	11,25801	16,69506	11,18894	18,30978	13,05088	19,86744	10,82249	10,30014	16,04215	30,33888	18,40165	12,51437	16,11751	13,8905	13,58719	7,387061	20,87174	17,27281	17,20608	18,97464	13,62836	28,85431	19,06603	21,47326	16,7622	91,94125	93,80264	93,1871	95,49376	99,93154	98,23684	93,93851	98,30322	46,14618	94,14243	97,99825	99,37301	50,04517	22,68526	68,87724	35,19417	55,59572	64,91608	43,8429	41,9496	99,92941	97,74342	94,289	99,86752	14,67555	22,71794	15,90635	21,18279	17,48625	17,79192	18,08245	10,34365	13,04916	13,68431	20,03295	11,84212	28,94714	20,4079	18,35157	20,65581	17,54428	12,0385	20,32763	12,89104	17,34741	19,31794	15,11522	13,96503	12,12996	8,395294	13,79504	9,695721	31,9706	14,60343	17,25665	12,17493
12/6/2017 10:25:00 AM	19	10,92244	5,606488	7,810359	11,29766	7,474372	14,29992	8,983546	9,76673	13,85548	12,49558	13,48903	10,99587	11,65306	13,07223	11,41468	10,05637	18,47425	10,80529	16,50544	16,10819	20,55613	11,43623	9,562887	25,81517	18,46023	28,30832	12,27619	16,22334	14,70346	13,02139	7,347549	7,806284	16,82513	17,21182	19,68398	14,87787	30,90034	18,5206	20,36811	21,78541	91,19633	87,85643	83,95606	90,60007	99,87138	98,01876	97,48702	98,72948	37,30259	85,63696	99,9417	89,52745	30,03689	37,13079	33,88643	42,93642	53,42217	65,10279	64,77723	45,64068	98,92587	97,52148	95,80571	99,8611	14,73613	16,0072	16,40908	23,47162	17,95004	17,09743	17,42167	10,21897	12,97517	12,88496	18,95923	10,47448	29,09013	17,25126	17,5621	32,8612	17,04569	13,24471	19,86523	13,37354	17,31184	15,8151	14,60592	13,56722	17,64983	8,966414	13,79981	9,101459	27,16388	15,05561	17,06116	12,38754
12/6/2017 11:25:00 AM	20	10,52042	5,887697	7,915286	10,92072	7,223557	8,286362	8,934227	10,32265	13,6526	13,07734	15,2828	10,84922	11,43837	13,4911	11,3246	10,42592	17,1951	11,35265	17,35819	16,19287	20,22243	23,75532	13,90811	16,77899	18,78633	28,97891	12,15932	16,30091	12,63746	12,57315	7,485356	9,831939	18,03672	16,39126	32,85084	14,59715	37,01646	18,55424	19,89383	16,30222	88,41726	88,98962	82,9756	94,27961	99,1161	95,68027	95,78684	99,61697	50,47435	93,95992	98,40981	97,21728	35,76495	21,46849	29,86385	29,24672	47,16125	75,2274	33,38452	33,78268	99,67348	97,23012	90,39982	100	14,1773	16,52375	16,90587	25,11501	17,72381	16,14314	18,09461	10,66838	12,70695	12,79406	19,08315	12,11849	29,82489	18,18807	18,85762	22,37401	17,67829	12,79993	20,82504	13,5865	17,98395	16,07317	14,51053	14,71769	12,73099	10,24626	14,21405	9,957105	33,43191	15,22706	16,89931	12,70716
12/6/2017 12:25:00 PM	21	10,94406	5,950901	8,642172	11,75736	7,842479	8,628702	15,67232	10,93923	13,21356	15,75576	15,33868	11,0847	11,59172	13,41139	10,95069	10,99083	42,23613	12,10475	17,42153	21,16172	20,91215	11,67054	10,02031	27,53018	32,26377	28,32414	12,75738	17,68353	19,01988	12,3606	7,467949	23,0064	17,4848	18,72285	19,25564	15,15646	39,68792	17,83751	22,64596	17,33953	90,93149	83,35524	87,07608	94,48759	99,6824	98,14594	97,01185	99,65539	54,71665	90,93467	99,62996	98,00294	35,83637	41,8978	29,70442	36,98594	49,58936	69,4829	62,15013	27,90603	99,87946	96,60567	91,15793	99,94006	15,13767	16,33186	15,85343	26,26271	17,86244	17,87992	17,99824	10,32846	13,27262	16,04712	20,43836	11,57259	31,05776	19,96477	19,4228	19,32278	18,33955	13,44089	23,57144	13,24374	18,54346	16,6027	14,27318	14,85273	13,52205	10,38731	14,21398	9,33991	26,39754	16,90892	19,19802	13,21121
12/6/2017 1:25:00 PM	22	11,25435	6,193634	9,735232	11,6389	7,409372	8,370427	9,990398	10,65132	13,47335	13,78813	16,21974	11,03096	11,86989	13,5845	11,23604	10,49313	30,13401	12,18046	16,23439	14,10284	20,91533	11,54047	10,51531	21,6447	19,50818	31,1964	16,39195	17,96751	12,76421	12,31045	7,438316	7,664608	17,75683	20,22622	19,32547	14,24306	29,24299	23,33561	19,90792	16,18569	89,95399	64,63445	81,49232	91,29338	99,78841	95,74865	93,02663	99,56337	45,39788	95,16841	99,3196	92,62585	31,6543	23,57538	35,20916	37,59864	40,06023	50,52546	66,99976	34,14739	99,88189	97,03359	92,75697	99,94218	14,91428	20,94924	16,74438	21,62847	17,71476	18,29527	18,509	11,84157	13,57248	14,37272	21,90464	11,5891	33,85983	19,82821	32,24946	23,09295	18,33927	13,11747	21,7222	13,79739	18,32843	18,5588	14,26013	14,93548	13,22343	8,097232	14,4496	10,61118	25,16875	22,67607	21,1249	15,81524
12/6/2017 2:25:00 PM	23	11,5319	6,906224	8,616131	12,31066	7,328829	9,451538	9,869033	10,20654	14,55198	14,13524	16,37213	11,56747	11,71751	13,54257	14,5068	10,69774	19,5736	11,97841	16,79778	14,79933	21,62806	11,5911	11,02433	17,3173	26,63185	19,85322	12,6432	18,48136	13,36974	12,23703	7,934627	7,538959	18,58394	17,7808	24,31822	14,39234	30,88562	18,6017	22,93663	17,15738	84,07314	81,07683	95,12454	95,91589	98,77528	96,7919	96,39714	98,94508	40,90407	67,44647	100	99,77316	31,46745	29,27318	58,71229	32,7111	59,24584	57,15579	33,62711	35,34166	99,10623	96,33282	83,71484	100	14,83339	20,31153	17,2123	27,16698	16,74507	21,4861	19,30095	10,54618	14,26303	18,86619	21,65271	12,36751	41,55421	25,8888	22,04237	24,70574	18,29002	15,77317	21,60705	14,415	18,13101	21,35189	14,50065	14,77226	12,84144	8,822667	13,54395	11,23853	26,55843	16,4984	18,69502	13,89326
12/6/2017 3:25:00 PM	24	11,95796	5,787536	8,461746	12,06151	7,357911	13,32062	10,21186	11,97385	14,5997	14,99185	16,22907	11,9219	11,86056	13,01772	10,64337	10,72903	18,98051	12,27612	17,04728	14,68108	48,77024	11,34097	11,68	31,60678	20,72813	38,37471	13,89879	17,96385	12,95107	11,88557	7,253881	7,757378	31,46918	22,4913	19,99607	14,40615	31,67875	22,04997	22,976	38,1889	94,29247	72,41559	94,14001	83,18075	99,5928	94,24403	94,98778	99,52421	46,53632	64,53008	96,97778	95,52477	36,0195	18,71346	28,71456	38,89016	35,11784	46,93316	26,99319	23,26757	98,54263	96,16193	92,55154	100	15,00525	17,5851	17,41379	22,15124	17,69521	18,81155	19,55861	11,16559	13,51252	14,19547	22,3441	12,8822	33,6008	20,99932	26,44804	23,81217	19,72798	13,42631	22,69196	22,7017	18,33706	17,07035	14,77944	15,16012	13,84401	8,204299	13,33119	11,22444	27,34527	16,60063	19,50638	13,59569
12/6/2017 4:25:00 PM	25	11,68691	5,790783	7,906374	12,46028	7,380983	9,086539	10,62334	10,79189	19,52676	14,4858	16,82119	13,13212	13,00502	13,21784	10,71494	9,933202	19,96435	12,51361	17,17755	15,43863	22,37725	11,31106	11,65831	20,43117	21,20226	20,75528	14,40988	18,52751	13,80471	11,90298	7,764354	7,891939	19,18456	18,54029	20,30704	18,03203	32,42823	19,05511	21,48265	18,49352	82,58179	63,20658	83,41319	88,37554	99,49015	91,57763	88,90086	99,46092	37,57785	82,80953	99,42654	97,3155	37,09127	18,79517	40,96596	31,81483	36,84274	44,48586	30,44672	30,07605	98,99377	94,35621	79,58292	99,22607	16,1602	17,99148	18,24982	22,28089	18,4661	19,46293	19,3147	10,76585	13,97533	14,24459	22,08748	13,22385	30,93674	20,06693	22,42277	21,48113	20,67757	13,92055	22,22618	14,9245	18,92428	16,7354	14,98377	14,86627	18,81604	9,255221	15,05208	10,23914	53,59257	17,37988	19,62678	13,95377
12/6/2017 5:25:00 PM	26	0,6238257	0,5584107	0,620441	11,04899	8,071606	9,082188	11,33745	11,22023	19,79277	14,7791	16,59669	12,0289	15,2772	13,98645	10,57016	10,23838	28,57572	14,9886	17,13293	15,75617	32,81603	11,84834	11,39382	18,24519	21,678	31,5375	14,57532	18,78772	13,02933	12,46284	7,952518	13,83697	19,3435	19,77011	21,11482	14,90378	71,67621	23,20264	17,98809	19,03777	83,17529	82,99639	76,12373	93,66933	99,33487	92,06248	83,66269	97,41614	50,02196	56,1781	99,18083	99,8528	53,77494	25,21179	27,94063	33,9412	42,5728	53,94859	45,5589	25,49244	97,30293	95,22015	87,44225	95,0514	17,45828	19,19975	17,66869	22,91632	18,66759	18,4337	19,17613	8,582836	14,39344	14,12937	22,54435	14,46784	30,95947	19,5832	21,94069	25,76219	20,47801	14,33107	22,53088	16,45605	17,51865	24,83698	14,10125	15,77255	13,93181	8,500635	13,84408	11,56637	30,80252	17,69846	20,53278	14,15513
12/6/2017 6:25:00 PM	27	11,59807	6,252211	8,351845	1,131604	7,568041	8,890433	15,69822	11,28143	15,88265	15,18326	16,85117	11,69271	11,27936	13,56902	10,64849	9,711678	19,40581	13,00626	17,24262	16,6675	22,40212	11,71281	12,05895	18,88394	18,93596	26,80613	14,57774	19,37535	12,14564	12,17382	7,211608	7,666473	17,51533	18,37001	19,98052	17,4283	33,06525	18,04584	24,61152	18,30011	73,40668	65,18105	88,18262	75,12302	95,76177	91,01743	80,94192	95,82477	42,30382	83,68748	98,86308	98,07561	34,67887	26,82602	34,66007	38,73985	55,71176	44,6837	46,8359	21,13699	99,15271	93,33997	72,98574	97,93656	23,15145	18,34107	17,91777	30,07606	18,09986	28,96828	42,82894	11,03317	14,96615	13,33865	22,97939	12,82072	33,22516	18,16686	21,37358	29,49554	20,69926	13,71802	23,70186	16,26181	18,53545	16,86699	14,67106	15,04835	13,96199	8,505335	13,5445	9,731984	35,71203	18,51908	20,22332	25,22422
12/6/2017 7:25:00 PM	28	11,90968	7,13148	8,22454	13,04335	8,446757	9,468943	10,18112	11,64788	16,34319	15,73007	17,83502	12,08603	11,69195	12,95189	10,9165	9,996477	20,35871	14,02651	23,50955	18,11029	23,00329	21,85069	10,98972	18,19256	28,02401	34,26109	14,94771	19,36727	12,01571	13,36987	7,049694	30,73649	19,39261	26,33497	25,46861	16,11855	31,71129	19,32188	23,82612	29,93196	78,44309	72,4071	90,0161	89,20432	98,85735	88,76609	78,78088	97,62407	44,61484	81,64899	99,21551	98,82655	50,03986	21,70134	29,87104	34,23285	28,74102	35,61388	45,72903	22,46318	98,94225	92,56535	71,42372	99,10278	16,92957	23,19953	17,29035	22,79945	18,43564	18,71408	20,18954	12,11718	14,40512	13,75117	22,82535	13,9077	36,29062	21,98214	21,86851	32,82928	20,45618	15,73207	24,23775	16,15364	19,69966	20,53658	15,58203	14,3368	13,30895	15,27934	14,20411	10,58687	30,8975	25,31298	21,53894	22,86645
12/6/2017 8:25:00 PM	29	12,65003	6,846747	8,726445	12,93235	8,034579	15,95815	14,73793	11,98953	16,90891	16,28053	18,60287	11,67772	14,03121	12,94084	11,31334	12,48045	19,75181	14,63866	19,37078	19,03646	23,55472	20,47586	12,74653	21,94712	22,99086	21,49453	15,50778	19,89839	18,34459	11,84226	6,876866	7,505251	19,60033	19,98239	21,18679	16,34063	44,2662	18,41891	23,56191	21,13161	78,34356	75,12033	80,60719	69,27677	96,32529	89,28376	84,81267	95,38525	54,6797	90,22167	86,18162	96,95036	35,53272	20,42413	34,97749	41,54385	29,64509	35,30918	54,36416	22,50497	98,94402	94,52469	74,60876	98,63741	17,16747	22,85125	20,42579	22,57219	19,24002	19,70919	19,95662	11,06322	13,62173	14,47668	23,27524	13,62027	38,09668	19,82123	28,06629	34,41562	21,06101	16,14197	22,83454	15,78498	20,2216	28,77107	16,16068	16,04484	13,59444	10,67439	13,54346	10,23355	32,17175	29,12398	22,17258	16,92639
12/6/2017 9:25:00 PM	30	12,66986	6,919416	8,991905	12,10046	8,736876	8,890364	15,24902	11,62494	16,53743	15,3853	18,4891	24,46404	11,4917	12,66502	10,08676	9,880913	23,94486	15,13656	20,45072	16,21815	23,85969	17,07684	12,16201	18,92262	23,03244	22,14143	15,59917	25,495	11,08436	22,94879	6,846817	7,558438	19,38888	21,48866	21,82167	16,18915	32,99907	20,47448	21,71944	19,34143	84,5479	70,14734	85,62983	92,24421	97,3309	87,04189	75,97115	96,11745	45,66569	87,43459	99,50127	98,5481	38,52889	20,76826	32,67186	50,85578	28,62068	64,77958	36,8547	19,6864	98,21812	81,01308	80,60235	97,56757	16,54779	28,52302	19,67113	22,22895	17,36952	18,9401	20,41978	10,07999	14,74511	13,94638	21,85842	13,67471	33,96213	24,90095	23,0991	24,06644	21,00699	15,87582	23,8655	15,43062	19,76728	25,44071	15,49866	16,15447	14,01622	8,443647	14,07576	9,994474	30,71819	27,6528	21,11475	13,63485
12/6/2017 10:25:00 PM	31	12,93822	15,54957	9,696273	13,62207	8,451592	9,473571	15,78878	13,2235	15,76163	16,13734	19,30068	12,87343	13,47694	12,94609	10,94565	9,640321	25,33177	15,23458	20,1816	15,67501	22,90043	12,94236	12,87771	22,66785	22,48501	35,06963	16,36045	20,00415	11,69989	12,89256	6,78983	22,39673	22,37925	21,055	27,7551	17,37691	66,18098	19,91275	25,44582	19,03391	88,96642	77,26065	87,55154	94,289	93,88449	82,8601	68,81742	98,9399	45,08234	93,26598	99,55915	93,1708	43,77459	35,81047	58,96054	34,49395	32,76118	43,26875	36,78755	23,42375	98,87655	88,4592	71,63725	95,40679	17,20843	20,09028	20,68261	28,97671	19,59625	19,30054	21,09403	11,24116	15,06051	13,98189	23,10483	12,77023	38,78979	22,79854	23,28291	31,12746	21,41116	16,63558	24,1715	17,22784	20,0833	16,59856	15,65235	16,20655	14,41963	8,611779	15,18008	10,17255	31,33524	19,54941	22,19606	14,17668
12/6/2017 11:25:00 PM	32	13,79221	7,46339	10,38558	1,177125	9,270627	22,28759	11,44763	13,11443	16,49791	16,84557	17,84566	13,47722	11,41792	12,90278	11,13043	9,581675	25,14651	23,29486	21,62937	21,05085	27,94257	14,38073	12,86306	22,17652	23,15401	34,6741	26,40915	20,22298	10,78215	11,66411	6,411914	7,525834	20,45949	20,08462	23,06691	15,95346	64,6797	19,35918	25,58749	19,72853	77,86092	68,21825	90,87727	92,27156	88,82764	81,77926	72,83205	97,61757	54,27429	94,3699	98,8362	96,77795	36,58592	19,11838	32,47831	43,88739	27,29795	32,9653	34,30241	17,60396	99,59212	79,0281	77,97966	93,59341	16,25601	19,79111	20,17759	31,51823	26,80095	19,88837	21,9284	11,97233	14,80085	16,96749	22,60651	13,82267	36,28087	34,88147	23,82543	25,1834	22,37097	15,88825	23,68624	17,12816	20,11301	16,18638	15,37957	14,54845	19,05331	9,336318	15,09139	10,84888	32,2351	23,8255	22,37546	14,4027
12/7/2017 12:25:00 AM	33	14,45009	7,404606	11,52485	14,92637	8,828954	9,22552	11,37372	13,72769	17,38872	17,38278	18,427	13,7549	14,28575	12,70654	10,69111	9,538296	22,47803	15,02805	21,01894	19,0138	24,58188	15,29053	11,02329	20,4012	45,18188	33,72638	19,55888	20,69953	26,27072	11,90767	6,3255	13,67464	21,20414	25,41846	22,32883	17,69825	55,23555	24,25308	25,27202	19,43793	70,36865	82,53902	86,26112	84,9913	93,13253	84,9752	66,2444	93,36456	43,95184	78,49995	98,97512	95,76032	47,07753	24,18255	31,54737	38,3763	23,20223	26,86277	53,32629	21,63669	95,42482	84,97161	67,6289	93,88041	17,10889	29,18131	20,48035	27,6805	19,73937	18,00619	20,69484	11,73471	15,34414	13,685	22,73894	15,63274	39,88775	29,071	25,02066	37,3396	22,44757	16,34691	24,37307	18,46658	24,20514	17,80165	15,82491	15,63467	14,59894	6,831344	13,18986	10,34524	32,85477	22,65998	23,10994	15,16261
12/7/2017 1:25:00 AM	34	13,93229	7,509256	12,05805	14,62526	13,91129	19,53505	12,17624	13,5561	17,00804	26,51919	18,84602	14,09317	10,83672	12,99258	11,99968	8,998673	26,95478	23,61668	20,98274	19,13786	25,64365	15,49569	12,003	23,52799	24,23153	23,69847	18,88781	20,8017	16,75605	12,52708	6,440995	7,382709	20,22021	40,22091	24,49125	17,23496	33,23774	24,55025	26,96004	18,90473	78,63665	55,14693	88,34736	76,45592	92,36171	67,59035	60,90248	97,0316	40,64055	90,49818	98,82522	79,73454	40,09069	45,30559	32,27813	34,29743	44,47432	31,20601	42,76761	23,71235	98,86799	77,23323	85,70023	84,96657	16,45488	27,17541	21,5996	24,98646	19,23692	24,18069	20,49555	20,25648	15,54114	13,87786	22,55664	13,41595	36,53991	22,66267	24,73516	35,79079	21,56589	16,58288	23,96579	18,36338	19,65773	18,22613	15,63343	15,6976	14,85328	12,94181	14,44104	10,07073	33,48793	29,37196	23,02581	15,6833
12/7/2017 2:25:00 AM	35	13,50533	21,06239	11,94974	14,83304	14,24217	17,11759	15,90911	13,99619	17,10088	17,64409	21,47982	13,76672	10,5897	12,64534	10,74478	8,999848	43,56923	15,4796	21,76738	25,49306	26,46372	17,41255	12,30748	21,29152	24,65331	30,9451	17,33836	21,19522	10,04863	11,97917	6,245234	9,070443	20,60089	23,989	28,15933	17,14025	37,51498	21,34774	26,17664	42,31612	74,64765	66,8759	96,19267	80,17746	89,76576	70,50391	67,15663	93,62863	54,86779	88,56744	99,5392	96,39769	39,76638	24,55971	33,70793	35,53016	29,74428	51,15799	35,77952	22,65929	96,23743	71,78561	54,16314	93,05938	18,15477	30,45141	21,17422	24,65876	18,7882	18,05758	21,18017	12,83191	14,52683	12,98091	22,3012	13,18164	38,46595	34,71596	25,54998	30,23244	23,57745	17,42284	23,86411	17,74729	19,50646	17,30044	16,27155	15,34269	15,12862	7,524038	14,43855	9,919044	39,68329	35,53154	24,73288	16,2891
12/7/2017 3:25:00 AM	36	13,90687	7,622679	12,01495	15,79845	10,58107	10,47856	14,00109	14,53491	17,21554	18,3895	19,11818	14,53042	14,38509	15,09132	10,36914	8,898721	43,3017	16,51145	31,26817	20,10527	27,46601	21,10218	12,69611	22,80103	25,13995	23,45118	21,79978	23,51148	17,12084	12,0776	6,285505	6,905255	19,94191	25,86939	24,43572	17,12616	53,36422	19,58057	23,0962	18,73895	82,08237	75,60559	84,0625	82,62365	88,21957	74,06596	66,51698	88,58408	54,06616	88,96994	96,53211	96,63517	54,03259	33,67899	60,92645	33,61448	25,48547	41,21684	50,4794	19,99178	93,24954	80,13774	66,7687	88,87261	17,67435	21,36805	20,66976	28,12721	19,37638	20,12979	20,04525	12,76304	15,54902	12,98574	22,67228	15,0295	41,09023	27,65784	38,27386	30,1671	23,51051	16,12276	26,11116	18,44324	19,19513	17,74702	16,70556	16,66204	14,23975	7,675246	14,094	9,332864	48,08998	33,84968	25,85357	17,16712
12/7/2017 4:25:00 AM	37	18,26619	7,930343	13,23601	15,85647	11,0235	10,71846	13,26032	14,74594	16,52278	21,16732	19,84154	14,67928	13,92276	14,57981	10,31229	8,313025	36,3132	16,15281	22,57875	23,60764	27,29747	41,64974	13,95025	23,71429	30,83596	40,41294	17,56991	33,90038	16,83542	11,54454	6,105079	6,442169	28,9258	37,46926	29,09041	17,99168	63,51439	21,72904	24,96097	19,8365	75,60552	57,23455	90,44582	85,47456	79,87898	71,10653	51,42553	89,98225	51,71744	95,19569	98,39274	97,30251	36,65831	25,48022	33,16375	36,11613	27,9863	32,13327	37,68229	20,02549	91,89054	66,82394	56,71073	91,56921	17,75233	21,29932	21,09161	32,29153	18,94873	24,25674	21,96949	12,07415	14,78856	13,69163	24,90371	13,11512	49,06181	28,18254	28,50492	31,78285	28,33278	17,70626	25,12461	17,90389	20,44817	17,85802	16,98359	15,79279	23,91523	8,108422	15,2189	9,09082	39,40705	25,40783	32,16885	21,5786
12/7/2017 5:25:00 AM	38	14,15251	8,589261	13,01275	14,81729	12,35011	17,98008	13,99377	14,60482	21,58875	23,84277	18,91481	14,51826	10,46329	16,46041	10,1606	8,44876	25,79879	16,87231	23,79815	22,72049	28,35565	28,51155	14,78096	22,64478	29,57242	36,04222	24,35718	22,83834	22,37504	11,95361	5,802595	6,348157	21,41509	26,60049	29,46881	18,26233	65,16931	26,01238	23,80333	18,02284	76,25719	63,68452	87,1321	88,87365	85,93826	62,04521	49,23084	89,04067	72,98139	75,13643	99,79181	99,43974	37,40786	25,22719	33,37962	42,21658	30,68744	24,75706	34,18007	22,33422	87,62669	54,64404	50,32818	88,38231	18,25085	29,73572	22,1464	28,52032	20,01126	24,72321	21,7508	13,13543	15,44139	14,55073	24,04551	14,43758	43,15049	28,58097	27,06655	32,98374	24,42654	17,98091	25,20688	18,65191	20,35084	17,38091	16,40874	15,55834	20,31547	8,066493	14,43316	9,717756	39,07784	31,2757	25,75424	18,22626
12/7/2017 6:25:00 AM	39	15,05471	8,571647	13,47549	16,33648	11,38587	11,24316	14,34634	15,0766	17,65176	19,47792	18,5043	15,4559	10,28459	15,91975	9,86019	8,16914	41,58931	16,38539	25,30919	21,31908	45,35305	18,50878	15,10686	24,88941	30,4311	32,79496	22,2601	22,84365	16,39106	18,07734	5,864279	6,266165	43,30349	26,03331	30,92189	20,30732	35,79113	22,32641	26,26008	19,11603	78,31158	55,85917	89,4208	86,95092	70,94337	49,59204	41,28039	91,40205	55,04358	94,18241	99,65842	99,20135	36,98096	24,70194	46,63254	43,52764	43,62028	35,45286	50,65001	20,30822	84,39159	55,75465	45,95567	82,01958	18,92297	20,61084	22,10634	26,16628	19,84202	24,73185	21,65886	11,54233	15,93149	23,76306	23,48572	13,74509	42,02876	26,70963	26,54744	31,37793	23,56225	17,79461	26,43533	19,1161	21,59483	18,29037	17,13466	14,9446	15,81565	7,746049	13,73101	10,09678	39,35083	36,16503	27,08596	26,38028
12/7/2017 7:25:00 AM	40	17,68637	8,795107	13,78378	16,53798	12,26708	21,75253	18,27593	15,07716	22,60935	21,0724	19,61317	15,27893	10,1347	11,90139	11,9916	11,91223	27,65259	18,70096	24,54465	28,14655	28,69523	25,71376	15,95995	25,6938	39,32831	26,97385	18,91516	23,06097	8,796765	11,03828	5,771026	6,45336	21,27328	32,15655	26,23564	19,4496	34,35463	23,39136	25,77987	19,16784	66,65368	78,51791	95,76868	75,1528	70,27237	67,33491	39,4637	91,8111	44,51052	75,80556	99,81979	92,85995	42,39293	36,19405	63,03493	36,32398	32,17659	26,75599	30,11218	19,17427	86,09264	55,18395	51,92915	73,62337	19,67693	21,18279	22,56161	33,24257	21,02378	21,08553	22,75593	12,62724	15,24039	14,46604	24,11051	13,90929	42,30865	27,29775	33,80098	38,45208	24,48918	17,2009	26,47264	18,89665	21,74355	24,13586	17,70529	16,37841	15,87339	8,061105	15,14976	10,16523	38,36842	32,82846	28,29576	20,13284
12/7/2017 8:25:00 AM	41	15,24957	18,73066	14,11479	16,9418	12,3423	27,45967	18,80871	15,6096	18,76913	19,39503	19,54804	15,47911	11,12822	12,18432	14,50977	7,956523	29,00082	17,30997	25,12869	31,19854	30,16123	26,2471	16,80109	32,62379	38,5836	26,94725	19,76065	22,67877	8,837934	11,31631	5,716318	10,06728	21,58923	21,75225	32,57191	19,53802	62,90982	26,86761	26,68877	20,84687	73,66318	56,18673	85,09373	69,09061	72,38299	47,46926	37,66447	79,77282	56,98027	67,06614	99,94101	89,49477	37,90306	46,2884	31,50793	36,09872	20,49576	61,95341	37,04887	18,2407	79,50708	45,17829	41,34587	61,67476	20,54646	32,44626	23,09094	32,74025	21,19336	23,24954	22,25982	11,58336	15,31547	24,07666	24,37535	14,49961	43,43515	46,72061	30,11308	30,76198	25,70216	17,98934	29,78621	19,31981	21,33759	18,57924	16,90519	16,14646	16,05279	8,159125	14,22725	9,742208	43,52453	24,76431	29,00309	18,82398
12/7/2017 9:25:00 AM	42	15,20198	21,47325	19,00731	17,9892	12,34872	15,71342	15,13636	15,12385	18,36041	21,03248	20,05795	15,5419	9,858048	20,56836	13,82329	9,272699	35,67577	17,31274	25,57223	22,76864	34,4237	19,26945	19,81909	33,73225	26,62411	29,44691	20,38558	24,83629	8,904869	9,813288	5,379919	6,57224	23,09999	23,29928	31,69077	19,40781	47,73493	23,06539	26,43699	18,7395	70,62949	58,5387	94,9406	76,39078	58,10587	61,73015	38,93471	78,06829	73,97947	95,11163	99,52276	95,34352	43,96877	23,941	49,8298	40,38226	50,50729	63,41651	47,99728	17,49143	66,59007	47,51928	40,08006	59,22821	19,48525	27,13611	22,62496	29,51419	20,7197	21,44141	21,37192	12,55298	15,43511	15,12213	25,32362	14,47758	48,52102	43,13406	33,49097	39,20411	26,00471	18,84201	28,24333	23,95391	22,14502	22,74218	17,1435	15,86304	15,98129	7,999626	14,6808	14,45879	48,00301	33,21321	29,24092	27,47133
12/7/2017 10:25:00 AM	43	15,44161	8,988865	14,91034	17,87425	13,63236	19,50044	29,56289	15,54197	19,01	20,26657	22,31737	20,10637	10,05499	12,57115	9,052139	7,140528	28,46921	19,88126	48,42355	24,61849	32,13452	27,09742	16,7669	26,27148	29,65054	39,03929	21,92294	25,86538	9,283889	11,0608	5,042689	6,272104	26,93282	23,73522	25,58134	19,79526	59,63701	39,98169	23,58463	21,53922	74,30496	79,94205	93,81313	86,08518	59,18069	32,00169	46,78479	57,14441	62,07381	97,31322	99,21786	98,85217	41,67026	44,38805	36,84274	38,67712	32,23896	37,88724	41,70742	25,97169	58,80126	41,97336	42,04928	74,76294	21,5225	25,68579	22,56065	31,93081	22,23206	23,26874	21,88343	10,75265	15,85882	14,3292	25,07516	13,72292	53,84851	30,4807	30,89668	36,13196	45,03786	23,93209	32,77029	21,02889	21,91492	18,82612	17,29457	17,46243	16,19411	8,011577	15,16088	10,73048	41,67579	33,83261	30,72537	20,18077
12/7/2017 11:25:00 AM	44	15,4186	9,512462	14,69427	18,47038	12,68823	13,80049	28,71733	15,55524	31,83777	19,74435	20,73469	17,12229	11,24047	17,51872	9,458167	6,993535	29,12391	25,62977	25,5055	23,44641	32,83785	19,62264	20,11018	39,08681	33,90487	27,7544	18,85741	34,98991	8,859623	10,89219	5,159289	13,50347	42,69963	35,59032	25,95891	19,59114	37,27592	27,79986	39,45582	18,60315	83,66338	77,38824	72,34576	89,75526	58,38914	35,22208	35,54142	68,93147	80,86262	92,09259	99,71727	99,66844	40,29516	24,29791	39,76646	37,14053	29,66609	46,24144	36,0816	32,19268	64,77612	42,81505	42,48273	56,67939	20,98461	20,77185	23,60238	29,07852	22,53019	22,20871	22,76622	12,37048	15,88866	14,34606	25,0947	15,06244	44,2642	35,43995	44,40422	36,53466	27,19254	21,91762	28,85852	24,43088	21,57079	18,53006	17,40606	17,80124	15,7398	7,896911	15,31333	10,39719	46,40169	34,8749	29,35214	18,98728
12/7/2017 12:25:00 PM	45	15,09885	9,934238	14,63542	30,89232	12,96488	25,48098	14,76604	16,20814	20,37274	18,91716	22,61729	15,94938	9,675413	12,16022	9,078249	6,515597	57,53281	19,78676	25,50529	28,07043	37,2476	26,00464	16,26893	30,55054	38,70689	39,29833	18,53821	26,23142	8,089012	10,70865	5,596127	15,34096	31,8368	35,78187	26,36191	20,14713	60,45687	22,76263	24,40028	19,16673	78,97346	69,07211	87,54173	81,85545	59,32692	27,2183	23,01365	68,446	61,2165	93,76437	97,26397	99,94136	57,30562	33,0944	34,92582	46,27307	36,44342	44,84168	28,61184	19,42708	62,45821	34,98142	36,13105	48,22793	20,76909	23,83407	29,17468	30,14029	22,08782	20,04414	22,33449	12,58192	16,01369	18,1813	25,1865	14,45665	46,33406	35,11887	39,90336	37,41939	27,19765	18,92739	28,73266	23,2492	22,42043	24,13987	18,3906	17,07304	15,69428	7,656803	14,98273	9,676517	42,12229	39,72583	31,32149	19,59342
12/7/2017 1:25:00 PM	46	16,59669	9,331412	18,85507	21,54627	12,69113	14,38246	20,51013	16,70369	20,67328	20,01748	26,40252	16,09465	9,558743	10,74858	8,560595	7,501451	43,2865	18,65295	30,99318	27,96868	45,94523	20,99663	28,19615	27,57087	26,44763	28,90604	19,08543	27,68154	8,205681	20,12938	4,711194	7,897187	22,19427	22,93691	31,17181	33,80422	38,6591	22,87412	63,43764	19,76424	90,17449	54,57601	75,79327	86,21056	59,41921	21,87341	46,12346	65,55289	62,95887	96,36156	99,0777	99,60522	40,32528	28,71159	58,43003	37,24207	26,61603	46,14729	37,85278	28,88131	55,7952	38,66884	29,70339	60,51448	20,70174	20,68938	24,90419	28,48295	32,01619	21,166	22,8	16,70728	15,25075	15,04573	25,03999	14,94778	46,83839	32,60562	42,26694	36,37489	27,26362	21,43043	30,22249	22,28462	22,35743	19,21834	18,17011	17,20207	15,96085	7,537232	15,12392	10,31029	41,40604	36,08567	32,28766	21,05887
12/7/2017 2:25:00 PM	47	23,67643	9,168186	14,5213	19,30136	12,78874	20,88715	16,25691	16,56278	25,75217	24,30537	21,95078	16,98456	12,94298	17,89422	8,323111	5,887421	51,45481	19,01138	30,7445	28,70718	33,66939	24,28638	23,38853	29,24245	29,48041	32,1605	23,70572	25,68406	9,373896	9,722384	4,364017	11,40729	29,58202	23,61862	41,51076	20,34061	67,4417	23,47446	56,38656	22,41372	75,68172	60,39532	91,56817	86,26816	47,43936	15,37681	16,00651	68,94617	62,10398	83,41788	99,44035	97,44537	54,85398	25,01527	59,39565	46,80213	34,03493	42,21824	56,37136	19,97914	49,20895	25,66472	22,97068	68,66193	21,14736	22,16415	24,53553	32,0479	22,11345	21,50047	23,55514	12,65383	16,15862	13,6039	24,24445	13,1096	56,07109	32,29803	33,6466	36,78762	27,24628	19,17012	29,0252	21,41758	21,81111	18,74745	17,97476	16,56008	16,49833	7,367442	15,12385	9,55957	53,46555	40,20729	31,47028	20,59903
12/7/2017 3:25:00 PM	48	19,62602	10,39456	15,85337	20,99228	13,41118	14,75685	17,35791	16,65023	22,73451	19,35055	22,20408	16,83328	9,048339	11,42787	11,15841	8,726928	37,43072	34,67113	45,53002	33,73149	58,79553	26,25483	17,49793	29,43917	37,50829	45,73242	19,21778	37,84193	8,151179	8,438744	4,52379	20,218	22,0327	23,95267	31,58212	20,33999	58,83358	24,57048	25,56359	19,40291	74,92084	68,62318	93,28395	81,78893	68,4071	11,57093	13,46866	55,54404	75,47765	65,00021	96,8404	99,09753	78,55148	24,61311	54,7802	46,68021	32,38658	39,14719	34,69876	20,00518	49,84962	17,39736	17,47796	64,80072	21,28129	30,15342	25,51717	31,95976	21,40812	25,12323	22,54801	12,15628	15,89322	15,53748	23,81369	14,26579	49,63058	51,46165	33,88913	40,76094	35,37343	21,34539	30,90683	22,11297	22,32862	19,41375	18,53158	17,5438	16,45847	7,790534	14,78434	15,80225	52,72719	36,30602	32,59705	24,65594
12/7/2017 4:25:00 PM	49	16,17505	10,5535	16,33179	20,33101	14,22207	16,81808	17,55961	17,27288	21,81366	19,69765	23,752	17,74349	8,843253	22,78079	8,167413	6,361903	39,48808	20,86386	31,86809	28,87565	39,64806	46,05887	27,63241	35,97011	33,25769	32,89166	22,47921	27,45158	8,079755	21,9143	4,708706	4,809557	26,08761	27,31674	31,73298	32,24477	72,56541	26,40045	42,71151	21,97938	79,7916	60,11977	90,61686	82,50864	36,07275	24,97969	32,46214	39,3739	64,90219	95,06963	98,46963	99,16267	41,61148	47,65445	36,25153	40,00422	23,36905	49,39276	49,83408	21,07813	48,23503	22,05743	11,50261	33,01448	20,92292	23,41077	34,09055	34,38999	21,97862	21,98283	25,5877	13,16534	15,84183	20,88618	25,17131	15,0326	68,48454	33,99274	46,77056	40,32224	28,79221	19,15672	31,98117	22,47486	21,9668	21,48252	18,38507	17,9653	17,02773	8,291612	14,89411	10,42544	45,70175	41,49846	32,94941	22,01205
12/7/2017 5:25:00 PM	50	16,95506	15,6822	17,04963	20,69345	14,33107	15,80038	22,88959	17,66834	22,05356	22,01923	22,70965	18,00736	9,122045	19,45852	9,147672	6,42269	39,43378	19,99841	33,67519	30,99221	36,95789	23,42776	27,3557	34,0882	41,097	47,72775	19,35828	27,59076	7,8784	9,653653	4,288379	6,435331	22,40792	28,86501	39,94433	21,10605	53,72037	24,31104	27,44412	27,23709	71,60201	54,83546	92,95556	84,76237	29,65551	9,336112	12,2686	18,15719	46,80447	88,89015	99,63542	99,36449	43,3714	24,36547	36,97599	52,75614	43,75891	43,97789	44,69634	18,54988	38,09323	13,63803	12,58531	22,31805	22,43065	20,86967	26,08657	37,83377	20,84128	21,87997	24,00738	13,10497	16,06591	13,79103	24,72004	14,98494	62,39812	38,8664	38,88511	41,38367	28,79635	21,89213	31,53508	22,76636	21,76165	26,60139	18,383	17,804	15,98952	8,487857	14,22456	9,721899	48,34314	47,0767	32,8152	21,88819
12/7/2017 6:25:00 PM	51	21,90429	11,02571	16,86402	21,82969	14,98543	16,07586	23,10966	18,16141	22,39162	22,01322	33,23642	19,68336	8,760845	14,76106	13,60943	5,198663	39,76017	20,18837	30,51973	34,19292	51,58958	27,14232	18,37596	30,15266	42,99742	36,53259	19,87622	27,6559	15,19687	8,088045	4,435372	8,830336	23,13157	24,59515	28,73612	20,8334	54,35007	23,8715	27,80269	18,99253	88,82391	62,83751	87,76208	82,99998	26,10501	28,5858	12,38533	33,97678	40,78947	88,68238	98,06546	99,48262	40,65657	23,40635	35,27976	40,59703	30,72123	46,6206	37,09604	15,0612	37,50179	13,93581	8,742608	16,6742	21,58156	23,72424	26,04091	31,46835	28,29693	22,02269	32,97379	13,91019	16,5098	14,50666	25,25047	14,64474	62,46215	39,88707	41,71931	46,07544	28,52433	19,8845	34,79071	25,00732	21,22057	17,95901	18,42451	18,28346	16,13644	8,101445	16,93931	9,448012	52,29028	35,7195	35,42772	22,60679
12/7/2017 7:25:00 PM	52	19,41265	11,25007	18,18634	22,31405	14,93534	17,15662	23,82246	18,47335	22,93339	19,25889	25,37639	17,91494	8,31634	9,352412	11,30236	5,03364	65,60994	21,12249	29,93783	32,97083	38,29859	25,37867	29,06623	35,30649	35,27796	34,49519	23,62387	29,2394	13,63257	7,525765	3,786956	18,57247	29,3147	35,84466	36,53252	23,17004	44,20148	24,3261	25,34911	21,15267	84,78317	59,23215	96,81325	82,11221	20,51628	8,144341	12,74937	13,73964	44,62796	79,01242	98,86839	99,7952	46,71323	24,5671	39,69351	38,03831	25,49666	37,02193	32,74619	16,91044	27,40895	13,25735	8,287328	22,58441	24,68039	22,42733	41,78782	42,39203	21,06798	20,46889	24,22752	14,31649	15,52484	13,36932	24,63597	14,70069	57,87529	37,10578	38,16962	41,69416	33,14406	20,32252	33,20561	28,31966	22,01011	27,40011	17,79717	18,26543	29,67009	10,64973	13,86798	9,070858	51,94407	46,09928	36,0731	33,13004
12/7/2017 8:25:00 PM	53	19,30772	29,76099	17,114	40,38828	16,88577	17,68001	25,15093	17,96523	22,88565	19,53035	31,31832	17,607	8,052195	10,44209	6,741545	5,159704	48,96628	24,83298	38,30149	0	39,22801	28,95101	27,36558	32,56369	35,24694	30,21497	19,92768	37,85802	6,781125	7,839163	3,561077	4,534221	23,59527	24,56027	32,43714	31,58136	59,55867	28,35254	22,77354	21,2078	71,90588	58,75352	82,81747	80,90428	14,95862	8,520528	7,244279	17,33567	66,75529	94,89197	97,05205	100	42,27447	39,62913	37,44004	47,17866	28,26626	38,27703	39,67706	23,9687	27,34624	10,36044	7,388719	11,21705	23,6745	23,85776	32,57639	35,87429	20,55171	22,22639	24,81632	12,35722	15,7608	14,50714	25,12372	14,95635	68,98562	43,4576	39,76265	48,4594	31,63779	20,71287	38,13792	25,98033	27,65466	19,52717	17,92524	17,79827	16,41599	7,775612	14,05166	10,29585	54,31462	43,48972	41,79149	24,18124
12/7/2017 9:25:00 PM	54	23,42721	19,68743	18,05358	23,09841	21,23363	18,32643	28,58912	23,96303	28,0926	19,92042	29,44815	15,54584	8,748894	9,214883	12,07587	9,727426	54,94902	26,73616	39,96442	36,92522	38,80595	26,60726	21,20918	30,19134	29,57297	36,5071	35,96865	45,13256	6,787481	8,597549	3,861213	4,115689	23,22482	25,60041	29,008	22,14847	63,44309	25,95408	56,10536	21,10114	73,97955	54,18546	93,70303	81,24979	12,49655	11,10183	7,063924	11,60125	72,17818	87,56555	99,87076	97,68824	60,33192	24,65959	60,7014	40,11073	26,12345	42,28531	27,64485	19,48511	23,27179	8,223502	7,093556	32,42402	24,44428	28,50754	48,95799	48,53138	21,68801	21,5252	24,60951	13,40828	15,40292	14,16681	24,38405	15,22429	60,24086	46,02605	54,99765	47,25699	30,30987	23,73764	33,92152	24,47848	22,98948	19,67161	18,67885	17,74736	15,90655	7,776443	13,57848	9,25833	50,81744	39,63521	37,79475	24,41327
12/7/2017 10:25:00 PM	55	19,63521	12,29712	18,99025	25,9232	16,81663	18,58774	25,05402	19,45071	23,22875	18,93505	21,65762	16,51788	9,165354	9,05573	6,715227	4,93721	47,73486	21,99636	38,9486	40,11681	43,45623	30,08869	29,60703	28,88698	30,9625	30,43698	20,68523	28,34867	6,448455	8,217354	3,434599	6,369916	37,36253	28,74289	30,61581	22,57903	40,87637	26,40756	36,57811	21,76738	76,42027	71,68587	89,3178	80,31188	10,83706	6,876104	9,424942	8,440609	74,71907	77,41117	99,74718	98,80948	43,11615	33,83772	45,40361	48,27642	27,79827	48,57323	35,53824	25,1834	18,446	7,954865	7,574256	14,14387	24,43855	23,89071	41,50973	33,28934	21,94055	24,58099	25,28916	13,64901	15,93716	14,03825	23,76858	14,98474	58,2597	39,75057	56,50241	44,52552	31,60097	23,73142	35,23002	24,98301	23,60646	19,742	18,07699	20,21939	16,1542	8,258732	13,7873	8,925108	55,90808	42,38375	38,42997	25,63509
12/7/2017 11:25:00 PM	56	20,25565	12,9559	18,98016	24,09525	20,73974	19,24569	21,62757	19,08357	22,27322	19,81363	34,50825	17,12775	7,786251	8,882833	6,130568	4,629683	43,7109	22,07021	33,09585	34,2173	41,26464	33,57655	21,75916	34,46853	43,02913	36,66729	19,3082	33,14247	7,030697	7,557817	3,649218	4,41168	24,65054	28,25031	34,91663	22,89919	56,8062	28,61945	28,25397	24,0098	91,29283	71,07144	90,35906	90,87499	7,853738	6,511039	7,906445	6,037937	63,41608	92,47251	99,24057	78,47031	59,37645	27,87515	38,95308	40,62182	50,99462	52,5067	54,41624	15,70934	11,92218	8,814519	7,781968	7,780863	25,1702	27,23102	36,57473	33,92794	21,8406	21,76427	25,69732	13,84892	16,85966	14,4199	24,24092	13,94873	61,96577	52,24967	52,33953	48,83233	31,5652	21,08857	33,5179	24,83076	22,49745	20,23009	17,97884	18,35399	15,04324	11,09258	13,71677	17,96247	54,24631	45,72475	45,47407	25,99338
12/8/2017 12:25:00 AM	57	20,68917	13,12832	20,09332	24,8613	27,28649	24,96021	20,66002	18,05544	24,26206	32,68471	24,19202	18,5034	8,695499	11,72745	6,057002	4,275877	53,58194	33,2253	38,80837	41,62695	55,39782	41,01017	22,0394	31,03386	29,60447	37,44812	24,55294	29,39255	7,015777	7,578954	4,328166	13,29134	24,50148	34,67728	40,07792	24,36588	65,60268	47,25582	54,21737	33,00494	85,35194	63,41906	95,53348	85,30573	8,550716	5,594399	8,278557	5,461359	54,64301	80,6208	99,73758	92,90776	38,58747	28,79621	38,26875	43,38093	30,61802	41,89261	36,91154	16,42103	12,35694	6,18576	8,428864	13,37105	30,9145	28,09447	58,33382	45,12862	22,31474	24,92471	25,09277	13,22447	16,66397	23,09205	29,99696	14,2564	63,40794	48,09723	42,07947	54,86647	31,55186	21,11786	35,53147	25,99221	23,07893	20,27762	18,36739	21,42704	15,08006	8,516385	13,54277	9,14263	53,63471	45,73711	38,93022	27,03788
12/8/2017 1:25:00 AM	58	23,82985	18,10946	20,07681	25,82428	17,73133	19,63763	21,01217	19,34495	23,12562	21,75695	23,49318	17,19337	7,270185	8,153183	6,610923	4,355037	52,09563	22,52238	41,009	34,8966	48,15981	31,60664	22,19379	35,42703	30,0134	48,30668	32,20187	29,32955	6,461235	9,201343	3,45021	20,64482	24,56475	34,34882	32,04389	22,81485	73,79621	25,4977	27,6816	20,68876	76,72339	69,5182	89,18781	78,25784	4,81833	5,189476	6,498398	5,420052	48,29893	87,34312	99,77184	99,94398	39,0645	29,35061	65,21442	40,41929	25,39829	39,5767	37,55277	16,53936	10,45314	29,89832	6,752529	6,090987	25,18906	23,38583	49,31097	37,80166	22,41352	21,93206	25,56857	17,64637	15,91464	14,61359	23,58277	14,55584	65,51669	50,37363	55,20765	50,30594	31,36536	20,49472	35,50184	30,28639	22,83529	20,23879	17,88745	18,98334	29,25764	8,468931	13,34535	9,243687	56,39216	47,131	40,44354	28,08321
12/8/2017 2:25:00 AM	59	20,68074	13,74206	24,761	38,59817	18,91012	21,06218	21,66453	19,35062	24,10643	21,20552	23,75262	16,48762	6,648569	16,58868	6,252487	4,30247	48,9727	25,15681	40,08047	40,42661	48,41947	32,18039	29,12681	33,82536	36,38091	31,94725	19,23637	27,84538	6,468695	10,50419	3,486199	5,26615	25,57879	31,18555	30,35036	23,62801	65,95531	30,98558	45,13816	22,09653	72,56983	69,99488	91,70466	88,33154	17,97939	4,534221	8,786541	6,637794	42,97393	98,48752	99,24991	100	42,63601	34,9513	38,02829	42,33374	27,47699	45,64379	42,16712	19,96415	8,420162	6,237497	5,675771	4,804584	24,40754	25,60151	33,3218	35,67694	21,64007	21,98055	25,15577	12,84469	15,70223	13,67802	23,34604	13,6171	60,79976	47,48674	43,85673	51,17899	32,47458	28,02636	36,79757	26,26457	22,63428	21,85538	18,24678	19,80707	15,63177	8,146759	13,19504	9,788143	58,32843	47,87412	40,52436	29,56565
12/8/2017 3:25:00 AM	60	28,45505	13,55555	20,89184	30,09505	19,89086	21,66556	25,12924	21,52416	24,53919	20,46094	24,96816	21,7919	7,583168	13,0227	7,374904	11,917	49,25522	26,90525	41,92736	42,41124	45,01927	32,41338	24,77095	34,2966	35,83514	33,98099	20,06099	29,28534	5,643857	7,396939	9,467564	3,56087	25,90635	26,32522	50,71514	22,97842	41,05479	44,61193	29,17226	23,05351	90,18581	71,01619	92,10896	93,899	9,337562	5,444436	7,482386	6,176503	51,85531	99,07487	99,40042	98,88104	55,13103	50,9842	43,96282	46,41267	55,44374	53,98244	39,27084	14,00047	9,700348	6,201094	6,527133	20,88556	32,06876	36,72821	30,67149	46,31425	22,09625	22,28151	25,95615	20,08434	16,56298	14,47129	22,90776	13,79165	71,23122	55,40182	45,37985	52,7017	33,08666	22,08748	35,95367	26,31383	22,38685	20,11515	20,3393	19,26365	20,42848	10,39366	18,08867	8,622278	59,42329	50,05436	48,13004	28,5827
12/8/2017 4:25:00 AM	61	28,25466	14,23194	25,91484	29,58251	20,44354	22,31805	21,831	20,50046	24,28741	25,76716	24,88796	24,75775	6,994087	16,43056	9,108437	3,89202	55,21006	25,43981	41,83908	36,4861	46,01888	34,08723	26,37758	36,46075	46,96349	31,17816	19,58036	33,64894	6,87507	13,06062	3,647975	4,547207	24,95248	27,69998	42,00943	26,25573	52,69556	28,14027	30,73517	24,522	76,42904	64,17904	83,32616	86,32937	7,227219	5,367831	5,974318	5,082339	68,96303	82,83951	99,76853	99,29564	37,90776	25,365	68,90874	45,9862	28,95377	39,84202	36,80461	17,39528	8,614474	5,964854	6,36591	4,757543	25,98081	29,34841	30,20226	38,28422	24,24376	21,46448	26,0856	13,60501	20,93267	14,60578	22,78142	13,76824	64,60986	60,17325	49,22773	53,2193	33,30936	24,32237	37,3358	28,61862	23,05544	26,13913	19,29556	19,0826	15,81102	8,141648	13,74171	9,38322	69,85991	52,13328	43,56495	34,97838
12/8/2017 5:25:00 AM	62	37,13224	14,55515	22,17334	27,75489	21,31127	22,65694	22,76346	21,05334	23,6428	21,53273	31,32916	17,3557	6,082283	11,07469	4,747252	6,520157	55,52084	25,97812	38,58754	35,84052	51,03359	35,18616	24,19637	49,06202	46,19688	33,35385	26,96142	29,19064	17,50083	6,084908	3,108629	3,36649	38,3191	27,2324	31,01286	33,80298	42,14668	30,6018	30,54805	23,23248	74,26676	79,16439	88,79372	92,92088	5,309184	4,89307	6,728904	4,885403	59,78033	99,1409	99,92506	99,73441	43,89672	30,34794	41,12007	43,39495	28,73183	37,04727	42,61405	18,10787	11,37876	5,157011	5,464329	3,925453	26,67627	26,50317	31,18541	38,35765	23,24692	21,43768	27,06696	11,78935	16,88405	15,28936	23,84263	17,48384	65,60982	45,4224	49,52338	56,35624	33,24706	27,27239	43,18828	27,03119	23,945	21,95313	18,89921	20,15846	15,42475	8,11305	13,80374	9,117139	63,14691	44,93003	46,38857	37,10579
12/8/2017 6:25:00 AM	63	21,61949	14,61725	21,85918	31,16773	22,94823	22,55934	23,45125	21,2605	24,17952	25,14375	32,61957	20,7262	6,539636	10,62458	4,83111	3,403929	56,34926	30,46833	43,15823	37,73997	56,27452	34,93085	25,42772	36,56347	34,32064	37,9767	20,86897	45,67923	5,244875	6,276802	2,446673	3,456357	26,87866	26,86934	30,14209	23,80609	64,13759	28,38942	40,21407	29,91739	75,3735	69,09297	92,07815	94,60482	6,616033	5,522353	5,872432	6,905256	49,78828	95,82843	99,83608	99,70256	53,04971	30,94579	49,84493	45,04815	26,40134	57,95887	35,41211	16,91976	9,555218	6,061145	5,49272	4,316769	55,30663	32,16174	61,58931	45,47027	22,61888	23,02429	26,82858	13,21715	17,18432	14,08571	23,62552	14,51516	68,66821	49,7398	59,74614	53,89168	41,03442	22,37546	39,07666	27,74315	24,26275	18,77383	19,37769	19,29888	14,73392	8,318274	17,72774	9,026303	64,56053	48,00819	44,66609	38,40179
12/8/2017 7:25:00 AM	64	34,44428	14,41783	22,98305	28,90715	22,69155	22,61964	24,03901	21,09134	24,90578	23,02221	24,36871	17,46318	6,023016	5,901788	4,231253	2,996104	57,77687	27,53703	40,11847	38,86868	59,18359	36,24281	24,52151	44,64764	33,083	32,95376	20,94462	29,28872	4,633138	10,60449	3,470104	3,445858	26,619	34,24887	38,10732	24,76632	67,36972	30,46516	26,42449	25,32977	89,57001	61,87887	84,86765	90,22112	4,722245	8,206717	6,163172	3,837519	63,21832	86,93357	97,43266	99,8783	40,93287	34,16881	42,61094	54,49927	22,74902	31,13174	43,82295	14,7802	7,725325	21,6849	5,401332	10,16861	27,32178	37,06599	31,35548	40,23174	23,17501	23,32235	26,78251	13,8389	16,55898	13,39246	24,15693	14,93086	73,42728	55,10514	46,88343	55,6478	34,4838	29,26579	39,12522	27,89546	22,62993	26,48755	19,64446	19,22386	29,3558	8,388041	13,61033	9,347369	62,36786	49,86102	50,39635	30,49231
12/8/2017 8:25:00 AM	65	29,13006	21,36881	28,28167	32,91881	28,58498	27,46249	24,64495	21,9181	25,03185	21,05134	25,23528	18,25431	9,458652	6,845089	4,248384	3,146069	52,78079	25,69042	51,60657	44,96885	58,15816	38,52392	24,00171	42,37567	35,20605	31,10861	24,60972	29,85985	4,622085	7,598365	10,23368	3,497458	31,80516	29,40125	37,57128	24,10885	63,84256	29,64191	40,56131	23,81058	85,904	58,76762	96,32233	87,44764	4,180482	4,764382	6,607539	5,433176	56,46345	95,88653	96,4227	98,69626	44,85266	29,37866	41,13623	62,65494	28,28794	40,41625	36,95168	25,46661	8,209411	5,119156	4,945914	5,818068	27,24753	38,03955	46,77671	38,11299	22,6644	22,22225	26,82651	13,57234	15,83264	14,35441	24,31367	14,25495	72,11939	57,34506	48,76244	69,25453	38,80146	37,80663	41,00969	28,74945	23,76243	20,68883	18,99467	19,81709	28,41934	7,433687	13,33002	11,66321	65,44685	50,13483	48,64452	29,74187
12/8/2017 9:25:00 AM	66	24,19526	27,96495	25,75929	30,91132	23,43453	24,44497	25,46343	21,44666	24,77067	22,23475	26,3952	18,47653	5,672524	20,25164	3,717673	3,096541	50,70298	27,28358	52,45268	40,42489	50,97384	35,35705	25,37343	40,73041	34,67438	40,23825	20,07343	41,73788	4,966084	7,696107	3,086939	3,605424	27,2152	27,93877	31,01963	26,39976	53,65067	29,09746	28,96358	23,23545	81,6228	62,08147	86,76731	93,90066	4,198027	11,43568	5,34766	4,022781	67,53212	81,8129	99,23615	98,46126	71,96114	33,19484	38,18247	60,92583	42,04238	49,10104	31,00361	29,68888	9,672788	4,772048	5,936533	4,307789	27,27903	29,28113	37,49254	45,927	23,10235	22,92054	28,17639	14,62319	16,4707	13,94846	23,10925	14,73344	69,56089	60,24757	52,76574	63,37175	39,14325	25,56131	39,61172	28,62325	23,93105	19,78946	19,88312	20,93481	15,8093	7,877846	12,83488	11,21795	72,72353	51,79205	47,49206	31,49163
12/8/2017 10:25:00 AM	67	33,84774	15,54985	25,73601	37,93594	24,61698	28,6803	28,42383	23,26502	24,75236	35,97618	22,43023	20,52083	4,230009	8,506989	3,441092	3,342659	60,6996	29,40263	43,82135	44,87366	52,64733	44,70152	24,5135	41,64042	41,47567	41,58453	27,71552	29,7056	4,496781	14,41202	2,69438	5,322931	27,61128	31,12304	31,04609	32,26894	68,9821	28,253	27,57971	34,21336	75,98011	71,66812	94,13593	83,44482	5,475313	4,809764	11,5462	3,622416	62,08527	99,12357	100	94,53851	44,82496	33,77874	69,0719	46,26451	24,88554	52,76981	33,27641	12,68402	8,174597	19,8852	5,600962	16,71184	29,48691	28,61585	42,81237	44,66395	22,59554	25,18437	27,25596	14,18345	16,2701	13,34238	23,51452	15,5524	72,79123	52,16029	49,67334	59,94716	35,05664	23,35737	41,43651	34,81736	24,51143	26,26879	20,109	19,00828	15,71874	7,872112	12,75786	9,246796	67,28925	54,60046	48,97629	36,56574
12/8/2017 11:25:00 AM	68	26,74693	16,09292	29,4235	35,59288	25,29495	25,01588	25,10437	23,30183	27,54945	22,44778	28,44013	22,61156	4,60074	5,325487	5,954079	3,853959	62,79102	33,4317	42,9852	54,62996	57,05219	50,30795	24,77854	44,41887	42,05101	30,64338	0	0,2005277	5,534372	20,81468	2,922677	2,574878	28,68245	29,74691	54,16093	26,76137	44,80977	40,15757	52,87094	30,52084	87,31322	63,67712	83,76755	90,22443	3,956261	11,00817	5,246463	4,659524	71,42214	96,27376	99,81681	100	56,74375	28,3238	39,53575	43,35095	29,13019	35,39899	35,42695	27,54262	8,518803	9,765557	4,585889	3,555067	29,63756	30,1434	32,611	46,23881	22,88862	27,22183	28,94403	14,87166	17,03008	13,47363	23,66269	14,24224	74,89072	66,0539	60,01707	62,65984	36,40901	23,23297	41,66611	32,55229	26,58737	21,26147	18,58878	19,9683	18,92628	7,595394	12,80856	9,696136	77,44619	53,98721	52,42374	33,47473
12/8/2017 12:25:00 PM	69	27,28973	16,00084	27,37836	33,84512	25,78312	24,71202	37,74025	23,94321	24,87732	25,7492	31,95071	18,12286	4,429709	5,300895	4,477301	2,658599	71,86408	31,06322	45,44699	45,90987	55,64642	40,85814	26,43934	50,623	34,88423	34,0136	21,38097	29,64903	4,760307	7,333457	2,394383	3,287881	36,9199	30,63329	41,23384	26,99222	60,92106	30,30946	52,19178	22,93718	71,82119	57,58738	96,85414	89,84105	3,985895	4,606819	6,939172	3,495178	70,69629	87,26066	99,05359	98,78336	54,97686	43,73888	40,17725	45,30346	23,64466	39,34481	34,6873	36,1613	18,17708	5,52035	5,227261	16,75101	34,09041	40,55655	33,13157	49,62215	23,14054	23,75843	26,2453	14,34889	16,78127	18,1364	22,67069	17,51982	74,12053	54,00565	61,06246	60,6773	39,931	35,79203	41,8013	29,69696	24,54507	21,76814	19,23857	24,30468	14,84216	7,659705	12,41545	9,673132	78,86184	59,94971	51,10024	33,94977
12/8/2017 1:25:00 PM	70	36,30699	17,91715	28,46271	53,82357	29,18683	24,89673	26,28792	25,72351	25,39215	21,65133	27,81354	18,67443	4,64122	9,453955	3,570195	3,097508	71,05003	31,53204	60,80951	53,52958	71,76511	49,13123	26,93786	44,72356	41,54641	33,01904	25,3936	30,56725	4,016495	5,656222	2,384574	2,934627	39,84085	30,46316	29,86675	28,68058	69,95007	33,53642	30,6793	24,33818	82,79758	65,9337	80,07613	84,31615	4,249904	4,657935	5,205363	4,381838	69,08966	84,92658	99,62851	98,24223	47,37318	40,83064	42,1663	51,70798	21,57707	35,34628	36,45384	23,3935	9,704907	4,905573	4,442073	8,256452	30,32196	29,65283	42,13189	39,73088	22,85533	23,80029	26,77712	14,65075	16,40673	14,52952	23,3848	14,65676	76,12228	59,07832	52,77361	61,48534	35,85039	24,10429	42,86507	39,1418	25,20675	21,7937	19,8814	19,36844	20,34697	8,423339	13,35537	9,042883	68,51625	60,69062	51,65326	37,14854
12/8/2017 2:25:00 PM	71	33,53497	18,19235	32,98291	39,83905	31,33213	26,8884	26,76254	25,9469	40,64856	21,65223	24,18587	18,90812	3,728793	6,652783	2,334494	5,297717	63,64928	31,59559	63,52351	49,3225	56,00844	55,25607	28,35061	51,41896	40,16619	38,86121	20,96437	35,95491	23,08763	4,8729	2,251672	3,313232	33,86011	41,27631	33,41609	44,56186	60,87969	31,917	42,22549	39,61483	78,81611	63,67063	91,64291	83,54699	4,07673	7,450127	5,084688	4,309861	72,42442	74,80728	99,94232	99,93548	56,95029	31,64643	52,93235	52,863	25,5285	39,22283	37,66951	34,60992	6,829065	6,079936	4,91324	4,095036	29,81426	33,79407	52,83772	38,9108	22,34113	24,71341	28,48275	27,9204	15,6279	20,07978	27,55104	14,85998	79,29694	62,63276	56,75031	64,6352	36,99865	26,92646	42,79047	37,08707	50,46655	19,90737	19,31497	23,07741	28,62898	10,07018	12,84041	9,444214	70,11916	55,66037	52,65287	35,24197
12/8/2017 3:25:00 PM	72	33,05786	17,07891	42,57018	37,2793	29,88837	36,77871	31,24848	25,62355	31,54433	34,0518	23,85956	18,60294	4,312625	12,50601	3,020488	3,082933	71,57839	33,61234	51,73616	46,45916	73,0218	48,26281	28,36221	50,81959	37,05322	31,41315	22,49351	32,03795	12,16692	6,417371	2,371104	2,474718	34,16792	31,7452	31,79418	33,55307	67,75394	45,52588	56,88136	34,16328	74,33403	61,05638	88,69157	94,38405	4,368231	4,161003	6,713777	3,449243	64,36237	99,22497	99,90834	97,86845	58,20637	47,55782	44,42287	49,93638	30,39132	38,8436	34,30006	20,58134	6,95575	21,86271	4,716443	3,336235	31,64491	29,10636	37,78508	43,75822	22,77879	23,40545	46,90995	22,78245	15,82076	13,40676	22,45572	17,62565	82,20263	62,86818	55,19846	68,75787	41,36079	24,19395	43,55956	40,56028	24,57305	20,96741	19,47737	20,52477	14,51025	8,622692	13,08204	8,72009	76,67026	59,75879	58,21377	45,98309
