# Supplementary material for: Neuroblastoma signalling models unveil combination therapies targeting feedback-mediated resistance
Source: PLoS Comput Biol. 2021 Nov 4;17(11):e1009515. doi: 10.1371/journal.pcbi.1009515 (PMC8604339; doi:10.1371/journal.pcbi.1009515)
Supplement: S2 File — (ZIP) [file pcbi.1009515.s023.zip › drug_sensitivity/SK-N-SH_drug_sensitivity/SKNSH_TAE_Sor_08-111217.txt]

Label: SK-N-SH_TAE_Sor
Metric: Phase Object Confluence (Percent)
Cell Type: SK-N-SH
Passage: 1
Notes: SK-N-SH treated with various concentrations of TAE684, Sorafenib and corresponding DMSO controls
Analysis Job: SKNSH_TAE_Sor

Date Time	Elapsed	A1, Image 1	A1, Image 2	A1, Image 3	A1, Image 4	B1, Image 1	B1, Image 2	B1, Image 3	B1, Image 4	C1, Image 1	C1, Image 2	C1, Image 3	C1, Image 4	D1, Image 1	D1, Image 2	D1, Image 3	D1, Image 4	A2, Image 1	A2, Image 2	A2, Image 3	A2, Image 4	B2, Image 1	B2, Image 2	B2, Image 3	B2, Image 4	C2, Image 1	C2, Image 2	C2, Image 3	C2, Image 4	D2, Image 1	D2, Image 2	D2, Image 3	D2, Image 4	A3, Image 1	A3, Image 2	A3, Image 3	A3, Image 4	B3, Image 1	B3, Image 2	B3, Image 3	B3, Image 4	C3, Image 1	C3, Image 2	C3, Image 3	C3, Image 4	D3, Image 1	D3, Image 2	D3, Image 3	D3, Image 4	A4, Image 1	A4, Image 2	A4, Image 3	A4, Image 4	B4, Image 1	B4, Image 2	B4, Image 3	B4, Image 4	C4, Image 1	C4, Image 2	C4, Image 3	C4, Image 4	D4, Image 1	D4, Image 2	D4, Image 3	D4, Image 4	A5, Image 1	A5, Image 2	A5, Image 3	A5, Image 4	B5, Image 1	B5, Image 2	B5, Image 3	B5, Image 4	C5, Image 1	C5, Image 2	C5, Image 3	C5, Image 4	D5, Image 1	D5, Image 2	D5, Image 3	D5, Image 4	A6, Image 1	A6, Image 2	A6, Image 3	A6, Image 4	B6, Image 1	B6, Image 2	B6, Image 3	B6, Image 4	C6, Image 1	C6, Image 2	C6, Image 3	C6, Image 4	D6, Image 1	D6, Image 2	D6, Image 3	D6, Image 4
12/8/2017 4:11:00 PM	0	44,29452	36,33904	28,94721	33,77397	24,02098	27,51941	22,06862	25,73787	22,3499	16,6092	16,38539	33,29686	32,36054	37,96046	22,12858	44,73945	34,58112	35,97646	33,78495	38,17936	39,33866	23,46582	31,9619	29,66657	33,56757	48,90743	43,30329	37,21989	42,45171	42,38609	33,63036	32,14598	27,82535	29,56137	21,04229	33,35674	39,63417	39,97389	28,19919	24,05815	39,32997	32,78267	37,95355	29,60599	45,2053	46,54005	31,9945	29,21108	33,40635	22,48667	35,20412	29,2535	31,83321	34,70884	39,82931	34,03763	41,40197	36,3818	38,90902	31,78402	39,55142	38,64141	28,54007	24,47861	36,82251	23,72603	27,91363	36,40148	39,45831	31,33185	34,35925	44,45258	46,7776	35,80516	43,49946	25,87506	39,80603	39,51958	33,6506	23,37284	32,96294	32,51423	22,3365	40,98862	26,03593	37,1656	27,04285	33,48288	41,17899	40,45901	29,75609	32,30645	38,84049	43,26902	47,88842	16,8882
12/8/2017 5:11:00 PM	1	28,29168	24,51916	43,25418	30,7043	25,81082	28,1806	25,56491	26,6905	29,10719	19,58417	17,86134	32,43431	30,32929	49,06672	22,99887	42,01496	27,76671	20,50011	30,8207	26,3456	34,81467	24,71914	33,63775	43,06919	43,67768	42,25574	37,87225	40,631	37,99631	43,39412	31,01632	37,32503	26,34491	30,59522	20,80108	34,981	34,84078	33,06483	27,8174	25,5705	46,17498	25,07888	33,55984	32,02254	38,11878	39,66436	31,89462	31,8091	31,70362	31,85421	23,76575	27,2067	29,87988	32,47362	31,76227	35,24653	48,26398	39,88021	39,3817	32,11497	41,23494	40,1912	38,30695	24,24237	39,50444	25,68399	31,72545	40,61906	40,5388	33,72783	36,33551	48,65447	42,83958	36,92488	47,76857	29,58403	35,76461	46,67427	33,89872	24,02368	33,31587	36,70977	32,51077	42,22881	23,11706	40,32735	29,69862	31,91251	45,04566	44,71161	30,69746	37,02034	35,82939	42,83054	47,13099	17,04362
12/8/2017 6:11:00 PM	2	18,76748	26,20213	38,37658	31,83266	27,84807	35,22187	22,56245	27,3175	32,41227	17,28648	16,17774	37,55893	32,12016	44,69855	28,14572	41,53273	25,6911	20,7148	27,51616	15,43732	35,64682	24,79643	38,07561	32,36441	38,10897	40,72999	35,86745	42,12409	44,24611	46,44624	32,02517	33,65778	30,33965	32,72374	20,84266	36,03849	38,23918	34,81516	29,07162	22,22259	44,27829	24,05566	38,34522	30,14037	36,26727	41,9603	32,34886	32,79932	45,29198	27,76388	35,04165	29,03584	30,43518	33,73433	35,43629	32,39693	52,86341	39,31739	38,06352	35,31892	40,09319	41,06958	42,3843	24,36748	38,32187	25,32168	24,99274	39,25018	39,09773	38,24492	37,5353	49,30185	41,04802	40,84024	43,28008	29,10146	44,41472	45,90345	38,09136	25,41847	36,60194	38,55928	34,40864	48,69867	30,19687	38,36069	28,12632	33,29568	32,242	45,61865	32,8098	35,06652	29,76224	47,21051	47,53025	17,98429
12/8/2017 7:11:00 PM	3	17,57032	19,7371	18,35212	18,32733	29,8032	37,17707	27,65369	28,58512	31,72511	17,39238	18,38922	33,44958	26,25442	43,34715	29,66387	41,69153	26,87721	14,32589	23,4596	18,55763	36,54675	25,73614	34,85715	29,24404	42,62979	41,58952	38,20182	42,07297	46,15385	51,6436	33,84464	40,61375	26,71675	33,34135	22,54704	32,33464	56,81781	36,43581	28,17522	27,14164	41,77325	28,13322	31,84841	31,8511	40,95823	44,14442	34,15161	33,30135	33,36615	23,70669	27,87902	28,10324	33,45055	35,33654	33,9698	36,02627	55,58259	42,58697	37,27122	36,69941	36,65292	42,17085	32,75268	26,14839	38,55652	27,26701	28,51237	41,16276	47,66164	34,1322	43,65606	55,40735	43,36518	36,99671	41,26513	27,92585	32,48929	43,73197	41,15537	23,84381	35,73276	38,13308	25,77918	50,0134	27,81368	37,88772	29,49319	31,50704	48,40137	46,41047	29,77578	36,48362	39,01048	56,23232	46,11668	17,17611
12/8/2017 8:11:00 PM	4	15,36051	20,2799	15,81917	17,95155	25,56677	32,12858	26,0666	31,08615	25,51869	17,31688	18,01966	40,27617	24,57587	45,22057	25,76336	42,18024	20,02978	12,75151	19,57069	12,18149	36,47802	26,78651	39,8146	29,38177	43,36476	43,68382	36,49446	45,39014	41,93655	47,97848	36,29649	38,86536	29,84949	33,4156	21,06336	34,25647	45,55862	37,53537	31,07538	25,14237	47,41324	28,73584	36,64608	32,70232	46,9961	48,68659	43,38874	34,34344	31,1984	28,12908	31,75799	28,36622	30,88797	39,48746	37,67511	37,46995	44,75002	39,84299	46,37468	35,34483	51,22948	47,29996	33,46624	26,63558	40,62431	30,94717	27,32338	46,15157	50,1318	34,63452	41,99816	53,85596	48,79075	40,33239	49,33542	29,62382	34,42971	49,44056	47,3396	24,73806	39,20197	37,65432	27,29553	49,6996	34,86786	41,4707	31,62149	32,63995	40,44112	46,18963	39,06042	35,56421	36,34912	50,30345	63,51963	18,49553
12/8/2017 9:11:00 PM	5	15,97314	18,82343	12,85277	15,83824	25,6183	30,05795	26,77311	29,87898	24,88941	18,90494	17,99383	36,34968	24,9942	44,88133	24,82385	50,83472	20,62037	16,74355	23,54498	12,87861	40,51559	32,97697	38,87158	33,82454	48,51873	46,54993	36,51111	45,27113	45,28287	55,52264	36,05031	37,38085	44,69759	34,77834	23,43204	33,75476	41,97786	38,02566	29,44118	30,58093	48,50134	26,70977	36,29262	32,78017	49,41058	51,85339	34,75305	33,86018	44,30233	27,20581	25,68931	27,37283	36,36066	37,21914	31,83522	41,62812	39,93479	43,15159	41,75888	36,10045	53,04868	43,89084	37,33056	27,35384	43,5827	31,7604	29,17226	44,92547	41,12974	37,3325	38,40255	53,26012	47,91384	40,08939	41,91727	31,64878	38,69212	44,84859	42,08009	25,81234	42,25796	38,08867	27,23095	52,67801	29,58782	45,28674	30,85364	37,13217	32,68761	51,34463	40,3612	39,89777	36,05493	50,11411	56,16054	18,91717
12/8/2017 10:11:00 PM	6	13,85009	18,44655	25,51344	15,61927	31,83473	31,54116	31,62073	29,37334	26,82616	18,80222	17,54539	42,60341	28,56177	46,43499	25,35512	47,27301	19,21861	12,77976	15,83002	15,15605	42,2909	24,96747	34,81951	31,24144	47,74218	47,78522	35,48457	47,96868	49,29653	53,66021	38,39343	38,67823	28,8811	27,3805	22,15379	32,70667	34,42604	40,8149	30,57907	24,10954	48,2704	29,55218	41,19211	32,95369	46,91222	48,00266	36,43734	36,22168	30,65974	20,83154	31,48638	30,79217	32,15607	37,48716	43,9381	35,96499	53,38521	43,16962	50,10217	38,28823	50,35795	43,53828	31,37827	28,46824	49,74746	33,97969	28,10179	47,24249	46,82623	36,24282	37,09963	60,02812	50,31769	39,36222	45,03716	30,87574	49,48324	48,19387	38,65882	27,73741	47,75393	47,21542	27,79599	52,60147	29,35773	38,47888	31,97323	34,56952	35,40873	53,05606	42,26701	37,10192	51,37917	53,37767	47,8592	19,29404
12/8/2017 11:11:00 PM	7	15,62217	17,24794	23,10918	15,25558	26,74265	34,02824	30,68116	29,03874	28,61495	18,93609	18,16009	40,39083	30,87195	49,65255	28,8092	45,00677	19,6788	16,40273	15,81945	14,48849	42,74861	28,09143	39,90419	32,40585	53,7556	50,55876	44,49084	49,85777	57,26115	53,51501	39,31615	39,55736	28,20658	30,76661	21,59586	37,30555	41,89524	37,30154	38,40628	25,0849	48,31918	35,09091	43,82426	33,91654	50,77103	51,44501	45,9404	37,63629	28,27041	20,43083	23,13371	28,15028	34,74524	39,8843	51,11676	40,90987	49,68398	44,7438	42,19227	39,81004	57,1424	46,1542	37,74971	28,36808	56,20849	33,31247	30,49141	52,39487	61,42172	42,4712	43,38251	59,09586	55,89799	41,68484	46,92778	33,12169	37,17713	52,56203	42,64713	37,00798	49,44927	42,76007	31,77167	58,98507	36,04298	46,01155	32,01764	35,35312	47,56134	48,99419	40,72979	37,12975	46,90484	56,30464	55,136	18,56805
12/9/2017 12:11:00 AM	8	15,91526	15,33924	12,18149	16,02371	26,10895	31,13223	29,79968	36,06474	30,38089	20,17331	17,11691	41,31494	38,57323	48,48399	26,94877	49,50964	17,66495	13,64376	16,01452	19,28071	34,62671	26,43222	35,36818	32,00445	48,49255	48,19836	39,03666	46,31672	49,64253	53,08197	40,20923	42,73521	34,27084	33,33727	20,84052	28,46368	42,05067	37,18094	36,99409	26,30658	45,54557	31,96522	48,12887	33,37644	42,20449	50,065	38,99784	38,33534	31,43727	19,37528	22,96785	27,32828	35,65056	41,19426	39,21765	42,25844	50,11543	44,77398	54,78075	38,77404	47,52964	48,14979	46,7901	29,42308	49,79021	36,35141	29,5251	51,6161	61,84371	37,67559	50,00187	61,96066	51,46573	42,88538	52,48508	33,90639	37,59684	50,76509	54,31911	29,52228	46,67509	43,42617	32,6865	58,9785	33,95087	43,01669	34,34557	34,62671	53,96483	51,35535	42,61723	39,00661	35,77227	56,53673	51,65616	20,51102
12/9/2017 1:11:00 AM	9	17,16705	17,52825	16,11406	15,34849	25,41929	31,00886	23,07609	26,66887	30,30069	20,34448	18,94231	42,09335	37,21872	57,70744	35,59233	50,44865	18,47777	14,5162	20,81234	11,11157	38,34763	25,55281	28,88173	32,40813	41,36563	49,93666	37,7551	47,03664	47,88427	56,24592	45,2772	45,12966	27,10689	30,7561	19,25619	27,59028	47,59802	38,42659	32,62019	25,01568	51,55207	33,13502	38,35246	35,26733	49,89804	50,28266	36,83273	41,65907	30,39829	18,39951	21,59552	25,84819	40,88625	40,6795	45,37605	42,20602	50,55117	47,91749	43,19042	42,32047	42,80477	51,31991	39,02175	31,35403	47,92364	39,44455	28,92773	57,79322	51,3291	43,2025	42,26182	62,00328	46,37482	44,00662	58,40027	35,81834	47,19946	54,16674	44,37189	32,95936	44,10823	45,65988	38,3573	57,14757	36,15971	48,48592	34,73157	39,41666	45,50743	53,20023	46,05169	48,71725	46,81076	63,13618	66,69125	21,52043
12/9/2017 2:11:00 AM	10	17,03574	17,04196	14,18497	15,12427	23,07119	28,40331	24,46307	23,22557	26,11385	25,6918	17,84068	40,92576	43,06504	49,43538	35,18872	51,37179	18,65758	12,67642	14,51812	9,820402	30,75638	27,00527	27,20442	30,11004	44,39199	55,36065	46,87334	47,97566	58,53552	60,35367	45,03854	45,27907	27,29678	24,99116	19,0424	26,54696	48,1623	40,66479	28,46693	31,76842	55,95581	34,89396	45,11895	42,42022	59,81343	52,04168	45,27575	41,94567	25,36465	17,84987	20,30614	25,6516	39,26538	40,36321	45,55088	44,49264	59,40277	51,52043	60,69608	41,99651	51,87936	52,35211	51,89786	31,4935	61,17892	35,90462	29,96747	55,44464	50,68116	43,09565	39,05138	63,86902	48,8925	43,65543	49,57421	35,7655	48,51472	64,58354	44,63245	29,49527	53,07085	44,1742	39,03073	56,87286	28,27089	46,93959	38,66248	37,61073	44,69123	52,22557	36,80786	41,91548	54,55675	58,06014	73,4549	20,91353
12/9/2017 3:11:00 AM	11	15,9194	17,18446	13,62435	12,91522	32,63339	25,68434	22,64285	27,15469	26,18355	19,54832	19,20348	43,03582	53,59762	56,64138	31,50676	54,89528	15,19016	11,24848	14,33514	14,6234	27,02096	24,7601	27,60389	37,32704	48,80458	50,47227	51,90961	51,378	58,09627	60,36452	43,84664	50,55219	26,86188	22,56203	26,97047	25,92417	49,1217	43,84298	35,14029	31,0215	50,07868	33,22681	52,97676	38,74655	57,44585	55,46551	44,69012	40,75037	24,17744	16,63109	19,77495	22,1484	44,82379	39,68639	41,24973	44,80003	54,84417	51,26789	64,54043	47,08389	61,18756	59,13226	56,0034	32,06903	52,50739	38,47825	30,72751	56,44437	63,16665	48,14344	46,11828	62,83033	51,24295	46,47512	55,30421	38,57814	51,03786	66,41336	45,18326	29,98018	51,61521	42,40115	33,20327	59,42522	37,02821	47,43203	35,59026	39,4007	53,43502	59,30648	44,21467	49,03528	45,75715	59,43137	60,13733	21,91009
12/9/2017 4:11:00 AM	12	25,44575	16,15972	15,60918	13,6696	27,83398	25,35263	30,84356	21,73878	30,18043	20,88003	17,70156	47,00528	44,3299	53,46893	40,38821	56,59013	15,48236	10,67916	14,69931	9,507972	30,96403	21,96425	23,46631	27,92275	50,07965	50,71093	45,81676	51,42546	60,99173	63,23857	47,39452	43,93892	20,70907	21,20545	20,80894	25,98088	55,80322	41,70141	45,57685	30,54508	51,06516	38,09661	49,28651	38,5867	56,91935	54,2401	48,63913	44,31787	24,54417	17,9684	19,55639	23,69163	43,62885	44,6694	40,37591	49,37155	62,22169	49,02575	51,35762	45,76385	50,84349	56,84454	43,40773	33,74047	60,37433	40,31886	32,10682	59,67954	57,9818	44,9169	46,74949	63,86501	55,76585	45,96437	58,39191	36,24703	39,25488	59,70332	49,11168	28,70351	49,34724	45,70727	31,78237	68,10297	34,08958	49,46466	34,62768	42,34155	59,23083	53,17978	45,27098	43,90798	53,97346	63,84271	63,88995	22,39728
12/9/2017 5:11:00 AM	13	17,47831	15,2991	16,07593	13,2798	22,52895	18,557	20,45335	17,70522	29,98128	23,71533	19,40077	44,36257	43,42838	57,2465	32,88441	58,21598	14,85155	13,56951	18,55548	9,910961	22,42933	27,92779	20,60172	24,56067	45,47006	51,62121	53,86321	53,81921	66,73913	69,76888	51,8627	51,53909	19,14097	22,64354	20,91083	24,74152	59,80735	50,38807	35,13014	32,26355	57,69314	40,09201	50,12939	40,78014	60,74458	58,82598	49,15258	47,32663	23,9039	17,95107	17,95908	20,02445	42,5096	44,136	46,88667	46,3532	62,94562	52,86459	48,23635	44,95448	56,40279	58,11533	45,69193	34,41437	54,48504	41,48127	36,43837	62,84917	65,89378	45,89191	46,07476	71,51111	47,78701	47,46042	56,99962	35,37122	52,93843	65,42854	59,36595	28,61738	56,26347	46,59939	42,0195	65,40335	35,10893	54,38053	46,60629	39,82952	52,78798	56,34692	41,61182	45,61533	51,79529	63,8577	56,80419	23,192
12/9/2017 6:11:00 AM	14	14,52061	15,40478	12,75275	13,96442	19,19347	17,91867	16,13934	24,56862	29,71512	20,69249	18,82239	41,1142	44,70608	58,18427	38,86329	55,20743	15,81613	12,85229	14,12529	9,25474	20,42288	18,77556	27,95963	28,07417	58,78599	52,79323	43,7462	55,24577	69,53242	62,23606	48,56274	43,13619	33,99274	28,9289	18,18717	21,98614	52,56004	44,37756	34,04675	31,71315	59,49865	39,44007	48,3497	43,13909	53,75069	58,91551	51,71605	48,62255	23,75981	13,52992	18,15504	20,22553	50,18789	43,74081	59,92871	44,74622	55,21814	53,53117	61,66715	46,16166	57,59008	59,30876	46,65748	34,38287	51,08332	47,57792	32,94616	62,04839	65,91194	47,36295	47,04686	62,19828	58,93665	46,51981	58,16321	36,62135	54,19326	66,4372	58,12784	32,08513	50,22429	42,90023	34,92886	62,8688	50,82028	51,34574	47,60245	42,96343	49,62077	59,27678	55,76184	43,24885	53,47432	63,17384	73,03886	23,66075
12/9/2017 7:11:00 AM	15	10,95947	19,19755	15,47304	21,55034	18,05026	20,87347	14,50963	16,4622	28,33361	21,49833	21,02253	43,97325	48,90708	57,31944	34,15251	66,05466	14,7199	10,89025	13,21052	9,302954	20,94662	18,0247	19,11576	34,12218	54,75513	54,66312	48,97229	58,12804	62,30764	64,41396	46,09776	47,69176	21,23073	21,27183	20,71376	20,64863	52,70986	46,41751	45,35533	33,28774	54,36161	38,20879	50,03474	42,16526	65,70927	64,00537	50,62763	48,43744	27,56355	13,92387	22,30383	20,89937	37,13604	43,72499	50,49133	54,66941	59,76991	55,84951	63,73176	44,99723	59,83435	63,22377	53,96586	38,37885	54,24887	42,54097	39,33225	60,86076	69,32748	42,77907	57,37167	73,26357	61,3894	49,39227	51,05244	37,38637	52,18385	65,17622	63,99377	33,46499	61,27308	49,79132	34,18711	64,53194	49,01395	57,60023	44,31718	49,66035	51,66598	60,07046	43,61088	48,8963	58,46721	68,30238	66,66205	23,59492
12/9/2017 8:11:00 AM	16	23,72182	20,41425	17,04279	13,80188	22,49344	15,79824	13,64113	14,63058	32,73306	23,24464	22,20656	43,40144	45,90876	58,00109	39,89819	59,10345	13,95716	10,19134	13,23704	7,627584	17,0012	17,83737	18,83441	17,35155	45,52125	51,83791	51,5138	58,04266	67,26839	67,63609	48,03886	51,18169	20,82857	28,35703	15,90752	20,55641	63,00378	43,81839	40,29551	32,98388	60,26215	36,90381	45,27672	42,63324	64,50756	65,81841	57,38043	50,13546	21,67289	14,58727	17,90278	19,90336	45,07066	43,53048	50,21241	50,45315	68,57082	57,42865	52,28614	49,09221	63,38923	59,07196	46,94815	40,23196	67,63388	42,10371	36,99375	62,28918	71,71751	48,92027	51,60891	75,14742	62,97518	50,87622	56,83073	46,17934	55,7749	65,72765	66,90809	32,21285	61,78279	46,24517	37,30928	60,74941	45,40631	56,57859	42,33076	41,35741	51,20972	63,9075	55,96589	47,5766	53,23498	67,94353	78,68341	23,95391
12/9/2017 9:11:00 AM	17	12,63062	12,43016	15,23051	13,23532	14,981	16,04353	12,89235	12,98947	31,49011	23,04218	20,39622	46,86781	49,08599	59,00282	43,49069	61,52029	15,74263	10,86594	13,96863	7,623991	16,97178	13,84629	24,00455	20,85102	55,5754	52,75317	45,87229	55,59841	69,41783	69,37031	52,60072	50,87824	18,88974	19,16439	16,08194	21,65555	56,46573	47,60244	53,10587	33,5016	61,4975	40,86484	44,29956	44,08578	67,60956	61,95327	57,2867	50,13954	22,09715	22,86859	18,32608	18,63789	52,8286	45,52705	47,44315	55,18975	69,08868	57,47596	68,44621	49,90717	68,25141	60,62155	53,24555	41,05714	57,37664	44,64958	36,58626	66,74963	70,20412	50,29462	57,1395	71,66301	57,07277	50,05243	63,61247	42,66861	60,80653	66,68187	59,59763	32,31916	51,76296	54,82433	41,06667	63,37084	39,53657	64,33728	53,52337	45,92817	54,88111	59,26048	55,51634	50,48484	46,8835	74,7851	77,62959	25,08614
12/9/2017 10:11:00 AM	18	11,34173	13,42928	13,85272	13,25487	16,97364	18,69875	11,12152	16,15626	31,98753	22,17334	21,6771	46,90857	49,44967	61,12843	34,82614	67,24802	14,71499	9,626645	12,61985	9,899979	22,81603	13,8112	20,27057	19,10173	55,03204	55,88928	56,10908	59,43724	66,21546	67,46146	56,37981	51,63869	21,6811	23,07948	17,00949	21,856	56,13672	45,70181	43,60107	33,36898	65,65118	38,56107	49,89128	46,37987	71,61369	67,40841	52,96902	52,55824	21,96887	12,16498	18,79304	16,48742	46,75965	43,74564	55,40009	50,65332	64,33778	60,22069	66,85484	50,22298	59,71057	62,94348	48,6649	40,72952	62,08217	47,68831	56,28572	67,90251	67,55236	53,05814	52,29237	73,24574	63,18932	50,35202	72,17735	48,33085	61,13381	67,61757	69,85322	36,21395	62,93276	51,50669	42,67587	67,96764	48,4413	66,95664	58,75152	51,40286	59,72929	61,71405	58,51583	49,04123	49,7114	69,34558	76,37088	25,82608
12/9/2017 11:11:00 AM	19	11,62025	17,44204	12,12208	13,51362	13,19214	14,91829	14,6033	13,40593	32,10005	21,90277	19,86723	46,32571	61,06881	61,72055	47,6874	64,68992	11,99837	9,314213	14,89238	8,376644	14,4025	14,09428	17,09017	13,94715	53,90369	59,92008	51,93199	61,84737	62,47623	72,34404	53,85935	55,2477	15,86974	18,0113	15,89806	19,96843	56,07482	52,18743	44,90364	33,7855	71,38256	40,68372	62,7457	45,37708	64,81405	69,89024	53,83386	52,99045	21,28322	12,29415	15,428	16,82906	57,07	49,00745	55,32052	55,57279	69,95773	60,26028	62,78493	52,8393	60,69463	62,16146	47,43991	40,68537	68,45153	43,2186	35,87912	63,97284	73,03817	55,44215	54,68751	74,40318	68,07755	54,30918	58,51418	45,00228	58,96711	67,63676	70,73766	38,86052	59,72287	48,56654	37,99403	67,66729	50,64428	62,36475	50,18153	58,67568	51,74086	65,34786	55,48187	50,98192	46,31556	71,23901	77,77258	24,78435
12/9/2017 12:11:00 PM	20	11,34802	15,81192	13,49663	14,46735	12,22867	13,49138	14,07777	11,77042	33,1654	22,46712	23,16838	46,12442	56,72297	64,69606	47,24849	71,59262	9,274564	8,848434	14,21205	8,584424	13,15332	12,83101	12,89277	18,23773	51,93675	57,32427	51,10929	60,40092	70,54363	69,56062	49,92105	58,34632	16,18597	21,10943	15,76384	19,57498	59,96263	52,76788	53,22219	37,14557	63,48523	45,37943	57,95445	48,87924	73,38376	67,88192	64,20756	57,53916	18,9037	12,69721	16,41198	16,90843	43,84118	49,94426	64,89182	49,44526	70,14202	63,2856	53,39239	55,82125	62,03112	67,56873	58,80188	45,1117	66,77857	44,13068	34,48656	69,98936	72,34776	57,94216	56,4658	71,79674	57,65867	53,63236	71,74045	46,98013	57,58484	68,54982	68,18109	36,11592	61,73209	52,26688	47,9606	70,97681	40,866	63,9803	56,66983	52,4913	65,15378	65,91375	46,82057	51,56202	60,73165	71,08083	71,96529	28,29361
12/9/2017 1:11:00 PM	21	20,57796	19,24134	20,3967	14,35994	16,94159	12,32013	16,04298	18,74088	40,53845	23,21507	20,95435	56,28378	58,40489	71,51842	36,58868	71,57687	10,85696	18,79746	13,67346	8,778667	13,62373	10,01147	13,51307	11,77795	54,49243	59,93085	46,25946	63,36532	70,57368	74,39379	57,08382	55,29033	23,81908	18,897	14,8988	19,73212	58,6086	52,88358	46,81331	36,44487	68,3285	38,40214	58,97077	48,30439	71,99886	67,59615	59,9589	58,32201	17,97103	24,21896	16,99195	15,21884	55,31028	51,52534	64,53326	49,01649	72,91978	61,65182	68,73557	54,99427	73,78157	70,02238	52,16098	43,80208	58,62807	45,81655	51,80413	69,95338	75,42558	54,67997	71,77768	79,92712	65,32561	55,76157	60,33371	49,04365	61,93344	70,81689	73,12466	39,42108	58,80692	52,38098	30,31961	67,00486	38,2148	66,81911	57,35501	53,80788	58,86854	66,18382	57,12346	52,91156	58,13128	70,0344	75,35152	27,25077
12/9/2017 2:11:00 PM	22	14,15244	13,08652	17,53026	16,51035	11,45391	11,33123	11,28412	10,22097	34,02582	23,6133	20,8475	47,67842	57,24816	75,28065	51,93835	64,92665	10,84542	9,484762	20,12516	12,93919	11,30678	9,658695	19,48394	20,68337	60,20882	60,45826	54,83905	58,90514	76,36701	77,03256	55,99821	58,79635	16,04388	16,29635	14,44145	24,08239	56,19522	54,71472	44,24506	37,54663	70,83423	41,01003	55,20544	57,19842	69,89514	71,97337	63,93292	60,09795	18,11733	10,10154	14,23926	14,95945	56,10404	51,40867	47,16899	52,82342	74,77026	60,29026	70,14216	56,3639	75,39471	69,77806	58,07174	44,66664	62,4015	45,58273	31,92626	71,70466	75,36335	60,21738	75,68137	80,59744	69,53782	57,26591	72,45925	55,8564	59,75153	75,03537	68,41692	38,53836	61,70984	49,95551	36,79467	66,36543	51,65735	64,76114	60,18671	52,94616	65,71583	71,04396	62,85457	54,33542	55,58625	77,63257	74,08274	28,21079
12/9/2017 3:11:00 PM	23	17,70184	13,06601	10,96734	13,65088	10,53244	11,77401	9,187321	10,04849	34,82793	24,20182	28,61593	48,01676	57,39611	71,29054	40,59523	72,8898	9,251492	10,24184	13,2052	7,81699	12,19814	12,11808	19,58285	11,0016	58,4364	61,54924	51,33642	63,13052	71,17001	73,86792	50,30352	53,8784	15,89799	19,93203	13,95536	20,23375	68,75195	53,72023	48,74115	38,09924	64,84217	48,57019	52,95272	49,89085	70,59184	71,60423	57,90175	60,87686	17,29187	10,50191	19,57477	13,74337	49,90709	51,00596	61,79355	53,8865	71,91016	64,3261	62,16553	61,01611	79,30945	71,07552	54,04441	43,92456	61,05632	44,66457	33,47377	65,85385	67,8237	61,74479	69,24002	81,06004	72,57047	51,51097	63,87241	54,72052	56,7488	76,48307	64,5872	39,38792	64,46556	50,97501	47,45738	70,03302	55,37508	71,09527	57,28269	57,38616	70,6621	70,71038	50,56374	55,51621	59,34868	81,06964	77,4752	28,32677
12/9/2017 4:11:00 PM	24	15,10672	12,62993	11,16435	13,82453	22,0517	17,01184	11,71322	9,820539	32,02786	29,08571	19,60951	52,33373	57,01537	70,5696	47,3711	74,04136	17,70826	8,811478	13,7482	7,232123	10,80543	13,90065	15,72212	12,34285	57,7225	60,07343	45,17255	65,46965	62,59241	78,95496	56,60837	58,56005	14,88893	20,84266	15,65795	18,53469	65,77172	56,35707	59,43994	41,21802	67,78757	46,13513	65,413	54,54437	69,31926	75,12676	59,29908	59,8977	17,82528	12,65086	22,04749	13,39619	61,30582	54,84334	48,82267	55,0326	73,38197	65,72427	69,83049	60,63191	75,86021	72,07132	59,18678	47,03381	63,93554	49,39993	36,51622	72,8563	75,72607	62,96813	56,44183	80,35249	73,58105	57,00431	70,1832	53,11388	64,40353	80,22222	66,03566	41,29345	63,81915	50,3587	38,1728	75,95739	43,23683	65,92229	63,86308	56,10231	68,99149	71,61549	60,63682	57,30459	65,86124	78,75443	82,22797	30,99981
12/9/2017 5:11:00 PM	25	15,24564	12,51596	17,32013	13,6285	16,25739	18,98839	9,53809	19,44871	32,65287	27,46726	21,9342	49,74787	62,2065	71,70107	54,0627	71,62343	9,029619	9,013594	14,95241	11,56319	16,61617	14,92146	13,1076	18,76478	60,54446	60,9538	48,68604	67,66364	70,85192	82,0229	61,21635	61,57127	13,13053	17,83889	15,79955	16,89725	67,83246	53,624	62,8161	40,73939	66,2556	45,41204	58,20851	54,15251	76,44106	76,8205	62,20477	58,30384	17,07048	10,13352	14,47323	16,64429	64,34184	54,82345	54,434	54,30172	78,25846	73,67525	75,82754	60,61077	77,75842	73,62049	64,11299	44,85474	67,42699	46,14929	52,98801	66,54102	80,91664	64,37266	59,75735	84,68798	73,54926	57,88814	72,61467	52,17473	63,2177	79,02285	81,40266	41,30961	63,66766	49,38246	46,17043	72,36758	55,4434	70,84314	60,73262	58,89085	60,74409	73,30882	61,87831	59,04482	66,22852	79,38924	86,69892	32,73092
12/9/2017 6:11:00 PM	26	19,47682	13,13578	18,4156	14,6446	14,19167	8,95115	11,44265	9,939212	30,03882	24,24023	21,86243	51,58979	63,22779	77,68478	49,03107	72,54214	8,715876	9,373964	20,21496	10,35277	11,84564	11,27514	21,78396	11,68552	65,00138	61,25208	54,34142	68,34494	81,98407	82,39127	62,76754	58,9113	15,55889	13,97477	12,72885	17,36399	71,89413	62,15725	43,89092	40,99836	72,00928	51,37393	62,46491	55,60559	73,1163	79,00696	72,97469	66,16489	17,85705	12,44944	16,34028	12,28352	52,44716	53,18903	76,2203	59,0612	75,97183	69,02155	64,87132	60,6719	81,32993	76,48044	71,04436	50,26539	68,62014	52,88889	40,87284	68,67567	75,18161	67,63035	74,31483	85,34276	68,23683	65,22243	73,75511	60,76323	65,20232	74,64806	75,21027	47,44516	65,51841	50,881	33,50928	69,5566	58,21687	66,84945	70,68545	55,84792	71,91521	73,97623	62,74908	58,23311	60,73836	82,65715	77,78599	32,81899
12/9/2017 7:11:00 PM	27	13,20216	13,95046	15,32362	14,93693	10,25841	10,65436	11,04968	8,971182	30,63301	29,49989	23,29935	49,92844	67,70336	76,45005	57,86673	78,1038	14,24217	9,376796	14,72494	12,16498	12,63822	14,28099	14,88513	11,59773	62,73714	62,35328	50,74706	66,92847	79,68563	81,04741	63,44807	63,36994	20,72523	24,07252	17,13549	16,19225	67,12783	56,12857	48,49747	42,36592	67,07256	52,3115	56,6867	55,77711	78,01241	78,7071	63,1965	65,1318	20,13677	9,472328	13,66586	11,92225	67,09032	55,43988	56,48935	58,70475	77,97303	69,68404	78,40137	58,5617	76,28716	77,25824	68,62145	45,24992	66,13727	45,70471	37,33602	74,01725	77,9472	70,79092	68,19988	87,93332	73,48994	61,54296	79,54333	54,68211	51,34028	80,33807	73,59755	48,97429	66,99947	60,94185	44,17241	69,67617	61,49916	74,53754	66,23135	64,93667	72,40833	77,60756	63,41706	59,90356	66,26258	79,99862	81,58585	31,49281
12/9/2017 8:11:00 PM	28	11,77892	12,87971	13,20499	14,12391	13,41249	11,31507	8,035479	9,128536	31,10646	26,62218	22,17037	54,49208	60,26297	75,95201	58,07471	81,48832	8,433147	8,652396	13,3323	7,987678	9,885817	10,4863	19,99288	10,14734	60,59743	62,78729	55,1398	64,21786	74,59459	83,51044	63,74558	56,73554	13,36525	12,37718	12,46601	14,63963	71,43892	59,3091	54,47488	43,68182	69,51392	49,2519	63,65523	57,79006	74,96712	78,54085	77,75027	66,13139	17,5554	12,49281	15,7349	11,43181	60,01099	57,91735	68,91046	64,73862	78,61689	71,31266	76,14528	62,03471	81,97253	79,77033	68,42893	49,51868	66,73285	48,48392	57,95078	71,1879	84,62679	64,01954	79,49243	81,45819	72,001	64,84216	78,07078	54,99089	68,73073	79,48539	75,21324	48,12417	68,48447	46,75129	46,64636	68,1478	61,52975	75,13401	69,98992	60,2696	71,8473	74,30241	65,23209	56,92315	58,85258	80,65326	76,64319	32,58994
12/9/2017 9:11:00 PM	29	13,98672	15,4807	10,70761	13,89927	13,81286	11,25967	16,33165	12,25982	32,19047	26,13485	22,36095	52,40322	63,24292	73,73238	59,49043	77,81271	10,63419	8,367457	14,53318	10,30469	10,42882	8,332781	18,49172	9,100838	65,12428	66,78189	53,78743	62,92481	71,72656	84,54417	68,06844	63,88083	12,9434	14,0386	12,11511	14,99592	72,31426	59,85197	46,68014	46,55	71,56306	52,46663	60,37792	58,67706	78,22025	79,13123	68,00178	70,49728	16,11275	8,341968	16,33759	12,12209	60,44278	57,61854	69,24162	54,70325	78,88408	72,59256	74,86819	63,2148	81,39823	82,82175	60,36832	52,13652	70,81923	51,00258	41,30333	71,15826	83,54409	66,3952	80,77676	87,73956	76,37489	74,76984	80,54121	53,84042	74,65317	83,31544	79,22759	49,40242	59,67824	48,4987	38,86951	75,66064	56,23315	79,5834	69,64218	63,1241	78,06767	78,251	59,60316	61,12635	68,24354	83,33693	86,79791	32,53647
12/9/2017 10:11:00 PM	30	14,42004	16,61652	12,78756	15,63371	11,11378	11,67648	10,02929	9,416033	39,28341	26,85745	23,89078	51,25815	71,88232	81,98877	57,14675	84,47469	14,09317	7,721112	14,40236	7,728643	18,38439	11,72137	19,41624	9,46625	58,7565	63,04184	51,61755	66,77761	81,68049	85,09077	57,04321	67,8543	15,38102	11,61065	11,59124	17,26162	68,48917	62,60486	48,08335	46,3809	75,76826	51,46565	70,93232	64,07092	75,63212	83,51024	71,98366	70,00319	15,88756	8,178603	14,02782	12,36924	54,23898	60,45176	74,85963	62,83501	79,24418	74,50735	76,91078	64,98874	87,18591	80,55372	70,94627	51,07689	69,21378	48,78364	39,30972	65,70389	86,29442	70,91112	78,7634	91,74776	82,02282	67,86403	82,73886	55,07619	72,8132	84,83608	85,28923	49,13724	55,60954	54,73924	43,31676	79,87007	56,95098	75,53361	71,56693	68,27759	73,63251	81,30161	69,44678	67,14164	68,36781	84,80542	88,98742	31,03365
12/9/2017 11:11:00 PM	31	13,276	12,99866	12,56597	14,5794	11,4345	11,0217	7,816161	9,189257	32,39045	27,47272	21,36798	50,20164	73,82923	82,25174	52,21672	82,91805	10,4043	8,017587	15,45943	7,945679	9,530697	9,047443	10,15625	14,14408	56,56914	69,20183	62,85145	68,65247	72,29996	88,81327	67,35065	67,39562	23,29963	14,93659	16,19902	14,37065	71,63275	64,4724	63,13391	42,10192	78,85437	51,95036	76,61161	60,76854	80,2752	86,00761	73,3562	66,72247	25,25157	7,626479	14,46528	10,818	61,01245	58,95827	64,85916	65,44547	83,57516	74,07921	76,45654	64,46569	83,88643	82,53226	64,06692	47,27232	68,26282	49,04814	45,30705	72,24083	89,37258	74,73979	80,89584	90,56159	80,95402	67,01702	85,23563	56,4314	71,21954	85,478	85,92272	53,45034	62,8527	56,01259	47,0611	76,69949	63,63706	78,77431	72,66447	64,25163	78,17868	82,30631	68,75387	62,7415	72,85022	84,38218	84,61794	32,27806
12/10/2017 12:11:00 AM	32	12,00776	11,56229	23,50057	13,19497	16,65078	12,30721	13,07312	14,55846	32,089	27,10958	20,3364	51,46137	68,56059	75,35554	63,47417	78,31813	13,59126	8,099649	16,90574	7,955626	12,02047	9,435719	10,97404	11,62951	63,01648	66,1524	52,09238	68,51909	77,96937	88,43999	70,74346	73,06795	12,85001	13,5063	18,17591	14,19043	71,75032	70,1032	58,8793	48,38162	75,22395	55,93177	73,22578	60,56394	78,41817	84,24673	67,61868	75,19508	21,77601	7,845104	15,87602	10,70824	64,93597	60,57623	64,68239	66,10764	83,2322	78,47778	81,47436	68,75041	84,93624	84,68446	69,59073	55,42365	63,21294	50,82622	41,57804	72,17887	86,74548	75,33144	81,83128	90,34705	85,94393	68,54919	76,87168	62,265	74,02285	84,66589	83,18274	50,02743	66,14743	56,14459	50,28825	74,45637	52,2362	75,61361	73,63119	66,936	81,2107	78,81458	71,27895	65,97315	67,55637	89,50203	86,535	33,52765
12/10/2017 1:11:00 AM	33	13,41643	20,72613	17,33332	13,37934	9,925538	11,90608	14,43268	10,70092	33,46831	26,34249	24,07942	52,09087	59,5191	78,78785	65,23969	84,61636	8,692323	8,282976	12,32082	7,878191	9,229042	10,21393	18,92311	8,814656	50,47247	67,87757	57,43845	70,85406	85,45245	89,77095	70,17739	66,47629	13,93291	15,78823	11,23667	17,02607	71,42056	63,64756	70,34	45,5111	80,13338	58,59735	69,0022	63,83351	77,07305	86,24516	85,18451	75,24696	16,17554	9,354139	14,40726	12,50712	67,41179	60,35361	63,64273	61,34484	81,56139	79,78268	79,35517	71,22029	85,14603	84,59397	68,33382	56,46048	64,70837	47,66178	45,54045	73,66808	87,58428	73,79145	79,57554	89,74422	84,93777	75,78568	77,10889	67,64223	71,66881	86,7459	84,37908	55,94593	60,27368	54,69179	45,25433	75,08518	59,16632	82,4245	72,67967	64,53042	83,50126	84,61636	61,83556	63,5302	72,96406	90,99207	90,73718	35,21614
12/10/2017 2:11:00 AM	34	11,94884	12,11304	11,06578	14,09704	12,03332	9,245689	9,834146	10,64261	34,28085	25,40285	22,79219	49,11769	65,78236	80,20834	64,75312	84,74359	11,10073	9,006685	14,13807	8,193316	9,79816	8,281248	11,08332	11,1048	68,43197	71,35051	64,75719	69,63583	87,93995	87,11662	69,56628	74,72784	12,23205	13,36697	11,58488	13,1087	71,8252	68,7949	68,49262	46,63358	78,94411	59,62699	69,64938	67,62213	84,70767	88,62628	83,05993	74,38232	15,83403	7,384575	14,44283	11,8721	70,04532	65,31209	53,81203	69,58976	86,91189	76,16213	82,82052	71,04443	91,53473	85,08814	75,68594	60,39746	70,94199	51,00947	55,56207	72,72774	89,7009	80,26656	80,73705	89,85702	86,96798	68,92746	85,33585	64,03487	76,54993	89,34765	87,73438	52,9546	65,80805	61,69099	60,63557	73,08265	68,08784	77,77554	83,66173	71,74797	79,85329	86,27293	70,22041	68,71201	73,00723	90,40438	89,22179	37,33484
12/10/2017 3:11:00 AM	35	11,70328	13,25017	26,31625	12,82742	17,74059	12,6653	6,740026	12,92765	33,84795	26,90181	21,9286	50,73746	71,58979	83,24133	67,28345	84,14014	14,88589	8,480468	15,13677	7,529633	13,06352	9,41465	19,22359	10,3755	56,98787	67,26701	54,42521	71,45917	81,41779	91,11026	75,38206	72,4674	12,35073	10,48284	10,72786	18,59064	74,03957	63,60894	70,85144	46,61734	81,21513	57,3396	68,299	66,71295	78,19636	91,00513	73,3323	76,07787	16,03123	7,916253	13,98147	10,83686	74,29349	62,5268	69,02872	71,04449	89,23277	79,82345	89,26469	70,02079	91,99747	87,51409	80,43228	59,62271	74,73489	50,47973	35,97266	71,32544	91,79577	75,10528	86,90291	93,0082	86,92466	76,078	83,42651	65,54652	75,74361	89,62133	87,15994	63,0828	58,32753	66,03759	50,08601	77,0452	65,2198	80,86456	78,65633	75,69822	85,65145	82,44598	74,63279	74,13531	71,36813	90,474	88,79794	38,61786
12/10/2017 4:11:00 AM	36	17,80532	16,70715	19,95033	12,67006	9,461622	9,579465	6,842672	9,89466	30,18105	26,53798	20,16682	56,38504	77,9979	81,60678	72,12498	86,50101	11,30934	7,911555	16,52554	8,06456	9,073485	10,36624	19,73357	14,19409	65,10991	68,50741	51,49923	73,49207	86,0349	88,91959	73,72923	73,02491	13,84298	13,47156	10,09139	11,40722	74,24023	71,42152	63,50161	57,05722	82,71828	58,66642	77,71642	67,7189	82,58524	86,94656	88,38805	77,25368	13,08424	7,407162	15,17759	9,145114	68,72997	66,034	72,52121	68,17646	89,16542	82,24042	85,90828	72,88144	90,3429	87,3595	79,67335	62,54282	78,16431	48,10808	45,27942	71,07069	87,54607	80,05009	85,26263	91,3626	87,64527	73,45367	92,14226	68,87593	76,31956	92,8306	86,81062	64,4679	69,68301	54,08951	40,81641	72,32303	70,15488	81,82506	81,38269	78,07922	86,33331	87,44958	75,98144	72,8764	76,21394	94,09788	89,49374	38,52067
12/10/2017 5:11:00 AM	37	13,7205	19,4552	27,33429	20,24653	12,44799	10,61063	7,266455	14,77329	30,77931	29,0605	24,51468	53,20188	81,87776	84,29308	74,04689	85,87685	8,503675	7,590903	14,75388	7,652037	15,24398	13,17618	14,57684	13,94307	69,35165	71,50372	55,711	69,64018	89,45245	91,95306	75,57388	79,34564	17,40261	13,60923	10,90635	11,19702	79,40796	70,93467	73,36932	48,67112	83,42071	63,60612	73,70517	70,78326	85,91071	92,06523	84,98335	78,17612	14,65476	7,425467	13,43667	9,839812	76,29456	68,61012	80,43608	71,10944	92,0651	81,94048	85,46309	72,71193	94,02637	90,87561	80,96492	64,34447	74,8483	53,31786	64,08599	73,58387	86,07545	77,68823	85,88935	89,54728	85,46439	78,92165	91,33911	66,59034	79,91855	92,95687	86,71764	56,55891	72,28524	60,65657	41,46201	73,43176	73,0006	81,99602	81,69312	74,63556	88,33659	89,99918	78,13612	70,27714	76,20033	92,72879	89,11783	38,84768
12/10/2017 6:11:00 AM	38	13,3879	12,34168	18,58546	13,83096	13,11043	8,158364	7,437624	8,935676	38,02816	27,5315	24,80293	51,08933	79,32686	86,01784	78,43923	88,9854	18,19041	7,769881	15,73759	10,18727	9,322226	15,66486	11,65762	9,260197	61,35057	67,40191	57,7513	71,79094	91,33911	94,74325	75,64759	75,08297	19,31014	11,83197	10,63267	17,35501	79,36526	72,18902	75,24094	55,63177	84,97582	60,22042	83,07298	70,83002	86,4037	90,58431	88,98411	77,02407	14,15928	8,397712	13,81016	8,215216	73,90887	69,66975	67,23061	70,97743	92,10509	85,79907	91,01383	76,47346	92,10482	89,43178	78,86998	64,2935	77,62254	53,30611	49,56172	74,40533	91,25664	77,52853	90,30656	93,33845	89,86427	74,67127	90,06977	69,6759	83,92567	93,37215	87,53578	63,95412	67,71725	58,21252	55,65712	77,74673	72,64665	88,82212	80,40479	78,02484	86,06895	91,99968	76,44769	74,20377	82,93774	92,44453	91,23148	39,01594
12/10/2017 7:11:00 AM	39	13,93174	11,48355	21,5098	17,39307	12,11614	15,24453	7,466293	7,597881	35,4604	31,49335	26,35203	55,37564	79,6444	84,28928	70,98103	89,25743	8,7634	7,429474	16,27093	7,463252	10,7816	9,298878	18,99819	8,963996	65,21027	65,32417	61,91935	66,09893	89,44664	94,40333	74,32507	77,88869	17,91653	9,049582	14,87794	22,80829	79,37099	72,11152	71,51477	61,3043	87,99963	59,19638	76,01176	72,40717	90,07481	92,79441	85,41764	82,56127	14,08329	6,437887	13,83738	8,636164	74,15119	66,32039	79,63604	69,19638	92,83101	83,66083	88,37499	79,67569	93,63817	92,51727	78,69834	61,42103	80,33785	52,02538	58,75898	74,97727	88,86944	82,11768	90,36755	94,07652	88,81928	79,6951	85,7577	64,7467	81,11538	94,53533	91,6521	63,80658	68,37416	58,82162	56,59325	73,66628	74,26986	85,02113	85,47524	79,97583	92,89774	92,15428	81,45433	80,61284	81,86472	94,20757	92,63464	39,67258
12/10/2017 8:11:00 AM	40	13,81058	11,26402	18,11222	13,0028	10,0335	11,33054	7,776028	7,479968	37,3834	30,28453	24,36775	54,89611	77,86535	86,29296	75,7997	89,36402	9,309447	8,068288	15,25406	8,340654	10,93363	9,456303	15,41508	21,36639	69,3071	67,01508	60,55448	73,73819	91,94878	94,55633	78,89768	81,72945	18,16368	12,49765	11,57901	12,77181	82,22549	69,25902	62,40509	52,44992	88,53884	64,28313	77,25347	72,89663	86,43975	92,1549	84,21046	82,24912	17,33249	6,619005	15,35927	9,027617	75,83941	70,88833	77,52452	71,41502	91,54012	84,84182	90,85254	79,1277	93,10062	89,34579	76,88502	67,28981	73,47398	57,03181	51,53578	75,1099	90,66438	86,03773	94,72252	93,06664	93,70759	81,54254	91,41799	68,20796	81,3159	95,71232	91,48472	65,29503	72,19469	60,07226	49,15948	75,79948	71,63966	91,21284	80,28294	80,0268	89,00061	91,57894	82,72747	77,67325	82,38686	95,23216	91,82195	41,47035
12/10/2017 9:11:00 AM	41	19,79733	13,14676	13,36248	11,5721	7,711304	14,96553	9,058286	7,913558	33,38411	26,81483	26,85828	55,19032	78,28063	86,29263	71,88529	91,38263	10,90469	7,040644	14,14222	7,888623	9,267585	8,674431	19,17143	18,45933	61,26036	66,5368	67,54138	73,89113	93,41595	95,68842	80,65906	82,75883	12,8212	22,5344	13,0343	28,63043	84,12764	70,52083	76,67178	52,27033	88,67644	61,80586	85,20406	68,5072	90,87216	93,35481	87,27364	84,23402	14,19216	7,074699	13,74579	9,105464	73,41553	68,08294	73,08287	75,49812	94,09994	82,96336	94,50749	78,81127	93,76541	90,0134	80,9482	68,40344	74,9216	57,1904	48,96503	76,38483	95,74561	85,61629	90,50005	93,07147	88,14821	78,27525	94,9502	73,49843	84,68736	96,35036	91,43506	70,79244	75,69215	57,60741	61,20289	71,03718	77,01985	90,23672	84,03459	79,90198	91,88357	92,88959	78,80933	81,62405	84,58105	95,02818	94,14449	41,92232
12/10/2017 10:11:00 AM	42	19,60405	13,7596	13,20264	11,61935	10,388	11,10066	7,511534	7,954451	38,51907	28,79642	27,31398	55,90296	85,08234	88,73916	66,13741	91,3646	9,918354	7,14785	14,42453	9,468529	8,419815	14,92416	23,6345	14,77516	60,5189	70,41633	61,65486	72,47604	94,182	95,19203	76,38519	82,56397	18,72886	14,77536	20,51504	10,9328	85,02025	79,97617	74,64986	55,72599	88,91785	64,07355	83,26744	73,25762	89,20638	93,23759	90,42924	85,84563	13,18959	6,630056	16,31231	9,007584	76,42034	72,16637	78,7145	75,01424	90,74126	88,55962	91,06992	82,90347	96,225	89,9665	79,99247	71,54655	66,51802	58,31123	62,31695	74,6723	90,68952	83,50693	93,4659	93,0017	95,53589	77,97586	96,22582	73,89879	86,45537	95,97052	89,41845	68,41478	74,02562	61,47519	55,22277	72,45475	76,64236	90,8133	93,28934	85,63288	92,72063	89,35248	81,18107	83,42203	84,26074	96,48769	94,34993	43,30674
12/10/2017 11:11:00 AM	43	12,96157	14,67244	13,49463	11,19329	13,47632	11,67668	10,39311	8,156707	34,57657	30,61409	29,83995	56,60907	86,74141	81,82506	75,84645	87,8221	11,53846	7,386992	14,12356	10,38634	11,17885	9,226002	22,92703	10,54418	57,72961	66,78403	59,49768	64,83187	93,72382	93,23248	75,74582	77,7915	13,5894	10,18057	10,61125	12,9282	84,44601	75,82014	77,30023	56,12677	84,29584	64,1905	80,99947	71,96391	92,23848	94,06313	92,59264	85,39304	13,36373	8,709728	12,95176	11,56257	77,11359	75,13519	87,52502	77,44965	95,04614	87,42906	91,7316	80,98614	94,50867	85,85903	87,72954	68,21348	70,05202	52,58482	48,29237	74,26386	90,93281	86,40308	94,11362	92,27737	94,84893	76,62017	90,21587	74,14346	86,47202	95,32693	91,55677	67,75599	71,00796	62,83965	60,04075	73,78447	76,45689	92,03519	92,38416	89,096	95,08255	92,43148	86,21167	81,02412	87,9823	94,62146	90,95989	41,70825
12/10/2017 12:11:00 PM	44	16,98594	11,31182	10,26173	14,21094	13,11457	17,16616	17,37241	8,628771	40,88466	29,15506	24,22124	58,71719	86,15572	89,07804	67,42554	92,58186	16,7508	6,94373	20,85392	9,457548	11,21608	10,03848	19,20176	16,55586	56,63081	65,15197	57,77555	76,33904	94,25156	95,45128	86,16877	79,45755	14,72501	12,88945	18,05883	14,64847	85,57507	74,33348	81,25359	61,12125	92,54152	64,86966	84,56911	79,98792	94,4295	92,52251	91,03635	86,92853	14,1007	6,485757	13,23013	9,645432	80,10797	74,92429	84,9102	81,31943	94,81032	91,11966	89,70643	83,59058	93,9716	90,56166	90,14113	72,42844	67,52273	55,19508	51,69498	74,587	95,05733	88,48994	95,04304	92,24726	87,51167	80,00215	95,52401	77,22971	87,66191	94,92913	91,03538	66,68518	74,42453	59,78186	51,98242	77,83143	78,43246	92,74087	94,02893	81,60222	91,05072	93,65792	88,45139	84,56144	84,73144	95,54633	89,65926	45,59371
12/10/2017 1:11:00 PM	45	14,77357	20,09284	11,78534	14,06623	9,519439	9,578152	7,277713	10,84245	35,98337	29,59017	24,5584	52,42021	84,84368	91,04919	74,76321	94,23409	8,634574	6,953539	14,40353	7,261827	8,661583	8,695775	24,16771	8,516387	55,26663	73,4632	69,914	72,02552	92,10585	95,89729	73,01469	79,36443	13,80257	16,76683	20,4396	10,72889	87,19289	75,59254	77,22997	61,50891	92,16567	68,9939	84,84431	78,13398	93,1152	94,34695	95,61595	87,50352	13,6935	5,953941	14,01767	12,13555	74,84009	73,82439	77,00832	77,74923	92,1656	90,36977	95,80059	85,55669	98,07534	92,61543	86,10743	74,5778	83,23676	59,39386	46,62094	75,42351	97,13419	88,29742	94,6623	94,24093	96,59731	81,88447	92,90341	80,11819	82,75668	97,35943	93,29486	70,69429	75,41963	62,99017	51,89883	76,21768	82,44896	93,2912	90,5705	88,92463	94,00986	92,81008	86,95278	87,11069	86,65015	95,08427	94,36878	46,18119
12/10/2017 2:11:00 PM	46	13,34646	14,31014	20,15784	12,28283	8,211827	12,4149	7,011286	8,920205	33,84802	29,35117	25,62811	58,38052	88,07693	91,93586	73,86121	93,67802	9,396136	6,719234	19,57256	17,71731	9,008277	8,31717	10,5133	9,683146	60,17456	64,55687	55,93951	72,96323	94,37168	94,4141	88,20734	87,25941	12,90921	14,86067	10,59771	10,40478	85,89274	78,52081	77,40537	66,18535	93,49828	70,70403	84,36174	79,70394	91,19972	93,38258	91,77789	87,60818	23,83683	6,455915	19,6703	8,511135	76,53715	75,21089	84,57526	77,51617	96,41273	89,86496	92,76256	86,04547	97,86674	93,20313	81,53674	70,18008	72,84518	53,59631	43,92097	76,83003	97,27198	86,19785	88,76755	95,38952	96,58102	79,90081	93,49456	78,64694	90,88017	92,42236	94,66443	69,78979	75,48091	64,81377	59,983	81,15363	79,58858	92,03829	94,06416	87,32586	94,98806	92,46657	83,42058	84,80659	88,47459	96,41061	93,23918	45,78104
12/10/2017 3:11:00 PM	47	12,1922	18,23539	19,91587	21,13589	14,05725	9,763967	6,904634	9,892172	37,46408	28,74254	25,3105	63,87627	89,18518	90,45887	83,33962	94,53581	8,162716	7,026553	12,70502	6,917551	8,521565	12,74474	11,60553	9,931684	62,27191	66,90395	61,04919	73,30356	95,18257	95,98219	87,66744	80,46668	12,36613	18,32988	12,23261	9,279055	88,63195	75,20343	86,31749	53,729	94,85805	66,82208	85,82063	80,89799	91,86471	93,45967	88,09814	89,75637	13,83642	7,929724	13,94182	8,799526	82,36378	77,82604	86,0481	74,96319	96,42469	90,044	94,53318	85,66872	98,43211	94,24258	92,40482	78,4183	72,42575	53,44434	60,28293	72,98658	97,13618	88,51473	94,68418	93,26605	90,09878	85,48485	96,10653	81,54924	89,08115	95,72523	91,69015	80,03938	65,86953	66,03414	61,41785	74,08302	76,90346	93,76368	93,10463	87,27467	94,78566	94,01608	91,83162	90,25393	90,21939	95,686	93,63237	44,2984
12/10/2017 4:11:00 PM	48	13,07126	19,2669	17,71655	11,85165	13,25542	8,01151	9,53056	8,231516	36,20883	30,17193	24,56185	61,77815	89,13129	93,02229	82,30154	95,64316	9,281401	6,546267	15,30877	8,145102	11,52589	10,237	13,3772	23,20457	62,49214	71,83114	62,5831	77,53454	94,50991	95,98005	86,9255	83,41643	15,58142	9,441242	11,56616	12,70592	82,36413	80,51041	78,89893	55,43034	93,88297	71,67455	87,94982	79,84528	90,78561	94,67894	92,85091	86,28751	13,33983	6,771041	13,09875	8,741505	81,0713	74,9922	86,97771	84,25128	97,13583	92,82867	95,00443	86,0378	98,16314	93,67975	83,041	77,67953	71,206	52,19614	58,74358	76,63876	97,29229	88,69737	92,40461	94,7282	97,03864	84,4762	97,18688	79,07113	89,8821	93,58374	91,48549	71,13416	77,36192	62,62123	60,0527	76,89752	84,59881	93,74053	92,28179	90,64849	94,74974	93,01634	82,56141	89,88714	90,00172	94,10726	94,34875	49,18573
12/10/2017 5:11:00 PM	49	10,4941	13,80319	20,94103	20,38331	9,685982	10,8542	7,064268	8,458776	38,48123	31,94781	31,75053	61,49356	90,29834	93,45622	81,73954	93,32898	10,12254	18,3113	10,57347	6,922592	13,47874	11,38062	18,46803	17,89767	71,99312	64,88803	58,39378	74,4199	89,6151	96,21809	86,36612	83,06256	12,03975	8,53538	11,22009	16,01694	88,19456	77,90485	82,34458	57,8688	95,20295	69,65069	89,42709	81,05003	95,15342	95,49845	94,18235	90,66956	13,85203	9,155202	20,42461	7,627929	78,70095	76,72752	86,64063	84,93562	97,29768	92,56949	96,4984	87,58531	97,66572	94,1371	90,96044	77,34313	79,45341	54,23699	47,86224	77,26023	97,4301	90,34283	90,71211	90,9719	94,92913	84,46204	96,50786	80,40147	86,29193	94,37963	89,59784	77,82024	70,74505	71,81989	57,69735	72,40675	79,31538	89,25647	95,72903	89,41293	94,89362	94,07343	89,23077	87,38437	88,44745	95,70603	94,13386	50,68828
12/10/2017 6:11:00 PM	50	16,68124	10,90262	18,79545	13,92628	6,965005	10,78553	8,022145	7,238132	32,19033	30,48574	25,45134	62,43272	89,78497	93,4297	76,21989	92,5163	13,41498	6,663558	9,418863	7,682637	9,155961	7,974344	20,84293	22,15275	63,30252	70,02473	67,15814	80,18975	97,12437	96,25298	86,47319	86,82457	14,44193	14,31767	11,37406	9,930648	87,49364	82,02462	84,42342	64,21772	94,32493	71,52569	90,89364	82,66772	87,88406	94,86751	91,87859	91,25304	15,13712	5,652493	15,17242	9,299707	80,93895	75,2198	89,61836	82,02634	97,27661	91,44189	96,79238	88,27386	96,05472	95,15853	88,74033	81,08851	79,11887	58,40987	54,03121	76,1975	97,45033	90,32536	93,75373	91,08305	98,78081	80,02121	95,19646	85,21912	92,7392	96,0903	94,30524	75,2607	76,5031	61,00699	56,63467	74,01015	83,19511	93,65813	95,71439	88,54581	92,33208	94,47247	92,83882	86,62357	92,87025	95,54246	95,39532	49,27021
12/10/2017 7:11:00 PM	51	19,90585	13,73011	12,32993	13,4011	15,41915	8,96918	9,218612	18,05496	46,67372	30,04711	25,78367	62,99631	88,64935	92,1866	87,3211	95,44997	7,939185	7,101224	11,62695	8,06152	10,52049	11,0291	13,38314	19,21357	67,25209	72,55477	58,17177	73,99239	95,71535	96,23991	89,15748	88,68714	12,16457	10,3947	20,92258	12,49503	89,84686	82,94078	87,14433	56,07752	91,53839	72,97905	90,0275	84,43053	96,90871	96,19122	94,67023	88,63574	13,71988	5,296889	13,57165	8,496491	86,02047	79,57221	77,04832	81,88294	98,02907	93,55824	96,158	89,15237	97,79704	95,59689	90,98289	80,81593	73,1212	55,62494	56,72807	74,48994	96,61031	93,72486	95,90408	94,99841	96,85745	86,63966	98,77356	83,63941	93,5349	93,84195	94,67334	73,74461	75,46619	69,37756	60,12289	80,22857	88,74593	92,34119	95,98441	90,74471	97,2074	92,2431	90,85572	90,63564	95,4528	95,78885	96,20793	54,79409
12/10/2017 8:11:00 PM	52	26,7345	11,53556	13,75152	13,55845	9,976307	8,358478	8,997361	8,056546	33,00549	30,16848	25,04725	59,15672	92,58165	88,04542	85,44678	95,27534	7,302512	6,803644	22,66785	7,105714	7,593114	9,469151	10,44623	14,70214	67,04817	70,13677	51,93896	80,95291	96,47318	95,86082	89,2517	88,44924	17,4616	11,81621	19,92112	10,96838	82,86327	83,30335	69,4974	67,72312	95,02473	73,37215	87,4006	87,10951	96,35652	96,94256	90,54315	88,26847	14,15002	15,67474	12,98195	8,425136	82,37871	75,89536	86,60698	82,957	94,8193	93,4976	94,96885	89,65642	96,99582	95,48243	92,40806	82,03912	76,527	53,42928	60,41826	76,04506	97,86134	91,36509	94,25135	94,56248	97,07008	86,91113	96,15723	85,4798	94,31532	95,49735	92,59505	83,08328	61,7834	64,09856	57,7734	75,52623	87,61446	94,63577	95,84916	90,49948	96,4086	96,23708	91,73292	91,29055	93,99529	95,9469	92,25748	54,39738
12/10/2017 9:11:00 PM	53	11,30906	12,33387	16,60008	14,59204	9,051517	16,28868	8,343971	13,0638	40,14312	32,95742	23,98921	62,30694	92,72761	94,86172	89,70139	95,80943	7,788946	6,967563	10,23147	7,089757	12,14447	9,685636	12,17714	14,65573	61,58315	74,83187	58,86785	80,13013	94,10181	96,52216	92,77596	90,14534	15,89633	10,63585	10,46557	9,362291	90,88693	81,10073	88,08639	57,27613	93,43944	69,38744	90,98786	87,12576	94,22006	96,22749	92,27606	92,74909	15,7896	5,567183	16,42746	9,294596	84,0377	82,49274	85,77766	85,72578	98,56094	94,89708	97,0135	87,24767	98,54719	96,6579	92,29215	83,59817	82,85036	55,66002	65,50778	75,76122	96,94843	91,21739	95,70333	95,81089	97,69929	86,31217	97,68519	88,34908	92,0117	95,32079	88,77204	79,66706	76,7763	65,85758	55,23313	79,25384	90,70313	95,42627	95,66238	90,51765	96,66059	93,36746	95,51076	89,32671	94,46626	97,13135	92,59181	54,50086
12/10/2017 10:11:00 PM	54	13,61648	21,99381	12,71199	10,36362	9,92678	17,87737	7,776374	8,819973	36,29186	32,83675	27,11801	61,55905	94,04482	89,49526	91,72427	94,97631	15,43587	6,972398	16,83238	14,61359	7,458278	11,75094	18,67008	14,32451	68,62318	67,19427	65,85592	78,47652	96,80206	96,76476	92,43914	82,92904	12,17645	8,888705	14,36561	15,34041	87,75648	80,36997	86,02841	71,04464	96,11448	76,98594	92,70537	88,37748	94,29942	96,65659	89,14857	90,68683	13,08694	7,081953	16,03324	7,802276	88,65765	82,03381	89,59031	83,60736	98,00211	95,87022	97,15897	90,27175	97,95549	96,64877	93,68377	85,4528	74,20004	51,61458	59,80514	76,64436	98,32001	90,89309	93,97229	97,51209	98,86369	87,27812	98,74613	89,18656	94,35566	97,49612	89,64136	78,40779	77,6798	63,54665	60,32245	75,776	93,1936	96,73761	98,20569	86,39996	97,89671	94,23139	94,64723	93,90376	94,83436	97,75925	97,52176	58,03023
12/10/2017 11:11:00 PM	55	11,81235	28,85216	17,18363	11,6878	15,84909	11,28716	12,01661	9,547414	41,07918	30,20074	22,92026	59,37099	91,43126	90,22436	89,51985	97,18756	8,363865	14,31919	12,8317	6,568441	9,53498	15,56359	11,34125	8,705379	61,0188	74,20667	56,01722	82,56797	96,50531	96,98795	89,39751	90,31582	25,85136	10,33695	10,0851	10,64027	91,26147	77,46318	90,62486	63,16113	96,10447	74,47018	90,98268	86,55628	96,94007	94,19809	88,59755	94,63563	13,16071	6,575831	13,85023	8,053299	85,61513	80,47199	78,744	86,27128	95,27776	95,87975	93,39944	92,0363	97,03664	97,32944	94,43703	84,58907	73,51646	55,93398	49,66042	79,34137	97,90638	93,71746	97,09252	95,16365	97,05225	89,43171	98,22688	89,10064	95,28853	97,03733	92,37843	77,84123	75,69118	65,66727	52,3195	72,05315	86,33366	97,21451	98,05006	93,38977	96,06425	95,4461	91,76725	91,61438	95,95505	97,22143	97,02282	60,86863
12/11/2017 12:11:00 AM	56	12,80373	10,87409	23,30308	11,95244	6,863948	10,93474	9,840087	9,557223	41,27659	33,93906	36,55159	62,33049	96,21671	92,55865	91,19613	95,92141	10,04773	6,807028	17,83592	6,443275	10,16758	7,347135	9,681284	10,94192	62,53101	73,47861	58,50374	77,54255	95,73256	97,29609	92,41442	84,69648	12,49565	8,802291	9,996131	15,18229	93,78772	83,80907	86,63281	67,86514	96,4993	75,31982	90,44002	91,3597	97,3624	97,12859	91,34518	90,32984	13,06145	7,220105	13,80505	9,570555	86,96272	79,03052	86,41219	87,68119	97,92467	96,68366	98,23531	92,93118	98,96732	96,32523	91,88799	83,25755	74,39262	57,54545	59,37922	74,89811	98,22502	92,83199	96,70508	96,96059	97,90582	88,44158	98,16811	88,15332	95,24632	98,38942	95,28867	82,7093	75,19432	62,95811	52,57551	75,56698	92,8898	93,05585	96,59511	89,15452	97,73722	94,81592	90,63364	92,83199	96,26078	92,79192	98,15989	58,24271
12/11/2017 1:11:00 AM	57	13,59396	10,8774	14,42246	10,05222	7,418283	8,92041	12,95528	15,73587	40,08614	33,54899	23,93706	60,15514	94,18574	94,50978	90,41846	96,9282	14,35891	8,373812	9,63383	10,54763	18,06152	15,59378	9,538019	10,9862	70,03675	73,85983	61,10114	79,78497	96,94131	97,85443	94,87974	90,4025	11,92266	11,02108	16,14908	10,90614	95,10438	87,68665	88,12134	68,3287	97,11159	76,85484	94,84389	89,42114	95,15197	94,93998	93,4547	94,01836	15,78692	5,782977	18,08066	9,481377	88,47923	80,72385	69,44421	91,85276	98,36987	94,57968	96,90553	92,39901	99,2774	97,95411	97,13045	86,56078	77,61522	59,3281	55,4253	76,19411	97,85146	93,41215	97,44654	95,36736	97,33864	88,83172	96,64712	89,99717	97,94574	95,87706	96,93296	82,90948	78,39591	63,07132	57,59974	77,64644	90,59426	94,82282	97,87398	91,11856	97,13991	96,80489	90,48712	95,16593	96,13776	94,06112	95,55421	62,59215
12/11/2017 2:11:00 AM	58	11,05023	10,60801	20,14796	20,3965	7,2047	8,429694	13,87441	7,63297	39,0813	30,83789	25,58653	64,84473	95,40257	93,74303	89,2117	97,16464	15,16295	6,932472	9,599706	6,801503	7,820997	10,16772	11,1964	8,588709	66,02626	75,48222	51,38449	81,64719	96,4705	97,2849	95,61368	93,15166	25,71901	14,94053	13,28394	14,97728	92,55154	85,85358	90,36831	73,2244	96,69678	77,42588	91,50986	88,51929	92,89325	96,11876	92,44135	94,22697	14,39241	5,852674	13,65495	8,354609	86,50069	82,41656	87,46967	89,11839	98,94314	94,76445	96,86181	91,26485	99,63142	97,5936	93,73689	89,29108	74,68121	57,3671	43,51335	79,24155	97,38126	93,6553	91,91259	97,74618	99,22636	92,30901	98,89796	92,24774	96,7095	98,16196	96,80136	87,33463	77,87777	60,90711	53,5715	71,08352	93,9973	97,11816	95,71301	90,96029	97,27474	95,65643	96,06308	94,43047	97,70764	96,78327	96,66833	61,06694
12/11/2017 3:11:00 AM	59	20,36183	12,10903	17,59767	11,92978	6,524301	8,565085	12,56701	7,049485	46,22361	33,76423	27,1332	67,43977	97,11456	95,21386	94,18981	96,67924	9,571244	14,04053	12,36454	6,860908	7,810774	14,00047	10,67619	8,877996	59,06105	70,21593	58,30964	80,47462	95,98143	97,69556	88,51763	90,16122	13,27061	11,75073	14,88899	10,17732	92,72609	83,23642	91,24351	65,62066	93,52254	77,07422	95,37634	91,8576	97,32807	97,46021	97,77251	93,51335	17,01578	6,935787	13,01261	10,16115	87,55699	83,33659	93,19353	88,8063	98,3055	96,01494	97,33581	93,7699	99,14581	96,46076	90,3326	88,01524	72,99507	58,05786	56,5911	76,74376	97,23012	96,0894	92,4933	96,79011	97,83275	92,56134	98,11201	90,98454	95,97377	96,97889	97,52914	84,81833	72,18205	61,03303	51,90257	77,39439	93,66283	97,2802	97,51389	95,97128	97,52914	96,00388	96,24709	94,52386	96,23114	97,08355	96,31548	61,08691
12/11/2017 4:11:00 AM	60	19,85328	12,66813	20,45687	10,68544	7,091276	6,629088	8,446825	6,863671	30,9585	33,43771	29,90475	62,37932	97,53434	93,98872	87,19482	96,5786	13,34452	6,772421	13,70427	7,039541	8,159468	11,03255	11,03697	16,56761	77,01081	77,97048	63,83834	83,43501	97,19241	98,1085	96,8071	90,90421	15,75327	16,91644	10,50446	9,081427	91,5118	84,35601	89,4007	69,97817	97,92206	78,06725	91,21699	90,82512	98,06574	98,22552	89,91496	95,90131	12,49517	6,602564	16,1861	8,656264	78,36518	84,20493	80,13615	92,61709	98,84858	97,07008	95,56179	93,95536	98,47453	97,35349	90,62148	89,03314	70,40078	57,11103	58,99038	74,75367	99,18517	94,46308	95,88369	92,87184	98,43481	92,73168	97,13458	93,34653	95,69069	94,41444	94,84921	88,18172	74,96719	62,83627	59,1941	72,38243	96,95969	96,54655	98,46416	95,43256	96,70667	96,34485	95,59053	91,69878	98,08571	95,16136	98,17461	64,46494
12/11/2017 5:11:00 AM	61	11,22817	12,63435	23,95198	11,47629	7,417317	7,508565	10,48001	9,253152	41,26458	32,45828	29,59252	66,21312	96,79868	93,48012	91,30956	96,19792	9,817225	7,893321	8,790686	8,443995	10,26843	10,7941	9,32423	8,864114	68,49974	73,03057	58,44709	83,81238	95,06604	96,87183	96,31037	92,46996	15,77821	20,07889	9,66809	11,22914	92,64596	85,2015	84,17316	67,66717	97,78771	80,00697	94,02651	90,9976	99,13979	97,70385	93,05047	95,21241	12,74529	5,588942	14,02465	7,985536	88,29527	85,88445	82,03519	84,46515	98,43453	97,60348	98,87746	94,44041	99,57795	96,2069	91,26347	88,857	76,21774	58,10186	45,94682	78,47923	99,13407	93,11499	98,15118	96,39105	97,16084	92,90928	98,4078	96,43824	97,41843	97,08272	94,85086	90,58245	80,52967	64,04177	64,15424	73,43978	81,20497	96,33966	98,18773	96,16422	97,55754	96,69948	94,44975	93,02968	97,90051	96,71365	97,89925	64,88402
12/11/2017 6:11:00 AM	62	20,47662	9,396208	19,29211	11,51401	10,30076	11,73713	8,529578	7,547801	42,77479	27,48183	27,59526	60,51282	95,84177	95,92845	94,23319	97,28483	8,046046	8,472659	10,01554	9,498784	9,78483	5,735384	18,44005	14,75692	77,20953	78,63692	53,01731	78,5121	96,74023	96,52728	95,0221	91,04989	11,90084	12,846	9,323677	14,58016	91,30934	87,87833	88,83372	73,18303	97,78743	81,09776	93,83013	93,05621	98,71899	98,46597	93,15271	95,82283	16,51131	5,699119	16,39976	8,340794	89,16273	86,15662	89,53581	87,75047	98,4527	97,31668	96,56693	94,91553	99,18172	98,01496	93,03258	84,70187	69,89363	52,993	60,14223	78,59293	98,53387	93,69157	96,21036	96,96887	98,29521	94,47026	97,75841	95,62501	98,18324	98,29175	95,93191	89,32493	65,07398	59,79699	60,64939	70,93239	94,50528	96,99347	97,73465	95,47545	98,59776	97,55422	95,75189	95,46717	96,74873	98,00647	98,13005	67,70122
12/11/2017 7:11:00 AM	63	13,34964	11,33676	12,65874	10,38358	7,680427	9,762171	6,029302	6,849028	35,6181	30,69878	34,86032	68,56239	97,58525	96,18293	95,42758	94,79823	11,23646	13,55148	9,164665	7,657079	9,064642	11,02543	11,07717	12,68084	65,87112	73,77321	54,77951	78,76299	97,96716	97,34431	97,58385	86,43278	12,25395	9,412233	9,845478	14,83885	93,97609	85,89433	89,96967	78,93216	98,23069	82,79407	96,7097	92,76573	98,05136	98,02989	94,59473	95,34034	13,14061	6,377446	13,30999	8,091359	91,24055	88,22696	90,82809	93,21059	98,61372	97,96108	97,50414	94,28368	98,62138	97,36372	94,43931	88,55741	75,46716	58,51798	50,45058	78,34093	98,80457	96,26617	96,93855	96,01025	96,85207	93,54734	96,56161	95,54784	96,44176	98,15359	95,63149	90,33799	74,97168	64,72377	56,56395	72,40509	94,25965	94,45796	97,03125	95,98447	96,44044	97,09453	97,06448	93,38169	99,28445	96,45046	97,57793	63,35612
12/11/2017 8:11:00 AM	64	11,80855	10,52256	19,29791	10,86297	7,194892	13,57876	6,118063	6,3121	35,19334	31,9152	25,97729	64,17606	96,09769	93,8713	94,22076	97,04997	17,08983	6,55946	9,497887	7,148817	7,723393	7,069035	11,95623	12,17293	65,26884	74,97617	58,46216	80,96645	97,09301	97,8456	97,09169	95,80066	11,75253	9,287206	11,77056	9,308893	95,40859	87,53454	92,29926	74,08758	96,63786	81,86504	92,46008	94,87919	97,40896	98,73031	95,61996	97,20802	16,90249	6,162343	16,64208	8,668628	89,77074	84,02533	89,87939	93,07154	99,31311	96,59013	96,2156	95,73628	97,11559	98,30888	95,7664	91,61189	70,49776	56,31237	45,87727	79,07127	97,4138	95,44942	95,86235	96,49052	96,90636	95,80764	99,46363	93,47024	97,21575	98,96656	97,39169	84,99731	65,34318	72,57585	58,28587	73,55804	91,26078	97,06123	98,55424	95,21856	98,39661	97,77796	97,64809	96,04837	99,3243	96,43333	94,10768	66,16725
12/11/2017 9:11:00 AM	65	24,11506	10,39636	14,44221	11,26582	10,56808	13,12804	9,579673	6,799085	35,25875	30,82628	32,44377	65,105	95,85924	95,31762	94,93893	97,52459	9,780269	7,457863	9,30544	13,21777	11,49564	9,427154	11,67295	11,54005	78,14359	70,50371	64,31933	79,42896	97,99223	97,49558	95,68958	94,74414	22,93035	16,1754	13,67146	17,29657	95,05098	88,97955	91,79916	76,90871	97,49117	80,51738	96,39809	95,10812	98,57524	97,41904	81,84586	96,59145	18,75125	6,549099	21,85538	8,255828	89,98239	85,59792	96,24337	92,97524	99,16335	97,15821	97,82336	95,71653	98,49483	97,63471	95,22325	87,56239	74,69324	58,8434	46,22175	76,3838	99,40001	95,89599	97,75738	96,36633	98,6609	92,21541	96,84503	95,71742	98,06193	98,47375	95,34455	92,86915	74,00234	73,05143	60,22885	70,19334	95,76316	98,44731	95,67453	97,35605	98,31186	96,51526	96,40798	94,0527	99,13393	97,97752	97,80249	72,90726
12/11/2017 10:11:00 AM	66	14,37431	20,26809	20,29081	12,80863	11,20697	6,75384	6,353131	7,216029	38,55693	31,78638	29,95952	66,05845	96,56721	97,70067	92,9872	96,07344	10,2388	9,89977	15,94234	8,630223	11,76759	10,48015	16,47159	7,755651	76,07006	79,93438	71,34968	84,83442	96,68332	98,09959	93,46375	93,73501	12,5076	17,14191	10,4032	10,5649	96,04112	78,61661	86,41136	78,90598	94,09019	84,59792	95,8332	94,7304	97,51057	98,60079	97,43866	94,70097	14,2088	5,626658	15,68599	8,683619	85,36501	85,56429	95,35982	93,95239	98,95267	97,17217	97,64954	95,38925	99,32153	98,91986	97,30576	93,10698	75,36037	60,31036	53,77715	77,30969	96,7745	96,81339	95,71881	97,49172	98,17626	95,49307	96,63841	95,15453	97,59795	98,67809	95,6237	91,1841	72,39652	60,15273	55,44893	74,13123	96,0751	96,46897	98,93037	96,35983	95,4425	97,1991	98,16956	94,58369	98,8414	96,76545	94,88617	71,88923
12/11/2017 11:11:00 AM	67	13,29327	9,282577	15,66009	11,62218	13,12051	7,87004	16,7305	12,14467	34,34972	32,43658	26,69451	65,70727	98,06422	97,11373	95,97943	97,61888	14,12225	7,67863	10,33681	10,32666	8,953705	7,135417	20,57105	20,38945	56,66245	81,12235	46,91362	78,43301	94,41431	98,56688	97,29092	95,05706	12,84331	12,99679	10,63895	10,89087	94,19637	85,95256	95,17808	78,59922	98,06338	84,2477	94,98646	93,14255	98,06574	98,84533	93,34245	95,09361	13,33105	5,352011	16,55083	22,85118	88,27186	86,78658	92,61832	85,86926	99,06036	97,63131	98,63319	93,36477	95,77276	98,35357	93,45609	91,18673	72,33442	55,24984	44,65994	77,5429	99,12654	97,08914	97,9445	97,07602	98,94839	95,91774	96,25739	96,73761	92,4705	98,27704	96,13844	93,54947	70,88839	56,65541	57,87778	69,64308	97,01855	96,2013	98,73543	96,73284	97,84496	97,23517	97,45421	96,94014	96,95948	97,95603	98,82447	69,02893
12/11/2017 12:11:00 PM	68	27,60493	8,880622	26,43084	11,8167	9,950196	12,33781	7,987539	9,888858	34,47965	31,71143	30,74809	67,15063	95,6585	95,41211	94,86275	96,29545	7,953968	6,866366	10,32521	15,41598	7,797926	9,653171	9,390819	14,13372	66,13161	75,23769	54,49865	77,0323	97,26114	98,69695	98,05579	95,38475	11,31535	22,02227	9,880085	17,24587	93,70565	85,34724	91,72581	71,82375	99,06644	84,2957	97,37111	94,78606	97,0966	98,01186	94,81833	95,09754	12,44191	6,631784	16,50254	7,071454	89,67224	90,29316	94,86053	92,70364	97,68105	97,40266	96,93151	94,62885	99,5153	98,63699	97,81493	88,72009	71,23267	58,39944	48,00343	78,89809	99,2057	97,52293	97,75462	97,47009	97,50815	95,57887	99,70298	94,16943	98,22923	98,1326	97,28262	93,74696	72,61024	65,06231	57,57523	70,87173	98,39005	97,88966	98,19152	96,7113	97,14177	97,86962	96,44224	96,84185	99,50211	97,88103	96,23177	75,44333
12/11/2017 1:11:00 PM	69	10,64745	8,632779	12,66033	9,978035	6,30982	10,1195	5,717493	5,71535	48,85272	32,64217	28,60121	69,79478	95,60663	95,95028	94,63197	97,21223	7,024065	8,242222	9,194436	9,316976	9,534288	7,953139	9,652479	10,31526	68,06449	72,2572	59,37687	83,48978	97,95591	97,65598	96,74348	94,2039	10,89108	7,83053	9,919528	18,3238	95,78029	87,85519	95,95373	78,29886	98,19843	83,16611	92,93324	95,57831	99,21971	98,41208	97,54905	96,23846	13,00198	4,679556	14,52262	7,40288	86,38705	89,24873	94,6158	92,57087	99,21115	97,25844	97,65936	94,77516	99,10635	98,51501	96,447	91,94015	78,59672	58,17468	65,08393	79,83663	99,18987	98,5767	95,28232	98,65979	99,19092	97,77859	98,75201	95,1655	98,19829	98,42293	95,39098	96,03483	73,64777	61,43154	58,73447	70,34234	96,11945	97,56818	97,9988	96,83308	99,26718	98,42604	97,56943	97,44198	99,5095	98,54263	94,33902	72,05343
12/11/2017 2:11:00 PM	70	18,38887	11,84095	20,81793	13,52834	8,440678	7,69438	5,943717	11,52485	41,13816	38,6975	29,66132	66,67634	97,8552	94,67949	94,30309	98,40324	6,696921	8,049639	19,32485	14,16121	7,04023	6,920729	13,85437	17,43064	67,73832	83,33327	73,16762	82,07726	98,74324	98,58795	95,8334	95,28757	10,30842	20,27886	15,36037	9,185939	94,76493	88,44911	94,62837	79,09138	99,12473	86,40749	95,44955	95,49825	98,6457	98,83974	96,68435	97,91115	12,13984	18,56681	17,61598	8,34998	89,93832	89,97686	94,3413	91,42035	96,48977	98,77998	97,86424	96,65182	99,63044	99,23996	93,56923	94,44815	67,07173	57,58178	58,47992	76,12933	98,16769	97,68947	98,82923	97,67995	99,25827	96,80461	99,33901	94,66644	98,20008	98,68382	97,14026	95,2341	72,2429	67,651	51,29531	74,14035	96,43948	98,45829	97,91273	95,95353	98,52095	97,26203	95,6375	97,5409	99,72522	98,01137	97,38934	80,08496
12/11/2017 3:11:00 PM	71	12,09231	8,689423	17,34285	9,722591	9,545827	6,757778	12,31895	6,871062	43,97733	33,46417	26,55656	65,75826	97,07366	95,98882	94,93839	97,71	14,46894	7,332078	11,35707	5,922717	8,932915	7,492056	11,13278	9,19858	78,53082	77,40578	60,0862	84,1608	90,13103	98,66103	97,01627	96,01128	11,12255	11,23757	8,504365	7,848489	96,38768	91,14687	93,59949	78,2912	99,00089	86,04181	96,2252	96,4278	96,61929	99,19443	97,95232	97,10835	10,1423	17,29567	11,15454	6,831551	87,06386	90,24597	95,26781	94,35669	99,22227	98,40946	97,47395	96,7843	99,79926	98,74911	92,27481	91,22105	78,04832	57,1949	58,05787	73,19035	98,86226	98,26613	98,90716	98,94978	99,33162	97,08209	98,04336	96,47077	98,32153	98,95813	96,38643	93,86412	67,16926	59,69289	56,31313	69,93382	98,47584	98,54878	98,39812	97,13383	99,10948	97,77126	97,01157	98,00931	99,54189	98,65088	95,8647	77,48308
12/11/2017 4:11:00 PM	72	15,20474	8,763264	22,94361	11,48092	14,61946	6,157576	8,467547	7,101639	40,58466	34,08806	28,23712	62,53724	98,20728	97,07858	90,69732	97,14716	8,326908	6,876106	10,27285	7,611074	6,643871	6,318524	10,35623	10,09588	69,86697	79,51247	60,67149	83,57862	98,73695	98,48752	98,92954	95,25855	7,845449	7,027037	9,446493	7,797303	96,62819	88,93257	93,09489	79,05235	98,25784	86,25076	96,83756	96,48811	95,54653	99,23277	93,73487	96,81968	11,36819	5,467576	11,94352	9,023887	90,81372	89,4266	88,16058	93,97726	99,2698	98,23144	95,49272	96,7879	97,01688	97,87011	96,70493	94,57656	65,80571	58,02775	51,14922	73,73093	98,42458	96,81643	98,2179	98,24202	99,72749	96,91749	99,12253	95,84383	98,80733	98,31365	96,38083	94,22621	64,70726	61,93641	52,70702	68,14269	98,83808	98,76244	98,49393	97,9367	97,71856	98,68071	97,20435	97,54704	98,67685	98,5436	97,66689	74,99013
12/11/2017 5:11:00 PM	73	18,38804	9,157271	20,32134	10,11805	6,622458	6,095961	6,022602	9,566616	54,25888	33,20374	36,87998	63,31289	97,23351	96,76421	96,85421	98,16562	15,58639	7,537578	16,52244	9,076731	7,732717	13,3151	19,42253	8,226335	80,36541	77,69624	56,25553	82,95107	98,83033	97,87675	95,90897	97,36026	15,34116	18,32553	13,72644	7,338224	96,1258	89,12772	96,56969	76,56326	97,92538	87,67891	95,30718	94,41396	98,76892	99,36132	95,93135	96,17913	10,17511	8,05993	11,71889	8,340862	89,65655	89,10153	91,98843	94,26379	99,08199	98,51031	94,60061	97,34313	98,17087	98,62027	94,81364	91,88592	70,57126	55,10575	54,5461	78,85023	97,87592	98,58884	98,509	96,57549	99,44505	95,12876	97,82569	96,08575	99,05553	99,26531	98,05924	95,22478	71,98076	65,18043	49,86205	74,51971	97,76905	98,61033	98,92732	98,19587	99,18221	97,68526	97,31226	98,16838	99,1228	98,82736	98,52827	78,97954
12/11/2017 6:11:00 PM	74	9,443454	22,51188	14,47772	9,308479	8,78896	10,96541	9,387019	6,709563	50,39118	32,09232	26,04996	66,9331	98,75574	97,29118	94,54209	97,58738	8,936023	6,154191	8,270266	7,907066	6,261605	10,14824	8,896096	21,51539	69,78553	78,81507	69,27843	82,81016	99,09905	98,92843	98,84008	96,81656	10,55869	12,02041	8,942032	11,94946	94,80576	88,37168	89,99848	84,85426	99,11845	88,52855	95,38608	97,29837	99,2345	99,12399	93,8371	96,89807	10,82767	5,762946	13,0227	7,811119	88,82122	91,08139	91,12933	90,58155	98,73847	98,81866	97,04749	96,60705	95,04987	99,53014	97,13328	95,08469	70,61838	57,94174	50,54266	75,11874	99,29722	98,01731	98,76955	99,01706	98,81583	98,09095	98,49269	97,50332	98,39827	99,18753	91,23805	95,54806	76,06039	64,1168	62,85402	71,82735	98,53185	99,02547	98,88995	98,24491	98,43916	99,16528	96,51346	98,38708	99,09193	97,83999	95,63101	84,86143
