# Supplementary material for: Neuroblastoma signalling models unveil combination therapies targeting feedback-mediated resistance
Source: PLoS Comput Biol. 2021 Nov 4;17(11):e1009515. doi: 10.1371/journal.pcbi.1009515 (PMC8604339; doi:10.1371/journal.pcbi.1009515)
Supplement: S2 File — (ZIP) [file pcbi.1009515.s023.zip › drug_sensitivity/test_drug_resistance_201017/NB-EBC1_MEKi_20-231017.txt]

Label: NB-EBC1 AZD6244 sensitivitz
Metric: Phase Object Confluence (Percent)
Cell Type: NB-EBC1
Passage: 11
Notes: AZD6244 sensitivity 1nM-1mM
Analysis Job: NB-EBC1_MEKi

Date Time	Elapsed	A1, Image 1	A1, Image 2	A1, Image 3	A1, Image 4	B1, Image 1	B1, Image 2	B1, Image 3	B1, Image 4	C1, Image 1	C1, Image 2	C1, Image 3	C1, Image 4	D1, Image 1	D1, Image 2	D1, Image 3	D1, Image 4	A2, Image 1	A2, Image 2	A2, Image 3	A2, Image 4	B2, Image 1	B2, Image 2	B2, Image 3	B2, Image 4	C2, Image 1	C2, Image 2	C2, Image 3	C2, Image 4	D2, Image 1	D2, Image 2	D2, Image 3	D2, Image 4	A3, Image 1	A3, Image 2	A3, Image 3	A3, Image 4	B3, Image 1	B3, Image 2	B3, Image 3	B3, Image 4	C3, Image 1	C3, Image 2	C3, Image 3	C3, Image 4	D3, Image 1	D3, Image 2	D3, Image 3	D3, Image 4	A4, Image 1	A4, Image 2	A4, Image 3	A4, Image 4	B4, Image 1	B4, Image 2	B4, Image 3	B4, Image 4	C4, Image 1	C4, Image 2	C4, Image 3	C4, Image 4	D4, Image 1	D4, Image 2	D4, Image 3	D4, Image 4	A5, Image 1	A5, Image 2	A5, Image 3	A5, Image 4	B5, Image 1	B5, Image 2	B5, Image 3	B5, Image 4	C5, Image 1	C5, Image 2	C5, Image 3	C5, Image 4	D5, Image 1	D5, Image 2	D5, Image 3	D5, Image 4	A6, Image 1	A6, Image 2	A6, Image 3	A6, Image 4	B6, Image 1	B6, Image 2	B6, Image 3	B6, Image 4	C6, Image 1	C6, Image 2	C6, Image 3	C6, Image 4	D6, Image 1	D6, Image 2	D6, Image 3	D6, Image 4
10/20/2017 1:00:00 PM	0	22.8851	26.59013	25.11598	31.17698	23.68161	32.39093	21.28613	30.79189	26.24862	27.1138	30.42233	27.97946	37.86147	30.97708	15.76467	31.08719	29.46134	24.71858	26.57099	29.86862	25.97549	35.07854	30.35844	29.58714	26.12843	32.32082	34.20355	22.19013	28.61551	36.01901	29.03874	22.02829	26.55732	28.58049	34.72687	37.1551	26.60042	29.25861	27.04914	27.68326	28.32497	27.70944	25.50384	27.02766	27.09404	35.90876	25.99553	25.48215	25.59785	23.50947	27.9358	30.34939	27.54248	31.90746	25.53209	28.95136	30.78236	26.81179	26.66169	25.41936	30.02473	29.05684	31.33724	22.69632	20.65788	20.34538	26.48244	24.8231	25.54231	18.7719	22.32476	18.26046	15.87644	20.26539	17.67684	21.93151	26.44887	28.34743	24.8758	20.26567	29.02568	26.99934	33.90218	33.89741	21.81207	21.78168	20.72268	23.62166	29.74035	31.51864	35.34856	30.60869	32.92226	25.59847	22.55678	26.06129
10/20/2017 2:00:00 PM	1	22.23648	27.17347	27.82964	32.91694	25.56795	32.85042	22.62109	31.63538	28.64742	28.47176	25.89833	29.97444	36.65154	32.30016	17.91604	29.71044	31.26271	28.07437	29.457	29.96083	25.31526	36.75564	25.08317	32.01197	26.3371	31.34692	28.43481	22.36751	30.17953	35.67757	28.90224	24.0346	24.28748	29.86233	41.79736	36.90416	23.6812	30.0994	25.96189	29.3395	29.67072	28.52191	26.53204	25.31955	29.07493	38.90163	25.79852	27.75192	25.82718	24.93341	30.12959	30.8772	29.69861	32.45538	26.59089	28.08555	33.1507	27.21085	29.58126	27.83847	32.60596	33.53082	35.68814	25.82795	24.66567	20.52926	24.91428	26.19999	29.1617	20.27886	25.58438	20.262	20.13345	21.52368	20.31754	25.58438	30.70043	32.64721	28.21583	18.68424	29.8001	28.20962	35.68861	32.79364	23.47839	23.83123	21.38283	22.3242	33.46658	33.79083	36.0684	30.94309	33.26377	25.10396	24.14795	29.62132
10/20/2017 3:00:00 PM	2	23.86225	29.25702	30.19908	35.54576	25.51531	33.66856	24.19706	32.32565	29.40249	29.37687	28.83773	31.41102	38.37733	35.31416	19.48905	32.27274	33.49641	27.44377	33.76907	32.57764	27.31847	38.91882	30.68703	32.43182	31.15855	32.16263	29.09441	23.5941	29.50161	36.58937	29.43937	24.28341	26.54136	30.86608	37.02842	39.73101	23.97706	33.22088	27.80331	32.07877	29.52407	29.24555	27.93622	25.27471	28.02816	36.74617	26.422	28.5778	29.25156	26.31141	31.5455	33.36338	34.42654	34.29605	27.349	31.63379	35.84673	26.87342	30.64911	26.11019	33.36	32.45034	31.74438	27.8058	23.67913	21.62999	26.36018	27.58614	27.99369	21.25429	25.29412	21.53162	21.61976	23.59721	22.43942	27.89885	32.38699	35.35361	31.13381	19.79768	35.86351	29.42052	37.82611	36.70308	24.24569	24.76176	23.60702	25.25752	34.9924	35.12661	38.74434	33.70386	33.76374	34.28423	25.562	31.08146
10/20/2017 4:00:00 PM	3	24.74241	31.05687	31.52133	37.88303	34.0442	37.74067	29.88002	35.94558	28.74731	30.82436	29.70145	33.97001	38.60273	36.29331	19.44836	33.75173	35.23272	28.52322	31.11316	35.69117	27.72353	39.78083	30.70603	34.32582	28.69778	34.46078	30.00863	23.58298	31.81981	37.41082	31.10232	26.01251	27.70287	31.37537	40.64482	40.84445	24.76362	34.2776	31.3072	34.45975	29.7268	28.36725	27.17962	27.50663	28.17294	40.20239	27.22066	26.89793	30.32121	27.89967	34.20528	35.5819	34.23229	35.12876	30.78367	35.46992	33.66414	28.8552	31.40231	26.10024	32.20934	30.52263	32.62151	24.56579	24.205	22.07194	27.20235	28.54181	29.80272	21.03918	29.6245	23.07617	23.58898	24.20957	23.33244	28.75028	32.98933	36.36653	32.43479	21.67827	32.57239	31.06633	38.62519	38.07277	26.10597	25.41128	25.81973	27.44135	36.11641	36.99195	40.52208	34.90834	36.20096	30.08393	28.62346	31.44742
10/20/2017 5:00:00 PM	4	25.78816	31.8243	35.84487	38.08017	26.96936	40.33496	24.76279	36.3503	29.08177	31.8645	30.05471	33.12093	43.09481	40.04221	20.64331	35.53452	35.6983	28.68403	35.14001	35.89923	32.97503	43.11084	32.83226	35.6507	28.85361	33.16679	29.89522	24.97976	33.2818	37.64616	31.45316	24.13904	28.24181	32.63352	41.27742	42.97386	25.99338	33.51672	30.68468	34.45858	29.88879	27.80034	27.56458	26.05935	29.02216	37.04341	30.02314	28.34169	33.41594	28.52447	33.14579	37.30651	34.08053	36.16061	32.01916	34.20432	36.13603	27.71738	30.86104	29.35787	31.90519	31.1104	31.59435	25.16509	25.61602	23.56957	28.66926	30.53279	30.53969	24.21005	27.05501	24.20079	21.74065	25.70934	23.1469	27.79551	36.28868	35.50301	31.57204	22.58455	35.7407	31.16724	39.30766	38.34549	28.90929	30.47213	26.23764	26.24648	36.74991	37.24228	40.67176	39.38494	37.04217	32.34914	27.80746	31.95057
10/20/2017 6:00:00 PM	5	25.84729	31.16241	35.9268	38.08211	27.76408	37.73997	24.81757	37.49821	32.88116	31.33828	32.15794	34.10366	43.84091	37.38997	20.68226	36.62025	40.2685	28.88912	30.91484	35.99277	30.24004	46.43512	35.7557	35.6737	27.93594	31.76372	28.88871	24.50445	30.4081	37.65176	31.83031	24.66588	28.70241	35.3308	40.98399	41.44356	25.84577	33.86391	29.62215	37.4024	29.70795	26.6608	26.49813	25.98095	28.35316	38.13681	25.26608	26.9992	30.46454	29.93645	43.43812	38.97435	34.09386	35.61933	32.19075	33.46665	34.05614	31.06073	30.35077	24.51253	31.48223	30.02866	30.96133	24.22552	36.71371	22.99783	29.96733	34.15265	31.06771	22.69396	26.57065	24.34785	21.04706	23.99522	22.50373	27.55636	34.36306	35.35767	30.94566	20.13919	34.25585	32.823	40.74692	37.34686	27.28884	26.24116	24.45934	25.87941	38.71919	38.59244	41.19709	40.68703	37.34886	30.62762	26.54323	32.54303
10/20/2017 7:00:00 PM	6	28.0687	30.12088	32.05481	39.33286	27.48784	38.40939	25.24425	38.01883	31.14887	32.2402	34.08654	34.92727	41.67261	38.06926	20.84328	37.65155	36.34761	29.90861	34.12246	35.82898	27.98816	42.73831	32.88793	36.58039	29.30606	31.73402	29.09696	25.23444	31.46476	37.02379	31.51567	24.31801	28.65135	34.958	42.17444	44.02658	27.19317	35.08089	34.27967	36.75916	29.56275	27.26231	28.13246	25.07578	26.65306	36.23549	25.70831	30.92797	31.55117	30.06307	39.8805	38.8235	34.94405	36.43201	32.83516	33.29658	34.57428	26.45502	30.25068	26.99741	32.04044	30.28916	30.74512	24.9714	27.65127	23.09972	30.50536	31.81318	31.21864	21.7776	28.59334	25.29655	21.31452	24.81723	22.20622	27.6655	34.27837	34.6187	31.39948	20.13539	36.32833	31.62861	39.30682	37.65756	26.65196	27.04776	26.92108	26.56588	39.24472	38.09454	41.12159	38.29279	41.41109	31.20496	27.08133	32.86002
10/20/2017 8:00:00 PM	7	27.01619	32.10868	33.47577	40.17898	27.87653	39.39904	25.084	39.00786	31.36501	32.8487	31.61099	34.42211	45.34034	38.31357	20.97169	36.70383	37.04756	29.828	34.12875	36.42165	28.24582	43.03706	33.3868	35.92093	29.13254	36.37766	29.00241	25.55903	32.82438	36.66736	32.09169	24.7389	30.72958	34.21426	43.44068	44.10381	27.14937	34.86469	30.7521	35.40762	28.82232	28.4804	27.09991	26.93371	27.49102	36.74195	24.57477	25.99988	31.25939	31.94194	36.97392	38.83683	35.80439	37.0892	34.79408	36.6474	33.95337	27.38824	29.73875	25.50985	32.9052	30.42924	31.55857	28.86688	27.57785	24.25688	31.6465	32.61343	31.49999	22.50484	31.69864	26.31238	21.65561	24.20597	23.838	28.39316	34.2028	35.09712	32.3653	19.84119	36.20172	32.28034	39.93631	41.399	27.28476	28.38217	25.11522	28.28643	37.88579	39.19754	42.91515	38.16278	38.82191	33.17915	27.27702	35.58653
10/20/2017 9:00:00 PM	8	27.5353	31.87825	35.78919	42.6852	28.85541	39.19181	26.75059	39.74338	32.65439	33.42403	33.18247	35.28528	46.79888	39.44028	22.02545	36.39043	37.27799	31.00119	43.23449	37.38706	28.89693	44.30972	33.84899	38.23994	29.81115	33.60571	31.69906	25.84086	31.33317	37.92192	32.49862	23.51708	32.047	35.6393	45.81517	45.0297	27.24636	35.72398	31.66101	38.87745	29.78407	27.71994	27.76885	26.93766	28.57572	36.19405	25.53824	27.41862	31.21463	32.07981	38.21722	40.45493	36.63013	38.82993	35.10148	36.12698	33.73252	29.42322	31.29864	25.277	32.93249	31.79287	31.14459	25.47331	29.41285	28.81348	32.64838	33.58485	31.50082	23.82467	29.73952	27.18764	21.49384	22.82556	24.85764	27.19531	33.63471	36.42289	31.12974	18.77556	40.27333	33.52302	42.0774	40.79631	28.16644	28.08189	25.7148	27.758	39.9017	43.82018	43.41864	39.86973	39.27166	33.75684	26.41412	33.85037
10/20/2017 10:00:00 PM	9	32.92413	33.27503	36.74776	42.07926	32.02255	39.90544	26.8674	40.08178	35.64489	35.22857	33.23359	37.62675	46.68967	41.53811	27.41214	36.69313	39.28913	31.27673	39.4702	39.62029	30.57713	47.1062	34.01691	41.16897	29.79906	35.30103	30.66727	26.07697	31.58412	37.89926	32.06233	24.03542	32.59713	37.37435	45.91105	46.4421	31.89627	36.87244	31.37744	39.5269	30.18699	28.27248	30.51683	26.61666	29.88202	38.02491	26.10086	28.33609	33.45028	32.37207	39.07798	38.57275	36.07179	40.086	36.25808	38.73446	34.37217	28.32843	30.42109	25.3384	31.99057	29.83906	30.93709	27.63505	29.18518	26.50331	35.5075	36.06841	31.99616	25.63944	30.65435	27.52128	21.28143	23.44254	24.38384	27.28614	32.52756	37.1444	32.74847	19.73219	36.86063	34.15092	43.83614	43.99425	29.02347	33.50264	27.11193	28.45221	40.77731	42.39162	43.49814	38.76105	40.9364	33.55424	27.81284	34.32734
10/20/2017 11:00:00 PM	10	30.03557	34.23015	34.86599	43.53738	31.14618	40.86857	27.85947	41.0914	35.7626	35.96692	39.15969	37.6845	45.87195	41.91437	22.75669	38.43053	39.39821	32.17721	36.6684	40.85696	32.08983	46.14984	37.14895	41.51863	36.15274	35.25882	30.70181	25.93785	34.68639	38.4357	31.87859	24.22628	35.81855	37.22411	46.99609	46.21076	29.84921	37.18066	31.90747	40.32211	30.87002	28.32621	27.82528	27.03319	29.88637	38.40013	28.19684	27.15676	35.26857	33.37616	40.03171	39.44097	38.27089	39.8463	35.99125	37.54345	34.93576	30.39104	32.11193	24.97043	34.36568	31.21954	31.48728	27.26694	29.77225	27.66516	36.58488	37.35557	32.86161	26.76551	31.27003	27.81194	21.76835	24.31352	24.97651	26.95444	41.91168	37.26508	32.37214	20.39194	38.27828	37.1386	44.25494	42.34872	29.71382	28.01379	27.60624	28.79504	43.59789	43.70248	44.71327	40.45127	42.98429	33.77784	29.11908	35.02466
10/21/2017 12:00:00 AM	11	32.72871	34.46079	36.35825	44.53471	35.03745	42.83377	27.88918	41.51463	35.64725	36.75363	34.25688	38.73177	43.67291	42.50359	22.91494	40.54059	39.25509	32.98526	34.78876	39.77385	35.60946	48.41843	37.78481	40.29309	30.88845	34.97533	33.38542	25.88259	36.9409	39.68571	32.1272	26.424	35.29883	37.56438	47.18288	48.70938	30.23942	37.95597	33.23532	41.21187	30.48422	28.25549	28.3897	26.35127	28.07789	38.21149	27.2648	27.23875	35.44085	33.536	41.32287	40.38138	41.30767	41.85228	35.69526	39.7364	35.17035	30.41183	32.73515	24.79153	34.23933	32.30458	32.3278	26.53349	30.37225	28.28104	35.50364	37.05597	34.61995	27.46712	33.80989	29.52718	23.06256	23.58657	26.14811	27.94913	33.50533	37.53862	31.99513	20.48775	37.86763	37.586	44.21061	42.49102	29.52807	28.88331	27.71158	29.39918	43.1755	45.89453	45.55648	41.573	45.82172	35.32645	29.09448	37.43377
10/21/2017 1:00:00 AM	12	29.84292	36.73989	38.26654	45.23983	32.60107	42.12699	28.49428	44.21032	35.92078	36.77926	35.54115	37.86769	43.46803	42.52328	23.12417	39.41264	40.3938	33.14745	35.55572	40.449	32.03622	47.72353	37.2572	41.85145	31.25083	34.86944	31.43216	26.75675	31.4077	39.40671	31.91741	25.41957	34.68259	39.23029	48.38777	49.92914	29.31843	38.62394	38.34314	41.03318	30.93792	28.56868	28.71449	25.86629	27.82984	37.95417	26.20627	27.18246	36.76331	33.46313	41.19681	41.20386	38.72638	43.02733	42.66026	40.89205	35.39574	29.74878	34.56489	28.13964	33.79511	33.40131	32.63442	26.24986	31.75668	29.18089	36.38538	38.58353	34.92215	29.16293	32.26418	30.52173	23.00771	24.08481	25.75673	28.45622	34.71928	37.67373	32.05148	20.75445	39.33355	35.0677	48.39917	42.70474	29.64661	29.83069	28.9135	29.17648	41.23777	45.9192	48.14552	42.56175	45.44395	38.86847	30.56884	38.34943
10/21/2017 2:00:00 AM	13	34.28251	35.54757	39.81591	45.93446	33.20879	43.60536	32.61515	41.88633	35.9882	37.30017	36.33794	39.16694	45.94606	43.60024	24.58499	39.21054	41.59835	34.05456	38.65924	40.88887	31.80068	48.64314	37.0202	43.18302	31.82009	35.63729	34.58237	26.50779	31.91245	40.58411	31.82554	25.03992	35.21296	39.20638	48.53904	51.81035	30.41011	39.66035	33.84491	41.65824	32.32787	28.29216	28.93713	25.50647	29.01912	40.27872	28.24844	27.23738	35.30946	34.79671	42.58572	41.5643	39.2566	43.04384	38.95578	41.85173	38.40262	30.41743	32.16091	24.54286	34.43144	31.35728	32.95321	26.99871	31.75971	29.32948	37.17265	39.30986	35.83036	29.43586	34.40146	31.91755	21.76075	26.55055	26.3952	28.33471	33.32186	39.55867	32.37304	20.76606	39.67286	35.96299	47.45145	43.17495	30.98868	28.61633	29.0616	29.6129	43.25051	49.11182	48.96587	43.02118	43.47425	36.30602	31.032	37.65673
10/21/2017 3:00:00 AM	14	30.4885	34.85094	41.92646	46.00395	35.02757	43.7804	29.67444	44.3395	36.57542	38.52177	36.29905	38.52716	45.50377	46.00519	23.44523	40.81613	42.84987	34.34938	36.06585	41.93875	37.75482	49.72956	37.55305	41.95457	32.1779	35.85966	30.89308	26.57514	31.86879	41.23142	34.09048	25.11978	35.56856	40.19217	49.35952	52.64278	31.1305	39.84541	33.40545	42.30618	31.42974	30.7472	30.85288	27.0059	28.45905	37.81941	28.8655	27.48598	51.10557	36.2891	44.31359	42.63539	41.15633	44.10146	38.29631	41.52023	34.95842	31.18265	33.43501	26.63517	34.00406	31.42034	33.70414	25.71556	31.78645	30.18202	37.75994	41.50938	36.66791	30.61057	42.18459	31.36826	21.35175	24.23477	24.95766	28.74475	35.13152	38.90639	35.67467	20.88134	40.6755	35.90649	46.40839	43.65164	29.65428	27.38768	29.03197	30.27147	43.14891	46.83197	47.6461	43.88608	42.64631	36.17464	30.96651	38.64003
10/21/2017 4:00:00 AM	15	30.67004	36.62474	38.83137	46.93109	34.08447	44.12059	29.87034	45.81614	36.74245	37.57875	40.29986	39.75415	44.60198	45.78098	26.06888	41.41372	42.96006	34.23802	35.75169	42.45427	32.38416	50.52298	39.15831	42.61315	32.38782	37.97987	32.25064	29.0853	32.68326	40.70084	33.22876	25.22864	35.90075	41.86298	49.59818	53.70538	30.00069	40.75748	34.2117	42.91763	34.76963	29.04682	29.50086	26.18016	27.49461	39.28368	30.218	28.43826	38.35012	34.95448	44.25785	45.44983	39.78207	44.82683	39.24149	42.88413	35.11425	29.5765	32.88103	25.2448	34.58044	33.02042	33.7384	25.82531	33.6506	31.48279	38.08901	41.33351	36.96535	29.64184	36.20552	31.36708	22.45496	24.07728	25.5294	28.14351	34.83326	37.80711	33.50893	21.57155	41.77194	38.74109	49.65366	44.85128	31.16193	29.12136	30.78498	32.14474	46.72483	47.21154	49.64516	43.35682	44.33984	37.196	30.67909	39.27083
10/21/2017 5:00:00 AM	16	30.84826	37.12312	40.20757	47.49599	33.55962	44.78262	29.76217	44.7047	37.90085	37.71199	37.22004	39.19741	45.58742	46.5033	22.6358	43.41442	42.58048	33.8367	39.01684	44.66139	32.23848	51.77649	37.20581	43.39696	34.85667	37.68063	31.4499	26.16255	32.75537	40.14361	33.57932	26.06964	36.53149	40.62673	49.6044	54.80113	28.86273	41.36129	37.58428	42.16879	32.01398	28.91551	28.91005	25.68061	27.34023	38.42659	27.55312	27.72912	39.11789	34.36208	45.6422	43.52702	43.00882	45.85564	38.67118	42.64679	41.75004	28.93568	32.50484	29.03335	34.66084	32.77845	33.80243	26.58094	34.14408	31.69188	38.69398	40.98295	38.51141	30.69373	37.26162	32.68906	21.45474	27.84862	25.28467	28.73936	34.95393	37.4924	33.55092	22.20339	42.5197	36.98158	47.96019	44.21433	35.90787	28.54975	31.16463	33.03679	43.88007	48.5358	49.48898	43.65067	42.98332	37.58759	31.93074	39.52744
10/21/2017 6:00:00 AM	17	30.66486	39.12626	41.29891	49.06927	33.939	44.73441	31.02564	46.08739	37.9673	39.22407	36.96079	40.74312	47.29898	46.57887	23.16071	45.86607	42.58821	34.78207	41.60201	44.03694	32.39038	52.58905	36.56789	43.01655	33.11484	36.93461	31.51477	24.91883	31.7852	40.155	33.03036	24.85294	38.67194	40.62943	49.57222	55.51586	29.11237	41.59338	35.70008	43.63457	31.94505	29.77972	29.33141	26.13934	28.8809	37.76953	28.26274	26.88253	38.54118	34.94357	45.1068	44.21074	42.42671	46.56637	39.01415	42.59339	36.04208	29.41714	35.0523	24.92616	34.41555	33.41471	34.29342	25.92556	34.96014	33.09136	38.5972	41.04443	39.44179	30.10127	35.44872	33.76436	22.60686	25.83637	27.42174	29.05753	34.48759	37.1618	35.41515	22.24988	43.19519	36.43015	48.32698	45.27721	31.70873	28.74482	33.55451	31.92225	45.92928	48.07533	50.41177	45.01016	45.13428	40.37053	33.01047	40.36058
10/21/2017 7:00:00 AM	18	31.25919	36.61023	46.44045	46.8797	35.94068	45.7798	34.49775	45.99953	38.06573	39.90467	41.7385	41.21463	45.98109	47.93255	23.18662	44.59991	41.57355	35.57631	44.82068	43.91751	32.76194	51.5701	40.01078	45.42054	33.33002	37.86079	35.63391	25.40016	31.31266	40.32196	32.52135	29.8001	35.72696	40.82394	52.39175	56.21076	33.14103	41.99223	34.62188	45.33038	32.09066	29.62665	29.34322	27.63056	28.72976	39.61732	28.07492	27.64914	38.56909	35.9299	45.55869	42.64693	42.32282	46.93068	39.64356	44.31242	38.78593	27.67027	32.39943	24.48677	34.65	32.60154	33.42776	25.85903	34.85639	34.01643	39.60986	42.3213	39.15382	30.8908	41.48866	33.42251	20.9786	24.7266	24.12018	29.44664	33.36428	38.21494	33.08604	20.69953	44.43607	39.09856	50.46689	44.39034	32.50186	28.47943	29.93299	32.73645	48.04045	48.31289	48.48593	44.86599	44.57207	37.38098	31.13237	39.62733
10/21/2017 8:00:00 AM	19	30.98627	36.00657	44.42363	47.6117	37.81719	46.21387	30.74015	46.70349	38.31186	40.43428	38.64722	42.99009	49.37521	48.66919	23.52813	43.98666	40.23824	36.02136	38.94984	42.7263	35.15487	52.38306	40.07564	45.55794	34.07784	35.84577	32.8431	23.67139	30.63537	40.13857	31.84668	26.08311	34.85453	40.28756	52.08796	55.57907	30.71031	42.04175	36.52437	45.95622	31.18238	28.49746	28.09868	25.75887	28.22876	40.80839	27.20449	28.29465	38.75884	36.4459	46.24482	43.91682	45.03993	47.50035	39.97223	42.47644	35.52172	26.37475	32.86327	23.76748	35.24142	31.95983	33.80395	24.10858	35.77835	33.58311	41.62827	43.19353	40.27596	31.57963	36.67026	35.09898	20.95995	26.54303	25.16944	28.09136	32.97414	37.78168	33.48952	20.49597	44.18421	40.11743	51.66072	45.23562	31.78002	28.54747	28.83593	32.96827	49.24728	49.29633	47.17851	44.60337	43.23007	38.27891	31.63095	39.77571
10/21/2017 9:00:00 AM	20	29.10623	35.29026	40.45949	48.92324	36.86898	47.97165	37.52362	47.05107	38.4833	40.16537	41.60823	45.46066	47.00818	49.25446	22.06579	45.69076	39.1981	34.93362	39.68978	41.41917	35.00511	50.55641	42.83792	44.31477	34.83159	34.68861	33.11346	24.79395	30.54957	38.82633	32.84179	28.0598	40.05339	40.81841	51.56692	57.07401	30.22264	43.02574	33.43985	46.96949	29.97409	28.78054	26.79888	28.39771	28.63865	38.39032	29.94495	28.39799	42.01916	36.6139	48.06276	44.2776	42.46968	47.95901	41.23985	44.31062	35.43636	26.33241	33.49014	24.21184	35.73401	29.51578	33.20189	24.8097	36.31639	34.10622	41.82002	45.60814	40.32301	31.80613	35.76896	35.14713	24.04206	23.21356	24.03943	27.52169	34.75803	36.87867	33.72313	20.91367	44.00027	39.069	50.85392	45.80943	31.79466	27.86763	27.90292	32.78493	47.19497	49.28092	49.40685	44.19284	42.03968	38.92214	32.78287	41.16856
10/21/2017 10:00:00 AM	21	29.48283	34.91518	35.43732	47.84745	34.24189	45.37128	36.93468	46.90471	39.67997	41.20096	41.17236	44.95282	50.90856	48.41084	21.10991	43.45926	40.0353	33.35288	43.94155	40.9882	29.92581	49.46556	36.49812	43.63285	35.18381	35.07612	30.09678	22.41124	28.93872	37.98429	29.79292	26.49149	35.23451	41.40439	48.99031	57.96999	30.48872	42.61079	35.56332	46.84944	30.3594	29.0167	25.72958	25.49272	29.17357	37.78701	25.8772	27.0776	40.78263	36.5321	50.00345	43.68127	41.60043	46.70446	38.48744	42.1071	38.57717	25.69608	31.03649	23.70752	33.66987	27.40779	33.88145	22.14419	38.21259	34.95814	42.49924	44.36354	40.87782	32.70979	38.05358	34.97734	20.41245	22.72809	23.97615	26.68048	33.53504	36.58999	33.146	20.12945	40.91498	39.34916	49.2117	45.65228	30.52498	27.35446	26.03386	30.64434	46.67413	47.3805	47.52411	45.66092	42.59512	38.43149	31.62404	40.78422
10/21/2017 11:00:00 AM	22	30.14215	35.38151	36.51194	44.88893	33.44627	45.14851	34.08613	49.20873	41.16531	41.62378	40.75743	45.32003	47.68658	48.35399	20.13394	38.78682	41.20483	32.54394	39.68425	39.49133	28.79193	48.3151	34.88133	43.69937	35.04607	35.88929	31.10749	21.60505	27.43818	39.62153	30.41294	24.10588	35.35277	41.62287	46.07302	57.56452	29.41638	40.18678	36.49805	46.8366	29.22379	28.06974	26.34346	23.97982	27.01536	38.33596	24.75492	26.61514	39.9951	36.03628	46.01659	42.87881	39.49865	44.85487	37.94464	43.31172	34.88188	25.07378	31.18196	24.58796	32.46498	29.31988	31.09133	21.1419	38.92504	34.82773	42.12914	43.68804	41.88267	33.65937	37.58117	35.39857	21.10584	25.22629	24.30924	26.09624	32.27564	36.75736	32.05805	20.07992	40.65485	40.22512	48.14489	43.69481	29.32948	25.00145	24.84023	30.18644	47.83862	47.73783	48.31586	46.17989	41.36404	39.92015	31.90788	41.4249
10/21/2017 12:00:00 PM	23	30.30877	35.36741	34.82959	44.56192	33.48344	42.32275	30.97397	48.64908	40.53603	41.55283	42.80877	46.10301	48.06269	46.41619	19.38032	38.56771	46.42339	33.08735	38.41844	39.16121	30.10203	50.8073	37.53198	42.43328	34.91877	35.98364	31.10784	20.62831	26.47629	37.14039	29.18124	24.60613	38.51031	42.5898	45.34207	56.1573	27.60762	40.88922	36.46752	44.42971	27.56251	27.58876	25.02998	24.44276	26.68524	36.91174	24.46832	27.08478	35.66583	34.82875	46.74521	40.6529	38.50471	43.53973	36.852	42.40364	35.1501	25.07972	29.81903	22.9195	33.30508	25.36831	29.71527	19.82676	37.22584	35.10361	43.20948	46.42152	42.81416	34.81122	41.85974	36.77996	19.54237	21.8817	22.81464	26.14598	31.79466	36.21194	32.83916	19.66616	39.59363	38.12838	47.77085	42.13176	28.79656	25.22305	27.65867	28.92469	48.11892	47.51533	48.90639	47.89573	40.37653	38.01959	32.05536	37.53847
10/21/2017 1:00:00 PM	24	31.0052	33.67519	36.12704	42.72098	35.08614	41.65292	33.09868	50.08579	41.6648	41.73477	44.31773	48.24574	50.46764	46.2987	20.81717	37.52466	41.52734	32.42913	36.40494	41.09617	28.51258	50.68233	36.02654	43.82647	34.3728	34.2383	26.70666	19.84196	27.51582	38.16265	28.22247	24.07624	32.60203	43.01924	46.49937	55.37612	27.51167	42.39141	37.8773	45.00636	28.0477	26.73623	24.65669	22.17652	25.95788	37.77797	22.49392	26.57742	36.18845	34.80756	48.06532	40.84163	36.64726	41.46905	38.32283	44.00827	31.62315	24.07749	30.20191	21.74431	31.81787	26.38546	29.17772	19.38827	38.25182	35.78394	44.13282	46.99927	42.78349	33.78123	40.21793	38.21135	18.47328	22.12782	22.87149	25.08421	31.62799	35.19314	29.75568	17.81727	39.5021	38.26964	47.59961	40.72779	27.84082	25.00995	25.42482	30.89758	49.17406	47.77837	47.81596	48.27124	38.74696	35.88908	31.66501	34.65594
10/21/2017 2:00:00 PM	25	30.69512	32.36544	37.61694	41.46856	35.40368	42.50615	30.14147	50.01265	41.82762	42.35729	42.88351	50.47503	50.32646	46.06722	20.32742	38.76934	41.00686	31.80516	36.60298	41.57404	29.96512	52.50732	36.53998	45.44996	33.35993	35.0534	26.06736	19.04765	24.20687	37.11566	26.13381	28.96552	28.01462	42.24614	48.43599	55.22242	30.63073	42.40018	37.57903	45.45086	27.21568	26.6619	24.11334	21.64311	24.45748	38.7163	20.98675	26.22776	37.49358	34.39365	47.7551	41.40059	37.48978	41.79246	38.6448	44.02113	29.64875	23.09537	29.4047	20.45348	29.459	28.53186	27.79613	18.67374	38.26281	36.98145	44.51315	48.30177	45.34794	35.17842	38.55928	37.93297	18.62373	21.35507	22.71172	24.6665	30.87243	34.91462	28.57013	17.13562	39.80368	38.21852	48.87938	41.22541	28.03762	25.03371	21.91879	28.32373	49.93762	47.39107	47.61218	49.23726	39.61801	35.40555	33.1815	36.86098
10/21/2017 3:00:00 PM	26	27.10799	33.70282	37.31135	43.35585	38.28423	41.32972	30.30241	52.89359	43.0582	42.42098	45.46537	48.79704	45.63481	44.79926	20.71805	40.17836	38.50009	33.39143	36.59835	41.50676	32.17057	54.3442	37.27619	41.37883	31.37524	33.19207	27.32538	20.37412	24.11811	37.80421	25.43048	21.70259	28.38252	45.02003	48.97719	57.6528	28.66904	43.22219	37.06745	46.31431	24.91213	27.4234	23.91482	22.29989	23.89617	37.11863	23.18116	26.18362	39.34274	35.41122	44.52607	43.18185	37.89207	42.80477	42.00348	45.39491	29.01443	22.45711	28.02318	20.87975	26.90588	23.48199	27.73652	18.14856	38.91523	36.59365	45.14389	48.51328	44.30786	33.50306	38.44952	39.49284	19.2841	21.80772	22.28911	23.75594	30.44071	38.50167	27.87757	19.52123	42.16913	37.93988	49.23802	44.67998	27.1721	24.54859	22.59588	30.71045	50.46841	47.62641	50.26339	48.6544	41.28392	34.70028	31.93419	35.94027
10/21/2017 4:00:00 PM	27	27.15061	33.42942	37.88821	44.12011	37.28435	41.60658	34.38702	49.62091	41.25359	42.75317	44.15651	49.55792	44.12867	44.63321	20.98205	40.34407	35.92934	31.02502	39.04191	41.10087	37.9318	57.39694	39.54742	42.25748	27.89691	33.16037	27.62462	18.96759	23.76858	35.42268	25.34172	20.35574	30.26415	41.51649	50.18133	60.53141	30.37101	42.27868	37.53585	47.35363	25.13352	24.66699	23.26398	21.53687	23.00943	35.42081	25.41839	24.1916	41.63869	35.43325	45.81593	43.11077	38.48364	43.899	42.74225	46.69361	27.88704	22.51368	27.7466	18.61102	25.05561	22.55719	27.38222	18.26515	39.85059	38.40442	44.65531	48.90231	43.41173	32.99437	39.49353	41.52478	18.12845	22.49586	21.22023	23.84574	29.20162	36.11447	27.26922	17.84255	42.35963	37.86369	48.61696	47.41884	26.69886	24.54541	22.92178	28.469	50.92127	48.56826	48.19373	47.63104	41.93842	33.66075	33.18759	35.9069
10/21/2017 5:00:00 PM	28	25.51406	34.26131	46.02765	44.64253	35.92727	42.09342	32.11338	51.41682	43.69094	43.36911	44.48456	49.79367	48.59216	43.41767	21.20192	41.25704	35.95761	32.16457	39.04351	41.70501	34.82676	56.99796	39.41299	45.95132	26.83915	34.00731	27.44211	19.77205	23.70075	36.86934	25.81731	20.03785	31.13396	42.154	51.85262	61.46227	30.44008	41.52624	34.71506	47.21251	23.83842	23.9908	22.5333	23.8847	23.19988	35.92859	20.72461	23.93354	42.4082	36.04567	47.34555	43.67836	40.72061	44.16197	43.24118	46.59048	26.67585	21.68297	26.78749	17.95998	24.5698	21.6094	25.80847	17.28959	40.4005	38.44033	45.4528	49.97783	45.02694	35.03157	39.35082	40.94524	17.99445	18.47846	20.40776	22.80345	28.58056	32.42996	26.57348	18.50036	44.74607	38.40047	49.25661	47.98443	26.85973	24.97658	22.29609	28.67851	51.62723	50.86006	49.00233	49.25633	43.59134	35.00663	34.72259	36.72683
10/21/2017 6:00:00 PM	29	27.15455	34.48179	42.09183	44.28237	36.73796	44.17344	30.91118	52.05294	43.75062	45.96237	45.00863	49.79575	46.8042	45.74305	21.17229	42.41351	38.32145	31.56078	37.0441	43.38245	38.00985	53.58906	40.3987	47.00356	25.73732	32.04942	27.23951	19.27332	25.65236	35.51358	25.91077	22.32144	34.52752	43.29437	53.16203	61.84544	30.558	42.7486	34.60585	47.24207	24.19395	23.41864	22.16236	24.81246	24.07493	36.08332	20.71971	23.79449	41.36791	36.81822	50.45182	43.41505	40.29924	45.24453	44.77433	45.81489	27.9615	21.33593	25.89536	18.30536	23.82502	22.35695	25.82152	16.96839	42.1178	40.52147	47.74149	51.89462	47.89629	36.08146	42.06275	42.70033	15.93073	19.08543	22.94609	21.62715	29.04212	31.82099	26.5567	17.71289	41.99298	41.64077	48.2014	48.80471	26.47802	26.86284	22.47175	31.12449	51.66494	52.78826	48.7958	51.14501	44.56835	33.92428	34.32015	36.86091
10/21/2017 7:00:00 PM	30	25.94296	36.05658	38.95004	45.44589	37.53164	43.64466	34.20432	56.1877	44.48628	45.07391	48.14669	51.01376	48.32601	47.33484	21.78285	42.19289	39.17856	32.84656	40.78464	42.45628	34.00557	53.54603	41.99962	45.76902	26.84426	32.45974	27.79067	19.10464	23.68638	35.411	27.19013	19.37251	31.51505	45.39077	54.91028	64.44636	32.24566	44.0737	36.28751	52.28918	23.34128	24.62968	24.31518	21.71177	22.64665	34.42964	19.5729	23.15629	44.93251	36.36079	54.6596	44.88271	40.39975	46.13989	48.81314	48.21673	26.10377	20.89599	24.87173	18.10732	23.05033	21.4048	25.01651	16.72732	42.23351	40.3192	47.12865	51.8654	47.68222	37.82486	41.82603	41.95623	16.27141	21.20634	18.88857	20.97977	27.16353	30.85413	27.13494	16.78119	42.52052	40.24225	47.84269	49.5479	25.85302	26.2663	21.77747	31.32502	52.37774	53.86425	51.41523	49.84396	43.31102	34.29135	34.80244	38.77791
10/21/2017 8:00:00 PM	31	27.13134	35.73669	39.18208	46.02744	37.4254	44.70905	37.08098	54.76991	46.72428	45.08296	44.78054	52.70357	48.48626	47.8632	21.14425	41.35894	39.82552	34.06885	40.13656	44.24521	33.6267	54.3705	43.38196	47.6347	28.07693	36.02633	26.25118	18.87323	25.34379	33.49863	26.09527	21.49668	30.43801	46.42407	54.34758	65.97826	31.62343	45.64441	37.11552	49.68943	24.30641	24.92139	21.55152	22.74446	22.75565	34.67354	19.25737	23.45035	46.30236	37.98374	52.57688	45.39221	41.08173	48.08715	46.29186	47.07429	25.27326	20.27782	26.57936	18.40047	23.14199	21.58903	24.43758	16.89738	42.55927	39.79485	50.78775	53.82281	47.41677	37.19579	42.40102	42.05039	15.41156	18.64721	18.48302	21.19011	25.8314	30.99076	25.27616	16.03448	41.85718	41.14445	49.0473	49.3701	25.87526	26.83639	24.05677	31.58792	55.04186	54.2126	54.47081	50.7347	44.00731	35.44368	35.05222	39.42529
10/21/2017 9:00:00 PM	32	29.59245	35.8314	39.61166	45.667	39.73745	44.55757	33.86142	56.32053	46.97378	44.62492	47.48467	53.86287	48.06594	48.62567	21.72704	42.68885	39.78324	33.16858	38.94618	44.68867	34.6703	55.85537	46.60153	49.72867	28.75815	33.70435	26.74748	20.11909	23.60978	33.50637	26.72959	20.10203	31.45971	48.12721	54.36707	67.40647	31.24592	45.43711	38.3276	51.56015	22.75033	24.47288	21.22582	21.37082	22.40156	34.96408	19.72038	22.62371	48.19014	38.28229	53.95798	46.36639	41.78485	48.36884	47.67234	48.89865	24.81923	21.73325	24.41382	17.18653	21.91375	21.04215	25.22781	16.11717	42.60976	41.53625	49.78827	53.52156	49.11686	37.6548	45.25731	42.45503	16.09292	17.79606	17.94319	20.00815	25.87581	32.14903	25.15383	15.7369	43.52074	42.28594	51.43084	49.96263	26.69064	28.15684	23.09378	32.27246	56.38773	54.8767	54.37396	51.72165	43.63119	36.52251	37.10178	39.27387
10/21/2017 10:00:00 PM	33	28.26053	37.90797	40.67833	46.64532	40.00643	47.0298	32.98195	58.58428	48.21611	46.63088	46.43713	54.54292	49.054	49.25709	21.43726	41.72373	39.83636	33.67443	41.77048	45.16509	36.29483	57.48446	46.23881	47.64465	28.05683	34.68909	26.72241	19.12156	24.44781	33.26951	26.81132	19.70394	30.79741	49.35366	54.81419	69.32871	32.72477	45.35685	40.8191	51.05811	24.17489	25.18029	21.48078	23.00916	22.43093	36.0331	18.63388	22.58386	49.00048	39.3455	54.29383	48.12506	44.39248	49.82323	48.54111	49.86047	23.80526	20.55434	24.88782	16.91506	24.32306	20.9985	23.93989	16.37758	45.99974	41.73223	50.45687	54.99192	50.22326	37.91536	45.61996	43.09999	14.27007	18.0591	17.98056	19.84582	26.40577	29.40546	25.77586	15.24584	45.14181	45.38386	50.48975	52.32359	27.5956	29.2345	22.97856	33.0763	58.25721	56.21587	55.79804	53.93443	43.76506	37.18957	37.55733	41.38836
10/21/2017 11:00:00 PM	34	27.26196	38.92891	44.59487	45.14423	40.09367	47.31695	40.3824	58.38438	50.64041	46.15785	45.96893	55.12938	49.56973	50.92568	20.27748	41.44811	39.53946	34.24797	43.77293	45.03302	37.52251	62.08844	49.30206	48.7415	29.75962	34.75416	26.56664	19.57878	24.15603	32.6126	28.36483	20.14851	32.03242	50.2658	56.37268	70.77566	32.9559	47.32808	38.88884	52.44294	24.82655	24.86489	21.51145	22.90175	22.8862	37.68636	19.20424	23.77058	50.08427	40.19486	58.42541	48.65192	44.3111	49.84775	49.17592	51.56306	24.13744	22.13936	23.92815	17.99127	28.775	20.88411	23.11049	17.86444	45.87367	43.0647	51.44038	55.87595	50.61506	40.17276	46.37599	44.95683	14.62367	16.43132	17.36323	20.83541	24.69047	27.92855	23.67637	15.27341	45.1671	43.05793	50.2846	53.13025	26.87583	30.01354	23.61979	33.06297	57.3037	57.73458	55.66355	55.12524	44.50362	38.11588	37.73479	40.60007
10/22/2017 12:00:00 AM	35	27.85395	37.99189	42.90969	45.91042	40.8743	47.59022	38.61343	59.29004	50.48181	48.3515	48.15035	56.53273	50.92203	50.59717	20.87671	43.33403	40.45176	33.94749	41.94117	45.28784	39.21191	58.35814	49.71112	53.05965	27.99907	34.54852	27.50587	18.84056	24.53326	33.83027	29.74331	20.67591	32.56369	49.71375	61.68567	71.87148	33.31738	48.05973	38.84257	53.83352	25.24881	25.08365	21.68725	23.69909	23.99294	35.96079	18.83179	24.40885	49.94495	40.80404	57.00915	49.11542	44.91724	50.55558	49.70532	53.41955	24.30668	20.81724	22.90955	16.93164	21.29994	22.53993	22.59166	17.06385	45.88363	46.73574	53.54684	55.51889	51.50876	40.94855	45.33412	44.32264	13.71215	17.33297	17.62123	18.94618	24.18034	26.57217	22.91936	15.69608	46.49929	45.60338	52.7656	54.42115	28.68797	29.79754	23.34591	33.02975	58.8121	59.13662	55.7289	56.39147	46.37613	36.48783	38.53345	40.75721
10/22/2017 1:00:00 AM	36	29.30517	39.55391	49.4771	46.43154	41.88564	49.73889	34.72625	59.70422	54.18462	48.75794	50.86538	58.04205	53.67691	52.28517	22.52197	45.38972	40.39705	36.87196	42.4676	46.72538	39.50819	61.67973	52.7281	52.41006	29.51488	34.0835	27.45586	19.67286	25.14651	33.28035	27.69445	20.33115	33.9611	51.9315	59.65255	74.45831	34.419	49.09663	40.94821	54.18077	24.7867	25.03627	22.66516	21.61355	23.15	35.92942	18.77563	25.95021	52.98961	40.36998	56.77429	49.21364	47.9613	52.2628	52.05272	56.10481	23.84256	20.35657	22.46325	17.43003	21.034	21.85773	22.02787	15.77075	47.61439	43.41208	53.78716	56.79163	52.76409	40.13559	52.4292	44.459	13.92262	17.74923	16.81428	18.3256	23.91192	25.37011	22.39203	13.59037	46.73208	46.41323	52.33705	55.84895	27.91542	31.83728	23.9908	33.81404	60.49169	60.97032	57.41393	58.82122	45.72185	38.48945	40.10762	42.71994
10/22/2017 2:00:00 AM	37	30.82187	40.37107	44.13538	47.79351	42.83095	51.0481	36.21816	60.49624	55.22305	51.81926	51.38436	58.18198	54.7594	53.68942	22.55651	44.71396	42.06288	35.64925	43.23531	47.60223	41.17995	62.76187	51.1716	53.43591	29.13296	34.13979	29.88306	19.61366	25.42316	34.81992	26.98179	20.81621	33.74282	54.96374	61.21491	74.19927	34.00559	49.95635	41.03766	55.56215	24.97148	24.98702	21.05127	22.26777	25.1595	37.77113	19.18767	25.15328	52.24532	43.09565	58.83814	51.44748	48.48993	53.65205	53.53683	54.23388	23.13467	19.7659	25.83617	16.9485	19.94509	21.47954	21.47056	13.71512	46.98877	45.86248	54.52649	58.11967	53.95537	42.92047	46.99934	45.81448	17.4551	15.89826	18.57365	17.59664	23.27987	25.93522	22.73693	13.42969	49.81121	47.86161	54.91615	57.44936	28.20533	32.4332	23.39695	33.89789	63.44323	62.21845	57.23019	59.84134	47.06012	38.16313	39.23775	43.17895
10/22/2017 3:00:00 AM	38	34.14926	40.98447	45.40085	48.05193	43.75249	51.46531	36.58577	62.38906	55.62196	51.52174	50.70229	59.29521	55.07647	54.75686	27.47693	47.8268	41.65576	35.26829	44.46563	48.83193	40.66755	63.13819	52.28669	54.38771	29.20411	34.32658	27.92986	19.54624	24.62326	34.8776	27.6977	21.92011	34.08951	53.69578	63.24167	75.04717	34.56834	51.07331	40.08469	56.63276	28.36152	26.07054	21.56644	24.24665	25.02197	37.17347	19.17399	24.91725	52.02068	43.73191	61.00202	52.14743	48.23559	54.79125	57.81313	56.58688	23.23213	19.46936	22.02738	17.47071	20.22726	19.48455	21.46096	13.42306	47.66972	46.09314	55.55633	60.10983	53.90784	43.50126	51.24572	46.37758	13.07451	17.92461	16.6264	16.93205	22.54338	25.3621	21.39465	12.85256	50.41915	48.69163	54.99792	57.62143	29.04454	31.84765	24.89086	33.20741	63.69391	63.76547	59.09607	61.74313	47.55789	38.77363	41.43713	43.33672
10/22/2017 4:00:00 AM	39	31.99298	43.27145	46.71012	48.34059	44.94363	52.45703	37.06669	65.42192	55.60614	53.0321	52.64547	61.31762	54.88167	55.23216	24.34198	45.85902	42.6644	38.25769	44.62147	50.09553	41.84101	64.93658	52.39224	55.41784	30.01154	37.93456	28.31012	20.92859	24.11693	34.28458	26.93337	21.18362	35.27126	54.59977	65.34959	77.85312	36.8922	52.2686	44.85978	57.57212	25.81013	25.81986	21.79253	21.73388	22.98153	36.27314	19.16984	25.2551	55.9833	44.43882	62.53668	53.00488	48.34695	56.6552	54.62983	59.0366	23.94182	18.8923	21.45447	16.663	19.90571	20.48857	23.19235	13.28028	49.82468	46.44424	57.58427	59.8041	54.33072	44.7708	47.90631	47.90285	13.47964	18.65143	16.73933	16.84557	22.36648	25.9806	21.04643	14.02312	51.75039	49.17882	55.965	58.90087	30.00636	33.18365	25.52477	35.74147	65.05506	63.17778	62.36171	62.89768	49.10173	41.55511	42.7942	44.95863
10/22/2017 5:00:00 AM	40	32.2934	43.64584	49.24783	49.68509	45.64904	53.8244	38.31752	64.91814	58.08949	54.8874	53.46831	62.83848	56.84046	58.00412	23.41422	47.42789	45.58853	37.34672	46.23204	51.03697	46.01887	65.47165	57.41331	57.05832	29.96898	35.70506	28.6189	21.14874	25.2828	37.66572	27.29167	22.00555	35.9594	55.93391	63.98341	77.28835	36.17263	52.07981	43.64245	59.29985	28.22102	25.65333	21.53142	22.21195	25.57499	38.24693	18.80519	25.84473	59.74538	45.64165	62.09929	54.29039	48.71056	56.65672	56.37275	59.14774	22.49047	17.43548	21.14321	16.57231	21.94808	19.16577	20.90517	15.41584	50.64621	49.00269	57.60245	62.58	55.33233	44.78511	49.40256	48.99129	17.91135	14.60426	16.62674	16.85946	22.53771	24.76563	20.60593	15.47255	53.29789	51.31617	57.2525	61.2739	30.06473	34.43447	25.90013	34.96021	67.9407	65.76047	61.63199	64.51653	49.20777	40.44478	42.77589	45.22678
10/22/2017 6:00:00 AM	41	33.09516	44.72771	47.96634	49.8054	46.82582	54.54278	37.6282	66.42104	58.73668	57.27674	54.15133	63.89215	58.19919	57.72552	24.10036	49.02424	46.78244	39.03238	48.73218	52.6968	43.45152	69.4887	57.69431	58.33403	30.72164	36.27286	31.38283	21.64898	25.16585	38.51072	27.53102	22.75738	37.64707	57.48557	65.90759	79.59487	37.57653	52.76843	44.14809	62.40861	26.48182	26.12545	21.73899	22.71607	26.00229	38.24796	18.76982	26.38774	58.05869	45.95926	64.59197	56.10231	48.5188	59.62969	59.12888	60.13325	23.48917	17.59595	20.84321	16.86533	19.50113	19.3893	20.78242	13.25258	52.00251	48.09993	60.12261	61.68794	56.48624	45.52988	52.14363	49.72011	12.32641	19.935	16.70148	16.81028	22.90064	25.07653	20.97563	11.87942	52.69258	52.96211	58.91944	61.41302	30.48049	35.01423	25.10237	33.75836	68.36041	68.79808	63.50886	65.35995	51.50863	43.11457	43.98804	44.72584
10/22/2017 7:00:00 AM	42	33.11609	46.02467	48.70075	50.17138	47.40488	55.13145	38.43128	68.76914	59.78456	56.83072	54.70947	65.17601	57.7562	57.94464	23.67478	47.9807	43.29361	37.89933	46.49633	54.79132	43.72458	68.6095	57.54608	60.38455	31.08228	37.6702	29.98218	22.48791	25.88728	37.91052	28.79477	23.13294	38.26908	58.36414	64.86717	79.59444	37.7819	56.70328	45.53051	62.18764	25.76136	26.09189	21.98559	23.1748	26.55753	39.54824	18.5733	25.31375	61.164	48.37603	66.28758	56.99415	51.08843	59.6417	60.96638	62.88503	22.86873	16.8386	20.03005	17.11842	19.35151	18.00805	20.37412	13.13315	53.5224	49.16915	59.50431	62.92185	57.0794	46.65722	51.18161	49.67424	15.64552	17.20656	16.00029	16.84198	21.72096	24.17986	20.32549	13.20264	53.69813	54.52034	60.74595	62.47134	30.32452	34.79713	30.99939	35.98406	69.22254	68.45844	65.37867	68.38542	50.30365	42.28296	43.97015	46.71302
10/22/2017 8:00:00 AM	43	33.90231	47.62586	50.01962	50.05104	47.82239	56.70107	39.98286	70.61139	64.3223	56.9668	56.08456	67.60671	57.58497	59.72777	24.09614	48.74503	46.64926	40.02597	49.66519	56.07365	45.20647	69.62292	59.87885	62.06806	31.93054	36.99401	31.18472	23.07672	25.85965	37.02897	28.48979	24.08129	39.02728	58.46471	67.7504	80.18629	39.07521	57.16021	45.58321	66.8585	26.94519	26.19695	21.95485	25.0574	27.38029	38.62877	19.9531	25.89378	62.38195	48.33672	67.14654	59.00089	52.61149	61.00395	62.13446	65.90103	22.63739	17.29816	20.18616	15.32942	19.33231	18.07561	19.80175	12.89166	52.31142	48.91137	60.75563	63.24774	57.39438	45.93964	53.87068	49.631	11.71053	14.80693	15.87872	16.53584	20.74927	27.98754	19.83311	11.84627	56.05452	54.05007	61.69028	63.73881	31.27998	35.92154	26.52969	37.4607	70.81019	69.54658	66.44369	67.90396	51.55684	43.84823	44.51212	47.76304
10/22/2017 9:00:00 AM	44	35.04601	46.61065	49.32796	51.48016	49.85385	58.73232	44.08094	70.69	63.52943	58.84381	56.82631	69.37541	62.00397	61.06459	23.93623	48.56729	49.09973	40.90448	49.95904	57.20525	48.65668	71.00609	61.40742	62.74977	32.8489	38.13937	32.7207	22.82977	26.12912	41.32301	28.32808	20.97853	39.08136	60.10741	70.3143	80.95789	39.45527	58.07402	49.05041	66.14508	28.74903	26.38256	22.6986	23.52826	26.37116	37.74833	19.2401	27.23496	62.51167	51.72276	68.85369	58.42508	54.99682	61.44645	64.02762	65.09146	23.17087	16.93012	21.13996	16.20365	18.75014	16.43644	19.27802	12.77775	54.16949	51.63848	61.49778	64.15154	57.17955	47.20242	52.40323	51.51677	12.37152	14.32022	15.65021	16.74742	20.4767	26.86312	19.44484	11.6362	57.02724	54.952	63.24934	65.64428	31.54475	36.55352	27.20069	38.601	71.81802	71.51608	66.76034	68.59672	51.13126	44.39275	46.11987	48.61917
10/22/2017 10:00:00 AM	45	35.06562	48.10027	50.71915	52.46658	50.54874	58.70564	46.65203	72.06897	63.96552	62.0624	59.42523	69.06451	63.78668	63.34674	26.33393	48.87586	49.48442	39.74828	48.3859	57.86617	49.56931	72.17397	62.97289	68.92484	35.12966	38.21833	33.46334	22.38679	26.76517	39.57711	31.14832	23.14068	41.3923	62.29471	68.15478	83.32878	40.09615	59.5696	50.67867	66.7334	33.10974	29.80679	23.236	25.94973	27.79018	38.76292	19.52096	28.13847	66.71143	50.09222	69.55225	59.5919	54.68688	63.70669	63.19091	67.15842	22.81009	17.15787	19.8624	15.54418	18.79469	17.85913	19.40008	13.49	53.60715	49.94011	63.09419	65.74774	58.18752	48.92387	53.13944	51.74727	12.83232	13.61537	15.3556	16.54793	23.20775	23.55058	19.32202	14.74352	58.26129	56.94359	63.44834	66.51988	31.65707	37.53433	27.23502	40.66016	74.08081	72.43534	68.2711	70.96223	51.62806	45.0103	44.78731	50.54253
10/22/2017 11:00:00 AM	46	35.98661	48.65862	50.89122	53.94825	51.06751	59.36539	42.75296	73.29977	65.73973	63.24361	60.10464	69.98308	64.03619	63.40731	24.81578	52.90624	48.95985	42.75834	50.76606	59.53698	48.96731	75.2674	67.72505	67.13356	33.63713	41.05687	33.78261	22.95632	26.07917	40.49244	30.08013	23.2778	41.65748	63.29894	70.34124	83.75774	41.89006	60.85406	50.39229	70.46288	29.86833	30.07094	23.52343	24.32568	25.92852	38.94604	19.22248	27.40924	67.33311	52.13162	72.24781	59.82759	56.93488	64.05015	64.77219	67.91287	23.51251	15.2886	21.94007	15.16143	18.74973	16.81836	19.79236	13.75795	55.6634	52.15732	64.39303	66.7394	59.45471	49.76894	54.28561	52.66502	11.7432	15.82995	15.42164	16.17567	22.32863	26.57321	19.04634	11.5203	58.60978	57.81465	65.90227	68.8195	32.58696	38.2177	27.82645	40.70485	77.1321	74.97873	69.49969	72.52839	52.30397	44.63936	47.17839	51.93696
10/22/2017 12:00:00 PM	47	35.71176	49.09566	51.42739	53.90397	51.18466	60.77801	44.61919	74.8231	66.75737	64.30047	61.58142	71.0456	65.5593	64.67396	26.35182	53.16396	50.34676	41.1562	50.27008	61.27266	49.73799	74.93997	68.87234	67.16885	34.18476	40.41425	34.05131	23.96061	26.78865	41.27818	29.96173	26.02785	40.78677	63.97173	71.36556	84.98619	41.98297	62.76781	54.35538	71.55456	30.32597	28.23483	23.6419	24.26731	28.05813	38.69667	19.76549	27.27682	68.70635	54.50997	72.35405	62.8556	57.38519	65.34552	66.62467	71.0912	22.9128	15.94917	19.78531	16.58108	18.35785	16.38118	19.54216	14.09883	55.94434	51.55553	64.93534	67.07262	60.14147	49.00171	57.55527	52.70807	12.69424	13.00398	16.55698	16.81822	20.2093	23.05861	18.76768	13.45042	63.08259	57.07781	68.85756	70.67493	33.81493	40.4231	28.15602	41.22831	76.87839	75.96816	72.50519	73.65585	54.31883	52.19752	48.64176	51.71972
10/22/2017 1:00:00 PM	48	38.90439	50.18624	53.58553	54.78766	52.66544	60.83997	52.54545	76.1763	70.18008	65.50053	63.59818	72.61846	66.82388	66.25939	26.21325	53.95391	51.17326	42.80097	53.46555	63.07208	51.18203	76.84827	70.03889	67.52128	33.76568	44.6598	34.15326	23.81845	28.2139	42.33366	30.62245	23.6256	42.89366	66.01624	72.02489	87.39639	42.36469	63.86681	53.63644	71.33144	30.00574	32.78446	23.62746	25.05533	28.28934	39.04875	19.48124	27.79662	68.87538	55.05539	75.26305	64.10215	58.91827	68.63583	66.61079	70.99229	21.67122	16.28717	20.02943	15.44464	18.62076	15.9174	19.28424	13.81507	54.99116	52.1723	64.66968	67.70592	60.89627	49.73752	56.76655	52.51576	11.50807	14.78884	15.47421	16.55193	20.43249	25.58797	18.66939	11.53073	61.03767	57.36303	68.79173	72.36406	35.33599	39.26192	28.12086	39.94923	80.04829	77.81201	72.9296	73.69605	54.02886	49.62263	51.93027	53.72341
10/22/2017 2:00:00 PM	49	37.45075	51.02377	53.77493	54.72971	55.33957	63.28795	45.58887	77.81382	70.08531	67.69321	65.08013	73.66959	67.94637	67.15808	29.01	54.71299	56.43077	43.23394	52.60645	64.04433	51.52693	77.66633	70.60131	70.09332	33.64335	42.62185	35.06521	23.73826	28.77431	44.15576	30.88265	23.43342	42.71517	67.30611	73.16596	87.75572	44.7887	65.27603	56.02695	74.66996	32.37304	29.78262	24.10174	23.80782	28.60177	40.25966	19.79339	29.59473	71.79356	56.17222	74.21413	64.0165	61.11461	69.08446	68.93076	74.17986	26.5078	15.52374	23.94507	15.25006	18.67326	16.38435	19.04675	14.16107	55.86456	52.59602	64.67431	68.59983	61.44079	49.58651	56.67026	54.33031	11.53418	14.11728	15.44526	17.23392	20.67287	22.76885	18.3602	11.38705	62.80504	59.83159	67.29491	74.14325	34.7639	41.01024	30.8819	42.07311	84.44753	78.48497	74.25452	75.22381	57.77624	49.17945	53.00578	56.34174
10/22/2017 3:00:00 PM	50	37.1797	50.71086	53.85437	57.18419	54.84395	64.38129	49.35704	77.043	70.96561	68.32138	66.03172	74.9978	69.3015	69.49492	27.39515	58.56412	55.72868	43.74261	51.66003	65.84888	53.76996	79.57207	70.97163	71.13534	33.95454	42.39777	34.82758	23.51072	28.54691	44.98846	31.41399	24.8068	44.37929	68.28194	75.70623	88.23048	46.24213	66.42953	54.89438	72.86596	30.93335	30.38966	24.55985	24.85826	29.43033	41.90298	20.21952	30.03889	72.2561	56.61382	78.41257	65.92596	62.07636	70.05803	71.55229	74.87525	21.37641	16.88378	19.63694	14.79512	18.42783	18.66338	18.81293	13.77549	55.92921	54.06105	64.97997	70.14333	62.61218	52.5183	57.72768	55.84286	11.01383	15.54481	15.38158	16.1229	19.43116	25.69345	18.6258	11.09437	65.8687	59.43773	69.67099	75.1012	35.10292	40.40479	28.90066	40.78139	85.1394	80.41702	73.43757	76.5145	57.82984	49.93942	53.65958	54.38087
10/22/2017 4:00:00 PM	51	37.84758	51.54475	57.11227	57.98519	56.75605	65.29939	46.86194	79.29563	72.1587	69.23097	68.9028	75.78568	68.71339	70.39602	28.67112	57.54856	52.76035	44.84078	52.9032	66.15764	57.86182	79.91421	72.81339	71.70016	35.51931	43.43087	35.59171	25.01727	29.0817	44.69345	30.92155	24.62934	45.27464	69.48753	76.22368	90.0784	47.1837	67.21065	57.79509	75.81482	31.03635	30.13919	25.81254	25.00656	29.09704	40.99297	19.7648	28.99618	74.14926	57.41462	78.98534	67.17417	62.72422	71.48569	72.35522	76.87093	22.50518	17.96523	19.64329	14.95524	19.01373	17.62786	18.0379	12.11249	56.59822	54.80203	67.09376	70.23632	62.12576	52.28049	58.50955	54.69772	12.48494	14.25964	15.09968	15.57278	19.83166	22.20815	17.9423	11.80579	66.21325	60.13464	70.99953	76.87929	34.60827	40.6949	33.78627	44.75858	85.91933	81.84757	75.23624	78.00294	57.90625	49.60875	57.20609	58.38652
10/22/2017 5:00:00 PM	52	39.18871	53.16002	58.99066	57.51927	59.55446	66.75439	47.95611	79.17883	73.02657	70.73628	68.33189	77.13493	72.47679	71.96894	29.16135	59.97713	54.12819	45.49155	53.68472	66.54205	57.33816	80.30587	73.182	72.90009	36.81228	47.30534	35.36879	24.87539	29.66464	43.52813	32.61356	24.58651	44.4476	69.81487	76.12366	90.88583	47.33595	69.54486	58.45388	76.38691	30.76792	31.51421	24.73054	23.31855	29.68681	42.05957	20.22899	29.49361	76.20026	58.30445	80.9364	67.43438	65.84895	72.78998	72.13612	77.10952	22.51223	16.82147	19.6759	16.67841	19.80596	17.16443	18.69218	13.32815	57.72409	55.64247	68.38792	71.86886	62.53696	52.45738	59.0118	55.51593	10.75196	18.05924	15.31402	15.59682	19.51067	25.20985	17.74626	12.49648	68.83283	62.06406	74.40036	77.91818	36.96881	41.51926	30.1597	44.05642	87.99362	82.88896	76.06777	78.72948	60.12441	51.64429	56.24773	58.21286
10/22/2017 6:00:00 PM	53	39.57249	54.33134	60.26193	58.99584	58.70407	67.47355	48.63216	81.60063	74.20451	70.59226	67.95743	77.40198	74.86787	72.60091	28.58194	61.46821	54.06216	47.22141	55.11363	69.08578	58.80299	81.83452	75.36003	73.80562	36.77857	43.26433	34.99979	24.92602	30.57761	43.95094	33.28926	25.05423	48.41588	71.036	76.97371	92.25533	51.66991	71.05569	59.35021	77.76526	32.42209	32.0986	24.62678	24.11728	30.51586	43.99488	19.58423	30.11135	79.62567	58.81493	79.05904	69.06664	69.47523	74.9165	73.24097	78.96925	22.92827	16.04243	20.04255	14.50245	18.78992	15.93612	18.65337	12.18584	58.19545	56.04603	68.65502	72.72933	63.45878	54.14048	61.74735	56.6092	12.55761	13.05081	14.93258	15.51199	19.65137	21.88854	17.89235	11.08947	68.80278	65.04628	74.28036	79.9529	38.14676	43.51563	30.75058	45.73552	88.77272	84.45962	76.44583	81.55456	59.82883	52.4417	59.06768	58.25348
10/22/2017 7:00:00 PM	54	41.23619	54.78283	60.81144	59.80265	61.5194	68.30032	51.8728	83.62207	75.89785	71.91797	69.43716	77.1875	72.96681	74.31738	29.60924	62.10144	55.88929	47.20988	56.84772	69.72916	60.66299	83.09703	76.8493	77.1569	37.57294	44.45672	36.5453	25.1776	29.41424	43.91523	33.43412	25.21193	48.75007	71.53404	77.44274	92.71317	52.79931	71.84724	62.24048	78.95087	32.33643	33.49214	24.42556	23.58353	30.40057	42.86423	20.0956	31.38222	80.21877	60.16356	81.6838	69.87553	69.31635	77.32144	74.82468	82.8199	23.13882	15.12821	20.66354	14.30413	19.64896	16.00174	18.59879	13.62843	58.21024	57.40136	67.74487	71.94574	63.97332	53.85127	60.79403	56.82948	10.9536	13.12417	14.42156	15.66251	18.75007	21.98324	17.44136	11.46545	71.02309	66.3311	75.6105	81.10094	37.68858	44.01801	31.75744	46.7307	88.9631	87.3298	76.54068	82.07974	60.83775	53.36761	60.03599	59.98764
10/22/2017 8:00:00 PM	55	42.66737	54.02499	61.86243	59.92215	63.9926	68.37899	50.7845	84.81668	78.20934	73.59561	73.28008	79.03176	77.38181	75.71929	30.96872	62.19759	58.6707	48.723	59.81467	69.96249	59.51468	83.83144	76.98477	76.5723	37.28102	45.29585	37.11014	26.90926	31.1095	45.36389	34.01725	24.99745	48.96228	73.64604	79.8575	94.33466	51.41226	73.25182	66.13506	80.2904	32.09846	32.68491	25.20536	26.01307	31.11889	43.80416	19.04061	33.49697	82.22142	61.8518	83.0658	70.7729	71.37752	79.53595	76.63911	84.59853	23.34521	17.61805	20.8439	15.08054	19.48981	16.88619	19.09538	12.93304	59.15554	56.98669	69.76038	72.39708	65.26574	54.93016	62.09452	57.46588	11.23225	14.49823	14.47855	15.24391	18.93547	22.51085	17.47133	11.26202	70.22381	65.56883	79.0817	81.47595	38.964	44.51468	32.36067	46.5844	91.0454	86.41364	78.55383	82.76974	61.52492	55.30463	61.17782	60.93328
10/22/2017 9:00:00 PM	56	43.4031	54.91932	63.73052	61.674	65.79556	70.16827	54.6884	85.29089	78.9651	75.15708	75.47489	80.31244	79.17682	77.66385	30.86642	63.44193	59.3866	48.16355	57.76083	71.49031	61.41571	83.28664	78.83324	79.31911	38.12135	44.93507	38.40193	25.45196	30.73159	48.05386	35.00041	26.6228	51.48735	74.62637	80.13035	95.02577	50.73835	75.00172	64.19707	81.44694	34.7411	32.46208	25.59965	24.68542	32.25298	45.38973	19.91442	31.69354	80.94096	62.14343	84.55308	72.56009	71.60305	81.67026	76.72318	82.81326	23.70524	14.81066	22.45289	14.92339	19.25971	17.26597	18.83918	12.33698	61.27846	58.40261	69.22041	72.72636	65.53685	55.27389	62.42927	58.91814	10.87043	16.48949	14.4849	15.15335	18.71214	25.13415	16.89807	11.12228	69.87809	67.58607	78.11036	83.21791	40.73856	45.43698	31.83777	47.93414	91.02253	87.80884	78.17743	83.87337	63.66621	54.47861	60.84245	61.52168
10/22/2017 10:00:00 PM	57	46.60167	55.67681	66.0818	61.12332	65.14023	71.4151	50.9308	86.83383	81.54834	76.62155	73.91517	80.97051	82.32938	77.9932	32.66233	63.62828	59.56067	49.79436	58.92705	72.7102	65.3489	84.2946	80.96251	79.89397	38.27704	46.49674	37.22467	25.35305	29.51771	48.03037	35.51551	25.99256	53.71008	75.80737	81.49266	94.9808	52.24137	76.73119	64.72272	83.87572	35.00428	32.50836	25.87478	24.62222	32.00155	45.03868	19.70035	30.85909	82.34306	64.40886	86.50179	73.024	72.42664	81.5694	79.69662	85.04636	23.22634	15.67059	22.47928	14.77771	19.66491	16.14197	19.12287	11.86374	62.10261	57.75214	69.43676	72.91777	66.03663	56.80502	63.1719	59.45182	10.55399	15.37025	14.68474	15.17248	18.39384	21.75944	18.31724	10.60697	72.06481	67.6595	80.97245	84.75562	38.75974	46.31845	33.66849	48.75587	94.00558	89.68951	78.99038	85.92942	65.67709	55.4548	63.32858	62.30382
10/22/2017 11:00:00 PM	58	44.63611	57.716	65.97723	63.33575	64.75719	72.05737	55.70326	88.00508	80.67551	77.31232	78.13786	81.66653	81.44978	79.03404	32.27764	65.82745	61.76276	49.91856	60.45708	73.83808	65.52656	86.17085	83.46478	82.37601	40.11889	48.01987	40.41433	25.64462	29.31	47.79247	37.01758	26.69015	55.10285	75.71632	81.48907	96.672	52.92931	76.76006	74.37314	83.61468	34.38329	33.89278	25.84259	24.47613	33.77431	47.61757	19.82959	33.13239	85.1863	66.62813	85.60835	73.77016	74.95544	83.86308	81.21789	87.44315	23.05157	14.94343	20.5991	15.40209	19.13013	16.97461	19.73206	12.63415	63.36428	58.29113	69.62347	74.29873	67.51907	56.04346	67.07069	59.35187	10.12337	15.20274	14.10851	16.92183	20.05678	22.15186	16.766	10.60635	73.70206	69.87801	79.37369	86.24379	41.97979	48.75567	33.37934	50.51966	94.85929	89.28376	79.83588	87.63954	67.39721	58.12383	65.70085	64.94903
10/23/2017 12:00:00 AM	59	45.50474	58.46265	69.22006	64.1869	64.94724	73.97616	54.72791	88.75746	80.32673	78.3008	80.15909	83.92214	82.02779	79.51433	33.12328	66.44355	62.72242	50.40299	62.93511	76.44528	67.61073	88.49677	84.64288	81.95603	40.12779	47.98125	39.30426	26.65361	29.80769	46.68401	37.46982	25.55129	53.6189	76.6952	82.33346	97.07967	56.07745	80.09084	73.2756	84.16743	34.30897	34.41438	25.18858	26.99015	31.66162	45.66133	19.86185	34.05815	88.60771	67.739	86.8681	75.58721	78.32754	86.04768	81.84827	89.09234	23.44427	17.48218	20.0315	15.36085	19.23692	17.30693	19.58133	14.08619	65.08054	59.26698	69.58085	74.25937	67.30846	55.47338	64.48075	59.53367	10.14451	14.87774	14.2832	15.00297	18.51631	21.1374	16.79017	11.59904	75.50896	70.11301	78.86572	87.44985	42.02468	51.10488	35.87339	54.00994	93.98113	90.4559	82.73196	88.12404	66.66598	61.2835	65.92361	66.67323
10/23/2017 1:00:00 AM	60	45.90565	59.61753	66.54537	64.24134	67.64706	76.50358	56.06329	88.72251	82.95203	79.7916	78.38583	83.81425	84.58595	81.87756	35.11108	69.96215	64.14919	50.8267	62.7062	75.89149	69.03529	89.18104	84.58126	82.96233	41.05818	50.11764	39.4543	27.15469	29.94384	48.01144	38.05406	28.07872	57.92813	77.60645	85.69601	97.24677	55.822	81.96584	71.94	86.59752	34.88388	33.76851	25.72475	25.4454	32.61785	45.99256	20.29123	33.49373	89.69855	69.48546	88.35226	74.65518	78.46769	86.34519	84.47226	88.61068	23.69143	16.64187	19.39503	15.87927	18.8476	18.09426	19.79146	13.38963	62.52915	59.96366	70.32742	74.81211	67.59015	58.5315	66.51608	60.27975	9.811008	15.84991	15.53776	14.93279	18.10545	20.63674	17.83253	12.4752	76.07102	73.51494	81.95465	87.5496	43.5559	50.46461	35.45819	51.98911	94.15922	92.15456	83.67989	88.98934	68.84747	60.95222	67.91695	67.50858
10/23/2017 2:00:00 AM	61	46.04892	59.74	65.23148	64.90578	68.88934	77.63519	56.36798	89.30688	86.17651	80.85834	79.56828	85.69449	86.09866	81.86271	35.41971	68.15913	63.03071	52.16587	64.16156	76.69679	71.37426	90.58818	86.57542	84.10657	43.88567	49.16563	40.95125	27.47272	30.91712	49.27691	38.81252	25.97108	57.03809	79.41507	85.82152	96.76759	58.25769	84.0592	75.22215	86.53638	35.31464	34.74497	25.62721	27.28773	32.75317	46.92729	19.31774	35.63923	88.48399	69.83305	88.68852	75.78705	80.20406	87.8556	84.24873	90.92425	22.42367	17.47092	19.96705	15.99967	18.72679	19.43613	19.006	12.32179	65.66885	60.27886	70.23278	75.65933	67.88966	60.2982	67.80068	60.65961	9.988533	16.91444	13.93796	14.94888	18.07215	20.86594	16.89117	10.95953	77.54304	74.7963	83.68555	88.12563	43.50057	54.22635	36.14618	54.4869	94.86455	92.35418	83.80285	90.66286	69.94212	61.5232	67.2257	68.89285
10/23/2017 3:00:00 AM	62	47.79841	61.34989	68.4489	65.94247	70.16447	78.9629	61.66142	91.40653	87.84573	81.99651	81.54302	85.38385	87.95335	84.19389	39.05331	69.69765	65.96112	53.47204	65.46011	77.58642	74.80507	90.2035	87.14654	86.36639	41.03366	50.23169	40.25026	27.6041	32.34734	49.60468	39.61587	26.53763	56.92238	79.50182	88.37499	97.88178	59.25004	85.33598	76.73174	86.95168	37.05439	34.86434	26.20559	27.05957	33.63844	47.58199	20.91892	38.77714	87.59898	71.45516	89.63783	77.63484	79.92471	87.79165	86.00526	90.97826	22.20422	15.70865	19.74207	17.49896	19.16991	19.26337	18.8695	12.77327	65.80405	61.19529	72.09908	75.78408	68.25556	59.3089	67.22135	61.07579	9.576358	16.91485	13.91143	16.139	17.41856	21.07441	16.64947	11.19861	78.06788	75.42448	85.53672	87.84946	45.21558	53.10904	37.96758	56.39244	95.40424	94.0806	85.20439	91.85255	71.14349	63.04923	69.37971	72.14806
10/23/2017 4:00:00 AM	63	47.58834	61.77256	68.14663	67.36924	70.08013	80.51766	58.83482	91.95409	87.0175	83.76561	82.8728	86.88626	87.40302	84.53844	35.41674	70.44063	66.52713	54.25336	67.05508	78.34937	74.85896	91.49328	89.20783	87.25153	43.19456	48.47639	42.49026	28.4478	33.78378	50.33648	40.13947	26.38021	60.65401	80.92548	88.18137	98.43564	61.22984	85.91885	78.8331	88.6363	36.871	34.77495	26.01735	26.24267	32.63366	47.06586	19.5135	36.96597	88.44897	73.72313	91.01349	78.15395	82.60777	88.86342	87.74169	92.07919	21.96259	16.75902	19.96028	16.39257	18.7223	16.61942	18.70946	11.8433	65.32908	62.4303	72.51479	76.20973	69.7056	60.63688	66.9547	61.40231	9.589067	14.33936	13.78095	15.44644	17.70771	23.51597	16.44694	11.14887	76.56589	76.06592	86.28392	89.37534	45.66659	54.0395	39.14284	57.38982	96.01107	92.85368	86.17816	91.79549	73.70676	64.29605	70.33799	69.66283
10/23/2017 5:00:00 AM	64	48.10241	61.95257	69.50756	67.79448	74.49333	82.11214	62.09916	91.66964	89.6618	84.96471	83.87254	87.09902	89.31194	86.69851	38.01973	71.90559	66.88032	56.47015	70.07964	77.78812	78.66193	91.44542	89.33874	88.19346	41.83936	50.73228	40.91526	27.62282	35.89848	52.41766	40.1309	27.47092	59.92533	82.57681	90.42855	97.78322	63.36443	87.99804	78.8722	90.03143	39.7027	34.7355	28.94279	27.65688	34.73295	50.08911	19.34474	34.88789	89.65724	75.99449	92.58365	77.6946	83.98257	90.20944	88.62145	93.55776	22.24842	16.47346	20.29337	16.76192	19.27892	17.18184	18.58767	12.12084	66.25967	61.12497	72.14384	76.33593	70.42635	62.56404	69.39835	61.94366	10.12399	15.90607	13.65992	15.12005	17.99327	19.88858	16.58833	10.00587	79.56441	79.02148	88.60812	89.48553	45.31292	54.13219	39.06948	58.10559	96.68242	94.89162	86.13651	92.89864	73.33554	63.11692	72.6097	70.98952
10/23/2017 6:00:00 AM	65	50.08676	62.57633	70.09995	67.85699	75.02687	82.84863	61.92439	92.25284	90.77096	85.76364	82.72511	88.50603	90.06017	86.72767	37.70992	72.04086	68.32877	56.55462	69.39855	78.98176	78.17964	92.12685	90.99007	88.81991	41.07593	50.54743	41.2125	27.65094	34.16411	52.83232	42.66427	27.84752	60.66866	82.82383	91.3789	98.09509	64.8653	89.32147	81.64643	90.96002	40.09332	35.48367	26.13637	27.62516	34.30613	48.36139	18.94894	35.16129	90.54688	76.02564	93.09032	80.09595	86.02551	91.29414	89.15085	94.66242	22.85222	18.5798	20.07301	16.93406	18.89167	15.99456	18.13156	11.94677	66.91507	61.46863	72.36048	77.11926	70.67066	64.31042	69.61953	63.97913	10.14858	13.6651	14.04074	14.68674	18.60791	23.13674	16.55635	10.08738	80.32867	78.94908	89.20169	89.17937	47.34189	54.90917	41.63738	59.57519	96.90311	95.24067	86.09037	94.33252	74.21218	65.84522	73.28643	70.927
10/23/2017 7:00:00 AM	66	49.28631	63.64432	74.07121	68.67112	76.03014	84.04047	62.68526	93.83801	91.81483	87.40924	85.68648	88.56011	91.04015	87.52881	37.86631	75.43705	71.02654	57.74115	73.15028	81.61335	77.3222	93.30944	91.26865	90.70271	41.7075	50.96189	45.41916	28.55383	35.33599	51.27308	41.59068	27.87163	63.58491	84.14574	90.86173	98.71304	65.68759	89.82324	81.42028	90.47842	38.74648	35.40444	26.92826	26.39168	32.98851	48.0151	18.90141	35.70865	91.5337	77.11981	93.24541	80.3056	87.75185	91.67468	90.5055	96.00927	21.38076	16.59262	19.46611	16.97482	19.04205	15.98108	18.81542	11.59144	66.45792	62.71587	72.24442	77.68603	70.55814	64.03742	71.93752	63.7842	10.31989	14.79961	13.47156	14.71527	18.11719	21.45523	16.63759	10.76177	82.07491	80.39699	88.53663	91.07545	48.44434	55.79424	41.39091	61.21837	97.51568	96.29442	89.05863	93.9772	76.50503	70.20785	74.85674	74.04793
10/23/2017 8:00:00 AM	67	52.88206	62.86922	73.6113	69.87422	78.7795	84.47669	64.57401	94.32561	92.96129	87.25844	85.81247	89.52808	92.53413	89.0089	39.25605	75.27347	71.49654	58.53973	70.06831	81.58516	77.99403	93.54471	92.13065	91.00471	42.78702	56.09789	44.68971	29.05117	35.06431	52.01785	41.09092	27.82134	65.42793	85.00436	92.77789	98.28602	67.20139	90.14444	82.48336	91.82734	39.0216	35.66452	28.922	28.37975	36.44258	47.8134	19.04668	36.48499	94.00192	78.52626	93.96449	80.41252	88.49538	93.0305	92.56936	96.25001	21.46193	17.18819	23.32228	16.55069	18.99778	16.16303	18.75705	13.09813	67.15456	63.09156	74.07908	79.75657	70.89308	64.38951	71.13065	64.2001	9.71382	12.69597	13.37402	14.51447	16.88896	21.10238	16.43692	10.2962	84.22884	82.27737	90.66872	91.91113	51.32405	58.62525	41.0874	63.11008	97.20409	96.36288	89.14629	95.03316	78.51218	67.64769	77.71075	74.15051
10/23/2017 9:00:00 AM	68	49.16909	64.97921	75.08179	69.63321	80.29117	85.21683	65.64938	92.9414	93.34534	87.7953	86.24848	90.36977	94.56102	90.33454	40.0411	76.07082	73.06891	59.59418	72.91488	82.57653	79.70538	94.89992	93.54789	91.36536	41.81926	53.07734	43.1766	29.79133	36.40252	54.2823	42.0863	30.11474	66.0445	86.14639	93.69032	97.95051	69.92305	90.73864	83.74468	90.54163	41.0579	37.01764	27.53606	29.65276	36.35375	50.80384	19.76479	36.09755	91.80704	79.63763	94.50397	81.66051	87.12312	93.72444	93.08315	97.20857	22.33132	17.001	19.67383	16.55248	18.52882	17.52031	18.10483	11.44984	66.91037	62.97566	75.09554	78.76886	70.83644	67.29657	70.7988	64.15113	8.99453	13.56315	13.19145	14.7373	16.80061	21.27825	16.6427	9.86551	82.71546	82.18612	91.39617	91.51284	50.59889	57.39432	42.85422	62.72609	98.7366	96.53688	87.69127	96.1926	79.5696	69.07729	78.07961	76.04836
