# Supplementary material for: Neuroblastoma signalling models unveil combination therapies targeting feedback-mediated resistance
Source: PLoS Comput Biol. 2021 Nov 4;17(11):e1009515. doi: 10.1371/journal.pcbi.1009515 (PMC8604339; doi:10.1371/journal.pcbi.1009515)
Supplement: S2 File — (ZIP) [file pcbi.1009515.s023.zip › drug_sensitivity/test_drug_resistance_201017/RTG_test_IMR32.txt]

Label: 
Metric: IMR32_100818 Confluence (Percent)
Cell Type: 
Passage: 1
Notes: 
Analysis Job: RealTimeGlow_test_IMR32

Date Time	Elapsed	C3, Image 1	D3, Image 1	E3, Image 1	F3, Image 1	C4, Image 1	D4, Image 1	E4, Image 1	F4, Image 1	C5, Image 1	D5, Image 1	E5, Image 1	F5, Image 1	C6, Image 1	D6, Image 1	E6, Image 1	F6, Image 1
12/20/2019 1:56:00 PM	0	39,13337	62,14329	59,44069	65,56138	50,07751	39,93341	42,48715	48,93824	54,64385	39,43171	45,95353	35,28115	0	0	24,72522	44,03549
12/20/2019 2:56:00 PM	1	43,82923	65,6009	65,13643	67,73369	53,11271	45,25027	45,47076	50,78698	60,48388	42,9836	47,24165	38,13032	0	0	26,76448	47,8163
12/20/2019 3:56:00 PM	2	45,79197	67,01232	67,11083	68,3307	55,55337	46,24841	45,73607	55,39967	64,77433	44,90758	48,1831	40,02501	0	0	28,73618	50,14037
12/20/2019 4:56:00 PM	3	48,0285	67,43776	69,81619	68,90632	57,51928	47,59837	50,08282	55,21634	64,68281	45,49817	50,07494	40,50364	0	0	29,45789	50,81751
12/20/2019 5:56:00 PM	4	49,24666	69,93804	71,48783	72,022	55,59012	45,40955	51,65203	56,63227	65,60179	47,00507	51,73249	43,00246	0	0	30,82629	51,2708
12/20/2019 6:56:00 PM	5	50,73994	72,47072	72,35217	72,2058	59,65137	51,2053	51,81829	57,16035	67,85098	47,61979	53,28015	42,75828	0	0	31,52886	54,47426
12/20/2019 7:56:00 PM	6	49,09497	73,75656	76,0349	72,41601	62,37595	49,13013	53,1983	60,60097	69,41969	48,71656	54,08854	44,46957	0	0	32,06772	54,63659
12/20/2019 8:56:00 PM	7	54,29335	74,64572	78,39578	75,866	63,63326	54,92595	54,2573	60,86104	71,95292	51,19219	56,47153	44,99143	0	0	31,89732	55,88839
12/20/2019 9:56:00 PM	8	54,02119	78,3162	77,59104	74,81696	63,08266	55,12565	54,2372	63,3573	70,62431	52,54318	59,35221	45,78893	0	0	34,16369	57,74059
12/20/2019 10:56:00 PM	9	55,52712	80,23299	78,84388	78,88988	68,12888	58,62739	55,85772	65,34124	74,03481	53,04197	60,85681	47,66275	0	0	33,63071	57,88095
12/20/2019 11:56:00 PM	10	57,59139	80,8772	81,76524	80,51711	70,49348	59,83222	59,17303	67,66709	74,58687	53,89713	62,30618	49,41328	0	0	36,14148	59,39586
12/21/2019 12:56:00 AM	11	58,30315	82,18708	82,82784	82,28704	72,61246	59,33169	61,45647	69,18456	74,51826	56,13526	64,87698	50,3737	0	0	35,90068	60,16157
12/21/2019 1:56:00 AM	12	61,6552	82,112	83,4728	83,35171	72,36897	63,41989	60,73904	71,19604	79,87048	58,44379	63,20886	51,26513	0	0	35,49004	59,98143
12/21/2019 2:56:00 AM	13	64,10719	84,09256	85,06403	83,25977	76,76379	63,70178	63,52516	73,05233	80,58459	60,16496	65,82677	53,96421	0	0	37,07028	62,22874
12/21/2019 3:56:00 AM	14	64,83042	84,91883	84,69469	84,42688	74,30786	65,27699	63,04894	73,32421	82,42388	62,35757	67,74722	54,27124	0	0	40,11633	63,5454
12/21/2019 4:56:00 AM	15	67,26016	86,76365	86,0695	85,79997	76,87445	68,05647	66,48769	74,44905	83,15139	63,56523	67,9063	54,65856	0	0	41,71088	65,58942
12/21/2019 5:56:00 AM	16	68,14613	86,5855	88,20167	85,61554	78,87579	67,70232	67,87301	77,28007	84,42322	66,00866	69,53829	54,56731	0	0	42,5324	67,66489
12/21/2019 6:56:00 AM	17	68,22938	88,47591	87,41138	86,42753	81,14846	71,54669	70,33951	78,7565	86,36115	65,68013	67,25015	56,54537	0	0	43,44455	67,73216
12/21/2019 7:56:00 AM	18	70,74105	88,47135	88,11609	88,30958	81,86472	69,27111	72,46795	81,28032	87,69701	67,38375	71,99567	58,47038	0	0	44,95317	69,35277
12/21/2019 8:56:00 AM	19	71,37558	88,73557	90,4711	89,65967	82,76685	74,17745	74,00296	82,96558	87,32124	67,35445	68,47481	60,35941	0	0	44,94391	70,04345
12/21/2019 9:56:00 AM	20	74,6433	90,41487	92,07367	91,44811	82,42657	74,98515	78,60895	85,66071	87,20982	70,53403	72,32656	60,30954	0	0	46,12829	70,30028
12/21/2019 10:56:00 AM	21	74,65033	90,09126	92,79399	91,79148	84,21723	76,79736	80,90441	84,73378	90,03018	73,63706	72,80656	61,96286	0	0	50,08537	73,08176
12/21/2019 11:56:00 AM	22	75,67273	92,29291	94,33397	93,09695	86,13485	77,69418	81,16663	87,63525	90,68952	73,4938	73,2338	64,46971	0	0	51,04962	73,21072
12/21/2019 12:56:00 PM	23	75,55254	92,17991	95,19956	93,25707	85,51275	78,1411	84,13621	89,01525	92,95729	72,61605	77,59167	64,77896	0	0	51,71985	76,32923
12/21/2019 1:56:00 PM	24	77,6767	93,13924	95,85619	93,38059	87,82652	80,19025	84,60902	89,44753	93,06795	75,51234	77,45393	67,35522	0	0	54,13254	78,37008
12/21/2019 2:56:00 PM	25	77,52377	93,9593	96,52134	93,02193	87,08209	81,56216	83,88594	90,45383	93,17909	75,98848	79,26027	67,37208	0	0	50,88466	78,34342
12/21/2019 3:56:00 PM	26	80,16972	95,27493	96,83784	95,14906	90,42246	81,90353	87,75932	92,14254	94,01194	78,98044	79,35435	69,92934	0	0	55,10417	81,00692
12/21/2019 4:56:00 PM	27	80,99863	95,2321	97,04459	95,98959	91,32799	85,79452	88,95965	91,95258	95,22554	78,80354	81,45923	71,56125	0	0	56,42684	82,05183
12/21/2019 5:56:00 PM	28	82,76898	95,9118	97,0939	95,60912	93,33942	85,50889	88,81887	93,05247	95,7541	78,28049	83,72092	72,49696	0	0	58,42099	83,48212
12/21/2019 6:56:00 PM	29	83,49532	96,5527	97,82343	96,37427	94,76569	87,46706	92,44335	93,62836	95,61188	83,30025	83,90334	72,02399	0	0	59,01532	84,89576
12/21/2019 7:56:00 PM	30	83,6073	96,02889	97,6432	96,70245	94,5086	86,71655	91,99727	94,50169	97,36523	84,86503	86,11668	74,48677	0	0	61,4915	86,20088
12/21/2019 8:56:00 PM	31	85,47814	96,77934	97,94174	97,38913	96,15081	89,84631	93,83739	95,48927	97,54144	84,00414	87,55657	77,07317	0,08758842	0	64,12107	85,20281
12/21/2019 9:56:00 PM	32	86,08774	97,36827	98,57497	98,0196	96,55912	91,6572	90,12441	95,12116	97,7017	86,39257	87,52183	78,93526	0,08309847	0	65,98965	87,3863
12/21/2019 10:56:00 PM	33	88,99799	97,1064	98,56902	98,12576	96,61631	91,3242	90,29945	95,26974	98,78197	87,09619	89,49464	77,9903	0,09062776	0	66,59386	90,36922
12/21/2019 11:56:00 PM	34	89,56255	97,90168	98,52357	98,16782	97,31385	91,78803	92,45808	95,97066	98,64134	88,78185	89,89452	81,76869	0,07874669	0	69,05173	89,3857
12/22/2019 12:56:00 AM	35	91,41675	98,31255	98,18179	98,62006	97,73755	93,64984	91,84709	95,60096	98,88312	90,83409	91,1546	81,34948	0,08178603	0	70,88639	90,5792
12/22/2019 1:56:00 AM	36	90,28902	98,48883	98,29652	98,45635	98,05898	94,08806	93,46983	96,51823	98,96663	91,07207	90,07246	83,00349	0,0813025	0	70,82954	91,26534
12/22/2019 2:56:00 AM	37	90,75176	98,96855	99,04447	98,77259	98,46292	94,68405	93,77826	97,34693	99,09309	90,88921	92,42927	82,88309	0,09442694	0	72,71898	91,20283
12/22/2019 3:56:00 AM	38	92,71033	98,73847	98,91827	99,13482	98,61758	95,61851	95,84045	97,59449	99,42233	92,74335	92,80276	85,23659	0,09042054	0	71,61797	92,45717
12/22/2019 4:56:00 AM	39	93,21169	98,92643	99,22897	98,88656	99,07321	96,73042	95,22975	97,0298	99,20583	94,70635	94,28603	87,03333	0,09000608	0	76,34492	92,38457
12/22/2019 5:56:00 AM	40	93,88519	99,25364	99,40933	99,28127	99,26489	96,83432	96,76918	97,47762	99,46888	94,67189	94,61572	88,03555	0,0876575	0	78,17667	93,52634
12/22/2019 6:56:00 AM	41	93,63298	98,9667	99,62409	98,84402	99,00974	97,31287	97,14177	98,01973	99,57	95,78622	93,73149	89,07155	0,08841733	0	80,62846	94,19789
12/22/2019 7:56:00 AM	42	95,21124	99,15099	99,769	98,86681	99,46528	97,3986	97,80228	97,81561	99,54589	96,08519	96,3204	88,66075	0,07660533	0	79,79401	94,81281
12/22/2019 8:56:00 AM	43	95,47905	99,16763	99,53387	99,19008	99,24478	98,08693	98,04778	98,1871	99,64357	96,64471	95,40312	90,9902	0,07867761	0	80,71529	95,62887
12/22/2019 9:56:00 AM	44	96,22099	99,54638	99,72446	99,34011	99,18622	98,6115	98,40379	98,84622	99,48076	97,16402	96,79488	91,7318	0,08551613	0	83,96372	95,96659
12/22/2019 10:56:00 AM	45	95,99089	99,52531	99,83601	99,65428	99,46785	98,56853	98,78875	98,66483	99,40077	97,42678	96,51256	92,45752	0,07384229	0	85,3976	96,36211
12/22/2019 11:56:00 AM	46	96,42808	99,73676	99,70574	99,69559	99,61857	98,25114	99,28416	98,79725	99,74255	97,5985	96,90851	92,70087	0,09007517	0	86,65154	96,90118
12/22/2019 12:56:00 PM	47	96,40591	99,44739	99,78262	99,56406	99,60826	98,99951	99,64191	99,06381	99,71292	97,58123	97,79517	93,75463	0,08772657	0	88,04715	96,85345
12/22/2019 1:56:00 PM	48	96,09583	99,67529	99,8633	99,57746	99,73883	98,99033	99,53353	99,04274	99,88016	98,01849	97,21154	94,07052	0,08896994	0	87,06372	97,65625
12/22/2019 2:56:00 PM	49	97,12036	99,77261	99,75713	99,65331	99,5294	99,21606	99,38709	99,20495	99,89853	97,86845	97,59132	94,81004	0,08185511	0	88,5722	97,36681
12/22/2019 3:56:00 PM	50	97,56376	99,83981	99,89301	99,81046	99,78519	99,33859	99,69711	99,19845	99,82497	98,60986	98,13426	94,26171	0,07494751	0	89,1782	97,80566
12/22/2019 4:56:00 PM	51	97,05923	99,81902	99,86378	99,81252	99,82401	99,5164	99,63196	99,54009	99,82413	98,98714	97,12312	94,25363	0,08537798	0	90,49272	97,66792
12/22/2019 5:56:00 PM	52	97,75255	99,83933	99,9118	99,85252	99,91344	99,22546	99,75133	99,50059	99,89853	98,98915	98,35082	95,13719	0,08399647	0	89,52525	98,00737
12/22/2019 6:56:00 PM	53	98,08819	99,81039	99,88671	99,74365	99,87636	99,61304	99,74324	99,34895	99,94508	99,08371	98,24257	96,4466	0,08731212	0	90,43463	97,84871
12/22/2019 7:56:00 PM	54	98,47281	99,89439	99,94254	99,78455	99,93107	99,57996	99,81287	99,52544	99,91663	99,01518	98,23104	96,27162	0,08952256	0	91,34443	98,31261
12/22/2019 8:56:00 PM	55	98,46935	99,77579	99,86005	99,8155	99,90874	99,65359	99,45444	99,47082	99,90302	99,45921	98,74254	96,90063	0,07619087	0	93,0339	98,37727
12/22/2019 9:56:00 PM	56	98,98818	99,89838	99,92512	99,92506	99,88423	99,57291	99,71071	99,36713	99,93514	99,49257	98,08901	95,80135	0,07584549	0	92,85126	97,86189
12/22/2019 10:56:00 PM	57	99,0578	99,86267	99,90792	99,85411	99,89218	99,53719	99,75256	99,51453	99,90385	99,34004	98,82723	96,10847	0,09207836	0	92,98712	98,99667
12/22/2019 11:56:00 PM	58	98,94631	99,83504	99,98115	99,86124	99,84375	99,65448	99,58762	99,69518	99,94785	99,44283	98,39827	96,16393	0,08378924	0	92,54808	98,68652
12/23/2019 12:56:00 AM	59	99,32616	99,89515	99,92629	99,91269	99,93977	99,65504	99,56654	99,53423	99,97431	99,74511	98,98347	96,49461	0,07936837	0	90,43283	98,92857
12/23/2019 1:56:00 AM	60	99,15064	99,89301	99,87401	99,85728	99,86461	99,7235	99,62105	99,63113	99,94461	99,60793	98,92345	96,92985	0,07439489	0	94,05435	98,73239
12/23/2019 2:56:00 AM	61	99,43642	99,87946	99,95332	99,8325	99,85647	99,72273	99,79388	99,64171	99,97409	99,45657	98,74813	97,69292	0,07860854	0	94,35221	99,25701
12/23/2019 3:56:00 AM	62	99,33073	99,91048	99,92899	99,84637	99,94806	99,76604	99,62064	99,56814	99,93597	99,60564	98,99951	97,92655	0,07729609	0	94,53651	99,15775
12/23/2019 4:56:00 AM	63	99,44711	99,87726	99,89155	99,91165	99,95918	99,64744	99,6357	99,5986	99,96262	99,68018	98,91703	97,59	0,08261495	0	94,64073	99,09787
12/23/2019 5:56:00 AM	64	99,47523	99,89404	99,9216	99,89225	99,89707	99,70988	99,63341	99,74068	99,92104	98,93029	99,094	97,67683	0,08869363	0	95,52035	99,38073
12/23/2019 6:56:00 AM	65	99,55943	99,92457	99,96422	99,88699	99,81979	99,78704	99,34799	99,61089	99,95655	99,68404	99,28721	97,86003	0,07791778	0	96,2451	99,41998
12/23/2019 7:56:00 AM	66	99,54797	99,92541	99,94122	99,88548	99,89915	99,52856	99,77081	99,75803	99,96235	99,65621	99,32417	97,52424	0,08586152	0	95,34048	99,20639
12/23/2019 8:56:00 AM	67	99,27823	99,8948	99,89991	99,79138	99,84389	99,38219	99,77675	99,6341	99,96609	99,61933	98,99239	98,08693	0,0884864	0	95,82153	99,26641
12/23/2019 9:56:00 AM	68	99,5265	99,89404	99,8756	99,75935	99,69601	99,67003	99,8613	99,77261	99,87601	99,43365	99,25412	98,22185	0,08779564	0	96,39016	99,34848
12/23/2019 10:56:00 AM	69	99,51785	99,88851	99,90752	99,71285	99,86662	99,60503	99,88816	99,69496	99,92657	99,56393	99,17205	98,34072	0,07315152	0	97,2632	99,32968
12/23/2019 11:56:00 AM	70	99,32886	99,91386	99,91738	99,8012	99,8633	99,72777	99,87787	99,83339	99,90847	99,36893	99,43109	98,22185	0,08862456	0	97,54317	99,36782
12/23/2019 12:56:00 PM	71	99,59467	99,87898	99,92436	99,88229	99,83208	99,55578	99,91635	99,88762	99,96754	99,30019	99,38895	98,52239	0,08344386	0	97,50526	99,45748
12/23/2019 1:56:00 PM	72	99,4485	99,88982	99,89515	99,71665	99,7878	99,62305	99,91489	99,79975	99,92776	99,42516	99,15727	98,00032	0,0842037	0	96,95589	99,36264
12/23/2019 2:56:00 PM	73	99,47606	99,90724	99,92817	99,72418	99,84658	99,5144	99,93341	99,91	99,82813	99,23809	99,1206	98,37492	0,09048961	0	96,98463	99,24521
12/23/2019 3:56:00 PM	74	99,62707	99,88976	99,9511	99,83456	99,90654	99,64323	99,97258	99,85177	99,81349	99,26268	99,37818	98,14774	0,07736516	0	97,50449	99,47089
12/23/2019 4:56:00 PM	75	99,37652	99,82199	99,89569	99,79602	99,7715	99,56952	99,91014	99,82911	99,92899	99,54514	99,27209	98,58339	0,08068081	0	97,5201	99,58658
