# Supplementary material for: Neuroblastoma signalling models unveil combination therapies targeting feedback-mediated resistance
Source: PLoS Comput Biol. 2021 Nov 4;17(11):e1009515. doi: 10.1371/journal.pcbi.1009515 (PMC8604339; doi:10.1371/journal.pcbi.1009515)
Supplement: S2 File — (ZIP) [file pcbi.1009515.s023.zip › drug_sensitivity/test_drug_resistance_201017/RTG_test_KELLY.txt]

Label: 
Metric: Phase Object Confluence (Percent)
Cell Type: 
Passage: 1
Notes: 
Analysis Job: RealTimeGlow_test_KELLY

Date Time	Elapsed	C7, Image 1	D7, Image 1	E7, Image 1	F7, Image 1	C8, Image 1	D8, Image 1	E8, Image 1	F8, Image 1	C9, Image 1	D9, Image 1	E9, Image 1	F9, Image 1	C10, Image 1	D10, Image 1	E10, Image 1	F10, Image 1
12/20/2019 1:56:00 PM	0	14,43786	8,989488	14,52054	25,92355	16,70708	12,75254	23,78544	22,89795	15,24197	24,45002	22,7658	17,32703	21,21042	23,48841	19,83754	14,34219
12/20/2019 2:56:00 PM	1	14,9781	9,782272	15,0353	26,32294	16,42925	12,71414	22,84089	23,19511	14,91815	24,88899	22,86824	17,6615	20,10272	23,61275	20,33785	14,36229
12/20/2019 3:56:00 PM	2	15,53748	9,750705	15,90441	27,23212	17,09259	13,13439	23,78122	23,7558	15,58224	24,91656	23,89437	17,94665	21,0896	25,71003	20,27423	14,4161
12/20/2019 4:56:00 PM	3	16,04478	9,97078	16,23142	28,1049	17,90969	14,00966	23,2791	24,37569	15,85385	25,66831	24,94916	18,2054	20,53575	25,56525	21,16006	14,39096
12/20/2019 5:56:00 PM	4	16,14266	10,03274	16,77277	29,09462	18,43881	14,24617	24,76459	24,63977	16,94324	25,5352	25,06334	18,97629	21,83777	25,70499	21,39078	14,95172
12/20/2019 6:56:00 PM	5	16,63579	10,25095	16,79556	30,77608	18,93851	15,07523	23,39481	25,41888	17,46726	26,56616	25,34869	19,27153	21,88854	26,3731	21,85814	15,42337
12/20/2019 7:56:00 PM	6	17,68215	10,31554	17,22301	31,68421	19,52075	15,27748	24,13344	26,67157	17,72595	27,6061	25,93929	19,49568	22,32469	27,27646	21,48216	14,82013
12/20/2019 8:56:00 PM	7	18,03092	10,60856	17,48128	32,24629	19,59245	16,07848	24,61366	26,49287	18,12638	28,36788	26,97516	19,91214	23,24291	27,9291	22,82859	15,7789
12/20/2019 9:56:00 PM	8	18,31503	10,8084	17,34044	34,30226	20,45728	16,50835	25,28266	26,3715	18,43197	29,02714	27,12865	19,84403	24,2298	29,03135	23,01179	16,02468
12/20/2019 10:56:00 PM	9	18,6544	11,19957	17,57074	34,13987	21,29759	17,10986	25,07253	26,88605	18,80609	30,15528	26,83018	19,49298	24,32872	28,93346	22,77229	16,27286
12/20/2019 11:56:00 PM	10	19,06603	12,02075	17,86438	37,01067	21,03131	17,02144	25,54321	28,00854	18,94797	31,60588	27,49053	20,66444	25,36811	29,62243	22,96212	16,5931
12/21/2019 12:56:00 AM	11	18,79911	12,42077	18,81487	38,0236	22,09909	17,82707	25,3576	28,00211	19,33701	32,44681	28,01731	20,92355	25,38254	31,0092	23,70123	17,24407
12/21/2019 1:56:00 AM	12	19,73012	12,263	19,22504	37,92524	22,5601	18,21425	25,02701	28,42762	19,76438	31,75198	27,70847	21,81145	26,06308	31,28661	23,87883	17,34202
12/21/2019 2:56:00 AM	13	20,10645	13,20105	19,89832	40,86186	23,03071	18,21784	25,32548	28,64618	19,98397	32,58123	28,55887	22,77064	26,57244	32,5438	24,26054	17,86452
12/21/2019 3:56:00 AM	14	20,22954	13,62704	20,67542	42,44818	24,25087	18,86225	25,66506	28,8637	20,78401	33,66138	29,02389	22,54635	26,75363	33,91213	25,02529	18,05917
12/21/2019 4:56:00 AM	15	20,95152	13,73736	19,73606	42,61895	24,40539	19,04585	26,90166	28,52205	21,74203	34,04737	29,20113	22,7542	27,44453	34,65282	25,11087	17,43701
12/21/2019 5:56:00 AM	16	20,90324	14,09448	21,45074	46,6512	26,43201	19,20597	27,11152	29,07327	21,92674	35,06479	30,05374	22,91439	27,66157	35,5669	26,1133	18,90659
12/21/2019 6:56:00 AM	17	21,08532	14,78952	23,88069	49,08592	26,66487	19,93756	27,7294	30,32743	22,71407	35,80404	31,40605	23,50837	28,18738	36,77802	26,79017	18,29355
12/21/2019 7:56:00 AM	18	21,16925	14,76943	28,16769	51,90449	27,53433	19,69552	27,3117	31,46054	22,82735	37,00334	31,50227	24,1934	29,01124	37,03187	26,6798	18,91399
12/21/2019 8:56:00 AM	19	21,82375	15,28528	34,08654	51,42621	28,32429	20,46329	28,11229	31,99416	23,01952	37,90865	32,31156	24,75354	30,27603	36,95845	27,14322	19,60896
12/21/2019 9:56:00 AM	20	22,7828	15,80647	41,57596	52,83164	28,59907	20,79728	27,62261	31,31797	24,11355	38,51148	33,60929	25,28363	30,10051	37,85664	27,62427	19,58327
12/21/2019 10:56:00 AM	21	23,20817	16,33946	46,86836	53,68555	28,82661	20,89101	27,6128	31,8607	23,9066	39,07652	34,28948	25,98944	31,70881	39,02478	27,74729	19,53629
12/21/2019 11:56:00 AM	22	24,46425	16,22865	52,32821	55,3018	28,58456	21,6369	27,67014	33,40593	24,11728	40,10472	33,78613	25,85938	31,37005	39,40796	28,83752	20,19618
12/21/2019 12:56:00 PM	23	25,80626	16,13216	51,3092	55,70029	30,79286	21,80233	28,0562	33,84422	24,93368	41,18776	34,49761	26,12435	32,37428	40,96514	28,75994	20,61388
12/21/2019 1:56:00 PM	24	25,76854	16,4039	57,54538	57,37808	30,96651	21,858	28,87835	33,8818	25,85882	42,87737	34,83207	27,34962	32,41034	42,15759	29,85894	20,97881
12/21/2019 2:56:00 PM	25	26,39472	16,33344	58,75478	58,92878	31,97122	23,32325	28,65356	34,98025	26,49294	44,11057	35,99684	27,5916	33,84967	43,36636	30,22671	21,23066
12/21/2019 3:56:00 PM	26	27,19185	16,94622	61,67407	59,53119	33,16955	24,35421	28,23684	34,26918	27,90396	44,32748	36,43395	29,1894	35,42558	44,50804	30,8839	21,1707
12/21/2019 4:56:00 PM	27	27,38367	17,62109	61,65368	57,56017	34,30095	25,79106	28,89354	34,05884	28,04853	45,97342	37,52238	28,40517	36,75177	44,68674	30,80667	21,54026
12/21/2019 5:56:00 PM	28	27,07636	18,05737	65,60056	62,16318	34,48228	26,99188	28,31772	34,64702	28,19504	46,41564	36,37772	28,82467	36,78666	47,2121	31,61314	21,60671
12/21/2019 6:56:00 PM	29	27,90721	17,98118	65,05899	61,70978	35,44781	26,53646	28,0225	34,247	29,05753	48,21722	37,2275	27,86514	37,75061	47,45642	31,67952	22,51782
12/21/2019 7:56:00 PM	30	27,43334	18,29928	68,63499	62,64609	36,94739	27,69431	28,41892	35,06604	30,15625	49,11735	37,40813	27,82797	38,86895	48,74551	32,11705	22,74577
12/21/2019 8:56:00 PM	31	29,27671	18,84014	66,82858	64,91634	37,89305	28,77425	28,66662	36,09202	31,13678	49,39572	37,7877	27,86665	38,74669	50,10748	33,35274	22,45331
12/21/2019 9:56:00 PM	32	30,28646	19,48911	47,75434	62,50636	39,01899	29,0406	29,46867	36,15543	31,51933	49,75851	38,25086	28,28664	38,9341	49,68625	33,72298	22,73624
12/21/2019 10:56:00 PM	33	30,39615	20,50895	54,98882	66,65058	39,79008	29,40975	30,00745	36,0302	32,35232	52,01047	37,71165	27,56652	39,37783	51,22699	34,73793	22,07435
12/21/2019 11:56:00 PM	34	31,33096	20,27479	58,64576	68,40172	40,82491	29,95531	31,03642	36,64843	32,11849	51,80772	38,01572	27,84103	40,75652	52,82943	33,8642	21,85994
12/22/2019 12:56:00 AM	35	31,18825	21,1859	45,95339	64,06008	42,3099	31,20773	31,53784	36,99547	31,93606	52,9742	37,93718	27,32448	42,28676	52,82328	33,02678	22,35846
12/22/2019 1:56:00 AM	36	33,00599	21,30664	56,36501	70,70596	41,93523	31,90955	31,38332	36,47506	34,22117	54,92367	38,19656	27,74391	43,13709	54,28624	33,35799	22,25112
12/22/2019 2:56:00 AM	37	33,43481	21,66197	61,21705	71,67039	42,57536	32,24732	31,42303	36,43229	35,16515	55,12185	39,67556	27,41186	43,82281	55,56552	33,13667	22,41248
12/22/2019 3:56:00 AM	38	34,02457	22,87425	62,09735	71,99774	44,42274	32,43542	31,26098	36,15785	36,05397	57,39949	38,65157	26,68967	44,46272	55,77759	32,99265	22,55616
12/22/2019 4:56:00 AM	39	35,54411	22,96232	52,45247	65,61062	45,27071	32,11013	31,40597	35,52581	37,26348	58,81943	39,24279	26,58364	45,75237	58,35131	33,72147	23,11236
12/22/2019 5:56:00 AM	40	36,13948	23,68852	57,31142	67,64265	45,33799	33,68431	31,88461	35,6882	37,47209	58,60693	38,88388	27,13079	47,71807	59,05746	33,60474	22,86155
12/22/2019 6:56:00 AM	41	37,90942	24,89328	61,77125	70,86608	46,97343	34,41169	31,74666	35,37591	37,8773	59,62208	39,15154	27,47099	48,77826	60,19382	33,09468	23,13426
12/22/2019 7:56:00 AM	42	38,84215	25,2993	66,08056	70,05395	48,41774	35,91401	32,33988	34,73952	38,43315	61,34753	39,17682	27,54359	49,57912	59,86213	33,73936	23,9086
12/22/2019 8:56:00 AM	43	39,47958	25,24191	68,81279	70,37218	47,87198	36,00845	32,30286	35,52684	39,3339	63,11194	38,13046	27,43832	50,76219	62,00624	34,80313	23,70268
12/22/2019 9:56:00 AM	44	39,82428	25,59516	67,80026	69,01463	50,43442	37,86003	32,21265	35,88542	39,99302	63,92456	38,8791	27,3966	51,65762	63,78848	34,87408	24,07942
12/22/2019 10:56:00 AM	45	40,72364	26,19481	72,61964	71,3226	50,82048	38,96883	32,34665	34,88147	41,64028	66,27902	38,88663	28,13453	52,60727	65,74698	35,24363	24,25999
12/22/2019 11:56:00 AM	46	42,88703	26,02764	76,4995	72,16982	52,21721	40,61616	32,27965	34,98882	41,5279	68,24609	38,50159	28,03596	53,1641	66,49218	35,36452	24,46618
12/22/2019 12:56:00 PM	47	43,18848	27,43694	76,19668	70,19894	52,72042	40,91298	31,51677	35,06866	42,92455	69,58403	39,27429	27,45316	53,87786	68,60777	35,71894	24,33342
12/22/2019 1:56:00 PM	48	44,2057	28,24471	77,55229	70,04538	54,9656	43,15816	31,64678	35,04393	43,10828	71,87439	39,31995	27,06254	55,03253	70,20585	35,96921	24,82669
12/22/2019 2:56:00 PM	49	45,10113	28,40165	77,92087	69,97679	55,20185	44,26185	31,31037	35,89599	44,69489	73,2215	39,72487	26,90864	56,44825	70,90546	36,91872	24,43337
12/22/2019 3:56:00 PM	50	46,44673	29,23788	78,29403	70,36515	55,50674	46,9458	30,97314	36,44051	44,91145	73,67366	39,94384	26,56547	56,52742	73,36019	37,15863	24,72072
12/22/2019 4:56:00 PM	51	47,65246	31,18762	79,80915	71,08733	56,66722	48,69764	31,00782	36,91576	47,0834	74,27202	40,16288	27,17286	59,48876	74,22842	37,32434	24,33342
12/22/2019 5:56:00 PM	52	47,02152	31,61921	78,96346	70,97992	59,37203	48,97049	30,30759	36,71923	46,89351	76,76468	38,72478	26,86077	61,19045	76,10991	38,295	23,7672
12/22/2019 6:56:00 PM	53	48,46195	32,94513	81,57784	70,10976	59,45858	50,0916	30,27085	36,45025	48,75622	77,18861	38,82971	25,74133	62,3689	77,18909	37,72581	24,32506
12/22/2019 7:56:00 PM	54	50,16579	33,99515	79,98204	72,97828	60,27651	51,141	30,53016	36,46373	51,22644	78,35433	38,94707	25,70347	62,22459	77,51306	38,54892	24,13717
12/22/2019 8:56:00 PM	55	51,39527	34,465	63,46971	61,68533	61,43437	53,63084	30,17007	35,2839	52,88068	79,36989	38,09577	25,39138	63,72492	78,84526	38,59133	23,6035
12/22/2019 9:56:00 PM	56	52,73321	34,90377	70,97356	68,38853	60,92086	53,77053	30,77068	35,17974	54,883	80,80667	37,89367	26,28108	65,47877	80,90981	38,82336	23,57607
12/22/2019 10:56:00 PM	57	54,39158	35,65622	74,35572	69,44849	63,58567	54,49154	30,75438	35,37426	54,95138	82,65639	37,00527	26,3043	67,59823	82,053	38,34101	23,38106
12/22/2019 11:56:00 PM	58	55,6748	35,77345	73,80562	68,17936	64,38482	55,88205	31,2185	35,73898	57,38541	84,38786	37,46511	26,69769	68,35026	83,26516	37,38795	23,01054
12/23/2019 12:56:00 AM	59	55,54736	37,75061	63,41269	65,12261	64,80721	58,13418	31,15336	35,80714	58,87904	85,04027	37,25781	26,86858	69,32195	83,70282	37,12747	23,45933
12/23/2019 1:56:00 AM	60	56,09015	40,51814	66,24688	66,77567	65,82519	58,52378	30,87643	35,32817	60,28403	85,90157	37,17473	26,69962	68,76478	85,12973	37,00349	23,03506
12/23/2019 2:56:00 AM	61	56,39879	40,3152	67,84904	65,53831	67,56329	59,44069	30,76488	35,47144	60,76122	86,21284	37,33035	26,80883	71,82236	85,27776	37,32848	22,74135
12/23/2019 3:56:00 AM	62	58,335	40,98793	59,04039	64,5584	68,57372	59,79982	30,3965	35,74223	61,99306	87,85954	37,34431	26,00519	72,42471	86,16096	36,81849	22,15413
12/23/2019 4:56:00 AM	63	59,26387	41,94705	65,00338	67,29485	71,11868	61,52755	30,81433	35,4081	64,33949	88,90694	36,94808	26,02274	73,62415	86,73085	36,79308	22,198
12/23/2019 5:56:00 AM	64	59,23727	41,45917	66,19907	68,24837	71,92308	62,88807	30,66126	35,85516	65,40616	90,21484	37,14378	25,23369	74,5479	87,60002	37,17134	22,18405
12/23/2019 6:56:00 AM	65	60,1021	43,9477	53,4552	60,07296	73,92559	64,5613	30,71321	35,96922	66,11503	90,72737	37,05985	24,89349	76,15751	88,50954	37,86797	23,4775
12/23/2019 7:56:00 AM	66	62,49564	45,21151	64,58223	68,19227	74,35843	65,52408	30,76841	36,29532	67,83952	90,71376	37,07014	25,71121	77,75435	89,68329	37,37884	23,37658
12/23/2019 8:56:00 AM	67	63,82156	47,16843	67,11069	68,4509	75,19908	67,82404	30,54764	37,78183	67,95886	90,94172	35,87933	24,4744	79,37859	90,9183	36,31777	22,73575
12/23/2019 9:56:00 AM	68	64,93079	46,83024	67,79704	74,39896	77,30659	68,06082	30,42136	36,65009	69,16467	91,83253	35,58756	24,73668	80,35622	91,84854	36,53432	22,27267
12/23/2019 10:56:00 AM	69	65,3179	49,00738	72,67754	68,83967	77,05011	69,69704	29,98473	35,8274	71,40833	92,92047	35,24142	24,51799	81,14811	92,70206	36,26789	22,50228
12/23/2019 11:56:00 AM	70	66,97958	48,92836	71,46241	73,15133	78,28774	70,4834	30,45335	35,93253	72,75974	92,76421	35,72771	24,51267	81,96315	92,54276	37,1571	21,92667
12/23/2019 12:56:00 PM	71	70,06901	49,60579	78,74834	73,71809	79,10243	72,11566	30,82415	35,30518	73,88414	93,86156	34,82095	24,53063	82,59774	93,98168	37,64105	22,22494
12/23/2019 1:56:00 PM	72	70,57465	50,32452	80,18506	71,70335	80,63626	73,33941	30,77725	34,99068	75,47296	94,34579	34,69109	24,19747	84,51627	95,09146	37,56831	22,54365
12/23/2019 2:56:00 PM	73	72,78785	51,59662	77,10095	74,24742	81,62074	74,77011	29,79746	35,14928	77,33996	95,22436	34,14179	24,34681	85,6009	95,57085	36,56126	22,36779
12/23/2019 3:56:00 PM	74	73,57296	52,42064	74,43468	73,94113	83,0582	77,24657	30,76053	34,6799	78,55936	95,05981	34,01207	24,12964	86,31929	95,41294	36,4772	21,92695
12/23/2019 4:56:00 PM	75	75,79971	52,84974	84,54514	72,57571	84,20963	79,29281	31,11807	34,64758	79,03031	94,98287	34,26496	24,23789	87,11877	96,19771	36,83024	21,78658
