# Supplementary material for: Neuroblastoma signalling models unveil combination therapies targeting feedback-mediated resistance
Source: PLoS Comput Biol. 2021 Nov 4;17(11):e1009515. doi: 10.1371/journal.pcbi.1009515 (PMC8604339; doi:10.1371/journal.pcbi.1009515)
Supplement: S2 File — (ZIP) [file pcbi.1009515.s023.zip › drug_sensitivity/test_drug_resistance_201017/SH-SY5Y_MEKi_20-231017.txt]

Label: SH-SY5Y AZD6244 sensitivity
Metric: Phase Object Confluence (Percent)
Cell Type: SH-SY5Y
Passage: 5
Notes: AZD6244 sensitivity 1nM-1mM
Analysis Job: SH-S5Y5_MEKi

Date Time	Elapsed	A1	B1	C1	D1	A2	B2	C2	D2	A3	B3	C3	D3	A4	B4	C4	D4	A5	B5	C5	D5	A6	B6	C6	D6
10/20/2017 1:00:00 PM	0	12.11661	12.22104	13.42564	12.81321	14.44299	12.37439	15.47656	11.67957	12.16158	14.84104	13.21665	12.79136	12.91598	11.46709	12.72104	12.76979	9.231046	9.423112	12.17286	9.170621	12.64173	10.51757	11.40482	12.24609
10/20/2017 2:00:00 PM	1	13.97391	13.88059	15.77572	13.77364	14.66533	13.39561	16.63638	13.17986	14.04021	15.67187	15.03399	14.24039	14.81204	13.00282	14.17995	16.17188	9.224621	9.77388	11.4678	8.144289	13.75314	12.06494	12.99225	13.72011
10/20/2017 3:00:00 PM	2	14.98247	14.90839	15.59635	15.1974	16.71222	14.17492	17.27031	13.62851	15.13869	16.82743	15.46994	14.48426	16.52893	14.45719	14.98083	15.74103	8.981733	10.06959	12.19835	7.990613	14.49221	12.56343	13.98395	15.01345
10/20/2017 4:00:00 PM	3	14.92901	15.79911	16.28008	15.83642	15.85278	14.45383	17.77221	14.69242	15.60359	16.91173	15.58623	15.4863	16.20503	15.0558	15.75846	15.78474	9.132319	10.07966	11.85174	8.286154	14.57582	13.37259	15.10268	15.56002
10/20/2017 5:00:00 PM	4	15.23936	15.8041	16.19429	15.59271	16.38936	15.00881	17.65768	14.70031	15.9973	17.8732	16.15476	16.52119	16.86742	14.96158	16.78999	17.21694	9.314783	11.07992	12.76059	8.867844	14.93375	13.33489	14.77112	15.86088
10/20/2017 6:00:00 PM	5	15.80676	15.97575	16.01656	15.98964	16.80862	15.98449	19.22922	15.78134	16.62158	18.91204	17.05904	15.89973	17.21313	15.41278	17.54708	16.67632	9.729395	12.39148	13.40452	9.373394	15.63975	14.16518	16.27324	17.19546
10/20/2017 7:00:00 PM	6	16.14511	16.32041	16.96193	16.34175	17.47651	16.13893	18.94638	15.93144	16.87692	18.48516	18.49083	16.52784	17.35601	15.56312	17.40024	18.11961	9.520216	11.53069	12.74964	9.206766	17.43802	14.71821	16.29877	17.28854
10/20/2017 8:00:00 PM	7	16.73721	16.51967	16.28191	16.9155	18.10402	16.31391	19.67854	16.40673	16.70604	18.93625	17.48637	16.88493	18.16835	15.29355	17.37014	18.01926	10.39342	12.3992	13.22963	9.014044	16.19312	14.81108	16.07802	18.22868
10/20/2017 9:00:00 PM	8	17.69866	17.97157	17.19221	17.33458	18.59812	16.9199	20.38943	15.99877	17.14429	19.42601	17.86612	17.90178	19.01739	16.81791	17.45636	17.87684	10.34567	12.19671	13.35803	9.219752	17.12761	15.41876	16.55347	17.68695
10/20/2017 10:00:00 PM	9	17.56909	18.34209	18.08818	18.10872	18.81783	17.05013	20.77824	16.45248	17.32895	20.19336	18.58094	18.39106	18.81113	16.94316	18.41199	18.33594	10.40009	13.58156	14.26251	9.554736	18.08369	15.89735	17.14108	17.88942
10/20/2017 11:00:00 PM	10	18.02741	18.67089	18.21036	18.4917	19.74967	18.09133	21.33405	17.30448	18.42724	20.45048	19.7186	18.47582	20.16761	17.05103	18.66879	19.36424	10.85074	12.53381	14.25792	9.965963	18.91535	17.33895	17.72971	19.04204
10/21/2017 12:00:00 AM	11	18.3266	19.07454	19.19093	19.22238	20.0683	18.99602	23.15664	17.71146	19.35811	21.22926	19.85347	18.71405	20.57185	17.41145	19.51573	19.50175	11.97003	12.86298	16.00889	9.986858	19.60634	18.37122	18.52153	20.4521
10/21/2017 1:00:00 AM	12	18.70465	19.66034	19.99663	20.23337	21.519	19.79763	22.88795	18.4666	20.36636	21.65971	19.94239	19.73984	21.21277	17.71341	20.6172	20.11131	12.13566	13.23908	15.98338	10.33234	19.57256	18.05472	19.49697	20.56297
10/21/2017 2:00:00 AM	13	19.5899	20.45782	20.70024	21.84129	21.55456	20.64914	25.58781	18.93191	20.65655	22.73609	20.84071	21.00383	22.1555	18.98322	20.97886	20.8117	12.10739	13.54417	16.54293	10.30849	20.62736	18.35912	19.78219	21.41523
10/21/2017 3:00:00 AM	14	20.69599	21.3952	21.57046	21.35223	22.36451	21.31796	25.4858	20.13779	22.8009	23.11238	21.88467	22.01388	22.6443	20.36222	23.07756	21.97216	12.71507	14.15798	16.64505	10.71758	21.99065	19.23835	21.22864	22.31496
10/21/2017 4:00:00 AM	15	22.11948	22.02472	22.12774	22.74147	22.5596	22.22	26.51252	20.6748	23.09658	24.47879	22.01241	21.59657	24.04318	21.59937	22.25309	22.69801	12.70764	14.31522	16.76282	10.93973	22.06479	20.2236	21.52166	22.37494
10/21/2017 5:00:00 AM	16	22.82619	22.7308	23.18304	24.04023	24.21397	22.88679	26.7058	21.62173	23.8442	24.95731	23.63404	22.66466	24.97577	21.72346	23.35648	24.559	13.62969	14.28727	17.36036	11.08644	22.80523	20.05236	21.90118	23.2272
10/21/2017 6:00:00 AM	17	24.00517	24.04053	23.79638	23.77072	24.67231	24.46458	28.31382	21.98291	24.3856	26.3236	23.73506	23.03368	26.38307	22.65865	23.86297	24.39206	14.03387	14.86157	17.82773	10.79403	23.51079	20.83264	23.1963	23.98992
10/21/2017 7:00:00 AM	18	24.57227	24.39662	24.56971	24.31989	25.49232	24.28467	28.42692	23.13759	24.3565	27.16918	24.89003	24.32775	26.55143	23.21846	24.8504	25.27198	14.05264	16.09049	17.84928	11.42029	24.0758	21.42967	23.567	24.86504
10/21/2017 8:00:00 AM	19	25.05988	25.26095	25.48896	25.46113	26.87611	25.04212	28.73995	25.01609	25.99915	28.39215	26.02725	25.04189	27.6934	24.90723	25.33398	26.58417	13.76217	16.38841	18.20753	12.06365	25.16155	23.25561	23.87934	25.79362
10/21/2017 9:00:00 AM	20	25.96282	27.06783	25.89749	26.7814	28.2537	26.43808	29.76549	24.67477	26.64479	28.8002	26.60604	25.32105	28.39303	25.55054	26.0989	27.29802	14.5742	17.00517	18.82267	12.38647	25.46666	22.59152	24.18509	26.80034
10/21/2017 10:00:00 AM	21	26.9203	26.8692	27.16724	27.6132	28.08903	26.44752	31.27829	25.25479	27.45662	29.28068	26.9137	26.06313	29.54439	25.99055	26.74041	28.03484	14.98971	17.09741	18.83276	11.61609	25.77274	23.30636	25.09616	26.90918
10/21/2017 11:00:00 AM	22	27.70873	29.04971	27.8565	28.06932	29.65415	27.31051	32.95753	25.91055	28.1115	31.14629	27.70086	26.6217	30.66653	26.80624	27.20938	28.81852	15.50636	17.9275	19.76311	12.66064	26.69863	24.34048	26.0178	28.51561
10/21/2017 12:00:00 PM	23	28.56752	28.58527	28.57068	29.45411	30.10643	28.6233	34.08759	26.60343	28.87337	31.88205	29.43289	27.32722	32.31719	28.45473	28.79898	29.74936	16.62488	18.06262	20.02789	12.42138	27.65741	24.71088	26.80071	30.51899
10/21/2017 1:00:00 PM	24	29.75958	29.73984	29.33205	30.06046	30.79926	29.96241	34.61971	28.61672	30.04811	33.74194	30.40772	28.91961	33.79264	28.91981	29.12132	30.13969	16.61833	18.32299	20.49351	12.70759	28.82025	25.45321	28.04778	30.55743
10/21/2017 2:00:00 PM	25	30.53405	30.38964	30.32642	30.92465	31.79289	30.85095	35.43919	28.74779	31.04115	34.21576	30.39876	28.63667	34.73117	30.2432	30.46551	30.88901	17.26626	19.89751	21.03307	12.81357	29.42348	26.60818	28.54823	31.44088
10/21/2017 3:00:00 PM	26	31.87067	31.31522	30.6958	32.17672	32.59175	31.61129	37.03284	28.2983	32.25449	34.51418	32.4903	30.00751	35.40795	30.41342	31.08902	32.53939	17.85631	19.5733	21.23138	13.07692	30.01556	27.40497	29.02729	32.24711
10/21/2017 4:00:00 PM	27	31.86359	32.56151	32.03541	32.62384	33.95519	33.35891	38.04796	29.68432	34.00843	35.98822	33.88232	30.71661	36.35275	30.97113	32.04151	32.75138	18.79916	21.48128	21.11491	13.29491	31.02029	28.44083	30.10365	32.16849
10/21/2017 5:00:00 PM	28	32.72028	33.6234	33.14204	33.7409	34.8174	33.59829	39.0639	30.25325	34.501	37.93126	33.91915	31.8926	37.62591	33.1742	33.44522	34.3105	19.11066	20.93543	21.41545	13.93081	32.627	29.53743	31.18031	33.66882
10/21/2017 6:00:00 PM	29	34.37502	35.35376	34.69891	34.91958	36.07194	34.52644	40.5432	31.81948	35.96634	38.9775	34.97774	33.76414	38.80207	33.03356	34.37262	34.97258	19.44418	21.49567	22.3374	13.91758	33.67764	30.05433	32.77781	34.25897
10/21/2017 7:00:00 PM	30	35.41807	36.3576	35.17896	36.50902	36.94297	35.20804	41.71088	32.91563	37.28462	39.05694	36.51701	34.49892	39.93854	34.31212	36.00249	35.62122	19.95968	21.54321	22.72047	14.27722	34.84895	31.41911	33.68595	35.47065
10/21/2017 8:00:00 PM	31	36.53209	36.87444	36.83308	37.99681	38.08812	37.49465	42.45712	33.87845	38.85166	40.33504	37.91116	35.56524	41.55739	35.08621	37.01117	37.07755	20.60765	22.17954	22.96554	14.57216	36.30224	32.0172	34.76498	36.8554
10/21/2017 9:00:00 PM	32	37.89362	38.73378	38.28907	38.74054	40.195	38.2258	44.13066	34.98223	40.39301	41.09219	38.82491	36.907	42.22855	36.59162	38.70974	37.97592	21.1234	22.73747	24.19994	14.61193	36.70361	32.84124	35.41076	38.76078
10/21/2017 10:00:00 PM	33	38.97811	40.34788	39.43018	39.15869	41.99814	39.65117	46.6333	36.46303	41.55753	43.31681	39.81762	37.9837	43.59415	38.33164	40.88207	39.81481	21.96283	23.66739	24.04309	14.55206	38.39257	34.11729	36.63249	40.23502
10/21/2017 11:00:00 PM	34	39.84574	41.84737	40.80383	40.76778	42.64999	41.57419	47.66601	36.83044	42.64219	44.91712	40.88945	40.55259	45.38643	40.06792	41.72959	41.27884	22.66464	24.77331	24.28244	14.94068	39.44598	35.505	38.04738	40.92862
10/22/2017 12:00:00 AM	35	40.86611	42.87629	41.75142	41.95435	43.61156	43.43973	49.31053	38.54868	43.50877	46.37368	42.13241	40.98267	47.35886	40.73706	41.96333	42.33712	22.8522	25.31682	24.82126	15.18127	40.43525	37.0293	39.23825	42.22577
10/22/2017 1:00:00 AM	36	42.45883	44.53179	42.73386	43.68307	45.54294	44.23763	50.53973	40.11596	45.25412	47.24512	42.94186	41.72041	48.44536	41.86044	43.2488	44.14385	23.69529	25.13273	24.82039	15.12239	41.56974	38.22419	39.50526	44.17902
10/22/2017 2:00:00 AM	37	43.91956	45.2221	44.56257	45.37665	46.72889	46.05419	51.99212	40.94063	46.20194	49.53426	44.70318	43.22322	49.78399	43.14056	44.522	44.87171	24.14472	26.57542	25.52034	15.64526	42.81717	39.52372	41.51905	45.56449
10/22/2017 3:00:00 AM	38	46.18481	46.38992	45.53712	46.37062	48.15408	47.19753	53.20564	42.20392	47.89431	50.47899	45.81672	44.65512	51.11171	44.61677	45.97616	47.01904	24.46568	26.71498	25.63065	15.68613	44.07566	39.945	43.07508	47.65036
10/22/2017 4:00:00 AM	39	47.00011	47.29681	47.12476	47.97746	50.25192	48.85659	54.13202	43.78357	49.23904	52.18636	47.82844	45.87975	53.2195	46.19238	47.5271	48.15113	25.19426	27.54996	26.00758	16.12786	44.40757	40.66976	42.97959	48.54272
10/22/2017 5:00:00 AM	40	47.99524	48.16073	47.76415	49.26308	50.73635	49.8154	56.06258	45.75086	50.98328	53.49563	49.14986	45.89512	54.37581	47.80924	49.06387	50.01093	25.67275	27.89491	26.26168	16.39554	45.76647	42.34498	45.59048	49.33663
10/22/2017 6:00:00 AM	41	48.86628	50.17224	50.06002	50.55629	51.27727	50.77947	56.89234	46.4979	52.40686	55.43157	50.54689	47.98167	55.48229	49.38707	49.61592	52.85063	25.99432	30.01848	27.83733	16.93719	47.13055	42.19911	46.41969	50.01204
10/22/2017 7:00:00 AM	42	50.8833	51.75755	51.41167	51.78434	53.18142	52.16448	59.92668	47.55343	54.2999	56.57684	51.62476	48.82011	57.05614	50.62791	51.16904	52.04286	26.88184	29.95847	26.98941	16.76082	48.32128	43.15334	47.19714	51.84901
10/22/2017 8:00:00 AM	43	52.52063	52.54506	52.30629	53.84375	55.18903	53.16517	60.77621	48.12374	56.0282	57.4528	53.20789	50.09287	58.41797	52.03716	51.6943	53.7799	27.45912	30.5479	28.13997	17.09743	49.81458	44.75444	48.71543	52.88128
10/22/2017 9:00:00 AM	44	53.84343	54.31323	54.34497	55.40494	55.58842	54.69536	62.95622	49.61012	57.65377	59.24368	54.41563	51.59355	59.33079	53.20451	53.92126	55.95185	28.71847	31.28188	28.67502	17.38566	50.75948	45.82092	49.1908	54.33131
10/22/2017 10:00:00 AM	45	55.02303	55.93216	55.56634	55.98849	56.9068	55.77339	63.39246	51.7285	58.87688	60.64785	55.72866	52.92872	60.9098	54.91449	54.88571	56.46539	28.84401	32.22268	30.08099	17.37021	52.02833	48.14526	51.02594	55.24393
10/22/2017 11:00:00 AM	46	56.39148	57.16463	57.07329	57.1163	58.26953	58.06795	64.72483	52.54552	60.70784	62.42944	57.60776	54.58499	62.38337	56.62635	55.67359	58.49149	29.93217	33.23505	30.3245	17.47696	53.35112	48.72449	52.00762	56.51469
10/22/2017 12:00:00 PM	47	57.0379	58.396	58.76698	58.43334	58.88004	58.82212	65.97477	52.47964	61.41009	63.16165	59.11225	56.26354	63.34255	58.21513	56.54667	59.65673	30.59195	33.25645	30.52758	18.11637	54.2004	50.5761	52.39874	57.45747
10/22/2017 1:00:00 PM	48	58.7171	60.34279	59.62805	59.64614	59.96648	60.53377	67.36452	53.8323	63.20965	65.11306	60.66173	58.36001	64.3842	59.56094	58.52082	60.50066	31.68342	34.384	30.99513	18.21459	55.52103	51.58281	53.58417	58.75426
10/22/2017 2:00:00 PM	49	59.63624	61.21263	60.98177	61.58029	62.12397	62.67889	69.04396	55.43501	65.03737	66.41843	62.19236	59.26118	65.74183	60.44297	61.01136	61.80456	32.4326	35.27808	32.09211	18.64739	57.29497	53.32176	54.76699	60.80548
10/22/2017 3:00:00 PM	50	60.56518	61.62101	62.6152	63.07567	63.45927	63.50758	69.775	57.67303	66.56197	67.81841	63.66901	61.15371	66.41171	61.99999	60.8494	63.75676	33.00871	35.97987	32.23097	19.14391	57.78183	55.02867	56.59124	61.88293
10/22/2017 4:00:00 PM	51	61.99264	63.28519	63.59566	63.97981	64.36224	64.12054	71.2418	59.07076	67.52623	68.92295	65.45028	61.79111	68.09492	63.65965	62.99296	64.53211	33.4933	36.22757	32.96312	19.27974	59.32722	56.00262	56.88894	63.19074
10/22/2017 5:00:00 PM	52	63.27947	64.84418	64.60594	66.00945	65.91403	66.39484	72.97694	60.28616	68.24855	70.59883	66.83188	63.29662	68.91035	65.04119	64.21278	65.9953	34.39087	36.52137	33.44292	20.15117	59.96154	58.04874	58.339	64.27101
10/22/2017 6:00:00 PM	53	64.09321	66.80264	66.62216	66.44193	67.0908	68.39865	73.52956	60.5156	69.77839	71.25011	68.28747	64.36324	69.82538	66.91257	66.31467	66.73776	35.61923	38.01059	34.15525	20.49217	61.58435	59.37452	60.20763	65.07157
10/22/2017 7:00:00 PM	54	65.73784	67.69531	68.12314	68.20982	68.41805	68.77012	75.68282	62.90693	71.79947	72.86595	69.63931	66.26846	71.11861	67.19011	68.0963	67.61771	36.7277	38.68414	34.35615	21.07728	63.52685	59.9566	61.13558	66.48933
10/22/2017 8:00:00 PM	55	66.90936	68.67197	68.86234	69.34476	69.59013	70.84537	76.4917	63.32885	72.60823	74.03926	70.32469	66.57503	72.32841	68.21143	68.88454	69.24498	36.69506	39.87551	34.66404	21.08721	64.31307	61.40625	61.89684	68.07254
10/22/2017 9:00:00 PM	56	67.28471	69.74603	69.78048	70.41114	70.90099	72.41944	77.62225	64.22617	73.48206	74.60062	71.02383	68.58968	73.45898	68.82702	70.81168	70.64873	36.93769	40.92469	34.49089	21.83851	65.68529	63.20651	62.81426	69.30443
10/22/2017 10:00:00 PM	57	68.21036	70.67437	70.61699	71.2276	72.09311	74.05724	78.74318	65.49126	73.89023	75.94308	71.63091	68.65889	74.18812	70.33431	70.66391	71.90138	37.63924	41.62441	35.39396	22.54235	67.73592	64.61407	64.11348	70.50854
10/22/2017 11:00:00 PM	58	69.37621	71.26748	71.44393	72.88387	72.82328	74.2918	79.77946	66.12599	75.24083	76.56034	72.67564	69.85999	75.98035	72.18139	72.35381	72.97536	38.17658	41.92075	35.84202	22.97963	67.76163	66.65552	65.36974	71.7139
10/23/2017 12:00:00 AM	59	70.27983	72.12218	72.59013	73.59277	73.9219	75.47382	80.00746	67.77016	76.15779	77.72553	73.54761	70.52513	77.06954	73.43001	73.34922	73.45781	39.87211	42.15097	35.55532	23.62634	69.10394	66.59228	65.96529	73.38943
10/23/2017 1:00:00 AM	60	70.32719	72.68041	73.28429	73.86168	73.83787	76.30322	81.23553	68.49598	77.46945	78.69936	74.54471	72.68364	76.47917	73.54466	74.46651	74.24894	40.25589	43.27826	36.90918	23.7986	69.10947	68.26433	67.10948	74.15041
10/23/2017 2:00:00 AM	61	71.66882	73.37335	73.34468	74.26945	75.04208	77.10196	80.55234	69.30073	77.41975	78.69238	75.24857	72.59355	76.74954	74.52877	74.68923	75.88502	40.7779	44.1554	37.48821	24.40595	69.16142	69.55893	67.34943	74.97543
10/23/2017 3:00:00 AM	62	71.60133	73.10516	73.57404	74.01862	74.97448	77.12482	81.86825	69.76453	77.85606	79.50543	75.4173	73.07503	77.30029	74.7939	75.28014	75.78072	41.16887	44.72135	38.9908	24.75961	69.38645	69.53419	67.31203	75.37776
10/23/2017 4:00:00 AM	63	72.15369	73.37663	73.99619	74.20877	75.65871	77.50256	81.26007	70.33202	78.56058	80.2772	75.86204	73.60348	77.11584	75.04889	76.20612	76.00715	41.53706	45.03321	38.32626	24.60442	69.82838	70.01834	68.22798	75.90502
10/23/2017 5:00:00 AM	64	71.47535	73.52671	74.10558	74.23642	75.83788	77.36679	81.67047	70.66312	78.7938	80.43791	75.94817	73.52511	77.47552	74.70147	76.50838	76.07854	42.31999	45.33443	38.66452	25.11191	69.84232	70.81673	69.20588	76.26573
10/23/2017 6:00:00 AM	65	71.23339	73.41754	73.87316	74.58815	75.34341	77.96127	81.69655	70.60918	78.73003	81.22626	76.29342	73.63088	77.13522	75.05161	77.11193	76.89524	42.83661	46.76536	39.0315	26.21736	70.12051	70.92032	69.42068	76.36205
10/23/2017 7:00:00 AM	66	71.904	73.94407	74.37821	74.50018	74.78824	77.4475	82.70084	70.51683	78.53429	80.83957	76.25848	73.40031	77.24803	75.40287	77.52173	77.10736	43.42531	46.06084	39.10043	25.33113	69.84587	71.15872	68.26572	76.58121
10/23/2017 8:00:00 AM	67	71.94849	73.88993	73.55257	74.35981	75.26619	78.27049	82.8933	70.64557	78.68708	80.98434	75.97897	73.43508	77.5305	75.61671	77.88197	77.28268	44.38372	46.57743	38.99334	25.49963	69.86375	71.52598	68.29453	76.46658
10/23/2017 9:00:00 AM	68	71.40109	72.88971	73.87387	73.68225	75.40895	77.53556	82.37656	70.34873	78.25659	80.43149	76.73106	73.97385	77.44331	74.93439	77.63409	77.6041	44.42484	47.92779	40.24227	25.72336	69.41856	71.87298	68.47133	76.17845
