# Supplementary material for: Neuroblastoma signalling models unveil combination therapies targeting feedback-mediated resistance
Source: PLoS Comput Biol. 2021 Nov 4;17(11):e1009515. doi: 10.1371/journal.pcbi.1009515 (PMC8604339; doi:10.1371/journal.pcbi.1009515)
Supplement: S2 File — (ZIP) [file pcbi.1009515.s023.zip › drug_sensitivity/CHP212_drug_sensitivity/annotation_CHP212_200818.csv]

Analysis_Job	Well	Treatment	Reference	Ref_T
CHP212_TAE_GDC	A1	TAE684_10uM	A5,A6	DMSO_1_100
CHP212_TAE_GDC	A2	TAE684_10uM	A5,A6	DMSO_1_100
CHP212_TAE_GDC	A3	GDC0941_10uM	A5,A6	DMSO_1_100
CHP212_TAE_GDC	A4	GDC0941_10uM	A5,A6	DMSO_1_100
CHP212_TAE_GDC	A5	DMSO_1_100	A5,A6	DMSO_1_100
CHP212_TAE_GDC	A6	DMSO_1_100	A5,A6	DMSO_1_100
CHP212_TAE_GDC	B1	TAE684_1uM	B5,B6	DMSO_1_1k
CHP212_TAE_GDC	B2	TAE684_1uM	B5,B6	DMSO_1_1k
CHP212_TAE_GDC	B3	GDC0941_1uM	B5,B6	DMSO_1_1k
CHP212_TAE_GDC	B4	GDC0941_1uM	B5,B6	DMSO_1_1k
CHP212_TAE_GDC	B5	DMSO_1_1k	B5,B6	DMSO_1_1k
CHP212_TAE_GDC	B6	DMSO_1_1k	B5,B6	DMSO_1_1k
CHP212_TAE_GDC	C1	TAE684_100nM	C5,C6	DMSO_1_10k
CHP212_TAE_GDC	C2	TAE684_100nM	C5,C6	DMSO_1_10k
CHP212_TAE_GDC	C3	GDC0941_100nM	C5,C6	DMSO_1_10k
CHP212_TAE_GDC	C4	GDC0941_100nM	C5,C6	DMSO_1_10k
CHP212_TAE_GDC	C5	DMSO_1_10k	C5,C6	DMSO_1_10k
CHP212_TAE_GDC	C6	DMSO_1_10k	C5,C6	DMSO_1_10k
CHP212_TAE_GDC	D1	TAE684_3nM	D5,D6	DMSO_1_333k
CHP212_TAE_GDC	D2	TAE684_3nM	D5,D6	DMSO_1_333k
CHP212_TAE_GDC	D3	GDC0941_3nM	D5,D6	DMSO_1_333k
CHP212_TAE_GDC	D4	GDC0941_3nM	D5,D6	DMSO_1_333k
CHP212_TAE_GDC	D5	DMSO_1_333k	D5,D6	DMSO_1_333k
CHP212_TAE_GDC	D6	DMSO_1_333k	D5,D6	DMSO_1_333k
CHP212_BI_Sor	A1	BI78D3_100uM	A5,A6	DMSO_1_100
CHP212_BI_Sor	A2	BI78D3_100uM	A5,A6	DMSO_1_100
CHP212_BI_Sor	A3	Sorafenib_100uM	A5,A6	DMSO_1_100
CHP212_BI_Sor	A4	Sorafenib_100uM	A5,A6	DMSO_1_100
CHP212_BI_Sor	A5	DMSO_1_100	A5,A6	DMSO_1_100
CHP212_BI_Sor	A6	DMSO_1_100	A5,A6	DMSO_1_100
CHP212_BI_Sor	B1	BI78D3_10uM	B5,B6	DMSO_1_1k
CHP212_BI_Sor	B2	BI78D3_10uM	B5,B6	DMSO_1_1k
CHP212_BI_Sor	B3	Sorafenib_10uM	B5,B6	DMSO_1_1k
CHP212_BI_Sor	B4	Sorafenib_10uM	B5,B6	DMSO_1_1k
CHP212_BI_Sor	B5	DMSO_1_1k	B5,B6	DMSO_1_1k
CHP212_BI_Sor	B6	DMSO_1_1k	B5,B6	DMSO_1_1k
CHP212_BI_Sor	C1	BI78D3_1uM	C5,C6	DMSO_1_10k
CHP212_BI_Sor	C2	BI78D3_1uM	C5,C6	DMSO_1_10k
CHP212_BI_Sor	C3	Sorafenib_1uM	C5,C6	DMSO_1_10k
CHP212_BI_Sor	C4	Sorafenib_1uM	C5,C6	DMSO_1_10k
CHP212_BI_Sor	C5	DMSO_1_10k	C5,C6	DMSO_1_10k
CHP212_BI_Sor	C6	DMSO_1_10k	C5,C6	DMSO_1_10k
CHP212_BI_Sor	D1	BI78D3_30nM	D5,D6	DMSO_1_333k
CHP212_BI_Sor	D2	BI78D3_30nM	D5,D6	DMSO_1_333k
CHP212_BI_Sor	D3	Sorafenib_30nM	D5,D6	DMSO_1_333k
CHP212_BI_Sor	D4	Sorafenib_30nM	D5,D6	DMSO_1_333k
CHP212_BI_Sor	D5	DMSO_1_333k	D5,D6	DMSO_1_333k
CHP212_BI_Sor	D6	DMSO_1_333k	D5,D6	DMSO_1_333k
CHP212_Rap_GS	A1	Rapamycin_100uM	A5,A6	DMSO_1_100
CHP212_Rap_GS	A2	Rapamycin_100uM	A5,A6	DMSO_1_100
CHP212_Rap_GS	A3	GS4997_100uM	A5,A6	DMSO_1_100
CHP212_Rap_GS	A4	GS4997_100uM	A5,A6	DMSO_1_100
CHP212_Rap_GS	A5	DMSO_1_100	A5,A6	DMSO_1_100
CHP212_Rap_GS	A6	DMSO_1_100	A5,A6	DMSO_1_100
CHP212_Rap_GS	B1	Rapamycin_10uM	B5,B6	DMSO_1_1k
CHP212_Rap_GS	B2	Rapamycin_10uM	B5,B6	DMSO_1_1k
CHP212_Rap_GS	B3	GS4997_10uM	B5,B6	DMSO_1_1k
CHP212_Rap_GS	B4	GS4997_10uM	B5,B6	DMSO_1_1k
CHP212_Rap_GS	B5	DMSO_1_1k	B5,B6	DMSO_1_1k
CHP212_Rap_GS	B6	DMSO_1_1k	B5,B6	DMSO_1_1k
CHP212_Rap_GS	C1	Rapamycin_1uM	C5,C6	DMSO_1_10k
CHP212_Rap_GS	C2	Rapamycin_1uM	C5,C6	DMSO_1_10k
CHP212_Rap_GS	C3	GS4997_1uM	C5,C6	DMSO_1_10k
CHP212_Rap_GS	C4	GS4997_1uM	C5,C6	DMSO_1_10k
CHP212_Rap_GS	C5	DMSO_1_10k	C5,C6	DMSO_1_10k
CHP212_Rap_GS	C6	DMSO_1_10k	C5,C6	DMSO_1_10k
CHP212_Rap_GS	D1	Rapamycin_30nM	D5,D6	DMSO_1_333k
CHP212_Rap_GS	D2	Rapamycin_30nM	D5,D6	DMSO_1_333k
CHP212_Rap_GS	D3	GS4997_30nM	D5,D6	DMSO_1_333k
CHP212_Rap_GS	D4	GS4997_30nM	D5,D6	DMSO_1_333k
CHP212_Rap_GS	D5	DMSO_1_333k	D5,D6	DMSO_1_333k
CHP212_Rap_GS	D6	DMSO_1_333k	D5,D6	DMSO_1_333k
CHP212_MK_AZD	A1	MK2206_100uM	A5,A6	DMSO_1_100
CHP212_MK_AZD	A2	MK2206_100uM	A5,A6	DMSO_1_100
CHP212_MK_AZD	A3	AZD6244_100uM	A5,A6	DMSO_1_100
CHP212_MK_AZD	A4	AZD6244_100uM	A5,A6	DMSO_1_100
CHP212_MK_AZD	A5	DMSO_1_100	A5,A6	DMSO_1_100
CHP212_MK_AZD	A6	DMSO_1_100	A5,A6	DMSO_1_100
CHP212_MK_AZD	B1	MK2206_10uM	B5,B6	DMSO_1_1k
CHP212_MK_AZD	B2	MK2206_10uM	B5,B6	DMSO_1_1k
CHP212_MK_AZD	B3	AZD6244_10uM	B5,B6	DMSO_1_1k
CHP212_MK_AZD	B4	AZD6244_10uM	B5,B6	DMSO_1_1k
CHP212_MK_AZD	B5	DMSO_1_1k	B5,B6	DMSO_1_1k
CHP212_MK_AZD	B6	DMSO_1_1k	B5,B6	DMSO_1_1k
CHP212_MK_AZD	C1	MK2206_1uM	C6	DMSO_1_10k
CHP212_MK_AZD	C2	MK2206_1uM	C6	DMSO_1_10k
CHP212_MK_AZD	C3	AZD6244_1uM	C6	DMSO_1_10k
CHP212_MK_AZD	C4	AZD6244_1uM	C6	DMSO_1_10k
CHP212_MK_AZD	C5	contaminated_1_10k	C5	contaminated
CHP212_MK_AZD	C6	DMSO_1_10k	C6	DMSO_1_10k
CHP212_MK_AZD	D1	MK2206_30nM	D6	DMSO_1_333k
CHP212_MK_AZD	D2	MK2206_30nM	D6	DMSO_1_333k
CHP212_MK_AZD	D3	AZD6244_30nM	D5,D6	DMSO_1_333k
CHP212_MK_AZD	D4	AZD6244_30nM	D5,D6	DMSO_1_333k
CHP212_MK_AZD	D5	DMSO_1_333k	D5,D6	DMSO_1_333k
CHP212_MK_AZD	D6	DMSO_1_333k	D5,D6	DMSO_1_333k
