# Supplementary material for: Neuroblastoma signalling models unveil combination therapies targeting feedback-mediated resistance
Source: PLoS Comput Biol. 2021 Nov 4;17(11):e1009515. doi: 10.1371/journal.pcbi.1009515 (PMC8604339; doi:10.1371/journal.pcbi.1009515)
Supplement: S2 File — (ZIP) [file pcbi.1009515.s023.zip › drug_sensitivity/CHP212_drug_sensitivity/annotations_CHP212_NBEBC1_AEW_AZD_synergy_20191029.csv]

Analysis_Job	Well	Treatment	Reference	Ref_T
CHP212_AEW_AZD_311019	A1	DMSO_1_1k	A1,A2	DMSO_1_1k
CHP212_AEW_AZD_311019	A2	DMSO_1_1k	A1,A2	DMSO_1_1k
CHP212_AEW_AZD_311019	A3	AZD6244_1nM	A1,A2	DMSO_1_1k
CHP212_AEW_AZD_311019	A4	AZD6244_10nM	A1,A2	DMSO_1_1k
CHP212_AEW_AZD_311019	A5	AZD6244_50nM	A1,A2	DMSO_1_1k
CHP212_AEW_AZD_311019	A6	AZD6244_100nM	A1,A2	DMSO_1_1k
CHP212_AEW_AZD_311019	A7	AZD6244_1uM	A1,A2	DMSO_1_1k
CHP212_AEW_AZD_311019	A8	AZD6244_10uM	A1,A2	DMSO_1_1k
CHP212_AEW_AZD_311019	B1	AEW451_100nM	A1,A2	DMSO_1_1k
CHP212_AEW_AZD_311019	B2	AEW451_100nM	A1,A2	DMSO_1_1k
CHP212_AEW_AZD_311019	B3	AEW451_100nM+AZD6244_1nM	A1,A2	DMSO_1_1k
CHP212_AEW_AZD_311019	B4	AEW451_100nM+AZD6244_10nM	A1,A2	DMSO_1_1k
CHP212_AEW_AZD_311019	B5	AEW451_100nM+AZD6244_50nM	A1,A2	DMSO_1_1k
CHP212_AEW_AZD_311019	B6	AEW451_100nM+AZD6244_100nM	A1,A2	DMSO_1_1k
CHP212_AEW_AZD_311019	B7	AEW451_100nM+AZD6244_1uM	A1,A2	DMSO_1_1k
CHP212_AEW_AZD_311019	B8	AEW451_100nM+AZD6244_10uM	A1,A2	DMSO_1_1k
CHP212_AEW_AZD_311019	C1	AEW451_300nM	A1,A2	DMSO_1_1k
CHP212_AEW_AZD_311019	C2	AEW451_300nM	A1,A2	DMSO_1_1k
CHP212_AEW_AZD_311019	C3	AEW451_300nM+AZD6244_1nM	A1,A2	DMSO_1_1k
CHP212_AEW_AZD_311019	C4	AEW451_300nM+AZD6244_10nM	A1,A2	DMSO_1_1k
CHP212_AEW_AZD_311019	C5	AEW451_300nM+AZD6244_50nM	A1,A2	DMSO_1_1k
CHP212_AEW_AZD_311019	C6	AEW451_300nM+AZD6244_100nM	A1,A2	DMSO_1_1k
CHP212_AEW_AZD_311019	C7	AEW451_300nM+AZD6244_1uM	A1,A2	DMSO_1_1k
CHP212_AEW_AZD_311019	C8	AEW451_300nM+AZD6244_10uM	A1,A2	DMSO_1_1k
CHP212_AEW_AZD_311019	D1	AEW451_1uM	A1,A2	DMSO_1_1k
CHP212_AEW_AZD_311019	D2	AEW451_1uM	A1,A2	DMSO_1_1k
CHP212_AEW_AZD_311019	D3	AEW451_1uM+AZD6244_1nM	A1,A2	DMSO_1_1k
CHP212_AEW_AZD_311019	D4	AEW451_1uM+AZD6244_10nM	A1,A2	DMSO_1_1k
CHP212_AEW_AZD_311019	D5	AEW451_1uM+AZD6244_50nM	A1,A2	DMSO_1_1k
CHP212_AEW_AZD_311019	D6	AEW451_1uM+AZD6244_100nM	A1,A2	DMSO_1_1k
CHP212_AEW_AZD_311019	D7	AEW451_1uM+AZD6244_1uM	A1,A2	DMSO_1_1k
CHP212_AEW_AZD_311019	D8	AEW451_1uM+AZD6244_10uM	A1,A2	DMSO_1_1k
CHP212_AEW_AZD_311019	E1	AEW451_3uM	A1,A2	DMSO_1_1k
CHP212_AEW_AZD_311019	E2	AEW451_3uM	A1,A2	DMSO_1_1k
CHP212_AEW_AZD_311019	E3	AEW451_3uM+AZD6244_1nM	A1,A2	DMSO_1_1k
CHP212_AEW_AZD_311019	E4	AEW451_3uM+AZD6244_10nM	A1,A2	DMSO_1_1k
CHP212_AEW_AZD_311019	E5	AEW451_3uM+AZD6244_50nM	A1,A2	DMSO_1_1k
CHP212_AEW_AZD_311019	E6	AEW451_3uM+AZD6244_100nM	A1,A2	DMSO_1_1k
CHP212_AEW_AZD_311019	E7	AEW451_3uM+AZD6244_1uM	A1,A2	DMSO_1_1k
CHP212_AEW_AZD_311019	E8	AEW451_3uM+AZD6244_10uM	A1,A2	DMSO_1_1k
CHP212_AEW_AZD_311019	F1	AEW451_10uM	A1,A2	DMSO_1_1k
CHP212_AEW_AZD_311019	F2	AEW451_10uM	A1,A2	DMSO_1_1k
CHP212_AEW_AZD_311019	F3	AEW451_10uM+AZD6244_1nM	A1,A2	DMSO_1_1k
CHP212_AEW_AZD_311019	F4	AEW451_10uM+AZD6244_10nM	A1,A2	DMSO_1_1k
CHP212_AEW_AZD_311019	F5	AEW451_10uM+AZD6244_50nM	A1,A2	DMSO_1_1k
CHP212_AEW_AZD_311019	F6	AEW451_10uM+AZD6244_100nM	A1,A2	DMSO_1_1k
CHP212_AEW_AZD_311019	F7	AEW451_10uM+AZD6244_1uM	A1,A2	DMSO_1_1k
CHP212_AEW_AZD_311019	F8	AEW451_10uM+AZD6244_10uM	A1,A2	DMSO_1_1k
NBEBC1_AEW_AZD_311019	A1	DMSO_1_1k	A1,A2	DMSO_1_1k
NBEBC1_AEW_AZD_311019	A2	DMSO_1_1k	A1,A2	DMSO_1_1k
NBEBC1_AEW_AZD_311019	A3	AZD6244_1nM	A1,A2	DMSO_1_1k
NBEBC1_AEW_AZD_311019	A4	AZD6244_10nM	A1,A2	DMSO_1_1k
NBEBC1_AEW_AZD_311019	A5	AZD6244_50nM	A1,A2	DMSO_1_1k
NBEBC1_AEW_AZD_311019	A6	AZD6244_100nM	A1,A2	DMSO_1_1k
NBEBC1_AEW_AZD_311019	A7	AZD6244_1uM	A1,A2	DMSO_1_1k
NBEBC1_AEW_AZD_311019	A8	AZD6244_10uM	A1,A2	DMSO_1_1k
NBEBC1_AEW_AZD_311019	B1	AEW451_100nM	A1,A2	DMSO_1_1k
NBEBC1_AEW_AZD_311019	B2	AEW451_100nM	A1,A2	DMSO_1_1k
NBEBC1_AEW_AZD_311019	B3	AEW451_100nM+AZD6244_1nM	A1,A2	DMSO_1_1k
NBEBC1_AEW_AZD_311019	B4	AEW451_100nM+AZD6244_10nM	A1,A2	DMSO_1_1k
NBEBC1_AEW_AZD_311019	B5	AEW451_100nM+AZD6244_50nM	A1,A2	DMSO_1_1k
NBEBC1_AEW_AZD_311019	B6	AEW451_100nM+AZD6244_100nM	A1,A2	DMSO_1_1k
NBEBC1_AEW_AZD_311019	B7	AEW451_100nM+AZD6244_1uM	A1,A2	DMSO_1_1k
NBEBC1_AEW_AZD_311019	B8	AEW451_100nM+AZD6244_10uM	A1,A2	DMSO_1_1k
NBEBC1_AEW_AZD_311019	C1	AEW451_300nM	A1,A2	DMSO_1_1k
NBEBC1_AEW_AZD_311019	C2	AEW451_300nM	A1,A2	DMSO_1_1k
NBEBC1_AEW_AZD_311019	C3	AEW451_300nM+AZD6244_1nM	A1,A2	DMSO_1_1k
NBEBC1_AEW_AZD_311019	C4	AEW451_300nM+AZD6244_10nM	A1,A2	DMSO_1_1k
NBEBC1_AEW_AZD_311019	C5	AEW451_300nM+AZD6244_50nM	A1,A2	DMSO_1_1k
NBEBC1_AEW_AZD_311019	C6	AEW451_300nM+AZD6244_100nM	A1,A2	DMSO_1_1k
NBEBC1_AEW_AZD_311019	C7	AEW451_300nM+AZD6244_1uM	A1,A2	DMSO_1_1k
NBEBC1_AEW_AZD_311019	C8	AEW451_300nM+AZD6244_10uM	A1,A2	DMSO_1_1k
NBEBC1_AEW_AZD_311019	D1	AEW451_1uM	A1,A2	DMSO_1_1k
NBEBC1_AEW_AZD_311019	D2	AEW451_1uM	A1,A2	DMSO_1_1k
NBEBC1_AEW_AZD_311019	D3	AEW451_1uM+AZD6244_1nM	A1,A2	DMSO_1_1k
NBEBC1_AEW_AZD_311019	D4	AEW451_1uM+AZD6244_10nM	A1,A2	DMSO_1_1k
NBEBC1_AEW_AZD_311019	D5	AEW451_1uM+AZD6244_50nM	A1,A2	DMSO_1_1k
NBEBC1_AEW_AZD_311019	D6	AEW451_1uM+AZD6244_100nM	A1,A2	DMSO_1_1k
NBEBC1_AEW_AZD_311019	D7	AEW451_1uM+AZD6244_1uM	A1,A2	DMSO_1_1k
NBEBC1_AEW_AZD_311019	D8	AEW451_1uM+AZD6244_10uM	A1,A2	DMSO_1_1k
NBEBC1_AEW_AZD_311019	E1	AEW451_3uM	A1,A2	DMSO_1_1k
NBEBC1_AEW_AZD_311019	E2	AEW451_3uM	A1,A2	DMSO_1_1k
NBEBC1_AEW_AZD_311019	E3	AEW451_3uM+AZD6244_1nM	A1,A2	DMSO_1_1k
NBEBC1_AEW_AZD_311019	E4	AEW451_3uM+AZD6244_10nM	A1,A2	DMSO_1_1k
NBEBC1_AEW_AZD_311019	E5	AEW451_3uM+AZD6244_50nM	A1,A2	DMSO_1_1k
NBEBC1_AEW_AZD_311019	E6	AEW451_3uM+AZD6244_100nM	A1,A2	DMSO_1_1k
NBEBC1_AEW_AZD_311019	E7	AEW451_3uM+AZD6244_1uM	A1,A2	DMSO_1_1k
NBEBC1_AEW_AZD_311019	E8	AEW451_3uM+AZD6244_10uM	A1,A2	DMSO_1_1k
NBEBC1_AEW_AZD_311019	F1	AEW451_10uM	A1,A2	DMSO_1_1k
NBEBC1_AEW_AZD_311019	F2	AEW451_10uM	A1,A2	DMSO_1_1k
NBEBC1_AEW_AZD_311019	F3	AEW451_10uM+AZD6244_1nM	A1,A2	DMSO_1_1k
NBEBC1_AEW_AZD_311019	F4	AEW451_10uM+AZD6244_10nM	A1,A2	DMSO_1_1k
NBEBC1_AEW_AZD_311019	F5	AEW451_10uM+AZD6244_50nM	A1,A2	DMSO_1_1k
NBEBC1_AEW_AZD_311019	F6	AEW451_10uM+AZD6244_100nM	A1,A2	DMSO_1_1k
NBEBC1_AEW_AZD_311019	F7	AEW451_10uM+AZD6244_1uM	A1,A2	DMSO_1_1k
NBEBC1_AEW_AZD_311019	F8	AEW451_10uM+AZD6244_10uM	A1,A2	DMSO_1_1k
LAN6_partial_AEW_AZD_synergy	A1	DMSO_1_1k	A1	DMSO_1_1k
LAN6_partial_AEW_AZD_synergy	A2	AZD6244_1nM	A1	DMSO_1_1k
LAN6_partial_AEW_AZD_synergy	A3	AZD6244_10nM	A1	DMSO_1_1k
LAN6_partial_AEW_AZD_synergy	A4	AZD6244_100nM	A1	DMSO_1_1k
LAN6_partial_AEW_AZD_synergy	A5	AZD6244_1uM	A1	DMSO_1_1k
LAN6_partial_AEW_AZD_synergy	A6	AZD6244_10uM	A1	DMSO_1_1k
LAN6_partial_AEW_AZD_synergy	A7	empty		empty
LAN6_partial_AEW_AZD_synergy	A8	empty		empty
LAN6_partial_AEW_AZD_synergy	B1	AEW451_100nM	A1	DMSO_1_1k
LAN6_partial_AEW_AZD_synergy	B2	AEW451_100nM+AZD6244_1nM	A1	DMSO_1_1k
LAN6_partial_AEW_AZD_synergy	B3	AEW451_100nM+AZD6244_10nM	A1	DMSO_1_1k
LAN6_partial_AEW_AZD_synergy	B4	AEW451_100nM+AZD6244_100nM	A1	DMSO_1_1k
LAN6_partial_AEW_AZD_synergy	B5	AEW451_100nM+AZD6244_1uM	A1	DMSO_1_1k
LAN6_partial_AEW_AZD_synergy	B6	AEW451_100nM+AZD6244_10uM	A1	DMSO_1_1k
LAN6_partial_AEW_AZD_synergy	B7	empty		empty
LAN6_partial_AEW_AZD_synergy	B8	empty		empty
LAN6_partial_AEW_AZD_synergy	C1	AEW451_300nM	A1	DMSO_1_1k
LAN6_partial_AEW_AZD_synergy	C2	AEW451_300nM+AZD6244_1nM	A1	DMSO_1_1k
LAN6_partial_AEW_AZD_synergy	C3	AEW451_300nM+AZD6244_10nM	A1	DMSO_1_1k
LAN6_partial_AEW_AZD_synergy	C4	AEW451_300nM+AZD6244_100nM	A1	DMSO_1_1k
LAN6_partial_AEW_AZD_synergy	C5	AEW451_300nM+AZD6244_1uM	A1	DMSO_1_1k
LAN6_partial_AEW_AZD_synergy	C6	empty		empty
LAN6_partial_AEW_AZD_synergy	C7	empty		empty
LAN6_partial_AEW_AZD_synergy	C8	empty		empty
LAN6_partial_AEW_AZD_synergy	D1	AEW451_1uM	A1	DMSO_1_1k
LAN6_partial_AEW_AZD_synergy	D2	AEW451_1uM+AZD6244_1nM	A1	DMSO_1_1k
LAN6_partial_AEW_AZD_synergy	D3	AEW451_1uM+AZD6244_10nM	A1	DMSO_1_1k
LAN6_partial_AEW_AZD_synergy	D4	AEW451_1uM+AZD6244_100nM	A1	DMSO_1_1k
LAN6_partial_AEW_AZD_synergy	D5	AEW451_1uM+AZD6244_1uM	A1	DMSO_1_1k
LAN6_partial_AEW_AZD_synergy	D6	empty		empty
LAN6_partial_AEW_AZD_synergy	D7	empty		empty
LAN6_partial_AEW_AZD_synergy	D8	empty		empty
LAN6_partial_AEW_AZD_synergy	E1	AEW451_5uM	A1	DMSO_1_1k
LAN6_partial_AEW_AZD_synergy	E2	AEW451_5uM+AZD6244_1nM	A1	DMSO_1_1k
LAN6_partial_AEW_AZD_synergy	E3	AEW451_5uM+AZD6244_10nM	A1	DMSO_1_1k
LAN6_partial_AEW_AZD_synergy	E4	AEW451_5uM+AZD6244_100nM	A1	DMSO_1_1k
LAN6_partial_AEW_AZD_synergy	E5	AEW451_5uM+AZD6244_1uM	A1	DMSO_1_1k
LAN6_partial_AEW_AZD_synergy	E6	empty		empty
LAN6_partial_AEW_AZD_synergy	E7	empty		empty
LAN6_partial_AEW_AZD_synergy	E8	empty		empty
LAN6_partial_AEW_AZD_synergy	F1	less_cells	A1	less_cells
LAN6_partial_AEW_AZD_synergy	F2	empty		empty
LAN6_partial_AEW_AZD_synergy	F3	empty		empty
LAN6_partial_AEW_AZD_synergy	F4	empty		empty
LAN6_partial_AEW_AZD_synergy	F5	empty		empty
LAN6_partial_AEW_AZD_synergy	F6	empty		empty
LAN6_partial_AEW_AZD_synergy	F7	empty		empty
LAN6_partial_AEW_AZD_synergy	F8	empty		empty
