# Supplementary material for: Neuroblastoma signalling models unveil combination therapies targeting feedback-mediated resistance
Source: PLoS Comput Biol. 2021 Nov 4;17(11):e1009515. doi: 10.1371/journal.pcbi.1009515 (PMC8604339; doi:10.1371/journal.pcbi.1009515)
Supplement: S2 File — (ZIP) [file pcbi.1009515.s023.zip › drug_sensitivity/CHP212_drug_sensitivity/annotation_SHSY5Y_SKNAS_CHP212_AEW_AZD_interaction_20190815.csv]

Analysis_Job	Well	Treatment	Reference	Ref_T
SKNAS_AEW_AZD_synergy	A1	DMSO_1_1k	A1,A2	DMSO_1_1k
SKNAS_AEW_AZD_synergy	A2	DMSO_1_1k	A1,A2	DMSO_1_1k
SKNAS_AEW_AZD_synergy	A3	AZD6244_100nM	A1,A2	DMSO_1_1k
SKNAS_AEW_AZD_synergy	A4	AZD6244_1uM	A1,A2	DMSO_1_1k
SKNAS_AEW_AZD_synergy	A5	AZD6244_10uM	A1,A2	DMSO_1_1k
SKNAS_AEW_AZD_synergy	A6	AZD6244_30uM	D8,E8,F8	DMSO_1_333
SKNAS_AEW_AZD_synergy	A7	AZD6244_50uM	A8,B8,C8	DMSO_1_200
SKNAS_AEW_AZD_synergy	A8	DMSO_1_200	A8,B8,C8	DMSO_1_200
SKNAS_AEW_AZD_synergy	B1	AEW451_100nM	A1,A2	DMSO_1_1k
SKNAS_AEW_AZD_synergy	B2	AEW451_100nM	A1,A2	DMSO_1_1k
SKNAS_AEW_AZD_synergy	B3	AEW451_100nM+AZD6244_100nM	A1,A2	DMSO_1_1k
SKNAS_AEW_AZD_synergy	B4	AEW451_100nM+AZD6244_1uM	A1,A2	DMSO_1_1k
SKNAS_AEW_AZD_synergy	B5	AEW451_100nM+AZD6244_10uM	A1,A2	DMSO_1_1k
SKNAS_AEW_AZD_synergy	B6	AEW451_100nM+AZD6244_30uM	D8,E8,F8	DMSO_1_333
SKNAS_AEW_AZD_synergy	B7	AEW451_100nM+AZD6244_50uM	A8,B8,C8	DMSO_1_200
SKNAS_AEW_AZD_synergy	B8	DMSO_1_200	A8,B8,C8	DMSO_1_200
SKNAS_AEW_AZD_synergy	C1	AEW451_300nM	A1,A2	DMSO_1_1k
SKNAS_AEW_AZD_synergy	C2	AEW451_300nM	A1,A2	DMSO_1_1k
SKNAS_AEW_AZD_synergy	C3	AEW451_300nM+AZD6244_100nM	A1,A2	DMSO_1_1k
SKNAS_AEW_AZD_synergy	C4	AEW451_300nM+AZD6244_1uM	A1,A2	DMSO_1_1k
SKNAS_AEW_AZD_synergy	C5	AEW451_300nM+AZD6244_10uM	A1,A2	DMSO_1_1k
SKNAS_AEW_AZD_synergy	C6	AEW451_300nM+AZD6244_30uM	D8,E8,F8	DMSO_1_333
SKNAS_AEW_AZD_synergy	C7	AEW451_300nM+AZD6244_50uM	A8,B8,C8	DMSO_1_200
SKNAS_AEW_AZD_synergy	C8	DMSO_1_200	A8,B8,C8	DMSO_1_200
SKNAS_AEW_AZD_synergy	D1	AEW451_1uM	A1,A2	DMSO_1_1k
SKNAS_AEW_AZD_synergy	D2	AEW451_1uM	A1,A2	DMSO_1_1k
SKNAS_AEW_AZD_synergy	D3	AEW451_1uM+AZD6244_100nM	A1,A2	DMSO_1_1k
SKNAS_AEW_AZD_synergy	D4	AEW451_1uM+AZD6244_1uM	A1,A2	DMSO_1_1k
SKNAS_AEW_AZD_synergy	D5	AEW451_1uM+AZD6244_10uM	A1,A2	DMSO_1_1k
SKNAS_AEW_AZD_synergy	D6	AEW451_1uM+AZD6244_30uM	D8,E8,F8	DMSO_1_333
SKNAS_AEW_AZD_synergy	D7	AEW451_1uM+AZD6244_50uM	A8,B8,C8	DMSO_1_200
SKNAS_AEW_AZD_synergy	D8	DMSO_1_333	D8,E8,F8	DMSO_1_333
SKNAS_AEW_AZD_synergy	E1	AEW451_3uM	A1,A2	DMSO_1_1k
SKNAS_AEW_AZD_synergy	E2	AEW451_3uM	A1,A2	DMSO_1_1k
SKNAS_AEW_AZD_synergy	E3	AEW451_3uM+AZD6244_100nM	A1,A2	DMSO_1_1k
SKNAS_AEW_AZD_synergy	E4	AEW451_3uM+AZD6244_1uM	A1,A2	DMSO_1_1k
SKNAS_AEW_AZD_synergy	E5	AEW451_3uM+AZD6244_10uM	A1,A2	DMSO_1_1k
SKNAS_AEW_AZD_synergy	E6	AEW451_3uM+AZD6244_30uM	D8,E8,F8	DMSO_1_333
SKNAS_AEW_AZD_synergy	E7	AEW451_3uM+AZD6244_50uM	A8,B8,C8	DMSO_1_200
SKNAS_AEW_AZD_synergy	E8	DMSO_1_333	D8,E8,F8	DMSO_1_333
SKNAS_AEW_AZD_synergy	F1	AEW451_10uM	A1,A2	DMSO_1_1k
SKNAS_AEW_AZD_synergy	F2	AEW451_10uM	A1,A2	DMSO_1_1k
SKNAS_AEW_AZD_synergy	F3	AEW451_10uM+AZD6244_100nM	A1,A2	DMSO_1_1k
SKNAS_AEW_AZD_synergy	F4	AEW451_10uM+AZD6244_1uM	A1,A2	DMSO_1_1k
SKNAS_AEW_AZD_synergy	F5	AEW451_10uM+AZD6244_10uM	A1,A2	DMSO_1_1k
SKNAS_AEW_AZD_synergy	F6	AEW451_10uM+AZD6244_30uM	D8,E8,F8	DMSO_1_333
SKNAS_AEW_AZD_synergy	F7	AEW451_10uM+AZD6244_50uM	A8,B8,C8	DMSO_1_200
SKNAS_AEW_AZD_synergy	F8	DMSO_1_333	D8,E8,F8	DMSO_1_333
SHSY5Y_AEW_AZD_synergy_bis	A1	DMSO_1_1k	A1,A2	DMSO_1_1k
SHSY5Y_AEW_AZD_synergy_bis	A2	DMSO_1_1k	A1,A2	DMSO_1_1k
SHSY5Y_AEW_AZD_synergy_bis	A3	AZD6244_100nM	A1,A2	DMSO_1_1k
SHSY5Y_AEW_AZD_synergy_bis	A4	AZD6244_1uM	A1,A2	DMSO_1_1k
SHSY5Y_AEW_AZD_synergy_bis	A5	AZD6244_10uM	A1,A2	DMSO_1_1k
SHSY5Y_AEW_AZD_synergy_bis	A6	AZD6244_30uM	D8,E8,F8	DMSO_1_333
SHSY5Y_AEW_AZD_synergy_bis	A7	AZD6244_50uM	A8,B8,C8	DMSO_1_200
SHSY5Y_AEW_AZD_synergy_bis	A8	DMSO_1_200	A8,B8,C8	DMSO_1_200
SHSY5Y_AEW_AZD_synergy_bis	B1	AEW451_100nM	A1,A2	DMSO_1_1k
SHSY5Y_AEW_AZD_synergy_bis	B2	AEW451_100nM	A1,A2	DMSO_1_1k
SHSY5Y_AEW_AZD_synergy_bis	B3	AEW451_100nM+AZD6244_100nM	A1,A2	DMSO_1_1k
SHSY5Y_AEW_AZD_synergy_bis	B4	AEW451_100nM+AZD6244_1uM	A1,A2	DMSO_1_1k
SHSY5Y_AEW_AZD_synergy_bis	B5	AEW451_100nM+AZD6244_10uM	A1,A2	DMSO_1_1k
SHSY5Y_AEW_AZD_synergy_bis	B6	AEW451_100nM+AZD6244_30uM	D8,E8,F8	DMSO_1_333
SHSY5Y_AEW_AZD_synergy_bis	B7	AEW451_100nM+AZD6244_50uM	A8,B8,C8	DMSO_1_200
SHSY5Y_AEW_AZD_synergy_bis	B8	DMSO_1_200	A8,B8,C8	DMSO_1_200
SHSY5Y_AEW_AZD_synergy_bis	C1	AEW451_300nM	A1,A2	DMSO_1_1k
SHSY5Y_AEW_AZD_synergy_bis	C2	AEW451_300nM	A1,A2	DMSO_1_1k
SHSY5Y_AEW_AZD_synergy_bis	C3	AEW451_300nM+AZD6244_100nM	A1,A2	DMSO_1_1k
SHSY5Y_AEW_AZD_synergy_bis	C4	AEW451_300nM+AZD6244_1uM	A1,A2	DMSO_1_1k
SHSY5Y_AEW_AZD_synergy_bis	C5	AEW451_300nM+AZD6244_10uM	A1,A2	DMSO_1_1k
SHSY5Y_AEW_AZD_synergy_bis	C6	AEW451_300nM+AZD6244_30uM	D8,E8,F8	DMSO_1_333
SHSY5Y_AEW_AZD_synergy_bis	C7	AEW451_300nM+AZD6244_50uM	A8,B8,C8	DMSO_1_200
SHSY5Y_AEW_AZD_synergy_bis	C8	DMSO_1_200	A8,B8,C8	DMSO_1_200
SHSY5Y_AEW_AZD_synergy_bis	D1	AEW451_1uM	A1,A2	DMSO_1_1k
SHSY5Y_AEW_AZD_synergy_bis	D2	AEW451_1uM	A1,A2	DMSO_1_1k
SHSY5Y_AEW_AZD_synergy_bis	D3	AEW451_1uM+AZD6244_100nM	A1,A2	DMSO_1_1k
SHSY5Y_AEW_AZD_synergy_bis	D4	AEW451_1uM+AZD6244_1uM	A1,A2	DMSO_1_1k
SHSY5Y_AEW_AZD_synergy_bis	D5	AEW451_1uM+AZD6244_10uM	A1,A2	DMSO_1_1k
SHSY5Y_AEW_AZD_synergy_bis	D6	AEW451_1uM+AZD6244_30uM	D8,E8,F8	DMSO_1_333
SHSY5Y_AEW_AZD_synergy_bis	D7	AEW451_1uM+AZD6244_50uM	A8,B8,C8	DMSO_1_200
SHSY5Y_AEW_AZD_synergy_bis	D8	DMSO_1_333	D8,E8,F8	DMSO_1_333
SHSY5Y_AEW_AZD_synergy_bis	E1	AEW451_3uM	A1,A2	DMSO_1_1k
SHSY5Y_AEW_AZD_synergy_bis	E2	AEW451_3uM	A1,A2	DMSO_1_1k
SHSY5Y_AEW_AZD_synergy_bis	E3	AEW451_3uM+AZD6244_100nM	A1,A2	DMSO_1_1k
SHSY5Y_AEW_AZD_synergy_bis	E4	AEW451_3uM+AZD6244_1uM	A1,A2	DMSO_1_1k
SHSY5Y_AEW_AZD_synergy_bis	E5	AEW451_3uM+AZD6244_10uM	A1,A2	DMSO_1_1k
SHSY5Y_AEW_AZD_synergy_bis	E6	AEW451_3uM+AZD6244_30uM	D8,E8,F8	DMSO_1_333
SHSY5Y_AEW_AZD_synergy_bis	E7	AEW451_3uM+AZD6244_50uM	A8,B8,C8	DMSO_1_200
SHSY5Y_AEW_AZD_synergy_bis	E8	DMSO_1_333	D8,E8,F8	DMSO_1_333
SHSY5Y_AEW_AZD_synergy_bis	F1	AEW451_10uM	A1,A2	DMSO_1_1k
SHSY5Y_AEW_AZD_synergy_bis	F2	AEW451_10uM	A1,A2	DMSO_1_1k
SHSY5Y_AEW_AZD_synergy_bis	F3	AEW451_10uM+AZD6244_100nM	A1,A2	DMSO_1_1k
SHSY5Y_AEW_AZD_synergy_bis	F4	AEW451_10uM+AZD6244_1uM	A1,A2	DMSO_1_1k
SHSY5Y_AEW_AZD_synergy_bis	F5	AEW451_10uM+AZD6244_10uM	A1,A2	DMSO_1_1k
SHSY5Y_AEW_AZD_synergy_bis	F6	AEW451_10uM+AZD6244_30uM	D8,E8,F8	DMSO_1_333
SHSY5Y_AEW_AZD_synergy_bis	F7	AEW451_10uM+AZD6244_50uM	A8,B8,C8	DMSO_1_200
SHSY5Y_AEW_AZD_synergy_bis	F8	DMSO_1_333	D8,E8,F8	DMSO_1_333
CHP212_AEW_AZD_synergy	A1	DMSO_1_1k	A1,A2	DMSO_1_1k
CHP212_AEW_AZD_synergy	A2	DMSO_1_1k	A1,A2	DMSO_1_1k
CHP212_AEW_AZD_synergy	A3	AZD6244_100nM	A1,A2	DMSO_1_1k
CHP212_AEW_AZD_synergy	A4	AZD6244_1uM	A1,A2	DMSO_1_1k
CHP212_AEW_AZD_synergy	A5	AZD6244_10uM	A1,A2	DMSO_1_1k
CHP212_AEW_AZD_synergy	A6	AZD6244_30uM	A8,B8,C8	DMSO_1_330
CHP212_AEW_AZD_synergy	A7	AZD6244_100uM	D8,E8,F8	DMSO_1_100
CHP212_AEW_AZD_synergy	A8	DMSO_1_330	A8,B8,C8	DMSO_1_330
CHP212_AEW_AZD_synergy	B1	AEW451_100nM	A1,A2	DMSO_1_1k
CHP212_AEW_AZD_synergy	B2	AEW451_100nM	A1,A2	DMSO_1_1k
CHP212_AEW_AZD_synergy	B3	AEW451_100nM+AZD6244_100nM	A1,A2	DMSO_1_1k
CHP212_AEW_AZD_synergy	B4	AEW451_100nM+AZD6244_1uM	A1,A2	DMSO_1_1k
CHP212_AEW_AZD_synergy	B5	AEW451_100nM+AZD6244_10uM	A1,A2	DMSO_1_1k
CHP212_AEW_AZD_synergy	B6	AEW451_100nM+AZD6244_30uM	A8,B8,C8	DMSO_1_330
CHP212_AEW_AZD_synergy	B7	AEW451_100nM+AZD6244_100uM	D8,E8,F8	DMSO_1_100
CHP212_AEW_AZD_synergy	B8	DMSO_1_330	A8,B8,C8	DMSO_1_330
CHP212_AEW_AZD_synergy	C1	AEW451_300nM	A1,A2	DMSO_1_1k
CHP212_AEW_AZD_synergy	C2	AEW451_300nM	A1,A2	DMSO_1_1k
CHP212_AEW_AZD_synergy	C3	AEW451_300nM+AZD6244_100nM	A1,A2	DMSO_1_1k
CHP212_AEW_AZD_synergy	C4	AEW451_300nM+AZD6244_1uM	A1,A2	DMSO_1_1k
CHP212_AEW_AZD_synergy	C5	AEW451_300nM+AZD6244_10uM	A1,A2	DMSO_1_1k
CHP212_AEW_AZD_synergy	C6	AEW451_300nM+AZD6244_30uM	A8,B8,C8	DMSO_1_330
CHP212_AEW_AZD_synergy	C7	AEW451_300nM+AZD6244_100uM	D8,E8,F8	DMSO_1_100
CHP212_AEW_AZD_synergy	C8	DMSO_1_330	A8,B8,C8	DMSO_1_330
CHP212_AEW_AZD_synergy	D1	AEW451_1uM	A1,A2	DMSO_1_1k
CHP212_AEW_AZD_synergy	D2	AEW451_1uM	A1,A2	DMSO_1_1k
CHP212_AEW_AZD_synergy	D3	AEW451_1uM+AZD6244_100nM	A1,A2	DMSO_1_1k
CHP212_AEW_AZD_synergy	D4	AEW451_1uM+AZD6244_1uM	A1,A2	DMSO_1_1k
CHP212_AEW_AZD_synergy	D5	AEW451_1uM+AZD6244_10uM	A1,A2	DMSO_1_1k
CHP212_AEW_AZD_synergy	D6	AEW451_1uM+AZD6244_30uM	A8,B8,C8	DMSO_1_330
CHP212_AEW_AZD_synergy	D7	AEW451_1uM+AZD6244_100uM	D8,E8,F8	DMSO_1_100
CHP212_AEW_AZD_synergy	D8	DMSO_1_100	D8,E8,F8	DMSO_1_100
CHP212_AEW_AZD_synergy	E1	AEW451_3uM	A1,A2	DMSO_1_1k
CHP212_AEW_AZD_synergy	E2	AEW451_3uM	A1,A2	DMSO_1_1k
CHP212_AEW_AZD_synergy	E3	AEW451_3uM+AZD6244_100nM	A1,A2	DMSO_1_1k
CHP212_AEW_AZD_synergy	E4	AEW451_3uM+AZD6244_1uM	A1,A2	DMSO_1_1k
CHP212_AEW_AZD_synergy	E5	AEW451_3uM+AZD6244_10uM	A1,A2	DMSO_1_1k
CHP212_AEW_AZD_synergy	E6	AEW451_3uM+AZD6244_30uM	A8,B8,C8	DMSO_1_330
CHP212_AEW_AZD_synergy	E7	AEW451_3uM+AZD6244_100uM	D8,E8,F8	DMSO_1_100
CHP212_AEW_AZD_synergy	E8	DMSO_1_100	D8,E8,F8	DMSO_1_100
CHP212_AEW_AZD_synergy	F1	AEW451_10uM	A1,A2	DMSO_1_1k
CHP212_AEW_AZD_synergy	F2	AEW451_10uM	A1,A2	DMSO_1_1k
CHP212_AEW_AZD_synergy	F3	AEW451_10uM+AZD6244_100nM	A1,A2	DMSO_1_1k
CHP212_AEW_AZD_synergy	F4	AEW451_10uM+AZD6244_1uM	A1,A2	DMSO_1_1k
CHP212_AEW_AZD_synergy	F5	AEW451_10uM+AZD6244_10uM	A1,A2	DMSO_1_1k
CHP212_AEW_AZD_synergy	F6	AEW451_10uM+AZD6244_30uM	A8,B8,C8	DMSO_1_330
CHP212_AEW_AZD_synergy	F7	AEW451_10uM+AZD6244_100uM	D8,E8,F8	DMSO_1_100
CHP212_AEW_AZD_synergy	F8	DMSO_1_100	E8,D8,F8	DMSO_1_100
CHP212_20k_AEW_AZD_20191001	A1	DMSO_1_1k	A1,A2	DMSO_1_1k
CHP212_20k_AEW_AZD_20191001	A2	DMSO_1_1k	A1,A2	DMSO_1_1k
CHP212_20k_AEW_AZD_20191001	A3	AZD6244_100nM	A1,A2	DMSO_1_1k
CHP212_20k_AEW_AZD_20191001	A4	AZD6244_1uM	A1,A2	DMSO_1_1k
CHP212_20k_AEW_AZD_20191001	A5	AZD6244_10uM	A1,A2	DMSO_1_1k
CHP212_20k_AEW_AZD_20191001	A6	AZD6244_30uM	A8,B8,C8	DMSO_1_330
CHP212_20k_AEW_AZD_20191001	A7	AZD6244_100uM	D8,E8,F8	DMSO_1_100
CHP212_20k_AEW_AZD_20191001	A8	DMSO_1_330	A8,B8,C8	DMSO_1_330
CHP212_20k_AEW_AZD_20191001	B1	AEW451_100nM	A1,A2	DMSO_1_1k
CHP212_20k_AEW_AZD_20191001	B2	AEW451_100nM	A1,A2	DMSO_1_1k
CHP212_20k_AEW_AZD_20191001	B3	AEW451_100nM+AZD6244_100nM	A1,A2	DMSO_1_1k
CHP212_20k_AEW_AZD_20191001	B4	AEW451_100nM+AZD6244_1uM	A1,A2	DMSO_1_1k
CHP212_20k_AEW_AZD_20191001	B5	AEW451_100nM+AZD6244_10uM	A1,A2	DMSO_1_1k
CHP212_20k_AEW_AZD_20191001	B6	AEW451_100nM+AZD6244_30uM	A8,B8,C8	DMSO_1_330
CHP212_20k_AEW_AZD_20191001	B7	AEW451_100nM+AZD6244_100uM	D8,E8,F8	DMSO_1_100
CHP212_20k_AEW_AZD_20191001	B8	DMSO_1_330	A8,B8,C8	DMSO_1_330
CHP212_20k_AEW_AZD_20191001	C1	AEW451_300nM	A1,A2	DMSO_1_1k
CHP212_20k_AEW_AZD_20191001	C2	AEW451_300nM	A1,A2	DMSO_1_1k
CHP212_20k_AEW_AZD_20191001	C3	AEW451_300nM+AZD6244_100nM	A1,A2	DMSO_1_1k
CHP212_20k_AEW_AZD_20191001	C4	AEW451_300nM+AZD6244_1uM	A1,A2	DMSO_1_1k
CHP212_20k_AEW_AZD_20191001	C5	AEW451_300nM+AZD6244_10uM	A1,A2	DMSO_1_1k
CHP212_20k_AEW_AZD_20191001	C6	AEW451_300nM+AZD6244_30uM	A8,B8,C8	DMSO_1_330
CHP212_20k_AEW_AZD_20191001	C7	AEW451_300nM+AZD6244_100uM	D8,E8,F8	DMSO_1_100
CHP212_20k_AEW_AZD_20191001	C8	DMSO_1_330	A8,B8,C8	DMSO_1_330
CHP212_20k_AEW_AZD_20191001	D1	AEW451_1uM	A1,A2	DMSO_1_1k
CHP212_20k_AEW_AZD_20191001	D2	AEW451_1uM	A1,A2	DMSO_1_1k
CHP212_20k_AEW_AZD_20191001	D3	AEW451_1uM+AZD6244_100nM	A1,A2	DMSO_1_1k
CHP212_20k_AEW_AZD_20191001	D4	AEW451_1uM+AZD6244_1uM	A1,A2	DMSO_1_1k
CHP212_20k_AEW_AZD_20191001	D5	AEW451_1uM+AZD6244_10uM	A1,A2	DMSO_1_1k
CHP212_20k_AEW_AZD_20191001	D6	AEW451_1uM+AZD6244_30uM	A8,B8,C8	DMSO_1_330
CHP212_20k_AEW_AZD_20191001	D7	AEW451_1uM+AZD6244_100uM	D8,E8,F8	DMSO_1_100
CHP212_20k_AEW_AZD_20191001	D8	DMSO_1_100	D8,E8,F8	DMSO_1_100
CHP212_20k_AEW_AZD_20191001	E1	AEW451_3uM	A1,A2	DMSO_1_1k
CHP212_20k_AEW_AZD_20191001	E2	AEW451_3uM	A1,A2	DMSO_1_1k
CHP212_20k_AEW_AZD_20191001	E3	AEW451_3uM+AZD6244_100nM	A1,A2	DMSO_1_1k
CHP212_20k_AEW_AZD_20191001	E4	AEW451_3uM+AZD6244_1uM	A1,A2	DMSO_1_1k
CHP212_20k_AEW_AZD_20191001	E5	AEW451_3uM+AZD6244_10uM	A1,A2	DMSO_1_1k
CHP212_20k_AEW_AZD_20191001	E6	AEW451_3uM+AZD6244_30uM	A8,B8,C8	DMSO_1_330
CHP212_20k_AEW_AZD_20191001	E7	AEW451_3uM+AZD6244_100uM	D8,E8,F8	DMSO_1_100
CHP212_20k_AEW_AZD_20191001	E8	DMSO_1_100	D8,E8,F8	DMSO_1_100
CHP212_20k_AEW_AZD_20191001	F1	AEW451_10uM	A1,A2	DMSO_1_1k
CHP212_20k_AEW_AZD_20191001	F2	AEW451_10uM	A1,A2	DMSO_1_1k
CHP212_20k_AEW_AZD_20191001	F3	AEW451_10uM+AZD6244_100nM	A1,A2	DMSO_1_1k
CHP212_20k_AEW_AZD_20191001	F4	AEW451_10uM+AZD6244_1uM	A1,A2	DMSO_1_1k
CHP212_20k_AEW_AZD_20191001	F5	AEW451_10uM+AZD6244_10uM	A1,A2	DMSO_1_1k
CHP212_20k_AEW_AZD_20191001	F6	AEW451_10uM+AZD6244_30uM	A8,B8,C8	DMSO_1_330
CHP212_20k_AEW_AZD_20191001	F7	AEW451_10uM+AZD6244_100uM	D8,E8,F8	DMSO_1_100
CHP212_20k_AEW_AZD_20191001	F8	DMSO_1_100	D8,E8,F8	DMSO_1_100
