# Supplementary material for: Neuroblastoma signalling models unveil combination therapies targeting feedback-mediated resistance
Source: PLoS Comput Biol. 2021 Nov 4;17(11):e1009515. doi: 10.1371/journal.pcbi.1009515 (PMC8604339; doi:10.1371/journal.pcbi.1009515)
Supplement: S2 File — (ZIP) [file pcbi.1009515.s023.zip › drug_sensitivity/confluency_test_IMR32/annotations_IMR32_confluency_180608.csv]

Analysis_Job	Well	Treatment	Reference	Ref_T
IMR32_growth_test	A1	40k_1_100	A1,A2,B1,B2	40k_1_100
IMR32_growth_test	A2	40k_1_100	A1,A2,B1,B2	40k_1_100
IMR32_growth_test	A3	60k_1_100	A1,A2,B1,B2	40k_1_100
IMR32_growth_test	A4	60k_1_100	A1,A2,B1,B2	40k_1_100
IMR32_growth_test	A5	80k_1_100	A1,A2,B1,B2	40k_1_100
IMR32_growth_test	A6	80k_1_100	A1,A2,B1,B2	40k_1_100
IMR32_growth_test	B1	40k_1_100	A1,A2,B1,B2	40k_1_100
IMR32_growth_test	B2	40k_1_100	A1,A2,B1,B2	40k_1_100
IMR32_growth_test	B3	60k_1_100	A1,A2,B1,B2	40k_1_100
IMR32_growth_test	B4	60k_1_100	A1,A2,B1,B2	40k_1_100
IMR32_growth_test	B5	80k_1_100	A1,A2,B1,B2	40k_1_100
IMR32_growth_test	B6	80k_1_100	A1,A2,B1,B2	40k_1_100
IMR32_growth_test	C1	40k_1_10000	C1,C2,D1,D2	40k_1_10000
IMR32_growth_test	C2	40k_1_10000	C1,C2,D1,D2	40k_1_10000
IMR32_growth_test	C3	60k_1_10000	C1,C2,D1,D2	40k_1_10000
IMR32_growth_test	C4	60k_1_10000	C1,C2,D1,D2	40k_1_10000
IMR32_growth_test	C5	80k_1_10000	C1,C2,D1,D2	40k_1_10000
IMR32_growth_test	C6	80k_1_10000	C1,C2,D1,D2	40k_1_10000
IMR32_growth_test	D1	40k_1_10000	C1,C2,D1,D2	40k_1_10000
IMR32_growth_test	D2	40k_1_10000	C1,C2,D1,D2	40k_1_10000
IMR32_growth_test	D3	60k_1_10000	C1,C2,D1,D2	40k_1_10000
IMR32_growth_test	D4	60k_1_10000	C1,C2,D1,D2	40k_1_10000
IMR32_growth_test	D5	80k_1_10000	C1,C2,D1,D2	40k_1_10000
IMR32_growth_test	D6	80k_1_10000	C1,C2,D1,D2	40k_1_10000
