# Supplementary material for: Neuroblastoma signalling models unveil combination therapies targeting feedback-mediated resistance
Source: PLoS Comput Biol. 2021 Nov 4;17(11):e1009515. doi: 10.1371/journal.pcbi.1009515 (PMC8604339; doi:10.1371/journal.pcbi.1009515)
Supplement: S2 File — (ZIP) [file pcbi.1009515.s023.zip › drug_sensitivity/Drug_specificity/Drug_specificity_Klaeger_2017.csv]

Inhibitor	AAK1	ADCK1	BMP2K	CAMK2D	CAMK2G	CAMKK2	CCNA2	CCNB1	CCNT1	CCNT2	CDK16	CDK2	CDK4	CDK6	CDK9	CIT	CLK1	CSNK2A1;CSNK2A3	CSNK2A2	CSNK2B	DCAF7	DYRK1A	EIF2AK1	EIF3J	EIF4G1	GAK	GSK3A	GSK3B	ICK	IRAK1	MAP4K4	MAPK8	PIM1	PRKCA	PRKCB	PRKCD	PRKD2	PRKD3	Q6ZSR9	STK10	STK16	TAOK1	TAOK3	EGFR	BCR	DDR1	DDR2	FGFR1	FLT3
Abemaciclib	102	40	56032	19	18	2598	585	1270	236	132	50	10487	97	59	174	798	7	4	19	44	39	204	4836	86	1304	2194	13	13	53	126	1322	3756	7	530	1624	795	2064	1841	88	2470	495	107	1721
AC-480																																												3
ACTB-1003																																				5076									4206	314	3250	40	465
AEE-788																															7979									42550				403	495	5223	28192
AEW-541
Afatinib																										1771																		2
Alectinib						35559											29881									259
Alisertib																		3834	5535	18334				3107
Alvocidib						1379	4899	311	5	3	1092	1337		3259	7	738		3104	6582		1989	910		11698			971	740								1592	1316	857
AMG-208
AMG-900																	2458			2335																1092	5673	1912	3556			1896	1766		1968	110	298
Amuvatinib
Apatinib
Apitolisib																																		2134						2269				4874
ARRY-380																																												2534
ASP-3026	1325			704	1414	9130																				2820											2670		822	23701				20827		4040			627
AT-13148																																				44
AT-7519							381	531	10	8	8	169	131	1305	7		4466				1176	1098					33	58														933	6396
AT-9283	17	559	34						1911	233	32		1287	140	1640		2045	106	65	103	980	2447		77		1610	6	7			108	157		1543	3380		244	532	24	82	1281	2219			156			25	64
AV-412																																								28643				10
Axitinib	2159		2223																												1812								2299	2713					188			268
AXL-1717
AZD-1208																		3505	3017	5990													1
AZD-1480																		4868	3956	3485				4059																728								777	1685
AZD-2014
AZD-4547																							170																							56	12899	2
AZD-5363																																		1733	2431	2809	2246	2207
AZD-5438	228		826						0.6			721			320			1527	1882	2345				1179			55	62				1676					2314
AZD-6482
AZD-7762	73		181															2985	3153	4829	1028	1680		3768		202					35						1161	2136	120	360				808	85
AZD-8055
AZD-8186
AZD-8330
Bafetinib																																													15	14	48
Barasertib																																												1734					257
Barasertib_HQPA																		3747	2217	3170				2909																				2255					127
Baricitinib	46		216	312	243											4361				2521			335			4862								2071	26324	1075			78
BGT-226																	246	7667	8487	5237	1442	922					3403
BI-2536						258																				4816											1939
BI-847325											1096			2968																										136						469	1163	2511	148
Binimetinib
BMS-387032							1072	1345	10	25	113	205	3964	142	34		1841				2892	3443					193	299										3139
BMS-690514	1414		1712	703	738													3105	2859			3292		3023		0.3								1557		1741	140	493	1388	1281				225					2011
BMS-754807																																														2383			1798
BMS-777607																																														39	65
BMS-911543
Bosutinib			870																							42													1357	877					3
Brivanib																															46183									8443						1039		3896
Brivanib_alaninate																															22757									10160						1019
Buparlisib
BYL-719																										4968
Cabozantinib																																													342	209	501		53
Canertinib																										1351														5820				8	687
Capmatinib
CC-401	2608		1467															747	584	741	28	161		784		1464					4172	636					56	90	2529
Cediranib																							3292																	879				2733	2313	19	1000	547
CEP-32496																																1471													41	124	183		550
Cerdulatinib	1		0.8															15518	16348	32749				25029		552					3056	356				3821	1207	1059	0.7			2174	8258						1500
Ceritinib						5429																																											4255
Certican
CH-5183284																																																3
Cobimetinib
Copanlisib
CP-547632		281																					3572								8111									515					2596	67	669	396	894
CP-724714																																												71
Crenolanib			1200	821	766	135	3592	382	1590	666		128			988						894	4966				2407					282					2989		14768		3428									18
Crizotinib																														3942							6488	867		2823					2485
CUDC-101																										482														57453				739
Cyc-116	6	545	7			52847	6158	8140	16146		3714	4232		1716	9901	1097	586	49	15	9	2670	5364		22		196				2988	3303	298					1117	1163	7	3958	210				8087			949	276
Dabrafenib											13	19	126	318									949							1564							34	120
Dacomitinib																										168																		5
Dactolisib
Danusertib						521														21838											62772						10389			3078					5	142	850	81	1417
Dasatinib																										160					3871									2828				1881	5	43	70
Decernotinib	4253		5754	20301					14686	32					1870				3229	6473				3405										117	426	67			2644	71		3407	7870
Defactinib									2194	1606					1790			1039	1201	1569		9121		1064			1462	1322													893	3227	10759						340
Deforolimus
Dinaciclib							203	718	10	21	125	90	1145	32	7		714										1475	1430	271													17866	2439
Dovitinib	209		65											2835				1816	1339	1999				1845		1878					179								104						17364			243	0.3
Encorafenib													112														5259	425		247		1865											3325
ENMD-2076			1488															5575	4414	9143				9851																	702					755	3421	409	8
Entrectinib
Enzastaurin																											246	190						524	2897	2519
Erlotinib			6228																							517														721				2164	1832
Fasudil									25663						4251	48876																				4789	6416	23341
Fedratinib	359	231	519															3248	2619	3590				5484		46						2223							277		566				1727				670
Filgotinib	4990	2028	6590			3633												10519												4714									4384	1912
Foretinib																																													106	66	182		60
Fostamatinib		1071																														2011									2484								843
Galunisertib																										495					1693
GDC-0994	401		2985																							27114	2186	599											466			230
Gedatolisib
Gefitinib																										951														5236				413
Gilteritinib	25	152	46	207	169	2648							1955			2346		811	960	340				508		9					202	736		591					11	149	295			3502					7
Golvatinib																							1080																						703	5	39		4
GSK-1059615	35		402														25	20	17	30	706	314		10		7442							205						78	317		2
GSK-1070916		22747	169													2890															1223						1463	1933								8	1271	957	53
GSK-2110183																4258																		21352	4879		3911
GSK-2636771
GSK-461364			3886																	3139				2952																1588
GSK-690693																793											275	428						566	310	73
HMN-214
Hydroxyfasudil																	24056																				2541
Ibrutinib																																												43	1459				1578
Icotinib																										725														227				10128
Idelalisib
Imatinib																		3783	3843	3730				3188																					7	22	181
IMD-0354
JANEX-1	1069																									28651													1542	2634				1163					1313
JNJ-26483327																										120														45148				602
JNJ-38877605
K-252a	5	6090	90	190	173	2277		3716				101		399			10				3601	4852				1269					19	551		2280			30	38	21	481		18757							227
KW-2449	318		45			2333											2351	858	512	763	2152	2770		734							143	2027					2232	2509	285	2370	855				1274			3302	37
KX2-391
Lapatinib																																												51
Lenvatinib																																								793					4113	46	218
Lestaurtinib	66		214	332	306	1381						330	866				179				1984	1858				694						783		1799			46	53	80	98									122
Linifanib																																																	140
Linsitinib																																																	308
Losmapimod
Lucitanib																																														14	94
LY-2584702
LY-2801653																																														174	908		309
Masitinib																																													78	1119	3956
MGCD-265																																													858	549	1493		179
Midostaurin	413		528	588	380	3616																	2047																293										341
Milciclib	7413					1238	1282	1822			526	739	4116	1724			8	3389	3496	4103	83	105		3111		3			863	2064							143	135	1860		1095	342	10615		685	4175	4289	1421	54
MK-1775		1896									2668							627	412	387				500		418																			1907
MK-2206
MK-2461	3647																																						2590
MK-5108																														1581		1148								1091					11	1216
MK-8033
MLN-2480																	942					3218																							296	63	227
MLN-8054																		64960	10934	6699				2874																					1421
Momelotinib	4		422	666	597		1939		987	711	1162	2113			741	313		584	302	503						822						599					531	650	3		1281
Motesanib
Mubritinib
Neratinib																															1159									3382				34
Nilotinib																																													651	115	347
Nintedanib			2611																												1373									823					301	20	16	1903	4
NMS-1286937			3203															233	1628	748		44909		796
Omipalisib
ONO-4059 analogue																																												19
Orantinib	1174		303															1779	2103	2465				1632		2090													1183										0.8
OSI-027																		1478	1604	3125				1864
OSI-930
Osimertinib																																												155
OTS-167	172		245			126		57	860		34	91			81	98	11	11	10	11	11	10		14		5	87	80		441		151	14	164	233	80	69	93	155	14	186	17	21		14	515	2284
P-276-00					1336			2010	8	6	3762				28													2722	892							2394		2539
Pacritinib	42	33	39			7694			736		3097				1006			673	394	370				232		674	5188		270	258	293	1957		934	7244				52	2919	1867	2195				71484			228
Palbociclib			26466						2676	1665	2778		572	76	9492		276	760	488	448				701													5623	16296			9969
Pazopanib		16218																																												132	121
PD-325901
Pelitinib			2811			1390																				117														4001				12	1193
Perifosine
Pexidartinib	13711																																						1452										55
Pexmetinib																														4366	222														681	363	1138	2675
PF-03814735	9		15			2189		2859				1775		2081				4310	2635	3192				3051		1761					3362						928	822	10	309	1243		2402		10820			1282	37
PF-04217903
PF-04691502																			1543
PF-3758309	3041		2539	343	275	2862					3387						90									1954	2088	667						873	5893	974	244	268	2716		5446				1282			208	1443
PF-477736	2	4497	6													725		8572	14757	46390				4573		23													2					1722	1108			192	50
PF-562271			2958				880	352	1445	585	1994	1073			1354		363	1095	998	156				714			845	707									2080				138		11888						1324
PH-797804
PHA-793887							138	293	307	117	444	98			218		2184										29	12									103	65
Pictilisib																		4181	3422	3546				4358
Pilaralisib analogue
Pimasertib
Ponatinib						1766					1729															1862				691	307												2136		50	18	87		7
Poziotinib																																												2
Quizartinib																																																	102
R-406		24																140	103	74				98								2332									95					417	1913	892	18
R-547							109		6			5			25												39022													1282
Rabusertib
RAF-265
Rapamycin
RDEA-436		1319
Rebastinib											314	199					2139						666							2303	2711	26059											14196		381	272	805		814
Refametinib
Regorafenib																	2107																												739	358	421		562
RGB-286638	22		8				373	498	19	35	3	72			33	763		12	8	9	26	34	3803	7		4	7	8	8			731					195	297	22						1235				323
Ribociclib				293	247				4410					497	3708						1865					658											25019		9311
Rigosertib
Ripasudil																																				2470	3703						11799
Ro-4987655
Ro-5126766
Rociletinib																	651	13533						3937		450																		498
Ruboxistaurin	1476		2199																			1103					7206	5063					3799	23	198	67			1311	2787
Ruxolitinib	1351		5878	310	259											15995	3233	3187	3796			2893		5587										16494					196
Sapanisertib																															3840			21773						3252	2013	1094				881	139	3777	7044
Sapitinib																										176																		1
SAR-407899	12																																			21			13
Saracatinib																										108					1121									11681					16	4401	42280
SB-1317							637		6		35	243			1				2302					1663			579	447				1457		885	4321	996	474	557		9954			2856
SCH-900776																		228	279	132				324									19316			1641	6411			4392
Seliciclib									7368	1002					4860							40291
Selumetinib	1279		1624																																				807
SGI-1776			8535																7924							8634							43							2159									143
SGX-523
Silmitasertib								174			1213	1688					14	0.3	1	0.2	31	33	1661	0.7		5155	17301	4850	884				1237							96		2080
SNS-314																																														140	423
Sonolisib
Sorafenib																																														1641	1950		1759
Sotrastaurin																											1201	709			1580			13	24	5
SU-14813	253		78																	8073				1656							953								945										2
Sunitinib	363		87		898													3110	3201	3117		3675		2875		1287					268						1125	1645	431	3965				6788				3595	2
TAK-285																																												677
TAK-593	2441		10914																																				869						35	14677	19290
TAK-733
TAK-901			695						4711	3636					3609			28533	28872		3180						22543	6168						1609						949	849			1468	133	13766	2331	1388
Talmapimod
Tandutinib																																																	15
Tanzisertib																										156						17
Telatinib
Tepotinib
Tesevatinib																										615					1907									1905				38	113	73	1523
TG-100115	3345		13940																																				3015
TG-100572																3										2											3								1	3	4
TG-100801																										824																			65
Tideglusib
Tivantinib
Tivozanib																																								4622					160	190	592
Tofacitinib																								24107
Torisel
Tozasertib	353		387																																				502						505				461
Trametinib
Triciribine
UCN-01	623		832	520	823	30																												35	19	38	4236		961	3			1411						67
Ulixertinib																																					6336					388
Uprosertib																																		1667	1180		1188	2639
Vandetanib																																								2852				3741	879	1349
Varlitinib																																												5
Vatalanib
Vemurafenib
Volasertib						195
Volitinib
VX-702
X-396	22238																																						3361
XL-019	6	202	20													3619		3138	7149	29169				2867		50						844					66852	2957	7										12492
XL-228	138		14			2339			3714		1055				3512			5964	2435	2906			3342	2619										2275			1367	1857	204	379					3	221	4963	9	5
XL-413																3659		9	22	26				35									22										2292
XL-765
Y-39983	122		179						260						1355	33	18	13148	2744	2255	943			4861			1103	924			946			3276	6032	34	572	762	106			2030
[truncated: 294 more columns]
