# Supplementary material for: Neuroblastoma signalling models unveil combination therapies targeting feedback-mediated resistance
Source: PLoS Comput Biol. 2021 Nov 4;17(11):e1009515. doi: 10.1371/journal.pcbi.1009515 (PMC8604339; doi:10.1371/journal.pcbi.1009515)
Supplement: S2 File — (ZIP) [file pcbi.1009515.s023.zip › drug_sensitivity/Drug_specificity/lab_drug_specificity.csv]

Drug (Target	Kd)
Sorafenib
RET	117
ZAK	729
DDR1	1641
FLT3	1759
DDR2	1950
MAP3K1	3783
Vemurafenib
ZAK	316
RIPK2	427
MAP2K5	734
PTK6	1411
FECH	1419
MAP4K5	1800
RIPK3	2079
ARAF	2138
BRAF	3386
TGFBR2	3396
Selumetinib
MAP2K1	41
MAP2K2	52
Q6ZSR9	807
AP2A1	1107
AAK1	1279
BMP2K	1624
MK-2206
AKT1	11
AKT2	21
AKT3	213
FECH	1069
