# Supplementary material for: Neuroblastoma signalling models unveil combination therapies targeting feedback-mediated resistance
Source: PLoS Comput Biol. 2021 Nov 4;17(11):e1009515. doi: 10.1371/journal.pcbi.1009515 (PMC8604339; doi:10.1371/journal.pcbi.1009515)
Supplement: S2 File — (ZIP) [file pcbi.1009515.s023.zip › drug_sensitivity/IMR32_drug_sensitivity/annotation_AEW_AZD_interaction_20190815.csv]

Analysis_Job	Well	Treatment	Reference	Ref_T
IMR32_AEW_AZD_interaction	A1	DMSO_1_1k	A1,A2	DMSO_1_1k
IMR32_AEW_AZD_interaction	A2	DMSO_1_1k	A1,A2	DMSO_1_1k
IMR32_AEW_AZD_interaction	A3	AZD6244_100nM	A1,A2	DMSO_1_1k
IMR32_AEW_AZD_interaction	A4	AZD6244_1uM	A1,A2	DMSO_1_1k
IMR32_AEW_AZD_interaction	A5	AZD6244_10uM	A1,A2	DMSO_1_1k
IMR32_AEW_AZD_interaction	A6	AZD6244_30uM	D8,E8,F8	DMSO_1_333
IMR32_AEW_AZD_interaction	A7	AZD6244_50uM	A8,B8,C8	DMSO_1_200
IMR32_AEW_AZD_interaction	A8	DMSO_1_200	A8,B8,C8	DMSO_1_200
IMR32_AEW_AZD_interaction	B1	AEW451_100nM	A1,A2	DMSO_1_1k
IMR32_AEW_AZD_interaction	B2	AEW451_100nM	A1,A2	DMSO_1_1k
IMR32_AEW_AZD_interaction	B3	AEW451_100nM+AZD6244_100nM	A1,A2	DMSO_1_1k
IMR32_AEW_AZD_interaction	B4	AEW451_100nM+AZD6244_1uM	A1,A2	DMSO_1_1k
IMR32_AEW_AZD_interaction	B5	AEW451_100nM+AZD6244_10uM	A1,A2	DMSO_1_1k
IMR32_AEW_AZD_interaction	B6	AEW451_100nM+AZD6244_30uM	D8,E8,F8	DMSO_1_333
IMR32_AEW_AZD_interaction	B7	AEW451_100nM+AZD6244_50uM	A8,B8,C8	DMSO_1_200
IMR32_AEW_AZD_interaction	B8	DMSO_1_200	A8,B8,C8	DMSO_1_200
IMR32_AEW_AZD_interaction	C1	AEW451_300nM	A1,A2	DMSO_1_1k
IMR32_AEW_AZD_interaction	C2	AEW451_300nM	A1,A2	DMSO_1_1k
IMR32_AEW_AZD_interaction	C3	AEW451_300nM+AZD6244_100nM	A1,A2	DMSO_1_1k
IMR32_AEW_AZD_interaction	C4	AEW451_300nM+AZD6244_1uM	A1,A2	DMSO_1_1k
IMR32_AEW_AZD_interaction	C5	AEW451_300nM+AZD6244_10uM	A1,A2	DMSO_1_1k
IMR32_AEW_AZD_interaction	C6	AEW451_300nM+AZD6244_30uM	D8,E8,F8	DMSO_1_333
IMR32_AEW_AZD_interaction	C7	AEW451_300nM+AZD6244_50uM	A8,B8,C8	DMSO_1_200
IMR32_AEW_AZD_interaction	C8	DMSO_1_200	A8,B8,C8	DMSO_1_200
IMR32_AEW_AZD_interaction	D1	AEW451_1uM	A1,A2	DMSO_1_1k
IMR32_AEW_AZD_interaction	D2	AEW451_1uM	A1,A2	DMSO_1_1k
IMR32_AEW_AZD_interaction	D3	AEW451_1uM+AZD6244_100nM	A1,A2	DMSO_1_1k
IMR32_AEW_AZD_interaction	D4	AEW451_1uM+AZD6244_1uM	A1,A2	DMSO_1_1k
IMR32_AEW_AZD_interaction	D5	AEW451_1uM+AZD6244_10uM	A1,A2	DMSO_1_1k
IMR32_AEW_AZD_interaction	D6	AEW451_1uM+AZD6244_30uM	D8,E8,F8	DMSO_1_333
IMR32_AEW_AZD_interaction	D7	AEW451_1uM+AZD6244_50uM	A8,B8,C8	DMSO_1_200
IMR32_AEW_AZD_interaction	D8	DMSO_1_333	D8,E8,F8	DMSO_1_333
IMR32_AEW_AZD_interaction	E1	AEW451_3uM	A1,A2	DMSO_1_1k
IMR32_AEW_AZD_interaction	E2	AEW451_3uM	A1,A2	DMSO_1_1k
IMR32_AEW_AZD_interaction	E3	AEW451_3uM+AZD6244_100nM	A1,A2	DMSO_1_1k
IMR32_AEW_AZD_interaction	E4	AEW451_3uM+AZD6244_1uM	A1,A2	DMSO_1_1k
IMR32_AEW_AZD_interaction	E5	AEW451_3uM+AZD6244_10uM	A1,A2	DMSO_1_1k
IMR32_AEW_AZD_interaction	E6	AEW451_3uM+AZD6244_30uM	D8,E8,F8	DMSO_1_333
IMR32_AEW_AZD_interaction	E7	AEW451_3uM+AZD6244_50uM	A8,B8,C8	DMSO_1_200
IMR32_AEW_AZD_interaction	E8	DMSO_1_333	D8,E8,F8	DMSO_1_333
IMR32_AEW_AZD_interaction	F1	AEW451_10uM	A1,A2	DMSO_1_1k
IMR32_AEW_AZD_interaction	F2	AEW451_10uM	A1,A2	DMSO_1_1k
IMR32_AEW_AZD_interaction	F3	AEW451_10uM+AZD6244_100nM	A1,A2	DMSO_1_1k
IMR32_AEW_AZD_interaction	F4	AEW451_10uM+AZD6244_1uM	A1,A2	DMSO_1_1k
IMR32_AEW_AZD_interaction	F5	AEW451_10uM+AZD6244_10uM	A1,A2	DMSO_1_1k
IMR32_AEW_AZD_interaction	F6	AEW451_10uM+AZD6244_30uM	D8,E8,F8	DMSO_1_333
IMR32_AEW_AZD_interaction	F7	AEW451_10uM+AZD6244_50uM	A8,B8,C8	DMSO_1_200
IMR32_AEW_AZD_interaction	F8	DMSO_1_333	D8,E8,F8	DMSO_1_333
N206_AEW_AZD_interaction	A1	DMSO_1_1k	A1,A2	DMSO_1_1k
N206_AEW_AZD_interaction	A2	DMSO_1_1k	A1,A2	DMSO_1_1k
N206_AEW_AZD_interaction	A3	AZD6244_100nM	A1,A2	DMSO_1_1k
N206_AEW_AZD_interaction	A4	AZD6244_1uM	A1,A2	DMSO_1_1k
N206_AEW_AZD_interaction	A5	AZD6244_10uM	A1,A2	DMSO_1_1k
N206_AEW_AZD_interaction	A6	AZD6244_30uM	D8,E8,F8	DMSO_1_333
N206_AEW_AZD_interaction	A7	AZD6244_50uM	A8,B8,C8	DMSO_1_200
N206_AEW_AZD_interaction	A8	DMSO_1_200	A8,B8,C8	DMSO_1_200
N206_AEW_AZD_interaction	B1	AEW451_100nM	A1,A2	DMSO_1_1k
N206_AEW_AZD_interaction	B2	AEW451_100nM	A1,A2	DMSO_1_1k
N206_AEW_AZD_interaction	B3	AEW451_100nM+AZD6244_100nM	A1,A2	DMSO_1_1k
N206_AEW_AZD_interaction	B4	AEW451_100nM+AZD6244_1uM	A1,A2	DMSO_1_1k
N206_AEW_AZD_interaction	B5	AEW451_100nM+AZD6244_10uM	A1,A2	DMSO_1_1k
N206_AEW_AZD_interaction	B6	AEW451_100nM+AZD6244_30uM	D8,E8,F8	DMSO_1_333
N206_AEW_AZD_interaction	B7	AEW451_100nM+AZD6244_50uM	A8,B8,C8	DMSO_1_200
N206_AEW_AZD_interaction	B8	DMSO_1_200	A8,B8,C8	DMSO_1_200
N206_AEW_AZD_interaction	C1	AEW451_300nM	A1,A2	DMSO_1_1k
N206_AEW_AZD_interaction	C2	AEW451_300nM	A1,A2	DMSO_1_1k
N206_AEW_AZD_interaction	C3	AEW451_300nM+AZD6244_100nM	A1,A2	DMSO_1_1k
N206_AEW_AZD_interaction	C4	AEW451_300nM+AZD6244_1uM	A1,A2	DMSO_1_1k
N206_AEW_AZD_interaction	C5	AEW451_300nM+AZD6244_10uM	A1,A2	DMSO_1_1k
N206_AEW_AZD_interaction	C6	AEW451_300nM+AZD6244_30uM	D8,E8,F8	DMSO_1_333
N206_AEW_AZD_interaction	C7	AEW451_300nM+AZD6244_50uM	A8,B8,C8	DMSO_1_200
N206_AEW_AZD_interaction	C8	DMSO_1_200	A8,B8,C8	DMSO_1_200
N206_AEW_AZD_interaction	D1	AEW451_1uM	A1,A2	DMSO_1_1k
N206_AEW_AZD_interaction	D2	AEW451_1uM	A1,A2	DMSO_1_1k
N206_AEW_AZD_interaction	D3	AEW451_1uM+AZD6244_100nM	A1,A2	DMSO_1_1k
N206_AEW_AZD_interaction	D4	AEW451_1uM+AZD6244_1uM	A1,A2	DMSO_1_1k
N206_AEW_AZD_interaction	D5	AEW451_1uM+AZD6244_10uM	A1,A2	DMSO_1_1k
N206_AEW_AZD_interaction	D6	AEW451_1uM+AZD6244_30uM	D8,E8,F8	DMSO_1_333
N206_AEW_AZD_interaction	D7	AEW451_1uM+AZD6244_50uM	A8,B8,C8	DMSO_1_200
N206_AEW_AZD_interaction	D8	DMSO_1_333	D8,E8,F8	DMSO_1_333
N206_AEW_AZD_interaction	E1	AEW451_3uM	A1,A2	DMSO_1_1k
N206_AEW_AZD_interaction	E2	AEW451_3uM	A1,A2	DMSO_1_1k
N206_AEW_AZD_interaction	E3	AEW451_3uM+AZD6244_100nM	A1,A2	DMSO_1_1k
N206_AEW_AZD_interaction	E4	AEW451_3uM+AZD6244_1uM	A1,A2	DMSO_1_1k
N206_AEW_AZD_interaction	E5	AEW451_3uM+AZD6244_10uM	A1,A2	DMSO_1_1k
N206_AEW_AZD_interaction	E6	AEW451_3uM+AZD6244_30uM	D8,E8,F8	DMSO_1_333
N206_AEW_AZD_interaction	E7	AEW451_3uM+AZD6244_50uM	A8,B8,C8	DMSO_1_200
N206_AEW_AZD_interaction	E8	DMSO_1_333	D8,E8,F8	DMSO_1_333
N206_AEW_AZD_interaction	F1	AEW451_10uM	A1,A2	DMSO_1_1k
N206_AEW_AZD_interaction	F2	AEW451_10uM	A1,A2	DMSO_1_1k
N206_AEW_AZD_interaction	F3	AEW451_10uM+AZD6244_100nM	A1,A2	DMSO_1_1k
N206_AEW_AZD_interaction	F4	AEW451_10uM+AZD6244_1uM	A1,A2	DMSO_1_1k
N206_AEW_AZD_interaction	F5	AEW451_10uM+AZD6244_10uM	A1,A2	DMSO_1_1k
N206_AEW_AZD_interaction	F6	AEW451_10uM+AZD6244_30uM	D8,E8,F8	DMSO_1_333
N206_AEW_AZD_interaction	F7	AEW451_10uM+AZD6244_50uM	A8,B8,C8	DMSO_1_200
N206_AEW_AZD_interaction	F8	DMSO_1_333	D8,E8,F8	DMSO_1_333
KELLY_AEW_AZD_interaction	A1	DMSO_1_1k	A1,A2	DMSO_1_1k
KELLY_AEW_AZD_interaction	A2	DMSO_1_1k	A1,A2	DMSO_1_1k
KELLY_AEW_AZD_interaction	A3	AZD6244_100nM	A1,A2	DMSO_1_1k
KELLY_AEW_AZD_interaction	A4	AZD6244_1uM	A1,A2	DMSO_1_1k
KELLY_AEW_AZD_interaction	A5	AZD6244_10uM	A1,A2	DMSO_1_1k
KELLY_AEW_AZD_interaction	A6	AZD6244_30uM	D8,E8,F8	DMSO_1_333
KELLY_AEW_AZD_interaction	A7	AZD6244_50uM	A8,B8,C8	DMSO_1_200
KELLY_AEW_AZD_interaction	A8	DMSO_1_200	A8,B8,C8	DMSO_1_200
KELLY_AEW_AZD_interaction	B1	AEW451_100nM	A1,A2	DMSO_1_1k
KELLY_AEW_AZD_interaction	B2	AEW451_100nM	A1,A2	DMSO_1_1k
KELLY_AEW_AZD_interaction	B3	AEW451_100nM+AZD6244_100nM	A1,A2	DMSO_1_1k
KELLY_AEW_AZD_interaction	B4	AEW451_100nM+AZD6244_1uM	A1,A2	DMSO_1_1k
KELLY_AEW_AZD_interaction	B5	AEW451_100nM+AZD6244_10uM	A1,A2	DMSO_1_1k
KELLY_AEW_AZD_interaction	B6	AEW451_100nM+AZD6244_30uM	D8,E8,F8	DMSO_1_333
KELLY_AEW_AZD_interaction	B7	AEW451_100nM+AZD6244_50uM	A8,B8,C8	DMSO_1_200
KELLY_AEW_AZD_interaction	B8	DMSO_1_200	A8,B8,C8	DMSO_1_200
KELLY_AEW_AZD_interaction	C1	AEW451_300nM	A1,A2	DMSO_1_1k
KELLY_AEW_AZD_interaction	C2	AEW451_300nM	A1,A2	DMSO_1_1k
KELLY_AEW_AZD_interaction	C3	AEW451_300nM+AZD6244_100nM	A1,A2	DMSO_1_1k
KELLY_AEW_AZD_interaction	C4	AEW451_300nM+AZD6244_1uM	A1,A2	DMSO_1_1k
KELLY_AEW_AZD_interaction	C5	AEW451_300nM+AZD6244_10uM	A1,A2	DMSO_1_1k
KELLY_AEW_AZD_interaction	C6	AEW451_300nM+AZD6244_30uM	D8,E8,F8	DMSO_1_333
KELLY_AEW_AZD_interaction	C7	AEW451_300nM+AZD6244_50uM	A8,B8,C8	DMSO_1_200
KELLY_AEW_AZD_interaction	C8	DMSO_1_200	A8,B8,C8	DMSO_1_200
KELLY_AEW_AZD_interaction	D1	AEW451_1uM	A1,A2	DMSO_1_1k
KELLY_AEW_AZD_interaction	D2	AEW451_1uM	A1,A2	DMSO_1_1k
KELLY_AEW_AZD_interaction	D3	AEW451_1uM+AZD6244_100nM	A1,A2	DMSO_1_1k
KELLY_AEW_AZD_interaction	D4	AEW451_1uM+AZD6244_1uM	A1,A2	DMSO_1_1k
KELLY_AEW_AZD_interaction	D5	AEW451_1uM+AZD6244_10uM	A1,A2	DMSO_1_1k
KELLY_AEW_AZD_interaction	D6	AEW451_1uM+AZD6244_30uM	D8,E8,F8	DMSO_1_333
KELLY_AEW_AZD_interaction	D7	AEW451_1uM+AZD6244_50uM	A8,B8,C8	DMSO_1_200
KELLY_AEW_AZD_interaction	D8	DMSO_1_333	D8,E8,F8	DMSO_1_333
KELLY_AEW_AZD_interaction	E1	AEW451_3uM	A1,A2	DMSO_1_1k
KELLY_AEW_AZD_interaction	E2	AEW451_3uM	A1,A2	DMSO_1_1k
KELLY_AEW_AZD_interaction	E3	AEW451_3uM+AZD6244_100nM	A1,A2	DMSO_1_1k
KELLY_AEW_AZD_interaction	E4	AEW451_3uM+AZD6244_1uM	A1,A2	DMSO_1_1k
KELLY_AEW_AZD_interaction	E5	AEW451_3uM+AZD6244_10uM	A1,A2	DMSO_1_1k
KELLY_AEW_AZD_interaction	E6	AEW451_3uM+AZD6244_30uM	D8,E8,F8	DMSO_1_333
KELLY_AEW_AZD_interaction	E7	AEW451_3uM+AZD6244_50uM	A8,B8,C8	DMSO_1_200
KELLY_AEW_AZD_interaction	E8	DMSO_1_333	D8,E8,F8	DMSO_1_333
KELLY_AEW_AZD_interaction	F1	AEW451_10uM	A1,A2	DMSO_1_1k
KELLY_AEW_AZD_interaction	F2	AEW451_10uM	A1,A2	DMSO_1_1k
KELLY_AEW_AZD_interaction	F3	AEW451_10uM+AZD6244_100nM	A1,A2	DMSO_1_1k
KELLY_AEW_AZD_interaction	F4	AEW451_10uM+AZD6244_1uM	A1,A2	DMSO_1_1k
KELLY_AEW_AZD_interaction	F5	AEW451_10uM+AZD6244_10uM	A1,A2	DMSO_1_1k
KELLY_AEW_AZD_interaction	F6	AEW451_10uM+AZD6244_30uM	D8,E8,F8	DMSO_1_333
KELLY_AEW_AZD_interaction	F7	AEW451_10uM+AZD6244_50uM	A8,B8,C8	DMSO_1_200
KELLY_AEW_AZD_interaction	F8	DMSO_1_333	D8,E8,F8	DMSO_1_333
SHSY5Y_AEW_AZD_interaction	A1	DMSO_1_1k	A1,A2	DMSO_1_1k
SHSY5Y_AEW_AZD_interaction	A2	DMSO_1_1k	A1,A2	DMSO_1_1k
SHSY5Y_AEW_AZD_interaction	A3	AZD6244_100nM	A1,A2	DMSO_1_1k
SHSY5Y_AEW_AZD_interaction	A4	AZD6244_1uM	A1,A2	DMSO_1_1k
SHSY5Y_AEW_AZD_interaction	A5	AZD6244_10uM	A1,A2	DMSO_1_1k
SHSY5Y_AEW_AZD_interaction	A6	AZD6244_30uM	D8,E8,F8	DMSO_1_333
SHSY5Y_AEW_AZD_interaction	A7	AZD6244_50uM	A8,B8,C8	DMSO_1_200
SHSY5Y_AEW_AZD_interaction	A8	DMSO_1_200	A8,B8,C8	DMSO_1_200
SHSY5Y_AEW_AZD_interaction	B1	AEW451_100nM	A1,A2	DMSO_1_1k
SHSY5Y_AEW_AZD_interaction	B2	AEW451_100nM	A1,A2	DMSO_1_1k
SHSY5Y_AEW_AZD_interaction	B3	AEW451_100nM+AZD6244_100nM	A1,A2	DMSO_1_1k
SHSY5Y_AEW_AZD_interaction	B4	AEW451_100nM+AZD6244_1uM	A1,A2	DMSO_1_1k
SHSY5Y_AEW_AZD_interaction	B5	AEW451_100nM+AZD6244_10uM	A1,A2	DMSO_1_1k
SHSY5Y_AEW_AZD_interaction	B6	AEW451_100nM+AZD6244_30uM	D8,E8,F8	DMSO_1_333
SHSY5Y_AEW_AZD_interaction	B7	AEW451_100nM+AZD6244_50uM	A8,B8,C8	DMSO_1_200
SHSY5Y_AEW_AZD_interaction	B8	DMSO_1_200	A8,B8,C8	DMSO_1_200
SHSY5Y_AEW_AZD_interaction	C1	AEW451_300nM	A1,A2	DMSO_1_1k
SHSY5Y_AEW_AZD_interaction	C2	AEW451_300nM	A1,A2	DMSO_1_1k
SHSY5Y_AEW_AZD_interaction	C3	AEW451_300nM+AZD6244_100nM	A1,A2	DMSO_1_1k
SHSY5Y_AEW_AZD_interaction	C4	AEW451_300nM+AZD6244_1uM	A1,A2	DMSO_1_1k
SHSY5Y_AEW_AZD_interaction	C5	AEW451_300nM+AZD6244_10uM	A1,A2	DMSO_1_1k
SHSY5Y_AEW_AZD_interaction	C6	AEW451_300nM+AZD6244_30uM	D8,E8,F8	DMSO_1_333
SHSY5Y_AEW_AZD_interaction	C7	AEW451_300nM+AZD6244_50uM	A8,B8,C8	DMSO_1_200
SHSY5Y_AEW_AZD_interaction	C8	DMSO_1_200	A8,B8,C8	DMSO_1_200
SHSY5Y_AEW_AZD_interaction	D1	AEW451_1uM	A1,A2	DMSO_1_1k
SHSY5Y_AEW_AZD_interaction	D2	AEW451_1uM	A1,A2	DMSO_1_1k
SHSY5Y_AEW_AZD_interaction	D3	AEW451_1uM+AZD6244_100nM	A1,A2	DMSO_1_1k
SHSY5Y_AEW_AZD_interaction	D4	AEW451_1uM+AZD6244_1uM	A1,A2	DMSO_1_1k
SHSY5Y_AEW_AZD_interaction	D5	AEW451_1uM+AZD6244_10uM	A1,A2	DMSO_1_1k
SHSY5Y_AEW_AZD_interaction	D6	AEW451_1uM+AZD6244_30uM	D8,E8,F8	DMSO_1_333
SHSY5Y_AEW_AZD_interaction	D7	AEW451_1uM+AZD6244_50uM	A8,B8,C8	DMSO_1_200
SHSY5Y_AEW_AZD_interaction	D8	DMSO_1_333	D8,E8,F8	DMSO_1_333
SHSY5Y_AEW_AZD_interaction	E1	AEW451_3uM	A1,A2	DMSO_1_1k
SHSY5Y_AEW_AZD_interaction	E2	AEW451_3uM	A1,A2	DMSO_1_1k
SHSY5Y_AEW_AZD_interaction	E3	AEW451_3uM+AZD6244_100nM	A1,A2	DMSO_1_1k
SHSY5Y_AEW_AZD_interaction	E4	AEW451_3uM+AZD6244_1uM	A1,A2	DMSO_1_1k
SHSY5Y_AEW_AZD_interaction	E5	AEW451_3uM+AZD6244_10uM	A1,A2	DMSO_1_1k
SHSY5Y_AEW_AZD_interaction	E6	AEW451_3uM+AZD6244_30uM	D8,E8,F8	DMSO_1_333
SHSY5Y_AEW_AZD_interaction	E7	AEW451_3uM+AZD6244_50uM	A8,B8,C8	DMSO_1_200
SHSY5Y_AEW_AZD_interaction	E8	DMSO_1_333	D8,E8,F8	DMSO_1_333
SHSY5Y_AEW_AZD_interaction	F1	AEW451_10uM	A1,A2	DMSO_1_1k
SHSY5Y_AEW_AZD_interaction	F2	AEW451_10uM	A1,A2	DMSO_1_1k
SHSY5Y_AEW_AZD_interaction	F3	AEW451_10uM+AZD6244_100nM	A1,A2	DMSO_1_1k
SHSY5Y_AEW_AZD_interaction	F4	AEW451_10uM+AZD6244_1uM	A1,A2	DMSO_1_1k
SHSY5Y_AEW_AZD_interaction	F5	AEW451_10uM+AZD6244_10uM	A1,A2	DMSO_1_1k
SHSY5Y_AEW_AZD_interaction	F6	AEW451_10uM+AZD6244_30uM	D8,E8,F8	DMSO_1_333
SHSY5Y_AEW_AZD_interaction	F7	AEW451_10uM+AZD6244_50uM	A8,B8,C8	DMSO_1_200
SHSY5Y_AEW_AZD_interaction	F8	DMSO_1_333	D8,E8,F8	DMSO_1_333
