# Supplementary material for: Neuroblastoma signalling models unveil combination therapies targeting feedback-mediated resistance
Source: PLoS Comput Biol. 2021 Nov 4;17(11):e1009515. doi: 10.1371/journal.pcbi.1009515 (PMC8604339; doi:10.1371/journal.pcbi.1009515)
Supplement: S2 File — (ZIP) [file pcbi.1009515.s023.zip › drug_sensitivity/IMR32_drug_sensitivity/annotation_AZD_synergies_rep2_IMR32_KELLY.csv]

Analysis_Job	Well	Treatment	Reference	Ref_T
IMR32_AEW_AZD_rep2	A1	DMSO_1_1k	A1,A2,B1,B2,A8,B8	DMSO_1_1k
IMR32_AEW_AZD_rep2	A2	DMSO_1_1k	A1,A2,B1,B2,A8,B8	DMSO_1_1k
IMR32_AEW_AZD_rep2	A3	AEW451_100nM	A1,A2,B1,B2,A8,B8	DMSO_1_1k
IMR32_AEW_AZD_rep2	A4	AEW451_300nM	A1,A2,B1,B2,A8,B8	DMSO_1_1k
IMR32_AEW_AZD_rep2	A5	AEW451_1uM	A1,A2,B1,B2,A8,B8	DMSO_1_1k
IMR32_AEW_AZD_rep2	A6	AEW451_3uM	A1,A2,B1,B2,A8,B8	DMSO_1_1k
IMR32_AEW_AZD_rep2	A7	AEW451_10uM	A1,A2,B1,B2,A8,B8	DMSO_1_1k
IMR32_AEW_AZD_rep2	A8	DMSO_1_1k	A1,A2,B1,B2,A8,B8	DMSO_1_1k
IMR32_AEW_AZD_rep2	B1	DMSO_1_1k	A1,A2,B1,B2,A8,B8	DMSO_1_1k
IMR32_AEW_AZD_rep2	B2	DMSO_1_1k	A1,A2,B1,B2,A8,B8	DMSO_1_1k
IMR32_AEW_AZD_rep2	B3	AEW451_100nM	A1,A2,B1,B2,A8,B8	DMSO_1_1k
IMR32_AEW_AZD_rep2	B4	AEW451_300nM	A1,A2,B1,B2,A8,B8	DMSO_1_1k
IMR32_AEW_AZD_rep2	B5	AEW451_1uM	A1,A2,B1,B2,A8,B8	DMSO_1_1k
IMR32_AEW_AZD_rep2	B6	AEW451_3uM	A1,A2,B1,B2,A8,B8	DMSO_1_1k
IMR32_AEW_AZD_rep2	B7	AEW451_10uM	A1,A2,B1,B2,A8,B8	DMSO_1_1k
IMR32_AEW_AZD_rep2	B8	DMSO_1_1k	A1,A2,B1,B2,A8,B8	DMSO_1_1k
IMR32_AEW_AZD_rep2	C1	AZD6244_100nM	A1,A2,B1,B2,A8,B8	DMSO_1_1k
IMR32_AEW_AZD_rep2	C2	AZD6244_100nM	A1,A2,B1,B2,A8,B8	DMSO_1_1k
IMR32_AEW_AZD_rep2	C3	AEW451_100nM+AZD6244_100nM	A1,A2,B1,B2,A8,B8	DMSO_1_1k
IMR32_AEW_AZD_rep2	C4	AEW451_300nM+AZD6244_100nM	A1,A2,B1,B2,A8,B8	DMSO_1_1k
IMR32_AEW_AZD_rep2	C5	AEW451_1uM+AZD6244_100nM	A1,A2,B1,B2,A8,B8	DMSO_1_1k
IMR32_AEW_AZD_rep2	C6	AEW451_3uM+AZD6244_100nM	A1,A2,B1,B2,A8,B8	DMSO_1_1k
IMR32_AEW_AZD_rep2	C7	AEW451_10uM+AZD6244_100nM	A1,A2,B1,B2,A8,B8	DMSO_1_1k
IMR32_AEW_AZD_rep2	C8	DMSO_1_200	C8,D8,E8,F8	DMSO_1_200
IMR32_AEW_AZD_rep2	D1	AZD6244_1uM	A1,A2,B1,B2,A8,B8	DMSO_1_1k
IMR32_AEW_AZD_rep2	D2	AZD6244_1uM	A1,A2,B1,B2,A8,B8	DMSO_1_1k
IMR32_AEW_AZD_rep2	D3	AEW451_100nM+AZD6244_1uM	A1,A2,B1,B2,A8,B8	DMSO_1_1k
IMR32_AEW_AZD_rep2	D4	AEW451_300nM+AZD6244_1uM	A1,A2,B1,B2,A8,B8	DMSO_1_1k
IMR32_AEW_AZD_rep2	D5	AEW451_1uM+AZD6244_1uM	A1,A2,B1,B2,A8,B8	DMSO_1_1k
IMR32_AEW_AZD_rep2	D6	AEW451_3uM+AZD6244_1uM	A1,A2,B1,B2,A8,B8	DMSO_1_1k
IMR32_AEW_AZD_rep2	D7	AEW451_10uM+AZD6244_1uM	A1,A2,B1,B2,A8,B8	DMSO_1_1k
IMR32_AEW_AZD_rep2	D8	DMSO_1_200	C8,D8,E8,F8	DMSO_1_200
IMR32_AEW_AZD_rep2	E1	AZD6244_10uM	A1,A2,B1,B2,A8,B8	DMSO_1_1k
IMR32_AEW_AZD_rep2	E2	AZD6244_10uM	A1,A2,B1,B2,A8,B8	DMSO_1_1k
IMR32_AEW_AZD_rep2	E3	AEW451_100nM+AZD6244_10uM	A1,A2,B1,B2,A8,B8	DMSO_1_1k
IMR32_AEW_AZD_rep2	E4	AEW451_300nM+AZD6244_10uM	A1,A2,B1,B2,A8,B8	DMSO_1_1k
IMR32_AEW_AZD_rep2	E5	AEW451_1uM+AZD6244_10uM	A1,A2,B1,B2,A8,B8	DMSO_1_1k
IMR32_AEW_AZD_rep2	E6	AEW451_3uM+AZD6244_10uM	A1,A2,B1,B2,A8,B8	DMSO_1_1k
IMR32_AEW_AZD_rep2	E7	AEW451_10uM+AZD6244_10uM	A1,A2,B1,B2,A8,B8	DMSO_1_1k
IMR32_AEW_AZD_rep2	E8	DMSO_1_200	C8,D8,E8,F8	DMSO_1_200
IMR32_AEW_AZD_rep2	F1	AZD6244_30uM	C8,D8,E8,F8	DMSO_1_200
IMR32_AEW_AZD_rep2	F2	AZD6244_30uM	C8,D8,E8,F8	DMSO_1_200
IMR32_AEW_AZD_rep2	F3	AEW451_100nM+AZD6244_30uM	C8,D8,E8,F8	DMSO_1_200
IMR32_AEW_AZD_rep2	F4	AEW451_300nM+AZD6244_30uM	C8,D8,E8,F8	DMSO_1_200
IMR32_AEW_AZD_rep2	F5	AEW451_1uM+AZD6244_30uM	C8,D8,E8,F8	DMSO_1_200
IMR32_AEW_AZD_rep2	F6	AEW451_3uM+AZD6244_30uM	C8,D8,E8,F8	DMSO_1_200
IMR32_AEW_AZD_rep2	F7	AEW451_10uM+AZD6244_30uM	C8,D8,E8,F8	DMSO_1_200
IMR32_AEW_AZD_rep2	F8	DMSO_1_200	C8,D8,E8,F8	DMSO_1_200
IMR32_SCH_AZD_rep2	A1	DMSO_1_1k	A1,A2,B1,B2,A8,B8	DMSO_1_1k
IMR32_SCH_AZD_rep2	A2	DMSO_1_1k	A1,A2,B1,B2,A8,B8	DMSO_1_1k
IMR32_SCH_AZD_rep2	A3	SCH772984_10uM	A1,A2,B1,B2,A8,B8	DMSO_1_1k
IMR32_SCH_AZD_rep2	A4	SCH772984_100nM	A1,A2,B1,B2,A8,B8	DMSO_1_1k
IMR32_SCH_AZD_rep2	A5	SCH772984_1uM	A1,A2,B1,B2,A8,B8	DMSO_1_1k
IMR32_SCH_AZD_rep2	A6	SCH772984_3uM	A1,A2,B1,B2,A8,B8	DMSO_1_1k
IMR32_SCH_AZD_rep2	A7	SCH772984_10uM	A1,A2,B1,B2,A8,B8	DMSO_1_1k
IMR32_SCH_AZD_rep2	A8	DMSO_1_1k	A1,A2,B1,B2,A8,B8	DMSO_1_1k
IMR32_SCH_AZD_rep2	B1	DMSO_1_1k	A1,A2,B1,B2,A8,B8	DMSO_1_1k
IMR32_SCH_AZD_rep2	B2	DMSO_1_1k	A1,A2,B1,B2,A8,B8	DMSO_1_1k
IMR32_SCH_AZD_rep2	B3	SCH772984_10uM	A1,A2,B1,B2,A8,B8	DMSO_1_1k
IMR32_SCH_AZD_rep2	B4	SCH772984_100nM	A1,A2,B1,B2,A8,B8	DMSO_1_1k
IMR32_SCH_AZD_rep2	B5	SCH772984_1uM	A1,A2,B1,B2,A8,B8	DMSO_1_1k
IMR32_SCH_AZD_rep2	B6	SCH772984_3uM	A1,A2,B1,B2,A8,B8	DMSO_1_1k
IMR32_SCH_AZD_rep2	B7	SCH772984_10uM	A1,A2,B1,B2,A8,B8	DMSO_1_1k
IMR32_SCH_AZD_rep2	B8	DMSO_1_1k	A1,A2,B1,B2,A8,B8	DMSO_1_1k
IMR32_SCH_AZD_rep2	C1	AZD6244_100nM	A1,A2,B1,B2,A8,B8	DMSO_1_1k
IMR32_SCH_AZD_rep2	C2	AZD6244_100nM	A1,A2,B1,B2,A8,B8	DMSO_1_1k
IMR32_SCH_AZD_rep2	C3	SCH772984_10uM+AZD6244_100nM	A1,A2,B1,B2,A8,B8	DMSO_1_1k
IMR32_SCH_AZD_rep2	C4	SCH772984_100nM+AZD6244_100nM	A1,A2,B1,B2,A8,B8	DMSO_1_1k
IMR32_SCH_AZD_rep2	C5	SCH772984_1uM+AZD6244_100nM	A1,A2,B1,B2,A8,B8	DMSO_1_1k
IMR32_SCH_AZD_rep2	C6	SCH772984_3uM+AZD6244_100nM	A1,A2,B1,B2,A8,B8	DMSO_1_1k
IMR32_SCH_AZD_rep2	C7	SCH772984_10uM+AZD6244_100nM	A1,A2,B1,B2,A8,B8	DMSO_1_1k
IMR32_SCH_AZD_rep2	C8	DMSO_1_200	C8,D8,E8,F8	DMSO_1_200
IMR32_SCH_AZD_rep2	D1	AZD6244_1uM	A1,A2,B1,B2,A8,B8	DMSO_1_1k
IMR32_SCH_AZD_rep2	D2	AZD6244_1uM	A1,A2,B1,B2,A8,B8	DMSO_1_1k
IMR32_SCH_AZD_rep2	D3	SCH772984_10uM+AZD6244_1uM	A1,A2,B1,B2,A8,B8	DMSO_1_1k
IMR32_SCH_AZD_rep2	D4	SCH772984_100nM+AZD6244_1uM	A1,A2,B1,B2,A8,B8	DMSO_1_1k
IMR32_SCH_AZD_rep2	D5	SCH772984_1uM+AZD6244_1uM	A1,A2,B1,B2,A8,B8	DMSO_1_1k
IMR32_SCH_AZD_rep2	D6	SCH772984_3uM+AZD6244_1uM	A1,A2,B1,B2,A8,B8	DMSO_1_1k
IMR32_SCH_AZD_rep2	D7	SCH772984_10uM+AZD6244_1uM	A1,A2,B1,B2,A8,B8	DMSO_1_1k
IMR32_SCH_AZD_rep2	D8	DMSO_1_200	C8,D8,E8,F8	DMSO_1_200
IMR32_SCH_AZD_rep2	E1	AZD6244_10uM	A1,A2,B1,B2,A8,B8	DMSO_1_1k
IMR32_SCH_AZD_rep2	E2	AZD6244_10uM	A1,A2,B1,B2,A8,B8	DMSO_1_1k
IMR32_SCH_AZD_rep2	E3	SCH772984_10uM+AZD6244_10uM	A1,A2,B1,B2,A8,B8	DMSO_1_1k
IMR32_SCH_AZD_rep2	E4	SCH772984_100nM+AZD6244_10uM	A1,A2,B1,B2,A8,B8	DMSO_1_1k
IMR32_SCH_AZD_rep2	E5	SCH772984_1uM+AZD6244_10uM	A1,A2,B1,B2,A8,B8	DMSO_1_1k
IMR32_SCH_AZD_rep2	E6	SCH772984_3uM+AZD6244_10uM	A1,A2,B1,B2,A8,B8	DMSO_1_1k
IMR32_SCH_AZD_rep2	E7	SCH772984_10uM+AZD6244_10uM	A1,A2,B1,B2,A8,B8	DMSO_1_1k
IMR32_SCH_AZD_rep2	E8	DMSO_1_200	C8,D8,E8,F8	DMSO_1_200
IMR32_SCH_AZD_rep2	F1	AZD6244_30uM	C8,D8,E8,F8	DMSO_1_200
IMR32_SCH_AZD_rep2	F2	AZD6244_30uM	C8,D8,E8,F8	DMSO_1_200
IMR32_SCH_AZD_rep2	F3	SCH772984_10uM+AZD6244_30uM	C8,D8,E8,F8	DMSO_1_200
IMR32_SCH_AZD_rep2	F4	SCH772984_100nM+AZD6244_30uM	C8,D8,E8,F8	DMSO_1_200
IMR32_SCH_AZD_rep2	F5	SCH772984_1uM+AZD6244_30uM	C8,D8,E8,F8	DMSO_1_200
IMR32_SCH_AZD_rep2	F6	SCH772984_3uM+AZD6244_30uM	C8,D8,E8,F8	DMSO_1_200
IMR32_SCH_AZD_rep2	F7	SCH772984_10uM+AZD6244_30uM	C8,D8,E8,F8	DMSO_1_200
IMR32_SCH_AZD_rep2	F8	DMSO_1_200	C8,D8,E8,F8	DMSO_1_200
KELLY_AEW_AZD_rep2	A1	DMSO_1_1k	A1,A2,B1,B2,A8,B8	DMSO_1_1k
KELLY_AEW_AZD_rep2	A2	DMSO_1_1k	A1,A2,B1,B2,A8,B8	DMSO_1_1k
KELLY_AEW_AZD_rep2	A3	AEW451_100nM	A1,A2,B1,B2,A8,B8	DMSO_1_1k
KELLY_AEW_AZD_rep2	A4	AEW451_300nM	A1,A2,B1,B2,A8,B8	DMSO_1_1k
KELLY_AEW_AZD_rep2	A5	AEW451_1uM	A1,A2,B1,B2,A8,B8	DMSO_1_1k
KELLY_AEW_AZD_rep2	A6	AEW451_3uM	A1,A2,B1,B2,A8,B8	DMSO_1_1k
KELLY_AEW_AZD_rep2	A7	AEW451_10uM	A1,A2,B1,B2,A8,B8	DMSO_1_1k
KELLY_AEW_AZD_rep2	A8	DMSO_1_1k	A1,A2,B1,B2,A8,B8	DMSO_1_1k
KELLY_AEW_AZD_rep2	B1	DMSO_1_1k	A1,A2,B1,B2,A8,B8	DMSO_1_1k
KELLY_AEW_AZD_rep2	B2	DMSO_1_1k	A1,A2,B1,B2,A8,B8	DMSO_1_1k
KELLY_AEW_AZD_rep2	B3	AEW451_100nM	A1,A2,B1,B2,A8,B8	DMSO_1_1k
KELLY_AEW_AZD_rep2	B4	AEW451_300nM	A1,A2,B1,B2,A8,B8	DMSO_1_1k
KELLY_AEW_AZD_rep2	B5	AEW451_1uM	A1,A2,B1,B2,A8,B8	DMSO_1_1k
KELLY_AEW_AZD_rep2	B6	AEW451_3uM	A1,A2,B1,B2,A8,B8	DMSO_1_1k
KELLY_AEW_AZD_rep2	B7	AEW451_10uM	A1,A2,B1,B2,A8,B8	DMSO_1_1k
KELLY_AEW_AZD_rep2	B8	DMSO_1_1k	A1,A2,B1,B2,A8,B8	DMSO_1_1k
KELLY_AEW_AZD_rep2	C1	AZD6244_100nM	A1,A2,B1,B2,A8,B8	DMSO_1_1k
KELLY_AEW_AZD_rep2	C2	AZD6244_100nM	A1,A2,B1,B2,A8,B8	DMSO_1_1k
KELLY_AEW_AZD_rep2	C3	AEW451_100nM+AZD6244_100nM	A1,A2,B1,B2,A8,B8	DMSO_1_1k
KELLY_AEW_AZD_rep2	C4	AEW451_300nM+AZD6244_100nM	A1,A2,B1,B2,A8,B8	DMSO_1_1k
KELLY_AEW_AZD_rep2	C5	AEW451_1uM+AZD6244_100nM	A1,A2,B1,B2,A8,B8	DMSO_1_1k
KELLY_AEW_AZD_rep2	C6	AEW451_3uM+AZD6244_100nM	A1,A2,B1,B2,A8,B8	DMSO_1_1k
KELLY_AEW_AZD_rep2	C7	AEW451_10uM+AZD6244_100nM	A1,A2,B1,B2,A8,B8	DMSO_1_1k
KELLY_AEW_AZD_rep2	C8	DMSO_1_200	C8,D8,E8,F8	DMSO_1_200
KELLY_AEW_AZD_rep2	D1	AZD6244_1uM	A1,A2,B1,B2,A8,B8	DMSO_1_1k
KELLY_AEW_AZD_rep2	D2	AZD6244_1uM	A1,A2,B1,B2,A8,B8	DMSO_1_1k
KELLY_AEW_AZD_rep2	D3	AEW451_100nM+AZD6244_1uM	A1,A2,B1,B2,A8,B8	DMSO_1_1k
KELLY_AEW_AZD_rep2	D4	AEW451_300nM+AZD6244_1uM	A1,A2,B1,B2,A8,B8	DMSO_1_1k
KELLY_AEW_AZD_rep2	D5	AEW451_1uM+AZD6244_1uM	A1,A2,B1,B2,A8,B8	DMSO_1_1k
KELLY_AEW_AZD_rep2	D6	AEW451_3uM+AZD6244_1uM	A1,A2,B1,B2,A8,B8	DMSO_1_1k
KELLY_AEW_AZD_rep2	D7	AEW451_10uM+AZD6244_1uM	A1,A2,B1,B2,A8,B8	DMSO_1_1k
KELLY_AEW_AZD_rep2	D8	DMSO_1_200	C8,D8,E8,F8	DMSO_1_200
KELLY_AEW_AZD_rep2	E1	AZD6244_10uM	A1,A2,B1,B2,A8,B8	DMSO_1_1k
KELLY_AEW_AZD_rep2	E2	AZD6244_10uM	A1,A2,B1,B2,A8,B8	DMSO_1_1k
KELLY_AEW_AZD_rep2	E3	AEW451_100nM+AZD6244_10uM	A1,A2,B1,B2,A8,B8	DMSO_1_1k
KELLY_AEW_AZD_rep2	E4	AEW451_300nM+AZD6244_10uM	A1,A2,B1,B2,A8,B8	DMSO_1_1k
KELLY_AEW_AZD_rep2	E5	AEW451_1uM+AZD6244_10uM	A1,A2,B1,B2,A8,B8	DMSO_1_1k
KELLY_AEW_AZD_rep2	E6	AEW451_3uM+AZD6244_10uM	A1,A2,B1,B2,A8,B8	DMSO_1_1k
KELLY_AEW_AZD_rep2	E7	AEW451_10uM+AZD6244_10uM	A1,A2,B1,B2,A8,B8	DMSO_1_1k
KELLY_AEW_AZD_rep2	E8	DMSO_1_200	C8,D8,E8,F8	DMSO_1_200
KELLY_AEW_AZD_rep2	F1	AZD6244_30uM	C8,D8,E8,F8	DMSO_1_200
KELLY_AEW_AZD_rep2	F2	AZD6244_30uM	C8,D8,E8,F8	DMSO_1_200
KELLY_AEW_AZD_rep2	F3	AEW451_100nM+AZD6244_30uM	C8,D8,E8,F8	DMSO_1_200
KELLY_AEW_AZD_rep2	F4	AEW451_300nM+AZD6244_30uM	C8,D8,E8,F8	DMSO_1_200
KELLY_AEW_AZD_rep2	F5	AEW451_1uM+AZD6244_30uM	C8,D8,E8,F8	DMSO_1_200
KELLY_AEW_AZD_rep2	F6	AEW451_3uM+AZD6244_30uM	C8,D8,E8,F8	DMSO_1_200
KELLY_AEW_AZD_rep2	F7	AEW451_10uM+AZD6244_30uM	C8,D8,E8,F8	DMSO_1_200
KELLY_AEW_AZD_rep2	F8	DMSO_1_200	C8,D8,E8,F8	DMSO_1_200
KELLY_SCH_AZD_rep2	A1	DMSO_1_1k	A1,A2,B1,B2,A8,B8	DMSO_1_1k
KELLY_SCH_AZD_rep2	A2	DMSO_1_1k	A1,A2,B1,B2,A8,B8	DMSO_1_1k
KELLY_SCH_AZD_rep2	A3	SCH772984_10uM	A1,A2,B1,B2,A8,B8	DMSO_1_1k
KELLY_SCH_AZD_rep2	A4	SCH772984_100nM	A1,A2,B1,B2,A8,B8	DMSO_1_1k
KELLY_SCH_AZD_rep2	A5	SCH772984_1uM	A1,A2,B1,B2,A8,B8	DMSO_1_1k
KELLY_SCH_AZD_rep2	A6	SCH772984_3uM	A1,A2,B1,B2,A8,B8	DMSO_1_1k
KELLY_SCH_AZD_rep2	A7	SCH772984_10uM	A1,A2,B1,B2,A8,B8	DMSO_1_1k
KELLY_SCH_AZD_rep2	A8	DMSO_1_1k	A1,A2,B1,B2,A8,B8	DMSO_1_1k
KELLY_SCH_AZD_rep2	B1	DMSO_1_1k	A1,A2,B1,B2,A8,B8	DMSO_1_1k
KELLY_SCH_AZD_rep2	B2	DMSO_1_1k	A1,A2,B1,B2,A8,B8	DMSO_1_1k
KELLY_SCH_AZD_rep2	B3	SCH772984_10uM	A1,A2,B1,B2,A8,B8	DMSO_1_1k
KELLY_SCH_AZD_rep2	B4	SCH772984_100nM	A1,A2,B1,B2,A8,B8	DMSO_1_1k
KELLY_SCH_AZD_rep2	B5	SCH772984_1uM	A1,A2,B1,B2,A8,B8	DMSO_1_1k
KELLY_SCH_AZD_rep2	B6	SCH772984_3uM	A1,A2,B1,B2,A8,B8	DMSO_1_1k
KELLY_SCH_AZD_rep2	B7	SCH772984_10uM	A1,A2,B1,B2,A8,B8	DMSO_1_1k
KELLY_SCH_AZD_rep2	B8	DMSO_1_1k	A1,A2,B1,B2,A8,B8	DMSO_1_1k
KELLY_SCH_AZD_rep2	C1	AZD6244_100nM	A1,A2,B1,B2,A8,B8	DMSO_1_1k
KELLY_SCH_AZD_rep2	C2	AZD6244_100nM	A1,A2,B1,B2,A8,B8	DMSO_1_1k
KELLY_SCH_AZD_rep2	C3	SCH772984_10uM+AZD6244_100nM	A1,A2,B1,B2,A8,B8	DMSO_1_1k
KELLY_SCH_AZD_rep2	C4	SCH772984_100nM+AZD6244_100nM	A1,A2,B1,B2,A8,B8	DMSO_1_1k
KELLY_SCH_AZD_rep2	C5	SCH772984_1uM+AZD6244_100nM	A1,A2,B1,B2,A8,B8	DMSO_1_1k
KELLY_SCH_AZD_rep2	C6	SCH772984_3uM+AZD6244_100nM	A1,A2,B1,B2,A8,B8	DMSO_1_1k
KELLY_SCH_AZD_rep2	C7	SCH772984_10uM+AZD6244_100nM	A1,A2,B1,B2,A8,B8	DMSO_1_1k
KELLY_SCH_AZD_rep2	C8	DMSO_1_200	C8,D8,E8,F8	DMSO_1_200
KELLY_SCH_AZD_rep2	D1	AZD6244_1uM	A1,A2,B1,B2,A8,B8	DMSO_1_1k
KELLY_SCH_AZD_rep2	D2	AZD6244_1uM	A1,A2,B1,B2,A8,B8	DMSO_1_1k
KELLY_SCH_AZD_rep2	D3	SCH772984_10uM+AZD6244_1uM	A1,A2,B1,B2,A8,B8	DMSO_1_1k
KELLY_SCH_AZD_rep2	D4	SCH772984_100nM+AZD6244_1uM	A1,A2,B1,B2,A8,B8	DMSO_1_1k
KELLY_SCH_AZD_rep2	D5	SCH772984_1uM+AZD6244_1uM	A1,A2,B1,B2,A8,B8	DMSO_1_1k
KELLY_SCH_AZD_rep2	D6	SCH772984_3uM+AZD6244_1uM	A1,A2,B1,B2,A8,B8	DMSO_1_1k
KELLY_SCH_AZD_rep2	D7	SCH772984_10uM+AZD6244_1uM	A1,A2,B1,B2,A8,B8	DMSO_1_1k
KELLY_SCH_AZD_rep2	D8	DMSO_1_200	C8,D8,E8,F8	DMSO_1_200
KELLY_SCH_AZD_rep2	E1	AZD6244_10uM	A1,A2,B1,B2,A8,B8	DMSO_1_1k
KELLY_SCH_AZD_rep2	E2	AZD6244_10uM	A1,A2,B1,B2,A8,B8	DMSO_1_1k
KELLY_SCH_AZD_rep2	E3	SCH772984_10uM+AZD6244_10uM	A1,A2,B1,B2,A8,B8	DMSO_1_1k
KELLY_SCH_AZD_rep2	E4	SCH772984_100nM+AZD6244_10uM	A1,A2,B1,B2,A8,B8	DMSO_1_1k
KELLY_SCH_AZD_rep2	E5	SCH772984_1uM+AZD6244_10uM	A1,A2,B1,B2,A8,B8	DMSO_1_1k
KELLY_SCH_AZD_rep2	E6	SCH772984_3uM+AZD6244_10uM	A1,A2,B1,B2,A8,B8	DMSO_1_1k
KELLY_SCH_AZD_rep2	E7	SCH772984_10uM+AZD6244_10uM	A1,A2,B1,B2,A8,B8	DMSO_1_1k
KELLY_SCH_AZD_rep2	E8	DMSO_1_200	C8,D8,E8,F8	DMSO_1_200
KELLY_SCH_AZD_rep2	F1	AZD6244_30uM	C8,D8,E8,F8	DMSO_1_200
KELLY_SCH_AZD_rep2	F2	AZD6244_30uM	C8,D8,E8,F8	DMSO_1_200
KELLY_SCH_AZD_rep2	F3	SCH772984_10uM+AZD6244_30uM	C8,D8,E8,F8	DMSO_1_200
KELLY_SCH_AZD_rep2	F4	SCH772984_100nM+AZD6244_30uM	C8,D8,E8,F8	DMSO_1_200
KELLY_SCH_AZD_rep2	F5	SCH772984_1uM+AZD6244_30uM	C8,D8,E8,F8	DMSO_1_200
KELLY_SCH_AZD_rep2	F6	SCH772984_3uM+AZD6244_30uM	C8,D8,E8,F8	DMSO_1_200
KELLY_SCH_AZD_rep2	F7	SCH772984_10uM+AZD6244_30uM	C8,D8,E8,F8	DMSO_1_200
KELLY_SCH_AZD_rep2	F8	DMSO_1_200	C8,D8,E8,F8	DMSO_1_200
