# Supplementary material for: Neuroblastoma signalling models unveil combination therapies targeting feedback-mediated resistance
Source: PLoS Comput Biol. 2021 Nov 4;17(11):e1009515. doi: 10.1371/journal.pcbi.1009515 (PMC8604339; doi:10.1371/journal.pcbi.1009515)
Supplement: S2 File — (ZIP) [file pcbi.1009515.s023.zip › drug_sensitivity/IMR32_drug_sensitivity/annotation_AZD_synergies_rep3_IMR32_KELLY.csv]

Analysis_Job	Well	Treatment	Reference	Ref_T
IMR32_AEW_AZD_rep3	A1	DMSO_1_1k	A1,A2,B1,B2,A8,B8	DMSO_1_1k
IMR32_AEW_AZD_rep3	A2	DMSO_1_1k	A1,A2,B1,B2,A8,B8	DMSO_1_1k
IMR32_AEW_AZD_rep3	A3	AEW451_100nM	A1,A2,B1,B2,A8,B8	DMSO_1_1k
IMR32_AEW_AZD_rep3	A4	AEW451_300nM	A1,A2,B1,B2,A8,B8	DMSO_1_1k
IMR32_AEW_AZD_rep3	A5	AEW451_1uM	A1,A2,B1,B2,A8,B8	DMSO_1_1k
IMR32_AEW_AZD_rep3	A6	AEW451_3uM	A1,A2,B1,B2,A8,B8	DMSO_1_1k
IMR32_AEW_AZD_rep3	A7	AEW451_10uM	A1,A2,B1,B2,A8,B8	DMSO_1_1k
IMR32_AEW_AZD_rep3	A8	DMSO_1_1k	A1,A2,B1,B2,A8,B8	DMSO_1_1k
IMR32_AEW_AZD_rep3	B1	DMSO_1_1k	A1,A2,B1,B2,A8,B8	DMSO_1_1k
IMR32_AEW_AZD_rep3	B2	DMSO_1_1k	A1,A2,B1,B2,A8,B8	DMSO_1_1k
IMR32_AEW_AZD_rep3	B3	AEW451_100nM	A1,A2,B1,B2,A8,B8	DMSO_1_1k
IMR32_AEW_AZD_rep3	B4	AEW451_300nM	A1,A2,B1,B2,A8,B8	DMSO_1_1k
IMR32_AEW_AZD_rep3	B5	AEW451_1uM	A1,A2,B1,B2,A8,B8	DMSO_1_1k
IMR32_AEW_AZD_rep3	B6	AEW451_3uM	A1,A2,B1,B2,A8,B8	DMSO_1_1k
IMR32_AEW_AZD_rep3	B7	AEW451_10uM	A1,A2,B1,B2,A8,B8	DMSO_1_1k
IMR32_AEW_AZD_rep3	B8	DMSO_1_1k	A1,A2,B1,B2,A8,B8	DMSO_1_1k
IMR32_AEW_AZD_rep3	C1	AZD6244_100nM	A1,A2,B1,B2,A8,B8	DMSO_1_1k
IMR32_AEW_AZD_rep3	C2	AZD6244_100nM	A1,A2,B1,B2,A8,B8	DMSO_1_1k
IMR32_AEW_AZD_rep3	C3	AZD6244_100nM+AEW451_100nM	A1,A2,B1,B2,A8,B8	DMSO_1_1k
IMR32_AEW_AZD_rep3	C4	AZD6244_100nM+AEW451_300nM	A1,A2,B1,B2,A8,B8	DMSO_1_1k
IMR32_AEW_AZD_rep3	C5	AZD6244_100nM+AEW451_1uM	A1,A2,B1,B2,A8,B8	DMSO_1_1k
IMR32_AEW_AZD_rep3	C6	AZD6244_100nM+AEW451_3uM	A1,A2,B1,B2,A8,B8	DMSO_1_1k
IMR32_AEW_AZD_rep3	C7	AZD6244_100nM+AEW451_10uM	A1,A2,B1,B2,A8,B8	DMSO_1_1k
IMR32_AEW_AZD_rep3	C8	AZD6244_100nM	A1,A2,B1,B2,A8,B8	DMSO_1_1k
IMR32_AEW_AZD_rep3	D1	AZD6244_1uM	A1,A2,B1,B2,A8,B8	DMSO_1_1k
IMR32_AEW_AZD_rep3	D2	AZD6244_1uM	A1,A2,B1,B2,A8,B8	DMSO_1_1k
IMR32_AEW_AZD_rep3	D3	AZD6244_1uM+AEW451_100nM	A1,A2,B1,B2,A8,B8	DMSO_1_1k
IMR32_AEW_AZD_rep3	D4	AZD6244_1uM+AEW451_300nM	A1,A2,B1,B2,A8,B8	DMSO_1_1k
IMR32_AEW_AZD_rep3	D5	AZD6244_1uM+AEW451_1uM	A1,A2,B1,B2,A8,B8	DMSO_1_1k
IMR32_AEW_AZD_rep3	D6	AZD6244_1uM+AEW451_3uM	A1,A2,B1,B2,A8,B8	DMSO_1_1k
IMR32_AEW_AZD_rep3	D7	AZD6244_1uM+AEW451_10uM	A1,A2,B1,B2,A8,B8	DMSO_1_1k
IMR32_AEW_AZD_rep3	D8	AZD6244_1uM	A1,A2,B1,B2,A8,B8	DMSO_1_1k
IMR32_AEW_AZD_rep3	E1	AZD6244_10uM	A1,A2,B1,B2,A8,B8	DMSO_1_1k
IMR32_AEW_AZD_rep3	E2	AZD6244_10uM	A1,A2,B1,B2,A8,B8	DMSO_1_1k
IMR32_AEW_AZD_rep3	E3	AZD6244_10uM+AEW451_100nM	A1,A2,B1,B2,A8,B8	DMSO_1_1k
IMR32_AEW_AZD_rep3	E4	AZD6244_10uM+AEW451_300nM	A1,A2,B1,B2,A8,B8	DMSO_1_1k
IMR32_AEW_AZD_rep3	E5	AZD6244_10uM+AEW451_1uM	A1,A2,B1,B2,A8,B8	DMSO_1_1k
IMR32_AEW_AZD_rep3	E6	AZD6244_10uM+AEW451_3uM	A1,A2,B1,B2,A8,B8	DMSO_1_1k
IMR32_AEW_AZD_rep3	E7	AZD6244_10uM+AEW451_10uM	A1,A2,B1,B2,A8,B8	DMSO_1_1k
IMR32_AEW_AZD_rep3	E8	AZD6244_10uM	A1,A2,B1,B2,A8,B8	DMSO_1_1k
IMR32_AEW_AZD_rep3	F1	DMSO_1_1k	A1,A2,B1,B2,A8,B8	DMSO_1_1k
IMR32_AEW_AZD_rep3	F2	DMSO_1_1k	A1,A2,B1,B2,A8,B8	DMSO_1_1k
IMR32_AEW_AZD_rep3	F3	AEW451_100nM	A1,A2,B1,B2,A8,B8	DMSO_1_1k
IMR32_AEW_AZD_rep3	F4	AEW451_300nM	A1,A2,B1,B2,A8,B8	DMSO_1_1k
IMR32_AEW_AZD_rep3	F5	AEW451_1uM	A1,A2,B1,B2,A8,B8	DMSO_1_1k
IMR32_AEW_AZD_rep3	F6	AEW451_3uM	A1,A2,B1,B2,A8,B8	DMSO_1_1k
IMR32_AEW_AZD_rep3	F7	AEW451_10uM	A1,A2,B1,B2,A8,B8	DMSO_1_1k
IMR32_AEW_AZD_rep3	F8	DMSO_1_1k	A1,A2,B1,B2,A8,B8	DMSO_1_1k
IMR32_SCH_AZD_rep3	A1	DMSO_1_1k	A1,A2,B1,B2,A8,B8	DMSO_1_1k
IMR32_SCH_AZD_rep3	A2	DMSO_1_1k	A1,A2,B1,B2,A8,B8	DMSO_1_1k
IMR32_SCH_AZD_rep3	A3	SCH772984_10nM	A1,A2,B1,B2,A8,B8	DMSO_1_1k
IMR32_SCH_AZD_rep3	A4	SCH772984_100nM	A1,A2,B1,B2,A8,B8	DMSO_1_1k
IMR32_SCH_AZD_rep3	A5	SCH772984_1uM	A1,A2,B1,B2,A8,B8	DMSO_1_1k
IMR32_SCH_AZD_rep3	A6	SCH772984_3uM	A1,A2,B1,B2,A8,B8	DMSO_1_1k
IMR32_SCH_AZD_rep3	A7	SCH772984_10uM	A1,A2,B1,B2,A8,B8	DMSO_1_1k
IMR32_SCH_AZD_rep3	A8	DMSO_1_1k	A1,A2,B1,B2,A8,B8	DMSO_1_1k
IMR32_SCH_AZD_rep3	B1	DMSO_1_1k	A1,A2,B1,B2,A8,B8	DMSO_1_1k
IMR32_SCH_AZD_rep3	B2	DMSO_1_1k	A1,A2,B1,B2,A8,B8	DMSO_1_1k
IMR32_SCH_AZD_rep3	B3	SCH772984_10nM	A1,A2,B1,B2,A8,B8	DMSO_1_1k
IMR32_SCH_AZD_rep3	B4	SCH772984_100nM	A1,A2,B1,B2,A8,B8	DMSO_1_1k
IMR32_SCH_AZD_rep3	B5	SCH772984_1uM	A1,A2,B1,B2,A8,B8	DMSO_1_1k
IMR32_SCH_AZD_rep3	B6	SCH772984_3uM	A1,A2,B1,B2,A8,B8	DMSO_1_1k
IMR32_SCH_AZD_rep3	B7	SCH772984_10uM	A1,A2,B1,B2,A8,B8	DMSO_1_1k
IMR32_SCH_AZD_rep3	B8	DMSO_1_1k	A1,A2,B1,B2,A8,B8	DMSO_1_1k
IMR32_SCH_AZD_rep3	C1	AZD6244_100nM	A1,A2,B1,B2,A8,B8	DMSO_1_1k
IMR32_SCH_AZD_rep3	C2	AZD6244_100nM	A1,A2,B1,B2,A8,B8	DMSO_1_1k
IMR32_SCH_AZD_rep3	C3	AZD6244_100nM+SCH772984_10nM	A1,A2,B1,B2,A8,B8	DMSO_1_1k
IMR32_SCH_AZD_rep3	C4	AZD6244_100nM+SCH772984_100nM	A1,A2,B1,B2,A8,B8	DMSO_1_1k
IMR32_SCH_AZD_rep3	C5	AZD6244_100nM+SCH772984_1uM	A1,A2,B1,B2,A8,B8	DMSO_1_1k
IMR32_SCH_AZD_rep3	C6	AZD6244_100nM+SCH772984_3uM	A1,A2,B1,B2,A8,B8	DMSO_1_1k
IMR32_SCH_AZD_rep3	C7	AZD6244_100nM+SCH772984_10uM	A1,A2,B1,B2,A8,B8	DMSO_1_1k
IMR32_SCH_AZD_rep3	C8	AZD6244_100nM	A1,A2,B1,B2,A8,B8	DMSO_1_1k
IMR32_SCH_AZD_rep3	D1	AZD6244_1uM	A1,A2,B1,B2,A8,B8	DMSO_1_1k
IMR32_SCH_AZD_rep3	D2	AZD6244_1uM	A1,A2,B1,B2,A8,B8	DMSO_1_1k
IMR32_SCH_AZD_rep3	D3	AZD6244_1uM+SCH772984_10nM	A1,A2,B1,B2,A8,B8	DMSO_1_1k
IMR32_SCH_AZD_rep3	D4	AZD6244_1uM+SCH772984_100nM	A1,A2,B1,B2,A8,B8	DMSO_1_1k
IMR32_SCH_AZD_rep3	D5	AZD6244_1uM+SCH772984_1uM	A1,A2,B1,B2,A8,B8	DMSO_1_1k
IMR32_SCH_AZD_rep3	D6	AZD6244_1uM+SCH772984_3uM	A1,A2,B1,B2,A8,B8	DMSO_1_1k
IMR32_SCH_AZD_rep3	D7	AZD6244_1uM+SCH772984_10uM	A1,A2,B1,B2,A8,B8	DMSO_1_1k
IMR32_SCH_AZD_rep3	D8	AZD6244_1uM	A1,A2,B1,B2,A8,B8	DMSO_1_1k
IMR32_SCH_AZD_rep3	E1	AZD6244_10uM	A1,A2,B1,B2,A8,B8	DMSO_1_1k
IMR32_SCH_AZD_rep3	E2	AZD6244_10uM	A1,A2,B1,B2,A8,B8	DMSO_1_1k
IMR32_SCH_AZD_rep3	E3	AZD6244_10uM+SCH772984_10nM	A1,A2,B1,B2,A8,B8	DMSO_1_1k
IMR32_SCH_AZD_rep3	E4	AZD6244_10uM+SCH772984_100nM	A1,A2,B1,B2,A8,B8	DMSO_1_1k
IMR32_SCH_AZD_rep3	E5	AZD6244_10uM+SCH772984_1uM	A1,A2,B1,B2,A8,B8	DMSO_1_1k
IMR32_SCH_AZD_rep3	E6	AZD6244_10uM+SCH772984_3uM	A1,A2,B1,B2,A8,B8	DMSO_1_1k
IMR32_SCH_AZD_rep3	E7	AZD6244_10uM+SCH772984_10uM	A1,A2,B1,B2,A8,B8	DMSO_1_1k
IMR32_SCH_AZD_rep3	E8	AZD6244_10uM	A1,A2,B1,B2,A8,B8	DMSO_1_1k
IMR32_SCH_AZD_rep3	F1	DMSO_1_1k	A1,A2,B1,B2,A8,B8	DMSO_1_1k
IMR32_SCH_AZD_rep3	F2	DMSO_1_1k	A1,A2,B1,B2,A8,B8	DMSO_1_1k
IMR32_SCH_AZD_rep3	F3	SCH772984_10nM	A1,A2,B1,B2,A8,B8	DMSO_1_1k
IMR32_SCH_AZD_rep3	F4	SCH772984_100nM	A1,A2,B1,B2,A8,B8	DMSO_1_1k
IMR32_SCH_AZD_rep3	F5	SCH772984_1uM	A1,A2,B1,B2,A8,B8	DMSO_1_1k
IMR32_SCH_AZD_rep3	F6	SCH772984_3uM	A1,A2,B1,B2,A8,B8	DMSO_1_1k
IMR32_SCH_AZD_rep3	F7	SCH772984_10uM	A1,A2,B1,B2,A8,B8	DMSO_1_1k
IMR32_SCH_AZD_rep3	F8	DMSO_1_1k	A1,A2,B1,B2,A8,B8	DMSO_1_1k
KELLY_AEW_AZD_rep3	A1	DMSO_1_1k	A1,A2,B1,B2,A8,B8	DMSO_1_1k
KELLY_AEW_AZD_rep3	A2	DMSO_1_1k	A1,A2,B1,B2,A8,B8	DMSO_1_1k
KELLY_AEW_AZD_rep3	A3	AEW451_100nM	A1,A2,B1,B2,A8,B8	DMSO_1_1k
KELLY_AEW_AZD_rep3	A4	AEW451_300nM	A1,A2,B1,B2,A8,B8	DMSO_1_1k
KELLY_AEW_AZD_rep3	A5	AEW451_1uM	A1,A2,B1,B2,A8,B8	DMSO_1_1k
KELLY_AEW_AZD_rep3	A6	AEW451_3uM	A1,A2,B1,B2,A8,B8	DMSO_1_1k
KELLY_AEW_AZD_rep3	A7	AEW451_10uM	A1,A2,B1,B2,A8,B8	DMSO_1_1k
KELLY_AEW_AZD_rep3	A8	DMSO_1_1k	A1,A2,B1,B2,A8,B8	DMSO_1_1k
KELLY_AEW_AZD_rep3	B1	DMSO_1_1k	A1,A2,B1,B2,A8,B8	DMSO_1_1k
KELLY_AEW_AZD_rep3	B2	DMSO_1_1k	A1,A2,B1,B2,A8,B8	DMSO_1_1k
KELLY_AEW_AZD_rep3	B3	AEW451_100nM	A1,A2,B1,B2,A8,B8	DMSO_1_1k
KELLY_AEW_AZD_rep3	B4	AEW451_300nM	A1,A2,B1,B2,A8,B8	DMSO_1_1k
KELLY_AEW_AZD_rep3	B5	AEW451_1uM	A1,A2,B1,B2,A8,B8	DMSO_1_1k
KELLY_AEW_AZD_rep3	B6	AEW451_3uM	A1,A2,B1,B2,A8,B8	DMSO_1_1k
KELLY_AEW_AZD_rep3	B7	AEW451_10uM	A1,A2,B1,B2,A8,B8	DMSO_1_1k
KELLY_AEW_AZD_rep3	B8	DMSO_1_1k	A1,A2,B1,B2,A8,B8	DMSO_1_1k
KELLY_AEW_AZD_rep3	C1	AZD6244_100nM	A1,A2,B1,B2,A8,B8	DMSO_1_1k
KELLY_AEW_AZD_rep3	C2	AZD6244_100nM	A1,A2,B1,B2,A8,B8	DMSO_1_1k
KELLY_AEW_AZD_rep3	C3	AZD6244_100nM+AEW451_100nM	A1,A2,B1,B2,A8,B8	DMSO_1_1k
KELLY_AEW_AZD_rep3	C4	AZD6244_100nM+AEW451_300nM	A1,A2,B1,B2,A8,B8	DMSO_1_1k
KELLY_AEW_AZD_rep3	C5	AZD6244_100nM+AEW451_1uM	A1,A2,B1,B2,A8,B8	DMSO_1_1k
KELLY_AEW_AZD_rep3	C6	AZD6244_100nM+AEW451_3uM	A1,A2,B1,B2,A8,B8	DMSO_1_1k
KELLY_AEW_AZD_rep3	C7	AZD6244_100nM+AEW451_10uM	A1,A2,B1,B2,A8,B8	DMSO_1_1k
KELLY_AEW_AZD_rep3	C8	AZD6244_100nM	A1,A2,B1,B2,A8,B8	DMSO_1_1k
KELLY_AEW_AZD_rep3	D1	AZD6244_1uM	A1,A2,B1,B2,A8,B8	DMSO_1_1k
KELLY_AEW_AZD_rep3	D2	AZD6244_1uM	A1,A2,B1,B2,A8,B8	DMSO_1_1k
KELLY_AEW_AZD_rep3	D3	AZD6244_1uM+AEW451_100nM	A1,A2,B1,B2,A8,B8	DMSO_1_1k
KELLY_AEW_AZD_rep3	D4	AZD6244_1uM+AEW451_300nM	A1,A2,B1,B2,A8,B8	DMSO_1_1k
KELLY_AEW_AZD_rep3	D5	AZD6244_1uM+AEW451_1uM	A1,A2,B1,B2,A8,B8	DMSO_1_1k
KELLY_AEW_AZD_rep3	D6	AZD6244_1uM+AEW451_3uM	A1,A2,B1,B2,A8,B8	DMSO_1_1k
KELLY_AEW_AZD_rep3	D7	AZD6244_1uM+AEW451_10uM	A1,A2,B1,B2,A8,B8	DMSO_1_1k
KELLY_AEW_AZD_rep3	D8	AZD6244_1uM	A1,A2,B1,B2,A8,B8	DMSO_1_1k
KELLY_AEW_AZD_rep3	E1	AZD6244_10uM	A1,A2,B1,B2,A8,B8	DMSO_1_1k
KELLY_AEW_AZD_rep3	E2	AZD6244_10uM	A1,A2,B1,B2,A8,B8	DMSO_1_1k
KELLY_AEW_AZD_rep3	E3	AZD6244_10uM+AEW451_100nM	A1,A2,B1,B2,A8,B8	DMSO_1_1k
KELLY_AEW_AZD_rep3	E4	AZD6244_10uM+AEW451_300nM	A1,A2,B1,B2,A8,B8	DMSO_1_1k
KELLY_AEW_AZD_rep3	E5	AZD6244_10uM+AEW451_1uM	A1,A2,B1,B2,A8,B8	DMSO_1_1k
KELLY_AEW_AZD_rep3	E6	AZD6244_10uM+AEW451_3uM	A1,A2,B1,B2,A8,B8	DMSO_1_1k
KELLY_AEW_AZD_rep3	E7	AZD6244_10uM+AEW451_10uM	A1,A2,B1,B2,A8,B8	DMSO_1_1k
KELLY_AEW_AZD_rep3	E8	AZD6244_10uM	A1,A2,B1,B2,A8,B8	DMSO_1_1k
KELLY_AEW_AZD_rep3	F1	DMSO_1_1k	A1,A2,B1,B2,A8,B8	DMSO_1_1k
KELLY_AEW_AZD_rep3	F2	DMSO_1_1k	A1,A2,B1,B2,A8,B8	DMSO_1_1k
KELLY_AEW_AZD_rep3	F3	AEW451_100nM	A1,A2,B1,B2,A8,B8	DMSO_1_1k
KELLY_AEW_AZD_rep3	F4	AEW451_300nM	A1,A2,B1,B2,A8,B8	DMSO_1_1k
KELLY_AEW_AZD_rep3	F5	AEW451_1uM	A1,A2,B1,B2,A8,B8	DMSO_1_1k
KELLY_AEW_AZD_rep3	F6	AEW451_3uM	A1,A2,B1,B2,A8,B8	DMSO_1_1k
KELLY_AEW_AZD_rep3	F7	AEW451_10uM	A1,A2,B1,B2,A8,B8	DMSO_1_1k
KELLY_AEW_AZD_rep3	F8	DMSO_1_1k	A1,A2,B1,B2,A8,B8	DMSO_1_1k
KELLY_SCH_AZD_rep3	A1	DMSO_1_1k	A1,A2,B1,B2,A8,B8	DMSO_1_1k
KELLY_SCH_AZD_rep3	A2	DMSO_1_1k	A1,A2,B1,B2,A8,B8	DMSO_1_1k
KELLY_SCH_AZD_rep3	A3	SCH772984_10nM	A1,A2,B1,B2,A8,B8	DMSO_1_1k
KELLY_SCH_AZD_rep3	A4	SCH772984_100nM	A1,A2,B1,B2,A8,B8	DMSO_1_1k
KELLY_SCH_AZD_rep3	A5	SCH772984_1uM	A1,A2,B1,B2,A8,B8	DMSO_1_1k
KELLY_SCH_AZD_rep3	A6	SCH772984_3uM	A1,A2,B1,B2,A8,B8	DMSO_1_1k
KELLY_SCH_AZD_rep3	A7	SCH772984_10uM	A1,A2,B1,B2,A8,B8	DMSO_1_1k
KELLY_SCH_AZD_rep3	A8	DMSO_1_1k	A1,A2,B1,B2,A8,B8	DMSO_1_1k
KELLY_SCH_AZD_rep3	B1	DMSO_1_1k	A1,A2,B1,B2,A8,B8	DMSO_1_1k
KELLY_SCH_AZD_rep3	B2	DMSO_1_1k	A1,A2,B1,B2,A8,B8	DMSO_1_1k
KELLY_SCH_AZD_rep3	B3	SCH772984_10nM	A1,A2,B1,B2,A8,B8	DMSO_1_1k
KELLY_SCH_AZD_rep3	B4	SCH772984_100nM	A1,A2,B1,B2,A8,B8	DMSO_1_1k
KELLY_SCH_AZD_rep3	B5	SCH772984_1uM	A1,A2,B1,B2,A8,B8	DMSO_1_1k
KELLY_SCH_AZD_rep3	B6	SCH772984_3uM	A1,A2,B1,B2,A8,B8	DMSO_1_1k
KELLY_SCH_AZD_rep3	B7	SCH772984_10uM	A1,A2,B1,B2,A8,B8	DMSO_1_1k
KELLY_SCH_AZD_rep3	B8	DMSO_1_1k	A1,A2,B1,B2,A8,B8	DMSO_1_1k
KELLY_SCH_AZD_rep3	C1	AZD6244_100nM	A1,A2,B1,B2,A8,B8	DMSO_1_1k
KELLY_SCH_AZD_rep3	C2	AZD6244_100nM	A1,A2,B1,B2,A8,B8	DMSO_1_1k
KELLY_SCH_AZD_rep3	C3	AZD6244_100nM+SCH772984_10nM	A1,A2,B1,B2,A8,B8	DMSO_1_1k
KELLY_SCH_AZD_rep3	C4	AZD6244_100nM+SCH772984_100nM	A1,A2,B1,B2,A8,B8	DMSO_1_1k
KELLY_SCH_AZD_rep3	C5	AZD6244_100nM+SCH772984_1uM	A1,A2,B1,B2,A8,B8	DMSO_1_1k
KELLY_SCH_AZD_rep3	C6	AZD6244_100nM+SCH772984_3uM	A1,A2,B1,B2,A8,B8	DMSO_1_1k
KELLY_SCH_AZD_rep3	C7	AZD6244_100nM+SCH772984_10uM	A1,A2,B1,B2,A8,B8	DMSO_1_1k
KELLY_SCH_AZD_rep3	C8	AZD6244_100nM	A1,A2,B1,B2,A8,B8	DMSO_1_1k
KELLY_SCH_AZD_rep3	D1	AZD6244_1uM	A1,A2,B1,B2,A8,B8	DMSO_1_1k
KELLY_SCH_AZD_rep3	D2	AZD6244_1uM	A1,A2,B1,B2,A8,B8	DMSO_1_1k
KELLY_SCH_AZD_rep3	D3	AZD6244_1uM+SCH772984_10nM	A1,A2,B1,B2,A8,B8	DMSO_1_1k
KELLY_SCH_AZD_rep3	D4	AZD6244_1uM+SCH772984_100nM	A1,A2,B1,B2,A8,B8	DMSO_1_1k
KELLY_SCH_AZD_rep3	D5	AZD6244_1uM+SCH772984_1uM	A1,A2,B1,B2,A8,B8	DMSO_1_1k
KELLY_SCH_AZD_rep3	D6	AZD6244_1uM+SCH772984_3uM	A1,A2,B1,B2,A8,B8	DMSO_1_1k
KELLY_SCH_AZD_rep3	D7	AZD6244_1uM+SCH772984_10uM	A1,A2,B1,B2,A8,B8	DMSO_1_1k
KELLY_SCH_AZD_rep3	D8	AZD6244_1uM	A1,A2,B1,B2,A8,B8	DMSO_1_1k
KELLY_SCH_AZD_rep3	E1	AZD6244_10uM	A1,A2,B1,B2,A8,B8	DMSO_1_1k
KELLY_SCH_AZD_rep3	E2	AZD6244_10uM	A1,A2,B1,B2,A8,B8	DMSO_1_1k
KELLY_SCH_AZD_rep3	E3	AZD6244_10uM+SCH772984_10nM	A1,A2,B1,B2,A8,B8	DMSO_1_1k
KELLY_SCH_AZD_rep3	E4	AZD6244_10uM+SCH772984_100nM	A1,A2,B1,B2,A8,B8	DMSO_1_1k
KELLY_SCH_AZD_rep3	E5	AZD6244_10uM+SCH772984_1uM	A1,A2,B1,B2,A8,B8	DMSO_1_1k
KELLY_SCH_AZD_rep3	E6	AZD6244_10uM+SCH772984_3uM	A1,A2,B1,B2,A8,B8	DMSO_1_1k
KELLY_SCH_AZD_rep3	E7	AZD6244_10uM+SCH772984_10uM	A1,A2,B1,B2,A8,B8	DMSO_1_1k
KELLY_SCH_AZD_rep3	E8	AZD6244_10uM	A1,A2,B1,B2,A8,B8	DMSO_1_1k
KELLY_SCH_AZD_rep3	F1	DMSO_1_1k	A1,A2,B1,B2,A8,B8	DMSO_1_1k
KELLY_SCH_AZD_rep3	F2	DMSO_1_1k	A1,A2,B1,B2,A8,B8	DMSO_1_1k
KELLY_SCH_AZD_rep3	F3	SCH772984_10nM	A1,A2,B1,B2,A8,B8	DMSO_1_1k
KELLY_SCH_AZD_rep3	F4	SCH772984_100nM	A1,A2,B1,B2,A8,B8	DMSO_1_1k
KELLY_SCH_AZD_rep3	F5	SCH772984_1uM	A1,A2,B1,B2,A8,B8	DMSO_1_1k
KELLY_SCH_AZD_rep3	F6	SCH772984_3uM	A1,A2,B1,B2,A8,B8	DMSO_1_1k
KELLY_SCH_AZD_rep3	F7	SCH772984_10uM	A1,A2,B1,B2,A8,B8	DMSO_1_1k
KELLY_SCH_AZD_rep3	F8	DMSO_1_1k	A1,A2,B1,B2,A8,B8	DMSO_1_1k
