# Supplementary material for: Neuroblastoma signalling models unveil combination therapies targeting feedback-mediated resistance
Source: PLoS Comput Biol. 2021 Nov 4;17(11):e1009515. doi: 10.1371/journal.pcbi.1009515 (PMC8604339; doi:10.1371/journal.pcbi.1009515)
Supplement: S2 File — (ZIP) [file pcbi.1009515.s023.zip › drug_sensitivity/IMR32_drug_sensitivity/annotation_IMR32_071018.csv]

Analysis_Job	Well	Treatment	Reference	Ref_T
IMR32_MK_Rap	A1	MK2206_100uM	A5,A6	DMSO_1_100
IMR32_MK_Rap	A2	MK2206_100uM	A5,A6	DMSO_1_100
IMR32_MK_Rap	A3	Rapamycin_100uM	A5,A6	DMSO_1_100
IMR32_MK_Rap	A4	Rapamycin_100uM	A5,A6	DMSO_1_100
IMR32_MK_Rap	A5	DMSO_1_100	A5,A6	DMSO_1_100
IMR32_MK_Rap	A6	DMSO_1_100	A5,A6	DMSO_1_100
IMR32_MK_Rap	B1	MK2206_10uM	B5,B6	DMSO_1_1k
IMR32_MK_Rap	B2	MK2206_10uM	B5,B6	DMSO_1_1k
IMR32_MK_Rap	B3	Rapamycin_10uM	B5,B6	DMSO_1_1k
IMR32_MK_Rap	B4	Rapamycin_10uM	B5,B6	DMSO_1_1k
IMR32_MK_Rap	B5	DMSO_1_1k	B5,B6	DMSO_1_1k
IMR32_MK_Rap	B6	DMSO_1_1k	B5,B6	DMSO_1_1k
IMR32_MK_Rap	C1	MK2206_1uM	C5,C6	DMSO_1_10k
IMR32_MK_Rap	C2	MK2206_1uM	C5,C6	DMSO_1_10k
IMR32_MK_Rap	C3	Rapamycin_1uM	C5,C6	DMSO_1_10k
IMR32_MK_Rap	C4	Rapamycin_1uM	C5,C6	DMSO_1_10k
IMR32_MK_Rap	C5	DMSO_1_10k	C5,C6	DMSO_1_10k
IMR32_MK_Rap	C6	DMSO_1_10k	C5,C6	DMSO_1_10k
IMR32_MK_Rap	D1	MK2206_30nM	D5,D6	DMSO_1_333k
IMR32_MK_Rap	D2	MK2206_30nM	D5,D6	DMSO_1_333k
IMR32_MK_Rap	D3	Rapamycin_30nM	D5,D6	DMSO_1_333k
IMR32_MK_Rap	D4	Rapamycin_30nM	D5,D6	DMSO_1_333k
IMR32_MK_Rap	D5	DMSO_1_333k	D5,D6	DMSO_1_333k
IMR32_MK_Rap	D6	DMSO_1_333k	D5,D6	DMSO_1_333k
IMR32_AZD_BI	A1	AZD6244_100uM	A5,A6	DMSO_1_100
IMR32_AZD_BI	A2	AZD6244_100uM	A5,A6	DMSO_1_100
IMR32_AZD_BI	A3	BI78D3_100uM	A5,A6	DMSO_1_100
IMR32_AZD_BI	A4	BI78D3_100uM	A5,A6	DMSO_1_100
IMR32_AZD_BI	A5	DMSO_1_100	A5,A6	DMSO_1_100
IMR32_AZD_BI	A6	DMSO_1_100	A5,A6	DMSO_1_100
IMR32_AZD_BI	B1	AZD6244_10uM	B5,B6	DMSO_1_1k
IMR32_AZD_BI	B2	AZD6244_10uM	B5,B6	DMSO_1_1k
IMR32_AZD_BI	B3	BI78D3_10uM	B5,B6	DMSO_1_1k
IMR32_AZD_BI	B4	BI78D3_10uM	B5,B6	DMSO_1_1k
IMR32_AZD_BI	B5	DMSO_1_1k	B5,B6	DMSO_1_1k
IMR32_AZD_BI	B6	DMSO_1_1k	B5,B6	DMSO_1_1k
IMR32_AZD_BI	C1	AZD6244_1uM	C5,C6	DMSO_1_10k
IMR32_AZD_BI	C2	AZD6244_1uM	C5,C6	DMSO_1_10k
IMR32_AZD_BI	C3	BI78D3_1uM	C5,C6	DMSO_1_10k
IMR32_AZD_BI	C4	BI78D3_1uM	C5,C6	DMSO_1_10k
IMR32_AZD_BI	C5	DMSO_1_10k	C5,C6	DMSO_1_10k
IMR32_AZD_BI	C6	DMSO_1_10k	C5,C6	DMSO_1_10k
IMR32_AZD_BI	D1	AZD6244_30nM	D5,D6	DMSO_1_333k
IMR32_AZD_BI	D2	AZD6244_30nM	D5,D6	DMSO_1_333k
IMR32_AZD_BI	D3	BI78D3_30nM	D5,D6	DMSO_1_333k
IMR32_AZD_BI	D4	BI78D3_30nM	D5,D6	DMSO_1_333k
IMR32_AZD_BI	D5	DMSO_1_333k	D5,D6	DMSO_1_333k
IMR32_AZD_BI	D6	DMSO_1_333k	D5,D6	DMSO_1_333k
