# Supplementary material for: Neuroblastoma signalling models unveil combination therapies targeting feedback-mediated resistance
Source: PLoS Comput Biol. 2021 Nov 4;17(11):e1009515. doi: 10.1371/journal.pcbi.1009515 (PMC8604339; doi:10.1371/journal.pcbi.1009515)
Supplement: S2 File — (ZIP) [file pcbi.1009515.s023.zip › drug_sensitivity/IMR32_drug_sensitivity/annotation_IMR32_20190725.csv]

Analysis_Job	Well	Treatment	Reference	Ref_T
IMR32_Sor_TAE_20190725_1	A1	Sorafenib_100uM	A5,A6	DMSO_1_100
IMR32_Sor_TAE_20190725_1	A2	Sorafenib_100uM	A5,A6	DMSO_1_100
IMR32_Sor_TAE_20190725_1	A3	TAE684_100uM	A5,A6	DMSO_1_100
IMR32_Sor_TAE_20190725_1	A4	TAE684_100uM	A5,A6	DMSO_1_100
IMR32_Sor_TAE_20190725_1	A5	DMSO_1_100	A5,A6	DMSO_1_100
IMR32_Sor_TAE_20190725_1	A6	DMSO_1_100	A5,A6	DMSO_1_100
IMR32_Sor_TAE_20190725_1	B1	Sorafenib_10uM	B5,B6	DMSO_1_1k
IMR32_Sor_TAE_20190725_1	B2	Sorafenib_10uM	B5,B6	DMSO_1_1k
IMR32_Sor_TAE_20190725_1	B3	TAE684_10uM	B5,B6	DMSO_1_1k
IMR32_Sor_TAE_20190725_1	B4	TAE684_10uM	B5,B6	DMSO_1_1k
IMR32_Sor_TAE_20190725_1	B5	DMSO_1_1k	B5,B6	DMSO_1_1k
IMR32_Sor_TAE_20190725_1	B6	DMSO_1_1k	B5,B6	DMSO_1_1k
IMR32_Sor_TAE_20190725_1	C1	Sorafenib_1uM	C5,C6	DMSO_1_10k
IMR32_Sor_TAE_20190725_1	C2	Sorafenib_1uM	C5,C6	DMSO_1_10k
IMR32_Sor_TAE_20190725_1	C3	TAE684_1uM	C5,C6	DMSO_1_10k
IMR32_Sor_TAE_20190725_1	C4	TAE684_1uM	C5,C6	DMSO_1_10k
IMR32_Sor_TAE_20190725_1	C5	DMSO_1_10k	C5,C6	DMSO_1_10k
IMR32_Sor_TAE_20190725_1	C6	DMSO_1_10k	C5,C6	DMSO_1_10k
IMR32_Sor_TAE_20190725_1	D1	Sorafenib_100nM	D5,D6	DMSO_1_100k
IMR32_Sor_TAE_20190725_1	D2	Sorafenib_100nM	D5,D6	DMSO_1_100k
IMR32_Sor_TAE_20190725_1	D3	TAE684_100nM	D5,D6	DMSO_1_100k
IMR32_Sor_TAE_20190725_1	D4	TAE684_100nM	D5,D6	DMSO_1_100k
IMR32_Sor_TAE_20190725_1	D5	DMSO_1_100k	D5,D6	DMSO_1_100k
IMR32_Sor_TAE_20190725_1	D6	DMSO_1_100k	D5,D6	DMSO_1_100k
IMR32_Sor_TAE_20190725_2	A1	Sorafenib_100uM	A5,A6	DMSO_1_100
IMR32_Sor_TAE_20190725_2	A2	Sorafenib_100uM	A5,A6	DMSO_1_100
IMR32_Sor_TAE_20190725_2	A3	TAE684_100uM	A5,A6	DMSO_1_100
IMR32_Sor_TAE_20190725_2	A4	TAE684_100uM	A5,A6	DMSO_1_100
IMR32_Sor_TAE_20190725_2	A5	DMSO_1_100	A5,A6	DMSO_1_100
IMR32_Sor_TAE_20190725_2	A6	DMSO_1_100	A5,A6	DMSO_1_100
IMR32_Sor_TAE_20190725_2	B1	Sorafenib_10uM	B5,B6	DMSO_1_1k
IMR32_Sor_TAE_20190725_2	B2	Sorafenib_10uM	B5,B6	DMSO_1_1k
IMR32_Sor_TAE_20190725_2	B3	TAE684_10uM	B5,B6	DMSO_1_1k
IMR32_Sor_TAE_20190725_2	B4	TAE684_10uM	B5,B6	DMSO_1_1k
IMR32_Sor_TAE_20190725_2	B5	DMSO_1_1k	B5,B6	DMSO_1_1k
IMR32_Sor_TAE_20190725_2	B6	DMSO_1_1k	B5,B6	DMSO_1_1k
IMR32_Sor_TAE_20190725_2	C1	Sorafenib_1uM	C5,C6	DMSO_1_10k
IMR32_Sor_TAE_20190725_2	C2	Sorafenib_1uM	C5,C6	DMSO_1_10k
IMR32_Sor_TAE_20190725_2	C3	TAE684_1uM	C5,C6	DMSO_1_10k
IMR32_Sor_TAE_20190725_2	C4	TAE684_1uM	C5,C6	DMSO_1_10k
IMR32_Sor_TAE_20190725_2	C5	DMSO_1_10k	C5,C6	DMSO_1_10k
IMR32_Sor_TAE_20190725_2	C6	DMSO_1_10k	C5,C6	DMSO_1_10k
IMR32_Sor_TAE_20190725_2	D1	Sorafenib_100nM	D5,D6	DMSO_1_100k
IMR32_Sor_TAE_20190725_2	D2	Sorafenib_100nM	D5,D6	DMSO_1_100k
IMR32_Sor_TAE_20190725_2	D3	TAE684_100nM	D5,D6	DMSO_1_100k
IMR32_Sor_TAE_20190725_2	D4	TAE684_100nM	D5,D6	DMSO_1_100k
IMR32_Sor_TAE_20190725_2	D5	DMSO_1_100k	D5,D6	DMSO_1_100k
IMR32_Sor_TAE_20190725_2	D6	DMSO_1_100k	D5,D6	DMSO_1_100k
IMR32_LY_GS_20190725_1	A1	LY294002_100uM	A5,A6	DMSO_1_100
IMR32_LY_GS_20190725_1	A2	LY294002_100uM	A5,A6	DMSO_1_100
IMR32_LY_GS_20190725_1	A3	GS4997_100uM	A5,A6	DMSO_1_100
IMR32_LY_GS_20190725_1	A4	GS4997_100uM	A5,A6	DMSO_1_100
IMR32_LY_GS_20190725_1	A5	DMSO_1_100	A5,A6	DMSO_1_100
IMR32_LY_GS_20190725_1	A6	DMSO_1_100	A5,A6	DMSO_1_100
IMR32_LY_GS_20190725_1	B1	LY294002_10uM	B5,B6	DMSO_1_1k
IMR32_LY_GS_20190725_1	B2	LY294002_10uM	B5,B6	DMSO_1_1k
IMR32_LY_GS_20190725_1	B3	GS4997_10uM	B5,B6	DMSO_1_1k
IMR32_LY_GS_20190725_1	B4	GS4997_10uM	B5,B6	DMSO_1_1k
IMR32_LY_GS_20190725_1	B5	DMSO_1_1k	B5,B6	DMSO_1_1k
IMR32_LY_GS_20190725_1	B6	DMSO_1_1k	B5,B6	DMSO_1_1k
IMR32_LY_GS_20190725_1	C1	LY294002_1uM	C5,C6	DMSO_1_10k
IMR32_LY_GS_20190725_1	C2	LY294002_1uM	C5,C6	DMSO_1_10k
IMR32_LY_GS_20190725_1	C3	GS4997_1uM	C5,C6	DMSO_1_10k
IMR32_LY_GS_20190725_1	C4	GS4997_1uM	C5,C6	DMSO_1_10k
IMR32_LY_GS_20190725_1	C5	DMSO_1_10k	C5,C6	DMSO_1_10k
IMR32_LY_GS_20190725_1	C6	DMSO_1_10k	C5,C6	DMSO_1_10k
IMR32_LY_GS_20190725_1	D1	LY294002_100nM	D5,D6	DMSO_1_100k
IMR32_LY_GS_20190725_1	D2	LY294002_100nM	D5,D6	DMSO_1_100k
IMR32_LY_GS_20190725_1	D3	GS4997_100nM	D5,D6	DMSO_1_100k
IMR32_LY_GS_20190725_1	D4	GS4997_100nM	D5,D6	DMSO_1_100k
IMR32_LY_GS_20190725_1	D5	DMSO_1_100k	D5,D6	DMSO_1_100k
IMR32_LY_GS_20190725_1	D6	DMSO_1_100k	D5,D6	DMSO_1_100k
IMR32_LY_GS_20190725_2	A1	LY294002_100uM	A5,A6	DMSO_1_100
IMR32_LY_GS_20190725_2	A2	LY294002_100uM	A5,A6	DMSO_1_100
IMR32_LY_GS_20190725_2	A3	GS4997_100uM	A5,A6	DMSO_1_100
IMR32_LY_GS_20190725_2	A4	GS4997_100uM	A5,A6	DMSO_1_100
IMR32_LY_GS_20190725_2	A5	DMSO_1_100	A5,A6	DMSO_1_100
IMR32_LY_GS_20190725_2	A6	DMSO_1_100	A5,A6	DMSO_1_100
IMR32_LY_GS_20190725_2	B1	LY294002_10uM	B5,B6	DMSO_1_1k
IMR32_LY_GS_20190725_2	B2	LY294002_10uM	B5,B6	DMSO_1_1k
IMR32_LY_GS_20190725_2	B3	GS4997_10uM	B5,B6	DMSO_1_1k
IMR32_LY_GS_20190725_2	B4	GS4997_10uM	B5,B6	DMSO_1_1k
IMR32_LY_GS_20190725_2	B5	DMSO_1_1k	B5,B6	DMSO_1_1k
IMR32_LY_GS_20190725_2	B6	DMSO_1_1k	B5,B6	DMSO_1_1k
IMR32_LY_GS_20190725_2	C1	LY294002_1uM	C5,C6	DMSO_1_10k
IMR32_LY_GS_20190725_2	C2	LY294002_1uM	C5,C6	DMSO_1_10k
IMR32_LY_GS_20190725_2	C3	GS4997_1uM	C5,C6	DMSO_1_10k
IMR32_LY_GS_20190725_2	C4	GS4997_1uM	C5,C6	DMSO_1_10k
IMR32_LY_GS_20190725_2	C5	DMSO_1_10k	C5,C6	DMSO_1_10k
IMR32_LY_GS_20190725_2	C6	DMSO_1_10k	C5,C6	DMSO_1_10k
IMR32_LY_GS_20190725_2	D1	LY294002_100nM	D5,D6	DMSO_1_100k
IMR32_LY_GS_20190725_2	D2	LY294002_100nM	D5,D6	DMSO_1_100k
IMR32_LY_GS_20190725_2	D3	GS4997_100nM	D5,D6	DMSO_1_100k
IMR32_LY_GS_20190725_2	D4	GS4997_100nM	D5,D6	DMSO_1_100k
IMR32_LY_GS_20190725_2	D5	DMSO_1_100k	D5,D6	DMSO_1_100k
IMR32_LY_GS_20190725_2	D6	DMSO_1_100k	D5,D6	DMSO_1_100k
