# Supplementary material for: Neuroblastoma signalling models unveil combination therapies targeting feedback-mediated resistance
Source: PLoS Comput Biol. 2021 Nov 4;17(11):e1009515. doi: 10.1371/journal.pcbi.1009515 (PMC8604339; doi:10.1371/journal.pcbi.1009515)
Supplement: S2 File — (ZIP) [file pcbi.1009515.s023.zip › drug_sensitivity/IMR32_drug_sensitivity/annotation_IMR32_SHSY5Y_N206_20190802.csv]

Analysis_Job	Well	Treatment	Reference	Ref_T
IMR32_GS_Rap	A1	GS4997_50uM	A3,B4	DMSO_1_200
IMR32_GS_Rap	A2	GS4997_50uM	A3,B4	DMSO_1_200
IMR32_GS_Rap	A3	DMSO_1_200	A3,B4	DMSO_1_200
IMR32_GS_Rap	A4	DMSO_1_100	A4	DMSO_1_100
IMR32_GS_Rap	A5	Rapamycin_100uM	A4	DMSO_1_100
IMR32_GS_Rap	A6	Rapamycin_100uM	A4	DMSO_1_100
IMR32_GS_Rap	B1	GS4997_10uM	B3,B4	DMSO_1_1k
IMR32_GS_Rap	B2	GS4997_10uM	B3,B4	DMSO_1_1k
IMR32_GS_Rap	B3	DMSO_1_1k	B3,C4	DMSO_1_1k
IMR32_GS_Rap	B4	DMSO_1_200	A3,B4	DMSO_1_200
IMR32_GS_Rap	B5	Rapamycin_50uM	A3,B4	DMSO_1_200
IMR32_GS_Rap	B6	Rapamycin_50uM	A3,B4	DMSO_1_200
IMR32_GS_Rap	C1	GS4997_1uM	C3,D4	DMSO_1_10k
IMR32_GS_Rap	C2	GS4997_1uM	C3,D4	DMSO_1_10k
IMR32_GS_Rap	C3	DMSO_1_10k	C3,D4	DMSO_1_10k
IMR32_GS_Rap	C4	DMSO_1_1k	B3,C4	DMSO_1_1k
IMR32_GS_Rap	C5	Rapamycin_10uM	B3,C4	DMSO_1_1k
IMR32_GS_Rap	C6	Rapamycin_10uM	B3,C4	DMSO_1_1k
IMR32_GS_Rap	D1	GS4997_500nM	D3	DMSO_1_20k
IMR32_GS_Rap	D2	GS4997_500nM	D3	DMSO_1_20k
IMR32_GS_Rap	D3	DMSO_1_20k	D3	DMSO_1_20k
IMR32_GS_Rap	D4	DMSO_1_10k	C3,D4	DMSO_1_10k
IMR32_GS_Rap	D5	Rapamycin_1uM	C3,D4	DMSO_1_10k
IMR32_GS_Rap	D6	Rapamycin_1uM	C3,D4	DMSO_1_10k
SHSY5Y_GS_Rap	A1	GS4997_50uM	A3,B4	DMSO_1_200
SHSY5Y_GS_Rap	A2	GS4997_50uM	A3,B4	DMSO_1_200
SHSY5Y_GS_Rap	A3	DMSO_1_200	A3,B4	DMSO_1_200
SHSY5Y_GS_Rap	A4	DMSO_1_100	A4	DMSO_1_100
SHSY5Y_GS_Rap	A5	Rapamycin_100uM	A4	DMSO_1_100
SHSY5Y_GS_Rap	A6	Rapamycin_100uM	A4	DMSO_1_100
SHSY5Y_GS_Rap	B1	GS4997_10uM	B3,B4	DMSO_1_1k
SHSY5Y_GS_Rap	B2	GS4997_10uM	B3,B4	DMSO_1_1k
SHSY5Y_GS_Rap	B3	DMSO_1_1k	B3,C4	DMSO_1_1k
SHSY5Y_GS_Rap	B4	DMSO_1_200	A3,B4	DMSO_1_200
SHSY5Y_GS_Rap	B5	Rapamycin_50uM	A3,B4	DMSO_1_200
SHSY5Y_GS_Rap	B6	Rapamycin_50uM	A3,B4	DMSO_1_200
SHSY5Y_GS_Rap	C1	GS4997_1uM	C3,D4	DMSO_1_10k
SHSY5Y_GS_Rap	C2	GS4997_1uM	C3,D4	DMSO_1_10k
SHSY5Y_GS_Rap	C3	DMSO_1_10k	C3,D4	DMSO_1_10k
SHSY5Y_GS_Rap	C4	DMSO_1_1k	B3,C4	DMSO_1_1k
SHSY5Y_GS_Rap	C5	Rapamycin_10uM	B3,C4	DMSO_1_1k
SHSY5Y_GS_Rap	C6	Rapamycin_10uM	B3,C4	DMSO_1_1k
SHSY5Y_GS_Rap	D1	GS4997_500nM	D3	DMSO_1_20k
SHSY5Y_GS_Rap	D2	GS4997_500nM	D3	DMSO_1_20k
SHSY5Y_GS_Rap	D3	DMSO_1_20k	D3	DMSO_1_20k
SHSY5Y_GS_Rap	D4	DMSO_1_10k	C3,D4	DMSO_1_10k
SHSY5Y_GS_Rap	D5	Rapamycin_1uM	C3,D4	DMSO_1_10k
SHSY5Y_GS_Rap	D6	Rapamycin_1uM	C3,D4	DMSO_1_10k
N206_GS_Rap	A1	GS4997_50uM	A3,B4	DMSO_1_200
N206_GS_Rap	A2	GS4997_50uM	A3,B4	DMSO_1_200
N206_GS_Rap	A3	DMSO_1_200	A3,B4	DMSO_1_200
N206_GS_Rap	A4	DMSO_1_100	A4	DMSO_1_100
N206_GS_Rap	A5	Rapamycin_100uM	A4	DMSO_1_100
N206_GS_Rap	A6	Rapamycin_100uM	A4	DMSO_1_100
N206_GS_Rap	B1	GS4997_10uM	B3,B4	DMSO_1_1k
N206_GS_Rap	B2	GS4997_10uM	B3,B4	DMSO_1_1k
N206_GS_Rap	B3	DMSO_1_1k	B3,C4	DMSO_1_1k
N206_GS_Rap	B4	DMSO_1_200	A3,B4	DMSO_1_200
N206_GS_Rap	B5	Rapamycin_50uM	A3,B4	DMSO_1_200
N206_GS_Rap	B6	Rapamycin_50uM	A3,B4	DMSO_1_200
N206_GS_Rap	C1	GS4997_1uM	C3,D4	DMSO_1_10k
N206_GS_Rap	C2	GS4997_1uM	C3,D4	DMSO_1_10k
N206_GS_Rap	C3	DMSO_1_10k	C3,D4	DMSO_1_10k
N206_GS_Rap	C4	DMSO_1_1k	B3,C4	DMSO_1_1k
N206_GS_Rap	C5	Rapamycin_10uM	B3,C4	DMSO_1_1k
N206_GS_Rap	C6	Rapamycin_10uM	B3,C4	DMSO_1_1k
N206_GS_Rap	D1	GS4997_500nM	D3	DMSO_1_20k
N206_GS_Rap	D2	GS4997_500nM	D3	DMSO_1_20k
N206_GS_Rap	D3	DMSO_1_20k	D3	DMSO_1_20k
N206_GS_Rap	D4	DMSO_1_10k	C3,D4	DMSO_1_10k
N206_GS_Rap	D5	Rapamycin_1uM	C3,D4	DMSO_1_10k
N206_GS_Rap	D6	Rapamycin_1uM	C3,D4	DMSO_1_10k
