# Supplementary material for: Neuroblastoma signalling models unveil combination therapies targeting feedback-mediated resistance
Source: PLoS Comput Biol. 2021 Nov 4;17(11):e1009515. doi: 10.1371/journal.pcbi.1009515 (PMC8604339; doi:10.1371/journal.pcbi.1009515)
Supplement: S2 File — (ZIP) [file pcbi.1009515.s023.zip › drug_sensitivity/KELLY_drug_sensitivity/annotation_Kelly_N206_120518.csv]

Analysis_Job	Well	Treatment	Reference	Ref_T
Kelly_MK_AZD	A1	MK2206_100uM	A5,A6	DMSO_1_100
Kelly_MK_AZD	A2	MK2206_100uM	A5,A6	DMSO_1_100
Kelly_MK_AZD	A3	AZD6244_100uM	A5,A6	DMSO_1_100
Kelly_MK_AZD	A4	AZD6244_100uM	A5,A6	DMSO_1_100
Kelly_MK_AZD	A5	DMSO_1_100	A5,A6	DMSO_1_100
Kelly_MK_AZD	A6	DMSO_1_100	A5,A6	DMSO_1_100
Kelly_MK_AZD	B1	MK2206_10uM	B5,B6	DMSO_1_1k
Kelly_MK_AZD	B2	MK2206_10uM	B5,B6	DMSO_1_1k
Kelly_MK_AZD	B3	AZD6244_10uM	B5,B6	DMSO_1_1k
Kelly_MK_AZD	B4	AZD6244_10uM	B5,B6	DMSO_1_1k
Kelly_MK_AZD	B5	DMSO_1_1k	B5,B6	DMSO_1_1k
Kelly_MK_AZD	B6	DMSO_1_1k	B5,B6	DMSO_1_1k
Kelly_MK_AZD	C1	MK2206_1uM	C5,C6	DMSO_1_10k
Kelly_MK_AZD	C2	MK2206_1uM	C5,C6	DMSO_1_10k
Kelly_MK_AZD	C3	AZD6244_1uM	C5,C6	DMSO_1_10k
Kelly_MK_AZD	C4	AZD6244_1uM	C5,C6	DMSO_1_10k
Kelly_MK_AZD	C5	DMSO_1_10k	C5,C6	DMSO_1_10k
Kelly_MK_AZD	C6	DMSO_1_10k	C5,C6	DMSO_1_10k
Kelly_MK_AZD	D1	MK2206_30nM	D5,D6	DMSO_1_333k
Kelly_MK_AZD	D2	MK2206_30nM	D5,D6	DMSO_1_333k
Kelly_MK_AZD	D3	AZD6244_30nM	D5,D6	DMSO_1_333k
Kelly_MK_AZD	D4	AZD6244_30nM	D5,D6	DMSO_1_333k
Kelly_MK_AZD	D5	DMSO_1_333k	D5,D6	DMSO_1_333k
Kelly_MK_AZD	D6	DMSO_1_333k	D5,D6	DMSO_1_333k
N206_MK_AZD	A1	MK2206_100uM	A5,A6	DMSO_1_100
N206_MK_AZD	A2	MK2206_100uM	A5,A6	DMSO_1_100
N206_MK_AZD	A3	AZD6244_100uM	A5,A6	DMSO_1_100
N206_MK_AZD	A4	AZD6244_100uM	A5,A6	DMSO_1_100
N206_MK_AZD	A5	DMSO_1_100	A5,A6	DMSO_1_100
N206_MK_AZD	A6	DMSO_1_100	A5,A6	DMSO_1_100
N206_MK_AZD	B1	MK2206_10uM	B5,B6	DMSO_1_1k
N206_MK_AZD	B2	MK2206_10uM	B5,B6	DMSO_1_1k
N206_MK_AZD	B3	AZD6244_10uM	B5,B6	DMSO_1_1k
N206_MK_AZD	B4	AZD6244_10uM	B5,B6	DMSO_1_1k
N206_MK_AZD	B5	DMSO_1_1k	B5,B6	DMSO_1_1k
N206_MK_AZD	B6	DMSO_1_1k	B5,B6	DMSO_1_1k
N206_MK_AZD	C1	MK2206_1uM	C5,C6	DMSO_1_10k
N206_MK_AZD	C2	MK2206_1uM	C5,C6	DMSO_1_10k
N206_MK_AZD	C3	AZD6244_1uM	C5,C6	DMSO_1_10k
N206_MK_AZD	C4	AZD6244_1uM	C5,C6	DMSO_1_10k
N206_MK_AZD	C5	DMSO_1_10k	C5,C6	DMSO_1_10k
N206_MK_AZD	C6	DMSO_1_10k	C5,C6	DMSO_1_10k
N206_MK_AZD	D1	MK2206_30nM	D5,D6	DMSO_1_333k
N206_MK_AZD	D2	MK2206_30nM	D5,D6	DMSO_1_333k
N206_MK_AZD	D3	AZD6244_30nM	D5,D6	DMSO_1_333k
N206_MK_AZD	D4	AZD6244_30nM	D5,D6	DMSO_1_333k
N206_MK_AZD	D5	DMSO_1_333k	D5,D6	DMSO_1_333k
N206_MK_AZD	D6	DMSO_1_333k	D5,D6	DMSO_1_333k
Kelly_BI_Rap	A1	BI78D3_100uM	A5,A6	DMSO_1_100
Kelly_BI_Rap	A2	BI78D3_100uM	A5,A6	DMSO_1_100
Kelly_BI_Rap	A3	Rapamycin_100uM	A5,A6	DMSO_1_100
Kelly_BI_Rap	A4	Rapamycin_100uM	A5,A6	DMSO_1_100
Kelly_BI_Rap	A5	DMSO_1_100	A5,A6	DMSO_1_100
Kelly_BI_Rap	A6	DMSO_1_100	A5,A6	DMSO_1_100
Kelly_BI_Rap	B1	BI78D3_10uM	B5,B6	DMSO_1_1k
Kelly_BI_Rap	B2	BI78D3_10uM	B5,B6	DMSO_1_1k
Kelly_BI_Rap	B3	Rapamycin_10uM	B5,B6	DMSO_1_1k
Kelly_BI_Rap	B4	Rapamycin_10uM	B5,B6	DMSO_1_1k
Kelly_BI_Rap	B5	DMSO_1_1k	B5,B6	DMSO_1_1k
Kelly_BI_Rap	B6	DMSO_1_1k	B5,B6	DMSO_1_1k
Kelly_BI_Rap	C1	BI78D3_1uM	C5,C6	DMSO_1_10k
Kelly_BI_Rap	C2	BI78D3_1uM	C5,C6	DMSO_1_10k
Kelly_BI_Rap	C3	Rapamycin_1uM	C5,C6	DMSO_1_10k
Kelly_BI_Rap	C4	Rapamycin_1uM	C5,C6	DMSO_1_10k
Kelly_BI_Rap	C5	DMSO_1_10k	C5,C6	DMSO_1_10k
Kelly_BI_Rap	C6	DMSO_1_10k	C5,C6	DMSO_1_10k
Kelly_BI_Rap	D1	BI78D3_30nM	D5,D6	DMSO_1_333k
Kelly_BI_Rap	D2	BI78D3_30nM	D5,D6	DMSO_1_333k
Kelly_BI_Rap	D3	Rapamycin_30nM	D5,D6	DMSO_1_333k
Kelly_BI_Rap	D4	Rapamycin_30nM	D5,D6	DMSO_1_333k
Kelly_BI_Rap	D5	DMSO_1_333k	D5,D6	DMSO_1_333k
Kelly_BI_Rap	D6	DMSO_1_333k	D5,D6	DMSO_1_333k
N206_BI_Rap	A1	BI78D3_100uM	A5,A6	DMSO_1_100
N206_BI_Rap	A2	BI78D3_100uM	A5,A6	DMSO_1_100
N206_BI_Rap	A3	Rapamycin_100uM	A5,A6	DMSO_1_100
N206_BI_Rap	A4	Rapamycin_100uM	A5,A6	DMSO_1_100
N206_BI_Rap	A5	DMSO_1_100	A5,A6	DMSO_1_100
N206_BI_Rap	A6	DMSO_1_100	A5,A6	DMSO_1_100
N206_BI_Rap	B1	BI78D3_10uM	B5,B6	DMSO_1_1k
N206_BI_Rap	B2	BI78D3_10uM	B5,B6	DMSO_1_1k
N206_BI_Rap	B3	Rapamycin_10uM	B5,B6	DMSO_1_1k
N206_BI_Rap	B4	Rapamycin_10uM	B5,B6	DMSO_1_1k
N206_BI_Rap	B5	DMSO_1_1k	B5,B6	DMSO_1_1k
N206_BI_Rap	B6	DMSO_1_1k	B5,B6	DMSO_1_1k
N206_BI_Rap	C1	BI78D3_1uM	C5,C6	DMSO_1_10k
N206_BI_Rap	C2	BI78D3_1uM	C5,C6	DMSO_1_10k
N206_BI_Rap	C3	Rapamycin_1uM	C5,C6	DMSO_1_10k
N206_BI_Rap	C4	Rapamycin_1uM	C5,C6	DMSO_1_10k
N206_BI_Rap	C5	DMSO_1_10k	C5,C6	DMSO_1_10k
N206_BI_Rap	C6	DMSO_1_10k	C5,C6	DMSO_1_10k
N206_BI_Rap	D1	BI78D3_30nM	D5,D6	DMSO_1_333k
N206_BI_Rap	D2	BI78D3_30nM	D5,D6	DMSO_1_333k
N206_BI_Rap	D3	Rapamycin_30nM	D5,D6	DMSO_1_333k
N206_BI_Rap	D4	Rapamycin_30nM	D5,D6	DMSO_1_333k
N206_BI_Rap	D5	DMSO_1_333k	D5,D6	DMSO_1_333k
N206_BI_Rap	D6	DMSO_1_333k	D5,D6	DMSO_1_333k
