# Supplementary material for: Neuroblastoma signalling models unveil combination therapies targeting feedback-mediated resistance
Source: PLoS Comput Biol. 2021 Nov 4;17(11):e1009515. doi: 10.1371/journal.pcbi.1009515 (PMC8604339; doi:10.1371/journal.pcbi.1009515)
Supplement: S2 File — (ZIP) [file pcbi.1009515.s023.zip › drug_sensitivity/KELLY_drug_sensitivity/annotation_Kelly_N206_150518.csv]

Analysis_Job	Well	Treatment	Reference	Ref_T
Kelly_Sor_LY	A1	Sorafenib_100uM	A5,A6	DMSO_1_100
Kelly_Sor_LY	A2	Sorafenib_100uM	A5,A6	DMSO_1_100
Kelly_Sor_LY	A3	LY294002_100uM	A5,A6	DMSO_1_100
Kelly_Sor_LY	A4	LY294002_100uM	A5,A6	DMSO_1_100
Kelly_Sor_LY	A5	DMSO_1_100	A5,A6	DMSO_1_100
Kelly_Sor_LY	A6	DMSO_1_100	A5,A6	DMSO_1_100
Kelly_Sor_LY	B1	Sorafenib_10uM	B5,B6	DMSO_1_1k
Kelly_Sor_LY	B2	Sorafenib_10uM	B5,B6	DMSO_1_1k
Kelly_Sor_LY	B3	LY294002_10uM	B5,B6	DMSO_1_1k
Kelly_Sor_LY	B4	LY294002_10uM	B5,B6	DMSO_1_1k
Kelly_Sor_LY	B5	DMSO_1_1k	B5,B6	DMSO_1_1k
Kelly_Sor_LY	B6	DMSO_1_1k	B5,B6	DMSO_1_1k
Kelly_Sor_LY	C1	Sorafenib_1uM	C5,C6	DMSO_1_10k
Kelly_Sor_LY	C2	Sorafenib_1uM	C5,C6	DMSO_1_10k
Kelly_Sor_LY	C3	LY294002_1uM	C5,C6	DMSO_1_10k
Kelly_Sor_LY	C4	LY294002_1uM	C5,C6	DMSO_1_10k
Kelly_Sor_LY	C5	DMSO_1_10k	C5,C6	DMSO_1_10k
Kelly_Sor_LY	C6	DMSO_1_10k	C5,C6	DMSO_1_10k
Kelly_Sor_LY	D1	Sorafenib_30nM	D5,D6	DMSO_1_333k
Kelly_Sor_LY	D2	Sorafenib_30nM	D5,D6	DMSO_1_333k
Kelly_Sor_LY	D3	LY294002_30nM	D5,D6	DMSO_1_333k
Kelly_Sor_LY	D4	LY294002_30nM	D5,D6	DMSO_1_333k
Kelly_Sor_LY	D5	DMSO_1_333k	D5,D6	DMSO_1_333k
Kelly_Sor_LY	D6	DMSO_1_333k	D5,D6	DMSO_1_333k
N206_Sor_LY	A1	Sorafenib_100uM	A5,A6	DMSO_1_100
N206_Sor_LY	A2	Sorafenib_100uM	A5,A6	DMSO_1_100
N206_Sor_LY	A3	LY294002_100uM	A5,A6	DMSO_1_100
N206_Sor_LY	A4	LY294002_100uM	A5,A6	DMSO_1_100
N206_Sor_LY	A5	DMSO_1_100	A5,A6	DMSO_1_100
N206_Sor_LY	A6	DMSO_1_100	A5,A6	DMSO_1_100
N206_Sor_LY	B1	Sorafenib_10uM	B5,B6	DMSO_1_1k
N206_Sor_LY	B2	Sorafenib_10uM	B5,B6	DMSO_1_1k
N206_Sor_LY	B3	LY294002_10uM	B5,B6	DMSO_1_1k
N206_Sor_LY	B4	LY294002_10uM	B5,B6	DMSO_1_1k
N206_Sor_LY	B5	DMSO_1_1k	B5,B6	DMSO_1_1k
N206_Sor_LY	B6	DMSO_1_1k	B5,B6	DMSO_1_1k
N206_Sor_LY	C1	Sorafenib_1uM	C5,C6	DMSO_1_10k
N206_Sor_LY	C2	Sorafenib_1uM	C5,C6	DMSO_1_10k
N206_Sor_LY	C3	LY294002_1uM	C5,C6	DMSO_1_10k
N206_Sor_LY	C4	LY294002_1uM	C5,C6	DMSO_1_10k
N206_Sor_LY	C5	DMSO_1_10k	C5,C6	DMSO_1_10k
N206_Sor_LY	C6	DMSO_1_10k	C5,C6	DMSO_1_10k
N206_Sor_LY	D1	Sorafenib_30nM	D5,D6	DMSO_1_333k
N206_Sor_LY	D2	Sorafenib_30nM	D5,D6	DMSO_1_333k
N206_Sor_LY	D3	LY294002_30nM	D5,D6	DMSO_1_333k
N206_Sor_LY	D4	LY294002_30nM	D5,D6	DMSO_1_333k
N206_Sor_LY	D5	DMSO_1_333k	D5,D6	DMSO_1_333k
N206_Sor_LY	D6	DMSO_1_333k	D5,D6	DMSO_1_333k
Kelly_GS_TAE	A1	GS4997_100uM	A5,A6	DMSO_1_100
Kelly_GS_TAE	A2	GS4997_100uM	A5,A6	DMSO_1_100
Kelly_GS_TAE	A3	TAE684_100uM	A5,A6	DMSO_1_100
Kelly_GS_TAE	A4	TAE684_100uM	A5,A6	DMSO_1_100
Kelly_GS_TAE	A5	DMSO_1_100	A5,A6	DMSO_1_100
Kelly_GS_TAE	A6	DMSO_1_100	A5,A6	DMSO_1_100
Kelly_GS_TAE	B1	GS4997_10uM	B5,B6	DMSO_1_1k
Kelly_GS_TAE	B2	GS4997_10uM	B5,B6	DMSO_1_1k
Kelly_GS_TAE	B3	TAE684_10uM	B5,B6	DMSO_1_1k
Kelly_GS_TAE	B4	TAE684_10uM	B5,B6	DMSO_1_1k
Kelly_GS_TAE	B5	DMSO_1_1k	B5,B6	DMSO_1_1k
Kelly_GS_TAE	B6	DMSO_1_1k	B5,B6	DMSO_1_1k
Kelly_GS_TAE	C1	GS4997_1uM	C5,C6	DMSO_1_10k
Kelly_GS_TAE	C2	GS4997_1uM	C5,C6	DMSO_1_10k
Kelly_GS_TAE	C3	TAE684_1uM	C5,C6	DMSO_1_10k
Kelly_GS_TAE	C4	TAE684_1uM	C5,C6	DMSO_1_10k
Kelly_GS_TAE	C5	DMSO_1_10k	C5,C6	DMSO_1_10k
Kelly_GS_TAE	C6	DMSO_1_10k	C5,C6	DMSO_1_10k
Kelly_GS_TAE	D1	GS4997_30nM	D5,D6	DMSO_1_333k
Kelly_GS_TAE	D2	GS4997_30nM	D5,D6	DMSO_1_333k
Kelly_GS_TAE	D3	TAE684_30nM	D5,D6	DMSO_1_333k
Kelly_GS_TAE	D4	TAE684_30nM	D5,D6	DMSO_1_333k
Kelly_GS_TAE	D5	DMSO_1_333k	D5,D6	DMSO_1_333k
Kelly_GS_TAE	D6	DMSO_1_333k	D5,D6	DMSO_1_333k
N206_GS_TAE	A1	GS4997_100uM	A5,A6	DMSO_1_100
N206_GS_TAE	A2	GS4997_100uM	A5,A6	DMSO_1_100
N206_GS_TAE	A3	TAE684_100uM	A5,A6	DMSO_1_100
N206_GS_TAE	A4	TAE684_100uM	A5,A6	DMSO_1_100
N206_GS_TAE	A5	DMSO_1_100	A5,A6	DMSO_1_100
N206_GS_TAE	A6	DMSO_1_100	A5,A6	DMSO_1_100
N206_GS_TAE	B1	GS4997_10uM	B5,B6	DMSO_1_1k
N206_GS_TAE	B2	GS4997_10uM	B5,B6	DMSO_1_1k
N206_GS_TAE	B3	TAE684_10uM	B5,B6	DMSO_1_1k
N206_GS_TAE	B4	TAE684_10uM	B5,B6	DMSO_1_1k
N206_GS_TAE	B5	DMSO_1_1k	B5,B6	DMSO_1_1k
N206_GS_TAE	B6	DMSO_1_1k	B5,B6	DMSO_1_1k
N206_GS_TAE	C1	GS4997_1uM	C5,C6	DMSO_1_10k
N206_GS_TAE	C2	GS4997_1uM	C5,C6	DMSO_1_10k
N206_GS_TAE	C3	TAE684_1uM	C5,C6	DMSO_1_10k
N206_GS_TAE	C4	TAE684_1uM	C5,C6	DMSO_1_10k
N206_GS_TAE	C5	DMSO_1_10k	C5,C6	DMSO_1_10k
N206_GS_TAE	C6	DMSO_1_10k	C5,C6	DMSO_1_10k
N206_GS_TAE	D1	GS4997_30nM	D5,D6	DMSO_1_333k
N206_GS_TAE	D2	GS4997_30nM	D5,D6	DMSO_1_333k
N206_GS_TAE	D3	TAE684_30nM	D5,D6	DMSO_1_333k
N206_GS_TAE	D4	TAE684_30nM	D5,D6	DMSO_1_333k
N206_GS_TAE	D5	DMSO_1_333k	D5,D6	DMSO_1_333k
N206_GS_TAE	D6	DMSO_1_333k	D5,D6	DMSO_1_333k
