# Supplementary material for: Neuroblastoma signalling models unveil combination therapies targeting feedback-mediated resistance
Source: PLoS Comput Biol. 2021 Nov 4;17(11):e1009515. doi: 10.1371/journal.pcbi.1009515 (PMC8604339; doi:10.1371/journal.pcbi.1009515)
Supplement: S2 File — (ZIP) [file pcbi.1009515.s023.zip › drug_sensitivity/LAN6_drug_sensitivity/annotation_LAN6_210318.csv]

Analysis_Job	Well	Treatment	Reference	Ref_T
LAN6_AZD_TAE	A1	AZD6244_300nM	A5,A6	DMSO_1_33k
LAN6_AZD_TAE	A2	AZD6244_300nM	A5,A6	DMSO_1_33k
LAN6_AZD_TAE	A3	TAE684_300nM	A5,A6	DMSO_1_33k
LAN6_AZD_TAE	A4	TAE684_300nM	A5,A6	DMSO_1_33k
LAN6_AZD_TAE	A5	DMSO_1_33k	A5,A6	DMSO_1_33k
LAN6_AZD_TAE	A6	DMSO_1_33k	A5,A6	DMSO_1_33k
LAN6_AZD_TAE	B1	AZD6244_100nM	B5,B6	DMSO_1_100k
LAN6_AZD_TAE	B2	AZD6244_100nM	B5,B6	DMSO_1_100k
LAN6_AZD_TAE	B3	TAE684_100nM	B5,B6	DMSO_1_100k
LAN6_AZD_TAE	B4	TAE684_100nM	B5,B6	DMSO_1_100k
LAN6_AZD_TAE	B5	DMSO_1_100k	B5,B6	DMSO_1_100k
LAN6_AZD_TAE	B6	DMSO_1_100k	B5,B6	DMSO_1_100k
LAN6_AZD_TAE	C1	AZD6244_10nM	C5,C6	DMSO_1_1M
LAN6_AZD_TAE	C2	AZD6244_10nM	C5,C6	DMSO_1_1M
LAN6_AZD_TAE	C3	TAE684_10nM	C5,C6	DMSO_1_1M
LAN6_AZD_TAE	C4	TAE684_10nM	C5,C6	DMSO_1_1M
LAN6_AZD_TAE	C5	DMSO_1_1M	C5,C6	DMSO_1_1M
LAN6_AZD_TAE	C6	DMSO_1_1M	C5,C6	DMSO_1_1M
