# Supplementary material for: Neuroblastoma signalling models unveil combination therapies targeting feedback-mediated resistance
Source: PLoS Comput Biol. 2021 Nov 4;17(11):e1009515. doi: 10.1371/journal.pcbi.1009515 (PMC8604339; doi:10.1371/journal.pcbi.1009515)
Supplement: S2 File — (ZIP) [file pcbi.1009515.s023.zip › drug_sensitivity/LAN6_drug_sensitivity/annotation_LAN6_NGP_010218.csv]

Analysis_Job	Well	Treatment	Reference	Ref_T
LAN6_TAE_Sor	A1	TAE684_100uM	A3,A6	DMSO_1_100
LAN6_TAE_Sor	A4	TAE684_100uM	A3,A6	DMSO_1_100
LAN6_TAE_Sor	A2	Sorafenib_100uM	A3,A6	DMSO_1_100
LAN6_TAE_Sor	A5	Sorafenib_100uM	A3,A6	DMSO_1_100
LAN6_TAE_Sor	A3	DMSO_1_100	A3,A6	DMSO_1_100
LAN6_TAE_Sor	A6	DMSO_1_100	A3,A6	DMSO_1_100
LAN6_TAE_Sor	D1	TAE684_10nM	D3,D6	DMSO_1_1M
LAN6_TAE_Sor	D4	TAE684_10nM	D3,D6	DMSO_1_1M
LAN6_TAE_Sor	D2	Sorafenib_10nM	D3,D6	DMSO_1_1M
LAN6_TAE_Sor	D5	Sorafenib_10nM	D3,D6	DMSO_1_1M
LAN6_TAE_Sor	D3	DMSO_1_1M	D3,D6	DMSO_1_1M
LAN6_TAE_Sor	D6	DMSO_1_1M	D3,D6	DMSO_1_1M
LAN6_TAE_Sor	C1	TAE684_1uM	C3,C6	DMSO_1_10k
LAN6_TAE_Sor	C4	TAE684_1uM	C3,C6	DMSO_1_10k
LAN6_TAE_Sor	C2	Sorafenib_1uM	C3,C6	DMSO_1_10k
LAN6_TAE_Sor	C5	Sorafenib_1uM	C3,C6	DMSO_1_10k
LAN6_TAE_Sor	C3	DMSO_1_10k	C3,C6	DMSO_1_10k
LAN6_TAE_Sor	C6	DMSO_1_10k	C3,C6	DMSO_1_10k
LAN6_TAE_Sor	B1	TAE684_10uM	B3,B6	DMSO_1_1k
LAN6_TAE_Sor	B4	TAE684_10uM	B3,B6	DMSO_1_1k
LAN6_TAE_Sor	B2	Sorafenib_10uM	B3,B6	DMSO_1_1k
LAN6_TAE_Sor	B5	Sorafenib_10uM	B3,B6	DMSO_1_1k
LAN6_TAE_Sor	B3	DMSO_1_1k	B3,B6	DMSO_1_1k
LAN6_TAE_Sor	B6	DMSO_1_1k	B3,B6	DMSO_1_1k
NGP_Sor_TAE	A1	TAE684_100uM	A5,A6	DMSO_1_100
NGP_Sor_TAE	A2	TAE684_100uM	A5,A6	DMSO_1_100
NGP_Sor_TAE	A3	Sorafenib_100uM	A5,A6	DMSO_1_100
NGP_Sor_TAE	A4	Sorafenib_100uM	A5,A6	DMSO_1_100
NGP_Sor_TAE	A5	DMSO_1_100	A5,A6	DMSO_1_100
NGP_Sor_TAE	A6	DMSO_1_100	A5,A6	DMSO_1_100
NGP_Sor_TAE	B1	TAE684_10uM	B5,B6	DMSO_1_1k
NGP_Sor_TAE	B2	TAE684_10uM	B5,B6	DMSO_1_1k
NGP_Sor_TAE	B3	Sorafenib_10uM	B5,B6	DMSO_1_1k
NGP_Sor_TAE	B4	Sorafenib_10uM	B5,B6	DMSO_1_1k
NGP_Sor_TAE	B5	DMSO_1_1k	B5,B6	DMSO_1_1k
NGP_Sor_TAE	B6	DMSO_1_1k	B5,B6	DMSO_1_1k
NGP_Sor_TAE	C1	TAE684_1uM	C5,C6	DMSO_1_10k
NGP_Sor_TAE	C2	TAE684_1uM	C5,C6	DMSO_1_10k
NGP_Sor_TAE	C3	Sorafenib_1uM	C5,C6	DMSO_1_10k
NGP_Sor_TAE	C4	Sorafenib_1uM	C5,C6	DMSO_1_10k
NGP_Sor_TAE	C5	DMSO_1_10k	C5,C6	DMSO_1_10k
NGP_Sor_TAE	C6	DMSO_1_10k	C5,C6	DMSO_1_10k
NGP_Sor_TAE	D1	TAE684_10nM	D5,D6	DMSO_1_1M
NGP_Sor_TAE	D2	TAE684_10nM	D5,D6	DMSO_1_1M
NGP_Sor_TAE	D3	Sorafenib_10nM	D5,D6	DMSO_1_1M
NGP_Sor_TAE	D4	Sorafenib_10nM	D5,D6	DMSO_1_1M
NGP_Sor_TAE	D5	DMSO_1_1M	D5,D6	DMSO_1_1M
NGP_Sor_TAE	D6	DMSO_1_1M	D5,D6	DMSO_1_1M
