# Supplementary material for: Neuroblastoma signalling models unveil combination therapies targeting feedback-mediated resistance
Source: PLoS Comput Biol. 2021 Nov 4;17(11):e1009515. doi: 10.1371/journal.pcbi.1009515 (PMC8604339; doi:10.1371/journal.pcbi.1009515)
Supplement: S2 File — (ZIP) [file pcbi.1009515.s023.zip › drug_sensitivity/LAN6_drug_sensitivity/annotation_LAN6_SKNAS_270218.csv]

Analysis_Job	Well	Treatment	Reference	Ref_T
LAN6_MK_Rap	A1	MK2206_100uM	A5,A6	DMSO_1_100
LAN6_MK_Rap	A2	MK2206_100uM	A5,A6	DMSO_1_100
LAN6_MK_Rap	A3	Rapamycin_100uM	A5,A6	DMSO_1_100
LAN6_MK_Rap	A4	Rapamycin_100uM	A5,A6	DMSO_1_100
LAN6_MK_Rap	A5	DMSO_1_100	A5,A6	DMSO_1_100
LAN6_MK_Rap	A6	DMSO_1_100	A5,A6	DMSO_1_100
LAN6_MK_Rap	B1	MK2206_10uM	B5,B6	DMSO_1_1k
LAN6_MK_Rap	B2	MK2206_10uM	B5,B6	DMSO_1_1k
LAN6_MK_Rap	B3	Rapamycin_10uM	B5,B6	DMSO_1_1k
LAN6_MK_Rap	B4	Rapamycin_10uM	B5,B6	DMSO_1_1k
LAN6_MK_Rap	B5	DMSO_1_1k	B5,B6	DMSO_1_1k
LAN6_MK_Rap	B6	DMSO_1_1k	B5,B6	DMSO_1_1k
LAN6_MK_Rap	C1	MK2206_1uM	C5,C6	DMSO_1_10k
LAN6_MK_Rap	C2	MK2206_1uM	C5,C6	DMSO_1_10k
LAN6_MK_Rap	C3	Rapamycin_1uM	C5,C6	DMSO_1_10k
LAN6_MK_Rap	C4	Rapamycin_1uM	C5,C6	DMSO_1_10k
LAN6_MK_Rap	C5	DMSO_1_10k	C5,C6	DMSO_1_10k
LAN6_MK_Rap	C6	DMSO_1_10k	C5,C6	DMSO_1_10k
LAN6_MK_Rap	D1	MK2206_10nM	D5,D6	DMSO_1_1M
LAN6_MK_Rap	D2	MK2206_10nM	D5,D6	DMSO_1_1M
LAN6_MK_Rap	D3	Rapamycin_10nM	D5,D6	DMSO_1_1M
LAN6_MK_Rap	D4	Rapamycin_10nM	D5,D6	DMSO_1_1M
LAN6_MK_Rap	D5	DMSO_1_1M	D5,D6	DMSO_1_1M
LAN6_MK_Rap	D6	DMSO_1_1M	D5,D6	DMSO_1_1M
SKNAS_MK_Rap	A1	MK2206_100uM	A5,A6	DMSO_1_100
SKNAS_MK_Rap	A2	MK2206_100uM	A5,A6	DMSO_1_100
SKNAS_MK_Rap	A3	Rapamycin_100uM	A5,A6	DMSO_1_100
SKNAS_MK_Rap	A4	Rapamycin_100uM	A5,A6	DMSO_1_100
SKNAS_MK_Rap	A5	DMSO_1_100	A5,A6	DMSO_1_100
SKNAS_MK_Rap	A6	DMSO_1_100	A5,A6	DMSO_1_100
SKNAS_MK_Rap	B1	MK2206_10uM	B5,B6	DMSO_1_1k
SKNAS_MK_Rap	B2	MK2206_10uM	B5,B6	DMSO_1_1k
SKNAS_MK_Rap	B3	Rapamycin_10uM	B5,B6	DMSO_1_1k
SKNAS_MK_Rap	B4	Rapamycin_10uM	B5,B6	DMSO_1_1k
SKNAS_MK_Rap	B5	DMSO_1_1k	B5,B6	DMSO_1_1k
SKNAS_MK_Rap	B6	DMSO_1_1k	B5,B6	DMSO_1_1k
SKNAS_MK_Rap	C1	MK2206_1uM	C5,C6	DMSO_1_10k
SKNAS_MK_Rap	C2	MK2206_1uM	C5,C6	DMSO_1_10k
SKNAS_MK_Rap	C3	Rapamycin_1uM	C5,C6	DMSO_1_10k
SKNAS_MK_Rap	C4	Rapamycin_1uM	C5,C6	DMSO_1_10k
SKNAS_MK_Rap	C5	DMSO_1_10k	C5,C6	DMSO_1_10k
SKNAS_MK_Rap	C6	DMSO_1_10k	C5,C6	DMSO_1_10k
SKNAS_MK_Rap	D1	MK2206_10nM	D5,D6	DMSO_1_1M
SKNAS_MK_Rap	D2	MK2206_10nM	D5,D6	DMSO_1_1M
SKNAS_MK_Rap	D3	Rapamycin_10nM	D5,D6	DMSO_1_1M
SKNAS_MK_Rap	D4	Rapamycin_10nM	D5,D6	DMSO_1_1M
SKNAS_MK_Rap	D5	DMSO_1_1M	D5,D6	DMSO_1_1M
SKNAS_MK_Rap	D6	DMSO_1_1M	D5,D6	DMSO_1_1M
LAN6_GS_BI	A1	GS4997_100uM	A5,A6	DMSO_1_100
LAN6_GS_BI	A2	GS4997_100uM	A5,A6	DMSO_1_100
LAN6_GS_BI	A3	BI78D3_100uM	A5,A6	DMSO_1_100
LAN6_GS_BI	A4	BI78D3_100uM	A5,A6	DMSO_1_100
LAN6_GS_BI	A5	DMSO_1_100	A5,A6	DMSO_1_100
LAN6_GS_BI	A6	DMSO_1_100	A5,A6	DMSO_1_100
LAN6_GS_BI	B1	GS4997_10uM	B5,B6	DMSO_1_1k
LAN6_GS_BI	B2	GS4997_10uM	B5,B6	DMSO_1_1k
LAN6_GS_BI	B3	BI78D3_10uM	B5,B6	DMSO_1_1k
LAN6_GS_BI	B4	BI78D3_10uM	B5,B6	DMSO_1_1k
LAN6_GS_BI	B5	DMSO_1_1k	B5,B6	DMSO_1_1k
LAN6_GS_BI	B6	DMSO_1_1k	B5,B6	DMSO_1_1k
LAN6_GS_BI	C1	GS4997_1uM	C5,C6	DMSO_1_10k
LAN6_GS_BI	C2	GS4997_1uM	C5,C6	DMSO_1_10k
LAN6_GS_BI	C3	BI78D3_1uM	C5,C6	DMSO_1_10k
LAN6_GS_BI	C4	BI78D3_1uM	C5,C6	DMSO_1_10k
LAN6_GS_BI	C5	DMSO_1_10k	C5,C6	DMSO_1_10k
LAN6_GS_BI	C6	DMSO_1_10k	C5,C6	DMSO_1_10k
LAN6_GS_BI	D1	GS4997_10nM	D5,D6	DMSO_1_1M
LAN6_GS_BI	D2	GS4997_10nM	D5,D6	DMSO_1_1M
LAN6_GS_BI	D3	BI78D3_10nM	D5,D6	DMSO_1_1M
LAN6_GS_BI	D4	BI78D3_10nM	D5,D6	DMSO_1_1M
LAN6_GS_BI	D5	DMSO_1_1M	D5,D6	DMSO_1_1M
LAN6_GS_BI	D6	DMSO_1_1M	D5,D6	DMSO_1_1M
SKNAS_GS_BI	A1	GS4997_100uM	A5,A6	DMSO_1_100
SKNAS_GS_BI	A2	GS4997_100uM	A5,A6	DMSO_1_100
SKNAS_GS_BI	A3	BI78D3_100uM	A5,A6	DMSO_1_100
SKNAS_GS_BI	A4	BI78D3_100uM	A5,A6	DMSO_1_100
SKNAS_GS_BI	A5	DMSO_1_100	A5,A6	DMSO_1_100
SKNAS_GS_BI	A6	DMSO_1_100	A5,A6	DMSO_1_100
SKNAS_GS_BI	B1	GS4997_10uM	B5,B6	DMSO_1_1k
SKNAS_GS_BI	B2	GS4997_10uM	B5,B6	DMSO_1_1k
SKNAS_GS_BI	B3	BI78D3_10uM	B5,B6	DMSO_1_1k
SKNAS_GS_BI	B4	BI78D3_10uM	B5,B6	DMSO_1_1k
SKNAS_GS_BI	B5	DMSO_1_1k	B5,B6	DMSO_1_1k
SKNAS_GS_BI	B6	DMSO_1_1k	B5,B6	DMSO_1_1k
SKNAS_GS_BI	C1	GS4997_1uM	C5,C6	DMSO_1_10k
SKNAS_GS_BI	C2	GS4997_1uM	C5,C6	DMSO_1_10k
SKNAS_GS_BI	C3	BI78D3_1uM	C5,C6	DMSO_1_10k
SKNAS_GS_BI	C4	BI78D3_1uM	C5,C6	DMSO_1_10k
SKNAS_GS_BI	C5	DMSO_1_10k	C5,C6	DMSO_1_10k
SKNAS_GS_BI	C6	DMSO_1_10k	C5,C6	DMSO_1_10k
SKNAS_GS_BI	D1	GS4997_10nM	D5,D6	DMSO_1_1M
SKNAS_GS_BI	D2	GS4997_10nM	D5,D6	DMSO_1_1M
SKNAS_GS_BI	D3	BI78D3_10nM	D5,D6	DMSO_1_1M
SKNAS_GS_BI	D4	BI78D3_10nM	D5,D6	DMSO_1_1M
SKNAS_GS_BI	D5	DMSO_1_1M	D5,D6	DMSO_1_1M
SKNAS_GS_BI	D6	DMSO_1_1M	D5,D6	DMSO_1_1M
