# Supplementary material for: Neuroblastoma signalling models unveil combination therapies targeting feedback-mediated resistance
Source: PLoS Comput Biol. 2021 Nov 4;17(11):e1009515. doi: 10.1371/journal.pcbi.1009515 (PMC8604339; doi:10.1371/journal.pcbi.1009515)
Supplement: S2 File — (ZIP) [file pcbi.1009515.s023.zip › drug_sensitivity/LAN6_drug_sensitivity/modified_annotation_LAN6_SKNAS_030318.csv]

Analysis_Job	Well	Treatment	Reference	Ref_T
LAN6_AZD_LY	A1	AZD6244_100uM	D5,D6	DMSO_1_100
LAN6_AZD_LY	A2	AZD6244_100uM	D5,D6	DMSO_1_100
LAN6_AZD_LY	A3	LY294002_100uM	D5,D6	DMSO_1_100
LAN6_AZD_LY	A4	LY294002_100uM	D5,D6	DMSO_1_100
LAN6_AZD_LY	A5	DMSO_1_1M	A5,A6	DMSO_1_1M
LAN6_AZD_LY	A6	DMSO_1_1M	A5,A6	DMSO_1_1M
LAN6_AZD_LY	B1	AZD6244_10uM	C5,C6	DMSO_1_1k
LAN6_AZD_LY	B2	AZD6244_10uM	C5,C6	DMSO_1_1k
LAN6_AZD_LY	B3	LY294002_10uM	C5,C6	DMSO_1_1k
LAN6_AZD_LY	B4	LY294002_10uM	C5,C6	DMSO_1_1k
LAN6_AZD_LY	B5	DMSO_1_10k	B5,B6	DMSO_1_10k
LAN6_AZD_LY	B6	DMSO_1_10k	B5,B6	DMSO_1_10k
LAN6_AZD_LY	C1	AZD6244_1uM	B5,B6	DMSO_1_10k
LAN6_AZD_LY	C2	AZD6244_1uM	B5,B6	DMSO_1_10k
LAN6_AZD_LY	C3	LY294002_1uM	B5,B6	DMSO_1_10k
LAN6_AZD_LY	C4	LY294002_1uM	B5,B6	DMSO_1_10k
LAN6_AZD_LY	C5	DMSO_1_1k	C5,C6	DMSO_1_1k
LAN6_AZD_LY	C6	DMSO_1_1k	C5,C6	DMSO_1_1k
LAN6_AZD_LY	D1	AZD6244_10nM	A5,A6	DMSO_1_1M
LAN6_AZD_LY	D2	AZD6244_10nM	A5,A6	DMSO_1_1M
LAN6_AZD_LY	D3	LY294002_10nM	A5,A6	DMSO_1_1M
LAN6_AZD_LY	D4	LY294002_10nM	A5,A6	DMSO_1_1M
LAN6_AZD_LY	D5	DMSO_1_100	D5,D6	DMSO_1_100
LAN6_AZD_LY	D6	DMSO_1_100	D5,D6	DMSO_1_100
SKNAS_AZD_LY	A1	AZD6244_100uM	D5,D6	DMSO_1_100
SKNAS_AZD_LY	A2	AZD6244_100uM	D5,D6	DMSO_1_100
SKNAS_AZD_LY	A3	LY294002_100uM	D5,D6	DMSO_1_100
SKNAS_AZD_LY	A4	LY294002_100uM	D5,D6	DMSO_1_100
SKNAS_AZD_LY	A5	DMSO_1_1M	A5,A6	DMSO_1_1M
SKNAS_AZD_LY	A6	DMSO_1_1M	A5,A6	DMSO_1_1M
SKNAS_AZD_LY	B1	AZD6244_10uM	C5,C6	DMSO_1_1k
SKNAS_AZD_LY	B2	AZD6244_10uM	C5,C6	DMSO_1_1k
SKNAS_AZD_LY	B3	LY294002_10uM	C5,C6	DMSO_1_1k
SKNAS_AZD_LY	B4	LY294002_10uM	C5,C6	DMSO_1_1k
SKNAS_AZD_LY	B5	DMSO_1_10k	B5,B6	DMSO_1_10k
SKNAS_AZD_LY	B6	DMSO_1_10k	B5,B6	DMSO_1_10k
SKNAS_AZD_LY	C1	AZD6244_1uM	B5,B6	DMSO_1_10k
SKNAS_AZD_LY	C2	AZD6244_1uM	B5,B6	DMSO_1_10k
SKNAS_AZD_LY	C3	LY294002_1uM	B5,B6	DMSO_1_10k
SKNAS_AZD_LY	C4	LY294002_1uM	B5,B6	DMSO_1_10k
SKNAS_AZD_LY	C5	DMSO_1_1k	C5,C6	DMSO_1_1k
SKNAS_AZD_LY	C6	DMSO_1_1k	C5,C6	DMSO_1_1k
SKNAS_AZD_LY	D1	AZD6244_10nM	A5,A6	DMSO_1_1M
SKNAS_AZD_LY	D2	AZD6244_10nM	A5,A6	DMSO_1_1M
SKNAS_AZD_LY	D3	LY294002_10nM	A5,A6	DMSO_1_1M
SKNAS_AZD_LY	D4	LY294002_10nM	A5,A6	DMSO_1_1M
SKNAS_AZD_LY	D5	DMSO_1_100	D5,D6	DMSO_1_100
SKNAS_AZD_LY	D6	DMSO_1_100	D5,D6	DMSO_1_100
SKNAS_TAE_Sor	A1	TAE684_100uM	D5,D6	DMSO_1_100
SKNAS_TAE_Sor	A2	TAE684_100uM	D5,D6	DMSO_1_100
SKNAS_TAE_Sor	A3	Sorafenib_100uM	D5,D6	DMSO_1_100
SKNAS_TAE_Sor	A4	Sorafenib_100uM	D5,D6	DMSO_1_100
SKNAS_TAE_Sor	A5	DMSO_1_1M	A5,A6	DMSO_1_1M
SKNAS_TAE_Sor	A6	DMSO_1_1M	A5,A6	DMSO_1_1M
SKNAS_TAE_Sor	B1	TAE684_10uM	C5,C6	DMSO_1_1k
SKNAS_TAE_Sor	B2	TAE684_10uM	C5,C6	DMSO_1_1k
SKNAS_TAE_Sor	B3	Sorafenib_10uM	C5,C6	DMSO_1_1k
SKNAS_TAE_Sor	B4	Sorafenib_10uM	C5,C6	DMSO_1_1k
SKNAS_TAE_Sor	B5	DMSO_1_10k	B5,B6	DMSO_1_10k
SKNAS_TAE_Sor	B6	DMSO_1_10k	B5,B6	DMSO_1_10k
SKNAS_TAE_Sor	C1	TAE684_1uM	B5,B6	DMSO_1_10k
SKNAS_TAE_Sor	C2	TAE684_1uM	B5,B6	DMSO_1_10k
SKNAS_TAE_Sor	C3	Sorafenib_1uM	B5,B6	DMSO_1_10k
SKNAS_TAE_Sor	C4	Sorafenib_1uM	B5,B6	DMSO_1_10k
SKNAS_TAE_Sor	C5	DMSO_1_1k	C5,C6	DMSO_1_1k
SKNAS_TAE_Sor	C6	DMSO_1_1k	C5,C6	DMSO_1_1k
SKNAS_TAE_Sor	D1	TAE684_10nM	A5,A6	DMSO_1_1M
SKNAS_TAE_Sor	D2	TAE684_10nM	A5,A6	DMSO_1_1M
SKNAS_TAE_Sor	D3	Sorafenib_10nM	A5,A6	DMSO_1_1M
SKNAS_TAE_Sor	D4	Sorafenib_10nM	A5,A6	DMSO_1_1M
SKNAS_TAE_Sor	D5	DMSO_1_100	D5,D6	DMSO_1_100
SKNAS_TAE_Sor	D6	DMSO_1_100	D5,D6	DMSO_1_100
