# Supplementary material for: Neuroblastoma signalling models unveil combination therapies targeting feedback-mediated resistance
Source: PLoS Comput Biol. 2021 Nov 4;17(11):e1009515. doi: 10.1371/journal.pcbi.1009515 (PMC8604339; doi:10.1371/journal.pcbi.1009515)
Supplement: S2 File — (ZIP) [file pcbi.1009515.s023.zip › drug_sensitivity/LY300912_AEW451_trinergy/annotation_LY300912_AEW451_trinergy.csv]

Analysis_Job	Well	Treatment	Reference	Ref_T
LY300_AZD_AEW_trinergy_IMR32_rep1	A1	DMSO_3_1000	A1,A2,B1,B2	DMSO_3_1000
LY300_AZD_AEW_trinergy_IMR32_rep1	A2	DMSO_3_1000	A1,A2,B1,B2	DMSO_3_1000
LY300_AZD_AEW_trinergy_IMR32_rep1	A3	AEW451_10nM	A1,A2,B1,B2	DMSO_3_1000
LY300_AZD_AEW_trinergy_IMR32_rep1	A4	AEW451_100nM	A1,A2,B1,B2	DMSO_3_1000
LY300_AZD_AEW_trinergy_IMR32_rep1	A5	AEW451_300nM	A1,A2,B1,B2	DMSO_3_1000
LY300_AZD_AEW_trinergy_IMR32_rep1	A6	AEW451_1uM	A1,A2,B1,B2	DMSO_3_1000
LY300_AZD_AEW_trinergy_IMR32_rep1	A7	AEW451_3uM	A1,A2,B1,B2	DMSO_3_1000
LY300_AZD_AEW_trinergy_IMR32_rep1	A8	AEW451_10uM	A1,A2,B1,B2	DMSO_3_1000
LY300_AZD_AEW_trinergy_IMR32_rep1	B1	DMSO_3_1000	A1,A2,B1,B2	DMSO_3_1000
LY300_AZD_AEW_trinergy_IMR32_rep1	B2	DMSO_3_1000	A1,A2,B1,B2	DMSO_3_1000
LY300_AZD_AEW_trinergy_IMR32_rep1	B3	AEW451_10nM	A1,A2,B1,B2	DMSO_3_1000
LY300_AZD_AEW_trinergy_IMR32_rep1	B4	AEW451_100nM	A1,A2,B1,B2	DMSO_3_1000
LY300_AZD_AEW_trinergy_IMR32_rep1	B5	AEW451_300nM	A1,A2,B1,B2	DMSO_3_1000
LY300_AZD_AEW_trinergy_IMR32_rep1	B6	AEW451_1uM	A1,A2,B1,B2	DMSO_3_1000
LY300_AZD_AEW_trinergy_IMR32_rep1	B7	AEW451_3uM	A1,A2,B1,B2	DMSO_3_1000
LY300_AZD_AEW_trinergy_IMR32_rep1	B8	AEW451_10uM	A1,A2,B1,B2	DMSO_3_1000
LY300_AZD_AEW_trinergy_IMR32_rep1	C1	combo_10nM	A1,A2,B1,B2	DMSO_3_1000
LY300_AZD_AEW_trinergy_IMR32_rep1	C2	combo_10nM	A1,A2,B1,B2	DMSO_3_1000
LY300_AZD_AEW_trinergy_IMR32_rep1	C3	combo_10nM+AEW451_10nM	A1,A2,B1,B2	DMSO_3_1000
LY300_AZD_AEW_trinergy_IMR32_rep1	C4	combo_10nM+AEW451_100nM	A1,A2,B1,B2	DMSO_3_1000
LY300_AZD_AEW_trinergy_IMR32_rep1	C5	combo_10nM+AEW451_300nM	A1,A2,B1,B2	DMSO_3_1000
LY300_AZD_AEW_trinergy_IMR32_rep1	C6	combo_10nM+AEW451_1uM	A1,A2,B1,B2	DMSO_3_1000
LY300_AZD_AEW_trinergy_IMR32_rep1	C7	combo_10nM+AEW451_3uM	A1,A2,B1,B2	DMSO_3_1000
LY300_AZD_AEW_trinergy_IMR32_rep1	C8	combo_10nM+AEW451_10uM	A1,A2,B1,B2	DMSO_3_1000
LY300_AZD_AEW_trinergy_IMR32_rep1	D1	combo_50nM	A1,A2,B1,B2	DMSO_3_1000
LY300_AZD_AEW_trinergy_IMR32_rep1	D2	combo_50nM	A1,A2,B1,B2	DMSO_3_1000
LY300_AZD_AEW_trinergy_IMR32_rep1	D3	combo_50nM+AEW451_10nM	A1,A2,B1,B2	DMSO_3_1000
LY300_AZD_AEW_trinergy_IMR32_rep1	D4	combo_50nM+AEW451_100nM	A1,A2,B1,B2	DMSO_3_1000
LY300_AZD_AEW_trinergy_IMR32_rep1	D5	combo_50nM+AEW451_300nM	A1,A2,B1,B2	DMSO_3_1000
LY300_AZD_AEW_trinergy_IMR32_rep1	D6	combo_50nM+AEW451_1uM	A1,A2,B1,B2	DMSO_3_1000
LY300_AZD_AEW_trinergy_IMR32_rep1	D7	combo_50nM+AEW451_3uM	A1,A2,B1,B2	DMSO_3_1000
LY300_AZD_AEW_trinergy_IMR32_rep1	D8	combo_50nM+AEW451_10uM	A1,A2,B1,B2	DMSO_3_1000
LY300_AZD_AEW_trinergy_IMR32_rep1	E1	combo_500nM	A1,A2,B1,B2	DMSO_3_1000
LY300_AZD_AEW_trinergy_IMR32_rep1	E2	combo_500nM	A1,A2,B1,B2	DMSO_3_1000
LY300_AZD_AEW_trinergy_IMR32_rep1	E3	combo_500nM+AEW451_10nM	A1,A2,B1,B2	DMSO_3_1000
LY300_AZD_AEW_trinergy_IMR32_rep1	E4	combo_500nM+AEW451_100nM	A1,A2,B1,B2	DMSO_3_1000
LY300_AZD_AEW_trinergy_IMR32_rep1	E5	combo_500nM+AEW451_300nM	A1,A2,B1,B2	DMSO_3_1000
LY300_AZD_AEW_trinergy_IMR32_rep1	E6	combo_500nM+AEW451_1uM	A1,A2,B1,B2	DMSO_3_1000
LY300_AZD_AEW_trinergy_IMR32_rep1	E7	combo_500nM+AEW451_3uM	A1,A2,B1,B2	DMSO_3_1000
LY300_AZD_AEW_trinergy_IMR32_rep1	E8	combo_500nM+AEW451_10uM	A1,A2,B1,B2	DMSO_3_1000
LY300_AZD_AEW_trinergy_IMR32_rep1	F1	combo_1uM	A1,A2,B1,B2	DMSO_3_1000
LY300_AZD_AEW_trinergy_IMR32_rep1	F2	combo_1uM	A1,A2,B1,B2	DMSO_3_1000
LY300_AZD_AEW_trinergy_IMR32_rep1	F3	combo_1uM+AEW451_10nM	A1,A2,B1,B2	DMSO_3_1000
LY300_AZD_AEW_trinergy_IMR32_rep1	F4	combo_1uM+AEW451_100nM	A1,A2,B1,B2	DMSO_3_1000
LY300_AZD_AEW_trinergy_IMR32_rep1	F5	combo_1uM+AEW451_300nM	A1,A2,B1,B2	DMSO_3_1000
LY300_AZD_AEW_trinergy_IMR32_rep1	F6	combo_1uM+AEW451_1uM	A1,A2,B1,B2	DMSO_3_1000
LY300_AZD_AEW_trinergy_IMR32_rep1	F7	combo_1uM+AEW451_3uM	A1,A2,B1,B2	DMSO_3_1000
LY300_AZD_AEW_trinergy_IMR32_rep1	F8	combo_1uM+AEW451_10uM	A1,A2,B1,B2	DMSO_3_1000
LY300_AZD_AEW_trinergy_KELLY_rep1	A1	DMSO_3_1000	A1,A2,B1,B2	DMSO_3_1000
LY300_AZD_AEW_trinergy_KELLY_rep1	A2	DMSO_3_1000	A1,A2,B1,B2	DMSO_3_1000
LY300_AZD_AEW_trinergy_KELLY_rep1	A3	AEW451_10nM	A1,A2,B1,B2	DMSO_3_1000
LY300_AZD_AEW_trinergy_KELLY_rep1	A4	AEW451_100nM	A1,A2,B1,B2	DMSO_3_1000
LY300_AZD_AEW_trinergy_KELLY_rep1	A5	AEW451_300nM	A1,A2,B1,B2	DMSO_3_1000
LY300_AZD_AEW_trinergy_KELLY_rep1	A6	AEW451_1uM	A1,A2,B1,B2	DMSO_3_1000
LY300_AZD_AEW_trinergy_KELLY_rep1	A7	AEW451_3uM	A1,A2,B1,B2	DMSO_3_1000
LY300_AZD_AEW_trinergy_KELLY_rep1	A8	AEW451_10uM	A1,A2,B1,B2	DMSO_3_1000
LY300_AZD_AEW_trinergy_KELLY_rep1	B1	DMSO_3_1000	A1,A2,B1,B2	DMSO_3_1000
LY300_AZD_AEW_trinergy_KELLY_rep1	B2	DMSO_3_1000	A1,A2,B1,B2	DMSO_3_1000
LY300_AZD_AEW_trinergy_KELLY_rep1	B3	AEW451_10nM	A1,A2,B1,B2	DMSO_3_1000
LY300_AZD_AEW_trinergy_KELLY_rep1	B4	AEW451_100nM	A1,A2,B1,B2	DMSO_3_1000
LY300_AZD_AEW_trinergy_KELLY_rep1	B5	AEW451_300nM	A1,A2,B1,B2	DMSO_3_1000
LY300_AZD_AEW_trinergy_KELLY_rep1	B6	AEW451_1uM	A1,A2,B1,B2	DMSO_3_1000
LY300_AZD_AEW_trinergy_KELLY_rep1	B7	AEW451_3uM	A1,A2,B1,B2	DMSO_3_1000
LY300_AZD_AEW_trinergy_KELLY_rep1	B8	AEW451_10uM	A1,A2,B1,B2	DMSO_3_1000
LY300_AZD_AEW_trinergy_KELLY_rep1	C1	combo_10nM	A1,A2,B1,B2	DMSO_3_1000
LY300_AZD_AEW_trinergy_KELLY_rep1	C2	combo_10nM	A1,A2,B1,B2	DMSO_3_1000
LY300_AZD_AEW_trinergy_KELLY_rep1	C3	combo_10nM+AEW451_10nM	A1,A2,B1,B2	DMSO_3_1000
LY300_AZD_AEW_trinergy_KELLY_rep1	C4	combo_10nM+AEW451_100nM	A1,A2,B1,B2	DMSO_3_1000
LY300_AZD_AEW_trinergy_KELLY_rep1	C5	combo_10nM+AEW451_300nM	A1,A2,B1,B2	DMSO_3_1000
LY300_AZD_AEW_trinergy_KELLY_rep1	C6	combo_10nM+AEW451_1uM	A1,A2,B1,B2	DMSO_3_1000
LY300_AZD_AEW_trinergy_KELLY_rep1	C7	combo_10nM+AEW451_3uM	A1,A2,B1,B2	DMSO_3_1000
LY300_AZD_AEW_trinergy_KELLY_rep1	C8	combo_10nM+AEW451_10uM	A1,A2,B1,B2	DMSO_3_1000
LY300_AZD_AEW_trinergy_KELLY_rep1	D1	combo_50nM	A1,A2,B1,B2	DMSO_3_1000
LY300_AZD_AEW_trinergy_KELLY_rep1	D2	combo_50nM	A1,A2,B1,B2	DMSO_3_1000
LY300_AZD_AEW_trinergy_KELLY_rep1	D3	combo_50nM+AEW451_10nM	A1,A2,B1,B2	DMSO_3_1000
LY300_AZD_AEW_trinergy_KELLY_rep1	D4	combo_50nM+AEW451_100nM	A1,A2,B1,B2	DMSO_3_1000
LY300_AZD_AEW_trinergy_KELLY_rep1	D5	combo_50nM+AEW451_300nM	A1,A2,B1,B2	DMSO_3_1000
LY300_AZD_AEW_trinergy_KELLY_rep1	D6	combo_50nM+AEW451_1uM	A1,A2,B1,B2	DMSO_3_1000
LY300_AZD_AEW_trinergy_KELLY_rep1	D7	combo_50nM+AEW451_3uM	A1,A2,B1,B2	DMSO_3_1000
LY300_AZD_AEW_trinergy_KELLY_rep1	D8	combo_50nM+AEW451_10uM	A1,A2,B1,B2	DMSO_3_1000
LY300_AZD_AEW_trinergy_KELLY_rep1	E1	combo_500nM	A1,A2,B1,B2	DMSO_3_1000
LY300_AZD_AEW_trinergy_KELLY_rep1	E2	combo_500nM	A1,A2,B1,B2	DMSO_3_1000
LY300_AZD_AEW_trinergy_KELLY_rep1	E3	combo_500nM+AEW451_10nM	A1,A2,B1,B2	DMSO_3_1000
LY300_AZD_AEW_trinergy_KELLY_rep1	E4	combo_500nM+AEW451_100nM	A1,A2,B1,B2	DMSO_3_1000
LY300_AZD_AEW_trinergy_KELLY_rep1	E5	combo_500nM+AEW451_300nM	A1,A2,B1,B2	DMSO_3_1000
LY300_AZD_AEW_trinergy_KELLY_rep1	E6	combo_500nM+AEW451_1uM	A1,A2,B1,B2	DMSO_3_1000
LY300_AZD_AEW_trinergy_KELLY_rep1	E7	combo_500nM+AEW451_3uM	A1,A2,B1,B2	DMSO_3_1000
LY300_AZD_AEW_trinergy_KELLY_rep1	E8	combo_500nM+AEW451_10uM	A1,A2,B1,B2	DMSO_3_1000
LY300_AZD_AEW_trinergy_KELLY_rep1	F1	combo_1uM	A1,A2,B1,B2	DMSO_3_1000
LY300_AZD_AEW_trinergy_KELLY_rep1	F2	combo_1uM	A1,A2,B1,B2	DMSO_3_1000
LY300_AZD_AEW_trinergy_KELLY_rep1	F3	combo_1uM+AEW451_10nM	A1,A2,B1,B2	DMSO_3_1000
LY300_AZD_AEW_trinergy_KELLY_rep1	F4	combo_1uM+AEW451_100nM	A1,A2,B1,B2	DMSO_3_1000
LY300_AZD_AEW_trinergy_KELLY_rep1	F5	combo_1uM+AEW451_300nM	A1,A2,B1,B2	DMSO_3_1000
LY300_AZD_AEW_trinergy_KELLY_rep1	F6	combo_1uM+AEW451_1uM	A1,A2,B1,B2	DMSO_3_1000
LY300_AZD_AEW_trinergy_KELLY_rep1	F7	combo_1uM+AEW451_3uM	A1,A2,B1,B2	DMSO_3_1000
LY300_AZD_AEW_trinergy_KELLY_rep1	F8	combo_1uM+AEW451_10uM	A1,A2,B1,B2	DMSO_3_1000
LY300_AZD_AEW_trinergy_N206_rep1	A1	DMSO_3_1000	A1,A2,B1,B2	DMSO_3_1000
LY300_AZD_AEW_trinergy_N206_rep1	A2	DMSO_3_1000	A1,A2,B1,B2	DMSO_3_1000
LY300_AZD_AEW_trinergy_N206_rep1	A3	AEW451_10nM	A1,A2,B1,B2	DMSO_3_1000
LY300_AZD_AEW_trinergy_N206_rep1	A4	AEW451_100nM	A1,A2,B1,B2	DMSO_3_1000
LY300_AZD_AEW_trinergy_N206_rep1	A5	AEW451_300nM	A1,A2,B1,B2	DMSO_3_1000
LY300_AZD_AEW_trinergy_N206_rep1	A6	AEW451_1uM	A1,A2,B1,B2	DMSO_3_1000
LY300_AZD_AEW_trinergy_N206_rep1	A7	AEW451_3uM	A1,A2,B1,B2	DMSO_3_1000
LY300_AZD_AEW_trinergy_N206_rep1	A8	AEW451_10uM	A1,A2,B1,B2	DMSO_3_1000
LY300_AZD_AEW_trinergy_N206_rep1	B1	DMSO_3_1000	A1,A2,B1,B2	DMSO_3_1000
LY300_AZD_AEW_trinergy_N206_rep1	B2	DMSO_3_1000	A1,A2,B1,B2	DMSO_3_1000
LY300_AZD_AEW_trinergy_N206_rep1	B3	AEW451_10nM	A1,A2,B1,B2	DMSO_3_1000
LY300_AZD_AEW_trinergy_N206_rep1	B4	AEW451_100nM	A1,A2,B1,B2	DMSO_3_1000
LY300_AZD_AEW_trinergy_N206_rep1	B5	AEW451_300nM	A1,A2,B1,B2	DMSO_3_1000
LY300_AZD_AEW_trinergy_N206_rep1	B6	AEW451_1uM	A1,A2,B1,B2	DMSO_3_1000
LY300_AZD_AEW_trinergy_N206_rep1	B7	AEW451_3uM	A1,A2,B1,B2	DMSO_3_1000
LY300_AZD_AEW_trinergy_N206_rep1	B8	AEW451_10uM	A1,A2,B1,B2	DMSO_3_1000
LY300_AZD_AEW_trinergy_N206_rep1	C1	combo_10nM	A1,A2,B1,B2	DMSO_3_1000
LY300_AZD_AEW_trinergy_N206_rep1	C2	combo_10nM	A1,A2,B1,B2	DMSO_3_1000
LY300_AZD_AEW_trinergy_N206_rep1	C3	combo_10nM+AEW451_10nM	A1,A2,B1,B2	DMSO_3_1000
LY300_AZD_AEW_trinergy_N206_rep1	C4	combo_10nM+AEW451_100nM	A1,A2,B1,B2	DMSO_3_1000
LY300_AZD_AEW_trinergy_N206_rep1	C5	combo_10nM+AEW451_300nM	A1,A2,B1,B2	DMSO_3_1000
LY300_AZD_AEW_trinergy_N206_rep1	C6	combo_10nM+AEW451_1uM	A1,A2,B1,B2	DMSO_3_1000
LY300_AZD_AEW_trinergy_N206_rep1	C7	combo_10nM+AEW451_3uM	A1,A2,B1,B2	DMSO_3_1000
LY300_AZD_AEW_trinergy_N206_rep1	C8	combo_10nM+AEW451_10uM	A1,A2,B1,B2	DMSO_3_1000
LY300_AZD_AEW_trinergy_N206_rep1	D1	combo_50nM	A1,A2,B1,B2	DMSO_3_1000
LY300_AZD_AEW_trinergy_N206_rep1	D2	combo_50nM	A1,A2,B1,B2	DMSO_3_1000
LY300_AZD_AEW_trinergy_N206_rep1	D3	combo_50nM+AEW451_10nM	A1,A2,B1,B2	DMSO_3_1000
LY300_AZD_AEW_trinergy_N206_rep1	D4	combo_50nM+AEW451_100nM	A1,A2,B1,B2	DMSO_3_1000
LY300_AZD_AEW_trinergy_N206_rep1	D5	combo_50nM+AEW451_300nM	A1,A2,B1,B2	DMSO_3_1000
LY300_AZD_AEW_trinergy_N206_rep1	D6	combo_50nM+AEW451_1uM	A1,A2,B1,B2	DMSO_3_1000
LY300_AZD_AEW_trinergy_N206_rep1	D7	combo_50nM+AEW451_3uM	A1,A2,B1,B2	DMSO_3_1000
LY300_AZD_AEW_trinergy_N206_rep1	D8	combo_50nM+AEW451_10uM	A1,A2,B1,B2	DMSO_3_1000
LY300_AZD_AEW_trinergy_N206_rep1	E1	combo_500nM	A1,A2,B1,B2	DMSO_3_1000
LY300_AZD_AEW_trinergy_N206_rep1	E2	combo_500nM	A1,A2,B1,B2	DMSO_3_1000
LY300_AZD_AEW_trinergy_N206_rep1	E3	combo_500nM+AEW451_10nM	A1,A2,B1,B2	DMSO_3_1000
LY300_AZD_AEW_trinergy_N206_rep1	E4	combo_500nM+AEW451_100nM	A1,A2,B1,B2	DMSO_3_1000
LY300_AZD_AEW_trinergy_N206_rep1	E5	combo_500nM+AEW451_300nM	A1,A2,B1,B2	DMSO_3_1000
LY300_AZD_AEW_trinergy_N206_rep1	E6	combo_500nM+AEW451_1uM	A1,A2,B1,B2	DMSO_3_1000
LY300_AZD_AEW_trinergy_N206_rep1	E7	combo_500nM+AEW451_3uM	A1,A2,B1,B2	DMSO_3_1000
LY300_AZD_AEW_trinergy_N206_rep1	E8	combo_500nM+AEW451_10uM	A1,A2,B1,B2	DMSO_3_1000
LY300_AZD_AEW_trinergy_N206_rep1	F1	combo_1uM	A1,A2,B1,B2	DMSO_3_1000
LY300_AZD_AEW_trinergy_N206_rep1	F2	combo_1uM	A1,A2,B1,B2	DMSO_3_1000
LY300_AZD_AEW_trinergy_N206_rep1	F3	combo_1uM+AEW451_10nM	A1,A2,B1,B2	DMSO_3_1000
LY300_AZD_AEW_trinergy_N206_rep1	F4	combo_1uM+AEW451_100nM	A1,A2,B1,B2	DMSO_3_1000
LY300_AZD_AEW_trinergy_N206_rep1	F5	combo_1uM+AEW451_300nM	A1,A2,B1,B2	DMSO_3_1000
LY300_AZD_AEW_trinergy_N206_rep1	F6	combo_1uM+AEW451_1uM	A1,A2,B1,B2	DMSO_3_1000
LY300_AZD_AEW_trinergy_N206_rep1	F7	combo_1uM+AEW451_3uM	A1,A2,B1,B2	DMSO_3_1000
LY300_AZD_AEW_trinergy_N206_rep1	F8	combo_1uM+AEW451_10uM	A1,A2,B1,B2	DMSO_3_1000
LY300_AZD_AEW_trinergy_IMR32_rep2	A1	DMSO_3_1000	A1,A2,B1,B2	DMSO_3_1000
LY300_AZD_AEW_trinergy_IMR32_rep2	A2	DMSO_3_1000	A1,A2,B1,B2	DMSO_3_1000
LY300_AZD_AEW_trinergy_IMR32_rep2	A3	AEW451_10nM	A1,A2,B1,B2	DMSO_3_1000
LY300_AZD_AEW_trinergy_IMR32_rep2	A4	AEW451_100nM	A1,A2,B1,B2	DMSO_3_1000
LY300_AZD_AEW_trinergy_IMR32_rep2	A5	AEW451_300nM	A1,A2,B1,B2	DMSO_3_1000
LY300_AZD_AEW_trinergy_IMR32_rep2	A6	AEW451_1uM	A1,A2,B1,B2	DMSO_3_1000
LY300_AZD_AEW_trinergy_IMR32_rep2	A7	AEW451_3uM	A1,A2,B1,B2	DMSO_3_1000
LY300_AZD_AEW_trinergy_IMR32_rep2	A8	AEW451_10uM	A1,A2,B1,B2	DMSO_3_1000
LY300_AZD_AEW_trinergy_IMR32_rep2	B1	DMSO_3_1000	A1,A2,B1,B2	DMSO_3_1000
LY300_AZD_AEW_trinergy_IMR32_rep2	B2	DMSO_3_1000	A1,A2,B1,B2	DMSO_3_1000
LY300_AZD_AEW_trinergy_IMR32_rep2	B3	AEW451_10nM	A1,A2,B1,B2	DMSO_3_1000
LY300_AZD_AEW_trinergy_IMR32_rep2	B4	AEW451_100nM	A1,A2,B1,B2	DMSO_3_1000
LY300_AZD_AEW_trinergy_IMR32_rep2	B5	AEW451_300nM	A1,A2,B1,B2	DMSO_3_1000
LY300_AZD_AEW_trinergy_IMR32_rep2	B6	AEW451_1uM	A1,A2,B1,B2	DMSO_3_1000
LY300_AZD_AEW_trinergy_IMR32_rep2	B7	AEW451_3uM	A1,A2,B1,B2	DMSO_3_1000
LY300_AZD_AEW_trinergy_IMR32_rep2	B8	AEW451_10uM	A1,A2,B1,B2	DMSO_3_1000
LY300_AZD_AEW_trinergy_IMR32_rep2	C1	combo_10nM	A1,A2,B1,B2	DMSO_3_1000
LY300_AZD_AEW_trinergy_IMR32_rep2	C2	combo_10nM	A1,A2,B1,B2	DMSO_3_1000
LY300_AZD_AEW_trinergy_IMR32_rep2	C3	combo_10nM+AEW451_10nM	A1,A2,B1,B2	DMSO_3_1000
LY300_AZD_AEW_trinergy_IMR32_rep2	C4	combo_10nM+AEW451_100nM	A1,A2,B1,B2	DMSO_3_1000
LY300_AZD_AEW_trinergy_IMR32_rep2	C5	combo_10nM+AEW451_300nM	A1,A2,B1,B2	DMSO_3_1000
LY300_AZD_AEW_trinergy_IMR32_rep2	C6	combo_10nM+AEW451_1uM	A1,A2,B1,B2	DMSO_3_1000
LY300_AZD_AEW_trinergy_IMR32_rep2	C7	combo_10nM+AEW451_3uM	A1,A2,B1,B2	DMSO_3_1000
LY300_AZD_AEW_trinergy_IMR32_rep2	C8	combo_10nM+AEW451_10uM	A1,A2,B1,B2	DMSO_3_1000
LY300_AZD_AEW_trinergy_IMR32_rep2	D1	combo_50nM	A1,A2,B1,B2	DMSO_3_1000
LY300_AZD_AEW_trinergy_IMR32_rep2	D2	combo_50nM	A1,A2,B1,B2	DMSO_3_1000
LY300_AZD_AEW_trinergy_IMR32_rep2	D3	combo_50nM+AEW451_10nM	A1,A2,B1,B2	DMSO_3_1000
LY300_AZD_AEW_trinergy_IMR32_rep2	D4	combo_50nM+AEW451_100nM	A1,A2,B1,B2	DMSO_3_1000
LY300_AZD_AEW_trinergy_IMR32_rep2	D5	combo_50nM+AEW451_300nM	A1,A2,B1,B2	DMSO_3_1000
LY300_AZD_AEW_trinergy_IMR32_rep2	D6	combo_50nM+AEW451_1uM	A1,A2,B1,B2	DMSO_3_1000
LY300_AZD_AEW_trinergy_IMR32_rep2	D7	combo_50nM+AEW451_3uM	A1,A2,B1,B2	DMSO_3_1000
LY300_AZD_AEW_trinergy_IMR32_rep2	D8	combo_50nM+AEW451_10uM	A1,A2,B1,B2	DMSO_3_1000
LY300_AZD_AEW_trinergy_IMR32_rep2	E1	combo_500nM	A1,A2,B1,B2	DMSO_3_1000
LY300_AZD_AEW_trinergy_IMR32_rep2	E2	combo_500nM	A1,A2,B1,B2	DMSO_3_1000
LY300_AZD_AEW_trinergy_IMR32_rep2	E3	combo_500nM+AEW451_10nM	A1,A2,B1,B2	DMSO_3_1000
LY300_AZD_AEW_trinergy_IMR32_rep2	E4	combo_500nM+AEW451_100nM	A1,A2,B1,B2	DMSO_3_1000
LY300_AZD_AEW_trinergy_IMR32_rep2	E5	combo_500nM+AEW451_300nM	A1,A2,B1,B2	DMSO_3_1000
LY300_AZD_AEW_trinergy_IMR32_rep2	E6	combo_500nM+AEW451_1uM	A1,A2,B1,B2	DMSO_3_1000
LY300_AZD_AEW_trinergy_IMR32_rep2	E7	combo_500nM+AEW451_3uM	A1,A2,B1,B2	DMSO_3_1000
LY300_AZD_AEW_trinergy_IMR32_rep2	E8	combo_500nM+AEW451_10uM	A1,A2,B1,B2	DMSO_3_1000
LY300_AZD_AEW_trinergy_IMR32_rep2	F1	combo_1uM	A1,A2,B1,B2	DMSO_3_1000
LY300_AZD_AEW_trinergy_IMR32_rep2	F2	combo_1uM	A1,A2,B1,B2	DMSO_3_1000
LY300_AZD_AEW_trinergy_IMR32_rep2	F3	combo_1uM+AEW451_10nM	A1,A2,B1,B2	DMSO_3_1000
LY300_AZD_AEW_trinergy_IMR32_rep2	F4	combo_1uM+AEW451_100nM	A1,A2,B1,B2	DMSO_3_1000
LY300_AZD_AEW_trinergy_IMR32_rep2	F5	combo_1uM+AEW451_300nM	A1,A2,B1,B2	DMSO_3_1000
LY300_AZD_AEW_trinergy_IMR32_rep2	F6	combo_1uM+AEW451_1uM	A1,A2,B1,B2	DMSO_3_1000
LY300_AZD_AEW_trinergy_IMR32_rep2	F7	combo_1uM+AEW451_3uM	A1,A2,B1,B2	DMSO_3_1000
LY300_AZD_AEW_trinergy_IMR32_rep2	F8	combo_1uM+AEW451_10uM	A1,A2,B1,B2	DMSO_3_1000
LY300_AZD_AEW_trinergy_KELLY_rep2	A1	DMSO_3_1000	A1,A2,B1,B2	DMSO_3_1000
LY300_AZD_AEW_trinergy_KELLY_rep2	A2	DMSO_3_1000	A1,A2,B1,B2	DMSO_3_1000
LY300_AZD_AEW_trinergy_KELLY_rep2	A3	AEW451_10nM	A1,A2,B1,B2	DMSO_3_1000
LY300_AZD_AEW_trinergy_KELLY_rep2	A4	AEW451_100nM	A1,A2,B1,B2	DMSO_3_1000
LY300_AZD_AEW_trinergy_KELLY_rep2	A5	AEW451_300nM	A1,A2,B1,B2	DMSO_3_1000
LY300_AZD_AEW_trinergy_KELLY_rep2	A6	AEW451_1uM	A1,A2,B1,B2	DMSO_3_1000
LY300_AZD_AEW_trinergy_KELLY_rep2	A7	AEW451_3uM	A1,A2,B1,B2	DMSO_3_1000
LY300_AZD_AEW_trinergy_KELLY_rep2	A8	AEW451_10uM	A1,A2,B1,B2	DMSO_3_1000
LY300_AZD_AEW_trinergy_KELLY_rep2	B1	DMSO_3_1000	A1,A2,B1,B2	DMSO_3_1000
LY300_AZD_AEW_trinergy_KELLY_rep2	B2	DMSO_3_1000	A1,A2,B1,B2	DMSO_3_1000
LY300_AZD_AEW_trinergy_KELLY_rep2	B3	AEW451_10nM	A1,A2,B1,B2	DMSO_3_1000
LY300_AZD_AEW_trinergy_KELLY_rep2	B4	AEW451_100nM	A1,A2,B1,B2	DMSO_3_1000
LY300_AZD_AEW_trinergy_KELLY_rep2	B5	AEW451_300nM	A1,A2,B1,B2	DMSO_3_1000
LY300_AZD_AEW_trinergy_KELLY_rep2	B6	AEW451_1uM	A1,A2,B1,B2	DMSO_3_1000
LY300_AZD_AEW_trinergy_KELLY_rep2	B7	AEW451_3uM	A1,A2,B1,B2	DMSO_3_1000
LY300_AZD_AEW_trinergy_KELLY_rep2	B8	AEW451_10uM	A1,A2,B1,B2	DMSO_3_1000
LY300_AZD_AEW_trinergy_KELLY_rep2	C1	combo_10nM	A1,A2,B1,B2	DMSO_3_1000
LY300_AZD_AEW_trinergy_KELLY_rep2	C2	combo_10nM	A1,A2,B1,B2	DMSO_3_1000
LY300_AZD_AEW_trinergy_KELLY_rep2	C3	combo_10nM+AEW451_10nM	A1,A2,B1,B2	DMSO_3_1000
LY300_AZD_AEW_trinergy_KELLY_rep2	C4	combo_10nM+AEW451_100nM	A1,A2,B1,B2	DMSO_3_1000
LY300_AZD_AEW_trinergy_KELLY_rep2	C5	combo_10nM+AEW451_300nM	A1,A2,B1,B2	DMSO_3_1000
LY300_AZD_AEW_trinergy_KELLY_rep2	C6	combo_10nM+AEW451_1uM	A1,A2,B1,B2	DMSO_3_1000
LY300_AZD_AEW_trinergy_KELLY_rep2	C7	combo_10nM+AEW451_3uM	A1,A2,B1,B2	DMSO_3_1000
LY300_AZD_AEW_trinergy_KELLY_rep2	C8	combo_10nM+AEW451_10uM	A1,A2,B1,B2	DMSO_3_1000
LY300_AZD_AEW_trinergy_KELLY_rep2	D1	combo_50nM	A1,A2,B1,B2	DMSO_3_1000
LY300_AZD_AEW_trinergy_KELLY_rep2	D2	combo_50nM	A1,A2,B1,B2	DMSO_3_1000
LY300_AZD_AEW_trinergy_KELLY_rep2	D3	combo_50nM+AEW451_10nM	A1,A2,B1,B2	DMSO_3_1000
LY300_AZD_AEW_trinergy_KELLY_rep2	D4	combo_50nM+AEW451_100nM	A1,A2,B1,B2	DMSO_3_1000
LY300_AZD_AEW_trinergy_KELLY_rep2	D5	combo_50nM+AEW451_300nM	A1,A2,B1,B2	DMSO_3_1000
LY300_AZD_AEW_trinergy_KELLY_rep2	D6	combo_50nM+AEW451_1uM	A1,A2,B1,B2	DMSO_3_1000
LY300_AZD_AEW_trinergy_KELLY_rep2	D7	combo_50nM+AEW451_3uM	A1,A2,B1,B2	DMSO_3_1000
LY300_AZD_AEW_trinergy_KELLY_rep2	D8	combo_50nM+AEW451_10uM	A1,A2,B1,B2	DMSO_3_1000
LY300_AZD_AEW_trinergy_KELLY_rep2	E1	combo_500nM	A1,A2,B1,B2	DMSO_3_1000
LY300_AZD_AEW_trinergy_KELLY_rep2	E2	combo_500nM	A1,A2,B1,B2	DMSO_3_1000
LY300_AZD_AEW_trinergy_KELLY_rep2	E3	combo_500nM+AEW451_10nM	A1,A2,B1,B2	DMSO_3_1000
LY300_AZD_AEW_trinergy_KELLY_rep2	E4	combo_500nM+AEW451_100nM	A1,A2,B1,B2	DMSO_3_1000
LY300_AZD_AEW_trinergy_KELLY_rep2	E5	combo_500nM+AEW451_300nM	A1,A2,B1,B2	DMSO_3_1000
LY300_AZD_AEW_trinergy_KELLY_rep2	E6	combo_500nM+AEW451_1uM	A1,A2,B1,B2	DMSO_3_1000
LY300_AZD_AEW_trinergy_KELLY_rep2	E7	combo_500nM+AEW451_3uM	A1,A2,B1,B2	DMSO_3_1000
LY300_AZD_AEW_trinergy_KELLY_rep2	E8	combo_500nM+AEW451_10uM	A1,A2,B1,B2	DMSO_3_1000
LY300_AZD_AEW_trinergy_KELLY_rep2	F1	combo_1uM	A1,A2,B1,B2	DMSO_3_1000
LY300_AZD_AEW_trinergy_KELLY_rep2	F2	combo_1uM	A1,A2,B1,B2	DMSO_3_1000
LY300_AZD_AEW_trinergy_KELLY_rep2	F3	combo_1uM+AEW451_10nM	A1,A2,B1,B2	DMSO_3_1000
LY300_AZD_AEW_trinergy_KELLY_rep2	F4	combo_1uM+AEW451_100nM	A1,A2,B1,B2	DMSO_3_1000
LY300_AZD_AEW_trinergy_KELLY_rep2	F5	combo_1uM+AEW451_300nM	A1,A2,B1,B2	DMSO_3_1000
LY300_AZD_AEW_trinergy_KELLY_rep2	F6	combo_1uM+AEW451_1uM	A1,A2,B1,B2	DMSO_3_1000
LY300_AZD_AEW_trinergy_KELLY_rep2	F7	combo_1uM+AEW451_3uM	A1,A2,B1,B2	DMSO_3_1000
LY300_AZD_AEW_trinergy_KELLY_rep2	F8	combo_1uM+AEW451_10uM	A1,A2,B1,B2	DMSO_3_1000
LY300_AZD_AEW_trinergy_N206_rep2	A1	DMSO_3_1000	A1,A2,B1,B2	DMSO_3_1000
LY300_AZD_AEW_trinergy_N206_rep2	A2	DMSO_3_1000	A1,A2,B1,B2	DMSO_3_1000
LY300_AZD_AEW_trinergy_N206_rep2	A3	AEW451_10nM	A1,A2,B1,B2	DMSO_3_1000
LY300_AZD_AEW_trinergy_N206_rep2	A4	AEW451_100nM	A1,A2,B1,B2	DMSO_3_1000
LY300_AZD_AEW_trinergy_N206_rep2	A5	AEW451_300nM	A1,A2,B1,B2	DMSO_3_1000
LY300_AZD_AEW_trinergy_N206_rep2	A6	AEW451_1uM	A1,A2,B1,B2	DMSO_3_1000
LY300_AZD_AEW_trinergy_N206_rep2	A7	AEW451_3uM	A1,A2,B1,B2	DMSO_3_1000
LY300_AZD_AEW_trinergy_N206_rep2	A8	AEW451_10uM	A1,A2,B1,B2	DMSO_3_1000
LY300_AZD_AEW_trinergy_N206_rep2	B1	DMSO_3_1000	A1,A2,B1,B2	DMSO_3_1000
LY300_AZD_AEW_trinergy_N206_rep2	B2	DMSO_3_1000	A1,A2,B1,B2	DMSO_3_1000
LY300_AZD_AEW_trinergy_N206_rep2	B3	AEW451_10nM	A1,A2,B1,B2	DMSO_3_1000
LY300_AZD_AEW_trinergy_N206_rep2	B4	AEW451_100nM	A1,A2,B1,B2	DMSO_3_1000
LY300_AZD_AEW_trinergy_N206_rep2	B5	AEW451_300nM	A1,A2,B1,B2	DMSO_3_1000
LY300_AZD_AEW_trinergy_N206_rep2	B6	AEW451_1uM	A1,A2,B1,B2	DMSO_3_1000
LY300_AZD_AEW_trinergy_N206_rep2	B7	AEW451_3uM	A1,A2,B1,B2	DMSO_3_1000
LY300_AZD_AEW_trinergy_N206_rep2	B8	AEW451_10uM	A1,A2,B1,B2	DMSO_3_1000
LY300_AZD_AEW_trinergy_N206_rep2	C1	combo_10nM	A1,A2,B1,B2	DMSO_3_1000
LY300_AZD_AEW_trinergy_N206_rep2	C2	combo_10nM	A1,A2,B1,B2	DMSO_3_1000
LY300_AZD_AEW_trinergy_N206_rep2	C3	combo_10nM+AEW451_10nM	A1,A2,B1,B2	DMSO_3_1000
LY300_AZD_AEW_trinergy_N206_rep2	C4	combo_10nM+AEW451_100nM	A1,A2,B1,B2	DMSO_3_1000
LY300_AZD_AEW_trinergy_N206_rep2	C5	combo_10nM+AEW451_300nM	A1,A2,B1,B2	DMSO_3_1000
LY300_AZD_AEW_trinergy_N206_rep2	C6	combo_10nM+AEW451_1uM	A1,A2,B1,B2	DMSO_3_1000
LY300_AZD_AEW_trinergy_N206_rep2	C7	combo_10nM+AEW451_3uM	A1,A2,B1,B2	DMSO_3_1000
LY300_AZD_AEW_trinergy_N206_rep2	C8	combo_10nM+AEW451_10uM	A1,A2,B1,B2	DMSO_3_1000
LY300_AZD_AEW_trinergy_N206_rep2	D1	combo_50nM	A1,A2,B1,B2	DMSO_3_1000
LY300_AZD_AEW_trinergy_N206_rep2	D2	combo_50nM	A1,A2,B1,B2	DMSO_3_1000
LY300_AZD_AEW_trinergy_N206_rep2	D3	combo_50nM+AEW451_10nM	A1,A2,B1,B2	DMSO_3_1000
LY300_AZD_AEW_trinergy_N206_rep2	D4	combo_50nM+AEW451_100nM	A1,A2,B1,B2	DMSO_3_1000
LY300_AZD_AEW_trinergy_N206_rep2	D5	combo_50nM+AEW451_300nM	A1,A2,B1,B2	DMSO_3_1000
LY300_AZD_AEW_trinergy_N206_rep2	D6	combo_50nM+AEW451_1uM	A1,A2,B1,B2	DMSO_3_1000
LY300_AZD_AEW_trinergy_N206_rep2	D7	combo_50nM+AEW451_3uM	A1,A2,B1,B2	DMSO_3_1000
LY300_AZD_AEW_trinergy_N206_rep2	D8	combo_50nM+AEW451_10uM	A1,A2,B1,B2	DMSO_3_1000
LY300_AZD_AEW_trinergy_N206_rep2	E1	combo_500nM	A1,A2,B1,B2	DMSO_3_1000
LY300_AZD_AEW_trinergy_N206_rep2	E2	combo_500nM	A1,A2,B1,B2	DMSO_3_1000
LY300_AZD_AEW_trinergy_N206_rep2	E3	combo_500nM+AEW451_10nM	A1,A2,B1,B2	DMSO_3_1000
LY300_AZD_AEW_trinergy_N206_rep2	E4	combo_500nM+AEW451_100nM	A1,A2,B1,B2	DMSO_3_1000
LY300_AZD_AEW_trinergy_N206_rep2	E5	combo_500nM+AEW451_300nM	A1,A2,B1,B2	DMSO_3_1000
LY300_AZD_AEW_trinergy_N206_rep2	E6	combo_500nM+AEW451_1uM	A1,A2,B1,B2	DMSO_3_1000
LY300_AZD_AEW_trinergy_N206_rep2	E7	combo_500nM+AEW451_3uM	A1,A2,B1,B2	DMSO_3_1000
LY300_AZD_AEW_trinergy_N206_rep2	E8	combo_500nM+AEW451_10uM	A1,A2,B1,B2	DMSO_3_1000
LY300_AZD_AEW_trinergy_N206_rep2	F1	combo_1uM	A1,A2,B1,B2	DMSO_3_1000
LY300_AZD_AEW_trinergy_N206_rep2	F2	combo_1uM	A1,A2,B1,B2	DMSO_3_1000
LY300_AZD_AEW_trinergy_N206_rep2	F3	combo_1uM+AEW451_10nM	A1,A2,B1,B2	DMSO_3_1000
LY300_AZD_AEW_trinergy_N206_rep2	F4	combo_1uM+AEW451_100nM	A1,A2,B1,B2	DMSO_3_1000
LY300_AZD_AEW_trinergy_N206_rep2	F5	combo_1uM+AEW451_300nM	A1,A2,B1,B2	DMSO_3_1000
LY300_AZD_AEW_trinergy_N206_rep2	F6	combo_1uM+AEW451_1uM	A1,A2,B1,B2	DMSO_3_1000
LY300_AZD_AEW_trinergy_N206_rep2	F7	combo_1uM+AEW451_3uM	A1,A2,B1,B2	DMSO_3_1000
LY300_AZD_AEW_trinergy_N206_rep2	F8	combo_1uM+AEW451_10uM	A1,A2,B1,B2	DMSO_3_1000
LY300_AZD_AEW_trinergy_KELLY_rep3	A1	DMSO_3_1000	A1,A2,B1,B2,A8,B8	DMSO_3_1000
LY300_AZD_AEW_trinergy_KELLY_rep3	A2	DMSO_3_1000	A1,A2,B1,B2,A8,B8	DMSO_3_1000
LY300_AZD_AEW_trinergy_KELLY_rep3	A3	AEW451_10nM	A1,A2,B1,B2,A8,B8	DMSO_3_1000
LY300_AZD_AEW_trinergy_KELLY_rep3	A4	AEW451_100nM	A1,A2,B1,B2,A8,B8	DMSO_3_1000
LY300_AZD_AEW_trinergy_KELLY_rep3	A5	AEW451_300nM	A1,A2,B1,B2,A8,B8	DMSO_3_1000
LY300_AZD_AEW_trinergy_KELLY_rep3	A6	AEW451_1uM	A1,A2,B1,B2,A8,B8	DMSO_3_1000
LY300_AZD_AEW_trinergy_KELLY_rep3	A7	AEW451_3uM	A1,A2,B1,B2,A8,B8	DMSO_3_1000
LY300_AZD_AEW_trinergy_KELLY_rep3	A8	DMSO_3_1000	A1,A2,B1,B2,A8,B8	DMSO_3_1000
LY300_AZD_AEW_trinergy_KELLY_rep3	B1	DMSO_3_1000	A1,A2,B1,B2,A8,B8	DMSO_3_1000
LY300_AZD_AEW_trinergy_KELLY_rep3	B2	DMSO_3_1000	A1,A2,B1,B2,A8,B8	DMSO_3_1000
LY300_AZD_AEW_trinergy_KELLY_rep3	B3	AEW451_10nM	A1,A2,B1,B2,A8,B8	DMSO_3_1000
LY300_AZD_AEW_trinergy_KELLY_rep3	B4	AEW451_100nM	A1,A2,B1,B2,A8,B8	DMSO_3_1000
LY300_AZD_AEW_trinergy_KELLY_rep3	B5	AEW451_300nM	A1,A2,B1,B2,A8,B8	DMSO_3_1000
LY300_AZD_AEW_trinergy_KELLY_rep3	B6	AEW451_1uM	A1,A2,B1,B2,A8,B8	DMSO_3_1000
LY300_AZD_AEW_trinergy_KELLY_rep3	B7	AEW451_3uM	A1,A2,B1,B2,A8,B8	DMSO_3_1000
LY300_AZD_AEW_trinergy_KELLY_rep3	B8	DMSO_3_1000	A1,A2,B1,B2,A8,B8	DMSO_3_1000
LY300_AZD_AEW_trinergy_KELLY_rep3	C1	combo_10nM	A1,A2,B1,B2,A8,B8	DMSO_3_1000
LY300_AZD_AEW_trinergy_KELLY_rep3	C2	combo_10nM	A1,A2,B1,B2,A8,B8	DMSO_3_1000
LY300_AZD_AEW_trinergy_KELLY_rep3	C3	combo_10nM+AEW451_10nM	A1,A2,B1,B2,A8,B8	DMSO_3_1000
LY300_AZD_AEW_trinergy_KELLY_rep3	C4	combo_10nM+AEW451_100nM	A1,A2,B1,B2,A8,B8	DMSO_3_1000
LY300_AZD_AEW_trinergy_KELLY_rep3	C5	combo_10nM+AEW451_300nM	A1,A2,B1,B2,A8,B8	DMSO_3_1000
LY300_AZD_AEW_trinergy_KELLY_rep3	C6	combo_10nM+AEW451_1uM	A1,A2,B1,B2,A8,B8	DMSO_3_1000
LY300_AZD_AEW_trinergy_KELLY_rep3	C7	combo_10nM+AEW451_3uM	A1,A2,B1,B2,A8,B8	DMSO_3_1000
LY300_AZD_AEW_trinergy_KELLY_rep3	C8	combo_10nM	A1,A2,B1,B2,A8,B8	DMSO_3_1000
LY300_AZD_AEW_trinergy_KELLY_rep3	D1	combo_50nM	A1,A2,B1,B2,A8,B8	DMSO_3_1000
LY300_AZD_AEW_trinergy_KELLY_rep3	D2	combo_50nM	A1,A2,B1,B2,A8,B8	DMSO_3_1000
LY300_AZD_AEW_trinergy_KELLY_rep3	D3	combo_50nM+AEW451_10nM	A1,A2,B1,B2,A8,B8	DMSO_3_1000
LY300_AZD_AEW_trinergy_KELLY_rep3	D4	combo_50nM+AEW451_100nM	A1,A2,B1,B2,A8,B8	DMSO_3_1000
LY300_AZD_AEW_trinergy_KELLY_rep3	D5	combo_50nM+AEW451_300nM	A1,A2,B1,B2,A8,B8	DMSO_3_1000
LY300_AZD_AEW_trinergy_KELLY_rep3	D6	combo_50nM+AEW451_1uM	A1,A2,B1,B2,A8,B8	DMSO_3_1000
LY300_AZD_AEW_trinergy_KELLY_rep3	D7	combo_50nM+AEW451_3uM	A1,A2,B1,B2,A8,B8	DMSO_3_1000
LY300_AZD_AEW_trinergy_KELLY_rep3	D8	combo_50nM	A1,A2,B1,B2,A8,B8	DMSO_3_1000
LY300_AZD_AEW_trinergy_KELLY_rep3	E1	combo_500nM	A1,A2,B1,B2,A8,B8	DMSO_3_1000
LY300_AZD_AEW_trinergy_KELLY_rep3	E2	combo_500nM	A1,A2,B1,B2,A8,B8	DMSO_3_1000
LY300_AZD_AEW_trinergy_KELLY_rep3	E3	combo_500nM+AEW451_10nM	A1,A2,B1,B2,A8,B8	DMSO_3_1000
LY300_AZD_AEW_trinergy_KELLY_rep3	E4	combo_500nM+AEW451_100nM	A1,A2,B1,B2,A8,B8	DMSO_3_1000
LY300_AZD_AEW_trinergy_KELLY_rep3	E5	combo_500nM+AEW451_300nM	A1,A2,B1,B2,A8,B8	DMSO_3_1000
LY300_AZD_AEW_trinergy_KELLY_rep3	E6	combo_500nM+AEW451_1uM	A1,A2,B1,B2,A8,B8	DMSO_3_1000
LY300_AZD_AEW_trinergy_KELLY_rep3	E7	combo_500nM+AEW451_3uM	A1,A2,B1,B2,A8,B8	DMSO_3_1000
LY300_AZD_AEW_trinergy_KELLY_rep3	E8	combo_500nM	A1,A2,B1,B2,A8,B8	DMSO_3_1000
LY300_AZD_AEW_trinergy_KELLY_rep3	F1	combo_1uM	A1,A2,B1,B2,A8,B8	DMSO_3_1000
LY300_AZD_AEW_trinergy_KELLY_rep3	F2	combo_1uM	A1,A2,B1,B2,A8,B8	DMSO_3_1000
LY300_AZD_AEW_trinergy_KELLY_rep3	F3	combo_1uM+AEW451_10nM	A1,A2,B1,B2,A8,B8	DMSO_3_1000
LY300_AZD_AEW_trinergy_KELLY_rep3	F4	combo_1uM+AEW451_100nM	A1,A2,B1,B2,A8,B8	DMSO_3_1000
LY300_AZD_AEW_trinergy_KELLY_rep3	F5	combo_1uM+AEW451_300nM	A1,A2,B1,B2,A8,B8	DMSO_3_1000
LY300_AZD_AEW_trinergy_KELLY_rep3	F6	combo_1uM+AEW451_1uM	A1,A2,B1,B2,A8,B8	DMSO_3_1000
LY300_AZD_AEW_trinergy_KELLY_rep3	F7	combo_1uM+AEW451_3uM	A1,A2,B1,B2,A8,B8	DMSO_3_1000
LY300_AZD_AEW_trinergy_KELLY_rep3	F8	combo_1uM	A1,A2,B1,B2,A8,B8	DMSO_3_1000
IMR32_AZD6244_RO512_AEW541	A1	none	D1,C3,D5	DMSO_1_10000
IMR32_AZD6244_RO512_AEW541	A5	RO5126766_360nM+AZD6244_360nM	D1,C3,D5	DMSO_1_10000
IMR32_AZD6244_RO512_AEW541	B3	RO5126766_360nM	D1,C3,D5	DMSO_1_10000
IMR32_AZD6244_RO512_AEW541	A2	RO5126766_360nM+AZD6244_360nM	D1,C3,D5	DMSO_1_10000
IMR32_AZD6244_RO512_AEW541	A6	RO5126766_360nM+AZD6244_360nM	D1,C3,D5	DMSO_1_10000
IMR32_AZD6244_RO512_AEW541	B4	RO5126766_360nM+AEW541_71nM	D1,C3,D5	DMSO_1_10000
IMR32_AZD6244_RO512_AEW541	D2	RO5126766_360nM+AZD6244_360nM+AEW541_71nM	D1,C3,D5	DMSO_1_10000
IMR32_AZD6244_RO512_AEW541	C4	RO5126766_360nM+AZD6244_360nM+AEW541_71nM	D1,C3,D5	DMSO_1_10000
IMR32_AZD6244_RO512_AEW541	D6	RO5126766_360nM+AZD6244_360nM+AEW541_71nM	D1,C3,D5	DMSO_1_10000
IMR32_AZD6244_RO512_AEW541	A3	AZD6244_360nM	D1,C3,D5	DMSO_1_10000
IMR32_AZD6244_RO512_AEW541	A4	AZD6244_360nM	D1,C3,D5	DMSO_1_10000
IMR32_AZD6244_RO512_AEW541	B1	none	D1,C3,D5	DMSO_1_10000
IMR32_AZD6244_RO512_AEW541	B5	AZD6244_360nM	D1,C3,D5	DMSO_1_10000
IMR32_AZD6244_RO512_AEW541	C2	RO5126766_360nM+AEW541_71nM	D1,C3,D5	DMSO_1_10000
IMR32_AZD6244_RO512_AEW541	C6	RO5126766_360nM+AEW541_71nM	D1,C3,D5	DMSO_1_10000
IMR32_AZD6244_RO512_AEW541	D4	RO5126766_360nM+AEW541_71nM	D1,C3,D5	DMSO_1_10000
IMR32_AZD6244_RO512_AEW541	C1	AEW541_71nM	D1,C3,D5	DMSO_1_10000
IMR32_AZD6244_RO512_AEW541	C5	AEW541_71nM	D1,C3,D5	DMSO_1_10000
IMR32_AZD6244_RO512_AEW541	D3	AEW541_71nM	D1,C3,D5	DMSO_1_10000
IMR32_AZD6244_RO512_AEW541	D1	DMSO_1_10000	D1,C3,D5	DMSO_1_10000
IMR32_AZD6244_RO512_AEW541	C3	DMSO_1_10000	D1,C3,D5	DMSO_1_10000
IMR32_AZD6244_RO512_AEW541	D5	DMSO_1_10000	D1,C3,D5	DMSO_1_10000
IMR32_AZD6244_RO512_AEW541	B2	AZD6244_360nM+AEW541_71nM	D1,C3,D5	DMSO_1_10000
IMR32_AZD6244_RO512_AEW541	B6	AZD6244_360nM+AEW541_71nM	D1,C3,D5	DMSO_1_10000
KELLY_AZD6244_RO512_AEW541	A1	RO5126766_360nM	D1,C3,D5	DMSO_1_10000
KELLY_AZD6244_RO512_AEW541	A5	RO5126766_360nM	D1,C3,D5	DMSO_1_10000
KELLY_AZD6244_RO512_AEW541	B3	RO5126766_360nM	D1,C3,D5	DMSO_1_10000
KELLY_AZD6244_RO512_AEW541	A2	RO5126766_360nM+AZD6244_360nM	D1,C3,D5	DMSO_1_10000
KELLY_AZD6244_RO512_AEW541	A6	RO5126766_360nM+AZD6244_360nM	D1,C3,D5	DMSO_1_10000
KELLY_AZD6244_RO512_AEW541	B4	RO5126766_360nM+AZD6244_360nM+AEW541_71nM	D1,C3,D5	DMSO_1_10000
KELLY_AZD6244_RO512_AEW541	D2	RO5126766_360nM+AZD6244_360nM+AEW541_71nM	D1,C3,D5	DMSO_1_10000
KELLY_AZD6244_RO512_AEW541	C4	RO5126766_360nM+AZD6244_360nM+AEW541_71nM	D1,C3,D5	DMSO_1_10000
KELLY_AZD6244_RO512_AEW541	D6	RO5126766_360nM+AZD6244_360nM+AEW541_71nM	D1,C3,D5	DMSO_1_10000
KELLY_AZD6244_RO512_AEW541	A3	AZD6244_360nM	D1,C3,D5	DMSO_1_10000
KELLY_AZD6244_RO512_AEW541	A4	AZD6244_360nM	D1,C3,D5	DMSO_1_10000
KELLY_AZD6244_RO512_AEW541	B1	AZD6244_360nM	D1,C3,D5	DMSO_1_10000
KELLY_AZD6244_RO512_AEW541	B5	AZD6244_360nM	D1,C3,D5	DMSO_1_10000
KELLY_AZD6244_RO512_AEW541	C2	RO5126766_360nM+AEW541_71nM	D1,C3,D5	DMSO_1_10000
KELLY_AZD6244_RO512_AEW541	C6	RO5126766_360nM+AEW541_71nM	D1,C3,D5	DMSO_1_10000
KELLY_AZD6244_RO512_AEW541	D4	RO5126766_360nM+AEW541_71nM	D1,C3,D5	DMSO_1_10000
KELLY_AZD6244_RO512_AEW541	C1	AEW541_71nM	D1,C3,D5	DMSO_1_10000
KELLY_AZD6244_RO512_AEW541	C5	AEW541_71nM	D1,C3,D5	DMSO_1_10000
KELLY_AZD6244_RO512_AEW541	D3	AEW541_71nM	D1,C3,D5	DMSO_1_10000
KELLY_AZD6244_RO512_AEW541	D1	DMSO_1_10000	D1,C3,D5	DMSO_1_10000
KELLY_AZD6244_RO512_AEW541	C3	DMSO_1_10000	D1,C3,D5	DMSO_1_10000
KELLY_AZD6244_RO512_AEW541	D5	DMSO_1_10000	D1,C3,D5	DMSO_1_10000
KELLY_AZD6244_RO512_AEW541	B2	AZD6244_360nM+AEW541_71nM	D1,C3,D5	DMSO_1_10000
KELLY_AZD6244_RO512_AEW541	B6	AZD6244_360nM+AEW541_71nM	D1,C3,D5	DMSO_1_10000
N206_AZD6244_RO512_AEW541	A1	RO5126766_360nM	D1,C3,D5	DMSO_1_10000
N206_AZD6244_RO512_AEW541	A5	RO5126766_360nM	D1,C3,D5	DMSO_1_10000
N206_AZD6244_RO512_AEW541	B3	RO5126766_360nM	D1,C3,D5	DMSO_1_10000
N206_AZD6244_RO512_AEW541	A2	RO5126766_360nM+AZD6244_360nM	D1,C3,D5	DMSO_1_10000
N206_AZD6244_RO512_AEW541	A6	RO5126766_360nM+AZD6244_360nM	D1,C3,D5	DMSO_1_10000
N206_AZD6244_RO512_AEW541	B4	RO5126766_360nM+AZD6244_360nM+AEW541_71nM	D1,C3,D5	DMSO_1_10000
N206_AZD6244_RO512_AEW541	D2	RO5126766_360nM+AZD6244_360nM+AEW541_71nM	D1,C3,D5	DMSO_1_10000
N206_AZD6244_RO512_AEW541	C4	RO5126766_360nM+AZD6244_360nM+AEW541_71nM	D1,C3,D5	DMSO_1_10000
N206_AZD6244_RO512_AEW541	D6	RO5126766_360nM+AZD6244_360nM+AEW541_71nM	D1,C3,D5	DMSO_1_10000
N206_AZD6244_RO512_AEW541	A3	AZD6244_360nM	D1,C3,D5	DMSO_1_10000
N206_AZD6244_RO512_AEW541	A4	AZD6244_360nM	D1,C3,D5	DMSO_1_10000
N206_AZD6244_RO512_AEW541	B1	AZD6244_360nM	D1,C3,D5	DMSO_1_10000
N206_AZD6244_RO512_AEW541	B5	AZD6244_360nM	D1,C3,D5	DMSO_1_10000
N206_AZD6244_RO512_AEW541	C2	RO5126766_360nM+AEW541_71nM	D1,C3,D5	DMSO_1_10000
N206_AZD6244_RO512_AEW541	C6	RO5126766_360nM+AEW541_71nM	D1,C3,D5	DMSO_1_10000
N206_AZD6244_RO512_AEW541	D4	RO5126766_360nM+AEW541_71nM	D1,C3,D5	DMSO_1_10000
N206_AZD6244_RO512_AEW541	C1	AEW541_71nM	D1,C3,D5	DMSO_1_10000
N206_AZD6244_RO512_AEW541	C5	AEW541_71nM	D1,C3,D5	DMSO_1_10000
N206_AZD6244_RO512_AEW541	D3	AEW541_71nM	D1,C3,D5	DMSO_1_10000
N206_AZD6244_RO512_AEW541	D1	DMSO_1_10000	D1,C3,D5	DMSO_1_10000
N206_AZD6244_RO512_AEW541	C3	DMSO_1_10000	D1,C3,D5	DMSO_1_10000
N206_AZD6244_RO512_AEW541	D5	DMSO_1_10000	D1,C3,D5	DMSO_1_10000
N206_AZD6244_RO512_AEW541	B2	AZD6244_360nM+AEW541_71nM	D1,C3,D5	DMSO_1_10000
N206_AZD6244_RO512_AEW541	B6	AZD6244_360nM+AEW541_71nM	D1,C3,D5	DMSO_1_10000
IMR32_AEW_RO_AZD_rep2	A1	RO5126766_500nM	D1,C3,D5	DMSO_1_10000
IMR32_AEW_RO_AZD_rep2	A5	RO5126766_500nM+AZD6244_500nM	D1,C3,D5	DMSO_1_10000
IMR32_AEW_RO_AZD_rep2	B3	RO5126766_500nM	D1,C3,D5	DMSO_1_10000
IMR32_AEW_RO_AZD_rep2	A2	RO5126766_500nM+AZD6244_500nM	D1,C3,D5	DMSO_1_10000
IMR32_AEW_RO_AZD_rep2	A6	RO5126766_500nM+AZD6244_500nM	D1,C3,D5	DMSO_1_10000
IMR32_AEW_RO_AZD_rep2	B4	RO5126766_500nM+AZD6244_500nM	D1,C3,D5	DMSO_1_10000
IMR32_AEW_RO_AZD_rep2	D2	RO5126766_500nM+AZD6244_500nM+AEW541_300nM	D1,C3,D5	DMSO_1_10000
IMR32_AEW_RO_AZD_rep2	C4	RO5126766_500nM+AZD6244_500nM+AEW541_300nM	D1,C3,D5	DMSO_1_10000
IMR32_AEW_RO_AZD_rep2	D6	RO5126766_500nM+AZD6244_500nM+AEW541_300nM	D1,C3,D5	DMSO_1_10000
IMR32_AEW_RO_AZD_rep2	A3	AZD6244_500nM	D1,C3,D5	DMSO_1_10000
IMR32_AEW_RO_AZD_rep2	B1	AZD6244_500nM	D1,C3,D5	DMSO_1_10000
IMR32_AEW_RO_AZD_rep2	B5	AZD6244_500nM	D1,C3,D5	DMSO_1_10000
IMR32_AEW_RO_AZD_rep2	C2	RO5126766_500nM+AEW541_300nM	D1,C3,D5	DMSO_1_10000
IMR32_AEW_RO_AZD_rep2	C6	RO5126766_500nM+AEW541_300nM	D1,C3,D5	DMSO_1_10000
IMR32_AEW_RO_AZD_rep2	D4	RO5126766_500nM+AEW541_300nM	D1,C3,D5	DMSO_1_10000
IMR32_AEW_RO_AZD_rep2	C1	AEW541_300nM	D1,C3,D5	DMSO_1_10000
IMR32_AEW_RO_AZD_rep2	C5	AEW541_300nM	D1,C3,D5	DMSO_1_10000
IMR32_AEW_RO_AZD_rep2	D3	AEW541_300nM	D1,C3,D5	DMSO_1_10000
IMR32_AEW_RO_AZD_rep2	D1	DMSO_1_10000	D1,C3,D5	DMSO_1_10000
IMR32_AEW_RO_AZD_rep2	C3	DMSO_1_10000	D1,C3,D5	DMSO_1_10000
IMR32_AEW_RO_AZD_rep2	D5	DMSO_1_10000	D1,C3,D5	DMSO_1_10000
IMR32_AEW_RO_AZD_rep2	A4	AZD6244_500nM+AEW541_300nM	D1,C3,D5	DMSO_1_10000
IMR32_AEW_RO_AZD_rep2	B2	AZD6244_500nM+AEW541_300nM	D1,C3,D5	DMSO_1_10000
IMR32_AEW_RO_AZD_rep2	B6	AZD6244_500nM+AEW541_300nM	D1,C3,D5	DMSO_1_10000
KELLY_AEW_RO_AZD_rep2	A1	RO5126766_500nM	D1,C3,D5	DMSO_1_10000
KELLY_AEW_RO_AZD_rep2	A5	RO5126766_500nM	D1,C3,D5	DMSO_1_10000
KELLY_AEW_RO_AZD_rep2	B3	RO5126766_500nM	D1,C3,D5	DMSO_1_10000
KELLY_AEW_RO_AZD_rep2	A2	RO5126766_500nM+AZD6244_500nM	D1,C3,D5	DMSO_1_10000
KELLY_AEW_RO_AZD_rep2	A6	RO5126766_500nM+AZD6244_500nM	D1,C3,D5	DMSO_1_10000
KELLY_AEW_RO_AZD_rep2	B4	RO5126766_500nM+AZD6244_500nM	D1,C3,D5	DMSO_1_10000
KELLY_AEW_RO_AZD_rep2	D2	RO5126766_500nM+AZD6244_500nM+AEW541_300nM	D1,C3,D5	DMSO_1_10000
KELLY_AEW_RO_AZD_rep2	C4	RO5126766_500nM+AZD6244_500nM+AEW541_300nM	D1,C3,D5	DMSO_1_10000
KELLY_AEW_RO_AZD_rep2	D6	RO5126766_500nM+AZD6244_500nM+AEW541_300nM	D1,C3,D5	DMSO_1_10000
KELLY_AEW_RO_AZD_rep2	A3	AZD6244_500nM	D1,C3,D5	DMSO_1_10000
KELLY_AEW_RO_AZD_rep2	B1	AZD6244_500nM	D1,C3,D5	DMSO_1_10000
KELLY_AEW_RO_AZD_rep2	B5	AZD6244_500nM	D1,C3,D5	DMSO_1_10000
KELLY_AEW_RO_AZD_rep2	C2	RO5126766_500nM+AEW541_300nM	D1,C3,D5	DMSO_1_10000
KELLY_AEW_RO_AZD_rep2	C6	RO5126766_500nM+AEW541_300nM	D1,C3,D5	DMSO_1_10000
KELLY_AEW_RO_AZD_rep2	D4	RO5126766_500nM+AEW541_300nM	D1,C3,D5	DMSO_1_10000
KELLY_AEW_RO_AZD_rep2	C1	AEW541_300nM	D1,C3,D5	DMSO_1_10000
KELLY_AEW_RO_AZD_rep2	C5	AEW541_300nM	D1,C3,D5	DMSO_1_10000
KELLY_AEW_RO_AZD_rep2	D3	AEW541_300nM	D1,C3,D5	DMSO_1_10000
KELLY_AEW_RO_AZD_rep2	D1	DMSO_1_10000	D1,C3,D5	DMSO_1_10000
KELLY_AEW_RO_AZD_rep2	C3	DMSO_1_10000	D1,C3,D5	DMSO_1_10000
KELLY_AEW_RO_AZD_rep2	D5	DMSO_1_10000	D1,C3,D5	DMSO_1_10000
KELLY_AEW_RO_AZD_rep2	A4	AZD6244_500nM+AEW541_300nM	D1,C3,D5	DMSO_1_10000
KELLY_AEW_RO_AZD_rep2	B2	AZD6244_500nM+AEW541_300nM	D1,C3,D5	DMSO_1_10000
KELLY_AEW_RO_AZD_rep2	B6	AZD6244_500nM+AEW541_300nM	D1,C3,D5	DMSO_1_10000
N206_AEW_RO_AZD_rep2	A1	RO5126766_500nM	D1,C3,D5	DMSO_1_10000
N206_AEW_RO_AZD_rep2	A5	RO5126766_500nM	D1,C3,D5	DMSO_1_10000
N206_AEW_RO_AZD_rep2	B3	RO5126766_500nM	D1,C3,D5	DMSO_1_10000
N206_AEW_RO_AZD_rep2	A2	RO5126766_500nM+AZD6244_500nM	D1,C3,D5	DMSO_1_10000
N206_AEW_RO_AZD_rep2	A6	RO5126766_500nM+AZD6244_500nM	D1,C3,D5	DMSO_1_10000
N206_AEW_RO_AZD_rep2	B4	RO5126766_500nM+AZD6244_500nM	D1,C3,D5	DMSO_1_10000
N206_AEW_RO_AZD_rep2	D2	RO5126766_500nM+AZD6244_500nM+AEW541_300nM	D1,C3,D5	DMSO_1_10000
N206_AEW_RO_AZD_rep2	C4	RO5126766_500nM+AZD6244_500nM+AEW541_300nM	D1,C3,D5	DMSO_1_10000
N206_AEW_RO_AZD_rep2	D6	RO5126766_500nM+AZD6244_500nM+AEW541_300nM	D1,C3,D5	DMSO_1_10000
N206_AEW_RO_AZD_rep2	A3	AZD6244_500nM	D1,C3,D5	DMSO_1_10000
N206_AEW_RO_AZD_rep2	B1	AZD6244_500nM	D1,C3,D5	DMSO_1_10000
N206_AEW_RO_AZD_rep2	B5	AZD6244_500nM	D1,C3,D5	DMSO_1_10000
N206_AEW_RO_AZD_rep2	C2	RO5126766_500nM+AEW541_300nM	D1,C3,D5	DMSO_1_10000
N206_AEW_RO_AZD_rep2	C6	RO5126766_500nM+AEW541_300nM	D1,C3,D5	DMSO_1_10000
N206_AEW_RO_AZD_rep2	D4	RO5126766_500nM+AEW541_300nM	D1,C3,D5	DMSO_1_10000
N206_AEW_RO_AZD_rep2	C1	AEW541_300nM	D1,C3,D5	DMSO_1_10000
N206_AEW_RO_AZD_rep2	C5	AEW541_300nM	D1,C3,D5	DMSO_1_10000
N206_AEW_RO_AZD_rep2	D3	AEW541_300nM	D1,C3,D5	DMSO_1_10000
N206_AEW_RO_AZD_rep2	D1	DMSO_1_10000	D1,C3,D5	DMSO_1_10000
N206_AEW_RO_AZD_rep2	C3	DMSO_1_10000	D1,C3,D5	DMSO_1_10000
N206_AEW_RO_AZD_rep2	D5	DMSO_1_10000	D1,C3,D5	DMSO_1_10000
N206_AEW_RO_AZD_rep2	A4	AZD6244_500nM+AEW541_300nM	D1,C3,D5	DMSO_1_10000
N206_AEW_RO_AZD_rep2	B2	AZD6244_500nM+AEW541_300nM	D1,C3,D5	DMSO_1_10000
N206_AEW_RO_AZD_rep2	B6	AZD6244_500nM+AEW541_300nM	D1,C3,D5	DMSO_1_10000
