# Supplementary material for: Neuroblastoma signalling models unveil combination therapies targeting feedback-mediated resistance
Source: PLoS Comput Biol. 2021 Nov 4;17(11):e1009515. doi: 10.1371/journal.pcbi.1009515 (PMC8604339; doi:10.1371/journal.pcbi.1009515)
Supplement: S2 File — (ZIP) [file pcbi.1009515.s023.zip › drug_sensitivity/N206_drug_sensitivity/annotation_AZD_synergies_N206_SHSY5Y_20200220.csv]

Analysis_Job	Well	Treatment	Reference	Ref_T
N206_AEW_AZD_rep2	A1	DMSO_1_1k	A1,A2,B1,B2	DMSO_1_1k
N206_AEW_AZD_rep2	A2	DMSO_1_1k	A1,A2,B1,B2	DMSO_1_1k
N206_AEW_AZD_rep2	A3	AEW451_100nM	A1,A2,B1,B2	DMSO_1_1k
N206_AEW_AZD_rep2	A4	AEW451_300nM	A1,A2,B1,B2	DMSO_1_1k
N206_AEW_AZD_rep2	A5	AEW451_1uM	A1,A2,B1,B2	DMSO_1_1k
N206_AEW_AZD_rep2	A6	AEW451_3uM	A1,A2,B1,B2	DMSO_1_1k
N206_AEW_AZD_rep2	A7	AEW451_10uM	A1,A2,B1,B2	DMSO_1_1k
N206_AEW_AZD_rep2	A8	DMSO_1_200	A8,B8,C8,D8,E8,F8	DMSO_1_200
N206_AEW_AZD_rep2	B1	DMSO_1_1k	A1,A2,B1,B2	DMSO_1_1k
N206_AEW_AZD_rep2	B2	DMSO_1_1k	A1,A2,B1,B2	DMSO_1_1k
N206_AEW_AZD_rep2	B3	AEW451_100nM	A1,A2,B1,B2	DMSO_1_1k
N206_AEW_AZD_rep2	B4	AEW451_300nM	A1,A2,B1,B2	DMSO_1_1k
N206_AEW_AZD_rep2	B5	AEW451_1uM	A1,A2,B1,B2	DMSO_1_1k
N206_AEW_AZD_rep2	B6	AEW451_3uM	A1,A2,B1,B2	DMSO_1_1k
N206_AEW_AZD_rep2	B7	AEW451_10uM	A1,A2,B1,B2	DMSO_1_1k
N206_AEW_AZD_rep2	B8	DMSO_1_200	A8,B8,C8,D8,E8,F8	DMSO_1_200
N206_AEW_AZD_rep2	C1	AZD6244_100nM	A1,A2,B1,B2	DMSO_1_1k
N206_AEW_AZD_rep2	C2	AZD6244_100nM	A1,A2,B1,B2	DMSO_1_1k
N206_AEW_AZD_rep2	C3	AEW451_100nM+AZD6244_100nM	A1,A2,B1,B2	DMSO_1_1k
N206_AEW_AZD_rep2	C4	AEW451_300nM+AZD6244_100nM	A1,A2,B1,B2	DMSO_1_1k
N206_AEW_AZD_rep2	C5	AEW451_1uM+AZD6244_100nM	A1,A2,B1,B2	DMSO_1_1k
N206_AEW_AZD_rep2	C6	AEW451_3uM+AZD6244_100nM	A1,A2,B1,B2	DMSO_1_1k
N206_AEW_AZD_rep2	C7	AEW451_10uM+AZD6244_100nM	A1,A2,B1,B2	DMSO_1_1k
N206_AEW_AZD_rep2	C8	DMSO_1_200	A8,B8,C8,D8,E8,F8	DMSO_1_200
N206_AEW_AZD_rep2	D1	AZD6244_1uM	A1,A2,B1,B2	DMSO_1_1k
N206_AEW_AZD_rep2	D2	AZD6244_1uM	A1,A2,B1,B2	DMSO_1_1k
N206_AEW_AZD_rep2	D3	AEW451_100nM+AZD6244_1uM	A1,A2,B1,B2	DMSO_1_1k
N206_AEW_AZD_rep2	D4	AEW451_300nM+AZD6244_1uM	A1,A2,B1,B2	DMSO_1_1k
N206_AEW_AZD_rep2	D5	AEW451_1uM+AZD6244_1uM	A1,A2,B1,B2	DMSO_1_1k
N206_AEW_AZD_rep2	D6	AEW451_3uM+AZD6244_1uM	A1,A2,B1,B2	DMSO_1_1k
N206_AEW_AZD_rep2	D7	AEW451_10uM+AZD6244_1uM	A1,A2,B1,B2	DMSO_1_1k
N206_AEW_AZD_rep2	D8	DMSO_1_200	A8,B8,C8,D8,E8,F8	DMSO_1_200
N206_AEW_AZD_rep2	E1	AZD6244_10uM	A1,A2,B1,B2	DMSO_1_1k
N206_AEW_AZD_rep2	E2	AZD6244_10uM	A1,A2,B1,B2	DMSO_1_1k
N206_AEW_AZD_rep2	E3	AEW451_100nM+AZD6244_10uM	A1,A2,B1,B2	DMSO_1_1k
N206_AEW_AZD_rep2	E4	AEW451_300nM+AZD6244_10uM	A1,A2,B1,B2	DMSO_1_1k
N206_AEW_AZD_rep2	E5	AEW451_1uM+AZD6244_10uM	A1,A2,B1,B2	DMSO_1_1k
N206_AEW_AZD_rep2	E6	AEW451_3uM+AZD6244_10uM	A1,A2,B1,B2	DMSO_1_1k
N206_AEW_AZD_rep2	E7	AEW451_10uM+AZD6244_10uM	A1,A2,B1,B2	DMSO_1_1k
N206_AEW_AZD_rep2	E8	DMSO_1_200	A8,B8,C8,D8,E8,F8	DMSO_1_200
N206_AEW_AZD_rep2	F1	AZD6244_30uM	A8,B8,C8,D8,E8,F8	DMSO_1_200
N206_AEW_AZD_rep2	F2	AZD6244_30uM	A8,B8,C8,D8,E8,F8	DMSO_1_200
N206_AEW_AZD_rep2	F3	AEW451_100nM+AZD6244_30uM	A8,B8,C8,D8,E8,F8	DMSO_1_200
N206_AEW_AZD_rep2	F4	AEW451_300nM+AZD6244_30uM	A8,B8,C8,D8,E8,F8	DMSO_1_200
N206_AEW_AZD_rep2	F5	AEW451_1uM+AZD6244_30uM	A8,B8,C8,D8,E8,F8	DMSO_1_200
N206_AEW_AZD_rep2	F6	AEW451_3uM+AZD6244_30uM	A8,B8,C8,D8,E8,F8	DMSO_1_200
N206_AEW_AZD_rep2	F7	AEW451_10uM+AZD6244_30uM	A8,B8,C8,D8,E8,F8	DMSO_1_200
N206_AEW_AZD_rep2	F8	DMSO_1_200	A8,B8,C8,D8,E8,F8	DMSO_1_200
N206_SCH_AZD_rep2	A1	DMSO_1_1k	A1,A2,B1,B2	DMSO_1_1k
N206_SCH_AZD_rep2	A2	DMSO_1_1k	A1,A2,B1,B2	DMSO_1_1k
N206_SCH_AZD_rep2	A3	SCH772984_10nM	A1,A2,B1,B2	DMSO_1_1k
N206_SCH_AZD_rep2	A4	SCH772984_100nM	A1,A2,B1,B2	DMSO_1_1k
N206_SCH_AZD_rep2	A5	SCH772984_1uM	A1,A2,B1,B2	DMSO_1_1k
N206_SCH_AZD_rep2	A6	SCH772984_3uM	A1,A2,B1,B2	DMSO_1_1k
N206_SCH_AZD_rep2	A7	SCH772984_10uM	A1,A2,B1,B2	DMSO_1_1k
N206_SCH_AZD_rep2	A8	DMSO_1_200	A8,B8,C8,D8,E8,F8	DMSO_1_200
N206_SCH_AZD_rep2	B1	DMSO_1_1k	A1,A2,B1,B2	DMSO_1_1k
N206_SCH_AZD_rep2	B2	DMSO_1_1k	A1,A2,B1,B2	DMSO_1_1k
N206_SCH_AZD_rep2	B3	SCH772984_10nM	A1,A2,B1,B2	DMSO_1_1k
N206_SCH_AZD_rep2	B4	SCH772984_100nM	A1,A2,B1,B2	DMSO_1_1k
N206_SCH_AZD_rep2	B5	SCH772984_1uM	A1,A2,B1,B2	DMSO_1_1k
N206_SCH_AZD_rep2	B6	SCH772984_3uM	A1,A2,B1,B2	DMSO_1_1k
N206_SCH_AZD_rep2	B7	SCH772984_10uM	A1,A2,B1,B2	DMSO_1_1k
N206_SCH_AZD_rep2	B8	DMSO_1_200	A8,B8,C8,D8,E8,F8	DMSO_1_200
N206_SCH_AZD_rep2	C1	AZD6244_100nM	A1,A2,B1,B2	DMSO_1_1k
N206_SCH_AZD_rep2	C2	AZD6244_100nM	A1,A2,B1,B2	DMSO_1_1k
N206_SCH_AZD_rep2	C3	SCH772984_10nM+AZD6244_100nM	A1,A2,B1,B2	DMSO_1_1k
N206_SCH_AZD_rep2	C4	SCH772984_100nM+AZD6244_100nM	A1,A2,B1,B2	DMSO_1_1k
N206_SCH_AZD_rep2	C5	SCH772984_1uM+AZD6244_100nM	A1,A2,B1,B2	DMSO_1_1k
N206_SCH_AZD_rep2	C6	SCH772984_3uM+AZD6244_100nM	A1,A2,B1,B2	DMSO_1_1k
N206_SCH_AZD_rep2	C7	SCH772984_10uM+AZD6244_100nM	A1,A2,B1,B2	DMSO_1_1k
N206_SCH_AZD_rep2	C8	DMSO_1_200	A8,B8,C8,D8,E8,F8	DMSO_1_200
N206_SCH_AZD_rep2	D1	AZD6244_1uM	A1,A2,B1,B2	DMSO_1_1k
N206_SCH_AZD_rep2	D2	AZD6244_1uM	A1,A2,B1,B2	DMSO_1_1k
N206_SCH_AZD_rep2	D3	SCH772984_10nM+AZD6244_1uM	A1,A2,B1,B2	DMSO_1_1k
N206_SCH_AZD_rep2	D4	SCH772984_100nM+AZD6244_1uM	A1,A2,B1,B2	DMSO_1_1k
N206_SCH_AZD_rep2	D5	SCH772984_1uM+AZD6244_1uM	A1,A2,B1,B2	DMSO_1_1k
N206_SCH_AZD_rep2	D6	SCH772984_3uM+AZD6244_1uM	A1,A2,B1,B2	DMSO_1_1k
N206_SCH_AZD_rep2	D7	SCH772984_10uM+AZD6244_1uM	A1,A2,B1,B2	DMSO_1_1k
N206_SCH_AZD_rep2	D8	DMSO_1_200	A8,B8,C8,D8,E8,F8	DMSO_1_200
N206_SCH_AZD_rep2	E1	AZD6244_10uM	A1,A2,B1,B2	DMSO_1_1k
N206_SCH_AZD_rep2	E2	AZD6244_10uM	A1,A2,B1,B2	DMSO_1_1k
N206_SCH_AZD_rep2	E3	SCH772984_10nM+AZD6244_10uM	A1,A2,B1,B2	DMSO_1_1k
N206_SCH_AZD_rep2	E4	SCH772984_100nM+AZD6244_10uM	A1,A2,B1,B2	DMSO_1_1k
N206_SCH_AZD_rep2	E5	SCH772984_1uM+AZD6244_10uM	A1,A2,B1,B2	DMSO_1_1k
N206_SCH_AZD_rep2	E6	SCH772984_3uM+AZD6244_10uM	A1,A2,B1,B2	DMSO_1_1k
N206_SCH_AZD_rep2	E7	SCH772984_10uM+AZD6244_10uM	A1,A2,B1,B2	DMSO_1_1k
N206_SCH_AZD_rep2	E8	DMSO_1_200	A8,B8,C8,D8,E8,F8	DMSO_1_200
N206_SCH_AZD_rep2	F1	AZD6244_30uM	A8,B8,C8,D8,E8,F8	DMSO_1_200
N206_SCH_AZD_rep2	F2	AZD6244_30uM	A8,B8,C8,D8,E8,F8	DMSO_1_200
N206_SCH_AZD_rep2	F3	SCH772984_10nM+AZD6244_30uM	A8,B8,C8,D8,E8,F8	DMSO_1_200
N206_SCH_AZD_rep2	F4	SCH772984_100nM+AZD6244_30uM	A8,B8,C8,D8,E8,F8	DMSO_1_200
N206_SCH_AZD_rep2	F5	SCH772984_1uM+AZD6244_30uM	A8,B8,C8,D8,E8,F8	DMSO_1_200
N206_SCH_AZD_rep2	F6	SCH772984_3uM+AZD6244_30uM	A8,B8,C8,D8,E8,F8	DMSO_1_200
N206_SCH_AZD_rep2	F7	SCH772984_10uM+AZD6244_30uM	A8,B8,C8,D8,E8,F8	DMSO_1_200
N206_SCH_AZD_rep2	F8	DMSO_1_200	A8,B8,C8,D8,E8,F8	DMSO_1_200
N206_SCH_AZD_rep2_follow	A1	DMSO_1_1k	A1,A2,B1,B2	DMSO_1_1k
N206_SCH_AZD_rep2_follow	A2	DMSO_1_1k	A1,A2,B1,B2	DMSO_1_1k
N206_SCH_AZD_rep2_follow	A3	SCH772984_10nM	A1,A2,B1,B2	DMSO_1_1k
N206_SCH_AZD_rep2_follow	A4	SCH772984_100nM	A1,A2,B1,B2	DMSO_1_1k
N206_SCH_AZD_rep2_follow	A5	SCH772984_1uM	A1,A2,B1,B2	DMSO_1_1k
N206_SCH_AZD_rep2_follow	A6	SCH772984_3uM	A1,A2,B1,B2	DMSO_1_1k
N206_SCH_AZD_rep2_follow	A7	SCH772984_10uM	A1,A2,B1,B2	DMSO_1_1k
N206_SCH_AZD_rep2_follow	A8	DMSO_1_200	A8,B8,C8,D8,E8,F8	DMSO_1_200
N206_SCH_AZD_rep2_follow	B1	DMSO_1_1k	A1,A2,B1,B2	DMSO_1_1k
N206_SCH_AZD_rep2_follow	B2	DMSO_1_1k	A1,A2,B1,B2	DMSO_1_1k
N206_SCH_AZD_rep2_follow	B3	SCH772984_10nM	A1,A2,B1,B2	DMSO_1_1k
N206_SCH_AZD_rep2_follow	B4	SCH772984_100nM	A1,A2,B1,B2	DMSO_1_1k
N206_SCH_AZD_rep2_follow	B5	SCH772984_1uM	A1,A2,B1,B2	DMSO_1_1k
N206_SCH_AZD_rep2_follow	B6	SCH772984_3uM	A1,A2,B1,B2	DMSO_1_1k
N206_SCH_AZD_rep2_follow	B7	SCH772984_10uM	A1,A2,B1,B2	DMSO_1_1k
N206_SCH_AZD_rep2_follow	B8	DMSO_1_200	A8,B8,C8,D8,E8,F8	DMSO_1_200
N206_SCH_AZD_rep2_follow	C1	AZD6244_100nM	A1,A2,B1,B2	DMSO_1_1k
N206_SCH_AZD_rep2_follow	C2	AZD6244_100nM	A1,A2,B1,B2	DMSO_1_1k
N206_SCH_AZD_rep2_follow	C3	SCH772984_10nM+AZD6244_100nM	A1,A2,B1,B2	DMSO_1_1k
N206_SCH_AZD_rep2_follow	C4	SCH772984_100nM+AZD6244_100nM	A1,A2,B1,B2	DMSO_1_1k
N206_SCH_AZD_rep2_follow	C5	SCH772984_1uM+AZD6244_100nM	A1,A2,B1,B2	DMSO_1_1k
N206_SCH_AZD_rep2_follow	C6	SCH772984_3uM+AZD6244_100nM	A1,A2,B1,B2	DMSO_1_1k
N206_SCH_AZD_rep2_follow	C7	SCH772984_10uM+AZD6244_100nM	A1,A2,B1,B2	DMSO_1_1k
N206_SCH_AZD_rep2_follow	C8	DMSO_1_200	A8,B8,C8,D8,E8,F8	DMSO_1_200
N206_SCH_AZD_rep2_follow	D1	AZD6244_1uM	A1,A2,B1,B2	DMSO_1_1k
N206_SCH_AZD_rep2_follow	D2	AZD6244_1uM	A1,A2,B1,B2	DMSO_1_1k
N206_SCH_AZD_rep2_follow	D3	SCH772984_10nM+AZD6244_1uM	A1,A2,B1,B2	DMSO_1_1k
N206_SCH_AZD_rep2_follow	D4	SCH772984_100nM+AZD6244_1uM	A1,A2,B1,B2	DMSO_1_1k
N206_SCH_AZD_rep2_follow	D5	SCH772984_1uM+AZD6244_1uM	A1,A2,B1,B2	DMSO_1_1k
N206_SCH_AZD_rep2_follow	D6	SCH772984_3uM+AZD6244_1uM	A1,A2,B1,B2	DMSO_1_1k
N206_SCH_AZD_rep2_follow	D7	SCH772984_10uM+AZD6244_1uM	A1,A2,B1,B2	DMSO_1_1k
N206_SCH_AZD_rep2_follow	D8	DMSO_1_200	A8,B8,C8,D8,E8,F8	DMSO_1_200
N206_SCH_AZD_rep2_follow	E1	AZD6244_10uM	A1,A2,B1,B2	DMSO_1_1k
N206_SCH_AZD_rep2_follow	E2	AZD6244_10uM	A1,A2,B1,B2	DMSO_1_1k
N206_SCH_AZD_rep2_follow	E3	SCH772984_10nM+AZD6244_10uM	A1,A2,B1,B2	DMSO_1_1k
N206_SCH_AZD_rep2_follow	E4	SCH772984_100nM+AZD6244_10uM	A1,A2,B1,B2	DMSO_1_1k
N206_SCH_AZD_rep2_follow	E5	SCH772984_1uM+AZD6244_10uM	A1,A2,B1,B2	DMSO_1_1k
N206_SCH_AZD_rep2_follow	E6	SCH772984_3uM+AZD6244_10uM	A1,A2,B1,B2	DMSO_1_1k
N206_SCH_AZD_rep2_follow	E7	SCH772984_10uM+AZD6244_10uM	A1,A2,B1,B2	DMSO_1_1k
N206_SCH_AZD_rep2_follow	E8	DMSO_1_200	A8,B8,C8,D8,E8,F8	DMSO_1_200
N206_SCH_AZD_rep2_follow	F1	AZD6244_30uM	A8,B8,C8,D8,E8,F8	DMSO_1_200
N206_SCH_AZD_rep2_follow	F2	AZD6244_30uM	A8,B8,C8,D8,E8,F8	DMSO_1_200
N206_SCH_AZD_rep2_follow	F3	SCH772984_10nM+AZD6244_30uM	A8,B8,C8,D8,E8,F8	DMSO_1_200
N206_SCH_AZD_rep2_follow	F4	SCH772984_100nM+AZD6244_30uM	A8,B8,C8,D8,E8,F8	DMSO_1_200
N206_SCH_AZD_rep2_follow	F5	SCH772984_1uM+AZD6244_30uM	A8,B8,C8,D8,E8,F8	DMSO_1_200
N206_SCH_AZD_rep2_follow	F6	SCH772984_3uM+AZD6244_30uM	A8,B8,C8,D8,E8,F8	DMSO_1_200
N206_SCH_AZD_rep2_follow	F7	SCH772984_10uM+AZD6244_30uM	A8,B8,C8,D8,E8,F8	DMSO_1_200
N206_SCH_AZD_rep2_follow	F8	DMSO_1_200	A8,B8,C8,D8,E8,F8	DMSO_1_200
SHSY5Y_AEW_AZD_rep2	A1	DMSO_1_1k	A1,A2,B1,B2	DMSO_1_1k
SHSY5Y_AEW_AZD_rep2	A2	DMSO_1_1k	A1,A2,B1,B2	DMSO_1_1k
SHSY5Y_AEW_AZD_rep2	A3	AEW451_100nM	A1,A2,B1,B2	DMSO_1_1k
SHSY5Y_AEW_AZD_rep2	A4	AEW451_300nM	A1,A2,B1,B2	DMSO_1_1k
SHSY5Y_AEW_AZD_rep2	A5	AEW451_1uM	A1,A2,B1,B2	DMSO_1_1k
SHSY5Y_AEW_AZD_rep2	A6	AEW451_3uM	A1,A2,B1,B2	DMSO_1_1k
SHSY5Y_AEW_AZD_rep2	A7	AEW451_10uM	A1,A2,B1,B2	DMSO_1_1k
SHSY5Y_AEW_AZD_rep2	A8	DMSO_1_200	A8,B8,C8,D8,E8,F8	DMSO_1_200
SHSY5Y_AEW_AZD_rep2	B1	DMSO_1_1k	A1,A2,B1,B2	DMSO_1_1k
SHSY5Y_AEW_AZD_rep2	B2	DMSO_1_1k	A1,A2,B1,B2	DMSO_1_1k
SHSY5Y_AEW_AZD_rep2	B3	AEW451_100nM	A1,A2,B1,B2	DMSO_1_1k
SHSY5Y_AEW_AZD_rep2	B4	AEW451_300nM	A1,A2,B1,B2	DMSO_1_1k
SHSY5Y_AEW_AZD_rep2	B5	AEW451_1uM	A1,A2,B1,B2	DMSO_1_1k
SHSY5Y_AEW_AZD_rep2	B6	AEW451_3uM	A1,A2,B1,B2	DMSO_1_1k
SHSY5Y_AEW_AZD_rep2	B7	AEW451_10uM	A1,A2,B1,B2	DMSO_1_1k
SHSY5Y_AEW_AZD_rep2	B8	DMSO_1_200	A8,B8,C8,D8,E8,F8	DMSO_1_200
SHSY5Y_AEW_AZD_rep2	C1	AZD6244_100nM	A1,A2,B1,B2	DMSO_1_1k
SHSY5Y_AEW_AZD_rep2	C2	AZD6244_100nM	A1,A2,B1,B2	DMSO_1_1k
SHSY5Y_AEW_AZD_rep2	C3	AEW451_100nM+AZD6244_100nM	A1,A2,B1,B2	DMSO_1_1k
SHSY5Y_AEW_AZD_rep2	C4	AEW451_300nM+AZD6244_100nM	A1,A2,B1,B2	DMSO_1_1k
SHSY5Y_AEW_AZD_rep2	C5	AEW451_1uM+AZD6244_100nM	A1,A2,B1,B2	DMSO_1_1k
SHSY5Y_AEW_AZD_rep2	C6	AEW451_3uM+AZD6244_100nM	A1,A2,B1,B2	DMSO_1_1k
SHSY5Y_AEW_AZD_rep2	C7	AEW451_10uM+AZD6244_100nM	A1,A2,B1,B2	DMSO_1_1k
SHSY5Y_AEW_AZD_rep2	C8	DMSO_1_200	A8,B8,C8,D8,E8,F8	DMSO_1_200
SHSY5Y_AEW_AZD_rep2	D1	AZD6244_1uM	A1,A2,B1,B2	DMSO_1_1k
SHSY5Y_AEW_AZD_rep2	D2	AZD6244_1uM	A1,A2,B1,B2	DMSO_1_1k
SHSY5Y_AEW_AZD_rep2	D3	AEW451_100nM+AZD6244_1uM	A1,A2,B1,B2	DMSO_1_1k
SHSY5Y_AEW_AZD_rep2	D4	AEW451_300nM+AZD6244_1uM	A1,A2,B1,B2	DMSO_1_1k
SHSY5Y_AEW_AZD_rep2	D5	AEW451_1uM+AZD6244_1uM	A1,A2,B1,B2	DMSO_1_1k
SHSY5Y_AEW_AZD_rep2	D6	AEW451_3uM+AZD6244_1uM	A1,A2,B1,B2	DMSO_1_1k
SHSY5Y_AEW_AZD_rep2	D7	AEW451_10uM+AZD6244_1uM	A1,A2,B1,B2	DMSO_1_1k
SHSY5Y_AEW_AZD_rep2	D8	DMSO_1_200	A8,B8,C8,D8,E8,F8	DMSO_1_200
SHSY5Y_AEW_AZD_rep2	E1	AZD6244_10uM	A1,A2,B1,B2	DMSO_1_1k
SHSY5Y_AEW_AZD_rep2	E2	AZD6244_10uM	A1,A2,B1,B2	DMSO_1_1k
SHSY5Y_AEW_AZD_rep2	E3	AEW451_100nM+AZD6244_10uM	A1,A2,B1,B2	DMSO_1_1k
SHSY5Y_AEW_AZD_rep2	E4	AEW451_300nM+AZD6244_10uM	A1,A2,B1,B2	DMSO_1_1k
SHSY5Y_AEW_AZD_rep2	E5	AEW451_1uM+AZD6244_10uM	A1,A2,B1,B2	DMSO_1_1k
SHSY5Y_AEW_AZD_rep2	E6	AEW451_3uM+AZD6244_10uM	A1,A2,B1,B2	DMSO_1_1k
SHSY5Y_AEW_AZD_rep2	E7	AEW451_10uM+AZD6244_10uM	A1,A2,B1,B2	DMSO_1_1k
SHSY5Y_AEW_AZD_rep2	E8	DMSO_1_200	A8,B8,C8,D8,E8,F8	DMSO_1_200
SHSY5Y_AEW_AZD_rep2	F1	AZD6244_30uM	A8,B8,C8,D8,E8,F8	DMSO_1_200
SHSY5Y_AEW_AZD_rep2	F2	AZD6244_30uM	A8,B8,C8,D8,E8,F8	DMSO_1_200
SHSY5Y_AEW_AZD_rep2	F3	AEW451_100nM+AZD6244_30uM	A8,B8,C8,D8,E8,F8	DMSO_1_200
SHSY5Y_AEW_AZD_rep2	F4	AEW451_300nM+AZD6244_30uM	A8,B8,C8,D8,E8,F8	DMSO_1_200
SHSY5Y_AEW_AZD_rep2	F5	AEW451_1uM+AZD6244_30uM	A8,B8,C8,D8,E8,F8	DMSO_1_200
SHSY5Y_AEW_AZD_rep2	F6	AEW451_3uM+AZD6244_30uM	A8,B8,C8,D8,E8,F8	DMSO_1_200
SHSY5Y_AEW_AZD_rep2	F7	AEW451_10uM+AZD6244_30uM	A8,B8,C8,D8,E8,F8	DMSO_1_200
SHSY5Y_AEW_AZD_rep2	F8	DMSO_1_200	A8,B8,C8,D8,E8,F8	DMSO_1_200
SHSY5Y_AEW_AZD_rep2_follow	A1	DMSO_1_1k	A1,A2,B1,B2	DMSO_1_1k
SHSY5Y_AEW_AZD_rep2_follow	A2	DMSO_1_1k	A1,A2,B1,B2	DMSO_1_1k
SHSY5Y_AEW_AZD_rep2_follow	A3	AEW451_100nM	A1,A2,B1,B2	DMSO_1_1k
SHSY5Y_AEW_AZD_rep2_follow	A4	AEW451_300nM	A1,A2,B1,B2	DMSO_1_1k
SHSY5Y_AEW_AZD_rep2_follow	A5	AEW451_1uM	A1,A2,B1,B2	DMSO_1_1k
SHSY5Y_AEW_AZD_rep2_follow	A6	AEW451_3uM	A1,A2,B1,B2	DMSO_1_1k
SHSY5Y_AEW_AZD_rep2_follow	A7	AEW451_10uM	A1,A2,B1,B2	DMSO_1_1k
SHSY5Y_AEW_AZD_rep2_follow	A8	DMSO_1_200	A8,B8,C8,D8,E8,F8	DMSO_1_200
SHSY5Y_AEW_AZD_rep2_follow	B1	DMSO_1_1k	A1,A2,B1,B2	DMSO_1_1k
SHSY5Y_AEW_AZD_rep2_follow	B2	DMSO_1_1k	A1,A2,B1,B2	DMSO_1_1k
SHSY5Y_AEW_AZD_rep2_follow	B3	AEW451_100nM	A1,A2,B1,B2	DMSO_1_1k
SHSY5Y_AEW_AZD_rep2_follow	B4	AEW451_300nM	A1,A2,B1,B2	DMSO_1_1k
SHSY5Y_AEW_AZD_rep2_follow	B5	AEW451_1uM	A1,A2,B1,B2	DMSO_1_1k
SHSY5Y_AEW_AZD_rep2_follow	B6	AEW451_3uM	A1,A2,B1,B2	DMSO_1_1k
SHSY5Y_AEW_AZD_rep2_follow	B7	AEW451_10uM	A1,A2,B1,B2	DMSO_1_1k
SHSY5Y_AEW_AZD_rep2_follow	B8	DMSO_1_200	A8,B8,C8,D8,E8,F8	DMSO_1_200
SHSY5Y_AEW_AZD_rep2_follow	C1	AZD6244_100nM	A1,A2,B1,B2	DMSO_1_1k
SHSY5Y_AEW_AZD_rep2_follow	C2	AZD6244_100nM	A1,A2,B1,B2	DMSO_1_1k
SHSY5Y_AEW_AZD_rep2_follow	C3	AEW451_100nM+AZD6244_100nM	A1,A2,B1,B2	DMSO_1_1k
SHSY5Y_AEW_AZD_rep2_follow	C4	AEW451_300nM+AZD6244_100nM	A1,A2,B1,B2	DMSO_1_1k
SHSY5Y_AEW_AZD_rep2_follow	C5	AEW451_1uM+AZD6244_100nM	A1,A2,B1,B2	DMSO_1_1k
SHSY5Y_AEW_AZD_rep2_follow	C6	AEW451_3uM+AZD6244_100nM	A1,A2,B1,B2	DMSO_1_1k
SHSY5Y_AEW_AZD_rep2_follow	C7	AEW451_10uM+AZD6244_100nM	A1,A2,B1,B2	DMSO_1_1k
SHSY5Y_AEW_AZD_rep2_follow	C8	DMSO_1_200	A8,B8,C8,D8,E8,F8	DMSO_1_200
SHSY5Y_AEW_AZD_rep2_follow	D1	AZD6244_1uM	A1,A2,B1,B2	DMSO_1_1k
SHSY5Y_AEW_AZD_rep2_follow	D2	AZD6244_1uM	A1,A2,B1,B2	DMSO_1_1k
SHSY5Y_AEW_AZD_rep2_follow	D3	AEW451_100nM+AZD6244_1uM	A1,A2,B1,B2	DMSO_1_1k
SHSY5Y_AEW_AZD_rep2_follow	D4	AEW451_300nM+AZD6244_1uM	A1,A2,B1,B2	DMSO_1_1k
SHSY5Y_AEW_AZD_rep2_follow	D5	AEW451_1uM+AZD6244_1uM	A1,A2,B1,B2	DMSO_1_1k
SHSY5Y_AEW_AZD_rep2_follow	D6	AEW451_3uM+AZD6244_1uM	A1,A2,B1,B2	DMSO_1_1k
SHSY5Y_AEW_AZD_rep2_follow	D7	AEW451_10uM+AZD6244_1uM	A1,A2,B1,B2	DMSO_1_1k
SHSY5Y_AEW_AZD_rep2_follow	D8	DMSO_1_200	A8,B8,C8,D8,E8,F8	DMSO_1_200
SHSY5Y_AEW_AZD_rep2_follow	E1	AZD6244_10uM	A1,A2,B1,B2	DMSO_1_1k
SHSY5Y_AEW_AZD_rep2_follow	E2	AZD6244_10uM	A1,A2,B1,B2	DMSO_1_1k
SHSY5Y_AEW_AZD_rep2_follow	E3	AEW451_100nM+AZD6244_10uM	A1,A2,B1,B2	DMSO_1_1k
SHSY5Y_AEW_AZD_rep2_follow	E4	AEW451_300nM+AZD6244_10uM	A1,A2,B1,B2	DMSO_1_1k
SHSY5Y_AEW_AZD_rep2_follow	E5	AEW451_1uM+AZD6244_10uM	A1,A2,B1,B2	DMSO_1_1k
SHSY5Y_AEW_AZD_rep2_follow	E6	AEW451_3uM+AZD6244_10uM	A1,A2,B1,B2	DMSO_1_1k
SHSY5Y_AEW_AZD_rep2_follow	E7	AEW451_10uM+AZD6244_10uM	A1,A2,B1,B2	DMSO_1_1k
SHSY5Y_AEW_AZD_rep2_follow	E8	DMSO_1_200	A8,B8,C8,D8,E8,F8	DMSO_1_200
SHSY5Y_AEW_AZD_rep2_follow	F1	AZD6244_30uM	A8,B8,C8,D8,E8,F8	DMSO_1_200
SHSY5Y_AEW_AZD_rep2_follow	F2	AZD6244_30uM	A8,B8,C8,D8,E8,F8	DMSO_1_200
SHSY5Y_AEW_AZD_rep2_follow	F3	AEW451_100nM+AZD6244_30uM	A8,B8,C8,D8,E8,F8	DMSO_1_200
SHSY5Y_AEW_AZD_rep2_follow	F4	AEW451_300nM+AZD6244_30uM	A8,B8,C8,D8,E8,F8	DMSO_1_200
SHSY5Y_AEW_AZD_rep2_follow	F5	AEW451_1uM+AZD6244_30uM	A8,B8,C8,D8,E8,F8	DMSO_1_200
SHSY5Y_AEW_AZD_rep2_follow	F6	AEW451_3uM+AZD6244_30uM	A8,B8,C8,D8,E8,F8	DMSO_1_200
SHSY5Y_AEW_AZD_rep2_follow	F7	AEW451_10uM+AZD6244_30uM	A8,B8,C8,D8,E8,F8	DMSO_1_200
SHSY5Y_AEW_AZD_rep2_follow	F8	DMSO_1_200	A8,B8,C8,D8,E8,F8	DMSO_1_200
SHSY5Y_SCH_AZD_rep2	A1	DMSO_1_1k	A1,A2,B1,B2	DMSO_1_1k
SHSY5Y_SCH_AZD_rep2	A2	DMSO_1_1k	A1,A2,B1,B2	DMSO_1_1k
SHSY5Y_SCH_AZD_rep2	A3	SCH772984_10nM	A1,A2,B1,B2	DMSO_1_1k
SHSY5Y_SCH_AZD_rep2	A4	SCH772984_100nM	A1,A2,B1,B2	DMSO_1_1k
SHSY5Y_SCH_AZD_rep2	A5	SCH772984_1uM	A1,A2,B1,B2	DMSO_1_1k
SHSY5Y_SCH_AZD_rep2	A6	SCH772984_3uM	A1,A2,B1,B2	DMSO_1_1k
SHSY5Y_SCH_AZD_rep2	A7	SCH772984_10uM	A1,A2,B1,B2	DMSO_1_1k
SHSY5Y_SCH_AZD_rep2	A8	DMSO_1_200	A8,B8,C8,D8,E8,F8	DMSO_1_200
SHSY5Y_SCH_AZD_rep2	B1	DMSO_1_1k	A1,A2,B1,B2	DMSO_1_1k
SHSY5Y_SCH_AZD_rep2	B2	DMSO_1_1k	A1,A2,B1,B2	DMSO_1_1k
SHSY5Y_SCH_AZD_rep2	B3	SCH772984_10nM	A1,A2,B1,B2	DMSO_1_1k
SHSY5Y_SCH_AZD_rep2	B4	SCH772984_100nM	A1,A2,B1,B2	DMSO_1_1k
SHSY5Y_SCH_AZD_rep2	B5	SCH772984_1uM	A1,A2,B1,B2	DMSO_1_1k
SHSY5Y_SCH_AZD_rep2	B6	SCH772984_3uM	A1,A2,B1,B2	DMSO_1_1k
SHSY5Y_SCH_AZD_rep2	B7	SCH772984_10uM	A1,A2,B1,B2	DMSO_1_1k
SHSY5Y_SCH_AZD_rep2	B8	DMSO_1_200	A8,B8,C8,D8,E8,F8	DMSO_1_200
SHSY5Y_SCH_AZD_rep2	C1	AZD6244_100nM	A1,A2,B1,B2	DMSO_1_1k
SHSY5Y_SCH_AZD_rep2	C2	AZD6244_100nM	A1,A2,B1,B2	DMSO_1_1k
SHSY5Y_SCH_AZD_rep2	C3	SCH772984_10nM+AZD6244_100nM	A1,A2,B1,B2	DMSO_1_1k
SHSY5Y_SCH_AZD_rep2	C4	SCH772984_100nM+AZD6244_100nM	A1,A2,B1,B2	DMSO_1_1k
SHSY5Y_SCH_AZD_rep2	C5	SCH772984_1uM+AZD6244_100nM	A1,A2,B1,B2	DMSO_1_1k
SHSY5Y_SCH_AZD_rep2	C6	SCH772984_3uM+AZD6244_100nM	A1,A2,B1,B2	DMSO_1_1k
SHSY5Y_SCH_AZD_rep2	C7	SCH772984_10uM+AZD6244_100nM	A1,A2,B1,B2	DMSO_1_1k
SHSY5Y_SCH_AZD_rep2	C8	DMSO_1_200	A8,B8,C8,D8,E8,F8	DMSO_1_200
SHSY5Y_SCH_AZD_rep2	D1	AZD6244_1uM	A1,A2,B1,B2	DMSO_1_1k
SHSY5Y_SCH_AZD_rep2	D2	AZD6244_1uM	A1,A2,B1,B2	DMSO_1_1k
SHSY5Y_SCH_AZD_rep2	D3	SCH772984_10nM+AZD6244_1uM	A1,A2,B1,B2	DMSO_1_1k
SHSY5Y_SCH_AZD_rep2	D4	SCH772984_100nM+AZD6244_1uM	A1,A2,B1,B2	DMSO_1_1k
SHSY5Y_SCH_AZD_rep2	D5	SCH772984_1uM+AZD6244_1uM	A1,A2,B1,B2	DMSO_1_1k
SHSY5Y_SCH_AZD_rep2	D6	SCH772984_3uM+AZD6244_1uM	A1,A2,B1,B2	DMSO_1_1k
SHSY5Y_SCH_AZD_rep2	D7	SCH772984_10uM+AZD6244_1uM	A1,A2,B1,B2	DMSO_1_1k
SHSY5Y_SCH_AZD_rep2	D8	DMSO_1_200	A8,B8,C8,D8,E8,F8	DMSO_1_200
SHSY5Y_SCH_AZD_rep2	E1	AZD6244_10uM	A1,A2,B1,B2	DMSO_1_1k
SHSY5Y_SCH_AZD_rep2	E2	AZD6244_10uM	A1,A2,B1,B2	DMSO_1_1k
SHSY5Y_SCH_AZD_rep2	E3	SCH772984_10nM+AZD6244_10uM	A1,A2,B1,B2	DMSO_1_1k
SHSY5Y_SCH_AZD_rep2	E4	SCH772984_100nM+AZD6244_10uM	A1,A2,B1,B2	DMSO_1_1k
SHSY5Y_SCH_AZD_rep2	E5	SCH772984_1uM+AZD6244_10uM	A1,A2,B1,B2	DMSO_1_1k
SHSY5Y_SCH_AZD_rep2	E6	SCH772984_3uM+AZD6244_10uM	A1,A2,B1,B2	DMSO_1_1k
SHSY5Y_SCH_AZD_rep2	E7	SCH772984_10uM+AZD6244_10uM	A1,A2,B1,B2	DMSO_1_1k
SHSY5Y_SCH_AZD_rep2	E8	DMSO_1_200	A8,B8,C8,D8,E8,F8	DMSO_1_200
SHSY5Y_SCH_AZD_rep2	F1	AZD6244_30uM	A8,B8,C8,D8,E8,F8	DMSO_1_200
SHSY5Y_SCH_AZD_rep2	F2	AZD6244_30uM	A8,B8,C8,D8,E8,F8	DMSO_1_200
SHSY5Y_SCH_AZD_rep2	F3	SCH772984_10nM+AZD6244_30uM	A8,B8,C8,D8,E8,F8	DMSO_1_200
SHSY5Y_SCH_AZD_rep2	F4	SCH772984_100nM+AZD6244_30uM	A8,B8,C8,D8,E8,F8	DMSO_1_200
SHSY5Y_SCH_AZD_rep2	F5	SCH772984_1uM+AZD6244_30uM	A8,B8,C8,D8,E8,F8	DMSO_1_200
SHSY5Y_SCH_AZD_rep2	F6	SCH772984_3uM+AZD6244_30uM	A8,B8,C8,D8,E8,F8	DMSO_1_200
SHSY5Y_SCH_AZD_rep2	F7	SCH772984_10uM+AZD6244_30uM	A8,B8,C8,D8,E8,F8	DMSO_1_200
SHSY5Y_SCH_AZD_rep2	F8	DMSO_1_200	A8,B8,C8,D8,E8,F8	DMSO_1_200
SHSY5Y_SCH_AZD_rep2_follow	A1	DMSO_1_1k	A1,A2,B1,B2	DMSO_1_1k
SHSY5Y_SCH_AZD_rep2_follow	A2	DMSO_1_1k	A1,A2,B1,B2	DMSO_1_1k
SHSY5Y_SCH_AZD_rep2_follow	A3	SCH772984_10nM	A1,A2,B1,B2	DMSO_1_1k
SHSY5Y_SCH_AZD_rep2_follow	A4	SCH772984_100nM	A1,A2,B1,B2	DMSO_1_1k
SHSY5Y_SCH_AZD_rep2_follow	A5	SCH772984_1uM	A1,A2,B1,B2	DMSO_1_1k
SHSY5Y_SCH_AZD_rep2_follow	A6	SCH772984_3uM	A1,A2,B1,B2	DMSO_1_1k
SHSY5Y_SCH_AZD_rep2_follow	A7	SCH772984_10uM	A1,A2,B1,B2	DMSO_1_1k
SHSY5Y_SCH_AZD_rep2_follow	A8	DMSO_1_200	A8,B8,C8,D8,E8,F8	DMSO_1_200
SHSY5Y_SCH_AZD_rep2_follow	B1	DMSO_1_1k	A1,A2,B1,B2	DMSO_1_1k
SHSY5Y_SCH_AZD_rep2_follow	B2	DMSO_1_1k	A1,A2,B1,B2	DMSO_1_1k
SHSY5Y_SCH_AZD_rep2_follow	B3	SCH772984_10nM	A1,A2,B1,B2	DMSO_1_1k
SHSY5Y_SCH_AZD_rep2_follow	B4	SCH772984_100nM	A1,A2,B1,B2	DMSO_1_1k
SHSY5Y_SCH_AZD_rep2_follow	B5	SCH772984_1uM	A1,A2,B1,B2	DMSO_1_1k
SHSY5Y_SCH_AZD_rep2_follow	B6	SCH772984_3uM	A1,A2,B1,B2	DMSO_1_1k
SHSY5Y_SCH_AZD_rep2_follow	B7	SCH772984_10uM	A1,A2,B1,B2	DMSO_1_1k
SHSY5Y_SCH_AZD_rep2_follow	B8	DMSO_1_200	A8,B8,C8,D8,E8,F8	DMSO_1_200
SHSY5Y_SCH_AZD_rep2_follow	C1	AZD6244_100nM	A1,A2,B1,B2	DMSO_1_1k
SHSY5Y_SCH_AZD_rep2_follow	C2	AZD6244_100nM	A1,A2,B1,B2	DMSO_1_1k
SHSY5Y_SCH_AZD_rep2_follow	C3	SCH772984_10nM+AZD6244_100nM	A1,A2,B1,B2	DMSO_1_1k
SHSY5Y_SCH_AZD_rep2_follow	C4	SCH772984_100nM+AZD6244_100nM	A1,A2,B1,B2	DMSO_1_1k
SHSY5Y_SCH_AZD_rep2_follow	C5	SCH772984_1uM+AZD6244_100nM	A1,A2,B1,B2	DMSO_1_1k
SHSY5Y_SCH_AZD_rep2_follow	C6	SCH772984_3uM+AZD6244_100nM	A1,A2,B1,B2	DMSO_1_1k
SHSY5Y_SCH_AZD_rep2_follow	C7	SCH772984_10uM+AZD6244_100nM	A1,A2,B1,B2	DMSO_1_1k
SHSY5Y_SCH_AZD_rep2_follow	C8	DMSO_1_200	A8,B8,C8,D8,E8,F8	DMSO_1_200
SHSY5Y_SCH_AZD_rep2_follow	D1	AZD6244_1uM	A1,A2,B1,B2	DMSO_1_1k
SHSY5Y_SCH_AZD_rep2_follow	D2	AZD6244_1uM	A1,A2,B1,B2	DMSO_1_1k
SHSY5Y_SCH_AZD_rep2_follow	D3	SCH772984_10nM+AZD6244_1uM	A1,A2,B1,B2	DMSO_1_1k
SHSY5Y_SCH_AZD_rep2_follow	D4	SCH772984_100nM+AZD6244_1uM	A1,A2,B1,B2	DMSO_1_1k
SHSY5Y_SCH_AZD_rep2_follow	D5	SCH772984_1uM+AZD6244_1uM	A1,A2,B1,B2	DMSO_1_1k
SHSY5Y_SCH_AZD_rep2_follow	D6	SCH772984_3uM+AZD6244_1uM	A1,A2,B1,B2	DMSO_1_1k
SHSY5Y_SCH_AZD_rep2_follow	D7	SCH772984_10uM+AZD6244_1uM	A1,A2,B1,B2	DMSO_1_1k
SHSY5Y_SCH_AZD_rep2_follow	D8	DMSO_1_200	A8,B8,C8,D8,E8,F8	DMSO_1_200
SHSY5Y_SCH_AZD_rep2_follow	E1	AZD6244_10uM	A1,A2,B1,B2	DMSO_1_1k
SHSY5Y_SCH_AZD_rep2_follow	E2	AZD6244_10uM	A1,A2,B1,B2	DMSO_1_1k
SHSY5Y_SCH_AZD_rep2_follow	E3	SCH772984_10nM+AZD6244_10uM	A1,A2,B1,B2	DMSO_1_1k
SHSY5Y_SCH_AZD_rep2_follow	E4	SCH772984_100nM+AZD6244_10uM	A1,A2,B1,B2	DMSO_1_1k
SHSY5Y_SCH_AZD_rep2_follow	E5	SCH772984_1uM+AZD6244_10uM	A1,A2,B1,B2	DMSO_1_1k
SHSY5Y_SCH_AZD_rep2_follow	E6	SCH772984_3uM+AZD6244_10uM	A1,A2,B1,B2	DMSO_1_1k
SHSY5Y_SCH_AZD_rep2_follow	E7	SCH772984_10uM+AZD6244_10uM	A1,A2,B1,B2	DMSO_1_1k
SHSY5Y_SCH_AZD_rep2_follow	E8	DMSO_1_200	A8,B8,C8,D8,E8,F8	DMSO_1_200
SHSY5Y_SCH_AZD_rep2_follow	F1	AZD6244_30uM	A8,B8,C8,D8,E8,F8	DMSO_1_200
SHSY5Y_SCH_AZD_rep2_follow	F2	AZD6244_30uM	A8,B8,C8,D8,E8,F8	DMSO_1_200
SHSY5Y_SCH_AZD_rep2_follow	F3	SCH772984_10nM+AZD6244_30uM	A8,B8,C8,D8,E8,F8	DMSO_1_200
SHSY5Y_SCH_AZD_rep2_follow	F4	SCH772984_100nM+AZD6244_30uM	A8,B8,C8,D8,E8,F8	DMSO_1_200
SHSY5Y_SCH_AZD_rep2_follow	F5	SCH772984_1uM+AZD6244_30uM	A8,B8,C8,D8,E8,F8	DMSO_1_200
SHSY5Y_SCH_AZD_rep2_follow	F6	SCH772984_3uM+AZD6244_30uM	A8,B8,C8,D8,E8,F8	DMSO_1_200
SHSY5Y_SCH_AZD_rep2_follow	F7	SCH772984_10uM+AZD6244_30uM	A8,B8,C8,D8,E8,F8	DMSO_1_200
SHSY5Y_SCH_AZD_rep2_follow	F8	DMSO_1_200	A8,B8,C8,D8,E8,F8	DMSO_1_200
N206_AEW_AZD_rep3	A1	DMSO_1_1k	A1,A2,B1,B2	DMSO_1_1k
N206_AEW_AZD_rep3	A2	DMSO_1_1k	A1,A2,B1,B2	DMSO_1_1k
N206_AEW_AZD_rep3	A3	AEW451_10nM	A1,A2,B1,B2	DMSO_1_1k
N206_AEW_AZD_rep3	A4	AEW451_30nM	A1,A2,B1,B2	DMSO_1_1k
N206_AEW_AZD_rep3	A5	AEW451_100nM	A1,A2,B1,B2	DMSO_1_1k
N206_AEW_AZD_rep3	A6	AEW451_300nM	A1,A2,B1,B2	DMSO_1_1k
N206_AEW_AZD_rep3	A7	AEW451_10uM	A1,A2,B1,B2	DMSO_1_1k
N206_AEW_AZD_rep3	A8	DMSO_1_200	A8,B8,C8,D8,E8,F8	DMSO_1_200
N206_AEW_AZD_rep3	B1	DMSO_1_1k	A1,A2,B1,B2	DMSO_1_1k
N206_AEW_AZD_rep3	B2	DMSO_1_1k	A1,A2,B1,B2	DMSO_1_1k
N206_AEW_AZD_rep3	B3	AEW451_10nM	A1,A2,B1,B2	DMSO_1_1k
N206_AEW_AZD_rep3	B4	AEW451_30nM	A1,A2,B1,B2	DMSO_1_1k
N206_AEW_AZD_rep3	B5	AEW451_100nM	A1,A2,B1,B2	DMSO_1_1k
N206_AEW_AZD_rep3	B6	AEW451_300nM	A1,A2,B1,B2	DMSO_1_1k
N206_AEW_AZD_rep3	B7	AEW451_10uM	A1,A2,B1,B2	DMSO_1_1k
N206_AEW_AZD_rep3	B8	DMSO_1_200	A8,B8,C8,D8,E8,F8	DMSO_1_200
N206_AEW_AZD_rep3	C1	AZD6244_100nM	A1,A2,B1,B2	DMSO_1_1k
N206_AEW_AZD_rep3	C2	AZD6244_100nM	A1,A2,B1,B2	DMSO_1_1k
N206_AEW_AZD_rep3	C3	AEW451_10nM+AZD6244_100nM	A1,A2,B1,B2	DMSO_1_1k
N206_AEW_AZD_rep3	C4	AEW451_30nM+AZD6244_100nM	A1,A2,B1,B2	DMSO_1_1k
N206_AEW_AZD_rep3	C5	AEW451_100nM+AZD6244_100nM	A1,A2,B1,B2	DMSO_1_1k
N206_AEW_AZD_rep3	C6	AEW451_300nM+AZD6244_100nM	A1,A2,B1,B2	DMSO_1_1k
N206_AEW_AZD_rep3	C7	AEW451_10uM+AZD6244_100nM	A1,A2,B1,B2	DMSO_1_1k
N206_AEW_AZD_rep3	C8	DMSO_1_200	A8,B8,C8,D8,E8,F8	DMSO_1_200
N206_AEW_AZD_rep3	D1	AZD6244_1uM	A1,A2,B1,B2	DMSO_1_1k
N206_AEW_AZD_rep3	D2	AZD6244_1uM	A1,A2,B1,B2	DMSO_1_1k
N206_AEW_AZD_rep3	D3	AEW451_10nM+AZD6244_1uM	A1,A2,B1,B2	DMSO_1_1k
N206_AEW_AZD_rep3	D4	AEW451_30nM+AZD6244_1uM	A1,A2,B1,B2	DMSO_1_1k
N206_AEW_AZD_rep3	D5	AEW451_100nM+AZD6244_1uM	A1,A2,B1,B2	DMSO_1_1k
N206_AEW_AZD_rep3	D6	AEW451_300nM+AZD6244_1uM	A1,A2,B1,B2	DMSO_1_1k
N206_AEW_AZD_rep3	D7	AEW451_10uM+AZD6244_1uM	A1,A2,B1,B2	DMSO_1_1k
N206_AEW_AZD_rep3	D8	DMSO_1_200	A8,B8,C8,D8,E8,F8	DMSO_1_200
N206_AEW_AZD_rep3	E1	AZD6244_10uM	A1,A2,B1,B2	DMSO_1_1k
N206_AEW_AZD_rep3	E2	AZD6244_10uM	A1,A2,B1,B2	DMSO_1_1k
N206_AEW_AZD_rep3	E3	AEW451_10nM+AZD6244_10uM	A1,A2,B1,B2	DMSO_1_1k
N206_AEW_AZD_rep3	E4	AEW451_30nM+AZD6244_10uM	A1,A2,B1,B2	DMSO_1_1k
N206_AEW_AZD_rep3	E5	AEW451_100nM+AZD6244_10uM	A1,A2,B1,B2	DMSO_1_1k
N206_AEW_AZD_rep3	E6	AEW451_300nM+AZD6244_10uM	A1,A2,B1,B2	DMSO_1_1k
N206_AEW_AZD_rep3	E7	AEW451_10uM+AZD6244_10uM	A1,A2,B1,B2	DMSO_1_1k
N206_AEW_AZD_rep3	E8	DMSO_1_200	A8,B8,C8,D8,E8,F8	DMSO_1_200
N206_AEW_AZD_rep3	F1	AZD6244_30uM	A8,B8,C8,D8,E8,F8	DMSO_1_200
N206_AEW_AZD_rep3	F2	AZD6244_30uM	A8,B8,C8,D8,E8,F8	DMSO_1_200
N206_AEW_AZD_rep3	F3	AEW451_10nM+AZD6244_30uM	A8,B8,C8,D8,E8,F8	DMSO_1_200
N206_AEW_AZD_rep3	F4	AEW451_30nM+AZD6244_30uM	A8,B8,C8,D8,E8,F8	DMSO_1_200
N206_AEW_AZD_rep3	F5	AEW451_100nM+AZD6244_30uM	A8,B8,C8,D8,E8,F8	DMSO_1_200
N206_AEW_AZD_rep3	F6	AEW451_300nM+AZD6244_30uM	A8,B8,C8,D8,E8,F8	DMSO_1_200
N206_AEW_AZD_rep3	F7	AEW451_10uM+AZD6244_30uM	A8,B8,C8,D8,E8,F8	DMSO_1_200
N206_AEW_AZD_rep3	F8	DMSO_1_200	A8,B8,C8,D8,E8,F8	DMSO_1_200
N206_SCH_AZD_rep1	A1	DMSO_1_1k	A1,A2,B1,B2	DMSO_1_1k
N206_SCH_AZD_rep1	A2	DMSO_1_1k	A1,A2,B1,B2	DMSO_1_1k
N206_SCH_AZD_rep1	A3	SCH772984_10nM	A1,A2,B1,B2	DMSO_1_1k
N206_SCH_AZD_rep1	A4	SCH772984_100nM	A1,A2,B1,B2	DMSO_1_1k
N206_SCH_AZD_rep1	A5	SCH772984_1uM	A1,A2,B1,B2	DMSO_1_1k
N206_SCH_AZD_rep1	A6	SCH772984_3uM	A1,A2,B1,B2	DMSO_1_1k
N206_SCH_AZD_rep1	A7	SCH772984_10uM	A1,A2,B1,B2	DMSO_1_1k
N206_SCH_AZD_rep1	A8	DMSO_1_200	A8,B8,C8,D8,E8,F8	DMSO_1_200
N206_SCH_AZD_rep1	B1	DMSO_1_1k	A1,A2,B1,B2	DMSO_1_1k
N206_SCH_AZD_rep1	B2	DMSO_1_1k	A1,A2,B1,B2	DMSO_1_1k
N206_SCH_AZD_rep1	B3	SCH772984_10nM	A1,A2,B1,B2	DMSO_1_1k
N206_SCH_AZD_rep1	B4	SCH772984_100nM	A1,A2,B1,B2	DMSO_1_1k
N206_SCH_AZD_rep1	B5	SCH772984_1uM	A1,A2,B1,B2	DMSO_1_1k
N206_SCH_AZD_rep1	B6	SCH772984_3uM	A1,A2,B1,B2	DMSO_1_1k
N206_SCH_AZD_rep1	B7	SCH772984_10uM	A1,A2,B1,B2	DMSO_1_1k
N206_SCH_AZD_rep1	B8	DMSO_1_200	A8,B8,C8,D8,E8,F8	DMSO_1_200
N206_SCH_AZD_rep1	C1	AZD6244_100nM	A1,A2,B1,B2	DMSO_1_1k
N206_SCH_AZD_rep1	C2	AZD6244_100nM	A1,A2,B1,B2	DMSO_1_1k
N206_SCH_AZD_rep1	C3	SCH772984_10nM+AZD6244_100nM	A1,A2,B1,B2	DMSO_1_1k
N206_SCH_AZD_rep1	C4	SCH772984_100nM+AZD6244_100nM	A1,A2,B1,B2	DMSO_1_1k
N206_SCH_AZD_rep1	C5	SCH772984_1uM+AZD6244_100nM	A1,A2,B1,B2	DMSO_1_1k
N206_SCH_AZD_rep1	C6	SCH772984_3uM+AZD6244_100nM	A1,A2,B1,B2	DMSO_1_1k
N206_SCH_AZD_rep1	C7	SCH772984_10uM+AZD6244_100nM	A1,A2,B1,B2	DMSO_1_1k
N206_SCH_AZD_rep1	C8	DMSO_1_200	A8,B8,C8,D8,E8,F8	DMSO_1_200
N206_SCH_AZD_rep1	D1	AZD6244_1uM	A1,A2,B1,B2	DMSO_1_1k
N206_SCH_AZD_rep1	D2	AZD6244_1uM	A1,A2,B1,B2	DMSO_1_1k
N206_SCH_AZD_rep1	D3	SCH772984_10nM+AZD6244_1uM	A1,A2,B1,B2	DMSO_1_1k
N206_SCH_AZD_rep1	D4	SCH772984_100nM+AZD6244_1uM	A1,A2,B1,B2	DMSO_1_1k
N206_SCH_AZD_rep1	D5	SCH772984_1uM+AZD6244_1uM	A1,A2,B1,B2	DMSO_1_1k
N206_SCH_AZD_rep1	D6	SCH772984_3uM+AZD6244_1uM	A1,A2,B1,B2	DMSO_1_1k
N206_SCH_AZD_rep1	D7	SCH772984_10uM+AZD6244_1uM	A1,A2,B1,B2	DMSO_1_1k
N206_SCH_AZD_rep1	D8	DMSO_1_200	A8,B8,C8,D8,E8,F8	DMSO_1_200
N206_SCH_AZD_rep1	E1	AZD6244_10uM	A1,A2,B1,B2	DMSO_1_1k
N206_SCH_AZD_rep1	E2	AZD6244_10uM	A1,A2,B1,B2	DMSO_1_1k
N206_SCH_AZD_rep1	E3	SCH772984_10nM+AZD6244_10uM	A1,A2,B1,B2	DMSO_1_1k
N206_SCH_AZD_rep1	E4	SCH772984_100nM+AZD6244_10uM	A1,A2,B1,B2	DMSO_1_1k
N206_SCH_AZD_rep1	E5	SCH772984_1uM+AZD6244_10uM	A1,A2,B1,B2	DMSO_1_1k
N206_SCH_AZD_rep1	E6	SCH772984_3uM+AZD6244_10uM	A1,A2,B1,B2	DMSO_1_1k
N206_SCH_AZD_rep1	E7	SCH772984_10uM+AZD6244_10uM	A1,A2,B1,B2	DMSO_1_1k
N206_SCH_AZD_rep1	E8	DMSO_1_200	A8,B8,C8,D8,E8,F8	DMSO_1_200
N206_SCH_AZD_rep1	F1	AZD6244_30uM	A8,B8,C8,D8,E8,F8	DMSO_1_200
N206_SCH_AZD_rep1	F2	AZD6244_30uM	A8,B8,C8,D8,E8,F8	DMSO_1_200
N206_SCH_AZD_rep1	F3	SCH772984_10nM+AZD6244_30uM	A8,B8,C8,D8,E8,F8	DMSO_1_200
N206_SCH_AZD_rep1	F4	SCH772984_100nM+AZD6244_30uM	A8,B8,C8,D8,E8,F8	DMSO_1_200
N206_SCH_AZD_rep1	F5	SCH772984_1uM+AZD6244_30uM	A8,B8,C8,D8,E8,F8	DMSO_1_200
N206_SCH_AZD_rep1	F6	SCH772984_3uM+AZD6244_30uM	A8,B8,C8,D8,E8,F8	DMSO_1_200
N206_SCH_AZD_rep1	F7	SCH772984_10uM+AZD6244_30uM	A8,B8,C8,D8,E8,F8	DMSO_1_200
N206_SCH_AZD_rep1	F8	DMSO_1_200	A8,B8,C8,D8,E8,F8	DMSO_1_200
SHSY5Y_AEW_AZD_rep3	A1	DMSO_1_1k	A1,A2,B1,B2	DMSO_1_1k
SHSY5Y_AEW_AZD_rep3	A2	DMSO_1_1k	A1,A2,B1,B2	DMSO_1_1k
SHSY5Y_AEW_AZD_rep3	A3	AEW451_10nM	A1,A2,B1,B2	DMSO_1_1k
SHSY5Y_AEW_AZD_rep3	A4	AEW451_30nM	A1,A2,B1,B2	DMSO_1_1k
SHSY5Y_AEW_AZD_rep3	A5	AEW451_100nM	A1,A2,B1,B2	DMSO_1_1k
SHSY5Y_AEW_AZD_rep3	A6	AEW451_300nM	A1,A2,B1,B2	DMSO_1_1k
SHSY5Y_AEW_AZD_rep3	A7	AEW451_10uM	A1,A2,B1,B2	DMSO_1_1k
SHSY5Y_AEW_AZD_rep3	A8	DMSO_1_200	A8,B8,C8,D8,E8,F8	DMSO_1_200
SHSY5Y_AEW_AZD_rep3	B1	DMSO_1_1k	A1,A2,B1,B2	DMSO_1_1k
SHSY5Y_AEW_AZD_rep3	B2	DMSO_1_1k	A1,A2,B1,B2	DMSO_1_1k
SHSY5Y_AEW_AZD_rep3	B3	AEW451_10nM	A1,A2,B1,B2	DMSO_1_1k
SHSY5Y_AEW_AZD_rep3	B4	AEW451_30nM	A1,A2,B1,B2	DMSO_1_1k
SHSY5Y_AEW_AZD_rep3	B5	AEW451_100nM	A1,A2,B1,B2	DMSO_1_1k
SHSY5Y_AEW_AZD_rep3	B6	AEW451_300nM	A1,A2,B1,B2	DMSO_1_1k
SHSY5Y_AEW_AZD_rep3	B7	AEW451_10uM	A1,A2,B1,B2	DMSO_1_1k
SHSY5Y_AEW_AZD_rep3	B8	DMSO_1_200	A8,B8,C8,D8,E8,F8	DMSO_1_200
SHSY5Y_AEW_AZD_rep3	C1	AZD6244_100nM	A1,A2,B1,B2	DMSO_1_1k
SHSY5Y_AEW_AZD_rep3	C2	AZD6244_100nM	A1,A2,B1,B2	DMSO_1_1k
SHSY5Y_AEW_AZD_rep3	C3	AEW451_10nM+AZD6244_100nM	A1,A2,B1,B2	DMSO_1_1k
SHSY5Y_AEW_AZD_rep3	C4	AEW451_30nM+AZD6244_100nM	A1,A2,B1,B2	DMSO_1_1k
SHSY5Y_AEW_AZD_rep3	C5	AEW451_100nM+AZD6244_100nM	A1,A2,B1,B2	DMSO_1_1k
SHSY5Y_AEW_AZD_rep3	C6	AEW451_300nM+AZD6244_100nM	A1,A2,B1,B2	DMSO_1_1k
SHSY5Y_AEW_AZD_rep3	C7	AEW451_10uM+AZD6244_100nM	A1,A2,B1,B2	DMSO_1_1k
SHSY5Y_AEW_AZD_rep3	C8	DMSO_1_200	A8,B8,C8,D8,E8,F8	DMSO_1_200
SHSY5Y_AEW_AZD_rep3	D1	AZD6244_1uM	A1,A2,B1,B2	DMSO_1_1k
SHSY5Y_AEW_AZD_rep3	D2	AZD6244_1uM	A1,A2,B1,B2	DMSO_1_1k
SHSY5Y_AEW_AZD_rep3	D3	AEW451_10nM+AZD6244_1uM	A1,A2,B1,B2	DMSO_1_1k
SHSY5Y_AEW_AZD_rep3	D4	AEW451_30nM+AZD6244_1uM	A1,A2,B1,B2	DMSO_1_1k
SHSY5Y_AEW_AZD_rep3	D5	AEW451_100nM+AZD6244_1uM	A1,A2,B1,B2	DMSO_1_1k
SHSY5Y_AEW_AZD_rep3	D6	AEW451_300nM+AZD6244_1uM	A1,A2,B1,B2	DMSO_1_1k
SHSY5Y_AEW_AZD_rep3	D7	AEW451_10uM+AZD6244_1uM	A1,A2,B1,B2	DMSO_1_1k
SHSY5Y_AEW_AZD_rep3	D8	DMSO_1_200	A8,B8,C8,D8,E8,F8	DMSO_1_200
SHSY5Y_AEW_AZD_rep3	E1	AZD6244_10uM	A1,A2,B1,B2	DMSO_1_1k
SHSY5Y_AEW_AZD_rep3	E2	AZD6244_10uM	A1,A2,B1,B2	DMSO_1_1k
SHSY5Y_AEW_AZD_rep3	E3	AEW451_10nM+AZD6244_10uM	A1,A2,B1,B2	DMSO_1_1k
SHSY5Y_AEW_AZD_rep3	E4	AEW451_30nM+AZD6244_10uM	A1,A2,B1,B2	DMSO_1_1k
SHSY5Y_AEW_AZD_rep3	E5	AEW451_100nM+AZD6244_10uM	A1,A2,B1,B2	DMSO_1_1k
SHSY5Y_AEW_AZD_rep3	E6	AEW451_300nM+AZD6244_10uM	A1,A2,B1,B2	DMSO_1_1k
SHSY5Y_AEW_AZD_rep3	E7	AEW451_10uM+AZD6244_10uM	A1,A2,B1,B2	DMSO_1_1k
SHSY5Y_AEW_AZD_rep3	E8	DMSO_1_200	A8,B8,C8,D8,E8,F8	DMSO_1_200
SHSY5Y_AEW_AZD_rep3	F1	AZD6244_30uM	A8,B8,C8,D8,E8,F8	DMSO_1_200
SHSY5Y_AEW_AZD_rep3	F2	AZD6244_30uM	A8,B8,C8,D8,E8,F8	DMSO_1_200
SHSY5Y_AEW_AZD_rep3	F3	AEW451_10nM+AZD6244_30uM	A8,B8,C8,D8,E8,F8	DMSO_1_200
SHSY5Y_AEW_AZD_rep3	F4	AEW451_30nM+AZD6244_30uM	A8,B8,C8,D8,E8,F8	DMSO_1_200
SHSY5Y_AEW_AZD_rep3	F5	AEW451_100nM+AZD6244_30uM	A8,B8,C8,D8,E8,F8	DMSO_1_200
SHSY5Y_AEW_AZD_rep3	F6	AEW451_300nM+AZD6244_30uM	A8,B8,C8,D8,E8,F8	DMSO_1_200
SHSY5Y_AEW_AZD_rep3	F7	AEW451_10uM+AZD6244_30uM	A8,B8,C8,D8,E8,F8	DMSO_1_200
SHSY5Y_AEW_AZD_rep3	F8	DMSO_1_200	A8,B8,C8,D8,E8,F8	DMSO_1_200
SHSY5Y_SCH_AZD_rep1	A1	DMSO_1_1k	A1,A2,B1,B2	DMSO_1_1k
SHSY5Y_SCH_AZD_rep1	A2	DMSO_1_1k	A1,A2,B1,B2	DMSO_1_1k
SHSY5Y_SCH_AZD_rep1	A3	SCH772984_10nM	A1,A2,B1,B2	DMSO_1_1k
SHSY5Y_SCH_AZD_rep1	A4	SCH772984_100nM	A1,A2,B1,B2	DMSO_1_1k
SHSY5Y_SCH_AZD_rep1	A5	SCH772984_1uM	A1,A2,B1,B2	DMSO_1_1k
SHSY5Y_SCH_AZD_rep1	A6	SCH772984_3uM	A1,A2,B1,B2	DMSO_1_1k
SHSY5Y_SCH_AZD_rep1	A7	SCH772984_10uM	A1,A2,B1,B2	DMSO_1_1k
SHSY5Y_SCH_AZD_rep1	A8	DMSO_1_200	A8,B8,C8,D8,E8,F8	DMSO_1_200
SHSY5Y_SCH_AZD_rep1	B1	DMSO_1_1k	A1,A2,B1,B2	DMSO_1_1k
SHSY5Y_SCH_AZD_rep1	B2	DMSO_1_1k	A1,A2,B1,B2	DMSO_1_1k
SHSY5Y_SCH_AZD_rep1	B3	SCH772984_10nM	A1,A2,B1,B2	DMSO_1_1k
SHSY5Y_SCH_AZD_rep1	B4	SCH772984_100nM	A1,A2,B1,B2	DMSO_1_1k
SHSY5Y_SCH_AZD_rep1	B5	SCH772984_1uM	A1,A2,B1,B2	DMSO_1_1k
SHSY5Y_SCH_AZD_rep1	B6	SCH772984_3uM	A1,A2,B1,B2	DMSO_1_1k
SHSY5Y_SCH_AZD_rep1	B7	SCH772984_10uM	A1,A2,B1,B2	DMSO_1_1k
SHSY5Y_SCH_AZD_rep1	B8	DMSO_1_200	A8,B8,C8,D8,E8,F8	DMSO_1_200
SHSY5Y_SCH_AZD_rep1	C1	AZD6244_100nM	A1,A2,B1,B2	DMSO_1_1k
SHSY5Y_SCH_AZD_rep1	C2	AZD6244_100nM	A1,A2,B1,B2	DMSO_1_1k
SHSY5Y_SCH_AZD_rep1	C3	SCH772984_10nM+AZD6244_100nM	A1,A2,B1,B2	DMSO_1_1k
SHSY5Y_SCH_AZD_rep1	C4	SCH772984_100nM+AZD6244_100nM	A1,A2,B1,B2	DMSO_1_1k
SHSY5Y_SCH_AZD_rep1	C5	SCH772984_1uM+AZD6244_100nM	A1,A2,B1,B2	DMSO_1_1k
SHSY5Y_SCH_AZD_rep1	C6	SCH772984_3uM+AZD6244_100nM	A1,A2,B1,B2	DMSO_1_1k
SHSY5Y_SCH_AZD_rep1	C7	SCH772984_10uM+AZD6244_100nM	A1,A2,B1,B2	DMSO_1_1k
SHSY5Y_SCH_AZD_rep1	C8	DMSO_1_200	A8,B8,C8,D8,E8,F8	DMSO_1_200
SHSY5Y_SCH_AZD_rep1	D1	AZD6244_1uM	A1,A2,B1,B2	DMSO_1_1k
SHSY5Y_SCH_AZD_rep1	D2	AZD6244_1uM	A1,A2,B1,B2	DMSO_1_1k
SHSY5Y_SCH_AZD_rep1	D3	SCH772984_10nM+AZD6244_1uM	A1,A2,B1,B2	DMSO_1_1k
SHSY5Y_SCH_AZD_rep1	D4	SCH772984_100nM+AZD6244_1uM	A1,A2,B1,B2	DMSO_1_1k
SHSY5Y_SCH_AZD_rep1	D5	SCH772984_1uM+AZD6244_1uM	A1,A2,B1,B2	DMSO_1_1k
SHSY5Y_SCH_AZD_rep1	D6	SCH772984_3uM+AZD6244_1uM	A1,A2,B1,B2	DMSO_1_1k
SHSY5Y_SCH_AZD_rep1	D7	SCH772984_10uM+AZD6244_1uM	A1,A2,B1,B2	DMSO_1_1k
SHSY5Y_SCH_AZD_rep1	D8	DMSO_1_200	A8,B8,C8,D8,E8,F8	DMSO_1_200
SHSY5Y_SCH_AZD_rep1	E1	AZD6244_10uM	A1,A2,B1,B2	DMSO_1_1k
SHSY5Y_SCH_AZD_rep1	E2	AZD6244_10uM	A1,A2,B1,B2	DMSO_1_1k
SHSY5Y_SCH_AZD_rep1	E3	SCH772984_10nM+AZD6244_10uM	A1,A2,B1,B2	DMSO_1_1k
SHSY5Y_SCH_AZD_rep1	E4	SCH772984_100nM+AZD6244_10uM	A1,A2,B1,B2	DMSO_1_1k
SHSY5Y_SCH_AZD_rep1	E5	SCH772984_1uM+AZD6244_10uM	A1,A2,B1,B2	DMSO_1_1k
SHSY5Y_SCH_AZD_rep1	E6	SCH772984_3uM+AZD6244_10uM	A1,A2,B1,B2	DMSO_1_1k
SHSY5Y_SCH_AZD_rep1	E7	SCH772984_10uM+AZD6244_10uM	A1,A2,B1,B2	DMSO_1_1k
SHSY5Y_SCH_AZD_rep1	E8	DMSO_1_200	A8,B8,C8,D8,E8,F8	DMSO_1_200
SHSY5Y_SCH_AZD_rep1	F1	AZD6244_30uM	A8,B8,C8,D8,E8,F8	DMSO_1_200
SHSY5Y_SCH_AZD_rep1	F2	AZD6244_30uM	A8,B8,C8,D8,E8,F8	DMSO_1_200
SHSY5Y_SCH_AZD_rep1	F3	SCH772984_10nM+AZD6244_30uM	A8,B8,C8,D8,E8,F8	DMSO_1_200
SHSY5Y_SCH_AZD_rep1	F4	SCH772984_100nM+AZD6244_30uM	A8,B8,C8,D8,E8,F8	DMSO_1_200
SHSY5Y_SCH_AZD_rep1	F5	SCH772984_1uM+AZD6244_30uM	A8,B8,C8,D8,E8,F8	DMSO_1_200
SHSY5Y_SCH_AZD_rep1	F6	SCH772984_3uM+AZD6244_30uM	A8,B8,C8,D8,E8,F8	DMSO_1_200
SHSY5Y_SCH_AZD_rep1	F7	SCH772984_10uM+AZD6244_30uM	A8,B8,C8,D8,E8,F8	DMSO_1_200
SHSY5Y_SCH_AZD_rep1	F8	DMSO_1_200	A8,B8,C8,D8,E8,F8	DMSO_1_200
