# Supplementary material for: Neuroblastoma signalling models unveil combination therapies targeting feedback-mediated resistance
Source: PLoS Comput Biol. 2021 Nov 4;17(11):e1009515. doi: 10.1371/journal.pcbi.1009515 (PMC8604339; doi:10.1371/journal.pcbi.1009515)
Supplement: S2 File — (ZIP) [file pcbi.1009515.s023.zip › drug_sensitivity/NB-EBC1_drug_sensitivity/annotations_NB-EBC1_inh_04-071117.csv]

Analysis_Job	Well	Treatment	Reference	Ref_T
NB-EBC1_ALKi	D1	DMSO_1_10M	D1	DMSO_1_10M
NB-EBC1_ALKi	D2	DMSO_1_100k	D2	DMSO_1_100k
NB-EBC1_ALKi	D3	DMSO_1_10k	D3	DMSO_1_10k
NB-EBC1_ALKi	D4	DMSO_1_1k	D4	DMSO_1_1k
NB-EBC1_ALKi	D5	DMSO_1_100	D5	DMSO_1_100
NB-EBC1_ALKi	D6	DMSO_1_5	D6	DMSO_1_5
NB-EBC1_ALKi	B1	TAE684_1nM	D1	DMSO_1_10M
NB-EBC1_ALKi	B2	TAE684_100nM	D3	DMSO_1_100k
NB-EBC1_ALKi	B3	TAE684_1uM	D3	DMSO_1_10k
NB-EBC1_ALKi	B4	TAE684_10uM	D4	DMSO_1_1k
NB-EBC1_ALKi	B5	TAE684_100uM	D5	DMSO_1_100
NB-EBC1_ALKi	B6	medium	A6,B6,C6	medium
NB-EBC1_ALKi	C1	TAE684_1nM	D1	DMSO_1_10M
NB-EBC1_ALKi	C2	TAE684_100nM	D3	DMSO_1_100k
NB-EBC1_ALKi	C3	TAE684_1uM	D3	DMSO_1_10k
NB-EBC1_ALKi	C4	TAE684_10uM	D4	DMSO_1_1k
NB-EBC1_ALKi	C5	TAE684_100uM	D5	DMSO_1_100
NB-EBC1_ALKi	C6	medium	A6,B6,C6	medium
NB-EBC1_ALKi	A1	TAE684_1nM	D1	DMSO_1_10M
NB-EBC1_ALKi	A2	TAE684_100nM	D3	DMSO_1_100k
NB-EBC1_ALKi	A3	TAE684_1uM	D3	DMSO_1_10k
NB-EBC1_ALKi	A4	TAE684_10uM	D4	DMSO_1_1k
NB-EBC1_ALKi	A5	TAE684_100uM	D5	DMSO_1_100
NB-EBC1_ALKi	A6	medium	A6,B6,C6	medium
NB-EBC1_AKTi	D1	DMSO_1_10M	D1	DMSO_1_10M
NB-EBC1_AKTi	D2	DMSO_1_100k	D2	DMSO_1_100k
NB-EBC1_AKTi	D3	DMSO_1_10k	D3	DMSO_1_10k
NB-EBC1_AKTi	D4	DMSO_1_1k	D4	DMSO_1_1k
NB-EBC1_AKTi	D5	DMSO_1_100	D5	DMSO_1_100
NB-EBC1_AKTi	D6	DMSO_1_5	D6	DMSO_1_5
NB-EBC1_AKTi	B1	MK2206_1nM	D1	DMSO_1_10M
NB-EBC1_AKTi	B2	MK2206_100nM	D3	DMSO_1_100k
NB-EBC1_AKTi	B3	MK2206_1uM	D3	DMSO_1_10k
NB-EBC1_AKTi	B4	MK2206_10uM	D4	DMSO_1_1k
NB-EBC1_AKTi	B5	MK2206_100uM	D5	DMSO_1_100
NB-EBC1_AKTi	B6	medium	A6,B6,C6	medium
NB-EBC1_AKTi	C1	MK2206_1nM	D1	DMSO_1_10M
NB-EBC1_AKTi	C2	MK2206_100nM	D3	DMSO_1_100k
NB-EBC1_AKTi	C3	MK2206_1uM	D3	DMSO_1_10k
NB-EBC1_AKTi	C4	MK2206_10uM	D4	DMSO_1_1k
NB-EBC1_AKTi	C5	MK2206_100uM	D5	DMSO_1_100
NB-EBC1_AKTi	C6	medium	A6,B6,C6	medium
NB-EBC1_AKTi	A1	MK2206_1nM	D1	DMSO_1_10M
NB-EBC1_AKTi	A2	MK2206_100nM	D3	DMSO_1_100k
NB-EBC1_AKTi	A3	MK2206_1uM	D3	DMSO_1_10k
NB-EBC1_AKTi	A4	MK2206_10uM	D4	DMSO_1_1k
NB-EBC1_AKTi	A5	MK2206_100uM	D5	DMSO_1_100
NB-EBC1_AKTi	A6	medium	A6,B6,C6	medium
NB-EBC1_mTORC1i	D1	DMSO_1_10M	D1	DMSO_1_10M
NB-EBC1_mTORC1i	D2	DMSO_1_100k	D2	DMSO_1_100k
NB-EBC1_mTORC1i	D3	DMSO_1_10k	D3	DMSO_1_10k
NB-EBC1_mTORC1i	D4	DMSO_1_1k	D4	DMSO_1_1k
NB-EBC1_mTORC1i	D5	DMSO_1_100	D5	DMSO_1_100
NB-EBC1_mTORC1i	D6	DMSO_1_5	D6	DMSO_1_5
NB-EBC1_mTORC1i	B1	Rapamycin_1nM	D1	DMSO_1_10M
NB-EBC1_mTORC1i	B2	Rapamycin_100nM	D3	DMSO_1_100k
NB-EBC1_mTORC1i	B3	Rapamycin_1uM	D3	DMSO_1_10k
NB-EBC1_mTORC1i	B4	Rapamycin_10uM	D4	DMSO_1_1k
NB-EBC1_mTORC1i	B5	Rapamycin_100uM	D5	DMSO_1_100
NB-EBC1_mTORC1i	B6	medium	A6,B6,C6	medium
NB-EBC1_mTORC1i	C1	Rapamycin_1nM	D1	DMSO_1_10M
NB-EBC1_mTORC1i	C2	Rapamycin_100nM	D3	DMSO_1_100k
NB-EBC1_mTORC1i	C3	Rapamycin_1uM	D3	DMSO_1_10k
NB-EBC1_mTORC1i	C4	Rapamycin_10uM	D4	DMSO_1_1k
NB-EBC1_mTORC1i	C5	Rapamycin_100uM	D5	DMSO_1_100
NB-EBC1_mTORC1i	C6	medium	A6,B6,C6	medium
NB-EBC1_mTORC1i	A1	Rapamycin_1nM	D1	DMSO_1_10M
NB-EBC1_mTORC1i	A2	Rapamycin_100nM	D3	DMSO_1_100k
NB-EBC1_mTORC1i	A3	Rapamycin_1uM	D3	DMSO_1_10k
NB-EBC1_mTORC1i	A4	Rapamycin_10uM	D4	DMSO_1_1k
NB-EBC1_mTORC1i	A5	Rapamycin_100uM	D5	DMSO_1_100
NB-EBC1_mTORC1i	A6	medium	A6,B6,C6	medium
