# Supplementary material for: Neuroblastoma signalling models unveil combination therapies targeting feedback-mediated resistance
Source: PLoS Comput Biol. 2021 Nov 4;17(11):e1009515. doi: 10.1371/journal.pcbi.1009515 (PMC8604339; doi:10.1371/journal.pcbi.1009515)
Supplement: S2 File — (ZIP) [file pcbi.1009515.s023.zip › drug_sensitivity/NB-EBC1_drug_sensitivity/annotations_NB-EBC1_inh2_10-131117.csv]

Analysis_Job	Well	Treatment	Reference	Ref_T
NB-EBC1_BI	D1	BI78D3_20nM	D4,D5	DMSO_1_500k
NB-EBC1_BI	D2	BI78D3_20nM	D4,D5	DMSO_1_500k
NB-EBC1_BI	D3	BI78D3_20nM	D4,D5	DMSO_1_500k
NB-EBC1_BI	D4	DMSO_1_500k	D4,D5	DMSO_1_500k
NB-EBC1_BI	D5	DMSO_1_500k	D4,D5	DMSO_1_500k
NB-EBC1_BI	D6	medium	A6,B6,C6,D6	medium
NB-EBC1_BI	C1	BI78D3_200nM	C4,D5	DMSO_1_50k
NB-EBC1_BI	C2	BI78D3_200nM	C4,D5	DMSO_1_50k
NB-EBC1_BI	C3	BI78D3_200nM	C4,D5	DMSO_1_50k
NB-EBC1_BI	C4	DMSO_1_50k	C4,C5	DMSO_1_50k
NB-EBC1_BI	C5	DMSO_1_50k	C4,C5	DMSO_1_50k
NB-EBC1_BI	C6	medium	A6,B6,C6,D6	medium
NB-EBC1_BI	B1	BI78D3_2uM	B4,B5	DMSO_1_5k
NB-EBC1_BI	B2	BI78D3_2uM	B4,B5	DMSO_1_5k
NB-EBC1_BI	B3	BI78D3_2uM	B4,B5	DMSO_1_5k
NB-EBC1_BI	B4	DMSO_1_5k	B4,B5	DMSO_1_5k
NB-EBC1_BI	B5	DMSO_1_5k	B4,B5	DMSO_1_5k
NB-EBC1_BI	B6	medium	A6,B6,C6,D6	medium
NB-EBC1_BI	A1	BI78D3_20uM	A4,A5	DMSO_1_500
NB-EBC1_BI	A2	BI78D3_20uM	A4,A5	DMSO_1_500
NB-EBC1_BI	A3	BI78D3_20uM	A4,A5	DMSO_1_500
NB-EBC1_BI	A4	DMSO_1_500	A4,A5	DMSO_1_500
NB-EBC1_BI	A5	DMSO_1_500	A4,A5	DMSO_1_500
NB-EBC1_BI	A6	medium	A6,B6,C6,D6	medium
NB-EBC1_LY	D1	LY294002_20nM	D4,D5	DMSO_1_500k
NB-EBC1_LY	D2	LY294002_20nM	D4,D5	DMSO_1_500k
NB-EBC1_LY	D3	LY294002_20nM	D4,D5	DMSO_1_500k
NB-EBC1_LY	D4	DMSO_1_500k	D4,D5	DMSO_1_500k
NB-EBC1_LY	D5	DMSO_1_500k	D4,D5	DMSO_1_500k
NB-EBC1_LY	D6	medium	A6,B6,C6,D6	medium
NB-EBC1_LY	C1	LY294002_200nM	C4,C5D5	DMSO_1_50k
NB-EBC1_LY	C2	LY294002_200nM	C4,C5D5	DMSO_1_50k
NB-EBC1_LY	C3	LY294002_200nM	C4,C5D5	DMSO_1_50k
NB-EBC1_LY	C4	DMSO_1_50k	C4,C5	DMSO_1_50k
NB-EBC1_LY	C5	DMSO_1_50k	C4,C5	DMSO_1_50k
NB-EBC1_LY	C6	medium	A6,B6,C6,D6	medium
NB-EBC1_LY	B1	LY294002_2uM	B4,B5	DMSO_1_5k
NB-EBC1_LY	B2	LY294002_2uM	B4,B5	DMSO_1_5k
NB-EBC1_LY	B3	LY294002_2uM	B4,B5	DMSO_1_5k
NB-EBC1_LY	B4	DMSO_1_5k	B4,B5	DMSO_1_5k
NB-EBC1_LY	B5	DMSO_1_5k	B4,B5	DMSO_1_5k
NB-EBC1_LY	B6	medium	A6,B6,C6,D6	medium
NB-EBC1_LY	A1	LY294002_20uM	A4,A5	DMSO_1_500
NB-EBC1_LY	A2	LY294002_20uM	A4,A5	DMSO_1_500
NB-EBC1_LY	A3	LY294002_20uM	A4,A5	DMSO_1_500
NB-EBC1_LY	A4	DMSO_1_500	A4,A5	DMSO_1_500
NB-EBC1_LY	A5	DMSO_1_500	A4,A5	DMSO_1_500
NB-EBC1_LY	A6	medium	A6,B6,C6,D6	medium
NB-EBC1_inh	A1	BI78D3_100uM	A6,B6,C6	DMSO_1_100
NB-EBC1_inh	A2	PF4708671_100uM	A6,B6,C6	DMSO_1_100
NB-EBC1_inh	A3	LY294002_62.5uM	A6,B6,C6	DMSO_1_100
NB-EBC1_inh	A4	Sorafenib_50uM	A6,B6,C6	DMSO_1_100
NB-EBC1_inh	A5	AZD6244_75uM	A6,B6,C6	DMSO_1_100
NB-EBC1_inh	A6	DMSO_1_100	A6,B6,C6	DMSO_1_100
NB-EBC1_inh	B1	BI78D3_100uM	A6,B6,C6	DMSO_1_100
NB-EBC1_inh	B2	PF4708671_100uM	A6,B6,C6	DMSO_1_100
NB-EBC1_inh	B3	LY294002_62.5uM	A6,B6,C6	DMSO_1_100
NB-EBC1_inh	B4	Sorafenib_50uM	A6,B6,C6	DMSO_1_100
NB-EBC1_inh	B5	AZD6244_75uM	A6,B6,C6	DMSO_1_100
NB-EBC1_inh	B6	DMSO_1_100	A6,B6,C6	DMSO_1_100
NB-EBC1_inh	C1	BI78D3_100uM	A6,B6,C6	DMSO_1_100
NB-EBC1_inh	C2	PF4708671_100uM	A6,B6,C6	DMSO_1_100
NB-EBC1_inh	C3	LY294002_62.5uM	A6,B6,C6	DMSO_1_100
NB-EBC1_inh	C4	Sorafenib_50uM	A6,B6,C6	DMSO_1_100
NB-EBC1_inh	C5	AZD6244_75uM	A6,B6,C6	DMSO_1_100
NB-EBC1_inh	C6	DMSO_1_100	A6,B6,C6	DMSO_1_100
NB-EBC1_inh	D1	medium	D1,D2	medium
NB-EBC1_inh	D2	medium	D1,D2	medium
NB-EBC1_inh	D3	DMSO_1_50	D3,D4	DMSO_1_50
NB-EBC1_inh	D4	DMSO_1_50	D3,D4	DMSO_1_50
NB-EBC1_inh	D5	DMSO_1_10	D5,D6	DMSO_1_10
NB-EBC1_inh	D6	DMSO_1_10	D5,D6	DMSO_1_10
NB-EBC1_PF_Sor	D1	PF4708671_20nM	A1	DMSO_1_500k
NB-EBC1_PF_Sor	D2	PF4708671_20nM	A1	DMSO_1_500k
NB-EBC1_PF_Sor	D3	PF4708671_20nM	A1	DMSO_1_500k
NB-EBC1_PF_Sor	D4	Sorafenib_20nM	A1	DMSO_1_500k
NB-EBC1_PF_Sor	D5	Sorafenib_20nM	A1	DMSO_1_500k
NB-EBC1_PF_Sor	D6	Sorafenib_20nM	A1	DMSO_1_500k
NB-EBC1_PF_Sor	C1	PF4708671_200nM	A1	DMSO_1_50k
NB-EBC1_PF_Sor	C2	PF4708671_200nM	A1	DMSO_1_50k
NB-EBC1_PF_Sor	C3	PF4708671_200nM	A1	DMSO_1_50k
NB-EBC1_PF_Sor	C4	Sorafenib_200nM	A1	DMSO_1_50k
NB-EBC1_PF_Sor	C5	Sorafenib_200nM	A1	DMSO_1_50k
NB-EBC1_PF_Sor	C6	Sorafenib_200nM	A1	DMSO_1_50k
NB-EBC1_PF_Sor	B1	no_cells	A1	no_cells
NB-EBC1_PF_Sor	B2	PF4708671_2uM	A1	DMSO_1_5k
NB-EBC1_PF_Sor	B3	PF4708671_2uM	A1	DMSO_1_5k
NB-EBC1_PF_Sor	B4	Sorafenib_2uM	A1	DMSO_1_5k
NB-EBC1_PF_Sor	B5	Sorafenib_2uM	A1	DMSO_1_5k
NB-EBC1_PF_Sor	B6	Sorafenib_2uM	A1	DMSO_1_5k
NB-EBC1_PF_Sor	A1	no_cells	A1	no_cells
NB-EBC1_PF_Sor	A2	PF4708671_20uM	A1	DMSO_1_500
NB-EBC1_PF_Sor	A3	PF4708671_20uM	A1	DMSO_1_500
NB-EBC1_PF_Sor	A4	Sorafenib_20uM	A1	DMSO_1_500
NB-EBC1_PF_Sor	A5	Sorafenib_20uM	A1	DMSO_1_500
NB-EBC1_PF_Sor	A6	Sorafenib_20uM	A1	DMSO_1_500
