# Supplementary material for: Neuroblastoma signalling models unveil combination therapies targeting feedback-mediated resistance
Source: PLoS Comput Biol. 2021 Nov 4;17(11):e1009515. doi: 10.1371/journal.pcbi.1009515 (PMC8604339; doi:10.1371/journal.pcbi.1009515)
Supplement: S2 File — (ZIP) [file pcbi.1009515.s023.zip › drug_sensitivity/NB-EBC1_drug_sensitivity/annotations_NB-EBC1_MEKi_20-231017.csv]

Analysis_Job	Well	Treatment	Reference	Ref_T
NB-EBC1_MEKi	A1	DMSO_1_10M	A1,B1	DMSO_1_10M
NB-EBC1_MEKi	A2	DMSO_1_100k	A2,B2	DMSO_1_100k
NB-EBC1_MEKi	A3	DMSO_1_10k	A3,B3	DMSO_1_10k
NB-EBC1_MEKi	A4	DMSO_1_1k	A,B4	DMSO_1_1k
NB-EBC1_MEKi	A5	DMSO_1_100	A5,B5	DMSO_1_100
NB-EBC1_MEKi	A6	medium	A6,B6,C6,D6	medium
NB-EBC1_MEKi	B1	DMSO_1_10M	A1,B1	DMSO_1_10M
NB-EBC1_MEKi	B2	DMSO_1_100k	A2,B2	DMSO_1_100k
NB-EBC1_MEKi	B3	DMSO_1_10k	A3,B3	DMSO_1_10k
NB-EBC1_MEKi	B4	DMSO_1_1k	A4,B4	DMSO_1_1k
NB-EBC1_MEKi	B5	DMSO_1_100	A5,B5	DMSO_1_100
NB-EBC1_MEKi	B6	medium	A6,B6,C6,D6	medium
NB-EBC1_MEKi	C1	AZD6244_1nM	A1,B1	DMSO_1_10M
NB-EBC1_MEKi	C2	AZD6244_100nM	A2,B2	DMSO_1_100k
NB-EBC1_MEKi	C3	AZD6244_1uM	A3,B3	DMSO_1_10k
NB-EBC1_MEKi	C4	AZD6244_10uM	A4,B3	DMSO_1_1k
NB-EBC1_MEKi	C5	AZD6244_100uM	A5,B5	DMSO_1_100
NB-EBC1_MEKi	C6	medium	A6,B6,C6,D6	medium
NB-EBC1_MEKi	D1	AZD6244_1nM	A1,B1	DMSO_1_10M
NB-EBC1_MEKi	D2	AZD6244_100nM	A2,B2	DMSO_1_100k
NB-EBC1_MEKi	D3	AZD6244_1uM	A3,B3	DMSO_1_10k
NB-EBC1_MEKi	D4	AZD6244_10uM	A4,B3	DMSO_1_1k
NB-EBC1_MEKi	D5	AZD6244_100uM	A5,B5	DMSO_1_100
NB-EBC1_MEKi	D6	medium	A6,B6,C6,D6	medium
