# Supplementary material for: Neuroblastoma signalling models unveil combination therapies targeting feedback-mediated resistance
Source: PLoS Comput Biol. 2021 Nov 4;17(11):e1009515. doi: 10.1371/journal.pcbi.1009515 (PMC8604339; doi:10.1371/journal.pcbi.1009515)
Supplement: S2 File — (ZIP) [file pcbi.1009515.s023.zip › drug_sensitivity/NGP_drug_sensitivity/annotation_SKNSH_NGP_051217.csv]

Analysis_Job	Well	Treatment	Reference	Ref_T
SKNSH_AZD_GS	A1	DMSO_1_1k	A1,A2	DMSO_1_1k
SKNSH_AZD_GS	A2	DMSO_1_1k	A1,A2	DMSO_1_1k
SKNSH_AZD_GS	A3	GS4997_10uM	A1,A2	DMSO_1_1k
SKNSH_AZD_GS	A4	GS4997_10uM	A1,A2	DMSO_1_1k
SKNSH_AZD_GS	A5	AZD6244_1uM	D3,D4	DMSO_1_10k
SKNSH_AZD_GS	A6	AZD6244_1uM	D3,D4	DMSO_1_10k
SKNSH_AZD_GS	B1	DMSO_1_500	B1,B2	DMSO_1_500
SKNSH_AZD_GS	B2	DMSO_1_500	B1,B2	DMSO_1_500
SKNSH_AZD_GS	B3	GS4997_20uM	B1,B2	DMSO_1_500
SKNSH_AZD_GS	B4	GS4997_20uM	B1,B2	DMSO_1_500
SKNSH_AZD_GS	B5	AZD6244_10uM	A1,A2	DMSO_1_1k
SKNSH_AZD_GS	B6	AZD6244_10uM	A1,A2	DMSO_1_1k
SKNSH_AZD_GS	C1	DMSO_1_200	C1,C2	DMSO_1_200
SKNSH_AZD_GS	C2	DMSO_1_200	C1,C2	DMSO_1_200
SKNSH_AZD_GS	C3	GS4997_50uM	C1,C2	DMSO_1_200
SKNSH_AZD_GS	C4	GS4997_50uM	C1,C2	DMSO_1_200
SKNSH_AZD_GS	C5	AZD6244_20uM	B1,B2	DMSO_1_500
SKNSH_AZD_GS	C6	AZD6244_20uM	B1,B2	DMSO_1_500
SKNSH_AZD_GS	D1	DMSO_1_50	D1,D2	DMSO_1_50
SKNSH_AZD_GS	D2	DMSO_1_50	D1,D2	DMSO_1_50
SKNSH_AZD_GS	D3	DMSO_1_10k	D3,D4	DMSO_1_10k
SKNSH_AZD_GS	D4	DMSO_1_10k	D3,D4	DMSO_1_10k
SKNSH_AZD_GS	D5	AZD6244_200uM	D1,D2	DMSO_1_50
SKNSH_AZD_GS	D6	AZD6244_200uM	D1,D2	DMSO_1_50
NGP_AZD_LY	A1	DMSO_1_1M	A1,A2	DMSO_1_1M
NGP_AZD_LY	A2	DMSO_1_1M	A1,A2	DMSO_1_1M
NGP_AZD_LY	A3	LY294002_10nM	A1,A2	DMSO_1_1M
NGP_AZD_LY	A4	LY294002_10nM	A1,A2	DMSO_1_1M
NGP_AZD_LY	A5	AZD6244_10nM	A1,A2	DMSO_1_1M
NGP_AZD_LY	A6	AZD6244_10nM	A1,A2	DMSO_1_1M
NGP_AZD_LY	B1	DMSO_1_10k	B1,B2	DMSO_1_10k
NGP_AZD_LY	B2	DMSO_1_10k	B1,B2	DMSO_1_10k
NGP_AZD_LY	B3	LY294002_1uM	B1,B2	DMSO_1_10k
NGP_AZD_LY	B4	LY294002_1uM	B1,B2	DMSO_1_10k
NGP_AZD_LY	B5	AZD6244_1uM	B1,B2	DMSO_1_10k
NGP_AZD_LY	B6	AZD6244_1uM	B1,B2	DMSO_1_10k
NGP_AZD_LY	C1	DMSO_1_1k	C1,C2	DMSO_1_1k
NGP_AZD_LY	C2	DMSO_1_1k	C1,C2	DMSO_1_1k
NGP_AZD_LY	C3	LY294002_10uM	C1,C2	DMSO_1_1k
NGP_AZD_LY	C4	LY294002_10uM	C1,C2	DMSO_1_1k
NGP_AZD_LY	C5	AZD6244_10uM	C1,C2	DMSO_1_1k
NGP_AZD_LY	C6	AZD6244_10uM	C1,C2	DMSO_1_1k
NGP_AZD_LY	D1	DMSO_1_100	D1,D2	DMSO_1_100
NGP_AZD_LY	D2	DMSO_1_100	D1,D2	DMSO_1_100
NGP_AZD_LY	D3	LY294002_100uM	D1,D2	DMSO_1_100
NGP_AZD_LY	D4	LY294002_100uM	D1,D2	DMSO_1_100
NGP_AZD_LY	D5	AZD6244_100uM	D1,D2	DMSO_1_100
NGP_AZD_LY	D6	AZD6244_100uM	D1,D2	DMSO_1_100
SKNSH_LY_Rap	A1	DMSO_1_10k	A1,A2	DMSO_1_10k
SKNSH_LY_Rap	A2	DMSO_1_10k	A1,A2	DMSO_1_10k
SKNSH_LY_Rap	A3	Rapamycin_1uM	A1,A2	DMSO_1_10k
SKNSH_LY_Rap	A4	Rapamycin_1uM	A1,A2	DMSO_1_10k
SKNSH_LY_Rap	A5	LY294002_20uM	D5,D6	DMSO_1_500
SKNSH_LY_Rap	A6	LY294002_20uM	D5,D6	DMSO_1_500
SKNSH_LY_Rap	B1	DMSO_1_1k	B1,B2	DMSO_1_1k
SKNSH_LY_Rap	B2	DMSO_1_1k	B1,B2	DMSO_1_1k
SKNSH_LY_Rap	B3	Rapamycin_10uM	B1,B2	DMSO_1_1k
SKNSH_LY_Rap	B4	Rapamycin_10uM	B1,B2	DMSO_1_1k
SKNSH_LY_Rap	B5	LY294002_50uM	C1,C2	DMSO_1_200
SKNSH_LY_Rap	B6	LY294002_50uM	C1,C2	DMSO_1_200
SKNSH_LY_Rap	C1	DMSO_1_100	C1,C2	DMSO_1_100
SKNSH_LY_Rap	C2	DMSO_1_100	C1,C2	DMSO_1_100
SKNSH_LY_Rap	C3	Rapamycin_100uM	C1,C2	DMSO_1_100
SKNSH_LY_Rap	C4	Rapamycin_100uM	C1,C2	DMSO_1_100
SKNSH_LY_Rap	C5	LY294002_100uM	C1,C2	DMSO_1_100
SKNSH_LY_Rap	C6	LY294002_100uM	C1,C2	DMSO_1_100
SKNSH_LY_Rap	D1	DMSO_1_50	D1,D2	DMSO_1_50
SKNSH_LY_Rap	D2	DMSO_1_50	D1,D2	DMSO_1_50
SKNSH_LY_Rap	D3	Rapamycin_200uM	D1,D2	DMSO_1_50
SKNSH_LY_Rap	D4	Rapamycin_200uM	D1,D2	DMSO_1_50
SKNSH_LY_Rap	D5	DMSO_1_500	D5,D6	DMSO_1_500
SKNSH_LY_Rap	D6	DMSO_1_500	D5,D6	DMSO_1_500
NGP_GS_Rap	A1	DMSO_1_1M	A1,A2	DMSO_1_1M
NGP_GS_Rap	A2	DMSO_1_1M	A1,A2	DMSO_1_1M
NGP_GS_Rap	A3	Rapamycin_10nM	A1,A2	DMSO_1_1M
NGP_GS_Rap	A4	Rapamycin_10nM	A1,A2	DMSO_1_1M
NGP_GS_Rap	A5	GS4997_10nM	A1,A2	DMSO_1_1M
NGP_GS_Rap	A6	GS4997_10nM	A1,A2	DMSO_1_1M
NGP_GS_Rap	B1	DMSO_1_10k	B1,B2	DMSO_1_10k
NGP_GS_Rap	B2	DMSO_1_10k	B1,B2	DMSO_1_10k
NGP_GS_Rap	B3	Rapamycin_1uM	B1,B2	DMSO_1_10k
NGP_GS_Rap	B4	Rapamycin_1uM	B1,B2	DMSO_1_10k
NGP_GS_Rap	B5	GS4997_1uM	B1,B2	DMSO_1_10k
NGP_GS_Rap	B6	GS4997_1uM	B1,B2	DMSO_1_10k
NGP_GS_Rap	C1	DMSO_1_1k	C1,C2	DMSO_1_1k
NGP_GS_Rap	C2	DMSO_1_1k	C1,C2	DMSO_1_1k
NGP_GS_Rap	C3	Rapamycin_10uM	C1,C2	DMSO_1_1k
NGP_GS_Rap	C4	Rapamycin_10uM	C1,C2	DMSO_1_1k
NGP_GS_Rap	C5	GS4997_10uM	C1,C2	DMSO_1_1k
NGP_GS_Rap	C6	GS4997_10uM	C1,C2	DMSO_1_1k
NGP_GS_Rap	D1	DMSO_1_100	D1,D2	DMSO_1_100
NGP_GS_Rap	D2	DMSO_1_100	D1,D2	DMSO_1_100
NGP_GS_Rap	D3	Rapamycin_100uM	D1,D2	DMSO_1_100
NGP_GS_Rap	D4	Rapamycin_100uM	D1,D2	DMSO_1_100
NGP_GS_Rap	D5	GS4997_100uM	D1,D2	DMSO_1_100
NGP_GS_Rap	D6	GS4997_100uM	D1,D2	DMSO_1_100
