# Supplementary material for: Neuroblastoma signalling models unveil combination therapies targeting feedback-mediated resistance
Source: PLoS Comput Biol. 2021 Nov 4;17(11):e1009515. doi: 10.1371/journal.pcbi.1009515 (PMC8604339; doi:10.1371/journal.pcbi.1009515)
Supplement: S2 File — (ZIP) [file pcbi.1009515.s023.zip › drug_sensitivity/RO512_synergy/annotation_RO512_synergy_rep1.csv]

Analysis_Job	Well	Treatment	Reference	Ref_T
IMR32_RO512_AZD_AEW_rep1	A1	DMSO_1_1k	A1,A2,B1,B2	DMSO_1_1k
IMR32_RO512_AZD_AEW_rep1	B1	DMSO_1_1k	A1,A2,B1,B2	DMSO_1_1k
IMR32_RO512_AZD_AEW_rep1	C1	ROAZDmix_110nM	A1,A2,B1,B2	DMSO_1_1k
IMR32_RO512_AZD_AEW_rep1	D1	ROAZDmix_1100nM	A1,A2,B1,B2	DMSO_1_1k
IMR32_RO512_AZD_AEW_rep1	E1	ROAZDmix_3300nM	A1,A2,B1,B2	DMSO_1_1k
IMR32_RO512_AZD_AEW_rep1	F1	ROAZDmix_11uM	A1,A2,B1,B2	DMSO_1_1k
IMR32_RO512_AZD_AEW_rep1	A2	DMSO_1_1k	A1,A2,B1,B2	DMSO_1_1k
IMR32_RO512_AZD_AEW_rep1	B2	DMSO_1_1k	A1,A2,B1,B2	DMSO_1_1k
IMR32_RO512_AZD_AEW_rep1	C2	ROAZDmix_110nM	A1,A2,B1,B2	DMSO_1_1k
IMR32_RO512_AZD_AEW_rep1	D2	ROAZDmix_1100nM	A1,A2,B1,B2	DMSO_1_1k
IMR32_RO512_AZD_AEW_rep1	E2	ROAZDmix_3300nM	A1,A2,B1,B2	DMSO_1_1k
IMR32_RO512_AZD_AEW_rep1	F2	ROAZDmix_11uM	A1,A2,B1,B2	DMSO_1_1k
IMR32_RO512_AZD_AEW_rep1	A3	AEW451_1nM	A1,A2,B1,B2	DMSO_1_1k
IMR32_RO512_AZD_AEW_rep1	B3	AEW451_1nM	A1,A2,B1,B2	DMSO_1_1k
IMR32_RO512_AZD_AEW_rep1	C3	ROAZDmix_110nM+AEW451_1nM	A1,A2,B1,B2	DMSO_1_1k
IMR32_RO512_AZD_AEW_rep1	D3	ROAZDmix_1100nM+AEW451_1nM	A1,A2,B1,B2	DMSO_1_1k
IMR32_RO512_AZD_AEW_rep1	E3	ROAZDmix_3300nM+AEW451_1nM	A1,A2,B1,B2	DMSO_1_1k
IMR32_RO512_AZD_AEW_rep1	F3	ROAZDmix_11uM+AEW451_1nM	A1,A2,B1,B2	DMSO_1_1k
IMR32_RO512_AZD_AEW_rep1	A4	AEW451_10nM	A1,A2,B1,B2	DMSO_1_1k
IMR32_RO512_AZD_AEW_rep1	B4	AEW451_10nM	A1,A2,B1,B2	DMSO_1_1k
IMR32_RO512_AZD_AEW_rep1	C4	ROAZDmix_110nM+AEW451_10nM	A1,A2,B1,B2	DMSO_1_1k
IMR32_RO512_AZD_AEW_rep1	D4	ROAZDmix_1100nM+AEW451_10nM	A1,A2,B1,B2	DMSO_1_1k
IMR32_RO512_AZD_AEW_rep1	E4	ROAZDmix_3300nM+AEW451_10nM	A1,A2,B1,B2	DMSO_1_1k
IMR32_RO512_AZD_AEW_rep1	F4	ROAZDmix_11uM+AEW451_10nM	A1,A2,B1,B2	DMSO_1_1k
IMR32_RO512_AZD_AEW_rep1	A5	AEW451_30nM	A1,A2,B1,B2	DMSO_1_1k
IMR32_RO512_AZD_AEW_rep1	B5	AEW451_30nM	A1,A2,B1,B2	DMSO_1_1k
IMR32_RO512_AZD_AEW_rep1	C5	ROAZDmix_110nM+AEW451_30nM	A1,A2,B1,B2	DMSO_1_1k
IMR32_RO512_AZD_AEW_rep1	D5	ROAZDmix_1100nM+AEW451_30nM	A1,A2,B1,B2	DMSO_1_1k
IMR32_RO512_AZD_AEW_rep1	E5	ROAZDmix_3300nM+AEW451_30nM	A1,A2,B1,B2	DMSO_1_1k
IMR32_RO512_AZD_AEW_rep1	F5	ROAZDmix_11uM+AEW451_30nM	A1,A2,B1,B2	DMSO_1_1k
IMR32_RO512_AZD_AEW_rep1	A6	AEW451_100nM	A1,A2,B1,B2	DMSO_1_1k
IMR32_RO512_AZD_AEW_rep1	B6	AEW451_100nM	A1,A2,B1,B2	DMSO_1_1k
IMR32_RO512_AZD_AEW_rep1	C6	ROAZDmix_110nM+AEW451_100nM	A1,A2,B1,B2	DMSO_1_1k
IMR32_RO512_AZD_AEW_rep1	D6	ROAZDmix_1100nM+AEW451_100nM	A1,A2,B1,B2	DMSO_1_1k
IMR32_RO512_AZD_AEW_rep1	E6	ROAZDmix_3300nM+AEW451_100nM	A1,A2,B1,B2	DMSO_1_1k
IMR32_RO512_AZD_AEW_rep1	F6	ROAZDmix_11uM+AEW451_100nM	A1,A2,B1,B2	DMSO_1_1k
IMR32_RO512_AZD_AEW_rep1	A7	AEW451_300nM	A1,A2,B1,B2	DMSO_1_1k
IMR32_RO512_AZD_AEW_rep1	B7	AEW451_300nM	A1,A2,B1,B2	DMSO_1_1k
IMR32_RO512_AZD_AEW_rep1	C7	ROAZDmix_110nM+AEW451_300nM	A1,A2,B1,B2	DMSO_1_1k
IMR32_RO512_AZD_AEW_rep1	D7	ROAZDmix_1100nM+AEW451_300nM	A1,A2,B1,B2	DMSO_1_1k
IMR32_RO512_AZD_AEW_rep1	E7	ROAZDmix_3300nM+AEW451_300nM	A1,A2,B1,B2	DMSO_1_1k
IMR32_RO512_AZD_AEW_rep1	F7	ROAZDmix_11uM+AEW451_300nM	A1,A2,B1,B2	DMSO_1_1k
IMR32_RO512_AZD_AEW_rep1	A8	AEW451_1uM	A1,A2,B1,B2	DMSO_1_1k
IMR32_RO512_AZD_AEW_rep1	B8	AEW451_1uM	A1,A2,B1,B2	DMSO_1_1k
IMR32_RO512_AZD_AEW_rep1	C8	ROAZDmix_110nM+AEW451_1uM	A1,A2,B1,B2	DMSO_1_1k
IMR32_RO512_AZD_AEW_rep1	D8	ROAZDmix_1100nM+AEW451_1uM	A1,A2,B1,B2	DMSO_1_1k
IMR32_RO512_AZD_AEW_rep1	E8	ROAZDmix_3300nM+AEW451_1uM	A1,A2,B1,B2	DMSO_1_1k
IMR32_RO512_AZD_AEW_rep1	F8	ROAZDmix_11uM+AEW451_1uM	A1,A2,B1,B2	DMSO_1_1k
N206_RO512_AZD_AEW_rep1	A1	DMSO_1_1k	A1,A2,B1,B2	DMSO_1_1k
N206_RO512_AZD_AEW_rep1	B1	DMSO_1_1k	A1,A2,B1,B2	DMSO_1_1k
N206_RO512_AZD_AEW_rep1	C1	ROAZDmix_110nM	A1,A2,B1,B2	DMSO_1_1k
N206_RO512_AZD_AEW_rep1	D1	ROAZDmix_1100nM	A1,A2,B1,B2	DMSO_1_1k
N206_RO512_AZD_AEW_rep1	E1	ROAZDmix_3300nM	A1,A2,B1,B2	DMSO_1_1k
N206_RO512_AZD_AEW_rep1	F1	ROAZDmix_11uM	A1,A2,B1,B2	DMSO_1_1k
N206_RO512_AZD_AEW_rep1	A2	DMSO_1_1k	A1,A2,B1,B2	DMSO_1_1k
N206_RO512_AZD_AEW_rep1	B2	DMSO_1_1k	A1,A2,B1,B2	DMSO_1_1k
N206_RO512_AZD_AEW_rep1	C2	ROAZDmix_110nM	A1,A2,B1,B2	DMSO_1_1k
N206_RO512_AZD_AEW_rep1	D2	ROAZDmix_1100nM	A1,A2,B1,B2	DMSO_1_1k
N206_RO512_AZD_AEW_rep1	E2	ROAZDmix_3300nM	A1,A2,B1,B2	DMSO_1_1k
N206_RO512_AZD_AEW_rep1	F2	ROAZDmix_11uM	A1,A2,B1,B2	DMSO_1_1k
N206_RO512_AZD_AEW_rep1	A3	AEW451_1nM	A1,A2,B1,B2	DMSO_1_1k
N206_RO512_AZD_AEW_rep1	B3	AEW451_1nM	A1,A2,B1,B2	DMSO_1_1k
N206_RO512_AZD_AEW_rep1	C3	ROAZDmix_110nM+AEW451_1nM	A1,A2,B1,B2	DMSO_1_1k
N206_RO512_AZD_AEW_rep1	D3	ROAZDmix_1100nM+AEW451_1nM	A1,A2,B1,B2	DMSO_1_1k
N206_RO512_AZD_AEW_rep1	E3	ROAZDmix_3300nM+AEW451_1nM	A1,A2,B1,B2	DMSO_1_1k
N206_RO512_AZD_AEW_rep1	F3	ROAZDmix_11uM+AEW451_1nM	A1,A2,B1,B2	DMSO_1_1k
N206_RO512_AZD_AEW_rep1	A4	AEW451_10nM	A1,A2,B1,B2	DMSO_1_1k
N206_RO512_AZD_AEW_rep1	B4	AEW451_10nM	A1,A2,B1,B2	DMSO_1_1k
N206_RO512_AZD_AEW_rep1	C4	ROAZDmix_110nM+AEW451_10nM	A1,A2,B1,B2	DMSO_1_1k
N206_RO512_AZD_AEW_rep1	D4	ROAZDmix_1100nM+AEW451_10nM	A1,A2,B1,B2	DMSO_1_1k
N206_RO512_AZD_AEW_rep1	E4	ROAZDmix_3300nM+AEW451_10nM	A1,A2,B1,B2	DMSO_1_1k
N206_RO512_AZD_AEW_rep1	F4	ROAZDmix_11uM+AEW451_10nM	A1,A2,B1,B2	DMSO_1_1k
N206_RO512_AZD_AEW_rep1	A5	AEW451_30nM	A1,A2,B1,B2	DMSO_1_1k
N206_RO512_AZD_AEW_rep1	B5	AEW451_30nM	A1,A2,B1,B2	DMSO_1_1k
N206_RO512_AZD_AEW_rep1	C5	ROAZDmix_110nM+AEW451_30nM	A1,A2,B1,B2	DMSO_1_1k
N206_RO512_AZD_AEW_rep1	D5	ROAZDmix_1100nM+AEW451_30nM	A1,A2,B1,B2	DMSO_1_1k
N206_RO512_AZD_AEW_rep1	E5	ROAZDmix_3300nM+AEW451_30nM	A1,A2,B1,B2	DMSO_1_1k
N206_RO512_AZD_AEW_rep1	F5	ROAZDmix_11uM+AEW451_30nM	A1,A2,B1,B2	DMSO_1_1k
N206_RO512_AZD_AEW_rep1	A6	AEW451_100nM	A1,A2,B1,B2	DMSO_1_1k
N206_RO512_AZD_AEW_rep1	B6	AEW451_100nM	A1,A2,B1,B2	DMSO_1_1k
N206_RO512_AZD_AEW_rep1	C6	ROAZDmix_110nM+AEW451_100nM	A1,A2,B1,B2	DMSO_1_1k
N206_RO512_AZD_AEW_rep1	D6	ROAZDmix_1100nM+AEW451_100nM	A1,A2,B1,B2	DMSO_1_1k
N206_RO512_AZD_AEW_rep1	E6	ROAZDmix_3300nM+AEW451_100nM	A1,A2,B1,B2	DMSO_1_1k
N206_RO512_AZD_AEW_rep1	F6	ROAZDmix_11uM+AEW451_100nM	A1,A2,B1,B2	DMSO_1_1k
N206_RO512_AZD_AEW_rep1	A7	AEW451_300nM	A1,A2,B1,B2	DMSO_1_1k
N206_RO512_AZD_AEW_rep1	B7	AEW451_300nM	A1,A2,B1,B2	DMSO_1_1k
N206_RO512_AZD_AEW_rep1	C7	ROAZDmix_110nM+AEW451_300nM	A1,A2,B1,B2	DMSO_1_1k
N206_RO512_AZD_AEW_rep1	D7	ROAZDmix_1100nM+AEW451_300nM	A1,A2,B1,B2	DMSO_1_1k
N206_RO512_AZD_AEW_rep1	E7	ROAZDmix_3300nM+AEW451_300nM	A1,A2,B1,B2	DMSO_1_1k
N206_RO512_AZD_AEW_rep1	F7	ROAZDmix_11uM+AEW451_300nM	A1,A2,B1,B2	DMSO_1_1k
N206_RO512_AZD_AEW_rep1	A8	AEW451_1uM	A1,A2,B1,B2	DMSO_1_1k
N206_RO512_AZD_AEW_rep1	B8	AEW451_1uM	A1,A2,B1,B2	DMSO_1_1k
N206_RO512_AZD_AEW_rep1	C8	ROAZDmix_110nM+AEW451_1uM	A1,A2,B1,B2	DMSO_1_1k
N206_RO512_AZD_AEW_rep1	D8	ROAZDmix_1100nM+AEW451_1uM	A1,A2,B1,B2	DMSO_1_1k
N206_RO512_AZD_AEW_rep1	E8	ROAZDmix_3300nM+AEW451_1uM	A1,A2,B1,B2	DMSO_1_1k
N206_RO512_AZD_AEW_rep1	F8	ROAZDmix_11uM+AEW451_1uM	A1,A2,B1,B2	DMSO_1_1k
KELLY_RO512_AZD_AEW_rep1	A1	DMSO_1_1k	A1,A2,B1,B2	DMSO_1_1k
KELLY_RO512_AZD_AEW_rep1	B1	DMSO_1_1k	A1,A2,B1,B2	DMSO_1_1k
KELLY_RO512_AZD_AEW_rep1	C1	ROAZDmix_110nM	A1,A2,B1,B2	DMSO_1_1k
KELLY_RO512_AZD_AEW_rep1	D1	ROAZDmix_1100nM	A1,A2,B1,B2	DMSO_1_1k
KELLY_RO512_AZD_AEW_rep1	E1	ROAZDmix_3300nM	A1,A2,B1,B2	DMSO_1_1k
KELLY_RO512_AZD_AEW_rep1	F1	ROAZDmix_11uM	A1,A2,B1,B2	DMSO_1_1k
KELLY_RO512_AZD_AEW_rep1	A2	DMSO_1_1k	A1,A2,B1,B2	DMSO_1_1k
KELLY_RO512_AZD_AEW_rep1	B2	DMSO_1_1k	A1,A2,B1,B2	DMSO_1_1k
KELLY_RO512_AZD_AEW_rep1	C2	ROAZDmix_110nM	A1,A2,B1,B2	DMSO_1_1k
KELLY_RO512_AZD_AEW_rep1	D2	ROAZDmix_1100nM	A1,A2,B1,B2	DMSO_1_1k
KELLY_RO512_AZD_AEW_rep1	E2	ROAZDmix_3300nM	A1,A2,B1,B2	DMSO_1_1k
KELLY_RO512_AZD_AEW_rep1	F2	ROAZDmix_11uM	A1,A2,B1,B2	DMSO_1_1k
KELLY_RO512_AZD_AEW_rep1	A3	AEW451_1nM	A1,A2,B1,B2	DMSO_1_1k
KELLY_RO512_AZD_AEW_rep1	B3	AEW451_1nM	A1,A2,B1,B2	DMSO_1_1k
KELLY_RO512_AZD_AEW_rep1	C3	ROAZDmix_110nM+AEW451_1nM	A1,A2,B1,B2	DMSO_1_1k
KELLY_RO512_AZD_AEW_rep1	D3	ROAZDmix_1100nM+AEW451_1nM	A1,A2,B1,B2	DMSO_1_1k
KELLY_RO512_AZD_AEW_rep1	E3	ROAZDmix_3300nM+AEW451_1nM	A1,A2,B1,B2	DMSO_1_1k
KELLY_RO512_AZD_AEW_rep1	F3	ROAZDmix_11uM+AEW451_1nM	A1,A2,B1,B2	DMSO_1_1k
KELLY_RO512_AZD_AEW_rep1	A4	AEW451_10nM	A1,A2,B1,B2	DMSO_1_1k
KELLY_RO512_AZD_AEW_rep1	B4	AEW451_10nM	A1,A2,B1,B2	DMSO_1_1k
KELLY_RO512_AZD_AEW_rep1	C4	ROAZDmix_110nM+AEW451_10nM	A1,A2,B1,B2	DMSO_1_1k
KELLY_RO512_AZD_AEW_rep1	D4	ROAZDmix_1100nM+AEW451_10nM	A1,A2,B1,B2	DMSO_1_1k
KELLY_RO512_AZD_AEW_rep1	E4	ROAZDmix_3300nM+AEW451_10nM	A1,A2,B1,B2	DMSO_1_1k
KELLY_RO512_AZD_AEW_rep1	F4	ROAZDmix_11uM+AEW451_10nM	A1,A2,B1,B2	DMSO_1_1k
KELLY_RO512_AZD_AEW_rep1	A5	AEW451_30nM	A1,A2,B1,B2	DMSO_1_1k
KELLY_RO512_AZD_AEW_rep1	B5	AEW451_30nM	A1,A2,B1,B2	DMSO_1_1k
KELLY_RO512_AZD_AEW_rep1	C5	ROAZDmix_110nM+AEW451_30nM	A1,A2,B1,B2	DMSO_1_1k
KELLY_RO512_AZD_AEW_rep1	D5	ROAZDmix_1100nM+AEW451_30nM	A1,A2,B1,B2	DMSO_1_1k
KELLY_RO512_AZD_AEW_rep1	E5	ROAZDmix_3300nM+AEW451_30nM	A1,A2,B1,B2	DMSO_1_1k
KELLY_RO512_AZD_AEW_rep1	F5	ROAZDmix_11uM+AEW451_30nM	A1,A2,B1,B2	DMSO_1_1k
KELLY_RO512_AZD_AEW_rep1	A6	AEW451_100nM	A1,A2,B1,B2	DMSO_1_1k
KELLY_RO512_AZD_AEW_rep1	B6	AEW451_100nM	A1,A2,B1,B2	DMSO_1_1k
KELLY_RO512_AZD_AEW_rep1	C6	ROAZDmix_110nM+AEW451_100nM	A1,A2,B1,B2	DMSO_1_1k
KELLY_RO512_AZD_AEW_rep1	D6	ROAZDmix_1100nM+AEW451_100nM	A1,A2,B1,B2	DMSO_1_1k
KELLY_RO512_AZD_AEW_rep1	E6	ROAZDmix_3300nM+AEW451_100nM	A1,A2,B1,B2	DMSO_1_1k
KELLY_RO512_AZD_AEW_rep1	F6	ROAZDmix_11uM+AEW451_100nM	A1,A2,B1,B2	DMSO_1_1k
KELLY_RO512_AZD_AEW_rep1	A7	AEW451_300nM	A1,A2,B1,B2	DMSO_1_1k
KELLY_RO512_AZD_AEW_rep1	B7	AEW451_300nM	A1,A2,B1,B2	DMSO_1_1k
KELLY_RO512_AZD_AEW_rep1	C7	ROAZDmix_110nM+AEW451_300nM	A1,A2,B1,B2	DMSO_1_1k
KELLY_RO512_AZD_AEW_rep1	D7	ROAZDmix_1100nM+AEW451_300nM	A1,A2,B1,B2	DMSO_1_1k
KELLY_RO512_AZD_AEW_rep1	E7	ROAZDmix_3300nM+AEW451_300nM	A1,A2,B1,B2	DMSO_1_1k
KELLY_RO512_AZD_AEW_rep1	F7	ROAZDmix_11uM+AEW451_300nM	A1,A2,B1,B2	DMSO_1_1k
KELLY_RO512_AZD_AEW_rep1	A8	AEW451_1uM	A1,A2,B1,B2	DMSO_1_1k
KELLY_RO512_AZD_AEW_rep1	B8	AEW451_1uM	A1,A2,B1,B2	DMSO_1_1k
KELLY_RO512_AZD_AEW_rep1	C8	ROAZDmix_110nM+AEW451_1uM	A1,A2,B1,B2	DMSO_1_1k
KELLY_RO512_AZD_AEW_rep1	D8	ROAZDmix_1100nM+AEW451_1uM	A1,A2,B1,B2	DMSO_1_1k
KELLY_RO512_AZD_AEW_rep1	E8	ROAZDmix_3300nM+AEW451_1uM	A1,A2,B1,B2	DMSO_1_1k
KELLY_RO512_AZD_AEW_rep1	F8	ROAZDmix_11uM+AEW451_1uM	A1,A2,B1,B2	DMSO_1_1k
