# Supplementary material for: Neuroblastoma signalling models unveil combination therapies targeting feedback-mediated resistance
Source: PLoS Comput Biol. 2021 Nov 4;17(11):e1009515. doi: 10.1371/journal.pcbi.1009515 (PMC8604339; doi:10.1371/journal.pcbi.1009515)
Supplement: S2 File — (ZIP) [file pcbi.1009515.s023.zip › drug_sensitivity/RO512_test/annotation_RO512_synergy_test.csv]

Analysis_Job	Well	Treatment	Reference	Ref_T
AZD_RO_synergy_IMR32	A1	DMSO_1_250	A1,A2,B1,B2	DMSO_1_250
AZD_RO_synergy_IMR32	A2	DMSO_1_250	A1,A2,B1,B2	DMSO_1_250
AZD_RO_synergy_IMR32	A3	RO512_100nM	A1,A2,B1,B2	DMSO_1_250
AZD_RO_synergy_IMR32	A4	RO512_1uM	A1,A2,B1,B2	DMSO_1_250
AZD_RO_synergy_IMR32	A5	RO512_3uM	A1,A2,B1,B2	DMSO_1_250
AZD_RO_synergy_IMR32	A6	RO512_5uM	A1,A2,B1,B2	DMSO_1_250
AZD_RO_synergy_IMR32	A7	RO512_10uM	A1,A2,B1,B2	DMSO_1_250
AZD_RO_synergy_IMR32	A8	RO512_30uM	A1,A2,B1,B2	DMSO_1_250
AZD_RO_synergy_IMR32	B1	DMSO_1_250	A1,A2,B1,B2	DMSO_1_250
AZD_RO_synergy_IMR32	B2	DMSO_1_250	A1,A2,B1,B2	DMSO_1_250
AZD_RO_synergy_IMR32	B3	RO512_100nM	A1,A2,B1,B2	DMSO_1_250
AZD_RO_synergy_IMR32	B4	RO512_1uM	A1,A2,B1,B2	DMSO_1_250
AZD_RO_synergy_IMR32	B5	RO512_3uM	A1,A2,B1,B2	DMSO_1_250
AZD_RO_synergy_IMR32	B6	RO512_5uM	A1,A2,B1,B2	DMSO_1_250
AZD_RO_synergy_IMR32	B7	RO512_10uM	A1,A2,B1,B2	DMSO_1_250
AZD_RO_synergy_IMR32	B8	RO512_30uM	A1,A2,B1,B2	DMSO_1_250
AZD_RO_synergy_IMR32	C1	AZD6244_100nM	A1,A2,B1,B2	DMSO_1_250
AZD_RO_synergy_IMR32	C2	AZD6244_100nM	A1,A2,B1,B2	DMSO_1_250
AZD_RO_synergy_IMR32	C3	AZD6244_100nM+RO512_100nM	A1,A2,B1,B2	DMSO_1_250
AZD_RO_synergy_IMR32	C4	AZD6244_100nM+RO512_1uM	A1,A2,B1,B2	DMSO_1_250
AZD_RO_synergy_IMR32	C5	AZD6244_100nM+RO512_3uM	A1,A2,B1,B2	DMSO_1_250
AZD_RO_synergy_IMR32	C6	AZD6244_100nM+RO512_5uM	A1,A2,B1,B2	DMSO_1_250
AZD_RO_synergy_IMR32	C7	AZD6244_100nM+RO512_10uM	A1,A2,B1,B2	DMSO_1_250
AZD_RO_synergy_IMR32	C8	AZD6244_100nM+RO512_30uM	A1,A2,B1,B2	DMSO_1_250
AZD_RO_synergy_IMR32	D1	AZD6244_1uM	A1,A2,B1,B2	DMSO_1_250
AZD_RO_synergy_IMR32	D2	AZD6244_1uM	A1,A2,B1,B2	DMSO_1_250
AZD_RO_synergy_IMR32	D3	AZD6244_1uM+RO512_100nM	A1,A2,B1,B2	DMSO_1_250
AZD_RO_synergy_IMR32	D4	AZD6244_1uM+RO512_1uM	A1,A2,B1,B2	DMSO_1_250
AZD_RO_synergy_IMR32	D5	AZD6244_1uM+RO512_3uM	A1,A2,B1,B2	DMSO_1_250
AZD_RO_synergy_IMR32	D6	AZD6244_1uM+RO512_5uM	A1,A2,B1,B2	DMSO_1_250
AZD_RO_synergy_IMR32	D7	AZD6244_1uM+RO512_10uM	A1,A2,B1,B2	DMSO_1_250
AZD_RO_synergy_IMR32	D8	AZD6244_1uM+RO512_30uM	A1,A2,B1,B2	DMSO_1_250
AZD_RO_synergy_IMR32	E1	AZD6244_5uM	A1,A2,B1,B2	DMSO_1_250
AZD_RO_synergy_IMR32	E2	AZD6244_5uM	A1,A2,B1,B2	DMSO_1_250
AZD_RO_synergy_IMR32	E3	AZD6244_5uM+RO512_100nM	A1,A2,B1,B2	DMSO_1_250
AZD_RO_synergy_IMR32	E4	AZD6244_5uM+RO512_1uM	A1,A2,B1,B2	DMSO_1_250
AZD_RO_synergy_IMR32	E5	AZD6244_5uM+RO512_3uM	A1,A2,B1,B2	DMSO_1_250
AZD_RO_synergy_IMR32	E6	AZD6244_5uM+RO512_5uM	A1,A2,B1,B2	DMSO_1_250
AZD_RO_synergy_IMR32	E7	AZD6244_5uM+RO512_10uM	A1,A2,B1,B2	DMSO_1_250
AZD_RO_synergy_IMR32	E8	AZD6244_5uM+RO512_30uM	A1,A2,B1,B2	DMSO_1_250
AZD_RO_synergy_IMR32	F1	AZD6244_10uM	A1,A2,B1,B2	DMSO_1_250
AZD_RO_synergy_IMR32	F2	AZD6244_10uM	A1,A2,B1,B2	DMSO_1_250
AZD_RO_synergy_IMR32	F3	AZD6244_10uM+RO512_100nM	A1,A2,B1,B2	DMSO_1_250
AZD_RO_synergy_IMR32	F4	AZD6244_10uM+RO512_1uM	A1,A2,B1,B2	DMSO_1_250
AZD_RO_synergy_IMR32	F5	AZD6244_10uM+RO512_3uM	A1,A2,B1,B2	DMSO_1_250
AZD_RO_synergy_IMR32	F6	AZD6244_10uM+RO512_5uM	A1,A2,B1,B2	DMSO_1_250
AZD_RO_synergy_IMR32	F7	AZD6244_10uM+RO512_10uM	A1,A2,B1,B2	DMSO_1_250
AZD_RO_synergy_IMR32	F8	AZD6244_10uM+RO512_30uM	A1,A2,B1,B2	DMSO_1_250
AZD_RO_synergy_KELLY	A1	DMSO_1_250	A1,A2,B1,B2	DMSO_1_250
AZD_RO_synergy_KELLY	A2	DMSO_1_250	A1,A2,B1,B2	DMSO_1_250
AZD_RO_synergy_KELLY	A3	RO512_100nM	A1,A2,B1,B2	DMSO_1_250
AZD_RO_synergy_KELLY	A4	RO512_1uM	A1,A2,B1,B2	DMSO_1_250
AZD_RO_synergy_KELLY	A5	RO512_3uM	A1,A2,B1,B2	DMSO_1_250
AZD_RO_synergy_KELLY	A6	RO512_5uM	A1,A2,B1,B2	DMSO_1_250
AZD_RO_synergy_KELLY	A7	RO512_10uM	A1,A2,B1,B2	DMSO_1_250
AZD_RO_synergy_KELLY	A8	RO512_30uM	A1,A2,B1,B2	DMSO_1_250
AZD_RO_synergy_KELLY	B1	DMSO_1_250	A1,A2,B1,B2	DMSO_1_250
AZD_RO_synergy_KELLY	B2	DMSO_1_250	A1,A2,B1,B2	DMSO_1_250
AZD_RO_synergy_KELLY	B3	RO512_100nM	A1,A2,B1,B2	DMSO_1_250
AZD_RO_synergy_KELLY	B4	RO512_1uM	A1,A2,B1,B2	DMSO_1_250
AZD_RO_synergy_KELLY	B5	RO512_3uM	A1,A2,B1,B2	DMSO_1_250
AZD_RO_synergy_KELLY	B6	RO512_5uM	A1,A2,B1,B2	DMSO_1_250
AZD_RO_synergy_KELLY	B7	RO512_10uM	A1,A2,B1,B2	DMSO_1_250
AZD_RO_synergy_KELLY	B8	RO512_30uM	A1,A2,B1,B2	DMSO_1_250
AZD_RO_synergy_KELLY	C1	AZD6244_100nM	A1,A2,B1,B2	DMSO_1_250
AZD_RO_synergy_KELLY	C2	AZD6244_100nM	A1,A2,B1,B2	DMSO_1_250
AZD_RO_synergy_KELLY	C3	AZD6244_100nM+RO512_100nM	A1,A2,B1,B2	DMSO_1_250
AZD_RO_synergy_KELLY	C4	AZD6244_100nM+RO512_1uM	A1,A2,B1,B2	DMSO_1_250
AZD_RO_synergy_KELLY	C5	AZD6244_100nM+RO512_3uM	A1,A2,B1,B2	DMSO_1_250
AZD_RO_synergy_KELLY	C6	AZD6244_100nM+RO512_5uM	A1,A2,B1,B2	DMSO_1_250
AZD_RO_synergy_KELLY	C7	AZD6244_100nM+RO512_10uM	A1,A2,B1,B2	DMSO_1_250
AZD_RO_synergy_KELLY	C8	AZD6244_100nM+RO512_30uM	A1,A2,B1,B2	DMSO_1_250
AZD_RO_synergy_KELLY	D1	AZD6244_1uM	A1,A2,B1,B2	DMSO_1_250
AZD_RO_synergy_KELLY	D2	AZD6244_1uM	A1,A2,B1,B2	DMSO_1_250
AZD_RO_synergy_KELLY	D3	AZD6244_1uM+RO512_100nM	A1,A2,B1,B2	DMSO_1_250
AZD_RO_synergy_KELLY	D4	AZD6244_1uM+RO512_1uM	A1,A2,B1,B2	DMSO_1_250
AZD_RO_synergy_KELLY	D5	AZD6244_1uM+RO512_3uM	A1,A2,B1,B2	DMSO_1_250
AZD_RO_synergy_KELLY	D6	AZD6244_1uM+RO512_5uM	A1,A2,B1,B2	DMSO_1_250
AZD_RO_synergy_KELLY	D7	AZD6244_1uM+RO512_10uM	A1,A2,B1,B2	DMSO_1_250
AZD_RO_synergy_KELLY	D8	AZD6244_1uM+RO512_30uM	A1,A2,B1,B2	DMSO_1_250
AZD_RO_synergy_KELLY	E1	AZD6244_5uM	A1,A2,B1,B2	DMSO_1_250
AZD_RO_synergy_KELLY	E2	AZD6244_5uM	A1,A2,B1,B2	DMSO_1_250
AZD_RO_synergy_KELLY	E3	AZD6244_5uM+RO512_100nM	A1,A2,B1,B2	DMSO_1_250
AZD_RO_synergy_KELLY	E4	AZD6244_5uM+RO512_1uM	A1,A2,B1,B2	DMSO_1_250
AZD_RO_synergy_KELLY	E5	AZD6244_5uM+RO512_3uM	A1,A2,B1,B2	DMSO_1_250
AZD_RO_synergy_KELLY	E6	AZD6244_5uM+RO512_5uM	A1,A2,B1,B2	DMSO_1_250
AZD_RO_synergy_KELLY	E7	AZD6244_5uM+RO512_10uM	A1,A2,B1,B2	DMSO_1_250
AZD_RO_synergy_KELLY	E8	AZD6244_5uM+RO512_30uM	A1,A2,B1,B2	DMSO_1_250
AZD_RO_synergy_KELLY	F1	AZD6244_10uM	A1,A2,B1,B2	DMSO_1_250
AZD_RO_synergy_KELLY	F2	AZD6244_10uM	A1,A2,B1,B2	DMSO_1_250
AZD_RO_synergy_KELLY	F3	AZD6244_10uM+RO512_100nM	A1,A2,B1,B2	DMSO_1_250
AZD_RO_synergy_KELLY	F4	AZD6244_10uM+RO512_1uM	A1,A2,B1,B2	DMSO_1_250
AZD_RO_synergy_KELLY	F5	AZD6244_10uM+RO512_3uM	A1,A2,B1,B2	DMSO_1_250
AZD_RO_synergy_KELLY	F6	AZD6244_10uM+RO512_5uM	A1,A2,B1,B2	DMSO_1_250
AZD_RO_synergy_KELLY	F7	AZD6244_10uM+RO512_10uM	A1,A2,B1,B2	DMSO_1_250
AZD_RO_synergy_KELLY	F8	AZD6244_10uM+RO512_30uM	A1,A2,B1,B2	DMSO_1_250
AZD_RO_synergy_N206	A1	DMSO_1_250	A1,A2,B1,B2	DMSO_1_250
AZD_RO_synergy_N206	A2	DMSO_1_250	A1,A2,B1,B2	DMSO_1_250
AZD_RO_synergy_N206	A3	RO512_100nM	A1,A2,B1,B2	DMSO_1_250
AZD_RO_synergy_N206	A4	RO512_1uM	A1,A2,B1,B2	DMSO_1_250
AZD_RO_synergy_N206	A5	RO512_3uM	A1,A2,B1,B2	DMSO_1_250
AZD_RO_synergy_N206	A6	RO512_5uM	A1,A2,B1,B2	DMSO_1_250
AZD_RO_synergy_N206	A7	RO512_10uM	A1,A2,B1,B2	DMSO_1_250
AZD_RO_synergy_N206	A8	RO512_30uM	A1,A2,B1,B2	DMSO_1_250
AZD_RO_synergy_N206	B1	DMSO_1_250	A1,A2,B1,B2	DMSO_1_250
AZD_RO_synergy_N206	B2	DMSO_1_250	A1,A2,B1,B2	DMSO_1_250
AZD_RO_synergy_N206	B3	RO512_100nM	A1,A2,B1,B2	DMSO_1_250
AZD_RO_synergy_N206	B4	RO512_1uM	A1,A2,B1,B2	DMSO_1_250
AZD_RO_synergy_N206	B5	RO512_3uM	A1,A2,B1,B2	DMSO_1_250
AZD_RO_synergy_N206	B6	RO512_5uM	A1,A2,B1,B2	DMSO_1_250
AZD_RO_synergy_N206	B7	RO512_10uM	A1,A2,B1,B2	DMSO_1_250
AZD_RO_synergy_N206	B8	RO512_30uM	A1,A2,B1,B2	DMSO_1_250
AZD_RO_synergy_N206	C1	AZD6244_100nM	A1,A2,B1,B2	DMSO_1_250
AZD_RO_synergy_N206	C2	AZD6244_100nM	A1,A2,B1,B2	DMSO_1_250
AZD_RO_synergy_N206	C3	AZD6244_100nM+RO512_100nM	A1,A2,B1,B2	DMSO_1_250
AZD_RO_synergy_N206	C4	AZD6244_100nM+RO512_1uM	A1,A2,B1,B2	DMSO_1_250
AZD_RO_synergy_N206	C5	AZD6244_100nM+RO512_3uM	A1,A2,B1,B2	DMSO_1_250
AZD_RO_synergy_N206	C6	AZD6244_100nM+RO512_5uM	A1,A2,B1,B2	DMSO_1_250
AZD_RO_synergy_N206	C7	AZD6244_100nM+RO512_10uM	A1,A2,B1,B2	DMSO_1_250
AZD_RO_synergy_N206	C8	AZD6244_100nM+RO512_30uM	A1,A2,B1,B2	DMSO_1_250
AZD_RO_synergy_N206	D1	AZD6244_1uM	A1,A2,B1,B2	DMSO_1_250
AZD_RO_synergy_N206	D2	AZD6244_1uM	A1,A2,B1,B2	DMSO_1_250
AZD_RO_synergy_N206	D3	AZD6244_1uM+RO512_100nM	A1,A2,B1,B2	DMSO_1_250
AZD_RO_synergy_N206	D4	AZD6244_1uM+RO512_1uM	A1,A2,B1,B2	DMSO_1_250
AZD_RO_synergy_N206	D5	AZD6244_1uM+RO512_3uM	A1,A2,B1,B2	DMSO_1_250
AZD_RO_synergy_N206	D6	AZD6244_1uM+RO512_5uM	A1,A2,B1,B2	DMSO_1_250
AZD_RO_synergy_N206	D7	AZD6244_1uM+RO512_10uM	A1,A2,B1,B2	DMSO_1_250
AZD_RO_synergy_N206	D8	AZD6244_1uM+RO512_30uM	A1,A2,B1,B2	DMSO_1_250
AZD_RO_synergy_N206	E1	AZD6244_5uM	A1,A2,B1,B2	DMSO_1_250
AZD_RO_synergy_N206	E2	AZD6244_5uM	A1,A2,B1,B2	DMSO_1_250
AZD_RO_synergy_N206	E3	AZD6244_5uM+RO512_100nM	A1,A2,B1,B2	DMSO_1_250
AZD_RO_synergy_N206	E4	AZD6244_5uM+RO512_1uM	A1,A2,B1,B2	DMSO_1_250
AZD_RO_synergy_N206	E5	AZD6244_5uM+RO512_3uM	A1,A2,B1,B2	DMSO_1_250
AZD_RO_synergy_N206	E6	AZD6244_5uM+RO512_5uM	A1,A2,B1,B2	DMSO_1_250
AZD_RO_synergy_N206	E7	AZD6244_5uM+RO512_10uM	A1,A2,B1,B2	DMSO_1_250
AZD_RO_synergy_N206	E8	AZD6244_5uM+RO512_30uM	A1,A2,B1,B2	DMSO_1_250
AZD_RO_synergy_N206	F1	AZD6244_10uM	A1,A2,B1,B2	DMSO_1_250
AZD_RO_synergy_N206	F2	AZD6244_10uM	A1,A2,B1,B2	DMSO_1_250
AZD_RO_synergy_N206	F3	AZD6244_10uM+RO512_100nM	A1,A2,B1,B2	DMSO_1_250
AZD_RO_synergy_N206	F4	AZD6244_10uM+RO512_1uM	A1,A2,B1,B2	DMSO_1_250
AZD_RO_synergy_N206	F5	AZD6244_10uM+RO512_3uM	A1,A2,B1,B2	DMSO_1_250
AZD_RO_synergy_N206	F6	AZD6244_10uM+RO512_5uM	A1,A2,B1,B2	DMSO_1_250
AZD_RO_synergy_N206	F7	AZD6244_10uM+RO512_10uM	A1,A2,B1,B2	DMSO_1_250
AZD_RO_synergy_N206	F8	AZD6244_10uM+RO512_30uM	A1,A2,B1,B2	DMSO_1_250
