# Supplementary material for: Neuroblastoma signalling models unveil combination therapies targeting feedback-mediated resistance
Source: PLoS Comput Biol. 2021 Nov 4;17(11):e1009515. doi: 10.1371/journal.pcbi.1009515 (PMC8604339; doi:10.1371/journal.pcbi.1009515)
Supplement: S2 File — (ZIP) [file pcbi.1009515.s023.zip › drug_sensitivity/RO512_test/annotation_RO512_test.csv]

Analysis_Job	Well	Treatment	Reference	Ref_T
IMR32_RO512	B2	RO512_30nM	C2,C4,C6,D2,D4,D6	DMSO_1_1k
IMR32_RO512	B3	RO512_10nM	C2,C4,C6,D2,D4,D6	DMSO_1_1k
IMR32_RO512	B4	RO512_30nM	C2,C4,C6,D2,D4,D6	DMSO_1_1k
IMR32_RO512	B5	RO512_10nM	C2,C4,C6,D2,D4,D6	DMSO_1_1k
IMR32_RO512	B6	RO512_30nM	C2,C4,C6,D2,D4,D6	DMSO_1_1k
IMR32_RO512	B7	RO512_10nM	C2,C4,C6,D2,D4,D6	DMSO_1_1k
IMR32_RO512	C2	DMSO_1_1k	C2,C4,C6,D2,D4,D6	DMSO_1_1k
IMR32_RO512	C3	RO512_100nM	C2,C4,C6,D2,D4,D6	DMSO_1_1k
IMR32_RO512	C4	DMSO_1_1k	C2,C4,C6,D2,D4,D6	DMSO_1_1k
IMR32_RO512	C5	RO512_100nM	C2,C4,C6,D2,D4,D6	DMSO_1_1k
IMR32_RO512	C6	DMSO_1_1k	C2,C4,C6,D2,D4,D6	DMSO_1_1k
IMR32_RO512	C7	RO512_100nM	C2,C4,C6,D2,D4,D6	DMSO_1_1k
IMR32_RO512	D2	DMSO_1_1k	C2,C4,C6,D2,D4,D6	DMSO_1_1k
IMR32_RO512	D3	RO512_300nM	C2,C4,C6,D2,D4,D6	DMSO_1_1k
IMR32_RO512	D4	DMSO_1_1k	C2,C4,C6,D2,D4,D6	DMSO_1_1k
IMR32_RO512	D5	RO512_300nM	C2,C4,C6,D2,D4,D6	DMSO_1_1k
IMR32_RO512	D6	DMSO_1_1k	C2,C4,C6,D2,D4,D6	DMSO_1_1k
IMR32_RO512	D7	RO512_300nM	C2,C4,C6,D2,D4,D6	DMSO_1_1k
IMR32_RO512	E2	null_dry	C2,C4,C6,D2,D4,D6	DMSO_1_1k
IMR32_RO512	E3	RO512_1uM	C2,C4,C6,D2,D4,D6	DMSO_1_1k
IMR32_RO512	E4	null_dry	C2,C4,C6,D2,D4,D6	DMSO_1_1k
IMR32_RO512	E5	RO512_1uM	C2,C4,C6,D2,D4,D6	DMSO_1_1k
IMR32_RO512	E6	null_dry	C2,C4,C6,D2,D4,D6	DMSO_1_1k
IMR32_RO512	E7	RO512_1uM	C2,C4,C6,D2,D4,D6	DMSO_1_1k
IMR32_RO512	F2	DMSO_1_300	F2,F4,F6	DMSO_1_300
IMR32_RO512	F3	RO512_3uM	F2,F4,F6	DMSO_1_300
IMR32_RO512	F4	DMSO_1_300	F2,F4,F6	DMSO_1_300
IMR32_RO512	F5	RO512_3uM	F2,F4,F6	DMSO_1_300
IMR32_RO512	F6	DMSO_1_300	F2,F4,F6	DMSO_1_300
IMR32_RO512	F7	RO512_3uM	F2,F4,F6	DMSO_1_300
KELLY_RO512	B2	RO512_30nM	C2,C4,C6,D2,D4,D6	DMSO_1_1k
KELLY_RO512	B3	RO512_10nM	C2,C4,C6,D2,D4,D6	DMSO_1_1k
KELLY_RO512	B4	RO512_30nM	C2,C4,C6,D2,D4,D6	DMSO_1_1k
KELLY_RO512	B5	RO512_10nM	C2,C4,C6,D2,D4,D6	DMSO_1_1k
KELLY_RO512	B6	RO512_30nM	C2,C4,C6,D2,D4,D6	DMSO_1_1k
KELLY_RO512	B7	RO512_10nM	C2,C4,C6,D2,D4,D6	DMSO_1_1k
KELLY_RO512	C2	DMSO_1_1k	C2,C4,C6,D2,D4,D6	DMSO_1_1k
KELLY_RO512	C3	RO512_100nM	C2,C4,C6,D2,D4,D6	DMSO_1_1k
KELLY_RO512	C4	DMSO_1_1k	C2,C4,C6,D2,D4,D6	DMSO_1_1k
KELLY_RO512	C5	RO512_100nM	C2,C4,C6,D2,D4,D6	DMSO_1_1k
KELLY_RO512	C6	DMSO_1_1k	C2,C4,C6,D2,D4,D6	DMSO_1_1k
KELLY_RO512	C7	RO512_100nM	C2,C4,C6,D2,D4,D6	DMSO_1_1k
KELLY_RO512	D2	DMSO_1_1k	C2,C4,C6,D2,D4,D6	DMSO_1_1k
KELLY_RO512	D3	RO512_300nM	C2,C4,C6,D2,D4,D6	DMSO_1_1k
KELLY_RO512	D4	DMSO_1_1k	C2,C4,C6,D2,D4,D6	DMSO_1_1k
KELLY_RO512	D5	RO512_300nM	C2,C4,C6,D2,D4,D6	DMSO_1_1k
KELLY_RO512	D6	DMSO_1_1k	C2,C4,C6,D2,D4,D6	DMSO_1_1k
KELLY_RO512	D7	RO512_300nM	C2,C4,C6,D2,D4,D6	DMSO_1_1k
KELLY_RO512	E2	null_dry	C2,C4,C6,D2,D4,D6	DMSO_1_1k
KELLY_RO512	E3	RO512_1uM	C2,C4,C6,D2,D4,D6	DMSO_1_1k
KELLY_RO512	E4	null_dry	C2,C4,C6,D2,D4,D6	DMSO_1_1k
KELLY_RO512	E5	RO512_1uM	C2,C4,C6,D2,D4,D6	DMSO_1_1k
KELLY_RO512	E6	null_dry	C2,C4,C6,D2,D4,D6	DMSO_1_1k
KELLY_RO512	E7	RO512_1uM	C2,C4,C6,D2,D4,D6	DMSO_1_1k
KELLY_RO512	F2	DMSO_1_300	F2,F4,F6	DMSO_1_300
KELLY_RO512	F3	RO512_3uM	F2,F4,F6	DMSO_1_300
KELLY_RO512	F4	DMSO_1_300	F2,F4,F6	DMSO_1_300
KELLY_RO512	F5	RO512_3uM	F2,F4,F6	DMSO_1_300
KELLY_RO512	F6	DMSO_1_300	F2,F4,F6	DMSO_1_300
KELLY_RO512	F7	RO512_3uM	F2,F4,F6	DMSO_1_300
N206_RO512	B2	RO512_30nM	C2,C4,C6,D2,D4,D6	DMSO_1_1k
N206_RO512	B3	RO512_10nM	C2,C4,C6,D2,D4,D6	DMSO_1_1k
N206_RO512	B4	RO512_30nM	C2,C4,C6,D2,D4,D6	DMSO_1_1k
N206_RO512	B5	RO512_10nM	C2,C4,C6,D2,D4,D6	DMSO_1_1k
N206_RO512	B6	RO512_30nM	C2,C4,C6,D2,D4,D6	DMSO_1_1k
N206_RO512	B7	RO512_10nM	C2,C4,C6,D2,D4,D6	DMSO_1_1k
N206_RO512	C2	DMSO_1_1k	C2,C4,C6,D2,D4,D6	DMSO_1_1k
N206_RO512	C3	RO512_100nM	C2,C4,C6,D2,D4,D6	DMSO_1_1k
N206_RO512	C4	DMSO_1_1k	C2,C4,C6,D2,D4,D6	DMSO_1_1k
N206_RO512	C5	RO512_100nM	C2,C4,C6,D2,D4,D6	DMSO_1_1k
N206_RO512	C6	DMSO_1_1k	C2,C4,C6,D2,D4,D6	DMSO_1_1k
N206_RO512	C7	RO512_100nM	C2,C4,C6,D2,D4,D6	DMSO_1_1k
N206_RO512	D2	DMSO_1_1k	C2,C4,C6,D2,D4,D6	DMSO_1_1k
N206_RO512	D3	RO512_300nM	C2,C4,C6,D2,D4,D6	DMSO_1_1k
N206_RO512	D4	DMSO_1_1k	C2,C4,C6,D2,D4,D6	DMSO_1_1k
N206_RO512	D5	RO512_300nM	C2,C4,C6,D2,D4,D6	DMSO_1_1k
N206_RO512	D6	DMSO_1_1k	C2,C4,C6,D2,D4,D6	DMSO_1_1k
N206_RO512	D7	RO512_300nM	C2,C4,C6,D2,D4,D6	DMSO_1_1k
N206_RO512	E2	null_dry	C2,C4,C6,D2,D4,D6	DMSO_1_1k
N206_RO512	E3	RO512_1uM	C2,C4,C6,D2,D4,D6	DMSO_1_1k
N206_RO512	E4	null_dry	C2,C4,C6,D2,D4,D6	DMSO_1_1k
N206_RO512	E5	RO512_1uM	C2,C4,C6,D2,D4,D6	DMSO_1_1k
N206_RO512	E6	null_dry	C2,C4,C6,D2,D4,D6	DMSO_1_1k
N206_RO512	E7	RO512_1uM	C2,C4,C6,D2,D4,D6	DMSO_1_1k
N206_RO512	F2	DMSO_1_300	F2,F4,F6	DMSO_1_300
N206_RO512	F3	RO512_3uM	F2,F4,F6	DMSO_1_300
N206_RO512	F4	DMSO_1_300	F2,F4,F6	DMSO_1_300
N206_RO512	F5	RO512_3uM	F2,F4,F6	DMSO_1_300
N206_RO512	F6	DMSO_1_300	F2,F4,F6	DMSO_1_300
N206_RO512	F7	RO512_3uM	F2,F4,F6	DMSO_1_300
