# Supplementary material for: Neuroblastoma signalling models unveil combination therapies targeting feedback-mediated resistance
Source: PLoS Comput Biol. 2021 Nov 4;17(11):e1009515. doi: 10.1371/journal.pcbi.1009515 (PMC8604339; doi:10.1371/journal.pcbi.1009515)
Supplement: S2 File — (ZIP) [file pcbi.1009515.s023.zip › drug_sensitivity/SCH_AZD_synergy_IMR32_KELLY/annotation_SCH_AZD_KELLY_IMR32.csv]

Analysis_Job	Well	Treatment	Reference	Ref_T
KELLY_SCH_AZD_synergy_200124	A1	DMSO_1_1k	A1,A2,B1,B2,A8,B8,C8	DMSO_1_1k
KELLY_SCH_AZD_synergy_200124	B1	DMSO_1_1k	A1,A2,B1,B2,A8,B8,C8	DMSO_1_1k
KELLY_SCH_AZD_synergy_200124	C1	AZD6244_23uM	D8,E8,F8	DMSO_1_333
KELLY_SCH_AZD_synergy_200124	D1	AZD6244_10uM	A1,A2,B1,B2,A8,B8,C8	DMSO_1_1k
KELLY_SCH_AZD_synergy_200124	E1	AZD6244_1uM	A1,A2,B1,B2,A8,B8,C8	DMSO_1_1k
KELLY_SCH_AZD_synergy_200124	F1	AZD6244_100nM	A1,A2,B1,B2,A8,B8,C8	DMSO_1_1k
KELLY_SCH_AZD_synergy_200124	A2	DMSO_1_1k	A1,A2,B1,B2,A8,B8,C8	DMSO_1_1k
KELLY_SCH_AZD_synergy_200124	B2	DMSO_1_1k	A1,A2,B1,B2,A8,B8,C8	DMSO_1_1k
KELLY_SCH_AZD_synergy_200124	C2	AZD6244_23uM	D8,E8,F8	DMSO_1_333
KELLY_SCH_AZD_synergy_200124	D2	AZD6244_10uM	A1,A2,B1,B2,A8,B8,C8	DMSO_1_1k
KELLY_SCH_AZD_synergy_200124	E2	AZD6244_1uM	A1,A2,B1,B2,A8,B8,C8	DMSO_1_1k
KELLY_SCH_AZD_synergy_200124	F2	AZD6244_100nM	A1,A2,B1,B2,A8,B8,C8	DMSO_1_1k
KELLY_SCH_AZD_synergy_200124	A3	SCH772984_3uM	A1,A2,B1,B2,A8,B8,C8	DMSO_1_1k
KELLY_SCH_AZD_synergy_200124	B3	SCH772984_3uM	A1,A2,B1,B2,A8,B8,C8	DMSO_1_1k
KELLY_SCH_AZD_synergy_200124	C3	AZD6244_23uM+SCH772984_3uM	D8,E8,F8	DMSO_1_333
KELLY_SCH_AZD_synergy_200124	D3	AZD6244_10uM+SCH772984_3uM	A1,A2,B1,B2,A8,B8,C8	DMSO_1_1k
KELLY_SCH_AZD_synergy_200124	E3	AZD6244_1uM+SCH772984_3uM	A1,A2,B1,B2,A8,B8,C8	DMSO_1_1k
KELLY_SCH_AZD_synergy_200124	F3	AZD6244_100nM+SCH772984_3uM	A1,A2,B1,B2,A8,B8,C8	DMSO_1_1k
KELLY_SCH_AZD_synergy_200124	A4	SCH772984_1uM	A1,A2,B1,B2,A8,B8,C8	DMSO_1_1k
KELLY_SCH_AZD_synergy_200124	B4	SCH772984_1uM	A1,A2,B1,B2,A8,B8,C8	DMSO_1_1k
KELLY_SCH_AZD_synergy_200124	C4	AZD6244_23uM+SCH772984_1uM	D8,E8,F8	DMSO_1_333
KELLY_SCH_AZD_synergy_200124	D4	AZD6244_10uM+SCH772984_1uM	A1,A2,B1,B2,A8,B8,C8	DMSO_1_1k
KELLY_SCH_AZD_synergy_200124	E4	AZD6244_1uM+SCH772984_1uM	A1,A2,B1,B2,A8,B8,C8	DMSO_1_1k
KELLY_SCH_AZD_synergy_200124	F4	AZD6244_100nM+SCH772984_1uM	A1,A2,B1,B2,A8,B8,C8	DMSO_1_1k
KELLY_SCH_AZD_synergy_200124	A5	SCH772984_100nM	A1,A2,B1,B2,A8,B8,C8	DMSO_1_1k
KELLY_SCH_AZD_synergy_200124	B5	SCH772984_100nM	A1,A2,B1,B2,A8,B8,C8	DMSO_1_1k
KELLY_SCH_AZD_synergy_200124	C5	AZD6244_23uM+SCH772984_100nM	D8,E8,F8	DMSO_1_333
KELLY_SCH_AZD_synergy_200124	D5	AZD6244_10uM+SCH772984_100nM	A1,A2,B1,B2,A8,B8,C8	DMSO_1_1k
KELLY_SCH_AZD_synergy_200124	E5	AZD6244_1uM+SCH772984_100nM	A1,A2,B1,B2,A8,B8,C8	DMSO_1_1k
KELLY_SCH_AZD_synergy_200124	F5	AZD6244_100nM+SCH772984_100nM	A1,A2,B1,B2,A8,B8,C8	DMSO_1_1k
KELLY_SCH_AZD_synergy_200124	A6	SCH772984_10nM	A1,A2,B1,B2,A8,B8,C8	DMSO_1_1k
KELLY_SCH_AZD_synergy_200124	B6	SCH772984_10nM	A1,A2,B1,B2,A8,B8,C8	DMSO_1_1k
KELLY_SCH_AZD_synergy_200124	C6	AZD6244_23uM+SCH772984_10nM	D8,E8,F8	DMSO_1_333
KELLY_SCH_AZD_synergy_200124	D6	AZD6244_10uM+SCH772984_10nM	A1,A2,B1,B2,A8,B8,C8	DMSO_1_1k
KELLY_SCH_AZD_synergy_200124	E6	AZD6244_1uM+SCH772984_10nM	A1,A2,B1,B2,A8,B8,C8	DMSO_1_1k
KELLY_SCH_AZD_synergy_200124	F6	AZD6244_100nM+SCH772984_10nM	A1,A2,B1,B2,A8,B8,C8	DMSO_1_1k
KELLY_SCH_AZD_synergy_200124	A7	SCH772984_1nM	A1,A2,B1,B2,A8,B8,C8	DMSO_1_1k
KELLY_SCH_AZD_synergy_200124	B7	SCH772984_1nM	A1,A2,B1,B2,A8,B8,C8	DMSO_1_1k
KELLY_SCH_AZD_synergy_200124	C7	AZD6244_23uM+SCH772984_1nM	D8,E8,F8	DMSO_1_333
KELLY_SCH_AZD_synergy_200124	D7	AZD6244_10uM+SCH772984_1nM	A1,A2,B1,B2,A8,B8,C8	DMSO_1_1k
KELLY_SCH_AZD_synergy_200124	E7	AZD6244_1uM+SCH772984_1nM	A1,A2,B1,B2,A8,B8,C8	DMSO_1_1k
KELLY_SCH_AZD_synergy_200124	F7	AZD6244_100nM+SCH772984_1nM	A1,A2,B1,B2,A8,B8,C8	DMSO_1_1k
KELLY_SCH_AZD_synergy_200124	A8	DMSO_1_1k	A1,A2,B1,B2,A8,B8,C8	DMSO_1_1k
KELLY_SCH_AZD_synergy_200124	B8	DMSO_1_1k	A1,A2,B1,B2,A8,B8,C8	DMSO_1_1k
KELLY_SCH_AZD_synergy_200124	C8	DMSO_1_1k	A1,A2,B1,B2,A8,B8,C8	DMSO_1_1k
KELLY_SCH_AZD_synergy_200124	D8	DMSO_1_333	D8,E8,F8	DMSO_1_333
KELLY_SCH_AZD_synergy_200124	E8	DMSO_1_333	D8,E8,F8	DMSO_1_333
KELLY_SCH_AZD_synergy_200124	F8	DMSO_1_333	D8,E8,F8	DMSO_1_333
IMR32_SCH_AZD_synergy_200124	A1	DMSO_1_1k	A1,A2,B1,B2,A8,B8,C8	DMSO_1_1k
IMR32_SCH_AZD_synergy_200124	B1	DMSO_1_1k	A1,A2,B1,B2,A8,B8,C8	DMSO_1_1k
IMR32_SCH_AZD_synergy_200124	C1	AZD6244_23uM	D8,E8,F8	DMSO_1_333
IMR32_SCH_AZD_synergy_200124	D1	AZD6244_10uM	A1,A2,B1,B2,A8,B8,C8	DMSO_1_1k
IMR32_SCH_AZD_synergy_200124	E1	AZD6244_1uM	A1,A2,B1,B2,A8,B8,C8	DMSO_1_1k
IMR32_SCH_AZD_synergy_200124	F1	AZD6244_100nM	A1,A2,B1,B2,A8,B8,C8	DMSO_1_1k
IMR32_SCH_AZD_synergy_200124	A2	DMSO_1_1k	A1,A2,B1,B2,A8,B8,C8	DMSO_1_1k
IMR32_SCH_AZD_synergy_200124	B2	DMSO_1_1k	A1,A2,B1,B2,A8,B8,C8	DMSO_1_1k
IMR32_SCH_AZD_synergy_200124	C2	AZD6244_23uM	D8,E8,F8	DMSO_1_333
IMR32_SCH_AZD_synergy_200124	D2	AZD6244_10uM	A1,A2,B1,B2,A8,B8,C8	DMSO_1_1k
IMR32_SCH_AZD_synergy_200124	E2	AZD6244_1uM	A1,A2,B1,B2,A8,B8,C8	DMSO_1_1k
IMR32_SCH_AZD_synergy_200124	F2	AZD6244_100nM	A1,A2,B1,B2,A8,B8,C8	DMSO_1_1k
IMR32_SCH_AZD_synergy_200124	A3	SCH772984_3uM	A1,A2,B1,B2,A8,B8,C8	DMSO_1_1k
IMR32_SCH_AZD_synergy_200124	B3	SCH772984_3uM	A1,A2,B1,B2,A8,B8,C8	DMSO_1_1k
IMR32_SCH_AZD_synergy_200124	C3	AZD6244_23uM+SCH772984_3uM	D8,E8,F8	DMSO_1_333
IMR32_SCH_AZD_synergy_200124	D3	AZD6244_10uM+SCH772984_3uM	A1,A2,B1,B2,A8,B8,C8	DMSO_1_1k
IMR32_SCH_AZD_synergy_200124	E3	AZD6244_1uM+SCH772984_3uM	A1,A2,B1,B2,A8,B8,C8	DMSO_1_1k
IMR32_SCH_AZD_synergy_200124	F3	AZD6244_100nM+SCH772984_3uM	A1,A2,B1,B2,A8,B8,C8	DMSO_1_1k
IMR32_SCH_AZD_synergy_200124	A4	SCH772984_1uM	A1,A2,B1,B2,A8,B8,C8	DMSO_1_1k
IMR32_SCH_AZD_synergy_200124	B4	SCH772984_1uM	A1,A2,B1,B2,A8,B8,C8	DMSO_1_1k
IMR32_SCH_AZD_synergy_200124	C4	AZD6244_23uM+SCH772984_1uM	D8,E8,F8	DMSO_1_333
IMR32_SCH_AZD_synergy_200124	D4	AZD6244_10uM+SCH772984_1uM	A1,A2,B1,B2,A8,B8,C8	DMSO_1_1k
IMR32_SCH_AZD_synergy_200124	E4	AZD6244_1uM+SCH772984_1uM	A1,A2,B1,B2,A8,B8,C8	DMSO_1_1k
IMR32_SCH_AZD_synergy_200124	F4	AZD6244_100nM+SCH772984_1uM	A1,A2,B1,B2,A8,B8,C8	DMSO_1_1k
IMR32_SCH_AZD_synergy_200124	A5	SCH772984_100nM	A1,A2,B1,B2,A8,B8,C8	DMSO_1_1k
IMR32_SCH_AZD_synergy_200124	B5	SCH772984_100nM	A1,A2,B1,B2,A8,B8,C8	DMSO_1_1k
IMR32_SCH_AZD_synergy_200124	C5	AZD6244_23uM+SCH772984_100nM	D8,E8,F8	DMSO_1_333
IMR32_SCH_AZD_synergy_200124	D5	AZD6244_10uM+SCH772984_100nM	A1,A2,B1,B2,A8,B8,C8	DMSO_1_1k
IMR32_SCH_AZD_synergy_200124	E5	AZD6244_1uM+SCH772984_100nM	A1,A2,B1,B2,A8,B8,C8	DMSO_1_1k
IMR32_SCH_AZD_synergy_200124	F5	AZD6244_100nM+SCH772984_100nM	A1,A2,B1,B2,A8,B8,C8	DMSO_1_1k
IMR32_SCH_AZD_synergy_200124	A6	SCH772984_10nM	A1,A2,B1,B2,A8,B8,C8	DMSO_1_1k
IMR32_SCH_AZD_synergy_200124	B6	SCH772984_10nM	A1,A2,B1,B2,A8,B8,C8	DMSO_1_1k
IMR32_SCH_AZD_synergy_200124	C6	AZD6244_23uM+SCH772984_10nM	D8,E8,F8	DMSO_1_333
IMR32_SCH_AZD_synergy_200124	D6	AZD6244_10uM+SCH772984_10nM	A1,A2,B1,B2,A8,B8,C8	DMSO_1_1k
IMR32_SCH_AZD_synergy_200124	E6	AZD6244_1uM+SCH772984_10nM	A1,A2,B1,B2,A8,B8,C8	DMSO_1_1k
IMR32_SCH_AZD_synergy_200124	F6	AZD6244_100nM+SCH772984_10nM	A1,A2,B1,B2,A8,B8,C8	DMSO_1_1k
IMR32_SCH_AZD_synergy_200124	A7	SCH772984_1nM	A1,A2,B1,B2,A8,B8,C8	DMSO_1_1k
IMR32_SCH_AZD_synergy_200124	B7	SCH772984_1nM	A1,A2,B1,B2,A8,B8,C8	DMSO_1_1k
IMR32_SCH_AZD_synergy_200124	C7	AZD6244_23uM+SCH772984_1nM	D8,E8,F8	DMSO_1_333
IMR32_SCH_AZD_synergy_200124	D7	AZD6244_10uM+SCH772984_1nM	A1,A2,B1,B2,A8,B8,C8	DMSO_1_1k
IMR32_SCH_AZD_synergy_200124	E7	AZD6244_1uM+SCH772984_1nM	A1,A2,B1,B2,A8,B8,C8	DMSO_1_1k
IMR32_SCH_AZD_synergy_200124	F7	AZD6244_100nM+SCH772984_1nM	A1,A2,B1,B2,A8,B8,C8	DMSO_1_1k
IMR32_SCH_AZD_synergy_200124	A8	DMSO_1_1k	A1,A2,B1,B2,A8,B8,C8	DMSO_1_1k
IMR32_SCH_AZD_synergy_200124	B8	DMSO_1_1k	A1,A2,B1,B2,A8,B8,C8	DMSO_1_1k
IMR32_SCH_AZD_synergy_200124	C8	DMSO_1_1k	A1,A2,B1,B2,A8,B8,C8	DMSO_1_1k
IMR32_SCH_AZD_synergy_200124	D8	DMSO_1_333	D8,E8,F8	DMSO_1_333
IMR32_SCH_AZD_synergy_200124	E8	DMSO_1_333	D8,E8,F8	DMSO_1_333
IMR32_SCH_AZD_synergy_200124	F8	DMSO_1_333	D8,E8,F8	DMSO_1_333
KELLY_SCH_AZD_synergy_rep2_200124	A1	DMSO_1_1k	A1,A2,B1,B2,A8,B8,C8	DMSO_1_1k
KELLY_SCH_AZD_synergy_rep2_200124	B1	DMSO_1_1k	A1,A2,B1,B2,A8,B8,C8	DMSO_1_1k
KELLY_SCH_AZD_synergy_rep2_200124	C1	DMSO_1_1k	A1,A2,B1,B2,A8,B8,C8	DMSO_1_1k
KELLY_SCH_AZD_synergy_rep2_200124	D1	DMSO_1_1k	A1,A2,B1,B2,A8,B8,C8	DMSO_1_1k
KELLY_SCH_AZD_synergy_rep2_200124	E1	AZD6244_1uM	A1,A2,B1,B2,A8,B8,C8	DMSO_1_1k
KELLY_SCH_AZD_synergy_rep2_200124	F1	AZD6244_100nM	A1,A2,B1,B2,A8,B8,C8	DMSO_1_1k
KELLY_SCH_AZD_synergy_rep2_200124	A2	DMSO_1_1k	A1,A2,B1,B2,A8,B8,C8	DMSO_1_1k
KELLY_SCH_AZD_synergy_rep2_200124	B2	DMSO_1_1k	A1,A2,B1,B2,A8,B8,C8	DMSO_1_1k
KELLY_SCH_AZD_synergy_rep2_200124	C2	DMSO_1_1k	A1,A2,B1,B2,A8,B8,C8	DMSO_1_1k
KELLY_SCH_AZD_synergy_rep2_200124	D2	DMSO_1_1k	A1,A2,B1,B2,A8,B8,C8	DMSO_1_1k
KELLY_SCH_AZD_synergy_rep2_200124	E2	AZD6244_1uM	A1,A2,B1,B2,A8,B8,C8	DMSO_1_1k
KELLY_SCH_AZD_synergy_rep2_200124	F2	AZD6244_100nM	A1,A2,B1,B2,A8,B8,C8	DMSO_1_1k
KELLY_SCH_AZD_synergy_rep2_200124	A3	SCH772984_3uM	A1,A2,B1,B2,A8,B8,C8	DMSO_1_1k
KELLY_SCH_AZD_synergy_rep2_200124	B3	SCH772984_3uM	A1,A2,B1,B2,A8,B8,C8	DMSO_1_1k
KELLY_SCH_AZD_synergy_rep2_200124	C3	SCH772984_3uM	A1,A2,B1,B2,A8,B8,C8	DMSO_1_1k
KELLY_SCH_AZD_synergy_rep2_200124	D3	SCH772984_3uM	A1,A2,B1,B2,A8,B8,C8	DMSO_1_1k
KELLY_SCH_AZD_synergy_rep2_200124	E3	AZD6244_1uM+SCH772984_3uM	A1,A2,B1,B2,A8,B8,C8	DMSO_1_1k
KELLY_SCH_AZD_synergy_rep2_200124	F3	AZD6244_100nM+SCH772984_3uM	A1,A2,B1,B2,A8,B8,C8	DMSO_1_1k
KELLY_SCH_AZD_synergy_rep2_200124	A4	SCH772984_1uM	A1,A2,B1,B2,A8,B8,C8	DMSO_1_1k
KELLY_SCH_AZD_synergy_rep2_200124	B4	SCH772984_1uM	A1,A2,B1,B2,A8,B8,C8	DMSO_1_1k
KELLY_SCH_AZD_synergy_rep2_200124	C4	SCH772984_1uM	A1,A2,B1,B2,A8,B8,C8	DMSO_1_1k
KELLY_SCH_AZD_synergy_rep2_200124	D4	SCH772984_1uM	A1,A2,B1,B2,A8,B8,C8	DMSO_1_1k
KELLY_SCH_AZD_synergy_rep2_200124	E4	AZD6244_1uM+SCH772984_1uM	A1,A2,B1,B2,A8,B8,C8	DMSO_1_1k
KELLY_SCH_AZD_synergy_rep2_200124	F4	AZD6244_100nM+SCH772984_1uM	A1,A2,B1,B2,A8,B8,C8	DMSO_1_1k
KELLY_SCH_AZD_synergy_rep2_200124	A5	SCH772984_100nM	A1,A2,B1,B2,A8,B8,C8	DMSO_1_1k
KELLY_SCH_AZD_synergy_rep2_200124	B5	SCH772984_100nM	A1,A2,B1,B2,A8,B8,C8	DMSO_1_1k
KELLY_SCH_AZD_synergy_rep2_200124	C5	SCH772984_100nM	A1,A2,B1,B2,A8,B8,C8	DMSO_1_1k
KELLY_SCH_AZD_synergy_rep2_200124	D5	SCH772984_100nM	A1,A2,B1,B2,A8,B8,C8	DMSO_1_1k
KELLY_SCH_AZD_synergy_rep2_200124	E5	AZD6244_1uM+SCH772984_100nM	A1,A2,B1,B2,A8,B8,C8	DMSO_1_1k
KELLY_SCH_AZD_synergy_rep2_200124	F5	AZD6244_100nM+SCH772984_100nM	A1,A2,B1,B2,A8,B8,C8	DMSO_1_1k
KELLY_SCH_AZD_synergy_rep2_200124	A6	SCH772984_10nM	A1,A2,B1,B2,A8,B8,C8	DMSO_1_1k
KELLY_SCH_AZD_synergy_rep2_200124	B6	SCH772984_10nM	A1,A2,B1,B2,A8,B8,C8	DMSO_1_1k
KELLY_SCH_AZD_synergy_rep2_200124	C6	SCH772984_10nM	A1,A2,B1,B2,A8,B8,C8	DMSO_1_1k
KELLY_SCH_AZD_synergy_rep2_200124	D6	SCH772984_10nM	A1,A2,B1,B2,A8,B8,C8	DMSO_1_1k
KELLY_SCH_AZD_synergy_rep2_200124	E6	AZD6244_1uM+SCH772984_10nM	A1,A2,B1,B2,A8,B8,C8	DMSO_1_1k
KELLY_SCH_AZD_synergy_rep2_200124	F6	AZD6244_100nM+SCH772984_10nM	A1,A2,B1,B2,A8,B8,C8	DMSO_1_1k
KELLY_SCH_AZD_synergy_rep2_200124	A7	SCH772984_1nM	A1,A2,B1,B2,A8,B8,C8	DMSO_1_1k
KELLY_SCH_AZD_synergy_rep2_200124	B7	SCH772984_1nM	A1,A2,B1,B2,A8,B8,C8	DMSO_1_1k
KELLY_SCH_AZD_synergy_rep2_200124	C7	SCH772984_1nM	A1,A2,B1,B2,A8,B8,C8	DMSO_1_1k
KELLY_SCH_AZD_synergy_rep2_200124	D7	SCH772984_1nM	A1,A2,B1,B2,A8,B8,C8	DMSO_1_1k
KELLY_SCH_AZD_synergy_rep2_200124	E7	AZD6244_1uM+SCH772984_1nM	A1,A2,B1,B2,A8,B8,C8	DMSO_1_1k
KELLY_SCH_AZD_synergy_rep2_200124	F7	AZD6244_100nM+SCH772984_1nM	A1,A2,B1,B2,A8,B8,C8	DMSO_1_1k
KELLY_SCH_AZD_synergy_rep2_200124	A8	DMSO_1_1k	A1,A2,B1,B2,A8,B8,C8	DMSO_1_1k
KELLY_SCH_AZD_synergy_rep2_200124	B8	DMSO_1_1k	A1,A2,B1,B2,A8,B8,C8	DMSO_1_1k
KELLY_SCH_AZD_synergy_rep2_200124	C8	DMSO_1_1k	A1,A2,B1,B2,A8,B8,C8	DMSO_1_1k
KELLY_SCH_AZD_synergy_rep2_200124	D8	DMSO_1_333	D8,E8,F8	DMSO_1_333
KELLY_SCH_AZD_synergy_rep2_200124	E8	DMSO_1_333	D8,E8,F8	DMSO_1_333
KELLY_SCH_AZD_synergy_rep2_200124	F8	DMSO_1_333	D8,E8,F8	DMSO_1_333
