# Supplementary material for: Neuroblastoma signalling models unveil combination therapies targeting feedback-mediated resistance
Source: PLoS Comput Biol. 2021 Nov 4;17(11):e1009515. doi: 10.1371/journal.pcbi.1009515 (PMC8604339; doi:10.1371/journal.pcbi.1009515)
Supplement: S2 File — (ZIP) [file pcbi.1009515.s023.zip › drug_sensitivity/SHSY5Y_drug_sensitivity/annotation_SH-SY5Y_NGP_151217.csv]

Analysis_Job	Well	Treatment	Reference	Ref_T
SH-SY5Y_MK_BI	A1	DMSO_1_10k	A1,A2	DMSO_1_10k
SH-SY5Y_MK_BI	A2	DMSO_1_10k	A1,A2	DMSO_1_10k
SH-SY5Y_MK_BI	A3	BI78D3_1uM	A1,A2	DMSO_1_10k
SH-SY5Y_MK_BI	A4	BI78D3_1uM	A1,A2	DMSO_1_10k
SH-SY5Y_MK_BI	A5	MK2206_1uM	A1,A2	DMSO_1_10k
SH-SY5Y_MK_BI	A6	MK2206_1uM	A1,A2	DMSO_1_10k
SH-SY5Y_MK_BI	B1	DMSO_1_1k	B1,B2	DMSO_1_1k
SH-SY5Y_MK_BI	B2	DMSO_1_1k	B1,B2	DMSO_1_1k
SH-SY5Y_MK_BI	B3	BI78D3_10uM	B1,B2	DMSO_1_1k
SH-SY5Y_MK_BI	B4	BI78D3_10uM	B1,B2	DMSO_1_1k
SH-SY5Y_MK_BI	B5	MK2206_10uM	B1,B2	DMSO_1_1k
SH-SY5Y_MK_BI	B6	MK2206_10uM	B1,B2	DMSO_1_1k
SH-SY5Y_MK_BI	C1	DMSO_1_500	C1,C2	DMSO_1_500
SH-SY5Y_MK_BI	C2	DMSO_1_500	C1,C2	DMSO_1_500
SH-SY5Y_MK_BI	C3	BI78D3_20uM	C1,C2	DMSO_1_500
SH-SY5Y_MK_BI	C4	BI78D3_20uM	C1,C2	DMSO_1_500
SH-SY5Y_MK_BI	C5	MK2206_20uM	C1,C2	DMSO_1_500
SH-SY5Y_MK_BI	C6	MK2206_20uM	C1,C2	DMSO_1_500
SH-SY5Y_MK_BI	D1	DMSO_1_100	D1,D2	DMSO_1_100
SH-SY5Y_MK_BI	D2	DMSO_1_100	D1,D2	DMSO_1_100
SH-SY5Y_MK_BI	D3	BI78D3_100uM	D1,D2	DMSO_1_100
SH-SY5Y_MK_BI	D4	BI78D3_100uM	D1,D2	DMSO_1_100
SH-SY5Y_MK_BI	D5	MK2206_100uM	D1,D2	DMSO_1_100
SH-SY5Y_MK_BI	D6	MK2206_100uM	D1,D2	DMSO_1_100
NGP_BI_MK	A1	DMSO_1_1M	A1,A2	DMSO_1_1M
NGP_BI_MK	A2	DMSO_1_1M	A1,A2	DMSO_1_1M
NGP_BI_MK	A3	MK2206_10nM	A1,A2	DMSO_1_1M
NGP_BI_MK	A4	MK2206_10nM	A1,A2	DMSO_1_1M
NGP_BI_MK	A5	BI78D3_10nM	A1,A2	DMSO_1_1M
NGP_BI_MK	A6	BI78D3_10nM	A1,A2	DMSO_1_1M
NGP_BI_MK	B1	DMSO_1_10k	B1,B2	DMSO_1_10k
NGP_BI_MK	B2	DMSO_1_10k	B1,B2	DMSO_1_10k
NGP_BI_MK	B3	MK2206_1uM	B1,B2	DMSO_1_10k
NGP_BI_MK	B4	MK2206_1uM	B1,B2	DMSO_1_10k
NGP_BI_MK	B5	BI78D3_1uM	B1,B2	DMSO_1_10k
NGP_BI_MK	B6	BI78D3_1uM	B1,B2	DMSO_1_10k
NGP_BI_MK	C1	DMSO_1_1k	C1,C2	DMSO_1_1k
NGP_BI_MK	C2	DMSO_1_1k	C1,C2	DMSO_1_1k
NGP_BI_MK	C3	MK2206_10uM	C1,C2	DMSO_1_1k
NGP_BI_MK	C4	MK2206_10uM	C1,C2	DMSO_1_1k
NGP_BI_MK	C5	BI78D3_10uM	C1,C2	DMSO_1_1k
NGP_BI_MK	C6	BI78D3_10uM	C1,C2	DMSO_1_1k
NGP_BI_MK	D1	DMSO_1_100	D1,D2	DMSO_1_100
NGP_BI_MK	D2	DMSO_1_100	D1,D2	DMSO_1_100
NGP_BI_MK	D3	MK2206_100uM	D1,D2	DMSO_1_100
NGP_BI_MK	D4	MK2206_100uM	D1,D2	DMSO_1_100
NGP_BI_MK	D5	BI78D3_100uM	D1,D2	DMSO_1_100
NGP_BI_MK	D6	BI78D3_100uM	D1,D2	DMSO_1_100
SH-SY5Y_Sor_TAE	A1	TAE684_20nM	A5,A6	DMSO_1_500k
SH-SY5Y_Sor_TAE	A2	TAE684_20nM	A5,A6	DMSO_1_500k
SH-SY5Y_Sor_TAE	A3	DMSO_1_500	A3,A4	DMSO_1_500
SH-SY5Y_Sor_TAE	A4	DMSO_1_500	A3,A4	DMSO_1_500
SH-SY5Y_Sor_TAE	A5	DMSO_1_500k	A5,A6	DMSO_1_500k
SH-SY5Y_Sor_TAE	A6	DMSO_1_500k	A5,A6	DMSO_1_500k
SH-SY5Y_Sor_TAE	B1	TAE684_1uM	B5,B6	DMSO_1_10k
SH-SY5Y_Sor_TAE	B2	TAE684_1uM	B5,B6	DMSO_1_10k
SH-SY5Y_Sor_TAE	B3	Sorafenib_2uM	C5,C6	DMSO_1_5k
SH-SY5Y_Sor_TAE	B4	Sorafenib_2uM	C5,C6	DMSO_1_5k
SH-SY5Y_Sor_TAE	B5	DMSO_1_10k	B5,B6	DMSO_1_10k
SH-SY5Y_Sor_TAE	B6	DMSO_1_10k	B5,B6	DMSO_1_10k
SH-SY5Y_Sor_TAE	C1	TAE684_2uM	C5,C6	DMSO_1_5k
SH-SY5Y_Sor_TAE	C2	TAE684_2uM	C5,C6	DMSO_1_5k
SH-SY5Y_Sor_TAE	C3	Sorafenib_10uM	D5,D6	DMSO_1_1k
SH-SY5Y_Sor_TAE	C4	Sorafenib_10uM	D5,D6	DMSO_1_1k
SH-SY5Y_Sor_TAE	C5	DMSO_1_5k	C5,C6	DMSO_1_5k
SH-SY5Y_Sor_TAE	C6	DMSO_1_5k	C5,C6	DMSO_1_5k
SH-SY5Y_Sor_TAE	D1	TAE684_10uM	D5,D6	DMSO_1_1k
SH-SY5Y_Sor_TAE	D2	TAE684_10uM	D5,D6	DMSO_1_1k
SH-SY5Y_Sor_TAE	D3	Sorafenib_20uM	A3,A4	DMSO_1_500
SH-SY5Y_Sor_TAE	D4	Sorafenib_20uM	A3,A4	DMSO_1_500
SH-SY5Y_Sor_TAE	D5	DMSO_1_1k	D5,D6	DMSO_1_1k
SH-SY5Y_Sor_TAE	D6	DMSO_1_1k	D5,D6	DMSO_1_1k
NGP_TAE_Sor	A1	DMSO_1_1M	A1,A2	DMSO_1_1M
NGP_TAE_Sor	A2	DMSO_1_1M	A1,A2	DMSO_1_1M
NGP_TAE_Sor	A3	Sorafenib_10nM	A1,A2	DMSO_1_1M
NGP_TAE_Sor	A4	Sorafenib_10nM	A1,A2	DMSO_1_1M
NGP_TAE_Sor	A5	TAE684_10nM	A1,A2	DMSO_1_1M
NGP_TAE_Sor	A6	TAE684_10nM	A1,A2	DMSO_1_1M
NGP_TAE_Sor	B1	DMSO_1_10k	B1,B2	DMSO_1_10k
NGP_TAE_Sor	B2	DMSO_1_10k	B1,B2	DMSO_1_10k
NGP_TAE_Sor	B3	Sorafenib_1uM	B1,B2	DMSO_1_10k
NGP_TAE_Sor	B4	Sorafenib_1uM	B1,B2	DMSO_1_10k
NGP_TAE_Sor	B5	TAE684_1uM	B1,B2	DMSO_1_10k
NGP_TAE_Sor	B6	TAE684_1uM	B1,B2	DMSO_1_10k
NGP_TAE_Sor	C1	DMSO_1_1k	C1,C2	DMSO_1_1k
NGP_TAE_Sor	C2	DMSO_1_1k	C1,C2	DMSO_1_1k
NGP_TAE_Sor	C3	Sorafenib_10uM	C1,C2	DMSO_1_1k
NGP_TAE_Sor	C4	Sorafenib_10uM	C1,C2	DMSO_1_1k
NGP_TAE_Sor	C5	TAE684_10uM	C1,C2	DMSO_1_1k
NGP_TAE_Sor	C6	TAE684_10uM	C1,C2	DMSO_1_1k
NGP_TAE_Sor	D1	DMSO_1_100	D1,D2	DMSO_1_100
NGP_TAE_Sor	D2	DMSO_1_100	D1,D2	DMSO_1_100
NGP_TAE_Sor	D3	Sorafenib_100uM	D1,D2	DMSO_1_100
NGP_TAE_Sor	D4	Sorafenib_100uM	D1,D2	DMSO_1_100
NGP_TAE_Sor	D5	TAE684_100uM	D1,D2	DMSO_1_100
NGP_TAE_Sor	D6	TAE684_100uM	D1,D2	DMSO_1_100
