# Supplementary material for: Neuroblastoma signalling models unveil combination therapies targeting feedback-mediated resistance
Source: PLoS Comput Biol. 2021 Nov 4;17(11):e1009515. doi: 10.1371/journal.pcbi.1009515 (PMC8604339; doi:10.1371/journal.pcbi.1009515)
Supplement: S2 File — (ZIP) [file pcbi.1009515.s023.zip › drug_sensitivity/SHSY5Y_drug_sensitivity/annotation_SKNSH_SH-SY5Y_011217.csv]

Analysis_Job	Well	Treatment	Reference	Ref_T
SKNSH_AZD_LY	D1	AZD6244_10nM	D5,D6	DMSO_1_1M
SKNSH_AZD_LY	D2	AZD6244_10nM	D5,D6	DMSO_1_1M
SKNSH_AZD_LY	D3	LY294002_10nM	D5,D6	DMSO_1_1M
SKNSH_AZD_LY	D4	LY294002_10nM	D5,D6	DMSO_1_1M
SKNSH_AZD_LY	D5	DMSO_1_1M	D5,D6	DMSO_1_1M
SKNSH_AZD_LY	D6	DMSO_1_1M	D5,D6	DMSO_1_1M
SKNSH_AZD_LY	C1	AZD6244_1uM	C5,C6	DMSO_1_10k
SKNSH_AZD_LY	C2	AZD6244_1uM	C5,C6	DMSO_1_10k
SKNSH_AZD_LY	C3	LY294002_1uM	C5,C6	DMSO_1_10k
SKNSH_AZD_LY	C4	LY294002_1uM	C5,C6	DMSO_1_10k
SKNSH_AZD_LY	C5	DMSO_1_10k	C5,C6	DMSO_1_10k
SKNSH_AZD_LY	C6	DMSO_1_10k	C5,C6	DMSO_1_10k
SKNSH_AZD_LY	B1	AZD6244_10uM	B5,B6	DMSO_1_1k
SKNSH_AZD_LY	B2	AZD6244_10uM	B5,B6	DMSO_1_1k
SKNSH_AZD_LY	B3	LY294002_10uM	B5,B6	DMSO_1_1k
SKNSH_AZD_LY	B4	LY294002_10uM	B5,B6	DMSO_1_1k
SKNSH_AZD_LY	B5	DMSO_1_1k	B5,B6	DMSO_1_1k
SKNSH_AZD_LY	B6	DMSO_1_1k	B5,B6	DMSO_1_1k
SKNSH_AZD_LY	A1	AZD6244_100uM	A5,A6	DMSO_1_100
SKNSH_AZD_LY	A2	AZD6244_100uM	A5,A6	DMSO_1_100
SKNSH_AZD_LY	A3	LY294002_100uM	A5,A6	DMSO_1_100
SKNSH_AZD_LY	A4	LY294002_100uM	A5,A6	DMSO_1_100
SKNSH_AZD_LY	A5	DMSO_1_100	A5,A6	DMSO_1_100
SKNSH_AZD_LY	A6	DMSO_1_100	A5,A6	DMSO_1_100
SH-SY5Y_AZD_LY	D1	AZD6244_10nM	D5,D6	DMSO_1_1M
SH-SY5Y_AZD_LY	D2	AZD6244_10nM	D5,D6	DMSO_1_1M
SH-SY5Y_AZD_LY	D3	LY294002_10nM	D5,D6	DMSO_1_1M
SH-SY5Y_AZD_LY	D4	LY294002_10nM	D5,D6	DMSO_1_1M
SH-SY5Y_AZD_LY	D5	DMSO_1_1M	D5,D6	DMSO_1_1M
SH-SY5Y_AZD_LY	D6	DMSO_1_1M	D5,D6	DMSO_1_1M
SH-SY5Y_AZD_LY	C1	AZD6244_1uM	C5,C6	DMSO_1_10k
SH-SY5Y_AZD_LY	C2	AZD6244_1uM	C5,C6	DMSO_1_10k
SH-SY5Y_AZD_LY	C3	LY294002_1uM	C5,C6	DMSO_1_10k
SH-SY5Y_AZD_LY	C4	LY294002_1uM	C5,C6	DMSO_1_10k
SH-SY5Y_AZD_LY	C5	DMSO_1_10k	C5,C6	DMSO_1_10k
SH-SY5Y_AZD_LY	C6	DMSO_1_10k	C5,C6	DMSO_1_10k
SH-SY5Y_AZD_LY	B1	AZD6244_10uM	B5,B6	DMSO_1_1k
SH-SY5Y_AZD_LY	B2	AZD6244_10uM	B5,B6	DMSO_1_1k
SH-SY5Y_AZD_LY	B3	LY294002_10uM	B5,B6	DMSO_1_1k
SH-SY5Y_AZD_LY	B4	LY294002_10uM	B5,B6	DMSO_1_1k
SH-SY5Y_AZD_LY	B5	DMSO_1_1k	B5,B6	DMSO_1_1k
SH-SY5Y_AZD_LY	B6	DMSO_1_1k	B5,B6	DMSO_1_1k
SH-SY5Y_AZD_LY	A1	AZD6244_100uM	A5,A6	DMSO_1_100
SH-SY5Y_AZD_LY	A2	medium	A5,A6	medium
SH-SY5Y_AZD_LY	A3	LY294002_100uM	A5,A6	DMSO_1_100
SH-SY5Y_AZD_LY	A4	LY294002_100uM	A5,A6	DMSO_1_100
SH-SY5Y_AZD_LY	A5	DMSO_1_100	A5,A6	DMSO_1_100
SH-SY5Y_AZD_LY	A6	DMSO_1_100	A5,A6	DMSO_1_100
SKNSH_GS_Rap	D1	GS4997_10nM	D5,D6	DMSO_1_1M
SKNSH_GS_Rap	D2	GS4997_10nM	D5,D6	DMSO_1_1M
SKNSH_GS_Rap	D3	Rapamycin_10nM	D5,D6	DMSO_1_1M
SKNSH_GS_Rap	D4	Rapamycin_10nM	D5,D6	DMSO_1_1M
SKNSH_GS_Rap	D5	DMSO_1_1M	D5,D6	DMSO_1_1M
SKNSH_GS_Rap	D6	DMSO_1_1M	D5,D6	DMSO_1_1M
SKNSH_GS_Rap	C1	GS4997_1uM	C5,C6	DMSO_1_10k
SKNSH_GS_Rap	C2	GS4997_1uM	C5,C6	DMSO_1_10k
SKNSH_GS_Rap	C3	Rapamycin_1uM	C5,C6	DMSO_1_10k
SKNSH_GS_Rap	C4	Rapamycin_1uM	C5,C6	DMSO_1_10k
SKNSH_GS_Rap	C5	DMSO_1_10k	C5,C6	DMSO_1_10k
SKNSH_GS_Rap	C6	DMSO_1_10k	C5,C6	DMSO_1_10k
SKNSH_GS_Rap	B1	GS4997_10uM	B5,B6	DMSO_1_1k
SKNSH_GS_Rap	B2	GS4997_10uM	B5,B6	DMSO_1_1k
SKNSH_GS_Rap	B3	Rapamycin_10uM	B5,B6	DMSO_1_1k
SKNSH_GS_Rap	B4	Rapamycin_10uM	B5,B6	DMSO_1_1k
SKNSH_GS_Rap	B5	DMSO_1_1k	B5,B6	DMSO_1_1k
SKNSH_GS_Rap	B6	DMSO_1_1k	B5,B6	DMSO_1_1k
SKNSH_GS_Rap	A1	GS4997_100uM	A5,A6	DMSO_1_100
SKNSH_GS_Rap	A2	GS4997_100uM	A5,A6	DMSO_1_100
SKNSH_GS_Rap	A3	Rapamycin_100uM	A5,A6	DMSO_1_100
SKNSH_GS_Rap	A4	Rapamycin_100uM	A5,A6	DMSO_1_100
SKNSH_GS_Rap	A5	DMSO_1_100	A5,A6	DMSO_1_100
SKNSH_GS_Rap	A6	DMSO_1_100	A5,A6	DMSO_1_100
SH-SY5Y_GS_Rap	D1	GS4997_10nM	D5,D6	DMSO_1_1M
SH-SY5Y_GS_Rap	D2	GS4997_10nM	D5,D6	DMSO_1_1M
SH-SY5Y_GS_Rap	D3	Rapamycin_10nM	D5,D6	DMSO_1_1M
SH-SY5Y_GS_Rap	D4	Rapamycin_10nM	D5,D6	DMSO_1_1M
SH-SY5Y_GS_Rap	D5	DMSO_1_1M	D5,D6	DMSO_1_1M
SH-SY5Y_GS_Rap	D6	DMSO_1_1M	D5,D6	DMSO_1_1M
SH-SY5Y_GS_Rap	C1	GS4997_1uM	C5,C6	DMSO_1_10k
SH-SY5Y_GS_Rap	C2	GS4997_1uM	C5,C6	DMSO_1_10k
SH-SY5Y_GS_Rap	C3	Rapamycin_1uM	C5,C6	DMSO_1_10k
SH-SY5Y_GS_Rap	C4	Rapamycin_1uM	C5,C6	DMSO_1_10k
SH-SY5Y_GS_Rap	C5	DMSO_1_10k	C5,C6	DMSO_1_10k
SH-SY5Y_GS_Rap	C6	DMSO_1_10k	C5,C6	DMSO_1_10k
SH-SY5Y_GS_Rap	B1	GS4997_10uM	B5,B6	DMSO_1_1k
SH-SY5Y_GS_Rap	B2	GS4997_10uM	B5,B6	DMSO_1_1k
SH-SY5Y_GS_Rap	B3	Rapamycin_10uM	B5,B6	DMSO_1_1k
SH-SY5Y_GS_Rap	B4	Rapamycin_10uM	B5,B6	DMSO_1_1k
SH-SY5Y_GS_Rap	B5	DMSO_1_1k	B5,B6	DMSO_1_1k
SH-SY5Y_GS_Rap	B6	DMSO_1_1k	B5,B6	DMSO_1_1k
SH-SY5Y_GS_Rap	A1	GS4997_100uM	A5,A6	DMSO_1_100
SH-SY5Y_GS_Rap	A2	GS4997_100uM	A5,A6	DMSO_1_100
SH-SY5Y_GS_Rap	A3	Rapamycin_100uM	A5,A6	DMSO_1_100
SH-SY5Y_GS_Rap	A4	Rapamycin_100uM	A5,A6	DMSO_1_100
SH-SY5Y_GS_Rap	A5	DMSO_1_100	A5,A6	DMSO_1_100
SH-SY5Y_GS_Rap	A6	DMSO_1_100	A5,A6	DMSO_1_100
