# Supplementary material for: Neuroblastoma signalling models unveil combination therapies targeting feedback-mediated resistance
Source: PLoS Comput Biol. 2021 Nov 4;17(11):e1009515. doi: 10.1371/journal.pcbi.1009515 (PMC8604339; doi:10.1371/journal.pcbi.1009515)
Supplement: S2 File — (ZIP) [file pcbi.1009515.s023.zip › drug_sensitivity/SHSY5Y_drug_sensitivity/annotation_SKNSH_SH-SY5Y_081217.csv]

Analysis_Job	Well	Treatment	Reference	Ref_T
SKNSH_TAE_Sor	D1	TAE684_10nM	D5,D6	DMSO_1_1M
SKNSH_TAE_Sor	D2	TAE684_10nM	D5,D6	DMSO_1_1M
SKNSH_TAE_Sor	D3	Sorafenib_10nM	D5,D6	DMSO_1_1M
SKNSH_TAE_Sor	D4	Sorafenib_10nM	D5,D6	DMSO_1_1M
SKNSH_TAE_Sor	D5	DMSO_1_1M	D5,D6	DMSO_1_1M
SKNSH_TAE_Sor	D6	DMSO_1_1M	D5,D6	DMSO_1_1M
SKNSH_TAE_Sor	C1	TAE684_1uM	C5,C6	DMSO_1_10k
SKNSH_TAE_Sor	C2	TAE684_1uM	C5,C6	DMSO_1_10k
SKNSH_TAE_Sor	C3	Sorafenib_1uM	C5,C6	DMSO_1_10k
SKNSH_TAE_Sor	C4	Sorafenib_1uM	C5,C6	DMSO_1_10k
SKNSH_TAE_Sor	C5	DMSO_1_10k	C5,C6	DMSO_1_10k
SKNSH_TAE_Sor	C6	DMSO_1_10k	C5,C6	DMSO_1_10k
SKNSH_TAE_Sor	B1	TAE684_10uM	B5,B6	DMSO_1_1k
SKNSH_TAE_Sor	B2	TAE684_10uM	B5,B6	DMSO_1_1k
SKNSH_TAE_Sor	B3	Sorafenib_10uM	B5,B6	DMSO_1_1k
SKNSH_TAE_Sor	B4	Sorafenib_10uM	B5,B6	DMSO_1_1k
SKNSH_TAE_Sor	B5	DMSO_1_1k	B5,B6	DMSO_1_1k
SKNSH_TAE_Sor	B6	DMSO_1_1k	B5,B6	DMSO_1_1k
SKNSH_TAE_Sor	A1	TAE684_100uM	A5,A6	DMSO_1_100
SKNSH_TAE_Sor	A2	TAE684_100uM	A5,A6	DMSO_1_100
SKNSH_TAE_Sor	A3	Sorafenib_100uM	A5,A6	DMSO_1_100
SKNSH_TAE_Sor	A4	Sorafenib_100uM	A5,A6	DMSO_1_100
SKNSH_TAE_Sor	A5	DMSO_1_100	A5,A6	DMSO_1_100
SKNSH_TAE_Sor	A6	DMSO_1_100	A5,A6	DMSO_1_100
SH-SY5Y_TAE_Sor	D1	TAE684_10nM	D5,D6	DMSO_1_1M
SH-SY5Y_TAE_Sor	D2	TAE684_10nM	D5,D6	DMSO_1_1M
SH-SY5Y_TAE_Sor	D3	Sorafenib_10nM	D5,D6	DMSO_1_1M
SH-SY5Y_TAE_Sor	D4	Sorafenib_10nM	D5,D6	DMSO_1_1M
SH-SY5Y_TAE_Sor	D5	DMSO_1_1M	D5,D6	DMSO_1_1M
SH-SY5Y_TAE_Sor	D6	DMSO_1_1M	D5,D6	DMSO_1_1M
SH-SY5Y_TAE_Sor	C1	TAE684_1uM	C5,C6	DMSO_1_10k
SH-SY5Y_TAE_Sor	C2	TAE684_1uM	C5,C6	DMSO_1_10k
SH-SY5Y_TAE_Sor	C3	Sorafenib_1uM	C5,C6	DMSO_1_10k
SH-SY5Y_TAE_Sor	C4	Sorafenib_1uM	C5,C6	DMSO_1_10k
SH-SY5Y_TAE_Sor	C5	DMSO_1_10k	C5,C6	DMSO_1_10k
SH-SY5Y_TAE_Sor	C6	DMSO_1_10k	C5,C6	DMSO_1_10k
SH-SY5Y_TAE_Sor	B1	TAE684_10uM	B5,B6	DMSO_1_1k
SH-SY5Y_TAE_Sor	B2	TAE684_10uM	B5,B6	DMSO_1_1k
SH-SY5Y_TAE_Sor	B3	Sorafenib_10uM	B5,B6	DMSO_1_1k
SH-SY5Y_TAE_Sor	B4	Sorafenib_10uM	B5,B6	DMSO_1_1k
SH-SY5Y_TAE_Sor	B5	DMSO_1_1k	B5,B6	DMSO_1_1k
SH-SY5Y_TAE_Sor	B6	DMSO_1_1k	B5,B6	DMSO_1_1k
SH-SY5Y_TAE_Sor	A1	TAE684_100uM	A5,A6	DMSO_1_100
SH-SY5Y_TAE_Sor	A2	TAE684_100uM	A5,A6	DMSO_1_100
SH-SY5Y_TAE_Sor	A3	Sorafenib_100uM	A5,A6	DMSO_1_100
SH-SY5Y_TAE_Sor	A4	Sorafenib_100uM	A5,A6	DMSO_1_100
SH-SY5Y_TAE_Sor	A5	DMSO_1_100	A5,A6	DMSO_1_100
SH-SY5Y_TAE_Sor	A6	DMSO_1_100	A5,A6	DMSO_1_100
SKNSH_BI_MK	D1	BI78D3_10nM	D5,D6	DMSO_1_1M
SKNSH_BI_MK	D2	BI78D3_10nM	D5,D6	DMSO_1_1M
SKNSH_BI_MK	D3	MK2206_10nM	D5,D6	DMSO_1_1M
SKNSH_BI_MK	D4	MK2206_10nM	D5,D6	DMSO_1_1M
SKNSH_BI_MK	D5	DMSO_1_1M	D5,D6	DMSO_1_1M
SKNSH_BI_MK	D6	DMSO_1_1M	D5,D6	DMSO_1_1M
SKNSH_BI_MK	C1	BI78D3_1uM	C5,C6	DMSO_1_10k
SKNSH_BI_MK	C2	BI78D3_1uM	C5,C6	DMSO_1_10k
SKNSH_BI_MK	C3	MK2206_1uM	C5,C6	DMSO_1_10k
SKNSH_BI_MK	C4	MK2206_1uM	C5,C6	DMSO_1_10k
SKNSH_BI_MK	C5	DMSO_1_10k	C5,C6	DMSO_1_10k
SKNSH_BI_MK	C6	DMSO_1_10k	C5,C6	DMSO_1_10k
SKNSH_BI_MK	B1	BI78D3_10uM	B5,B6	DMSO_1_1k
SKNSH_BI_MK	B2	BI78D3_10uM	B5,B6	DMSO_1_1k
SKNSH_BI_MK	B3	MK2206_10uM	B5,B6	DMSO_1_1k
SKNSH_BI_MK	B4	MK2206_10uM	B5,B6	DMSO_1_1k
SKNSH_BI_MK	B5	DMSO_1_1k	B5,B6	DMSO_1_1k
SKNSH_BI_MK	B6	DMSO_1_1k	B5,B6	DMSO_1_1k
SKNSH_BI_MK	A1	BI78D3_100uM	A5,A6	DMSO_1_100
SKNSH_BI_MK	A2	BI78D3_100uM	A5,A6	DMSO_1_100
SKNSH_BI_MK	A3	MK2206_100uM	A5,A6	DMSO_1_100
SKNSH_BI_MK	A4	MK2206_100uM	A5,A6	DMSO_1_100
SKNSH_BI_MK	A5	DMSO_1_100	A5,A6	DMSO_1_100
SKNSH_BI_MK	A6	DMSO_1_100	A5,A6	DMSO_1_100
SH-SY5Y_BI_MK	D1	BI78D3_10nM	D5,D6	DMSO_1_1M
SH-SY5Y_BI_MK	D2	BI78D3_10nM	D5,D6	DMSO_1_1M
SH-SY5Y_BI_MK	D3	MK2206_10nM	D5,D6	DMSO_1_1M
SH-SY5Y_BI_MK	D4	MK2206_10nM	D5,D6	DMSO_1_1M
SH-SY5Y_BI_MK	D5	DMSO_1_1M	D5,D6	DMSO_1_1M
SH-SY5Y_BI_MK	D6	DMSO_1_1M	D5,D6	DMSO_1_1M
SH-SY5Y_BI_MK	C1	BI78D3_1uM	C5,C6	DMSO_1_10k
SH-SY5Y_BI_MK	C2	BI78D3_1uM	C5,C6	DMSO_1_10k
SH-SY5Y_BI_MK	C3	MK2206_1uM	C5,C6	DMSO_1_10k
SH-SY5Y_BI_MK	C4	MK2206_1uM	C5,C6	DMSO_1_10k
SH-SY5Y_BI_MK	C5	DMSO_1_10k	C5,C6	DMSO_1_10k
SH-SY5Y_BI_MK	C6	DMSO_1_10k	C5,C6	DMSO_1_10k
SH-SY5Y_BI_MK	B1	BI78D3_10uM	B5,B6	DMSO_1_1k
SH-SY5Y_BI_MK	B2	BI78D3_10uM	B5,B6	DMSO_1_1k
SH-SY5Y_BI_MK	B3	MK2206_10uM	B5,B6	DMSO_1_1k
SH-SY5Y_BI_MK	B4	MK2206_10uM	B5,B6	DMSO_1_1k
SH-SY5Y_BI_MK	B5	DMSO_1_1k	B5,B6	DMSO_1_1k
SH-SY5Y_BI_MK	B6	DMSO_1_1k	B5,B6	DMSO_1_1k
SH-SY5Y_BI_MK	A1	BI78D3_100uM	A5,A6	DMSO_1_100
SH-SY5Y_BI_MK	A2	BI78D3_100uM	A5,A6	DMSO_1_100
SH-SY5Y_BI_MK	A3	MK2206_100uM	A5,A6	DMSO_1_100
SH-SY5Y_BI_MK	A4	MK2206_100uM	A5,A6	DMSO_1_100
SH-SY5Y_BI_MK	A5	DMSO_1_100	A5,A6	DMSO_1_100
SH-SY5Y_BI_MK	A6	DMSO_1_100	A5,A6	DMSO_1_100
