# Supplementary material for: Neuroblastoma signalling models unveil combination therapies targeting feedback-mediated resistance
Source: PLoS Comput Biol. 2021 Nov 4;17(11):e1009515. doi: 10.1371/journal.pcbi.1009515 (PMC8604339; doi:10.1371/journal.pcbi.1009515)
Supplement: S2 File — (ZIP) [file pcbi.1009515.s023.zip › drug_sensitivity/test_drug_resistance_201017/annotations_NB-EBC1_MEKi_20-231017.csv]

Analysis_Job	Well	Treatment	Reference	Ref_T
NB-EBC1_MEKi	D1	DMSO_1_10M	D1	DMSO_1_10M
NB-EBC1_MEKi	D2	DMSO_1_100k	D2	DMSO_1_100k
NB-EBC1_MEKi	D3	DMSO_1_10k	D3	DMSO_1_10k
NB-EBC1_MEKi	D4	DMSO_1_1k	D4	DMSO_1_1k
NB-EBC1_MEKi	D5	DMSO_1_100	D5	DMSO_1_100
NB-EBC1_MEKi	D6	DMSO_1_5	D6	DMSO_1_5
NB-EBC1_MEKi	B1	MEKi_1nM	D1	DMSO_1_10M
NB-EBC1_MEKi	B2	MEKi_100nM	D3	DMSO_1_100k
NB-EBC1_MEKi	B3	MEKi_1uM	D3	DMSO_1_10k
NB-EBC1_MEKi	B4	MEKi_10uM	D4	DMSO_1_1k
NB-EBC1_MEKi	B5	MEKi_100uM	D5	DMSO_1_100
NB-EBC1_MEKi	B6	medium	A6,B6,C6	medium
NB-EBC1_MEKi	C1	MEKi_1nM	D1	DMSO_1_10M
NB-EBC1_MEKi	C2	MEKi_100nM	D3	DMSO_1_100k
NB-EBC1_MEKi	C3	MEKi_1uM	D3	DMSO_1_10k
NB-EBC1_MEKi	C4	MEKi_10uM	D4	DMSO_1_1k
NB-EBC1_MEKi	C5	MEKi_100uM	D5	DMSO_1_100
NB-EBC1_MEKi	C6	medium	A6,B6,C6	medium
NB-EBC1_MEKi	A1	MEKi_1nM	D1	DMSO_1_10M
NB-EBC1_MEKi	A2	MEKi_100nM	D3	DMSO_1_100k
NB-EBC1_MEKi	A3	MEKi_1uM	D3	DMSO_1_10k
NB-EBC1_MEKi	A4	MEKi_10uM	D4	DMSO_1_1k
NB-EBC1_MEKi	A5	MEKi_100uM	D5	DMSO_1_100
NB-EBC1_MEKi	A6	medium	A6,B6,C6	medium
