# Supplementary material for: Neuroblastoma signalling models unveil combination therapies targeting feedback-mediated resistance
Source: PLoS Comput Biol. 2021 Nov 4;17(11):e1009515. doi: 10.1371/journal.pcbi.1009515 (PMC8604339; doi:10.1371/journal.pcbi.1009515)
Supplement: S2 File — (ZIP) [file pcbi.1009515.s023.zip › drug_sensitivity/test_drug_resistance_201017/annotations_RealTimeGlow_test.csv]

Analysis_Job	Well	Treatment	Reference	Ref_T
RealTimeGlow_test_IMR32	C3	4k_cells	C3	4k_cells
RealTimeGlow_test_IMR32	C4	8k_cells	C3	4k_cells
RealTimeGlow_test_IMR32	C5	12k_cells	C3	4k_cells
RealTimeGlow_test_IMR32	C6	blank	C6	blank
RealTimeGlow_test_IMR32	D3	4k_cells	C3	4k_cells
RealTimeGlow_test_IMR32	D4	8k_cells	C3	4k_cells
RealTimeGlow_test_IMR32	D5	12k_cells	C3	4k_cells
RealTimeGlow_test_IMR32	D6	blank	C6	blank
RealTimeGlow_test_IMR32	E3	blank	C6	blank
RealTimeGlow_test_IMR32	E4	RTG_4k_cells	C3	4k_cells
RealTimeGlow_test_IMR32	E5	RTG_8k_cells	C3	4k_cells
RealTimeGlow_test_IMR32	E6	RTG_12k_cells	C3	4k_cells
RealTimeGlow_test_IMR32	F3	blank	C6	blank
RealTimeGlow_test_IMR32	F4	RTG_4k_cells	C3	4k_cells
RealTimeGlow_test_IMR32	F5	RTG_8k_cells	C3	4k_cells
RealTimeGlow_test_IMR32	F6	RTG_12k_cells	C3	4k_cells
RealTimeGlow_test_KELLY	C7	4k_cells	C7	4k_cells
RealTimeGlow_test_KELLY	C8	8k_cells	C7	4k_cells
RealTimeGlow_test_KELLY	C9	12k_cells	C7	4k_cells
RealTimeGlow_test_KELLY	C10	16k_cells	C7	4k_cells
RealTimeGlow_test_KELLY	D7	4k_cells	C7	4k_cells
RealTimeGlow_test_KELLY	D8	8k_cells	C7	4k_cells
RealTimeGlow_test_KELLY	D9	12k_cells	C7	4k_cells
RealTimeGlow_test_KELLY	D10	16k_cells	C7	4k_cells
RealTimeGlow_test_KELLY	E7	RTG_4k_cells	C7	4k_cells
RealTimeGlow_test_KELLY	E8	RTG_8k_cells	C7	4k_cells
RealTimeGlow_test_KELLY	E9	RTG_12k_cells	C7	4k_cells
RealTimeGlow_test_KELLY	E10	RTG_16k_cells	C7	4k_cells
RealTimeGlow_test_KELLY	F7	RTG_4k_cells	C7	4k_cells
RealTimeGlow_test_KELLY	F8	RTG_8k_cells	C7	4k_cells
RealTimeGlow_test_KELLY	F9	RTG_12k_cells	C7	4k_cells
RealTimeGlow_test_KELLY	F10	RTG_16k_cells	C7	4k_cells
