# Supplementary material for: Neuroblastoma signalling models unveil combination therapies targeting feedback-mediated resistance
Source: PLoS Comput Biol. 2021 Nov 4;17(11):e1009515. doi: 10.1371/journal.pcbi.1009515 (PMC8604339; doi:10.1371/journal.pcbi.1009515)
Supplement: S2 File — (ZIP) [file pcbi.1009515.s023.zip › drug_sensitivity/test_drug_resistance_201017/annotations_SH-SY5Y_MEKi_20-231017.csv]

Analysis_Job	Well	Treatment	Reference
SH-SY5Y_MEKi	A1	DMSO_1_10M	A1,B1
SH-SY5Y_MEKi	A2	DMSO_1_100k	A2,B2
SH-SY5Y_MEKi	A3	DMSO_1_10k	A3,B3
SH-SY5Y_MEKi	A4	DMSO_1_1k	A4,B4
SH-SY5Y_MEKi	A5	DMSO_1_100	A5,B5
SH-SY5Y_MEKi	A6	medium	A6,B6,C6,D6
SH-SY5Y_MEKi	B1	DMSO_1_10M	A1,B1
SH-SY5Y_MEKi	B2	DMSO_1_100k	A2,B2
SH-SY5Y_MEKi	B3	DMSO_1_10k	A3,B3
SH-SY5Y_MEKi	B4	DMSO_1_1k	A4,B4
SH-SY5Y_MEKi	B5	DMSO_1_100	A5,B5
SH-SY5Y_MEKi	B6	medium	A6,B6,C6,D6
SH-SY5Y_MEKi	C1	1nM_MEKi	A1,B1
SH-SY5Y_MEKi	C2	100nM_MEKi	A2,B2
SH-SY5Y_MEKi	C3	1uM_MEKi	A3,B3
SH-SY5Y_MEKi	C4	10uM_MEKi	A4,B4
SH-SY5Y_MEKi	C5	100uM_MEKi	A5,B5
SH-SY5Y_MEKi	C6	medium	A6,B6,C6,D6
SH-SY5Y_MEKi	D1	1nM_MEKi	A1,B1
SH-SY5Y_MEKi	D2	100nM_MEKi	A2,B2
SH-SY5Y_MEKi	D3	1uM_MEKi	A3,B3
SH-SY5Y_MEKi	D4	10uM_MEKi	A4,B4
SH-SY5Y_MEKi	D5	100uM_MEKi	A5,B5
SH-SY5Y_MEKi	D6	medium	A6,B6,C6,D6
