# Supplementary material for: Neuroblastoma signalling models unveil combination therapies targeting feedback-mediated resistance
Source: PLoS Comput Biol. 2021 Nov 4;17(11):e1009515. doi: 10.1371/journal.pcbi.1009515 (PMC8604339; doi:10.1371/journal.pcbi.1009515)
Supplement: S2 File — (ZIP) [file pcbi.1009515.s023.zip › drug_sensitivity/CHP212_drug_sensitivity/compute_synergy_CHP212_highAZD.R]

#!/usr/bin/Rscript
# -*- coding: utf8 -*-

library(incucyter)
library(tidyverse)
library(minpack.lm)
library(cowplot) # Nicer default for ggplot2 and plot_grid function
library(drugResistance)
library(synergyfinder)


digfrazd = read_incu("./CHP212_AEW_AZD_interaction_20191001.txt", "./annotation_SHSY5Y_SKNAS_CHP212_AEW_AZD_interaction_20190815.csv") %>%
    filter(Value>10, Value<60, Elapsed<72) %>% # Very bad measurements, need heavy filtering for spikes
    filter(!grepl(7, Well)) %>% # Control doesn't grow
    filter(!Well %in% c("A8")) # no picutres
pigfrazd = process_growth_curve(digfrazd)

pdf("synergy_CHP212_highAZD.pdf", width=16, height=12)
# Trying 1
    print(digfrazd %>% plot_microplate)
# Trying 2
    print(digfrazd %>% mutate(Value = log(1+Value)) %>% plot_microplate)
# Trying 3
    print( pigfrazd %>% separate(Well, into=c("WellX", "WellY"), sep=1) %>% ggplot(aes(WellY, WellX, fill=Viability, label=signif(Mean_well,2))) + geom_tile() + geom_text() + scale_fill_gradient2(low="blue", mid="white", high="red") + ggtitle("Growth rate (unnormalized as text, normalized by control as heatmaps)") )

    log_igfrazd = digfrazd %>% mutate(Value=log(1+Value))
    #log_igfrazd %>% group_by(Well, img, Elapsed) %>% mutate(Slope=NA) %>% group_map(function(.x, .y){ time = as.numeric(.y$Elapsed); log_igfrazd %>% filter(Elapsed > time-5 & Elapsed < time+5) -> tmp; max_time = max(tmp$Elapsed); min_time = min(tmp$Elapsed); .x$Slope = ((log_igfrazd %>% filter(img==.y$img, Well==.y$Well, Elapsed==max_time) %>% pull(Value))-(log_igfrazd %>% filter(img==.y$img, Well==.y$Well, Elapsed==min_time) %>% pull(Value)))/(max_time-min_time); return(bind_cols(.y, .x)) }) %>% bind_rows %>% mutate(Value=Slope) %>% plot_microplate
    #winsize = 20; log_igfrazd %>% filter(Elapsed<winsize) %>% group_by(Well, img, Elapsed) %>% mutate(Slope=NA) %>% group_map(function(.x, .y){ time = as.numeric(.y$Elapsed); log_igfrazd %>% filter(Elapsed > time-winsize & Elapsed < time+winsize) -> tmp; max_time = max(tmp$Elapsed); min_time = min(tmp$Elapsed); .x$Slope = ((log_igfrazd %>% filter(img==.y$img, Well==.y$Well, Elapsed==max_time) %>% pull(Value))-(log_igfrazd %>% filter(img==.y$img, Well==.y$Well, Elapsed==min_time) %>% pull(Value)))/(max_time-min_time); return(bind_cols(.y, .x)) }) %>% bind_rows %>% mutate(Value=Slope) %>% plot_microplate

    synergy = pigfrazd %>% filter(!grepl("1|8", Well)) %>% get_synergy_table %>% ReshapeData
    synergy %>% PlotDoseResponse
    none = lapply(c("HSA", "Loewe", "ZIP", "Bliss"), function(mm){ synergy %>% CalculateSynergy(method=mm) %>% PlotSynergy })
    # With thresholding of the viability between 0 and 100
    synergy = pigfrazd %>% filter(!grepl("1|8", Well)) %>% get_synergy_table(TRUE) %>% ReshapeData
    synergy %>% PlotDoseResponse
    synergy$dose.response.mats$`1` %>% as.data.frame %>% rownames_to_column("AEW451") %>% gather("AZD6244", "Inhibition", -"AEW451") %>% ggplot() + geom_line(aes(AZD6244, Inhibition, group=AEW451, col=AEW451))
    none = lapply(c("HSA", "Loewe", "ZIP", "Bliss"), function(mm){ synergy %>% CalculateSynergy(method=mm) %>% PlotSynergy })
dev.off()


digfrazd = read_incu("CHP212_20k_AEW_AZD_interaction_20191001.txt", "./annotation_SHSY5Y_SKNAS_CHP212_AEW_AZD_interaction_20190815.csv") %>%
    filter(!grepl(7, Well)) %>% # Control doesn't grow
    filter(Value>5, Value<60, Elapsed<70)
pigfrazd = process_growth_curve(digfrazd)

pdf("synergy_CHP212_20k.pdf", width=16, height=12)
    print(digfrazd %>% plot_microplate)
    print(digfrazd %>% mutate(Value = log(1+Value)) %>% plot_microplate)
    print( pigfrazd %>% separate(Well, into=c("WellX", "WellY"), sep=1) %>% ggplot(aes(WellY, WellX, fill=Viability, label=signif(Mean_well,2))) + geom_tile() + geom_text() + scale_fill_gradient2(low="blue", mid="white", high="red") + ggtitle("Growth rate (unnormalized as text, normalized by control as heatmaps)") )

    log_igfrazd = digfrazd %>% mutate(Value=log(1+Value))
    #log_igfrazd %>% group_by(Well, img, Elapsed) %>% mutate(Slope=NA) %>% group_map(function(.x, .y){ time = as.numeric(.y$Elapsed); log_igfrazd %>% filter(Elapsed > time-5 & Elapsed < time+5) -> tmp; max_time = max(tmp$Elapsed); min_time = min(tmp$Elapsed); .x$Slope = ((log_igfrazd %>% filter(img==.y$img, Well==.y$Well, Elapsed==max_time) %>% pull(Value))-(log_igfrazd %>% filter(img==.y$img, Well==.y$Well, Elapsed==min_time) %>% pull(Value)))/(max_time-min_time); return(bind_cols(.y, .x)) }) %>% bind_rows %>% mutate(Value=Slope) %>% plot_microplate
    #winsize = 20; log_igfrazd %>% filter(Elapsed<winsize) %>% group_by(Well, img, Elapsed) %>% mutate(Slope=NA) %>% group_map(function(.x, .y){ time = as.numeric(.y$Elapsed); log_igfrazd %>% filter(Elapsed > time-winsize & Elapsed < time+winsize) -> tmp; max_time = max(tmp$Elapsed); min_time = min(tmp$Elapsed); .x$Slope = ((log_igfrazd %>% filter(img==.y$img, Well==.y$Well, Elapsed==max_time) %>% pull(Value))-(log_igfrazd %>% filter(img==.y$img, Well==.y$Well, Elapsed==min_time) %>% pull(Value)))/(max_time-min_time); return(bind_cols(.y, .x)) }) %>% bind_rows %>% mutate(Value=Slope) %>% plot_microplate

    synergy = pigfrazd %>% filter(!grepl("1|8", Well)) %>% get_synergy_table %>% ReshapeData
    synergy %>% PlotDoseResponse
    none = lapply(c("HSA", "Loewe", "ZIP", "Bliss"), function(mm){ synergy %>% CalculateSynergy(method=mm) %>% PlotSynergy })
    # With thresholding of the viability between 0 and 100
    synergy = pigfrazd %>% filter(!grepl("1|8", Well)) %>% get_synergy_table(TRUE) %>% ReshapeData
    synergy %>% PlotDoseResponse
    none = lapply(c("HSA", "Loewe", "ZIP", "Bliss"), function(mm){ synergy %>% CalculateSynergy(method=mm) %>% PlotSynergy })
dev.off()
