# Supplementary material for: Neuroblastoma signalling models unveil combination therapies targeting feedback-mediated resistance
Source: PLoS Comput Biol. 2021 Nov 4;17(11):e1009515. doi: 10.1371/journal.pcbi.1009515 (PMC8604339; doi:10.1371/journal.pcbi.1009515)
Supplement: S2 File — (ZIP) [file pcbi.1009515.s023.zip › drug_sensitivity/CHP212_drug_sensitivity/compute_synergy_CHP212.R]

#!/usr/bin/Rscript
# -*- coding: utf8 -*-

library(incucyter)
library(tidyverse)
library(minpack.lm)
library(cowplot) # Nicer default for ggplot2 and plot_grid function
library(drugResistance)
library(synergyfinder)


digfrazd = read_incu("CHP212_AEW_AZD_synergy_191029.txt", "annotations_CHP212_NBEBC1_AEW_AZD_synergy_20191029.csv") %>%
    filter(Elapsed > 72)
pigfrazd = process_growth_curve(digfrazd)

pdf("synergy_CHP212.pdf", width=16, height=12)
# Trying 1
    print(digfrazd %>% plot_microplate)
# Trying 2
    print(digfrazd %>% mutate(Value = log(1+Value)) %>% plot_microplate)
# Trying 3
    print( pigfrazd %>% separate(Well, into=c("WellX", "WellY"), sep=1) %>% ggplot(aes(WellY, WellX, fill=Viability, label=signif(Mean_well,2))) + geom_tile() + geom_text() + scale_fill_gradient2(low="blue", mid="white", high="red") + ggtitle("Growth rate (unnormalized as text, normalized by control as heatmaps)") )

    log_igfrazd = digfrazd %>% mutate(Value=log(1+Value))
    #log_igfrazd %>% group_by(Well, img, Elapsed) %>% mutate(Slope=NA) %>% group_map(function(.x, .y){ time = as.numeric(.y$Elapsed); log_igfrazd %>% filter(Elapsed > time-5 & Elapsed < time+5) -> tmp; max_time = max(tmp$Elapsed); min_time = min(tmp$Elapsed); .x$Slope = ((log_igfrazd %>% filter(img==.y$img, Well==.y$Well, Elapsed==max_time) %>% pull(Value))-(log_igfrazd %>% filter(img==.y$img, Well==.y$Well, Elapsed==min_time) %>% pull(Value)))/(max_time-min_time); return(bind_cols(.y, .x)) }) %>% bind_rows %>% mutate(Value=Slope) %>% plot_microplate
    #winsize = 20; log_igfrazd %>% filter(Elapsed<winsize) %>% group_by(Well, img, Elapsed) %>% mutate(Slope=NA) %>% group_map(function(.x, .y){ time = as.numeric(.y$Elapsed); log_igfrazd %>% filter(Elapsed > time-winsize & Elapsed < time+winsize) -> tmp; max_time = max(tmp$Elapsed); min_time = min(tmp$Elapsed); .x$Slope = ((log_igfrazd %>% filter(img==.y$img, Well==.y$Well, Elapsed==max_time) %>% pull(Value))-(log_igfrazd %>% filter(img==.y$img, Well==.y$Well, Elapsed==min_time) %>% pull(Value)))/(max_time-min_time); return(bind_cols(.y, .x)) }) %>% bind_rows %>% mutate(Value=Slope) %>% plot_microplate

    synergy = pigfrazd %>% get_synergy_table %>% ReshapeData
    #synergy = pigfrazd %>% filter(!grepl("1|8", Well)) %>% get_synergy_table %>% ReshapeData
    synergy %>% PlotDoseResponse
    none = lapply(c("HSA", "Loewe", "ZIP", "Bliss"), function(mm){ synergy %>% CalculateSynergy(method=mm) %>% PlotSynergy })
    # With thresholding of the viability between 0 and 100
    synergy = pigfrazd %>% get_synergy_table(TRUE) %>% ReshapeData
    #synergy = pigfrazd %>% filter(!grepl("1|8", Well)) %>% get_synergy_table(TRUE) %>% ReshapeData
    synergy %>% PlotDoseResponse
    (synergy$dose.response.mats$`1` - synergy$dose.response.mats$`1`[,1]) %>% as_tibble(rownames="AEW451") %>% gather("AZD6244", "Inhibition", -"AEW451") %>% mutate(AEW451=as.numeric(AEW451), AZD6244=as.numeric(AZD6244)) %>% ggplot() + geom_line(aes(log10(AZD6244)-9, Inhibition, group=AEW451, col=factor(AEW451, levels=AEW451 %>% unique %>% sort))) + xlab("[AZD6244] (log10(M))") + scale_color_discrete(name="[AEW451] (nM)")
    none = lapply(c("HSA", "Loewe", "ZIP", "Bliss"), function(mm){ synergy %>% CalculateSynergy(method=mm) %>% PlotSynergy })
dev.off()
