# Supplementary material for: Neuroblastoma signalling models unveil combination therapies targeting feedback-mediated resistance
Source: PLoS Comput Biol. 2021 Nov 4;17(11):e1009515. doi: 10.1371/journal.pcbi.1009515 (PMC8604339; doi:10.1371/journal.pcbi.1009515)
Supplement: S2 File — (ZIP) [file pcbi.1009515.s023.zip › drug_sensitivity/CHP212_drug_sensitivity/script_analyse_incucyte_CHP212.R]

#!/usr/bin/Rscript
# -*- coding: utf8 -*-

library(incucyter)
library(tidyverse)
library(minpack.lm)
library(cowplot) # Nicer default for ggplot2 and plot_grid function

print("Read data and annotations")
# First experiment with only MEKi
dall = read_incu(c("CHP212_BI_Sor_200818.txt", "CHP212_MK_AZD_200818.txt", "CHP212_Rap_GS_200818.txt", "CHP212_TAE_GDC_170818.txt"), "annotation_CHP212_200818.csv") %>%
        filter(Ref_T != "DMSO_1_100") # 1% DMSO kills this cell line

library(drugResistance)

print("Extract viabilities")
# Normalise each experiment separetely
pall = process_growth_curve(dall)
#psorlygsate = process_growth_curve(dsorlygsate)
pexp = bind_rows(pall)#, psorlygsate)

print("Generate plots")
pdf("sensitivity_fits_CHP212.pdf")
plots_fits = fit_drug_sensitivity(pexp)
treatment_plots = plots_fits$plots
fits_treatment = plots_fits$fits
dev.off()

ic50 = data.frame(t(sapply(fits_treatment, function(xx){ c(xx$coef, xx$residual) })))
names(ic50) = c("slope", "ic50", "residual")
write.table(ic50, "IC50_CHP212.txt", col.names=FALSE, quote=FALSE)
