# Supplementary material for: Neuroblastoma signalling models unveil combination therapies targeting feedback-mediated resistance
Source: PLoS Comput Biol. 2021 Nov 4;17(11):e1009515. doi: 10.1371/journal.pcbi.1009515 (PMC8604339; doi:10.1371/journal.pcbi.1009515)
Supplement: S2 File — (ZIP) [file pcbi.1009515.s023.zip › drug_sensitivity/IMR32_drug_sensitivity/compute_synergy_IMR32.R]

#!/usr/bin/Rscript
# -*- coding: utf8 -*-

library(incucyter)
library(tidyverse)
library(minpack.lm)
library(cowplot) # Nicer default for ggplot2 and plot_grid function
library(drugResistance)
library(synergyfinder)


digfrazd = read_incu("./IMR32_AEW_AZD_interaction_20190815.txt", "./annotation_AEW_AZD_interaction_20190815.csv") %>%
        filter(img!=2) %>% # Some cells detached in some wells and are reattaching in the middle giving a false growth that corresponds to spreading of non dividing cells
        filter(Elapsed < 72) %>% # Saturation of growth curves
        filter(!grepl("1", Well)) %>% # Bad growth edge
        filter(Value > 2 | grepl("F", Well)) %>%
        filter(!Well %in% c("A8", "E8", "F8")) # No medium in A8 and F8, and weird behaviour of E8
pigfrazd = process_growth_curve(digfrazd)

pdf("synergy_IMR32.pdf", width=16, height=12)
    print(digfrazd %>% plot_microplate)
    print(digfrazd %>% mutate(Value = log(1+Value)) %>% plot_microplate)
    pigfrazd %>% separate(Well, c("WellX", "WellY"), 1) %>% ggplot(aes(WellY, WellX, fill=Mean_well)) + geom_tile() + geom_text(aes(label=signif(Mean_well, 2)))

    log_igfrazd = digfrazd %>% mutate(Value=log(1+Value))
    #log_igfrazd %>% group_by(img, Well, Elapsed) %>% mutate(Slope=NA) %>% group_map(function(.x, .y){ time = as.numeric(.y$Elapsed); log_igfrazd %>% filter(Elapsed > time-5 & Elapsed < time+5) -> tmp; max_time = max(tmp$Elapsed); min_time = min(tmp$Elapsed); .x$Slope = ((log_igfrazd %>% filter(img==.y$img, Well==.y$Well, Elapsed==max_time) %>% pull(Value))-(log_igfrazd %>% filter(img==.y$img, Well==.y$Well, Elapsed==min_time) %>% pull(Value)))/(max_time-min_time); return(.x) }) %>% mutate(Value=Slope) %>% plot_microplate

    synergy = pigfrazd %>% filter(!grepl("1|8", Well)) %>% get_synergy_table %>% ReshapeData
    synergy %>% PlotDoseResponse
    none = lapply(c("HSA", "Loewe", "ZIP", "Bliss"), function(mm){ synergy %>% CalculateSynergy(method=mm) %>% PlotSynergy })
    # With thresholding of the viability between 0 and 100
    synergy = pigfrazd %>% filter(!grepl("1|8", Well)) %>% get_synergy_table(TRUE) %>% ReshapeData
    synergy %>% PlotDoseResponse
    none = lapply(c("HSA", "Loewe", "ZIP", "Bliss"), function(mm){ synergy %>% CalculateSynergy(method=mm) %>% PlotSynergy })
dev.off()
