# Supplementary material for: Neuroblastoma signalling models unveil combination therapies targeting feedback-mediated resistance
Source: PLoS Comput Biol. 2021 Nov 4;17(11):e1009515. doi: 10.1371/journal.pcbi.1009515 (PMC8604339; doi:10.1371/journal.pcbi.1009515)
Supplement: S2 File — (ZIP) [file pcbi.1009515.s023.zip › drug_sensitivity/IMR32_drug_sensitivity/script_analyse_incucyte_IMR32.R]

#!/usr/bin/Rscript
# -*- coding: utf8 -*-

library(incucyter)
library(tidyverse)
library(minpack.lm)
library(cowplot) # Nicer default for ggplot2 and plot_grid function
library(drugResistance)
library(synergyfinder)

print("Read data and annotations")
# First experiment with only MEKi
dbirapmkazd = read_incu(c("IMR32_AZD_BI_071018.txt", "IMR32_MK_Rap_071018.txt"), "annotation_IMR32_071018.csv") %>%
        filter(Elapsed < 96) %>%
        filter(WellY != "D")
dlygssortae = read_incu(c("IMR32_LY_GS_20190725_1.txt", "IMR32_LY_GS_20190725_2.txt", "IMR32_Sor_TAE_20190725_1.txt", "IMR32_Sor_TAE_20190725_2.txt"), "annotation_IMR32_20190725.csv") %>%
        filter(WellX != "1") %>% # The first column of every plate is really bad, the cells died without drug except for one
        filter(Elapsed < 72) %>% # High confluency on most frames and point where some start to decrease
        filter(Analysis_Job != "IMR32_LY_GS_20190725_1") %>% # Really weird growth, unsalvageable (and there is another replicate)
        filter(Analysis_Job != "IMR32_Sor_TAE_20190725_2" | WellY != "D") # Really bad control & higher concentration has good growth rate
dgsrap = read_incu("IMR32_GS_Rap_20190802.txt", "annotation_IMR32_SHSY5Y_N206_20190802.csv")
digfrazd = read_incu("./IMR32_AEW_AZD_interaction_20190815.txt", "./annotation_AEW_AZD_interaction_20190815.csv") %>%
        filter(img!=2) %>% # Some cells detached in some wells and are reattaching in the middle giving a false growth that corresponds to spreading of non dividing cells
        filter(Elapsed < 72) %>% # Saturation of growth curves
        filter(!Well %in% c("A8", "E8", "F8")) # No medium in A8 and F8, and weird behaviour of E8

print("Extract viabilities")
# Normalise each experiment separetely
pbirapmkazd = process_growth_curve(dbirapmkazd)
plygssortae = process_growth_curve(dlygssortae)
pgsrap = process_growth_curve(dgsrap)
pigfrazd = process_growth_curve(digfrazd, max_confluency=60)
#psorlygsate = process_growth_curve(dsorlygsate)
pexp = bind_rows(pbirapmkazd, plygssortae, pgsrap, pigfrazd %>% filter(grepl("A|B|1", Well)))

print("Generate plots")
pdf("sensitivity_fits_IMR32.pdf")
plots_fits = fit_drug_sensitivity(pexp)
treatment_plots = plots_fits$plots
fits_treatment = plots_fits$fits
dev.off()

ic50 = data.frame(t(sapply(fits_treatment, function(xx){ c(xx$coef, xx$residual) })))
names(ic50) = c("slope", "ic50", "residual")
write.table(ic50, "IC50_IMR32.txt", col.names=FALSE, quote=FALSE)

print("Synergy computation")
# https://rdrr.io/bioc/synergyfinder/f/inst/doc/synergyfinder.pdf
pdf("synergy_IMR32.pdf", width=15, height=12)
    print(digfrazd %>% filter(!grepl("1|8", Well)) %>% plot_microplate)
    synergy = pigfrazd %>% filter(!grepl("1|8", Well)) %>% get_synergy_table %>% ReshapeData
    synergy %>% PlotDoseResponse
    none = lapply(c("HSA", "Loewe", "ZIP", "Bliss"), function(mm){ synergy %>% CalculateSynergy(method=mm) %>% PlotSynergy })
    synergy = pigfrazd %>% filter(!grepl("1|8", Well)) %>% get_synergy_table(TRUE) %>% ReshapeData
    synergy %>% PlotDoseResponse
    none = lapply(c("HSA", "Loewe", "ZIP", "Bliss"), function(mm){ synergy %>% CalculateSynergy(method=mm) %>% PlotSynergy })
dev.off()
