# Supplementary material for: Neuroblastoma signalling models unveil combination therapies targeting feedback-mediated resistance
Source: PLoS Comput Biol. 2021 Nov 4;17(11):e1009515. doi: 10.1371/journal.pcbi.1009515 (PMC8604339; doi:10.1371/journal.pcbi.1009515)
Supplement: S2 File — (ZIP) [file pcbi.1009515.s023.zip › drug_sensitivity/IMR32_drug_sensitivity/testing_drc.R]

##### TESTING SCRIPT, PROBABLY DOESNT WORK OUT OF THE BOX #####

library(incucyter)
library(tidyverse)
library(minpack.lm)
library(cowplot) # Nicer default for ggplot2 and plot_grid function
library(drugResistance)

digfrazd = read_incu("./IMR32_AEW_AZD_interaction_20190815.txt", "./annotation_AEW_AZD_interaction_20190815.csv") %>%
pigfrazd = process_growth_curve(digfrazd, max_confluency=60)

digfrazd %>% filter(Analysis_Job == "IMR32_AEW_AZD_interaction", Well == "A1", img == 1) -> data_to_fit
fit_model = drc::drm(Value ~ Elapsed, data=data_to_fit, fct=drc::LL.4())
data_to_fit %>% ggplot() + geom_point(aes(Elapsed, Value)) + geom_line(aes(Elapsed, predict(fit_model)))

# digfrazd %>% group_by(img, Well) %>% mutate(model=apply(., function(dd) {drc::drm(Value ~ Elapsed, data=dd, fct=drc::LL.4())} )) %>% ggplot(aes(Elapsed, Value, group=img, col=Treatment)) + geom_line() + facet_grid(WellY~WellX)
digfrazd %>% group_by(img, Well) %>% ggplot(aes(Elapsed, Value, group=img, col=Treatment)) + geom_line() + facet_grid(WellY~WellX)

digfrazd %>% distinct(img, Well) %>% apply(1, function(xx){ digfrazd %>% filter(img==xx["img"], Well==xx["Well"]) %>% drc::drm(Value ~ Elapsed, data=., fct=drc::LL.3()) -> model }) -> models
models %>% as.matrix %>% as_tibble %>% rename(Model=V1) %>% bind_cols(digfrazd %>% distinct(img, Well))

# Choose LL.3 or LL.4 (doesn't work on the whole group but better fit)
digfrazd %>% group_by(img, Well) %>% group_map( ~ drc::drm(Value ~ Elapsed, data=.x, fct=drc::LL.3()) %>% predict %>% as.matrix %>% as_tibble %>% rename(prediction=V1) %>% bind_cols(.x) ) %>% ggplot(aes(group=img, col=Treatment)) + geom_point(aes(Elapsed, Value)) + geom_line(aes(Elapsed, prediction)) + facet_grid(WellY~WellX)
digfrazd %>% filter(Value > 1) %>% group_by(img, Well) %>% group_map(function(.x, .y) { print(.y); drc::drm(Value ~ Elapsed, data=.x, fct=drc::LL.4()) %>% predict %>% as.matrix %>% as_tibble %>% rename(prediction=V1) %>% bind_cols(.x) }) %>% ggplot(aes(group=img, col=Treatment)) + geom_point(aes(Elapsed, Value)) + geom_line(aes(Elapsed, prediction)) + facet_grid(WellY~WellX)

# Potential problem with very flat trajectories or when many datapoints are suppressed, positive slope wrongly fitted
# Using L.4 instead of LL.4 solves some issues but trip on others (see KELLY dataset, A6 and A7)
digfrazd %>% filter(Value > 1) %>% filter(WellY == "E") %>% group_by(img, Well) %>% group_map(function(.x, .y) { print(.y); drc::drm(Value ~ Elapsed, data=.x, fct=drc::LL.4()) %>% predict %>% as.matrix %>% as_tibble %>% rename(prediction=V1) %>% bind_cols(.x) }) %>% ggplot(aes(group=img, col=Treatment)) + geom_point(aes(Elapsed, Value)) + geom_line(aes(Elapsed, prediction)) + facet_grid(WellY~WellX)

digfrazd %>% filter(Well == "F6", img=="3") %>% group_by(img, Well) %>% group_map(function(.x, .y) { print(.y); drc::drm(Value ~ Elapsed, data=.x, fct=drc::LL.4()) %>% predict %>% as.matrix %>% as_tibble %>% rename(prediction=V1) %>% bind_cols(.x) }) %>% ggplot(aes(group=img, col=Treatment)) + geom_point(aes(Elapsed, Value)) + geom_line(aes(Elapsed, prediction))

# The growth curve are log-linear
digfrazd %>% mutate(Value=log(1+Value)) %>% plot_microplate
log_igfrazd = digfrazd %>% mutate(Value=log(1+Value))

log_igfrazd %>% group_by(img, Well, Elapsed) %>% mutate(Slope=NA) %>% group_map(function(.x, .y){ time = as.numeric(.y$Elapsed); log_igfrazd %>% filter(Elapsed > time-5 & Elapsed < time+5) -> tmp; max_time = max(tmp$Elapsed); min_time = min(tmp$Elapsed); .x$Slope = ((log_igfrazd %>% filter(img==.y$img, Well==.y$Well, Elapsed==max_time) %>% pull(Value))-(log_igfrazd %>% filter(img==.y$img, Well==.y$Well, Elapsed==min_time) %>% pull(Value)))/(max_time-min_time); return(.x) }) %>% mutate(Value=Slope) %>% plot_microplate

# Make a linear model to get the slope in log-linear space
pdf("study_slope_newfunc.pdf", width=10, height=8)
    win_size = 10
    log_igfrazd %>% group_by(img, Well, Elapsed) %>% group_map(function(.x, .y){ time = as.numeric(.y$Elapsed); log_igfrazd %>% filter(Elapsed > time-win_size & Elapsed < time+win_size, img==.y$img, Well==.y$Well) -> tmp; max_time = max(log_igfrazd$Elapsed); min_time = min(log_igfrazd$Elapsed); if (time-win_size < min_time | time+win_size > max_time) { .x$Slope=NA } else { .x$Slope = lm(Value~Elapsed, tmp) %>% coef %>% .["Elapsed"]}; return(.x) }) %>% mutate(Value=Slope) %>% plot_microplate
    win_size = 5
    log_igfrazd %>% group_by(img, Well, Elapsed) %>% group_map(function(.x, .y){ time = as.numeric(.y$Elapsed); log_igfrazd %>% filter(Elapsed > time-win_size & Elapsed < time+win_size, img==.y$img, Well==.y$Well) -> tmp; max_time = max(log_igfrazd$Elapsed); min_time = min(log_igfrazd$Elapsed); if (time-win_size < min_time | time+win_size > max_time) { .x$Slope=NA } else { .x$Slope = lm(Value~Elapsed, tmp) %>% coef %>% .["Elapsed"] }; return(.x) }) %>% mutate(Value=Slope) %>% plot_microplate
    #log_igfrazd %>% group_by(img, Well, Elapsed) %>% group_map(function(.x, .y){ time = as.numeric(.y$Elapsed); log_igfrazd %>% filter(Elapsed > time-win_size & Elapsed < time+win_size, img==.y$img, Well==.y$Well) -> tmp; max_time = max(log_igfrazd$Elapsed); min_time = min(log_igfrazd$Elapsed); if (time-win_size < min_time | time+win_size > max_time) { .x$Slope=NA } else { .x$Slope = lm(Value~Elapsed, tmp) %>% coef %>% .["Elapsed"]; print( tmp %>% ggplot(aes(Elapsed, Value)) + geom_point() + geom_line(aes(Elapsed, lm(Value~Elapsed, tmp) %>% predict)) ) }; return(.x) }) %>% mutate(Value=Slope) %>% plot_microplate

    log_igfrazd %>% group_by(img, Well, Elapsed) %>% mutate(Slope=NA) %>% group_map(function(.x, .y){ time = as.numeric(.y$Elapsed); log_igfrazd %>% filter(Elapsed > time-5 & Elapsed < time+5) -> tmp; max_time = max(tmp$Elapsed); min_time = min(tmp$Elapsed); .x$Slope = ((log_igfrazd %>% filter(img==.y$img, Well==.y$Well, Elapsed==max_time) %>% pull(Value))-(log_igfrazd %>% filter(img==.y$img, Well==.y$Well, Elapsed==min_time) %>% pull(Value)))/(max_time-min_time); return(.x) }) %>% mutate(Value=Slope) %>% plot_microplate

    log_igfrazd %>% group_by(img, Well, Elapsed) %>% mutate(Slope=NA) %>% group_map(function(.x, .y){ time = as.numeric(.y$Elapsed); log_igfrazd %>% filter(Elapsed > time-5 & Elapsed < time+5) -> tmp; max_time = max(tmp$Elapsed); min_time = min(tmp$Elapsed); .x$Slope = ((log_igfrazd %>% filter(img==.y$img, Well==.y$Well, Elapsed==max_time) %>% pull(Value))-(log_igfrazd %>% filter(img==.y$img, Well==.y$Well, Elapsed==min_time) %>% pull(Value)))/(max_time-min_time); .x$Infered = lm(Value~Elapsed, tmp) %>% coef %>% .["Elapsed"]; return(.x) }) %>% group_by(Well, img) %>% ggplot() + geom_line(aes(Elapsed, Slope)) + geom_line(aes(Elapsed, Infered))


    log_igfrazd %>%
            group_by(img, Well) %>%
            group_map(function(.x, .y){ .x %>% mutate(Slope=lm(Value~Elapsed, .x) %>% coef %>% .["Elapsed"]) }) -> slope_log_igfrazd


    slope_log_igfrazd %>%
            mutate(Slope=Slope/(slope_log_igfrazd %>%
            filter(Well=="A2") %>% pull(Slope) %>% mean)) %>%
            group_by(Well, WellY, WellX) %>% summarize(Slope=mean(Slope)) %>%
            ggplot() + geom_tile(aes(WellY, WellX, fill=Slope)) + geom_text(aes(WellY, WellX, label=signif(Slope, 2)))
dev.off()
