# Supplementary material for: Neuroblastoma signalling models unveil combination therapies targeting feedback-mediated resistance
Source: PLoS Comput Biol. 2021 Nov 4;17(11):e1009515. doi: 10.1371/journal.pcbi.1009515 (PMC8604339; doi:10.1371/journal.pcbi.1009515)
Supplement: S2 File — (ZIP) [file pcbi.1009515.s023.zip › drug_sensitivity/KELLY_drug_sensitivity/script_analyse_incucyte_Kelly.R]

#!/usr/bin/Rscript
# -*- coding: utf8 -*-

library(incucyter)
library(tidyverse)
library(minpack.lm)
library(cowplot) # Nicer default for ggplot2 and plot_grid function
library(drugResistance)
library(synergyfinder)

print("Read data and annotations")
# First experiment with only MEKi
dbirapmkazd = read_incu(c("Kelly_BI_Rap_12-150518.txt", "Kelly_MK_AZD_12-150518.txt"), "annotation_Kelly_N206_120518.csv")
dsorlygsate = read_incu(c("Kelly_Sor_LY_15-180518.txt", "Kelly_GS_TAE_15-180518.txt"), "annotation_Kelly_N206_150518.csv") %>%
    filter(Elapsed > 12 | Analysis_Job!="Kelly_GS_TAE" | !Well %in% c("A3", "A4"))
#digfrazd = read_incu("./KELLY_AEW_AZD_interaction_20190815.txt", "./annotation_AEW_AZD_interaction_20190815.csv") %>%
#        filter(Elapsed < 72) %>% # Saturation of growth curves
#        filter(!Well %in% c("A1", "A8", "F8")) %>% # Corners don't have the right medium
#        filter(WellX != 1) # The first column has lower growth

print("Extract viabilities")
# Normalise each experiment separetely
pbirapmkazd = process_growth_curve(dbirapmkazd)
psorlygsate = process_growth_curve(dsorlygsate)
#pigfrazd = process_growth_curve(digfrazd)
pexp = bind_rows(pbirapmkazd, psorlygsate)#, pigfrazd %>% filter(grepl("A|B|1", Well)))

print("Generate plots")
pdf("sensitivity_fits_KELLY.pdf")
plots_fits = fit_drug_sensitivity(pexp)
treatment_plots = plots_fits$plots
fits_treatment = plots_fits$fits
dev.off()

ic50 = data.frame(t(sapply(fits_treatment, function(xx){ c(xx$coef, xx$residual) })))
names(ic50) = c("slope", "ic50", "residual")
write.table(ic50, "IC50_KELLY.txt", col.names=FALSE, quote=FALSE)
