# Supplementary material for: Neuroblastoma signalling models unveil combination therapies targeting feedback-mediated resistance
Source: PLoS Comput Biol. 2021 Nov 4;17(11):e1009515. doi: 10.1371/journal.pcbi.1009515 (PMC8604339; doi:10.1371/journal.pcbi.1009515)
Supplement: S3 File — (ZIP) [file pcbi.1009515.s024.zip]

Archive with 62 entries (62 files):
- Perturbations_data/summary/all_summaries.R
- Perturbations_data/CHP212/merged_CHP212_withofftarget.csv
- Perturbations_data/IMR32/merged_IMR32_withofftarget.csv
- Perturbations_data/KELLY/merged_KELLY_withofftarget.csv
- Perturbations_data/LAN6/merged_LAN6_withofftarget.csv
- Perturbations_data/N206/merged_N206_withofftarget.csv
- Perturbations_data/SHSY5Y/merged_SHSY5Y_withofftarget.csv
- Perturbations_data/SKNAS/merged_SKNAS_withofftarget.csv
- Perturbations_data/SKNSH/merged_SKNSH_il1b_offtarget.csv
- Perturbations_data/SKNSH/merged_SKNSH_withofftarget.csv
- Perturbations_data/SKNSH/cache/log_splitModel.mra
- Perturbations_data/SKNSH/cache/log_dualModel.mra
- Perturbations_data/SKNSH/cache/log_il1b_pi3k_Model.mra
- Perturbations_data/SKNSH/cache/log_erk_cjun_Model.mra
- Perturbations_data/SKNSH/cache/log_il1b_offtarget_Model.mra
- Perturbations_data/SKNSH/cache/log_fixed_inhibitors_il1b_offtarget_log_Model.mra
- Perturbations_data/CHP212/report_CHP212_cache/html/splitModel.mra
- Perturbations_data/CHP212/report_CHP212_cache/html/log_pdgf_erk_cjun_Model.mra
- Perturbations_data/CHP212/report_CHP212_cache/html/log_pdgf_p38_s6k_Model.mra
- Perturbations_data/CHP212/report_CHP212_cache/html/pdgf_ask1_akt_Model.mra
- Perturbations_data/CHP212/report_CHP212_cache/html/pdgf_ask1_mek_Model.mra
- Perturbations_data/CHP212/report_CHP212_cache/html/fixed_inhibitors_pdgf_ask1_mek_Model.mra
- Perturbations_data/SKNAS/cache/split_log_Model.mra
- Perturbations_data/SKNAS/cache/log_dualModel.mra
- Perturbations_data/SKNAS/cache/log_erk_cjun_Model.mra
- Perturbations_data/SKNAS/cache/log_pdgf_p38_s6k_Model.mra
- Perturbations_data/SKNAS/cache/log_pdgf_akt_tak1_Model.mra
- Perturbations_data/SKNAS/cache/log_fixed_inhibitors_pdgf_akt_tak1_log_Model.mra
- Perturbations_data/LAN6/report_LAN6_cache/html/split_log_Model.mra
- Perturbations_data/LAN6/report_LAN6_cache/html/log_erk_cjun_Model.mra
- Perturbations_data/LAN6/report_LAN6_cache/html/log_p38_s6k_Model.mra
- Perturbations_data/LAN6/report_LAN6_cache/html/log_ask1_mek_Model.mra
- Perturbations_data/LAN6/report_LAN6_cache/html/log_fixed_inhibitors_ask1_mek_Model.mra
- Perturbations_data/IMR32/cache/log_erk_cjun_Model.mra
- Perturbations_data/IMR32/cache/log_ask1_mek_Model.mra
- Perturbations_data/IMR32/cache/log_gs4997_Model.mra
- Perturbations_data/IMR32/cache/log_fixed_inhibitors_gs4997_log_Model.mra
- Perturbations_data/IMR32/cache/log_custom_ask1_akt_Model.mra
- Perturbations_data/KELLY/report_KELLY_cache/html/log_splitModel.mra
- Perturbations_data/KELLY/report_KELLY_cache/html/log_dualModel.mra
- Perturbations_data/KELLY/report_KELLY_cache/html/log_pdgf_erk_cjun_Model.mra
- Perturbations_data/KELLY/report_KELLY_cache/html/log_pdgf_p38_s6k_Model.mra
- Perturbations_data/KELLY/report_KELLY_cache/html/log_pdgf_p38_cjun_Model.mra
- Perturbations_data/KELLY/report_KELLY_cache/html/log_pdgf_s6k_akt_Model.mra
- Perturbations_data/KELLY/report_KELLY_cache/html/rmERKMEK_pdgf_s6k_akt_Model.mra
- Perturbations_data/KELLY/report_KELLY_cache/html/log_fixed_inhibitors_pdgf_s6k_akt_log_Model.mra
- Perturbations_data/README
- Perturbations_data/summary/all_summaries.pdf
- Perturbations_data/CHP212/merged_CHP212_withakt.csv
- Perturbations_data/IMR32/merged_IMR32_withakt.csv
- Perturbations_data/KELLY/merged_KELLY_withakt.csv
- Perturbations_data/LAN6/merged_LAN6_withakt.csv
- Perturbations_data/SKNAS/merged_SKNAS_withakt.csv
- Perturbations_data/SKNSH/merged_SKNSH_withakt.csv
- Perturbations_data/KELLY/report_KELLY_cache/html/log_erk_cjun_Model.mra
- Perturbations_data/KELLY/report_KELLY_cache/html/log_pdgf_s6k_igf1_model.mra
- Perturbations_data/KELLY/report_KELLY_cache/html/log_fixed_inhibitors_s6k_igf1_log_Model.mra
- Perturbations_data/IGFR_pathway_feedback_plex/CRange_AZD_AEW_IMR32/blunt_CRange_AZD_AEW_IMR32_MIDAS.csv
- Perturbations_data/IGFR_pathway_feedback_plex/IGFR_feedback_plex_pIGFRplex/blunt_IGFR_feedback_plex_pIGFRplex_MIDAS.csv
- Perturbations_data/IGFR_pathway_feedback_plex/IGFR_feedback_plex_pMEK_pERK_pAKT/blunt_IGFR_feedback_plex_pMEK_pERK_pAKT_MIDAS.csv
- Perturbations_data/IGFR_pathway_feedback_plex/KELLY_IGFR_feedback_pMEK_pERK_pAKT/blunt_KELLY_IGFR_feedback_pMEK_pERK_pAKT_MIDAS.csv
- Perturbations_data/IGFR_pathway_feedback_plex/analyse_IGFR_feedback_plex.R
