# Supplementary material for: Neuroblastoma signalling models unveil combination therapies targeting feedback-mediated resistance
Source: PLoS Comput Biol. 2021 Nov 4;17(11):e1009515. doi: 10.1371/journal.pcbi.1009515 (PMC8604339; doi:10.1371/journal.pcbi.1009515)
Supplement: S3 File — (ZIP) [file pcbi.1009515.s024.zip › Perturbations_data/summary/all_summaries.R]

#'---
#'title: "Summary of model extensions"
#'author: "Mathurin Dorel"
#'output:
#'  pdf_document:
#'    number_sections: TRUE
#'---

#+ settings, echo=FALSE, message=FALSE, cache=FALSE
library(STASNet)
library(processMIDAS)
library(tidyverse)
library(knitHelpersSTASNet)
library(knitr)
knitr::opts_chunk$set(fig.width=7, fig.height=6, fig.show="hold", hightligh=TRUE, error=FALSE, cache=FALSE, cache.path="summary_cache/", echo=FALSE)
copy_and_load <- function(mra_file, modif_name="SKNSH", rename="") {
    # Helper to copy files to summarise to a single folder.
    # Generates cached versions when executed on the original computer, uses the cached versions on all others
    bname = basename(mra_file)
    file_copy = paste0("summary_cache/", modif_name, "_", bname)
    if (file.exists(file_copy)) {
        mra_model = importModel(file_copy, rename=rename)
    } else {
        if (!file.exists(mra_file)) {
            stop(paste("File", mra_file, "does not exist!"))
        }
        mra_model = importModel(mra_file, rename=rename)
        file.copy(mra_file, file_copy)
    }
    return(mra_model)
}
load_pl <- function(pl_file, modif_name="SKNSH") {
    bname = basename(pl_file)
    file_copy = paste0("summary_cache/", modif_name, "_", bname)
    if (file.exists(file_copy)) {
        pl_data = importPL(file_copy) # TODO add to STASNet
    } else {
        if (!file.exists(pl_file)) {
            stop(paste("File", pl_file, "does not exist!"))
        }
        pl_data = importPL(pl_file)
        file.copy(pl_file, file_copy)
    }
    return(pl_data)
}
plot_selected_PL <- function(pl, indices = c()) {
    layout(matrix(1:2, nrow=2))
    indices_colors = seq_along(indices)
    path_names = pl %>% sapply(function(pp){pp$path})
    max_resid = pl %>% sapply(function(pp){max(pp$residuals[pp$pathid,])}) %>% .[indices] %>% max
    min_resid = pl %>% sapply(function(pp){min(pp$residuals[pp$pathid,])}) %>% .[indices] %>% min
    max_explo = pl %>% sapply(function(pp){max(pp$explored)}) %>% .[indices] %>% max
    min_explo = pl %>% sapply(function(pp){min(pp$explored)}) %>% .[indices] %>% min
    # Plot the profile values
    first = TRUE
    for (nid in seq_along(indices)) {
        ii = indices[nid]
        if (first) {
            plot(pl[[ii]]$explored, pl[[ii]]$residuals[ii,], lty=nid, type="l", pch=20, xlim=c(min_explo, max_explo), ylim=c(min_resid, max_resid), main="Likelihood profiles", xlab="Explored values", ylab="Sum of squared residuals")
            first = FALSE
        } else {
            points(pl[[ii]]$explored, pl[[ii]]$residuals[ii,], lty=nid, type="l", pch=20)
        }
    }
    legend("left", legend=path_names[indices], lty=indices_colors, pch=20)
    # Plot the normalised path values
    first = TRUE
    for (nid in seq_along(indices)) {
        ii = indices[nid]
        for (njd in seq_along(indices)) {
            jj = indices[njd]
            if (ii != jj) {
                if (first) {
                    plot(pl[[ii]]$explored, pl[[ii]]$residuals[jj,]/max(abs(pl[[ii]]$residuals[jj,])), col=indices_colors[njd], lty=indices_colors[nid], pch=20, xlim=c(min_explo, max_explo), ylim=c(-1, 1), main="Parameters variation", xlab="Primary parameter value", ylab="Scaled secondary parameter", type="l")
                    first = FALSE
                } else {
                    points(pl[[ii]]$explored, pl[[ii]]$residuals[jj,]/max(abs(pl[[ii]]$residuals[jj,])), col=indices_colors[njd], lty=indices_colors[nid], pch=20, type="l")
                }
            }
        }
    }
    legend("left", legend=path_names[indices], lty=indices_colors, pch=20, title="Primary parameter")
    legend("right", legend=path_names[indices], col=indices_colors, pch=20, title="Secondary parameter")
    layout(1)
}
plot_primary_PL <- function(pl, indices = c()) {
    opar = par(mgp=c(3,0.6,0), oma=c(0,0,1,0))
    indices_colors = 1+seq_along(indices)
    names(indices_colors) = indices
    path_names = pl %>% sapply(function(pp){pp$path})
    for (ii in seq_along(indices)) {
        trimdices = indices[-ii]
        pid = indices[ii]
        iprofile = pl[[ii]]$residuals[ii,]
        # Likelihood profile for the primary parameter
        plot(pl[[pid]]$explored, (iprofile-min(iprofile))/((max(iprofile)-min(iprofile))/2)-1, pch=20, type="l", lty=2, xlab="Primary parameter value\n", ylab="Scaled likelihood/secondary\nparameter value", ylim=c(-1, 1), main=path_names[ii])
        # Secondary parameters compensations
        for (jj in seq_along(trimdices)) {
            sid = trimdices[jj]
            points(pl[[pid]]$explored, pl[[pid]]$residual[sid,]/max(abs(pl[[pid]]$residual[sid,])), pch=20, type="l", col=indices_colors[as.character(sid)])
        }
        legend("left", legend=c("likelihood", path_names[trimdices]), col=c(1, indices_colors[as.character(trimdices)]), lty=c(2, rep(1, length(trimdices))), pch=20, cex=0.8)#, title=path_names[ii])
        #legend("left", legend=c(paste(path_names[ii], "likelihood"), paste(path_names[trimdices], "value")), col=c(1, seq_along(trimdices)), lty=c(ii, rep(1, length(trimdices))), cex=0.5)
    }
    par(opar)
}
#+ cache summary
#list.files("summary_cache/", "*.mra|*.csv|*.tsv|*.rds") # Summarise files that have already been cached

#' Starting from a linear topology plus the well documented ERK->RAF feedback, the models are refined for each cell line using the results from `suggestExtension`.
#'
#' To remove non identifiability linked to not measuring all inhibited nodes, we fix the inhibitors to concensus values and refit with this constraint.

#'
#'# SKNSH fitting summary

#'## Initial linear model SKNSH
#+ split_model_sknsh
    split_model_sknsh = copy_and_load("../SKNSH/cache/log_splitModel.mra", "SKNSH", rename="Initial model SKNSH")
    # The error is saved as 0.3 but was computed with 0.2 later on, it has to be corrected for consistency (it does not change the optimum parameters, but does the significance thresholds)
    cor_error = split_model_sknsh$data$error; cor_error = cor_error / exp(0.3) * exp(0.2); split_model_sknsh$data$set_error(cor_error); split_model_sknsh = computeFitScore(split_model_sknsh)
    print(paste("SKNSH split, residual=", signif(split_model_sknsh$bestfit, 3)))
    #plotModelGraph(split_model_sknsh, spline="MEK~ERK", main=paste("SKNSH split, residual=", signif(split_model_sknsh$bestfit, 3)))
    split_extensions_sknsh = checkExtension("SKNSH_split_extension", split_model_sknsh, mc=0)
    kable(split_extensions_sknsh[1:10,])
##' The fit is very bad, 3 features need explaining: the low phosphorylation of AKT and S6K upon IGF1+ALKi, the low phosphorylation of AKT and S6K upon PDGF+RAFi and the high phosphorylation of AKT and S6K upon IL1b stimulation.
#' Both low phosphorylation are likely due to offtarget activity of TAE684 on IGFRs (suggested by the IGF1->ALK extension) and Sorafenib and PDGFRs respectively so we change the experimental annotation to take it into account.
#+ split_model_sknsh_accuracy
    plotModelAccuracy(split_model_sknsh, graphs="acc", selected_treatments=c("IGF1+ALKi", "PDGF+RAFi", "IL1b", "IL1b+ALKi", "IL1b+ASK1i", "IL1b+MEKi", "IL1b+PI3Ki", "IL1b+mTORC1i", "IL1b+RAFi"))
#'
#'## Dual inhibitor effect SKNSH
#+ dual_model_sknsh
    dual_model_sknsh = copy_and_load("../SKNSH/cache/log_dualModel.mra", "SKNSH")
    # The error is saved as 0.3 but was computed with 0.2 later on, it has to be corrected for consistency (it does not change the optimum parameters, but does the significance thresholds)
    cor_error = dual_model_sknsh$data$error; cor_error = cor_error / exp(0.3) * exp(0.2); dual_model_sknsh$data$set_error(cor_error); dual_model_sknsh = computeFitScore(dual_model_sknsh)
    print(paste("SKNSH dual, residual=", signif(dual_model_sknsh$bestfit, 3)))
    #plotModelGraph(dual_model_sknsh, spline="MEK~ERK", main=paste("SKNSH dual, residual=", signif(dual_model_sknsh$bestfit, 3)))
    plotModelAccuracy(dual_model_sknsh, graphs="acc", selected_treatments=c("IGF1+ALKi", "PDGF+RAFi", "IL1b", "IL1b+ALKi", "IL1b+ASK1i", "IL1b+MEKi", "IL1b+PI3Ki", "IL1b+mTORC1i", "IL1b+PDGFi+RAFi"))
    dual_extensions_sknsh = checkExtension("SKNSH_dual_extension", dual_model_sknsh, mc=0)
    kable(dual_extensions_sknsh[1:10,])
#' Including the offtarget effects of the inhibitors solved the low phosphorylation problem. To explain the activation of the PI3K pathway by IL1b would require a link from IL1b to this pathway, and IL1b->PI3K was deemed most relevant. The links proposed by the extension would have the similar effect (downstream targets of IL1b activating receptors of the PI3K and MAPK pathways. However the activation of the MAPK1 pathway by IL1b is not supported by the data.
#'
#'## IL1b->PI3K SKNSH
#+ il1b_pi3k_model_sknsh
    il1b_pi3k_model_sknsh = copy_and_load("../SKNSH/cache/log_il1b_pi3k_Model.mra", "SKNSH", rename="IL1b->PI3K SKNSH")
    cor_error = il1b_pi3k_model_sknsh$data$error; cor_error = cor_error / exp(0.3) * exp(0.2); il1b_pi3k_model_sknsh$data$set_error(cor_error); il1b_pi3k_model_sknsh = computeFitScore(il1b_pi3k_model_sknsh) # Same
    print(paste("SKNSH il1b_pi3k, residual=", signif(il1b_pi3k_model_sknsh$bestfit, 3)))
    #plotModelGraph(il1b_pi3k_model_sknsh, spline="MEK~ERK", main=paste("SKNSH il1b_pi3k, residual=", signif(il1b_pi3k_model_sknsh$bestfit, 3)))
    il1b_pi3k_extensions_sknsh = checkExtension("SKNSH_il1b_pi3k_extension", il1b_pi3k_model_sknsh, mc=0)
    kable(il1b_pi3k_extensions_sknsh[1:10,])
#' This extension solved all the remaining major problems. A significant MEK/ERK->JNK/S6K extension is suggested to solve cJUN downregulation upon Sorafenib treatment.
#+ il1b_pi3k_model_sknsh_accuracy
il1b_pi3k_model_sknsh %>% plotModelAccuracy(graphs="acc", selected_treatments=c("PDGF+PDGFi+RAFi", "PDGFi+RAFi", "EGF+PDGFi+RAFi", "IL1b+PDGFi+RAFi", "NGF+PDGFi+RAFi", "IGF1+PDGFi+RAFi"))
#'
#'## ERK->cJUN SKNSH
#+ erk_cjun_model_sknsh
    erk_cjun_model_sknsh = copy_and_load("../SKNSH/cache/log_erk_cjun_Model.mra", "SKNSH", rename="ERK->cJUN SKNSH")
    print(paste("SKNSH erk_cjun, resierk_cjun=", signif(erk_cjun_model_sknsh$bestfit, 3)))
    erk_cjun_extensions_sknsh = checkExtension("SKNSH_erk_cjun_extension", erk_cjun_model_sknsh, mc=0)
    kable(erk_cjun_extensions_sknsh[1:10,])
    erk_cjun_profiles_sknsh = checkProfileLikelihood("SKNSH_erk_cjun_profiles", erk_cjun_model_sknsh, 1000, length(erk_cjun_model_sknsh$parameters))
    erk_cjun_model_sknsh = addPLinfos(erk_cjun_model_sknsh, erk_cjun_profiles_sknsh)
#' *Those effects are seen in all cell lines, so this topology and the dual inhibition actions of TAE684 and Sorafenib are used in all cell lines*
#' However here, Sorafenib inhibits p38 and cJUN activation by IL1b which suggests that Sorafenib also inhibits the IL1b receptor.
#+ erk_cjun_model_sknsh_accuracy, fig.height=4
    erk_cjun_model_sknsh %>% plotModelAccuracy(graphs="data", selected_treatments=c("IL1b", "IL1b+PDGFi+RAFi", "PDGF", "PDGF+PDGFi+RAFi", "IGF1", "IGF1+PDGFi+RAFi"))
#'
#'## Sorafenib IL1b offtarget SKNSH
#+ il1b_offtarget_model_sknsh
    il1b_offtarget_model_sknsh = copy_and_load("../SKNSH/cache/log_il1b_offtarget_Model.mra", "SKNSH")
    print(paste("SKNSH IL1b offtarget model, residual=", signif(il1b_offtarget_model_sknsh$bestfit, 3)))
    il1b_offtarget_extensions_sknsh = checkExtension("SKNSH_il1b_offtarget_extension", il1b_offtarget_model_sknsh, mc=0)
    il1b_offtarget_profiles_sknsh = checkProfileLikelihood("SKNSH_il1b_offtarget_profiles", il1b_offtarget_model_sknsh, 1000, length(il1b_offtarget_model_sknsh$parameters))
    kable(il1b_offtarget_extensions_sknsh[1:10,])
#'
#+ il1b_offtarget_model_sknsh_smallfig, fig.height=4
    plotModelGraph(il1b_offtarget_model_sknsh, spline="MEK~ERK", main=paste("SKNSH final network, residual=", signif(il1b_offtarget_model_sknsh$bestfit, 3)), print_values=FALSE)

#'## Final model reduction
#' Only receptor links would be removed so we keep them for inter-models comparison
#+ reduction_il1b_offtarget_model_sknsh, cache=TRUE
    reduced_il1b_offtarget_model_sknsh = checkReduction("reduced_SKNSH_il1b_offtarget_Model.mra", il1b_offtarget_model_sknsh)

#'
#'## Final SKNSH model with fixed parameters
#+ il1b_offtarget_fixed_model_sknsh, fig.height=10
    fixed_il1b_offtarget_model_sknsh = copy_and_load("../SKNSH/cache/log_fixed_inhibitors_il1b_offtarget_log_Model.mra", "SKNSH")
    print(paste("SKNSH fixed model, residual=", signif(fixed_il1b_offtarget_model_sknsh$bestfit, 3)))
    il1b_fixed_offtarget_profiles_sknsh = checkProfileLikelihood("SKNSH_fixed_il1b_offtarget_profiles", fixed_il1b_offtarget_model_sknsh, 1000, length(fixed_il1b_offtarget_model_sknsh$parameters), const_params=29:38)

#'
#' Fixing the inhibitor parameters is necessary to compare the models between cell lines because they create some non identifiability when non measured nodes are inhibited.
#' The likelihood profiles for the final topology show many non identifiable parameters which become identifiable after fixing the inhibitor parameters. The value for the inhibitor parameters have been chosen after a good model for all cell lines was found and set to the majority value.
#+ rationnal_fixed_parameters_sknsh_profiles, fig.height=6
    plotProfile <- function(pl, pid, mname="default", ...) {
        plot(pl[[pid]]$explored, pl[[pid]]$residuals[pid,], type="l", main=paste("Likelihood profile of", pl[[pid]]$path, "in", mname, "model"), xlab="Explored parameter value", ylab="Sum of squared residuals", ...)
    }
    # Scale likelihood and explored parameters and plot 2 profiles together
    getScaledProfile <- function(pl, pid, annot="default") {
        #return(tibble( "Explored"=pl[[pid]]$explored/max(abs(pl[[pid]]$explored)), "Residual"=pl[[pid]]$residuals[pid,]/min(abs(pl[[pid]]$residuals[pid,])), "Path"=pl[[pid]]$path, "Annot"=annot ))
        return(tibble( "Explored"=pl[[pid]]$explored/max(abs(pl[[pid]]$explored)), "Residual"=pl[[pid]]$residuals[pid,]-min(abs(pl[[pid]]$residuals[pid,])), "Path"=pl[[pid]]$path, "Annot"=annot ))
    }
    getAllScaledProfiles <- function(pl, annot="default") {
        pl %>% seq_along %>% lapply(function(pn) { getScaledProfile(pl, pn, annot) }) %>% bind_rows
    }
    plotScaledProfiles <- function(scaled_pl) {
        scaled_pl %>% ggplot(aes(Explored, Residual, col=Annot, lty=Annot)) + geom_line() + facet_wrap(~Path, scale="free") + theme(strip.text.x=element_text(size=8), axis.text.y=element_blank(), axis.ticks.y=element_blank()) + ylab("Scaled Residual") + xlab("Scaled explored values") + geom_line(aes(x, y), col="grey", lty=2, data=tibble(x=c(-1, 1), y=rep(qchisq(0.95, 38),2)))  + geom_line(aes(x, y), col="grey", lty=2, data=tibble(x=c(-1, 1), y=rep(qchisq(0.95, 1),2)))
    }
    plotVsProfile <- function(pl1, pl2, pid, ...) {
        scaled_e1 = pl1[[pid]]$explored / max(abs(pl1[[pid]]$explored))
        scaled_e2 = pl2[[pid]]$explored / max(abs(pl2[[pid]]$explored))
        #scaled_l1 = pl1[[pid]]$residuals[pid,] / qchisq(0.95, length(pl1))
        #scaled_l2 = pl2[[pid]]$residuals[pid,] / qchisq(0.95, length(pl2))
        #scaled_l1 = pl1[[pid]]$residuals[pid,] / min(abs(pl1[[pid]]$residuals[pid,]))
        #scaled_l2 = pl2[[pid]]$residuals[pid,] / min(abs(pl2[[pid]]$residuals[pid,]))
        scaled_l1 = pl1[[pid]]$residuals[pid,] - min(abs(pl1[[pid]]$residuals[pid,]))
        scaled_l2 = pl2[[pid]]$residuals[pid,] - min(abs(pl2[[pid]]$residuals[pid,]))

        plot(scaled_e1, scaled_l1, type="l", main=pl1[[pid]]$path, xlab="Scaled explored parameter value", ylab="Sum of squared residuals", ylim=range(c(scaled_l1, scaled_l2)), xlim=range(c(scaled_e1, scaled_e2)), lty=3, ...)
        points(scaled_e2, scaled_l2, type="l", col="blue")
    }
    #layout(matrix(1:16, nrow=4))
    #plot.new()
    #text(0.5, 1, label="Profile likelihood")
    #legend("bottom", legend=c("Final topology", "Fixed inhibitors"), lty=c(3, 1), col=c("black", "blue"))
    #for (ii in 1:28) {
    #    plotVsProfile(il1b_offtarget_profiles_sknsh, il1b_fixed_offtarget_profiles_sknsh, ii)
    #}
    #plot.new()
    #text(0.5, 1, label="Profile likelihood")
    #legend("left", legend=c("Final topology", "Fixed inhibitors"), lty=c(3, 1), col=c("black", "blue"), cex=1)
    #layout(1)

    il1b_offtarget_profiles_sknsh %>% getAllScaledProfiles("Final topology") %>%
    bind_rows(il1b_fixed_offtarget_profiles_sknsh %>% getAllScaledProfiles("Fixed inhibitors")) -> both_pl
    both_pl %>% pull(Path) %>% unique -> pnames
    print( both_pl %>% filter(Path %in% pnames[1:16]) %>% plotScaledProfiles)
    print( both_pl %>% filter(Path %in% pnames[17:28]) %>% plotScaledProfiles )

#+ rationnal_fixed_parameters_sknsh_perparam, fig.height=4
    #plot_primary_PL(erk_cjun_profiles_sknsh, c(1, 37)) # mTORC1i and AKT->mTORC1
    #plot_primary_PL(erk_cjun_profiles_sknsh, c(1, 37, 28)) # mTORC1i and AKT->mTORC1A
#+ rationnal_fixed_parameters_sknsh_2figs, fig.height=9
    #plot_selected_PL(erk_cjun_profiles_sknsh, c(1, 37)) # mTORC1i and AKT->mTORC1
    #plot_selected_PL(erk_cjun_profiles_sknsh, c(1, 37, 28)) # mTORC1i and AKT->mTORC1 + mTORC1->S6K

#'# CHP212 fitting summary
#' CHP212 was fitted with a PDGF basal activity

### Split model CHP212
# split_model_chp212
#    split_model_chp212 = copy_and_load("../CHP212/report_CHP212_cache/html/splitModel.mra", "CHP212")
#    plotModelGraph(split_model_chp212, spline="MEK~ERK", main=paste("CHP212 split, residual=", signif(split_model_chp212$bestfit, 3)))
#'## Initial topology CHP212
#+ erk_cjun_model_chp212
    erk_cjun_model_chp212 = copy_and_load("../CHP212/report_CHP212_cache/html/log_pdgf_erk_cjun_Model.mra", "CHP212")
    print(paste("CHP212 initial, residual=", signif(erk_cjun_model_chp212$bestfit, 3)))
    erk_cjun_extensions_chp212 = checkExtension("CHP212_erk_cjun_extension", erk_cjun_model_chp212, mc=0)
    kable(erk_cjun_extensions_chp212 %>% mutate_if(is.numeric, signif, 4) %>% filter(to != "IL1b", from != "IL1b") %>% .[1:10,])
#' Best extensions are ASK1/p38 -> mTORC1/S6K. p38->S6K was choosen because it was found in other cell lines.
#'
#'## p38->S6K effect CHP212
#+ p38_s6k_model_chp212
    p38_s6k_model_chp212 = copy_and_load("../CHP212/report_CHP212_cache/html/log_pdgf_p38_s6k_Model.mra", "CHP212")
    print(paste("CHP212 p38->S6K, residual=", signif(p38_s6k_model_chp212$bestfit, 3)))
#    plotModelGraph(p38_s6k_model_chp212, spline="MEK~ERK", main=paste("CHP212 p38_s6k, residual=", signif(p38_s6k_model_chp212$bestfit, 3)))
    p38_s6k_extensions_chp212 = checkExtension("CHP212_p38_s6k_extension", p38_s6k_model_chp212, mc=0)
    kable(p38_s6k_extensions_chp212 %>% mutate_if(is.numeric, signif, 4) %>% filter(to != "IL1b", from != "IL1b") %>% .[1:10,])
    #p38_s6k_extensions_chp212 %>% as_tibble(rownames="id") %>% filter(from=="ASK1") # Consistently found with TNB_STASNet version
#' ASK1i still had unexplained effects on AKT and MEK. The proposed extensions address these problems. The links to the receptor are unlikely, p38/ASK1->AKT is then the best option.
#+ p38_s6k_model_chp212_accuracy, fig.height=4
    plotModelAccuracy(p38_s6k_model_chp212, graphs="acc", selected_treatments=c("ASK1i", "PDGF+ASK1i", "EGF+ASK1i", "IGF1+ASK1i", "IGF1+ASK1i"))
#'
#'## ASK1->AKT effect CHP212
#'
#+ ask1_akt_model_chp212
    ask1_akt_model_chp212 = copy_and_load("../CHP212/report_CHP212_cache/html/pdgf_ask1_akt_Model.mra", "CHP212")
    print(paste("CHP212 ASK1->AKT, residual=", signif(ask1_akt_model_chp212$bestfit, 3)))
    #plotModelGraph(ask1_akt_model_chp212, spline="MEK~ERK", main=paste("CHP212 ask1_akt, residual=", signif(ask1_akt_model_chp212$bestfit, 3)))
    ask1_akt_extensions_chp212 = checkExtension("CHP212_ask1_akt_extension", ask1_akt_model_chp212, mc=0)
    kable(ask1_akt_extensions_chp212 %>% mutate_if(is.numeric, signif, 4) %>% filter(to != "IL1b", from != "IL1b") %>% mutate_if(~is.numeric(.), signif, 3) %>% .[1:20,])
#' This fit is good. The first extensions suggested would explain the high pMEK upon PI3Ki, AKTi and mTORC1i. However this is likely an overfitting, as the residuals are very low and the signals are not consistent, it would also fail to explain the low pERK upon those same inhibitions. Similarly mTORC1/S6K->TAK1/JNK/cJUN aims at explaining the slight downregulation of cJUN.
#' Overall it appears like the only truly unexplained signal is MEK and ERK upregulation upon ASK1i so ASK1->MEK is selected.
#'
#'## ASK1->MEK effect CHP212
#' None of the best extensions significantly improve the model. There is however a strong suggestion of a crosstalk from mTORC1/S6K to JNK/cJUN.
#+ ask1_mek_model_chp212
    ask1_mek_model_chp212 = copy_and_load("../CHP212/report_CHP212_cache/html/pdgf_ask1_mek_Model.mra", "CHP212")
    print(paste("CHP212 ASK1->MEK, residual=", signif(ask1_mek_model_chp212$bestfit, 3)))
    #plotModelGraph(ask1_mek_model_chp212, spline="MEK~ERK", main=paste("CHP212 ask1_mek, residual=", signif(ask1_mek_model_chp212$bestfit, 3)))
    ask1_mek_extensions_chp212 = suppressMessages(checkExtension("CHP212_ask1_mek_extension", ask1_mek_model_chp212, mc=0))
    kable(ask1_mek_extensions_chp212 %>% mutate_if(is.numeric, signif, 4) %>% filter(to != "IL1b", from != "IL1b") %>% .[1:10,])
#' The model is already slightly overfitted, and all new extensions are thus likely overfitting. The 3 exceptionnally badly fitted data points (p38 in PI3Ki and EGF+PDGFi+RAFi, and S6K in IGF1+PDGFi+RAFi) are likely artefacts since similar perturbations do not show the same effect.
#'
#+ ask1_mek_model_chp212_accuracy, fig.height=4
    plotModelAccuracy(ask1_mek_model_chp212, graphs="acc", selected_treatments=c("PI3Ki", "PDGF+PI3Ki", "EGF+PDGFi+RAFi", "IGF1+PDGFi+RAFi", "PDGFi+RAFi"))
    ask1_mek_profiles_chp212 = checkProfileLikelihood("CHP212_ask1_mek_profiles", ask1_mek_model_chp212, 1000, length(ask1_mek_model_chp212$parameters))
    ask1_mek_model_chp212 = addPLinfos(ask1_mek_model_chp212, ask1_mek_profiles_chp212)
#    niplotPL(ask1_mek_profiles_chp212, file_plots=FALSE)

#'## Final model reduction
#' Only receptor links would be removed so we keep them for inter-models comparison. IL1b ends up completely disconnected.
#+ reduction_ask1_akt_model_chp212, cache=TRUE
    reduced_ask1_mek_model_chp212 = checkReduction("reduced_CHP212_ASK1_MEK_Model.mra", ask1_mek_model_chp212)

#'## Fixed inhibitor model CHP212
#+ fixed_ask1_mek_model_chp212, fig.height=8
    fixed_ask1_mek_model_chp212 = copy_and_load("../CHP212/report_CHP212_cache/html/fixed_inhibitors_pdgf_ask1_mek_Model.mra", "CHP212")
    print(paste("CHP212 fixed inhibitors, residual=", signif(fixed_ask1_mek_model_chp212$bestfit, 3)))
    #compareParameters(modelGroup( list(erk_cjun=erk_cjun_model_chp212, p38_s6k=p38_s6k_model_chp212, ask1_akt=ask1_akt_model_chp212, ask1_mek=ask1_mek_model_chp212) ))
#+ fixed_ask1_mek_model_chp212_smallfig, fig.height=4
    plotModelGraph(fixed_ask1_mek_model_chp212, spline="MEK~ERK", main=paste("CHP212 fixed_ask1_mek, residual=", signif(fixed_ask1_mek_model_chp212$bestfit, 3)), print_values=FALSE)

#'
#'# SKNAS fitting summary

### Split model SKNAS
#+ split_model_sknas
#    split_model_sknas = copy_and_load("../SKNAS/cache/split_log_Model.mra", "SKNAS")
#    cor_error = split_model_sknas$data$error; cor_error = cor_error / exp(0.3) * exp(0.2); split_model_sknas$data$set_error(cor_error); split_model_sknas = computeFitScore(split_model_sknas)
#    print(paste("SKNAS split_model, residual=", signif(split_model_sknas$bestfit, 3)))
#    #plotModelGraph(split_model_sknas, spline="MEK~ERK", main=paste("SKNAS split_model, residual=", signif(split_model_sknas$bestfit, 3)))
#'
### Dual effect SKNAS
#+ dual_model_sknas
#    dual_model_sknas = copy_and_load("../SKNAS/cache/log_dualModel.mra", "SKNAS")
#    cor_error = dual_model_sknas$data$error; cor_error = cor_error / exp(0.3) * exp(0.2); dual_model_sknas$data$set_error(cor_error); dual_model_sknas = computeFitScore(dual_model_sknas)
#    print(paste("SKNAS dual_model, residual=", signif(dual_model_sknas$bestfit, 3)))
#    #plotModelGraph(dual_model_sknas, spline="MEK~ERK", main=paste("SKNAS dual_model, residual=", signif(dual_model_sknas$bestfit, 3)))
#'
#'## Initial topology SKNAS
#+ erk_cjun_model_sknas
    erk_cjun_model_sknas = copy_and_load("../SKNAS/cache/log_erk_cjun_Model.mra", "SKNAS")
    print(paste("SKNAS erk_cjun, residual=", signif(erk_cjun_model_sknas$bestfit, 3)))
    #plotModelGraph(erk_cjun_model_sknas, spline="MEK~ERK", main=paste("SKNAS erk_cjun, residual=", signif(erk_cjun_model_sknas$bestfit, 3)))
    erk_cjun_extensions_sknas = checkExtension("SKNAS_erk_cjun_extension", erk_cjun_model_sknas, mc=7)
    kable(erk_cjun_extensions_sknas[1:10,])
#' Overall trying to explain the effect of ASK1i on S6K. The best extension p38->S6K makes sense and is used.
#'
#'## p38->S6K effect SKNAS
#+ p38_s6k_model_sknas, fig.height=4
    p38_s6k_model_sknas = copy_and_load("../SKNAS/cache/log_pdgf_p38_s6k_Model.mra", "SKNAS") # Miswritten, actually noPDGFbasal model
    print(paste("SKNAS p38_s6k, residual=", signif(p38_s6k_model_sknas$bestfit, 3)))
    #plotModelGraph(p38_s6k_model_sknas, spline="MEK~ERK", main=paste("SKNAS p38_s6k, residual=", signif(p38_s6k_model_sknas$bestfit, 3)))
    p38_s6k_extensions_sknas = checkExtension("SKNAS_p38_s6k_extension", p38_s6k_model_sknas, mc=7)
    kable(p38_s6k_extensions_sknas[1:10,])
    plotModelAccuracy(p38_s6k_model_sknas, graphs="acc", selected_treatments=c("AKTi", "PI3Ki"))
#' The "shortcut" extensions are ignored. The next best extensions correspond to AKT influencing the TAK1/JNK/cJUN axis. AKT->TAK1 has some literature basis and is thus used.
#'
#'## AKT->TAK1 effect SKNAS
#+ akt_tak1_model_sknas
    akt_tak1_model_sknas = copy_and_load("../SKNAS/cache/log_pdgf_akt_tak1_Model.mra", "SKNAS") # Miswritten, actually noPDGFbasal model
    print(paste("SKNAS akt_tak1, residual=", signif(akt_tak1_model_sknas$bestfit, 3)))
    #plotModelGraph(akt_tak1_model_sknas, spline="MEK~ERK", main=paste("SKNAS akt_tak1, residual=", signif(akt_tak1_model_sknas$bestfit, 3)))
    akt_tak1_extensions_sknas = suppressMessages(checkExtension("SKNAS_akt_tak1_extension", akt_tak1_model_sknas, mc=7))
    kable(akt_tak1_extensions_sknas[1:10,])
    akt_tak1_profiles_sknas = checkProfileLikelihood("SKNAS_akt_tak1_profiles", akt_tak1_model_sknas, 1000, length(akt_tak1_model_sknas$parameters))
    akt_tak1_model_sknas = addPLinfos(akt_tak1_model_sknas, akt_tak1_profiles_sknas)
#    niplotPL(akt_tak1_profiles_sknas, file_plots=FALSE)
#'
#' The extensions proposed are barely significant and consist in shortcuts. The extension process is stopped at this iteration.
#+ fixed_akt_tak1_model_sknas_smallfig, fig.height=4
    plotModelGraph(akt_tak1_model_sknas, spline="MEK~ERK", main=paste("SKNAS final topology, residual=", signif(akt_tak1_model_sknas$bestfit, 3)), print_values=FALSE)

#'## Final model reduction
#' All links from the IL1b receptor would be removed so we keep them for inter-models comparison. SKNAS is also the only cell line where cJUN phosphorylation does not seem affected by ERK.
#+ reduction_akt_tak1_model_sknas, cache=TRUE
    reduced_akt_tak1_model_sknas = checkReduction("reduced_SKNAS_akt_tak1_Model.mra", akt_tak1_model_sknas)
#'
#'## Final network with fixed parameters SKNAS
#+ fixed_akt_tak1_model_sknas, fig.height=8
    fixed_akt_tak1_model_sknas = copy_and_load("../SKNAS/cache/log_fixed_inhibitors_pdgf_akt_tak1_log_Model.mra", "SKNAS") # Misnamed file, actually noPDGFbasal model
    print(paste("SKNAS fixed_akt_tak1, residual=", signif(fixed_akt_tak1_model_sknas$bestfit, 3)))

#'
#' # LAN6 fitting summary
#' The models without PDGF basal activity are selected for their ERK->RAF negative feedback. The difference in residuals with PDGF basal models is low.

#'
# ## Split model LAN6
#+ split_model_lan6
#    split_model_lan6 = copy_and_load("../LAN6/report_LAN6_cache/html/split_log_Model.mra", "LAN6")
#    print(paste("LAN6 split, residual=", signif(split_model_lan6$bestfit, 3)))
    #plotModelGraph(split_model_lan6, spline="MEK~ERK", main=paste("LAN6 split, residual=", signif(split_model_lan6$bestfit, 3)))
#'## Initial topology LAN6
#+ erk_cjun_model_lan6
    erk_cjun_model_lan6 = copy_and_load("../LAN6/report_LAN6_cache/html/log_erk_cjun_Model.mra", "LAN6")
    print(paste("LAN6 erk_cjun, residual=", signif(erk_cjun_model_lan6$bestfit, 3)))
    #plotModelGraph(erk_cjun_model_lan6, spline="MEK~ERK", main=paste("LAN6 erk_cjun, residual=", signif(erk_cjun_model_lan6$bestfit, 3)))
    erk_cjun_extensions_lan6 = checkExtension("LAN6_erk_cjun_extension", erk_cjun_model_lan6, mc=7)
    kable(erk_cjun_extensions_lan6[1:10,] %>% mutate_if(is.numeric, signif, 4))
#' TAK1/JNK/cJUN/p38->mTORC1/S6K extensions greatly improve the model by explaining the effect of ASK1i on S6K.
#'
#'## p38->S6K effect LAN6
#+ p38_s6k_model_lan6
    p38_s6k_model_lan6 = copy_and_load("../LAN6/report_LAN6_cache/html/log_p38_s6k_Model.mra", "LAN6")
    print(paste("LAN6 p38_s6k, residual=", signif(p38_s6k_model_lan6$bestfit, 3)))
    #plotModelGraph(p38_s6k_model_lan6, spline="MEK~ERK", main=paste("LAN6 p38_s6k, residual=", signif(p38_s6k_model_lan6$bestfit, 3)))
    p38_s6k_extensions_lan6 = checkExtension("LAN6_p38_s6k_extension", p38_s6k_model_lan6, mc=7)
    kable(p38_s6k_extensions_lan6[1:10,] %>% mutate_if(is.numeric, signif, 4))
#' An ASK1/p38->RAF/MEK extension is suggested to explain MEK and ERK up-phosphorylation upon ASK1i. ASK1->MEK is chosen for consistency with other cell lines and biological sense (MAP3K->MAP2K).
#'
#'## ASK1->MEK effect LAN6
#+ ask1_mek_model_lan6
    ask1_mek_model_lan6 = copy_and_load("../LAN6/report_LAN6_cache/html/log_ask1_mek_Model.mra", "LAN6")
    print(paste("LAN6 ask1_mek, residual=", signif(ask1_mek_model_lan6$bestfit, 3)))
    #plotModelGraph(ask1_mek_model_lan6, spline="MEK~ERK", main=paste("LAN6 ask1_mek, residual=", signif(ask1_mek_model_lan6$bestfit, 3)))
    ask1_mek_extensions_lan6 = suppressMessages(checkExtension("LAN6_ask1_mek_extension", ask1_mek_model_lan6, mc=7))
    kable(ask1_mek_extensions_lan6[1:10,] %>% mutate_if(is.numeric, signif, 4))
    ask1_mek_model_lan6$name = "ASK1->MEK extension LAN6"
#' There are signs of overfitting in the qq-plot and the links proposed do not make any biological sense. They likely represent overadjusting of the remaining badly fitted datapoints. We stop the extension here.
#+ ask1_mek_model_lan6_graphs
    plotModelAccuracy(ask1_mek_model_lan6, graphs="qq")
    plotModelAccuracy(ask1_mek_model_lan6, graphs="acc", selected_treatments=c("ALKi+IGF1i", "NGF+PDGFi+RAFi", "mTORC1i")) # Unexplained datapoints

#'## Final model reduction
#' Receptor links to PI3K would be removed but are kept for inter-models comparison.
#' In LAN6 it also seems that cJUN is only regulated by ERK as the TAK1->JNK->cJUN links are not essential.
#+ reduction_ask1_mek_model_lan6, cache=TRUE
    reduced_ask1_mek_model_lan6 = checkReduction("reduced_LAN6_ask1_mek_Model.mra", ask1_mek_model_lan6)
#'
#'## Final network with fixed parameters LAN6
#' To remove non identifiability linked to not measuring all inhibited nodes, we fix the inhibitors to concensus values and refit with this constraint.
#+ fixed_ask1_mek_model_lan6, fig.height=8
    fixed_ask1_mek_model_lan6 = copy_and_load("../LAN6/report_LAN6_cache/html/log_fixed_inhibitors_ask1_mek_Model.mra", "LAN6")
    print(paste("LAN6 fixed_ask1_mek, residual=", signif(fixed_ask1_mek_model_lan6$bestfit, 3)))
#+ fixed_ask1_mek_model_lan6_smallfigs, fig.height=4
    ask1_mek_model_lan6 %>% plotModelGraph(print_values=FALSE, spline="MEK~ERK")
    #fixed_ask1_mek_extensions_lan6 = suppressMessages(checkExtension("LAN6_fixed_ask1_mek_extension", fixed_ask1_mek_model_lan6, mc=7))
    ask1_mek_profiles_lan6 = checkProfileLikelihood("LAN6_ask1_mek_profiles", ask1_mek_model_lan6, 1000, length(ask1_mek_model_lan6$parameters))
    ask1_mek_model_lan6 = addPLinfos(ask1_mek_model_lan6, ask1_mek_profiles_lan6)
    #ask1_mek_profiles_lan6 = profileLikelihood(ask1_mek_model_lan6, 1000, length(ask1_mek_model_lan6$parameters))
#    niplotPL(ask1_mek_profiles_lan6, file_plots=FALSE)

#'# IMR32 fitting summary

#'## Initial topology IMR32
#+ erk_cjun_model_imr32
    erk_cjun_model_imr32 = copy_and_load("../IMR32/cache/log_erk_cjun_Model.mra", "IMR32")
    erk_cjun_model_imr32 %>% computeFitScore -> erk_cjun_model_imr32
    print(paste("IMR32 initial, residual=", signif(erk_cjun_model_imr32$bestfit, 3)))
    erk_cjun_extensions_imr32 = checkExtension("IMR32_erk_cjun_extension", erk_cjun_model_imr32, mc=7)
    kable(erk_cjun_extensions_imr32 %>% filter(to != "IL1b", from != "IL1b") %>% .[1:10,])
#' The model fits the data for most data, with the notable exception of MEK, ERK, AKT and S6K upon ASK1i treatment. The first extensions suggested ASK1/p38 -> RAF/MEK/PI3K/AKT adress exactly this problem. We chose ASK1->MEK as the best, and more biologically coherent than ASK1->RAF.
#'
#'## ASK1->MEK effect IMR32
#+ ask1_mek_model_imr32
    ask1_mek_model_imr32 = copy_and_load("../IMR32/cache/log_ask1_mek_Model.mra", "IMR32")
    print(paste("IMR32 ASK1->MEK, residual=", signif(ask1_mek_model_imr32$bestfit, 3)))
    ask1_mek_extensions_imr32 = suppressMessages(checkExtension("IMR32_ask1_mek_extension", ask1_mek_model_imr32, mc=7))
    kable(ask1_mek_extensions_imr32 %>% filter(to != "IL1b", from != "IL1b") %>% .[1:10,])
    #ask1_mek_profiles_imr32 = checkProfileLikelihood("IMR32_ask1_mek_profiles", ask1_mek_model_imr32, 1000, length(ask1_mek_model_imr32$parameters))
    #ask1_mek_model_imr32 = addPLinfos(ask1_mek_model_imr32, ask1_mek_profiles_imr32)
    #niplotPL(ask1_mek_profiles_imr32, file_plots=FALSE)
#' The ASK1i effect on MEK and ERK is stronger with IGF1 and NGF treatments. This would suggest that those ligands, but not EGF and PDGF, activate ASK1.
#' Moreover, ASK1i alone as no strong effect on MEK and ERK (or any other readouts).
#' To reflect this, we added the links IGF1->ASK1 and NGF->ASK1, and removed ASK1 basal activity.
#'
#'## GS4997 (ASK1i) effect IMR32
#+ gs4997_model_imr32
    gs4997_model_imr32 = copy_and_load("../IMR32/cache/log_gs4997_Model.mra", "IMR32")
    gs4997_model_imr32 %>% computeFitScore(TRUE) -> gs4997_model_imr32
    print(paste("IMR32 GS4997 mechanism, residual=", signif(gs4997_model_imr32$bestfit, 3)))
    gs4997_extensions_imr32 = checkExtension("IMR32_gs4997_extension", gs4997_model_imr32, mc=7)
    kable(gs4997_extensions_imr32 %>% filter(to != "IL1b", from != "IL1b") %>% .[1:10,])
#' This model explains everything except the hyper-activation of AKT by NGF+ASK1i. The proposed extensions ASK1/p38/JNK -> PI3K/AKT would solve this but also overfit the data, with an unexpectedly low residual. Accordingly, we stopped the extensions here.
#'

#'## Final model reduction
#' Mostly receptor links would be removed in IMR32 but are kept for inter-models comparison.
#' The ASK1->p38 link is redondant with TAK1->p38 because ASK1 has no basal activity in IMR32.
#+ reduction_il1b_offtarget_model_imr32, cache=TRUE
    reduced_gs4997_model_imr32 = checkReduction("reduced_gs4997_IMR32_Model.mra", gs4997_model_imr32)

#'## Fixed parameters, GS4997 effect IMR32
#+ fixed_gs4997_model_imr32, fig.height=4
    fixed_gs4997_model_imr32 = copy_and_load("../IMR32/cache/log_fixed_inhibitors_gs4997_log_Model.mra", "IMR32")
    fixed_gs4997_model_imr32 %>% computeFitScore(TRUE) -> fixed_gs4997_model_imr32
    print(paste("IMR32 final, fixed parameters, residual=", signif(fixed_gs4997_model_imr32$bestfit, 3)))
    fixed_gs4997_extensions_imr32 = suppressMessages(checkExtension("IMR32_fixed_gs4997_extension", fixed_gs4997_model_imr32, mc=7))
    plotModelGraph(fixed_gs4997_model_imr32, spline="MEK~ERK", main=paste("IMR32 GS4997 effect, residual=", signif(fixed_gs4997_model_imr32$bestfit, 3)), print_values=FALSE)
#'
### ASK1->AKT effect IMR32
# custom_ask1_akt_model_imr32, fig.height=8
#    custom_ask1_akt_model_imr32 = copy_and_load("../IMR32/cache/log_custom_ask1_akt_Model.mra", "IMR32")
#    custom_ask1_akt_model_imr32 %>% computeFitScore(TRUE) -> custom_ask1_akt_model_imr32
#    print(paste("IMR32 ASK1->AKT, residual=", signif(custom_ask1_akt_model_imr32$bestfit, 3)))
#    custom_ask1_akt_extensions_imr32 = checkExtension("IMR32_custom_ask1_akt_extension", custom_ask1_akt_model_imr32, mc=7)
#    kable(custom_ask1_akt_extensions_imr32 %>% filter(to != "IL1b", from != "IL1b") %>% .[1:10,])
#
# custom_ask1_akt_model_imr32_smallfig, fig.height=4
#    plotModelGraph(custom_ask1_akt_model_imr32, spline="MEK~ERK", main=paste("IMR32 custom_ask1_akt, residual=", signif(custom_ask1_akt_model_imr32$bestfit, 3)), print_values=FALSE)

#'# KELLY fitting summary

# ## Split model KELLY
#+ split_model_kelly
#    split_model_kelly = copy_and_load("../KELLY/report_KELLY_cache/html/log_splitModel.mra", "KELLY")
#    print(paste("KELLY split, residual=", signif(split_model_kelly$bestfit, 3)))
#    split_extensions_kelly = checkExtension("KELLY_split_extension", split_model_kelly, mc=0)
#    kable(split_extensions_kelly[1:10,])
# ## Dual effect KELLY
#+ dual_model_kelly
#    dual_model_kelly = copy_and_load("../KELLY/report_KELLY_cache/html/log_dualModel.mra", "KELLY")
#    print(paste("KELLY dual, residual=", signif(dual_model_kelly$bestfit, 3)))
#    dual_extensions_kelly = checkExtension("KELLY_dual_extension", dual_model_kelly, mc=7)
#    kable(dual_extensions_kelly[1:10,])
#'## Initial model KELLY
#+ erk_cjun_model_kelly
    pdgf_erk_cjun_model_kelly = copy_and_load("../KELLY/report_KELLY_cache/html/log_pdgf_erk_cjun_Model.mra", "KELLY")
    print(paste("KELLY initial (with pdgf basal), residual=", signif(pdgf_erk_cjun_model_kelly$bestfit, 3)))
    pdgf_erk_cjun_extensions_kelly = checkExtension("KELLY_pdgf_erk_cjun_extension", pdgf_erk_cjun_model_kelly, mc=7)
    kable(pdgf_erk_cjun_extensions_kelly[1:10,])

    erk_cjun_model_kelly = copy_and_load("../KELLY/report_KELLY_cache/html/log_erk_cjun_Model.mra", "KELLY")
    print(paste("KELLY initial, residual=", signif(erk_cjun_model_kelly$bestfit, 3)))
    erk_cjun_extensions_kelly = checkExtension("KELLY_erk_cjun_extension", erk_cjun_model_kelly, mc=7)
    kable(erk_cjun_extensions_kelly[1:10,])
#' This initial topology barely explains the behaviour of KELLY and yields a very bad fit. The most striking misfits are the effect of ASK1 on cJUN and S6K.
#' The best extension would be p38->mTORC1, however we chose p38->S6K that makes more sense biologically.
#'
#'## p38->S6K model KELLY
#+ p38_s6k_model_kelly
    p38_s6k_model_kelly = copy_and_load("../KELLY/report_KELLY_cache/html/log_pdgf_p38_s6k_Model.mra", "KELLY")
    print(paste("KELLY p38->S6K, residual=", signif(p38_s6k_model_kelly$bestfit, 3)))
    p38_s6k_extensions_kelly = checkExtension("KELLY_p38_s6k_extension", p38_s6k_model_kelly, mc=7)
    kable(p38_s6k_extensions_kelly[1:10,])
#' This extension greatly improves the fit. As expected ASK1/p38->JNK/cJUN seems necessary to explain the effect of ASK1 on cJUN.
#'
#'## p38->cJUN model KELLY
#+ p38_cjun_model_kelly
    p38_cjun_model_kelly = copy_and_load("../KELLY/report_KELLY_cache/html/log_pdgf_p38_cjun_Model.mra", "KELLY")
    print(paste("KELLY p38->cJUN, residual=", signif(p38_cjun_model_kelly$bestfit, 3)))
    p38_cjun_extensions_kelly = checkExtension("KELLY_p38_cjun_extension", p38_cjun_model_kelly, mc=7)
    kable(p38_cjun_extensions_kelly[1:10,])

#' S6K->PI3K/AKT would explain AKT phosphorylation upon mTORC1 inhibition as well as from ASK1 inhibition (via p38->S6K) and has literature support via RICTOR.
#'
#' S6K->TRKA reflects a possible receptor feedback. The link S6K->IRS1 (an IGFR adaptor) is documented in the literature so we tested it (as S6K->IGF1 to take path identifiability into account)
#'
#'## S6K->IGF1 model KELLY
    s6k_igf1_model_kelly = copy_and_load("../KELLY/report_KELLY_cache/html/log_pdgf_s6k_igf1_model.mra", "KELLY") %>% computeFitScore(TRUE)
    print(paste("KELLY S6K->AKT, residual=", signif(s6k_igf1_model_kelly$bestfit, 3)))
    s6k_igf1_extensions_kelly = checkExtension("KELLY_s6k_igf1_extension", s6k_igf1_model_kelly, mc=7)
    kable(s6k_igf1_extensions_kelly[1:10,])

#'## S6K->AKT model KELLY
#+ s6k_akt_model_kelly
    s6k_akt_model_kelly = copy_and_load("../KELLY/report_KELLY_cache/html/log_pdgf_s6k_akt_Model.mra", "KELLY") %>% computeFitScore(TRUE)
    print(paste("KELLY S6K->AKT, residual=", signif(s6k_akt_model_kelly$bestfit, 3)))
    s6k_akt_extensions_kelly = checkExtension("KELLY_s6k_akt_extension", s6k_akt_model_kelly, mc=7)
    kable(s6k_akt_extensions_kelly[1:10,])

#'## Final model reduction
#+ reduction_s6k_akt_model_kelly, cache=TRUE
# Only receptor links would be removed so we keep them for inter-models comparison
    reduced_s6k_akt_model_kelly = checkReduction("reduced_KELLY_s6k_akt_Model.mra", s6k_akt_model_kelly)

#'## Fixed inhibitor model KELLY (S6K->IGF1)
# Both models still fail to explain the effect of MEKi and RAFi on p38 but none of the extensions proposed address this problem.
#' The error is dominated by the unexplained but probably false signals of very high ERK with EGF+AKTi (but with no other perturbations with AKTi or EGF)
#' and MEK downregulation with EGF alone (while no such effect is seen with EGF+PI3Ki, EGF+ASK1i or EGF+mTORC1i). Removing those 2 datapoints yield a residual compatible with the number of data points.
#+ s6k_akt_rm_model_kelly, fig.height=4
    plotModelAccuracy(s6k_akt_model_kelly, graphs="data", selected_treatments=c("EGF+AKTi", "AKTi", "IGF1+AKTi", "EGF", "EGF+PI3Ki", "EGF+ASK1i", "EGF+mTORC1i"))
    rmERKMEK_s6k_akt_model_kelly = copy_and_load("../KELLY/report_KELLY_cache/html/rmERKMEK_pdgf_s6k_akt_Model.mra", "KELLY") %>% computeFitScore(TRUE)
    print(paste("KELLY S6K->AKT without bad points, residual=", signif(rmERKMEK_s6k_akt_model_kelly$bestfit, 3)))
#+ fixed_s6k_igf1_model_kelly, fig.height=4
    #fixed_s6k_igf1_model_kelly = copy_and_load("../KELLY/report_KELLY_cache/html/log_fixed_inhibitors_pdgf_s6k_igf1_log_model.mra", "KELLY")
    fixed_s6k_igf1_model_kelly = copy_and_load("../KELLY/report_KELLY_cache/html/log_fixed_inhibitors_s6k_igf1_log_Model.mra", "KELLY")
    plotModelGraph(fixed_s6k_igf1_model_kelly, main=paste("KELLY S6K->AKT, residual=", signif(fixed_s6k_igf1_model_kelly$bestfit, 3)), print_values=FALSE)
    fixed_s6k_igf1_pl_kelly = checkProfileLikelihood("KELLY_fixinh_profile", fixed_s6k_igf1_model_kelly, 1000, 0, 32:40)
#'# Models comparison
#+ fixed_parameters_comp, fig.height=10
    list('SKNSH'=fixed_il1b_offtarget_model_sknsh, 'CHP212'=fixed_ask1_mek_model_chp212,'SKNAS'=fixed_akt_tak1_model_sknas,'LAN6'=fixed_ask1_mek_model_lan6,'IMR32'=fixed_gs4997_model_imr32,'KELLY'=fixed_s6k_igf1_model_kelly) %>% modelGroup %>% compareParameters
