# Supplementary material for: Neuroblastoma signalling models unveil combination therapies targeting feedback-mediated resistance
Source: PLoS Comput Biol. 2021 Nov 4;17(11):e1009515. doi: 10.1371/journal.pcbi.1009515 (PMC8604339; doi:10.1371/journal.pcbi.1009515)
Supplement: S3 File — (ZIP) [file pcbi.1009515.s024.zip › Perturbations_data/IMR32/merged_IMR32_withofftarget.csv]

ID.type	ID.well	TR.BI78D3	TR.PDGF	TR.EGF	TR.IGF1	TR.NGF	TR.BioRad_phosphatase	TR.BioRad_EGF	TR.PI3Ki	TR.mTORC1i	TR.AKTi	TR.RAFi	TR.MEKi	TR.ALKi	TR.ASK1i	DV.MEK	DV.p38	DV.ERK	DV.cJUN	DV.AKT	DV.S6K	TR.PDGFi	TR.IGF1i
blank	F3	0	0	0	0	0	0	0	0	0	0	0	0	0	0	0.299424184261037	0.770833333333333	1.18518518518519	0.447204968944099	0.62962962962963	0.195845697329377	0	0
blank	F4	0	0	0	0	0	0	0	0	0	0	0	0	0	0	0.287907869481766	0.6875	1.07407407407407	0.409937888198758	0.592592592592593	0.186943620178042	0	0
blank	N3	0	0	0	0	0	0	0	0	0	0	0	0	0	0	0.287907869481766	1.14583333333333	1.11111111111111	0.46583850931677	0.666666666666667	0.222551928783383	0	0
blank	N4	0	0	0	0	0	0	0	0	0	0	0	0	0	0	0.276391554702495	0.875	1.07407407407407	0.409937888198758	0.592592592592593	0.178041543026706	0	0
control	A1	0	0	0	0	0	0	0	0	0	0	0	0	0	0	1.85412667946257	0.854166666666667	1	1.11801242236025	1.7037037037037	1.20178041543027	0	0
control	A5	0	0	0	0	0	0	0	0	0	0	0	0	0	0	1.33589251439539	0.708333333333333	1.03703703703704	1.26708074534161	1.12962962962963	1.10385756676558	0	0
control	A9	0	0	0	0	0	0	0	0	0	0	0	0	0	0	0.644913627639155	0.770833333333333	1.07407407407407	1.19254658385093	0.944444444444444	1.02373887240356	0	0
control	I1	0	0	0	0	0	0	0	0	0	0	0	0	0	0	0.783109404990403	2.27083333333333	0.962962962962963	0.670807453416149	0.666666666666667	0.774480712166172	0	0
control	I5	0	0	0	0	0	0	0	0	0	0	0	0	0	0	0.806142034548944	0.625	0.962962962962963	0.894409937888199	0.87037037037037	0.961424332344214	0	0
control	I9	0	0	0	0	0	0	0	0	0	0	0	0	0	0	0.575815738963532	0.770833333333333	0.962962962962963	0.857142857142857	0.685185185185185	0.934718100890208	0	0
t	A2	0	0	0	0	0	0	0	1	1	0	0	0	0	0	1.71593090211132	0.708333333333333	0.962962962962963	1.58385093167702	0.740740740740741	0.267062314540059	0	0
t	I2	0	0	0	0	0	0	0	1	1	0	0	0	0	0	0.690978886756238	0.583333333333333	0.851851851851852	0.819875776397516	0.518518518518518	0.231454005934718	0	0
t	A3	0	0	0	0	0	0	0	0	0	1	0	0	0	0	0.829174664107486	0.791666666666667	0.925925925925926	1.60248447204969	NA	0.329376854599407	0	0
t	I3	0	0	0	0	0	0	0	0	0	1	0	0	0	0	0.414587332053743	0.75	0.888888888888889	0.670807453416149	NA	0.222551928783383	0	0
t	A4	0	0	0	0	0	0	0	0	1	0	0	0	0	0	2.28023032629559	0.916666666666667	1	1.02484472049689	1.42592592592593	0.275964391691395	0	0
t	I4	0	0	0	0	0	0	0	0	1	0	0	0	0	0	1.14011516314779	0.875	0.962962962962963	0.670807453416149	0.722222222222222	0.240356083086053	0	0
t	A6	0	0	0	0	0	0	0	0	0	0	1	0	0	0	1.01343570057582	0.729166666666667	1.11111111111111	1.2111801242236	2.12962962962963	0.471810089020772	1	0
t	I6	0	0	0	0	0	0	0	0	0	0	1	0	0	0	0.529750479846449	0.625	0.925925925925926	0.763975155279503	1.42592592592593	0.320474777448071	1	0
t	A7	0	0	0	0	0	0	0	0	0	0	0	1	0	0	24.6679462571977	0.833333333333333	1.07407407407407	1.58385093167702	1.25925925925926	0.658753709198813	0	0
t	A8	0	0	0	0	0	0	0	0	0	0	0	0	1	0	0.840690978886756	0.6875	1	0.652173913043478	1.25925925925926	1.30860534124629	0	1
t	A10	1	0	0	0	0	0	0	0	0	0	0	0	0	0	0.333973128598848	0.75	1.2962962962963	0.521739130434783	1.25925925925926	0.320474777448071	0	0
t	I10	1	0	0	0	0	0	0	0	0	0	0	0	0	0	0.575815738963532	0.708333333333333	0.925925925925926	0.614906832298137	0.574074074074074	0.596439169139466	0	0
t	A11	0	0	0	0	0	0	0	0	0	0	0	0	0	1	1.35892514395393	0.791666666666667	1.2962962962963	1.08074534161491	1.61111111111111	1.31750741839763	0	0
t	I11	0	0	0	0	0	0	0	0	0	0	0	0	0	1	0.518234165067179	0.645833333333333	1.03703703703704	0.521739130434783	0.740740740740741	0.623145400593472	0	0
t	B1	0	1	0	0	0	0	0	0	0	0	0	0	0	0	2.2341650671785	0.8125	1.40740740740741	1.62111801242236	2.83333333333333	1.22848664688427	0	0
t	B5	0	1	0	0	0	0	0	0	0	0	0	0	0	0	1.80806142034549	0.6875	1.18518518518519	1.56521739130435	2.7037037037037	1.04154302670623	0	0
t	B9	0	1	0	0	0	0	0	0	0	0	0	0	0	0	0.817658349328215	0.916666666666667	1.11111111111111	1.24844720496894	0.981481481481482	1.32640949554896	0	0
t	J1	0	1	0	0	0	0	0	0	0	0	0	0	0	0	0.875239923224568	0.645833333333333	1.14814814814815	0.857142857142857	0.925925925925926	1.08605341246291	0	0
t	J5	0	1	0	0	0	0	0	0	0	0	0	0	0	0	0.932821497120921	0.604166666666667	1	0.801242236024845	1.07407407407407	1.34421364985163	0	0
t	B2	0	1	0	0	0	0	0	1	1	0	0	0	0	0	1.80806142034549	0.791666666666667	1.18518518518519	1.93788819875776	0.759259259259259	0.28486646884273	0	0
t	J2	0	1	0	0	0	0	0	1	1	0	0	0	0	0	0.806142034548944	0.6875	1.03703703703704	1.3416149068323	0.592592592592593	0.240356083086053	0	0
t	B3	0	1	0	0	0	0	0	0	0	1	0	0	0	0	0.90978886756238	0.791666666666667	1.18518518518519	2.12422360248447	NA	0.347181008902077	0	0
t	J3	0	1	0	0	0	0	0	0	0	1	0	0	0	0	0.55278310940499	0.6875	1	1.45341614906832	NA	0.267062314540059	0	0
t	B4	0	1	0	0	0	0	0	0	1	0	0	0	0	0	1.9232245681382	0.8125	1.25925925925926	1.41614906832298	1.55555555555556	0.293768545994065	0	0
t	J4	0	1	0	0	0	0	0	0	1	0	0	0	0	0	1.08253358925144	0.791666666666667	1.25925925925926	1.00621118012422	1.40740740740741	0.302670623145401	0	0
t	B6	0	1	0	0	0	0	0	0	0	0	1	0	0	0	1.04798464491363	0.666666666666667	1	1.32298136645963	2.18518518518519	0.409495548961424	1	0
t	J6	0	1	0	0	0	0	0	0	0	0	1	0	0	0	0.656429942418426	0.583333333333333	0.962962962962963	0.950310559006211	2.72222222222222	0.302670623145401	1	0
t	B7	0	1	0	0	0	0	0	0	0	0	0	1	0	0	38.2687140115163	0.791666666666667	1.07407407407407	1.43478260869565	1.77777777777778	0.676557863501484	0	0
t	J7	0	1	0	0	0	0	0	0	0	0	0	1	0	0	36.3570057581574	0.8125	1.03703703703704	1.15527950310559	1.51851851851852	0.747774480712166	0	0
t	B8	0	1	0	0	0	0	0	0	0	0	0	0	1	0	0.771593090211132	0.6875	1.03703703703704	0.726708074534162	1.53703703703704	1.31750741839763	0	1
t	J8	0	1	0	0	0	0	0	0	0	0	0	0	1	0	0.506717850287908	0.645833333333333	0.962962962962963	0.614906832298137	1.03703703703704	1.02373887240356	0	1
t	B10	1	1	0	0	0	0	0	0	0	0	0	0	0	0	0.426103646833013	0.916666666666667	2.07407407407407	0.652173913043478	6.51851851851852	0.391691394658754	0	0
t	B11	0	0	1	0	0	0	0	0	0	0	0	0	0	1	1.6468330134357	0.770833333333333	1.22222222222222	1.22981366459627	1.85185185185185	2.92878338278932	0	0
t	K11	0	0	1	0	0	0	0	0	0	0	0	0	0	1	1.08253358925144	0.729166666666667	1.40740740740741	0.68944099378882	1.14814814814815	2.18100890207715	0	0
t	C1	0	0	1	0	0	0	0	0	0	0	0	0	0	0	1.23224568138196	0.791666666666667	1.11111111111111	1.28571428571429	0.981481481481482	1.86943620178042	0	0
t	C5	0	0	1	0	0	0	0	0	0	0	0	0	0	0	1.16314779270633	0.645833333333333	1.03703703703704	1.32298136645963	1.11111111111111	1.3620178041543	0	0
t	C9	0	0	1	0	0	0	0	0	0	0	0	0	0	0	0.656429942418426	0.958333333333333	0.925925925925926	1.08074534161491	1	1.53115727002967	0	0
t	K1	0	0	1	0	0	0	0	0	0	0	0	0	0	0	0.714011516314779	0.6875	1.03703703703704	1.00621118012422	0.777777777777778	1.05044510385757	0	0
t	C2	0	0	1	0	0	0	0	1	1	0	0	0	0	0	1.66986564299424	0.791666666666667	1.14814814814815	1.63975155279503	0.740740740740741	0.275964391691395	0	0
t	K2	0	0	1	0	0	0	0	1	1	0	0	0	0	0	0.932821497120921	0.770833333333333	1.11111111111111	1.41614906832298	0.648148148148148	0.258160237388724	0	0
t	C3	0	0	1	0	0	0	0	0	0	1	0	0	0	0	1.87715930902111	0.895833333333333	1.51851851851852	2.34782608695652	NA	0.400593471810089	0	0
t	K3	0	0	1	0	0	0	0	0	0	1	0	0	0	0	1.22072936660269	0.708333333333333	1.07407407407407	1.49068322981366	NA	0.275964391691395	0	0
t	C4	0	0	1	0	0	0	0	0	1	0	0	0	0	0	1.4510556621881	0.770833333333333	1.11111111111111	1.26708074534161	1	0.267062314540059	0	0
t	K4	0	0	1	0	0	0	0	0	1	0	0	0	0	0	1.01343570057582	0.6875	1.18518518518519	1.00621118012422	0.814814814814815	0.222551928783383	0	0
t	C6	0	0	1	0	0	0	0	0	0	0	1	0	0	0	NA	0.625	0.962962962962963	1.32298136645963	1.88888888888889	0.649851632047478	1	0
t	C7	0	0	1	0	0	0	0	0	0	0	0	1	0	0	61.9462571976967	1.25	1.40740740740741	1.6583850931677	1.64814814814815	0.747774480712166	0	0
t	C8	0	0	1	0	0	0	0	0	0	0	0	0	1	0	3.31669865642994	0.791666666666667	1.22222222222222	0.987577639751553	1.85185185185185	1.97626112759644	0	1
t	K8	0	0	1	0	0	0	0	0	0	0	0	0	1	0	0.852207293666027	0.666666666666667	1.11111111111111	0.540372670807453	0.740740740740741	0.70326409495549	0	1
t	C10	1	0	1	0	0	0	0	0	0	0	0	0	0	0	0.529750479846449	1.22916666666667	3.22222222222222	0.894409937888199	5.27777777777778	0.614243323442137	0	0
t	C11	0	1	0	0	0	0	0	0	0	0	0	0	0	1	1.68138195777351	0.708333333333333	1.48148148148148	1.04347826086957	3.61111111111111	1.29970326409496	0	0
t	D1	0	0	0	1	0	0	0	0	0	0	0	0	0	0	3.74280230326296	0.854166666666667	2.59259259259259	1.45341614906832	23.6296296296296	9.12462908011869	0	0
t	D5	0	0	0	1	0	0	0	0	0	0	0	0	0	0	4.3531669865643	0.854166666666667	2.14814814814815	1.95652173913043	29.2592592592593	7.94955489614243	0	0
t	L1	0	0	0	1	0	0	0	0	0	0	0	0	0	0	2.80998080614203	0.708333333333333	2.11111111111111	1.15527950310559	17.7592592592593	5.01186943620178	0	0
t	L5	0	0	0	1	0	0	0	0	0	0	0	0	0	0	2.84452975047985	0.770833333333333	2.07407407407407	1.22981366459627	22.8703703703704	7.41543026706232	0	0
t	D2	0	0	0	1	0	0	0	1	1	0	0	0	0	0	3.69673704414587	0.875	2.18518518518519	2.59006211180124	13.0185185185185	0.347181008902077	0	0
t	L2	0	0	0	1	0	0	0	1	1	0	0	0	0	0	2.44145873320537	0.8125	2.11111111111111	1.49068322981366	10.0925925925926	0.338278931750742	0	0
t	D3	0	0	0	1	0	0	0	0	0	1	0	0	0	0	2.15355086372361	0.75	1.44444444444444	2.83229813664596	NA	0.373887240356083	0	0
t	L3	0	0	0	1	0	0	0	0	0	1	0	0	0	0	1.33589251439539	0.75	1.33333333333333	2.31055900621118	NA	0.364985163204748	0	0
t	D4	0	0	0	1	0	0	0	0	1	0	0	0	0	0	5.36660268714012	0.958333333333333	2.96296296296296	1.75155279503106	34.9814814814815	0.320474777448071	0	0
t	L4	0	0	0	1	0	0	0	0	1	0	0	0	0	0	4.46833013435701	1.3125	3.44444444444444	1.75155279503106	28.7037037037037	0.445103857566766	0	0
t	D6	0	0	0	1	0	0	0	0	0	0	1	0	0	0	1.10556621880998	0.75	1.18518518518519	1.41614906832298	39.6481481481481	4.16617210682493	1	0
t	L6	0	0	0	1	0	0	0	0	0	0	1	0	0	0	0.644913627639155	0.583333333333333	1.14814814814815	0.745341614906832	14.2592592592593	1.54005934718101	1	0
t	D7	0	0	0	1	0	0	0	0	0	0	0	1	0	0	88.6410748560461	1.41666666666667	1.40740740740741	1.54658385093168	39.5740740740741	2.03857566765579	0	0
t	D8	0	0	0	1	0	0	0	0	0	0	0	0	1	0	0.829174664107486	0.645833333333333	0.925925925925926	0.614906832298137	1.33333333333333	1.11275964391691	0	1
t	L8	0	0	0	1	0	0	0	0	0	0	0	0	1	0	0.437619961612284	0.604166666666667	0.925925925925926	0.46583850931677	0.814814814814815	0.596439169139466	0	1
t	D10	1	0	0	1	0	0	0	0	0	0	0	0	0	0	1.72744721689059	1.39583333333333	7.81481481481481	0.950310559006211	20.8888888888889	0.640949554896142	0	0
t	D11	0	0	0	1	0	0	0	0	0	0	0	0	0	1	46.2149712092131	1.29166666666667	9.92592592592593	2.36645962732919	42.4444444444444	16.3353115727003	0	0
t	L11	0	0	0	1	0	0	0	0	0	0	0	0	0	1	62.3147792706334	1.5625	31.4444444444444	2.53416149068323	57.3333333333333	18.3827893175074	0	0
t	E1	0	0	0	0	1	0	0	0	0	0	0	0	0	0	5.42418426103647	0.895833333333333	2.66666666666667	1.37888198757764	2.2037037037037	3.54302670623145	0	0
t	E5	0	0	0	0	1	0	0	0	0	0	0	0	0	0	5.27447216890595	0.791666666666667	2.25925925925926	1.37888198757764	1.62962962962963	2.8486646884273	0	0
t	M1	0	0	0	0	1	0	0	0	0	0	0	0	0	0	4.59500959692898	0.75	2.55555555555556	1.22981366459627	1.31481481481481	2.16320474777448	0	0
t	M5	0	0	0	0	1	0	0	0	0	0	0	0	0	0	4.42226487523992	0.708333333333333	2.03703703703704	1.11801242236025	1.33333333333333	3.32047477744807	0	0
t	E2	0	0	0	0	1	0	0	1	1	0	0	0	0	0	6.65642994241843	0.833333333333333	2.96296296296296	1.99378881987578	0.851851851851852	0.311572700296736	0	0
t	M2	0	0	0	0	1	0	0	1	1	0	0	0	0	0	3.97312859884837	0.729166666666667	2.37037037037037	1.24844720496894	0.703703703703704	0.275964391691395	0	0
t	E3	0	0	0	0	1	0	0	0	0	1	0	0	0	0	1.00191938579655	0.8125	1.22222222222222	2.57142857142857	NA	0.338278931750742	0	0
t	M3	0	0	0	0	1	0	0	0	0	1	0	0	0	0	4.04222648752399	0.8125	2.2962962962963	1.26708074534161	NA	1.45994065281899	0	0
t	E4	0	0	0	0	1	0	0	0	1	0	0	0	0	0	7.02495201535509	0.875	3.14814814814815	1.54658385093168	2.07407407407407	0.293768545994065	0	0
t	M4	0	0	0	0	1	0	0	0	1	0	0	0	0	0	3.70825335892514	0.791666666666667	2.03703703703704	0.875776397515528	1.31481481481481	0.258160237388724	0	0
t	E6	0	0	0	0	1	0	0	0	0	0	1	0	0	0	0.817658349328215	0.708333333333333	1.11111111111111	1.3416149068323	2.18518518518519	0.471810089020772	1	0
t	M6	0	0	0	0	1	0	0	0	0	0	1	0	0	0	0.380038387715931	0.729166666666667	1.07407407407407	0.577639751552795	0.666666666666667	0.347181008902077	1	0
t	E7	0	0	0	0	1	0	0	0	0	0	0	1	0	0	103.623800383877	1.58333333333333	1.62962962962963	1.67701863354037	3.46296296296296	0.98813056379822	0	0
t	M7	0	0	0	0	1	0	0	0	0	0	0	1	0	0	87.3973128598848	1.10416666666667	1.11111111111111	0.93167701863354	2.5	1.13946587537092	0	0
t	E8	0	0	0	0	1	0	0	0	0	0	0	0	1	0	1.03646833013436	0.708333333333333	1	0.726708074534162	1.27777777777778	1.29970326409496	0	1
t	M8	0	0	0	0	1	0	0	0	0	0	0	0	1	0	0.575815738963532	0.770833333333333	1.14814814814815	0.521739130434783	0.851851851851852	0.676557863501484	0	1
t	E10	1	0	0	0	1	0	0	0	0	0	0	0	0	0	3.35124760076775	1.95833333333333	8.07407407407407	1.6583850931677	29.4074074074074	0.925816023738872	0	0
t	E11	0	0	0	0	1	0	0	0	0	0	0	0	0	1	19.4740882917466	1.02083333333333	12.6666666666667	2.38509316770186	44.6296296296296	10.4154302670623	0	0
t	M11	0	0	0	0	1	0	0	0	0	0	0	0	0	1	15.4779270633397	0.916666666666667	8.55555555555556	1.00621118012422	14.0555555555556	7.05044510385757	0	0
t	F1	0	0	0	0	0	1	0	0	0	0	0	0	0	0	0.437619961612284	1.14583333333333	1.11111111111111	0.782608695652174	0.574074074074074	0.204747774480712	0	0
t	N1	0	0	0	0	0	1	0	0	0	0	0	0	0	0	0.449136276391555	1.25	1.22222222222222	0.838509316770186	0.722222222222222	0.258160237388724	0	0
t	F2	0	0	0	0	0	0	1	0	0	0	0	0	0	0	24.9443378119002	31.4583333333333	34.2222222222222	1.49068322981366	4.55555555555556	7.06824925816024	0	0
t	N2	0	0	0	0	0	0	1	0	0	0	0	0	0	0	24.6449136276392	30.8333333333333	32.5555555555556	1.26708074534161	3.2037037037037	4.93175074183976	0	0
t	K6	0	0	0	0	0	0	0	0	0	0	1	0	0	0	0.714011516314779	0.625	1	0.968944099378882	1.22222222222222	0.685459940652819	1	0
t	K7	0	0	0	0	0	0	0	0	0	0	0	1	0	0	44.6717850287908	0.916666666666667	1.07407407407407	0.968944099378882	1.05555555555556	0.516320474777448	0	0
