# Supplementary material for: Neuroblastoma signalling models unveil combination therapies targeting feedback-mediated resistance
Source: PLoS Comput Biol. 2021 Nov 4;17(11):e1009515. doi: 10.1371/journal.pcbi.1009515 (PMC8604339; doi:10.1371/journal.pcbi.1009515)
Supplement: S3 File — (ZIP) [file pcbi.1009515.s024.zip › Perturbations_data/LAN6/merged_LAN6_withofftarget.csv]

ID.type	ID.well	TR.PDGF	TR.EGF	TR.IGF1	TR.NGF	TR.TGFb	TR.BioRad_phosphatase_HeLa	TR.BioRad_TNFa_HeLa	TR.BioRad_EGF_HEK	TR.IL1b	TR.JNK.IN8	TR.PI3Ki	TR.AKTi	TR.mTORC1i	TR.RAFi	TR.MEKi	TR.ALKi	TR.ASK1i	TR.GS4997	TR.Sorafenib	TR.AZD6244	TR.MK2206	TR.GDC0941	TR.TAE684	DV.MEK	DV.p38	DV.ERK	DV.cJUN	DV.AKT	DV.S6K	TR.PDGFi	TR.IGF1i
blank	G10	0	0	0	0	0	0	0	0	0	0	0	0	0	0	0	0	0	0	0	0	0	0	0	0.0480427046263345	0.468354430379747	0.584905660377358	0.013840830449827	0.0263157894736842	0.107142857142857	0	0
blank	G11	0	0	0	0	0	0	0	0	0	0	0	0	0	0	0	0	0	0	0	0	0	0	0	0.0569395017793594	0.670886075949367	0.641509433962264	0.0149055097151983	0.0278195488721805	0.120535714285714	0	0
control	A1	0	0	0	0	0	0	0	0	0	0	0	0	0	0	0	0	0	0	0	0	0	0	0	1.05693950177936	0.974683544303797	1.07547169811321	0.942241149853607	0.881203007518797	1.00892857142857	0	0
control	A5	0	0	0	0	0	0	0	0	0	0	0	0	0	0	0	0	0	0	0	0	0	0	0	0.943060498220641	1.0253164556962	0.924528301886792	1.05775885014639	1.1187969924812	0.991071428571429	0	0
t	A2	0	0	0	0	0	0	0	0	0	0	1	0	0	0	0	0	0	0	0	0	0	0	0	1.24021352313167	1.06329113924051	1.15094339622642	1.13281873835507	0.185714285714286	0.263392857142857	0	0
t	A3	0	0	0	0	0	0	0	0	0	0	0	1	0	0	0	0	0	0	0	0	0	0	0	1.45551601423488	1.0126582278481	0.962264150943396	1.25259515570934	NA	0.21875	0	0
t	A4	0	0	0	0	0	0	0	0	0	0	0	0	1	0	0	0	0	0	0	0	0	0	0	0.891459074733096	0.30379746835443	0.566037735849057	1.01889805696034	1.30225563909774	0.107142857142857	0	0
t	A6	0	0	0	0	0	0	0	0	0	0	0	0	0	1	0	0	0	0	0	0	0	0	0	1.03914590747331	0.886075949367089	0.962264150943396	0.909236092627096	0.982706766917293	0.683035714285714	1	0
t	A7	0	0	0	0	0	0	0	0	0	0	0	0	0	0	1	0	0	0	0	0	0	0	0	8.67259786476868	1.25316455696203	0.773584905660377	0.998669150918286	1.02481203007519	0.602678571428571	0	0
t	A8	0	0	0	0	0	0	0	0	0	0	0	0	0	0	0	1	0	0	0	0	0	0	0	0.677935943060498	0.79746835443038	0.754716981132076	0.77402182592494	0.100751879699248	0.1875	0	1
t	A11	0	0	0	0	0	0	0	0	0	0	0	0	0	0	0	0	1	0	0	0	0	0	0	1.15480427046263	1	0.981132075471698	1.11951024753793	1.03533834586466	0.660714285714286	0	0
t	B1	1	0	0	0	0	0	0	0	0	0	0	0	0	0	0	0	0	0	0	0	0	0	0	1.32384341637011	1.06329113924051	1.32075471698113	1.16209741815278	1.12706766917293	1.09375	0	0
t	B5	1	0	0	0	0	0	0	0	0	0	0	0	0	0	0	0	0	0	0	0	0	0	0	1.00177935943061	1.0379746835443	0.981132075471698	1.08916688847485	1.10375939849624	0.986607142857143	0	0
t	B9	1	0	0	0	0	0	0	0	0	0	0	0	0	0	0	0	0	0	0	0	0	0	0	0.884341637010676	0.962025316455696	0.886792452830189	1.0316742081448	0.930075187969925	0.727678571428571	0	0
t	B2	1	0	0	0	0	0	0	0	0	0	1	0	0	0	0	0	0	0	0	0	0	0	0	1.44483985765125	1.12658227848101	1.37735849056604	1.27601809954751	0.222556390977444	0.263392857142857	0	0
t	B3	1	0	0	0	0	0	0	0	0	0	0	1	0	0	0	0	0	0	0	0	0	0	0	1.32384341637011	0.949367088607595	0.962264150943396	1.11738088900719	NA	0.200892857142857	0	0
t	B4	1	0	0	0	0	0	0	0	0	0	0	0	1	0	0	0	0	0	0	0	0	0	0	1.04804270462633	0.962025316455696	0.981132075471698	1.10247537929199	1.19473684210526	0.1875	0	0
t	B6	1	0	0	0	0	0	0	0	0	0	0	0	0	1	0	0	0	0	0	0	0	0	0	0.814946619217082	0.936708860759494	0.811320754716981	1.17487356933724	0.92781954887218	0.446428571428571	1	0
t	B7	1	0	0	0	0	0	0	0	0	0	0	0	0	0	1	0	0	0	0	0	0	0	0	8.62455516014235	1.36708860759494	0.867924528301887	1.17540590896992	1.13533834586466	0.616071428571429	0	0
t	B8	1	0	0	0	0	0	0	0	0	0	0	0	0	0	0	1	0	0	0	0	0	0	0	0.709964412811388	0.810126582278481	0.792452830188679	0.73356401384083	0.081203007518797	0.1875	0	1
t	B11	1	0	0	0	0	0	0	0	0	0	0	0	0	0	0	0	1	0	0	0	0	0	0	1.70106761565836	1.27848101265823	1.30188679245283	1.38727708277881	1.38571428571429	0.834821428571429	0	0
t	C1	0	1	0	0	0	0	0	0	0	0	0	0	0	0	0	0	0	0	0	0	0	0	0	1.91281138790036	1.15189873417722	1.84905660377358	1.25312749534203	1.11654135338346	1.25	0	0
t	C5	0	1	0	0	0	0	0	0	0	0	0	0	0	0	0	0	0	0	0	0	0	0	0	1.46085409252669	1.17721518987342	1.20754716981132	1.23609262709609	1.11954887218045	1.20535714285714	0	0
t	C9	0	1	0	0	0	0	0	0	0	0	0	0	0	0	0	0	0	0	0	0	0	0	0	1.20462633451957	1.0253164556962	0.943396226415094	1.04072398190045	0.865413533834586	0.866071428571429	0	0
t	C2	0	1	0	0	0	0	0	0	0	0	1	0	0	0	0	0	0	0	0	0	0	0	0	1.75622775800712	1.29113924050633	1.39622641509434	1.39739153579984	0.220300751879699	0.303571428571429	0	0
t	C3	0	1	0	0	0	0	0	0	0	0	0	1	0	0	0	0	0	0	0	0	0	0	0	2.02313167259786	1.11392405063291	1.45283018867925	1.20415224913495	NA	0.227678571428571	0	0
t	C4	0	1	0	0	0	0	0	0	0	0	0	0	1	0	0	0	0	0	0	0	0	0	0	1.6067615658363	1.07594936708861	1.22641509433962	1.13335107798776	1.21127819548872	0.205357142857143	0	0
t	C6	0	1	0	0	0	0	0	0	0	0	0	0	0	1	0	0	0	0	0	0	0	0	0	1.11743772241993	1.07594936708861	1.16981132075472	1.14080383284536	1.02932330827068	0.53125	1	0
t	C7	0	1	0	0	0	0	0	0	0	0	0	0	0	0	1	0	0	0	0	0	0	0	0	11.1192170818505	1.59493670886076	0.943396226415094	1.30582911897791	1.24661654135338	0.830357142857143	0	0
t	C8	0	1	0	0	0	0	0	0	0	0	0	0	0	0	0	1	0	0	0	0	0	0	0	1.37544483985765	0.89873417721519	1.22641509433962	0.843225978174075	0.0857142857142857	0.214285714285714	0	1
t	C11	0	1	0	0	0	0	0	0	0	0	0	0	0	0	0	0	1	0	0	0	0	0	0	2.69928825622776	1.20253164556962	1.73584905660377	1.224381155177	1.22255639097744	0.90625	0	0
t	D1	0	0	1	0	0	0	0	0	0	0	0	0	0	0	0	0	0	0	0	0	0	0	0	3.70462633451957	1.43037974683544	3.0377358490566	1.29944104338568	1.69624060150376	1.90178571428571	0	0
t	D5	0	0	1	0	0	0	0	0	0	0	0	0	0	0	0	0	0	0	0	0	0	0	0	3.66370106761566	1.53164556962025	2.09433962264151	1.49587436784669	1.8781954887218	2.33482142857143	0	0
t	D9	0	0	1	0	0	0	0	0	0	0	0	0	0	0	0	0	0	0	0	0	0	0	0	3.2135231316726	1.25316455696203	1.64150943396226	1.2355602874634	1.63308270676692	1.45535714285714	0	0
t	D2	0	0	1	0	0	0	0	0	0	0	1	0	0	0	0	0	0	0	0	0	0	0	0	2.76334519572954	1.35443037974684	1.94339622641509	1.42667021559755	0.33984962406015	0.410714285714286	0	0
t	D3	0	0	1	0	0	0	0	0	0	0	0	1	0	0	0	0	0	0	0	0	0	0	0	3.67259786476868	1.35443037974684	2.54716981132075	1.34256055363322	NA	0.272321428571429	0	0
t	D4	0	0	1	0	0	0	0	0	0	0	0	0	1	0	0	0	0	0	0	0	0	0	0	3.06761565836299	1.30379746835443	1.86792452830189	1.17966462603141	1.76315789473684	0.236607142857143	0	0
t	D6	0	0	1	0	0	0	0	0	0	0	0	0	0	1	0	0	0	0	0	0	0	0	0	1.97864768683274	1.16455696202532	1.52830188679245	1.19403779611392	1.6203007518797	0.821428571428571	1	0
t	D7	0	0	1	0	0	0	0	0	0	0	0	0	0	0	1	0	0	0	0	0	0	0	0	11.8113879003559	1.75949367088608	1	1.35533670481767	1.89323308270677	1.10714285714286	0	0
t	D8	0	0	1	0	0	0	0	0	0	0	0	0	0	0	0	1	0	0	0	0	0	0	0	0.859430604982206	0.89873417721519	0.830188679245283	0.853340431195103	0.274436090225564	0.272321428571429	0	1
t	D11	0	0	1	0	0	0	0	0	0	0	0	0	0	0	0	0	1	0	0	0	0	0	0	5.51067615658363	1.60759493670886	2.49056603773585	1.55762576523822	1.9609022556391	1.54910714285714	0	0
t	E1	0	0	0	1	0	0	0	0	0	0	0	0	0	0	0	0	0	0	0	0	0	0	0	1.14056939501779	1.0379746835443	1.20754716981132	1.01570401916423	0.836842105263158	1.03571428571429	0	0
t	E5	0	0	0	1	0	0	0	0	0	0	0	0	0	0	0	0	0	0	0	0	0	0	0	1.69217081850534	1.25316455696203	1.54716981132075	1.23768964599414	1.30075187969925	1.15178571428571	0	0
t	E9	0	0	0	1	0	0	0	0	0	0	0	0	0	0	0	0	0	0	0	0	0	0	0	1.68149466192171	1.24050632911392	1.41509433962264	1.45328719723183	1.21203007518797	1.13392857142857	0	0
t	E2	0	0	0	1	0	0	0	0	0	0	1	0	0	0	0	0	0	0	0	0	0	0	0	1.56583629893238	1.25316455696203	1.49056603773585	1.18711738088901	0.2	0.28125	0	0
t	E3	0	0	0	1	0	0	0	0	0	0	0	1	0	0	0	0	0	0	0	0	0	0	0	1.8220640569395	1.15189873417722	1.45283018867925	1.21213734362523	NA	0.227678571428571	0	0
t	E4	0	0	0	1	0	0	0	0	0	0	0	0	1	0	0	0	0	0	0	0	0	0	0	1.31138790035587	1.08860759493671	1.24528301886792	1.07532605802502	1.19624060150376	0.200892857142857	0	0
t	E6	0	0	0	1	0	0	0	0	0	0	0	0	0	1	0	0	0	0	0	0	0	0	0	1.4644128113879	1.25316455696203	1.35849056603774	1.19190843758318	1.12857142857143	0.696428571428571	1	0
t	E7	0	0	0	1	0	0	0	0	0	0	0	0	0	0	1	0	0	0	0	0	0	0	0	12.355871886121	1.79746835443038	1.13207547169811	1.17061485227575	1.52255639097744	0.638392857142857	0	0
t	E8	0	0	0	1	0	0	0	0	0	0	0	0	0	0	0	1	0	0	0	0	0	0	0	1.84875444839858	1.18987341772152	2	1.0944902848017	0.147368421052632	0.303571428571429	0	1
t	E11	0	0	0	1	0	0	0	0	0	0	0	0	0	0	0	0	1	0	0	0	0	0	0	3.70284697508897	1.55696202531646	3.9622641509434	1.61245674740484	1.88646616541353	0.919642857142857	0	0
t	F1	0	0	0	0	1	0	0	0	0	0	0	0	0	0	0	0	0	0	0	0	0	0	0	1.03914590747331	1.05063291139241	1.09433962264151	1.07798775618845	1.04736842105263	1.01339285714286	0	0
t	F5	0	0	0	0	1	0	0	0	0	0	0	0	0	0	0	0	0	0	0	0	0	0	0	1.08718861209964	1.05063291139241	1.05660377358491	1.02848017034868	1.08947368421053	0.830357142857143	0	0
t	F9	0	0	0	0	1	0	0	0	0	0	0	0	0	0	0	0	0	0	0	0	0	0	0	1.4270462633452	1.21518987341772	1.56603773584906	1.19563481501198	1.53684210526316	0.665178571428571	0	0
t	F2	0	0	0	0	1	0	0	0	0	0	1	0	0	0	0	0	0	0	0	0	0	0	0	1.2135231316726	1.22784810126582	1.16981132075472	1.32020228906042	0.169172932330827	0.276785714285714	0	0
t	F3	0	0	0	0	1	0	0	0	0	0	0	1	0	0	0	0	0	0	0	0	0	0	0	1.30960854092527	1.0253164556962	1.13207547169811	1.09023156774022	NA	0.214285714285714	0	0
t	F4	0	0	0	0	1	0	0	0	0	0	0	0	1	0	0	0	0	0	0	0	0	0	0	0.928825622775801	1.0379746835443	1.0377358490566	0.991748735693372	1.18270676691729	0.196428571428571	0	0
t	F6	0	0	0	0	1	0	0	0	0	0	0	0	0	1	0	0	0	0	0	0	0	0	0	0.889679715302491	1.0253164556962	0.943396226415094	1.07852009582113	1.06390977443609	0.526785714285714	1	0
t	F7	0	0	0	0	1	0	0	0	0	0	0	0	0	0	1	0	0	0	0	0	0	0	0	9.63701067615658	1.51898734177215	0.905660377358491	1.05243545381954	1.15037593984962	0.616071428571429	0	0
t	F8	0	0	0	0	1	0	0	0	0	0	0	0	0	0	0	1	0	0	0	0	0	0	0	0.813167259786477	0.784810126582278	0.830188679245283	0.697897258450892	0.0714285714285714	0.178571428571429	0	1
t	F11	0	0	0	0	1	0	0	0	0	0	0	0	0	0	0	0	1	0	0	0	0	0	0	1.95017793594306	1.25316455696203	2.20754716981132	1.28719723183391	1.67443609022556	0.611607142857143	0	0
t	G1	0	0	0	0	0	1	0	0	0	0	0	0	0	0	0	0	0	0	0	0	0	0	0	0.0462633451957295	0.430379746835443	0.471698113207547	0.0117114719190844	0.0203007518796992	0.0848214285714286	0	0
t	G2	0	0	0	0	0	0	1	0	0	0	0	0	0	0	0	0	0	0	0	0	0	0	0	0.829181494661922	29.9367088607595	3.67924528301887	0.0420548309821666	0.0496240601503759	1.33928571428571	0	0
t	G3	0	0	0	0	0	0	0	1	0	0	0	0	0	0	0	0	0	0	0	0	0	0	0	3.92526690391459	4.58227848101266	17.811320754717	0.129890870375299	2.15263157894737	4.69642857142857	0	0
t	G4	0	0	0	0	0	0	0	0	1	0	0	0	0	0	0	0	0	0	0	0	0	0	0	0.99288256227758	0.962025316455696	1.0188679245283	1.02209209475645	1.03458646616541	0.790178571428571	0	0
t	G6	0	0	0	0	0	0	0	0	1	0	0	0	0	0	0	0	1	0	0	0	0	0	0	1.78113879003559	1.31645569620253	1.66037735849057	1.51503859462337	1.39699248120301	0.84375	0	0
t	G7	0	0	0	0	0	0	0	0	0	1	0	0	0	0	0	0	0	0	0	0	0	0	0	1.20284697508897	0.670886075949367	1.20754716981132	0.231035400585574	1.11804511278195	0.790178571428571	0	0
t	G8	0	0	0	0	1	0	0	0	0	1	0	0	0	0	0	0	0	0	0	0	0	0	0	1.56049822064057	0.772151898734177	1.60377358490566	0.322597817407506	1.34586466165414	1.01339285714286	0	0
t	G9	0	0	0	0	0	0	0	0	1	1	0	0	0	0	0	0	0	0	0	0	0	0	0	1.03914590747331	0.69620253164557	1.28301886792453	0.155975512376896	1.08721804511278	0.84375	0	0
blank	G10	0	0	0	0	0	0	0	0	0	0	0	0	0	0	0	0	0	0	0	0	0	0	0	0.104166666666667	0.482758620689655	0.888888888888889	0.0220768601798855	0.0384615384615385	0.0963855421686747	0	0
blank	G11	0	0	0	0	0	0	0	0	0	0	0	0	0	0	0	0	0	0	0	0	0	0	0	0.0763888888888889	0.358620689655172	0.777777777777778	0.0163532297628782	0.0318681318681319	0.0763052208835341	0	0
control	A1	0	0	0	0	0	0	0	0	0	0	0	0	0	0	0	0	0	0	0	0	0	0	0	1.03472222222222	1.07586206896552	1.05555555555556	1.0466067048242	1.02307692307692	1.14457831325301	0	0
control	A5	0	0	0	0	0	0	0	0	0	0	0	0	0	0	0	0	0	0	0	0	0	0	0	0.965277777777778	0.924137931034483	0.944444444444444	0.953393295175797	0.976923076923077	0.855421686746988	0	0
t	A2	0	0	0	0	0	0	0	0	0	0	1	0	0	0	0	0	0	0	0	0	0	0	0	1.10416666666667	0.96551724137931	0.916666666666667	1.15617334423549	0.21978021978022	0.240963855421687	0	0
t	A3	0	0	0	0	0	0	0	0	0	0	0	1	0	0	0	0	0	0	0	0	0	0	0	1.23263888888889	0.896551724137931	0.944444444444444	0.879803761242845	NA	0.168674698795181	0	0
t	A4	0	0	0	0	0	0	0	0	0	0	0	0	1	0	0	0	0	0	0	0	0	0	0	1.07986111111111	0.924137931034483	1.02777777777778	0.817661488143908	1.37142857142857	0.172690763052209	0	0
t	A6	0	0	0	0	0	0	0	0	0	0	0	0	0	1	0	0	0	0	0	0	0	0	0	0.399305555555556	0.855172413793103	0.888888888888889	0.558462796402289	0.607692307692308	0.27710843373494	1	0
t	A7	0	0	0	0	0	0	0	0	0	0	0	0	0	0	1	0	0	0	0	0	0	0	0	4.41319444444444	0.993103448275862	0.944444444444444	0.518397383483238	0.295604395604396	0.353413654618474	0	0
t	A8	0	0	0	0	0	0	0	0	0	0	0	0	0	0	0	1	0	0	0	0	0	0	0	0.284722222222222	0.896551724137931	0.916666666666667	0.283728536385936	0.0494505494505494	0.140562248995984	0	1
t	A11	0	0	0	0	0	0	0	0	0	0	0	0	0	0	0	0	1	0	0	0	0	0	0	1.78819444444444	1.11724137931034	1.19444444444444	1.24284546197874	1.6989010989011	0.831325301204819	0	0
t	B1	1	0	0	0	0	0	0	0	0	0	0	0	0	0	0	0	0	0	0	0	0	0	0	1.10763888888889	1.08965517241379	1.05555555555556	0.932134096484056	1.11098901098901	0.939759036144578	0	0
t	B5	1	0	0	0	0	0	0	0	0	0	0	0	0	0	0	0	0	0	0	0	0	0	0	1.04166666666667	1.10344827586207	1	1.14063777596075	1.12967032967033	0.714859437751004	0	0
t	B9	1	0	0	0	0	0	0	0	0	0	0	0	0	0	0	0	0	0	0	0	0	0	0	1.31944444444444	1.07586206896552	1.08333333333333	1.19542109566639	1.6	0.714859437751004	0	0
t	B2	1	0	0	0	0	0	0	0	0	0	1	0	0	0	0	0	0	0	0	0	0	0	0	1.23263888888889	1.15862068965517	1.02777777777778	1.36058871627146	0.257142857142857	0.261044176706827	0	0
t	B3	1	0	0	0	0	0	0	0	0	0	0	1	0	0	0	0	0	0	0	0	0	0	0	1.27777777777778	1.04827586206897	1.05555555555556	0.98119378577269	NA	0.188755020080321	0	0
t	B4	1	0	0	0	0	0	0	0	0	0	0	0	1	0	0	0	0	0	0	0	0	0	0	1.27777777777778	1.08965517241379	1	1.04987735077678	1.50989010989011	0.180722891566265	0	0
t	B6	1	0	0	0	0	0	0	0	0	0	0	0	0	1	0	0	0	0	0	0	0	0	0	0.447916666666667	0.855172413793103	0.861111111111111	0.636140637775961	0.59010989010989	0.236947791164659	1	0
t	B7	1	0	0	0	0	0	0	0	0	0	0	0	0	0	1	0	0	0	0	0	0	0	0	10.7326388888889	1.18620689655172	1.08333333333333	1.08421913327882	1.0032967032967	0.465863453815261	0	0
t	B8	1	0	0	0	0	0	0	0	0	0	0	0	0	0	0	1	0	0	0	0	0	0	0	0.555555555555556	0.813793103448276	0.888888888888889	0.708094848732625	0.0527472527472527	0.160642570281124	0	1
t	B11	1	0	0	0	0	0	0	0	0	0	0	0	0	0	0	0	1	0	0	0	0	0	0	1.98958333333333	1.29655172413793	1.30555555555556	1.58462796402289	1.92747252747253	0.666666666666667	0	0
t	C5	0	1	0	0	0	0	0	0	0	0	0	0	0	0	0	0	0	0	0	0	0	0	0	1.68402777777778	1.21379310344828	1.19444444444444	1.14390842191333	1.22197802197802	1.11244979919679	0	0
t	C9	0	1	0	0	0	0	0	0	0	0	0	0	0	0	0	0	0	0	0	0	0	0	0	2.24305555555556	1.26896551724138	1.25	1.17334423548651	1.5967032967033	0.955823293172691	0	0
t	C2	0	1	0	0	0	0	0	0	0	0	1	0	0	0	0	0	0	0	0	0	0	0	0	2.38888888888889	1.28275862068966	1.33333333333333	1.38675388389207	0.341758241758242	0.333333333333333	0	0
t	C3	0	1	0	0	0	0	0	0	0	0	0	1	0	0	0	0	0	0	0	0	0	0	0	1.99652777777778	1.10344827586207	1.16666666666667	1.24938675388389	NA	0.220883534136546	0	0
t	C4	0	1	0	0	0	0	0	0	0	0	0	0	1	0	0	0	0	0	0	0	0	0	0	1.79166666666667	1.29655172413793	1.19444444444444	1.24284546197874	1.67472527472527	0.208835341365462	0	0
t	C6	0	1	0	0	0	0	0	0	0	0	0	0	0	1	0	0	0	0	0	0	0	0	0	0.440972222222222	0.827586206896552	0.861111111111111	0.586263286999182	0.507692307692308	0.265060240963855	1	0
t	C7	0	1	0	0	0	0	0	0	0	0	0	0	0	0	1	0	0	0	0	0	0	0	0	15.4236111111111	1.33793103448276	1.22222222222222	1.05723630417007	1.18131868131868	0.634538152610442	0	0
t	C8	0	1	0	0	0	0	0	0	0	0	0	0	0	0	0	1	0	0	0	0	0	0	0	1.17361111111111	0.951724137931034	0.972222222222222	0.760425183973835	0.0681318681318681	0.184738955823293	0	1
t	C11	0	1	0	0	0	0	0	0	0	0	0	0	0	0	0	0	1	0	0	0	0	0	0	2.81597222222222	1.37931034482759	1.5	1.7244480784955	1.71758241758242	0.891566265060241	0	0
t	D1	0	0	1	0	0	0	0	0	0	0	0	0	0	0	0	0	0	0	0	0	0	0	0	3.81944444444444	1.37931034482759	1.33333333333333	1.61651676206051	1.86263736263736	2.19277108433735	0	0
t	D5	0	0	1	0	0	0	0	0	0	0	0	0	0	0	0	0	0	0	0	0	0	0	0	5.22569444444444	1.37931034482759	1.47222222222222	1.28618152085037	1.95274725274725	1.61044176706827	0	0
t	D9	0	0	1	0	0	0	0	0	0	0	0	0	0	0	0	0	0	0	0	0	0	0	0	4.61111111111111	1.47586206896552	1.66666666666667	1.47179067865904	2.4989010989011	1.51807228915663	0	0
t	D2	0	0	1	0	0	0	0	0	0	0	1	0	0	0	0	0	0	0	0	0	0	0	0	2.97916666666667	1.13103448275862	1.19444444444444	1.48896156991006	0.391208791208791	0.44578313253012	0	0
t	D3	0	0	1	0	0	0	0	0	0	0	0	1	0	0	0	0	0	0	0	0	0	0	0	2.92708333333333	1.2	1.25	1.3687653311529	NA	0.232931726907631	0	0
t	D4	0	0	1	0	0	0	0	0	0	0	0	0	1	0	0	0	0	0	0	0	0	0	0	3.69444444444444	1.39310344827586	1.38888888888889	1.37203597710548	2.14615384615385	0.220883534136546	0	0
t	D6	0	0	1	0	0	0	0	0	0	0	0	0	0	1	0	0	0	0	0	0	0	0	0	0.534722222222222	0.910344827586207	0.916666666666667	0.653311529026983	0.775824175824176	0.313253012048193	1	0
t	D7	0	0	1	0	0	0	0	0	0	0	0	0	0	0	1	0	0	0	0	0	0	0	0	17.7881944444444	1.62758620689655	1.30555555555556	1.65412919051513	1.92857142857143	0.959839357429719	0	0
t	D8	0	0	1	0	0	0	0	0	0	0	0	0	0	0	0	1	0	0	0	0	0	0	0	1.47916666666667	0.937931034482759	1.13888888888889	0.766148814390842	0.140659340659341	0.208835341365462	0	1
t	D11	0	0	1	0	0	0	0	0	0	0	0	0	0	0	0	0	1	0	0	0	0	0	0	6.48263888888889	1.48965517241379	1.63888888888889	1.56827473426002	2.52417582417582	1.30522088353414	0	0
t	E1	0	0	0	1	0	0	0	0	0	0	0	0	0	0	0	0	0	0	0	0	0	0	0	1.57291666666667	0.937931034482759	1.11111111111111	1.02534750613246	1.17142857142857	1.26104417670683	0	0
t	E5	0	0	0	1	0	0	0	0	0	0	0	0	0	0	0	0	0	0	0	0	0	0	0	0.972222222222222	1.04827586206897	1.02777777777778	0.498773507767784	0.462637362637363	0.654618473895582	0	0
t	E9	0	0	0	1	0	0	0	0	0	0	0	0	0	0	0	0	0	0	0	0	0	0	0	1.56944444444444	1.24137931034483	1.25	1.18642681929681	1.26373626373626	0.899598393574297	0	0
t	E2	0	0	0	1	0	0	0	0	0	0	1	0	0	0	0	0	0	0	0	0	0	0	0	1.76041666666667	1.26896551724138	1.19444444444444	1.58462796402289	0.223076923076923	0.293172690763052	0	0
t	E3	0	0	0	1	0	0	0	0	0	0	0	1	0	0	0	0	0	0	0	0	0	0	0	2.27430555555556	1.10344827586207	1.11111111111111	1.24938675388389	NA	0.21285140562249	0	0
t	E4	0	0	0	1	0	0	0	0	0	0	0	0	1	0	0	0	0	0	0	0	0	0	0	1.71527777777778	1.13103448275862	1.16666666666667	1.25347506132461	1.54065934065934	0.188755020080321	0	0
t	E6	0	0	0	1	0	0	0	0	0	0	0	0	0	1	0	0	0	0	0	0	0	0	0	0.239583333333333	0.786206896551724	0.888888888888889	0.268192968111202	0.154945054945055	0.188755020080321	1	0
t	E7	0	0	0	1	0	0	0	0	0	0	0	0	0	0	1	0	0	0	0	0	0	0	0	8.80208333333333	1.55862068965517	1.61111111111111	0.638593622240393	0.471428571428571	0.550200803212851	0	0
t	E8	0	0	0	1	0	0	0	0	0	0	0	0	0	0	0	1	0	0	0	0	0	0	0	2.48611111111111	0.896551724137931	1.61111111111111	0.944399018806214	0.12967032967033	0.208835341365462	0	1
t	E11	0	0	0	1	0	0	0	0	0	0	0	0	0	0	0	0	1	0	0	0	0	0	0	2.25694444444444	1.15862068965517	1.22222222222222	1.41537203597711	1.27582417582418	0.738955823293173	0	0
t	F1	0	0	0	0	1	0	0	0	0	0	0	0	0	0	0	0	0	0	0	0	0	0	0	1.40625	0.937931034482759	1.05555555555556	0.926410466067048	1.10879120879121	1.32931726907631	0	0
t	F5	0	0	0	0	1	0	0	0	0	0	0	0	0	0	0	0	0	0	0	0	0	0	0	1.26388888888889	1.13103448275862	1.05555555555556	0.931316434995912	1.03296703296703	0.927710843373494	0	0
t	F9	0	0	0	0	1	0	0	0	0	0	0	0	0	0	0	0	0	0	0	0	0	0	0	0.569444444444444	1.03448275862069	1.02777777777778	0.485690923957482	0.583516483516484	0.377510040160643	0	0
t	F2	0	0	0	0	1	0	0	0	0	0	1	0	0	0	0	0	0	0	0	0	0	0	0	1.32638888888889	1.06206896551724	1.02777777777778	1.35159443990188	0.221978021978022	0.248995983935743	0	0
t	F3	0	0	0	0	1	0	0	0	0	0	0	1	0	0	0	0	0	0	0	0	0	0	0	1.52777777777778	1.07586206896552	1	0.92477514309076	NA	0.204819277108434	0	0
t	F4	0	0	0	0	1	0	0	0	0	0	0	0	1	0	0	0	0	0	0	0	0	0	0	1.44444444444444	1.1448275862069	1.08333333333333	0.791496320523303	1.42527472527473	0.196787148594378	0	0
t	F6	0	0	0	0	1	0	0	0	0	0	0	0	0	1	0	0	0	0	0	0	0	0	0	0.368055555555556	0.772413793103448	0.805555555555556	0.600981193785773	0.489010989010989	0.261044176706827	1	0
t	F7	0	0	0	0	1	0	0	0	0	0	0	0	0	0	1	0	0	0	0	0	0	0	0	14.6631944444444	1.40689655172414	1.13888888888889	1.16925592804579	1.26813186813187	0.698795180722892	0	0
t	F8	0	0	0	0	1	0	0	0	0	0	0	0	0	0	0	1	0	0	0	0	0	0	0	0.923611111111111	0.868965517241379	0.916666666666667	0.74897792313982	0.0593406593406593	0.176706827309237	0	1
t	F11	0	0	0	0	1	0	0	0	0	0	0	0	0	0	0	0	1	0	0	0	0	0	0	1.5625	1.15862068965517	1.16666666666667	1.50776778413737	1.9	0.746987951807229	0	0
t	G1	0	0	0	0	0	1	0	0	0	0	0	0	0	0	0	0	0	0	0	0	0	0	0	0.100694444444444	0.496551724137931	0.777777777777778	0.0204415372035977	0.0318681318681319	0.0803212851405622	0	0
t	G2	0	0	0	0	0	0	1	0	0	0	0	0	0	0	0	0	0	0	0	0	0	0	0	1.8125	34.8275862068966	6.47222222222222	0.0752248569092396	0.0813186813186813	1.29317269076305	0	0
t	G3	0	0	0	0	0	0	0	1	0	0	0	0	0	0	0	0	0	0	0	0	0	0	0	10.0069444444444	9.08965517241379	37.5833333333333	0.413736713000818	4.6	5.67871485943775	0	0
t	G4	0	0	0	0	0	0	0	0	0	1	0	0	0	0	0	0	0	1	0	0	0	0	0	1.17361111111111	0.662068965517241	0.916666666666667	0.0695012264922322	1.47802197802198	0.594377510040161	0	0
t	G5	0	0	0	0	0	0	0	0	0	1	0	0	0	0	0	0	0	0	1	0	0	0	0	0.423611111111111	0.620689655172414	0.777777777777778	0.0637775960752249	0.591208791208791	0.248995983935743	0	0
t	G6	0	0	0	0	0	0	0	0	0	0	0	0	0	0	0	0	0	0	0	1	1	0	0	8.53472222222222	1.03448275862069	0.972222222222222	0.659852820932134	0.056043956043956	0.160642570281124	0	0
t	G7	0	0	0	0	0	0	0	0	0	0	0	0	0	0	0	0	0	0	0	1	0	1	0	5.90625	1.07586206896552	1.02777777777778	0.724448078495503	0.13956043956044	0.188755020080321	0	0
t	G8	0	0	0	0	1	0	0	0	1	0	0	0	0	0	0	0	0	0	0	0	0	0	0	1.11111111111111	1.2	1.11111111111111	1.27718724448079	1.31208791208791	0.903614457831325	0	0
t	G9	0	0	0	0	0	0	0	0	1	0	0	0	0	0	0	0	0	0	0	0	0	0	1	0.28125	0.813793103448276	0.916666666666667	0.334423548650859	0.0505494505494506	0.132530120481928	0	0
