# Supplementary material for: Neuroblastoma signalling models unveil combination therapies targeting feedback-mediated resistance
Source: PLoS Comput Biol. 2021 Nov 4;17(11):e1009515. doi: 10.1371/journal.pcbi.1009515 (PMC8604339; doi:10.1371/journal.pcbi.1009515)
Supplement: S3 File — (ZIP) [file pcbi.1009515.s024.zip › Perturbations_data/N206/merged_N206_withofftarget.csv]

ID.type	ID.well	TR.IMR32	TR.NGF	TR.IGF1	TR.SHSY5Y	TR.EGF	TR.BioRad_EGF_HEK	TR.BioRad_Phosphatase_HeLa	TR.BioRad_TNFa_HeLa	TR.BioRad_IFNa_HeLa	TR.MEKi	TR.RAFi	TR.mTORC1i	TR.JNKi	DV.MEK	DV.p90RSK	DV.p38	DV.ERK	DV.cJUN	DV.AKT	DV.S6K
blank	G5	0	0	0	0	0	0	0	0	0	0	0	0	0	0.191150442477876	0.566037735849057	0.653846153846154	0.9375	0.16243654822335	0.157225433526012	0.116710875331565
blank	G6	0	0	0	0	0	0	0	0	0	0	0	0	0	0.198230088495575	0.584905660377358	0.673076923076923	1	0.182741116751269	0.157225433526012	0.122015915119363
blank	G7	0	0	0	0	0	0	0	0	0	0	0	0	0	0.205309734513274	0.60377358490566	0.711538461538462	1.03125	0.182741116751269	0.166473988439306	0.127320954907162
blank	G8	0	0	0	0	0	0	0	0	0	0	0	0	0	0.212389380530973	0.60377358490566	0.711538461538462	1.03125	0.196277495769882	0.166473988439306	0.13262599469496
blank	G9	0	0	0	0	0	0	0	0	0	0	0	0	0	0.219469026548673	0.60377358490566	0.807692307692308	1.03125	0.203045685279188	0.180346820809249	0.137931034482759
blank	G10	0	0	0	0	0	0	0	0	0	0	0	0	0	0.205309734513274	0.60377358490566	0.75	1.03125	0.182741116751269	0.166473988439306	0.137931034482759
blank	G11	0	0	0	0	0	0	0	0	0	0	0	0	0	0.24070796460177	0.735849056603774	0.75	1.15625	0.203045685279188	0.184971098265896	0.159151193633952
blank	G12	0	0	0	0	0	0	0	0	0	0	0	0	0	0.191150442477876	0.622641509433962	0.576923076923077	0.96875	0.16243654822335	0.152601156069364	0.122015915119363
t	A9	0	0	0	0	1	0	0	0	0	0	0	0	0	2.25132743362832	1.0188679245283	0.980769230769231	1.09375	1.68527918781726	1.27630057803468	2.25994694960212
t	D9	0	0	0	0	1	0	0	0	0	0	0	0	0	4.63716814159292	1.28301886792453	1.42307692307692	1.28125	1.59052453468697	0.934104046242775	1.95225464190981
control	A10	0	0	0	0	0	0	0	0	0	0	0	0	0	0.969911504424779	1.11320754716981	1.15384615384615	1.0625	1.13705583756345	1.09132947976879	1.07161803713528
control	A12	0	0	0	0	0	0	0	0	0	0	0	0	0	0.856637168141593	0.886792452830189	0.923076923076923	1	0.94077834179357	0.989595375722543	1.21485411140584
control	D10	0	0	0	0	0	0	0	0	0	0	0	0	0	1.10442477876106	0.981132075471698	1	0.96875	1.04230118443316	0.938728323699422	0.859416445623342
control	D12	0	0	0	0	0	0	0	0	0	0	0	0	0	1.06902654867257	1.0188679245283	0.923076923076923	0.96875	0.879864636209814	0.980346820809249	0.854111405835544
t	A11	0	0	1	0	0	0	0	0	0	0	0	0	0	1.76283185840708	1.15094339622642	1.15384615384615	1.125	1.4077834179357	1.62774566473988	2.47745358090186
t	D11	0	0	1	0	0	0	0	0	0	0	0	0	0	2.27256637168142	1	0.923076923076923	1.09375	1.15059221658206	1.4150289017341	1.89389920424403
t	B9	0	0	0	0	1	0	0	0	0	1	0	0	0	42.7115044247788	1.30188679245283	2.07692307692308	1.3125	2.2673434856176	2.23352601156069	2.30238726790451
t	B10	0	0	0	0	0	0	0	0	0	1	0	0	0	39.6672566371681	1.16981132075472	1.44230769230769	1.21875	1.5093062605753	1.55375722543353	1.38992042440318
t	B12	0	0	0	0	0	0	0	0	0	1	0	0	0	43.270796460177	1.39622641509434	1.98076923076923	1.375	1.73942470389171	1.87745664739884	1.46949602122016
t	B11	0	0	1	0	0	0	0	0	0	1	0	0	0	41.9256637168142	1.16981132075472	1.59615384615385	1.1875	1.82064297800338	2.54335260115607	2.82758620689655
t	C9	0	0	0	0	1	0	0	0	0	0	1	0	0	0.927433628318584	1.07547169811321	1.15384615384615	1.21875	1.81387478849408	2.24277456647399	1.84615384615385
t	C10	0	0	0	0	0	0	0	0	0	0	1	0	0	0.630088495575221	1.0188679245283	1	0.90625	1.05583756345178	1.26705202312139	0.73209549071618
t	C12	0	0	0	0	0	0	0	0	0	0	1	0	0	0.495575221238938	1	0.980769230769231	1.0625	0.893401015228426	1.11445086705202	0.769230769230769
t	C11	0	0	1	0	0	0	0	0	0	0	1	0	0	0.601769911504425	1.05660377358491	1.05769230769231	1	1.23857868020305	2.49248554913295	1.6816976127321
t	E9	0	0	0	0	1	0	0	0	0	0	0	1	0	2.45663716814159	1.22641509433962	1.17307692307692	1.15625	1.56345177664975	1.87745664739884	0.254641909814324
t	E10	0	0	0	0	0	0	0	0	0	0	0	1	0	1.00530973451327	1.07547169811321	1	0.96875	0.859560067681895	1.72947976878613	0.196286472148541
t	E12	0	0	0	0	0	0	0	0	0	0	0	1	0	1.01946902654867	1.15094339622642	1.13461538461538	1.1875	0.771573604060914	1.40115606936416	0.244031830238727
t	E11	0	0	1	0	0	0	0	0	0	0	0	1	0	1.98938053097345	1.0377358490566	1.09615384615385	1.15625	1.2927241962775	2.99653179190751	0.228116710875332
t	F9	0	0	0	0	1	0	0	0	0	0	0	0	1	1.6070796460177	1.24528301886792	1.63461538461538	1.15625	0.798646362098139	0.878612716763006	1.62864721485411
t	F10	0	0	0	0	0	0	0	0	0	0	0	0	1	0.72212389380531	1.05660377358491	0.884615384615385	1.0625	0.514382402707276	0.994219653179191	0.870026525198939
t	F12	0	0	0	0	0	0	0	0	0	0	0	0	1	0.693805309734513	1.47169811320755	1.21153846153846	1.03125	0.480541455160744	0.56878612716763	0.726790450928382
t	F11	0	0	1	0	0	0	0	0	0	0	0	0	1	1.46548672566372	1.16981132075472	1.09615384615385	1.125	0.588832487309645	1.48439306358381	2.07427055702918
control	G1	0	0	0	0	0	1	0	0	0	0	0	0	0	24.587610619469	2.75471698113208	7.53846153846154	33.84375	2.21319796954315	17.9976878612717	4.6631299734748
control	G2	0	0	0	0	0	0	1	0	0	0	0	0	0	0.212389380530973	0.754716981132076	0.923076923076923	0.90625	0.189509306260575	0.143352601156069	0.122015915119363
control	G3	0	0	0	0	0	0	0	1	0	0	0	0	0	1.75575221238938	1.18867924528302	35.9615384615385	4.53125	0.426395939086294	0.263583815028902	1.15119363395225
control	G4	0	0	0	0	0	0	0	0	1	0	0	0	0	0.736283185840708	1	6.13461538461539	1.96875	0.250423011844332	0.240462427745665	0.610079575596817
