# Supplementary material for: Neuroblastoma signalling models unveil combination therapies targeting feedback-mediated resistance
Source: PLoS Comput Biol. 2021 Nov 4;17(11):e1009515. doi: 10.1371/journal.pcbi.1009515 (PMC8604339; doi:10.1371/journal.pcbi.1009515)
Supplement: S3 File — (ZIP) [file pcbi.1009515.s024.zip › Perturbations_data/SHSY5Y/merged_SHSY5Y_withofftarget.csv]

ID.type	ID.well	TR.IMR32	TR.NGF	TR.IGF1	TR.EGF	TR.N206	TR.BioRad_EGF_HEK	TR.BioRad_Phosphatase_HeLa	TR.BioRad_TNFa_HeLa	TR.BioRad_IFNa_HeLa	TR.MEKi	TR.RAFi	TR.mTORC1i	TR.JNKi	DV.MEK	DV.p90RSK	DV.p38	DV.ERK	DV.cJUN	DV.AKT	DV.S6K	TR.PDGFi
blank	G5	0	0	0	0	0	0	0	0	0	0	0	0	0	0.364864864864865	0.491803278688525	0.623853211009174	0.9375	0.30379746835443	0.124087591240876	0.224489795918367	0
blank	G6	0	0	0	0	0	0	0	0	0	0	0	0	0	0.378378378378378	0.508196721311475	0.642201834862385	1	0.341772151898734	0.124087591240876	0.23469387755102	0
blank	G7	0	0	0	0	0	0	0	0	0	0	0	0	0	0.391891891891892	0.524590163934426	0.678899082568807	1.03125	0.341772151898734	0.131386861313869	0.244897959183673	0
blank	G8	0	0	0	0	0	0	0	0	0	0	0	0	0	0.405405405405405	0.524590163934426	0.678899082568807	1.03125	0.367088607594937	0.131386861313869	0.255102040816327	0
blank	G9	0	0	0	0	0	0	0	0	0	0	0	0	0	0.418918918918919	0.524590163934426	0.770642201834862	1.03125	0.379746835443038	0.142335766423358	0.26530612244898	0
blank	G10	0	0	0	0	0	0	0	0	0	0	0	0	0	0.391891891891892	0.524590163934426	0.715596330275229	1.03125	0.341772151898734	0.131386861313869	0.26530612244898	0
blank	G11	0	0	0	0	0	0	0	0	0	0	0	0	0	0.459459459459459	0.639344262295082	0.715596330275229	1.15625	0.379746835443038	0.145985401459854	0.306122448979592	0
blank	G12	0	0	0	0	0	0	0	0	0	0	0	0	0	0.364864864864865	0.540983606557377	0.55045871559633	0.96875	0.30379746835443	0.12043795620438	0.23469387755102	0
t	A5	0	0	0	1	0	0	0	0	0	0	0	0	0	1.60810810810811	1.0327868852459	1.00917431192661	0.96875	1.58227848101266	1.08029197080292	2.5	0
t	D5	0	0	0	1	0	0	0	0	0	0	0	0	0	4.08108108108108	1.01639344262295	0.990825688073395	1.125	2.26582278481013	1.11678832116788	2.91836734693878	0
control	A6	0	0	0	0	0	0	0	0	0	0	0	0	0	0.797297297297297	0.852459016393443	0.844036697247706	1.03125	1	1.03649635036496	1.08163265306122	0
control	A8	0	0	0	0	0	0	0	0	0	0	0	0	0	0.851351351351351	0.934426229508197	0.825688073394495	1	1.06329113924051	1.0985401459854	1	0
control	D6	0	0	0	0	0	0	0	0	0	0	0	0	0	1.2972972972973	1.14754098360656	1.08256880733945	1.03125	0.936708860759494	0.978102189781022	0.959183673469388	0
control	D8	0	0	0	0	0	0	0	0	0	0	0	0	0	1.05405405405405	1.0655737704918	1.24770642201835	0.9375	1	0.886861313868613	0.959183673469388	0
t	A7	0	0	1	0	0	0	0	0	0	0	0	0	0	4.28378378378378	1.13114754098361	1.15596330275229	1.25	2.48101265822785	4.38686131386861	13.0714285714286	0
t	D7	0	0	1	0	0	0	0	0	0	0	0	0	0	9.62162162162162	1.29508196721311	1.28440366972477	1.5	2.77215189873418	4.0985401459854	13.969387755102	0
t	B5	0	0	0	1	0	0	0	0	0	1	0	0	0	72.3513513513514	1	1.37614678899083	1.15625	2.27848101265823	1.48540145985401	2.39795918367347	0
t	B6	0	0	0	0	0	0	0	0	0	1	0	0	0	6.27027027027027	1.11475409836066	1.11926605504587	0.96875	0.987341772151899	0.894160583941606	0.918367346938776	0
t	B8	0	0	0	0	0	0	0	0	0	1	0	0	0	7.87837837837838	1.01639344262295	1.02752293577982	1.03125	1.0126582278481	1.20802919708029	0.938775510204082	0
t	B7	0	0	1	0	0	0	0	0	0	1	0	0	0	95.472972972973	1.11475409836066	1.85321100917431	1.25	4.15189873417722	7.36861313868613	11.3163265306122	0
t	C5	0	0	0	1	0	0	0	0	0	0	1	0	0	1.63513513513514	1.0327868852459	1.10091743119266	1.03125	2.68354430379747	1.40875912408759	2.25510204081633	1
t	C6	0	0	0	0	0	0	0	0	0	0	1	0	0	0.864864864864865	0.950819672131147	0.954128440366973	0.96875	0.949367088607595	0.952554744525547	0.887755102040816	1
t	C8	0	0	0	0	0	0	0	0	0	0	1	0	0	0.783783783783784	0.80327868852459	0.770642201834862	0.90625	0.936708860759494	1.00729927007299	0.846938775510204	1
t	C7	0	0	1	0	0	0	0	0	0	0	1	0	0	1.85135135135135	0.934426229508197	1.00917431192661	1.09375	2.29113924050633	7.21167883211679	9.52040816326531	1
t	E5	0	0	0	1	0	0	0	0	0	0	0	1	0	1.58108108108108	0.934426229508197	1.08256880733945	1.09375	1.74683544303797	1.87956204379562	0.5	0
t	E6	0	0	0	0	0	0	0	0	0	0	0	1	0	1.01351351351351	1.04918032786885	1.04587155963303	1.03125	0.949367088607595	1.2992700729927	0.489795918367347	0
t	E8	0	0	0	0	0	0	0	0	0	0	0	1	0	1.21621621621622	0.967213114754098	0.972477064220184	1.0625	0.822784810126582	1.11313868613139	0.479591836734694	0
t	E7	0	0	1	0	0	0	0	0	0	0	0	1	0	5.40540540540541	1.13114754098361	1.24770642201835	1.3125	2.17721518987342	6.73357664233577	0.551020408163265	0
t	F5	0	0	0	1	0	0	0	0	0	0	0	0	1	2.05405405405405	1	1.06422018348624	1.03125	0.721518987341772	1.25912408759124	2.20408163265306	0
t	F6	0	0	0	0	0	0	0	0	0	0	0	0	1	1.2027027027027	1	0.899082568807339	0.96875	0.683544303797468	0.996350364963504	0.887755102040816	0
t	F8	0	0	0	0	0	0	0	0	0	0	0	0	1	1.04054054054054	0.967213114754098	0.935779816513762	1.03125	0.670886075949367	0.985401459854015	0.846938775510204	0
t	F7	0	0	1	0	0	0	0	0	0	0	0	0	1	3.59459459459459	1.09836065573771	1.08256880733945	1.34375	0.79746835443038	4.78467153284672	11.8469387755102	0
norm	G1	0	0	0	0	0	1	0	0	0	0	0	0	0	46.9324324324324	2.39344262295082	7.19266055045872	33.84375	4.13924050632911	14.2043795620438	8.96938775510204	0
norm	G2	0	0	0	0	0	0	1	0	0	0	0	0	0	0.405405405405405	0.655737704918033	0.880733944954128	0.90625	0.354430379746835	0.113138686131387	0.23469387755102	0
norm	G3	0	0	0	0	0	0	0	1	0	0	0	0	0	3.35135135135135	1.0327868852459	34.3119266055046	4.53125	0.79746835443038	0.208029197080292	2.21428571428571	0
norm	G4	0	0	0	0	0	0	0	0	1	0	0	0	0	1.40540540540541	0.868852459016393	5.85321100917431	1.96875	0.468354430379747	0.18978102189781	1.1734693877551	0
