# Supplementary material for: Neuroblastoma signalling models unveil combination therapies targeting feedback-mediated resistance
Source: PLoS Comput Biol. 2021 Nov 4;17(11):e1009515. doi: 10.1371/journal.pcbi.1009515 (PMC8604339; doi:10.1371/journal.pcbi.1009515)
Supplement: S3 File — (ZIP) [file pcbi.1009515.s024.zip › Perturbations_data/SKNAS/merged_SKNAS_withofftarget.csv]

ID.type	ID.well	TR.BI78D3	TR.PDGF	TR.EGF	TR.IGF1	TR.NGF	TR.TGFb	TR.BioRad_phosphatase	TR.BioRad_TNFa	TR.BioRad_EGF	TR.TGFb_high	TR.GS4997	TR.PI3Ki	TR.AKTi	TR.mTORC1i	TR.RAFi	TR.MEKi	TR.ALKi	TR.ASK1i	TR.GDC0941	TR.MK2206	TR.AZD6244	DV.MEK	DV.p38	DV.ERK	DV.cJUN	DV.AKT	DV.S6K	TR.PDGFi	TR.IGF1i
blank	G4	0	0	0	0	0	0	0	0	0	0	0	0	0	0	0	0	0	0	0	0	0	0.0199240986717268	0.504807692307692	0.316455696202532	0.0801068090787717	0.030156366344006	0.0304568527918782	0	0
blank	G5	0	0	0	0	0	0	0	0	0	0	0	0	0	0	0	0	0	0	0	0	0	0.0208728652751423	0.519230769230769	0.329113924050633	0.0801068090787717	0.0323901712583768	0.0321489001692047	0	0
blank	G9	0	0	0	0	0	0	0	0	0	0	0	0	0	0	0	0	0	0	0	0	0	0.0227703984819734	0.634615384615385	0.367088607594937	0.0881174899866489	0.0368577810871184	0.0372250423011844	0	0
blank	G10	0	0	0	0	0	0	0	0	0	0	0	0	0	0	0	0	0	0	0	0	0	0.0218216318785579	0.490384615384615	0.329113924050633	0.0761014686248331	0.030156366344006	0.0287648054145516	0	0
blank	G11	0	0	0	0	0	0	0	0	0	0	0	0	0	0	0	0	0	0	0	0	0	0.0142314990512334	0.230769230769231	0.240506329113924	0.0520694259012016	0.0223380491437081	0.0203045685279188	0	0
control	A1	0	0	0	0	0	0	0	0	0	0	0	0	0	0	0	0	0	0	0	0	0	1.27229601518027	1.125	0.911392405063291	1.44592790387183	0.97728965003723	1.17597292724196	0	0
control	A5	0	0	0	0	0	0	0	0	0	0	0	0	0	0	0	0	0	0	0	0	0	0.907969639468691	0.865384615384615	0.772151898734177	0.825100133511348	0.932613551749814	0.874788494077834	0	0
control	A9	0	0	0	0	0	0	0	0	0	0	0	0	0	0	0	0	0	0	0	0	0	0.819734345351044	1.00961538461538	1.31645569620253	0.728971962616823	1.09009679821296	0.949238578680203	0	0
t	A2	0	0	0	0	0	0	0	0	0	0	0	1	0	0	0	0	0	0	0	0	0	0.94022770398482	1.08173076923077	0.873417721518987	1.31775700934579	0.235666418466121	0.157360406091371	0	0
t	A3	0	0	0	0	0	0	0	0	0	0	0	0	1	0	0	0	0	0	0	0	0	2.07685009487666	1.47115384615385	1.41772151898734	2.16288384512684	NA	0.140439932318105	0	0
t	A4	0	0	0	0	0	0	0	0	0	0	0	0	0	1	0	0	0	0	0	0	0	1.07115749525617	0.908653846153846	0.734177215189873	1.03738317757009	1.62732688011914	0.0592216582064298	0	0
t	A6	0	0	0	0	0	0	0	0	0	0	0	0	0	0	1	0	0	0	0	0	0	0.360531309297913	0.634615384615385	0.493670886075949	1.37383177570093	1.32576321667908	0.355329949238579	1	0
t	A7	0	0	0	0	0	0	0	0	0	0	0	0	0	0	0	1	0	0	0	0	0	2.68690702087287	0.894230769230769	0.379746835443038	0.833110814419226	0.873417721518987	0.553299492385787	0	0
t	A8	0	0	0	0	0	0	0	0	0	0	0	0	0	0	0	0	1	0	0	0	0	0.775142314990512	0.951923076923077	0.810126582278481	0.90520694259012	0.0603127326880119	0.128595600676819	0	1
t	A10	1	0	0	0	0	0	0	0	0	0	0	0	0	0	0	0	0	0	0	0	0	1.06166982922201	1.02403846153846	1.65822784810127	1.23364485981308	1.45197319434103	0.852791878172589	0	0
t	A11	0	0	0	0	0	0	0	0	0	0	0	0	0	0	0	0	0	1	0	0	0	1.30834914611006	1.29807692307692	1.88607594936709	1.48998664886515	1.39612807148176	0.460236886632826	0	0
t	B1	0	1	0	0	0	0	0	0	0	0	0	0	0	0	0	0	0	0	0	0	0	1.16508538899431	0.980769230769231	0.822784810126582	1.55807743658211	1.51898734177215	1.38747884940778	0	0
t	B5	0	1	0	0	0	0	0	0	0	0	0	0	0	0	0	0	0	0	0	0	0	1.11480075901328	0.980769230769231	0.89873417721519	1.12550066755674	1.04542069992554	1.1082910321489	0	0
t	B9	0	1	0	0	0	0	0	0	0	0	0	0	0	0	0	0	0	0	0	0	0	1.01897533206831	0.9375	1.20253164556962	0.901201602136182	1.40618019359643	1.22842639593909	0	0
t	B2	0	1	0	0	0	0	0	0	0	0	0	1	0	0	0	0	0	0	0	0	0	1.21821631878558	1.03846153846154	0.860759493670886	1.28170894526035	0.284810126582278	0.145516074450085	0	0
t	B3	0	1	0	0	0	0	0	0	0	0	0	0	1	0	0	0	0	0	0	0	0	1.88804554079696	1.19711538461538	1.36708860759494	2.07877169559413	NA	0.130287648054146	0	0
t	B4	0	1	0	0	0	0	0	0	0	0	0	0	0	1	0	0	0	0	0	0	0	0.688804554079696	0.865384615384615	0.670886075949367	0.913217623497997	0.715934475055845	0.0524534686971235	0	0
t	B6	0	1	0	0	0	0	0	0	0	0	0	0	0	0	1	0	0	0	0	0	0	0.452561669829222	0.663461538461539	0.481012658227848	1.630173564753	1.5078183172003	0.357021996615905	1	0
t	B7	0	1	0	0	0	0	0	0	0	0	0	0	0	0	0	1	0	0	0	0	0	3.16508538899431	0.951923076923077	0.379746835443038	1.0173564753004	1.09121370067014	0.730964467005076	0	0
t	B8	0	1	0	0	0	0	0	0	0	0	0	0	0	0	0	0	1	0	0	0	0	0.691650853889943	0.865384615384615	0.620253164556962	0.857142857142857	0.077066269545793	0.126903553299492	0	1
t	B10	1	1	0	0	0	0	0	0	0	0	0	0	0	0	0	0	0	0	0	0	0	1.41840607210626	1.125	1.92405063291139	1.71028037383178	1.86522710349963	1.18950930626058	0	0
t	B11	0	1	0	0	0	0	0	0	0	0	0	0	0	0	0	0	0	1	0	0	0	1.34345351043643	1.37019230769231	1.59493670886076	1.32977303070761	2.25614296351452	0.830795262267343	0	0
t	C1	0	0	1	0	0	0	0	0	0	0	0	0	0	0	0	0	0	0	0	0	0	1.27039848197343	0.980769230769231	1.45569620253165	1.43791722296395	1.69322412509308	2.09137055837563	0	0
t	C5	0	0	1	0	0	0	0	0	0	0	0	0	0	0	0	0	0	0	0	0	0	2.16129032258065	1.48557692307692	1.89873417721519	2.99599465954606	1.88979895755771	2.74788494077834	0	0
t	C9	0	0	1	0	0	0	0	0	0	0	0	0	0	0	0	0	0	0	0	0	0	1.18121442125237	1.125	1.94936708860759	1.0894526034713	1.77699180938198	1.87648054145516	0	0
t	C2	0	0	1	0	0	0	0	0	0	0	0	1	0	0	0	0	0	0	0	0	0	1.34440227703985	1.06730769230769	1.34177215189873	1.92256341789052	0.237900223380491	0.153976311336717	0	0
t	C3	0	0	1	0	0	0	0	0	0	0	0	0	1	0	0	0	0	0	0	0	0	2.6034155597723	1.44230769230769	2.59493670886076	2.74766355140187	NA	0.208121827411168	0	0
t	C4	0	0	1	0	0	0	0	0	0	0	0	0	0	1	0	0	0	0	0	0	0	1.43074003795066	1.125	1.68354430379747	1.72229639519359	1.62956068503351	0.0642978003384095	0	0
t	C6	0	0	1	0	0	0	0	0	0	0	0	0	0	0	1	0	0	0	0	0	0	0.63472485768501	0.706730769230769	0.936708860759494	1.63417890520694	1.55472822040208	0.730964467005076	1	0
t	C7	0	0	1	0	0	0	0	0	0	0	0	0	0	0	0	1	0	0	0	0	0	4.83776091081594	0.894230769230769	0.40506329113924	0.957276368491322	1.17944899478779	1.3502538071066	0	0
t	C8	0	0	1	0	0	0	0	0	0	0	0	0	0	0	0	0	1	0	0	0	0	1.24667931688805	1.08173076923077	1.63291139240506	1.10947930574099	0.311615785554728	0.77834179357022	0	1
t	C10	1	0	1	0	0	0	0	0	0	0	0	0	0	0	0	0	0	0	0	0	0	1.81404174573055	1.28365384615385	3.72151898734177	2.45927903871829	1.69769173492182	1.64128595600677	0	0
t	C11	0	0	1	0	0	0	0	0	0	0	0	0	0	0	0	0	0	1	0	0	0	2.3111954459203	1.80288461538462	7.32911392405063	1.96662216288385	2.78220402084885	1.73096446700508	0	0
t	D1	0	0	0	1	0	0	0	0	0	0	0	0	0	0	0	0	0	0	0	0	0	1.4819734345351	1.24038461538462	1.40506329113924	2.09479305740988	2.29635145197319	1.8155668358714	0	0
t	D5	0	0	0	1	0	0	0	0	0	0	0	0	0	0	0	0	0	0	0	0	0	1.44212523719165	1.11057692307692	1.16455696202532	1.61014686248331	2.84475055845123	3.1912013536379	0	0
t	D9	0	0	0	1	0	0	0	0	0	0	0	0	0	0	0	0	0	0	0	0	0	1.01612903225806	1.02403846153846	1.60759493670886	0.925233644859813	3.2144452717796	3.18104906937394	0	0
t	D2	0	0	0	1	0	0	0	0	0	0	0	1	0	0	0	0	0	0	0	0	0	1.18690702087287	1.00961538461538	0.962025316455696	1.66622162883845	0.680193596425912	0.387478849407783	0	0
t	D3	0	0	0	1	0	0	0	0	0	0	0	0	1	0	0	0	0	0	0	0	0	0.969639468690702	0.822115384615385	1.20253164556962	1.45393858477971	NA	0.0795262267343486	0	0
t	D4	0	0	0	1	0	0	0	0	0	0	0	0	0	1	0	0	0	0	0	0	0	1.07400379506641	1.05288461538462	1.21518987341772	1.46194926568758	2.08972449739389	0.0795262267343486	0	0
t	D6	0	0	0	1	0	0	0	0	0	0	0	0	0	0	1	0	0	0	0	0	0	0.502846299810247	0.721153846153846	0.670886075949367	1.51802403204272	2.93745346239762	1.01184433164129	1	0
t	D7	0	0	0	1	0	0	0	0	0	0	0	0	0	0	0	1	0	0	0	0	0	2.55218216318786	0.980769230769231	0.430379746835443	0.773030707610147	1.83172002978407	1.54314720812183	0	0
t	D8	0	0	0	1	0	0	0	0	0	0	0	0	0	0	0	0	1	0	0	0	0	0.932637571157495	0.995192307692308	0.987341772151899	1.28971962616822	0.0670141474311243	0.142131979695431	0	1
t	D10	1	0	0	1	0	0	0	0	0	0	0	0	0	0	0	0	0	0	0	0	0	1.26185958254269	0.850961538461539	1.87341772151899	1.80240320427236	1.91883842144453	0.788494077834179	0	0
t	D11	0	0	0	1	0	0	0	0	0	0	0	0	0	0	0	0	0	1	0	0	0	1.45445920303605	1.25480769230769	2.48101265822785	0.993324432576769	3.03350707371556	1.83079526226734	0	0
t	E1	0	0	0	0	1	0	0	0	0	0	0	0	0	0	0	0	0	0	0	0	0	1.12998102466793	1.00961538461538	1.06329113924051	1.25767690253672	1.50111690245719	1.72419627749577	0	0
t	E5	0	0	0	0	1	0	0	0	0	0	0	0	0	0	0	0	0	0	0	0	0	1.14705882352941	0.951923076923077	0.962025316455696	1.20160213618158	1.30342516753537	1.77664974619289	0	0
t	E9	0	0	0	0	1	0	0	0	0	0	0	0	0	0	0	0	0	0	0	0	0	1.15180265654649	1.03846153846154	1.50632911392405	1.20961281708945	1.65189873417722	1.76480541455161	0	0
t	E2	0	0	0	0	1	0	0	0	0	0	0	1	0	0	0	0	0	0	0	0	0	0.787476280834915	0.807692307692308	0.886075949367089	1.48598130841122	0.142963514519732	0.0761421319796954	0	0
t	E3	0	0	0	0	1	0	0	0	0	0	0	0	1	0	0	0	0	0	0	0	0	1.77039848197343	1.16826923076923	1.63291139240506	1.89452603471295	NA	0.137055837563452	0	0
t	E4	0	0	0	0	1	0	0	0	0	0	0	0	0	1	0	0	0	0	0	0	0	1.4573055028463	1.03846153846154	1	1.64218958611482	2.1120625465376	0.0609137055837563	0	0
t	E6	0	0	0	0	1	0	0	0	0	0	0	0	0	0	1	0	0	0	0	0	0	0.493358633776091	0.75	0.518987341772152	1.87449933244326	1.60275502606106	0.392554991539763	1	0
t	E7	0	0	0	0	1	0	0	0	0	0	0	0	0	0	0	1	0	0	0	0	0	4.99620493358634	1.11057692307692	0.430379746835443	1.10947930574099	1.65971705137751	1.23011844331641	0	0
t	E8	0	0	0	0	1	0	0	0	0	0	0	0	0	0	0	0	1	0	0	0	0	0.653700189753321	1.03846153846154	0.873417721518987	1.06542056074766	0.110573343261355	0.174280879864636	0	1
t	E10	1	0	0	0	1	0	0	0	0	0	0	0	0	0	0	0	0	0	0	0	0	1.05787476280835	0.9375	2.0253164556962	1.50200267022697	1.18503350707372	0.470389170896785	0	0
t	E11	0	0	0	0	1	0	0	0	0	0	0	0	0	0	0	0	0	1	0	0	0	1.76944971537002	1.83173076923077	4.77215189873418	1.60614152202937	2.18242740134028	1.34686971235195	0	0
t	F1	0	0	0	0	0	1	0	0	0	0	0	0	0	0	0	0	0	0	0	0	0	1.16413662239089	1.02403846153846	1	1.26969292389853	1.22077438570365	1.15736040609137	0	0
t	F5	0	0	0	0	0	1	0	0	0	0	0	0	0	0	0	0	0	0	0	0	0	0.709677419354839	0.923076923076923	0.911392405063291	0.981308411214953	0.650037230081906	0.66497461928934	0	0
t	F9	0	0	0	0	0	1	0	0	0	0	0	0	0	0	0	0	0	0	0	0	0	1.05218216318786	0.980769230769231	1.20253164556962	0.79305740987984	1.25986597170514	0.993231810490694	0	0
t	F2	0	0	0	0	0	1	0	0	0	0	0	1	0	0	0	0	0	0	0	0	0	0.985768500948767	0.980769230769231	0.924050632911392	1.12950600801068	0.180938198064036	0.116751269035533	0	0
t	F3	0	0	0	0	0	1	0	0	0	0	0	0	1	0	0	0	0	0	0	0	0	1.47153700189753	1.19711538461538	1.45569620253165	1.74632843791722	NA	0.0998307952622673	0	0
t	F4	0	0	0	0	0	1	0	0	0	0	0	0	0	1	0	0	0	0	0	0	0	0.567362428842505	0.706730769230769	0.632911392405063	0.500667556742323	0.46909903201787	0.0439932318104907	0	0
t	F6	0	0	0	0	0	1	0	0	0	0	0	0	0	0	1	0	0	0	0	0	0	0.277039848197343	0.533653846153846	0.430379746835443	1.08144192256342	0.400967982129561	0.142131979695431	1	0
t	F7	0	0	0	0	0	1	0	0	0	0	0	0	0	0	0	1	0	0	0	0	0	2.96774193548387	1.08173076923077	0.341772151898734	0.660881174899867	0.83879374534624	0.458544839255499	0	0
t	F8	0	0	0	0	0	1	0	0	0	0	0	0	0	0	0	0	1	0	0	0	0	0.4146110056926	0.721153846153846	0.873417721518987	0.408544726301736	0.0558451228592703	0.0913705583756345	0	1
t	F10	1	0	0	0	0	1	0	0	0	0	0	0	0	0	0	0	0	0	0	0	0	0.823529411764706	0.995192307692308	1.49367088607595	1.40987983978638	0.724869694713328	0.309644670050761	0	0
t	F11	0	0	0	0	0	1	0	0	0	0	0	0	0	0	0	0	0	1	0	0	0	1.52656546489564	1.71634615384615	2.89873417721519	1.23765020026702	1.82948622486969	0.791878172588833	0	0
t	G1	0	0	0	0	0	0	1	0	0	0	0	0	0	0	0	0	0	0	0	0	0	0.0275142314990512	0.533653846153846	0.316455696202532	0.0761014686248331	0.0312732688011914	0.0355329949238579	0	0
t	G2	0	0	0	0	0	0	0	1	0	0	0	0	0	0	0	0	0	0	0	0	0	0.789373814041746	56.3221153846154	7.41772151898734	0.728971962616823	0.107222635889799	1.7258883248731	0	0
t	G3	0	0	0	0	0	0	0	0	1	0	0	0	0	0	0	0	0	0	0	0	0	4.19924098671727	14.9423076923077	30.6455696202532	3.91722296395194	6.5126582278481	4.26226734348562	0	0
t	G6	0	0	0	0	0	0	0	0	0	1	0	0	0	0	0	0	0	0	0	0	0	1.08823529411765	1.02403846153846	1.30379746835443	0.688918558077437	1.27326880119136	0.681895093062606	0	0
t	G7	1	0	0	0	0	0	0	0	0	1	0	0	0	0	0	0	0	0	0	0	0	1.84914611005693	1.22596153846154	1.72151898734177	1.50600801068091	2.0506329113924	0.529610829103215	0	0
t	G8	0	0	0	0	0	0	0	0	0	1	1	0	0	0	0	0	0	0	0	0	0	1.77039848197343	1.6875	2.46835443037975	1.24966622162884	1.72338049143708	0.417935702199662	0	0
blank	G5	0	0	0	0	0	0	0	0	0	0	0	0	0	0	0	0	0	0	0	0	0	0.0280046674445741	0.554794520547945	0.551020408163265	0.25531914893617	0.0565681961030798	0.063905325443787	0	0
blank	G6	0	0	0	0	0	0	0	0	0	0	0	0	0	0	0	0	0	0	0	0	0	0.0256709451575263	0.554794520547945	0.551020408163265	0.25531914893617	0.0509113764927718	0.063905325443787	0	0
control	A1	0	0	0	0	0	0	0	0	0	0	0	0	0	0	0	0	0	0	0	0	0	1.1318553092182	1.08904109589041	0.938775510204082	1.00851063829787	1.1558768070396	0.994082840236686	0	0
control	A5	0	0	0	0	0	0	0	0	0	0	0	0	0	0	0	0	0	0	0	0	0	1.06184364060677	1.06849315068493	0.877551020408163	1.28936170212766	0.803268384663733	1.15384615384615	0	0
control	G1	0	0	0	0	0	0	0	0	0	0	0	0	0	0	0	0	0	0	0	0	0	0.806301050175029	0.842465753424658	1.18367346938776	0.702127659574468	1.04085480829667	0.85207100591716	0	0
t	A2	0	0	0	0	0	0	0	0	0	0	0	1	0	0	0	0	0	0	0	0	0	1.20186697782964	1.06849315068493	0.918367346938776	1.12340425531915	0.601508485229415	0.397633136094675	0	0
t	A3	0	0	0	0	0	0	0	0	0	0	0	0	1	0	0	0	0	0	0	0	0	1.73512252042007	1.17123287671233	1.10204081632653	1.32765957446809	NA	0.131360946745562	0	0
t	A4	0	0	0	0	0	0	0	0	0	0	0	0	0	1	0	0	0	0	0	0	0	2.90081680280047	1.37671232876712	1.87755102040816	1.0468085106383	1.79698302954117	0.106508875739645	0	0
t	A6	0	0	0	0	0	0	0	0	0	0	0	0	0	0	1	0	0	0	0	0	0	0.325554259043174	1.02739726027397	0.591836734693878	1.41702127659574	0.972972972972973	0.429585798816568	1	0
t	A7	0	0	0	0	0	0	0	0	0	0	0	0	0	0	0	1	0	0	0	0	0	5.56476079346558	1.19178082191781	0.571428571428571	1.0468085106383	0.899434318038969	0.759763313609467	0	0
t	A8	0	0	0	0	0	0	0	0	0	0	0	0	0	0	0	0	1	0	0	0	0	0.97316219369895	1.02739726027397	0.816326530612245	1.07234042553191	0.0961659333752357	0.266272189349112	0	1
t	A9	1	0	0	0	0	0	0	0	0	0	0	0	0	0	0	0	0	0	0	0	0	1.49241540256709	1.25342465753425	1.36734693877551	1.31489361702128	1.70081709616593	0.969230769230769	0	0
t	A10	0	0	0	0	0	0	0	0	0	0	0	0	0	0	0	0	0	1	0	0	0	1.47841306884481	1.17123287671233	0.918367346938776	1.02127659574468	1.95914519170333	0.724260355029586	0	0
t	B1	0	1	0	0	0	0	0	0	0	0	0	0	0	0	0	0	0	0	0	0	0	1.47957992998833	1.33561643835616	0.979591836734694	1.22553191489362	1.46511627906977	1.22130177514793	0	0
t	B5	0	1	0	0	0	0	0	0	0	0	0	0	0	0	0	0	0	0	0	0	0	1.00816802800467	1.00684931506849	0.816326530612245	1.27659574468085	0.893777498428661	1.15029585798817	0	0
t	B2	0	1	0	0	0	0	0	0	0	0	0	1	0	0	0	0	0	0	0	0	0	1.64760793465578	1.33561643835616	0.959183673469388	1.36595744680851	0.250785669390321	0.188165680473373	0	0
t	B3	0	1	0	0	0	0	0	0	0	0	0	0	1	0	0	0	0	0	0	0	0	2.06184364060677	1.35616438356164	1.24489795918367	1.5063829787234	NA	0.145562130177515	0	0
t	B4	0	1	0	0	0	0	0	0	0	0	0	0	0	1	0	0	0	0	0	0	0	3.41773628938156	1.45890410958904	1.81632653061224	1.31489361702128	2.31363922061596	0.102958579881657	0	0
t	B6	0	1	0	0	0	0	0	0	0	0	0	0	0	0	1	0	0	0	0	0	0	0.438739789964994	0.863013698630137	0.653061224489796	1.46808510638298	1.04085480829667	0.457988165680473	1	0
t	B7	0	1	0	0	0	0	0	0	0	0	0	0	0	0	0	1	0	0	0	0	0	5.7852975495916	1.15068493150685	0.591836734693878	1.26382978723404	0.999371464487743	0.862721893491124	0	0
t	B8	0	1	0	0	0	0	0	0	0	0	0	0	0	0	0	0	1	0	0	0	0	NA	0.452054794520548	0.693877551020408	1.25106382978723	0.0961659333752357	0.244970414201183	0	1
t	B9	1	1	0	0	0	0	0	0	0	0	0	0	0	0	0	0	0	0	0	0	0	1.5904317386231	1.08904109589041	1.10204081632653	1.30212765957447	1.82903834066625	1.00473372781065	0	0
t	B10	0	1	0	0	0	0	0	0	0	0	0	0	0	0	0	0	0	1	0	0	0	1.61260210035006	1.19178082191781	1	1.18723404255319	2.35512256442489	0.876923076923077	0	0
t	C1	0	0	1	0	0	0	0	0	0	0	0	0	0	0	0	0	0	0	0	0	0	1.81213535589265	1.31506849315069	1.3469387755102	1.59574468085106	1.68384663733501	1.90295857988166	0	0
t	C5	0	0	1	0	0	0	0	0	0	0	0	0	0	0	0	0	0	0	0	0	0	1.27771295215869	1.04794520547945	1.04081632653061	1.53191489361702	1.17096165933375	1.71834319526627	0	0
t	C2	0	0	1	0	0	0	0	0	0	0	0	1	0	0	0	0	0	0	0	0	0	1.44457409568261	1.17123287671233	1.26530612244898	1.44255319148936	0.271527341294783	0.166863905325444	0	0
t	C3	0	0	1	0	0	0	0	0	0	0	0	0	1	0	0	0	0	0	0	0	0	2.18786464410735	1.25342465753425	1.6530612244898	1.39148936170213	NA	0.159763313609467	0	0
t	C4	0	0	1	0	0	0	0	0	0	0	0	0	0	1	0	0	0	0	0	0	0	4.24970828471412	1.72602739726027	2.38775510204082	1.51914893617021	2.33438089252043	0.110059171597633	0	0
t	C6	0	0	1	0	0	0	0	0	0	0	0	0	0	0	1	0	0	0	0	0	0	0.533255542590432	0.719178082191781	0.816326530612245	1.22553191489362	1.22752985543683	0.692307692307692	1	0
t	C7	0	0	1	0	0	0	0	0	0	0	0	0	0	0	0	1	0	0	0	0	0	7.43523920653442	1.06849315068493	0.530612244897959	1.16170212765957	1.10873664362036	1.10059171597633	0	0
t	C8	0	0	1	0	0	0	0	0	0	0	0	0	0	0	0	0	1	0	0	0	0	1.46674445740957	1.10958904109589	0.918367346938776	1.28936170212766	0.186675047140163	0.81301775147929	0	1
t	C9	1	0	1	0	0	0	0	0	0	0	0	0	0	0	0	0	0	0	0	0	0	1.82730455075846	1.17123287671233	1.55102040816327	1.34042553191489	1.93086109365179	1.49822485207101	0	0
t	C10	0	0	1	0	0	0	0	0	0	0	0	0	0	0	0	0	0	1	0	0	0	2.39439906651109	0.616438356164384	1.14285714285714	1.28936170212766	1.72532998114393	1.23195266272189	0	0
t	D1	0	0	0	1	0	0	0	0	0	0	0	0	0	0	0	0	0	0	0	0	0	1.75029171528588	1.47945205479452	1.6734693877551	1.5063829787234	5.1948460087995	4.01538461538462	0	0
t	D5	0	0	0	1	0	0	0	0	0	0	0	0	0	0	0	0	0	0	0	0	0	1.58693115519253	1.27397260273973	1.28571428571429	1.78723404255319	4.51602765556254	4.20710059171598	0	0
t	D2	0	0	0	1	0	0	0	0	0	0	0	1	0	0	0	0	0	0	0	0	0	1.34772462077013	1.17123287671233	1.06122448979592	1.30212765957447	1.0634820867379	0.77396449704142	0	0
t	D3	0	0	0	1	0	0	0	0	0	0	0	0	1	0	0	0	0	0	0	0	0	2.21120186697783	1.41780821917808	1.69387755102041	1.6468085106383	NA	0.230769230769231	0	0
t	D4	0	0	0	1	0	0	0	0	0	0	0	0	0	1	0	0	0	0	0	0	0	4.13768961493582	1.62328767123288	2.63265306122449	1.59574468085106	6.27152734129478	0.124260355029586	0	0
t	D6	0	0	0	1	0	0	0	0	0	0	0	0	0	0	1	0	0	0	0	0	0	0.695449241540257	1.04794520547945	0.714285714285714	1.99148936170213	4.52734129478316	1.72544378698225	1	0
t	D7	0	0	0	1	0	0	0	0	0	0	0	0	0	0	0	1	0	0	0	0	0	7.33838973162194	1.47945205479452	0.693877551020408	1.25106382978723	4.43306096794469	3.13136094674556	0	0
t	D8	0	0	0	1	0	0	0	0	0	0	0	0	0	0	0	0	1	0	0	0	0	1.34305717619603	1.10958904109589	0.795918367346939	1.0468085106383	0.241357636706474	0.301775147928994	0	1
t	D9	1	0	0	1	0	0	0	0	0	0	0	0	0	0	0	0	0	0	0	0	0	1.9171528588098	NA	1.28571428571429	1.2	5.4588309239472	3.35147928994083	0	0
t	D10	0	0	0	1	0	0	0	0	0	0	0	0	0	0	0	0	0	1	0	0	0	2.19136522753792	1.54109589041096	1.3265306122449	1.37872340425532	5.93023255813953	2.68402366863905	0	0
t	E1	0	0	0	0	1	0	0	0	0	0	0	0	0	0	0	0	0	0	0	0	0	1.20770128354726	1.10958904109589	1.14285714285714	1.25106382978723	1.81395348837209	1.83195266272189	0	0
t	E5	0	0	0	0	1	0	0	0	0	0	0	0	0	0	0	0	0	0	0	0	0	1.1656942823804	1.15068493150685	1	1.34042553191489	1.53865493400377	1.6508875739645	0	0
t	E2	0	0	0	0	1	0	0	0	0	0	0	1	0	0	0	0	0	0	0	0	0	1.64294049008168	1.31506849315069	1.22448979591837	1.57021276595745	0.301697045883092	0.195266272189349	0	0
t	E3	0	0	0	0	1	0	0	0	0	0	0	0	1	0	0	0	0	0	0	0	0	2.06767794632439	1.5	1.73469387755102	1.63404255319149	NA	0.163313609467456	0	0
t	E4	0	0	0	0	1	0	0	0	0	0	0	0	0	1	0	0	0	0	0	0	0	3.47841306884481	1.5	2.44897959183673	1.31489361702128	2.69641734758014	0.124260355029586	0	0
t	E6	0	0	0	0	1	0	0	0	0	0	0	0	0	0	1	0	0	0	0	0	0	0.368728121353559	1.08904109589041	0.693877551020408	1.17446808510638	1.66499057196732	0.30887573964497	1	0
t	E7	0	0	0	0	1	0	0	0	0	0	0	0	0	0	0	1	0	0	0	0	0	7.31038506417736	1.35616438356164	0.673469387755102	1.0468085106383	1.69893148962916	1.16094674556213	0	0
t	E8	0	0	0	0	1	0	0	0	0	0	0	0	0	0	0	0	1	0	0	0	0	1.31971995332555	1.02739726027397	0.938775510204082	1.36595744680851	0.158390949088624	0.319526627218935	0	1
t	E9	1	0	0	0	1	0	0	0	0	0	0	0	0	0	0	0	0	0	0	0	0	1.94282380396733	1.29452054794521	1.46938775510204	1.77446808510638	2.4776869893149	1.78934911242604	0	0
t	E10	0	0	0	0	1	0	0	0	0	0	0	0	0	0	0	0	0	1	0	0	0	1.90898483080513	NA	1.14285714285714	2.13191489361702	2.11565053425519	1.04378698224852	0	0
t	F1	0	0	0	0	0	1	0	0	0	0	0	0	0	0	0	0	0	0	0	0	0	1.43173862310385	1.23287671232877	1.04081632653061	1.21276595744681	1.42174732872407	1.21420118343195	0	0
t	F5	0	0	0	0	0	1	0	0	0	0	0	0	0	0	0	0	0	0	0	0	0	0.996499416569428	1.04794520547945	0.857142857142857	0.727659574468085	0.920175989943432	1.03668639053254	0	0
t	F2	0	0	0	0	0	1	0	0	0	0	0	1	0	0	0	0	0	0	0	0	0	1.30921820303384	1.23287671232877	1.06122448979592	1.16170212765957	0.250785669390321	0.170414201183432	0	0
t	F3	0	0	0	0	0	1	0	0	0	0	0	0	1	0	0	0	0	0	0	0	0	2.0046674445741	1.43835616438356	1.40816326530612	1.46808510638298	NA	0.149112426035503	0	0
t	F4	0	0	0	0	0	1	0	0	0	0	0	0	0	1	0	0	0	0	0	0	0	4.2147024504084	1.64383561643836	2.55102040816327	1.40425531914894	1.69327467001886	0.113609467455621	0	0
t	F6	0	0	0	0	0	1	0	0	0	0	0	0	0	0	1	0	0	0	0	0	0	0.41073512252042	0.657534246575343	0.653061224489796	1.03404255319149	1.55751099937146	0.397633136094675	1	0
t	F7	0	0	0	0	0	1	0	0	0	0	0	0	0	0	0	1	0	0	0	0	0	5.77946324387398	1.06849315068493	0.612244897959184	0.957446808510638	1.14456316781898	0.536094674556213	0	0
t	F8	0	0	0	0	0	1	0	0	0	0	0	0	0	0	0	0	1	0	0	0	0	1.11085180863477	0.801369863013699	0.755102040816326	0.791489361702128	0.092394720301697	0.149112426035503	0	1
t	F9	1	0	0	0	0	1	0	0	0	0	0	0	0	0	0	0	0	0	0	0	0	1.42473745624271	1.02739726027397	1.40816326530612	1.41702127659574	1.17661847894406	0.923076923076923	0	0
t	F10	0	0	0	0	0	1	0	0	0	0	0	0	0	0	0	0	0	1	0	0	0	1.69544924154026	1.23287671232877	1.08163265306122	1.09787234042553	1.91011942174733	0.717159763313609	0	0
t	G2	0	0	0	0	0	0	0	1	0	0	0	0	0	0	0	0	0	0	0	0	0	0.11901983663944	19.8493150684932	2.55102040816327	0.446808510638298	0.0716530483972344	0.330177514792899	0	0
t	G3	0	0	0	0	0	0	0	0	1	0	0	0	0	0	0	0	0	0	0	0	0	2.00816802800467	7.29452054794521	21.265306122449	3.34468085106383	5.39472030169705	2.18698224852071	0	0
t	G4	0	0	0	0	0	0	1	0	0	0	0	0	0	0	0	0	0	0	0	0	0	0.0303383897316219	0.678082191780822	0.510204081632653	0.306382978723404	0.0490257699560025	0.0603550295857988	0	0
t	G7	1	0	0	0	0	0	0	0	0	0	0	0	0	0	0	0	0	0	1	0	0	NA	0.472602739726027	0.448979591836735	0.280851063829787	0.105593966059082	NA	0	0
t	G8	0	0	0	0	0	0	0	0	0	0	0	0	0	0	0	0	0	0	0	1	1	4.34189031505251	0.616438356164384	NA	0.548936170212766	NA	NA	0	0
t	G9	0	0	0	0	0	0	0	0	0	1	0	0	0	0	0	0	0	0	0	0	0	0.409568261376896	0.698630136986301	0.673469387755102	0.357446808510638	0.345065996228787	0.248520710059172	0	0
t	G10	0	0	0	0	0	0	0	0	0	1	0	0	0	0	0	0	0	0	0	0	0	NA	NA	0.428571428571429	0.331914893617021	0.0716530483972344	0.259171597633136	0	0
