# Supplementary material for: Neuroblastoma signalling models unveil combination therapies targeting feedback-mediated resistance
Source: PLoS Comput Biol. 2021 Nov 4;17(11):e1009515. doi: 10.1371/journal.pcbi.1009515 (PMC8604339; doi:10.1371/journal.pcbi.1009515)
Supplement: S3 File — (ZIP) [file pcbi.1009515.s024.zip › Perturbations_data/SKNSH/merged_SKNSH_il1b_offtarget.csv]

ID.type	ID.well	TR.PDGF	TR.BI78D3	TR.EGF	TR.IGF1	TR.NGF	TR.IL1b	TR.BioRad_phosphatase	TR.BioRad_EGF_HEK	TR.BioRad_TNFa_HeLa	TR.GDC0941	TR.Sorafenib	TR.AZD6244	TR.PI3Ki	TR.AKTi	TR.mTORC1i	TR.RAFi	TR.MEKi	TR.ALKi	TR.ASK1i	DV.MEK	DV.p38	DV.ERK	DV.cJUN	DV.AKT	DV.S6K	TR.PDGFi	TR.IGF1i	TR.IL1bi
blank	A10	0	0	0	0	0	0	0	0	0	0	0	0	0	0	0	0	0	0	0	0.0423814328960646	0.666666666666667	0.260869565217391	0.333333333333333	0.281081081081081	0.109215017064846	0	0	0
blank	G4	0	0	0	0	0	0	0	0	0	0	0	0	0	0	0	0	0	0	0	0.0443995963673058	1.18840579710145	0.293478260869565	0.37037037037037	0.335135135135135	0.129692832764505	0	0	0
blank	G5	0	0	0	0	0	0	0	0	0	0	0	0	0	0	0	0	0	0	0	0.0403632694248234	0.695652173913043	0.260869565217391	0.314814814814815	0.291891891891892	0.109215017064846	0	0	0
blank	G11	0	0	0	0	0	0	0	0	0	0	0	0	0	0	0	0	0	0	0	0.0464177598385469	1.07246376811594	0.315217391304348	0.425925925925926	0.345945945945946	0.129692832764505	0	0	0
control	A5	0	0	0	0	0	0	0	0	0	0	0	0	0	0	0	0	0	0	0	1.0393541876892	0.956521739130435	0.695652173913043	1.05555555555556	0.918918918918919	1.00341296928328	0	0	0
control	A9	0	0	0	0	0	0	0	0	0	0	0	0	0	0	0	0	0	0	0	0.960645812310797	1.04347826086957	1.30434782608696	0.944444444444444	1.08108108108108	0.996587030716723	0	0	0
t	A2	0	0	0	0	0	0	0	0	0	0	0	0	1	0	0	0	0	0	0	0.885973763874874	0.898550724637681	0.619565217391304	0.814814814814815	0.454054054054054	0.450511945392491	0	0	0
t	A3	0	0	0	0	0	0	0	0	0	0	0	0	0	1	0	0	0	0	0	0.508577194752775	0.898550724637681	0.380434782608696	0.611111111111111	NA	0.600682593856655	0	0	0
t	A4	0	0	0	0	0	0	0	0	0	0	0	0	0	0	1	0	0	0	0	0.954591321897074	1.04347826086957	0.554347826086957	0.814814814814815	0.843243243243243	0.143344709897611	0	0	0
t	A6	0	0	0	0	0	0	0	0	0	0	0	0	0	0	0	1	0	0	0	0.330978809283552	0.840579710144927	0.369565217391304	0.555555555555556	0.508108108108108	0.348122866894198	1	0	1
t	A7	0	0	0	0	0	0	0	0	0	0	0	0	0	0	0	0	1	0	0	3.89505549949546	1.18840579710145	0.304347826086957	0.87037037037037	0.962162162162162	0.566552901023891	0	0	0
t	A8	0	0	0	0	0	0	0	0	0	0	0	0	0	0	0	0	0	1	0	0.996972754793138	0.898550724637681	0.58695652173913	0.648148148148148	0.810810810810811	0.389078498293515	0	1	0
t	A11	0	0	0	0	0	0	0	0	0	0	0	0	0	0	0	0	0	0	1	1.03128153380424	1.21739130434783	0.869565217391304	0.648148148148148	1.88108108108108	0.600682593856655	0	0	0
t	B1	1	0	0	0	0	0	0	0	0	0	0	0	0	0	0	0	0	0	0	0.750756811301715	1.2463768115942	0.554347826086957	0.907407407407407	10.5837837837838	5.82252559726962	0	0	0
t	B5	1	0	0	0	0	0	0	0	0	0	0	0	0	0	0	0	0	0	0	0.892028254288597	1.15942028985507	0.728260869565217	1.05555555555556	11.0486486486486	5.94539249146758	0	0	0
t	B9	1	0	0	0	0	0	0	0	0	0	0	0	0	0	0	0	0	0	0	0.829465186680121	0.956521739130435	0.902173913043478	0.888888888888889	13.4810810810811	5.93856655290102	0	0	0
t	B2	1	0	0	0	0	0	0	0	0	0	0	0	1	0	0	0	0	0	0	1.29969727547931	1.04347826086957	0.945652173913043	1.33333333333333	0.497297297297297	0.737201365187713	0	0	0
t	B3	1	0	0	0	0	0	0	0	0	0	0	0	0	1	0	0	0	0	0	0.803229061553986	0.927536231884058	0.5	0.703703703703704	NA	0.750853242320819	0	0	0
t	B4	1	0	0	0	0	0	0	0	0	0	0	0	0	0	1	0	0	0	0	0.819374369323915	1.04347826086957	0.532608695652174	0.833333333333333	11.3081081081081	0.184300341296928	0	0	0
t	B6	1	0	0	0	0	0	0	0	0	0	0	0	0	0	0	1	0	0	0	0.385469223007064	0.666666666666667	0.326086956521739	0.555555555555556	0.627027027027027	0.443686006825939	1	0	1
t	B7	1	0	0	0	0	0	0	0	0	0	0	0	0	0	0	0	1	0	0	2.67810292633703	0.985507246376812	0.282608695652174	0.722222222222222	9.62162162162162	3.21501706484642	0	0	0
t	B8	1	0	0	0	0	0	0	0	0	0	0	0	0	0	0	0	0	1	0	0.738647830474268	1.04347826086957	0.543478260869565	0.648148148148148	9.61081081081081	3.36518771331058	0	1	0
t	B10	0	1	0	0	0	0	0	0	0	0	0	0	0	0	0	0	0	0	0	2.13521695257316	3.56521739130435	2.6304347826087	1.68518518518519	3.75135135135135	2.5938566552901	0	0	0
t	B11	1	0	0	0	0	0	0	0	0	0	0	0	0	0	0	0	0	0	1	0.797174571140262	1.36231884057971	0.554347826086957	0.518518518518518	13.1567567567568	3.91126279863481	0	0	0
t	C1	0	0	1	0	0	0	0	0	0	0	0	0	0	0	0	0	0	0	0	3.12008072653885	1.2463768115942	2.47826086956522	1.66666666666667	5.74054054054054	8.90784982935154	0	0	0
t	C5	0	0	1	0	0	0	0	0	0	0	0	0	0	0	0	0	0	0	0	2.99899091826438	1.33333333333333	1.8804347826087	1.24074074074074	5.71891891891892	6.45051194539249	0	0	0
t	C9	0	0	1	0	0	0	0	0	0	0	0	0	0	0	0	0	0	0	0	3.45509586276488	1.04347826086957	2.67391304347826	1.61111111111111	7.16756756756757	7.78839590443686	0	0	0
t	C2	0	0	1	0	0	0	0	0	0	0	0	0	1	0	0	0	0	0	0	1.46518668012109	1.33333333333333	1.67391304347826	1.53703703703704	0.443243243243243	1.09215017064846	0	0	0
t	C3	0	0	1	0	0	0	0	0	0	0	0	0	0	1	0	0	0	0	0	3.34207870837538	1.47826086956522	2.10869565217391	1.35185185185185	NA	2.13651877133106	0	0	0
t	C4	0	0	1	0	0	0	0	0	0	0	0	0	0	0	1	0	0	0	0	2.82139253279516	1.27536231884058	1.81521739130435	1.40740740740741	5.47027027027027	0.191126279863481	0	0	0
t	C6	0	0	1	0	0	0	0	0	0	0	0	0	0	0	0	1	0	0	0	1.47124117053481	1.01449275362319	1.3804347826087	0.907407407407407	9.49189189189189	6.12286689419795	1	0	1
t	C7	0	0	1	0	0	0	0	0	0	0	0	0	0	0	0	0	1	0	0	11.3420787083754	2.02898550724638	0.391304347826087	1.12962962962963	8.38918918918919	4.98293515358362	0	0	0
t	C8	0	0	1	0	0	0	0	0	0	0	0	0	0	0	0	0	0	1	0	3.15640766902119	1.33333333333333	1.80434782608696	0.833333333333333	7.72972972972973	6.12286689419795	0	1	0
t	C10	1	1	0	0	0	0	0	0	0	0	0	0	0	0	0	0	0	0	0	2.31079717457114	3.07246376811594	2.75	1.61111111111111	8.21621621621622	2.42320819112628	0	0	0
t	C11	0	0	1	0	0	0	0	0	0	0	0	0	0	0	0	0	0	0	1	3.07164480322906	NA	1.84782608695652	1.16666666666667	6.61621621621622	2.77133105802048	0	0	0
t	D1	0	0	0	1	0	0	0	0	0	0	0	0	0	0	0	0	0	0	0	0.50050454086781	NA	0.565217391304348	0.814814814814815	16.9513513513514	8.90102389078498	0	0	0
t	D5	0	0	0	1	0	0	0	0	0	0	0	0	0	0	0	0	0	0	0	0.783047426841574	1.39130434782609	0.652173913043478	0.888888888888889	24.8	10.3686006825939	0	0	0
t	D9	0	0	0	1	0	0	0	0	0	0	0	0	0	0	0	0	0	0	0	0.712411705348133	1.39130434782609	0.652173913043478	0.925925925925926	27.5675675675676	10.6211604095563	0	0	0
t	D2	0	0	0	1	0	0	0	0	0	0	0	0	1	0	0	0	0	0	0	1.08375378405651	1.07246376811594	0.83695652173913	1.22222222222222	1.75135135135135	1.76109215017065	0	0	0
t	D3	0	0	0	1	0	0	0	0	0	0	0	0	0	1	0	0	0	0	0	0.843592330978809	NA	0.630434782608696	0.87037037037037	NA	1.08532423208191	0	0	0
t	D4	0	0	0	1	0	0	0	0	0	0	0	0	0	0	1	0	0	0	0	0.912209889001009	1.36231884057971	0.75	1.03703703703704	35.9351351351351	0.286689419795222	0	0	0
t	D6	0	0	0	1	0	0	0	0	0	0	0	0	0	0	0	1	0	0	0	0.314833501513623	1.30434782608696	0.423913043478261	0.574074074074074	24.9189189189189	8.85324232081911	1	0	1
t	D7	0	0	0	1	0	0	0	0	0	0	0	0	0	0	0	0	1	0	0	2.30676084762866	1.36231884057971	0.271739130434783	0.648148148148148	25.372972972973	7.99317406143345	0	0	0
t	D8	0	0	0	1	0	0	0	0	0	0	0	0	0	0	0	0	0	1	0	1.16448032290616	1.10144927536232	0.815217391304348	0.759259259259259	0.854054054054054	0.450511945392491	0	1	0
t	D10	0	1	1	0	0	0	0	0	0	0	0	0	0	0	0	0	0	0	0	2.53077699293643	3.21739130434783	3.17391304347826	1.7037037037037	4.64864864864865	2.34129692832765	0	0	0
t	D11	0	0	0	1	0	0	0	0	0	0	0	0	0	0	0	0	0	0	1	0.851664984863774	1.21739130434783	NA	0.851851851851852	24.5621621621622	9.2901023890785	0	0	0
t	E1	0	0	0	0	1	0	0	0	0	0	0	0	0	0	0	0	0	0	0	0.992936427850656	1.04347826086957	0.608695652173913	0.833333333333333	0.627027027027027	1.25597269624573	0	0	0
t	E5	0	0	0	0	1	0	0	0	0	0	0	0	0	0	0	0	0	0	0	0.908173562058527	1.07246376811594	0.684782608695652	0.851851851851852	0.908108108108108	0.969283276450512	0	0	0
t	E9	0	0	0	0	1	0	0	0	0	0	0	0	0	0	0	0	0	0	0	0.857719475277497	1.01449275362319	0.684782608695652	0.722222222222222	0.962162162162162	0.832764505119454	0	0	0
t	E2	0	0	0	0	1	0	0	0	0	0	0	0	1	0	0	0	0	0	0	0.960645812310797	0.753623188405797	0.782608695652174	0.981481481481482	0.454054054054054	0.675767918088737	0	0	0
t	E3	0	0	0	0	1	0	0	0	0	0	0	0	0	1	0	0	0	0	0	0.841574167507568	0.869565217391304	0.706521739130435	0.851851851851852	NA	0.723549488054608	0	0	0
t	E4	0	0	0	0	1	0	0	0	0	0	0	0	0	0	1	0	0	0	0	1.13420787083754	1.07246376811594	0.771739130434783	1.2962962962963	1.03783783783784	0.184300341296928	0	0	0
t	E6	0	0	0	0	1	0	0	0	0	0	0	0	0	0	0	1	0	0	0	0.371342078708375	0.927536231884058	0.369565217391304	0.574074074074074	0.702702702702703	0.47098976109215	1	0	1
t	E7	0	0	0	0	1	0	0	0	0	0	0	0	0	0	0	0	1	0	0	3.48133198789102	1.2463768115942	0.293478260869565	0.703703703703704	0.92972972972973	0.607508532423208	0	0	0
t	E8	0	0	0	0	1	0	0	0	0	0	0	0	0	0	0	0	0	1	0	1.26337033299697	1.07246376811594	0.717391304347826	0.759259259259259	0.756756756756757	0.450511945392491	0	1	0
t	E10	0	1	0	1	0	0	0	0	0	0	0	0	0	0	0	0	0	0	0	2.45005045408678	3.04347826086957	3.92391304347826	1.83333333333333	5.11351351351351	2.71672354948805	0	0	0
t	E11	0	0	0	0	1	0	0	0	0	0	0	0	0	0	0	0	0	0	1	NA	NA	NA	NA	NA	NA	0	0	0
t	F1	0	0	0	0	0	1	0	0	0	0	0	0	0	0	0	0	0	0	0	0.686175580221998	3.01449275362319	0.66304347826087	5.48148148148148	1.09189189189189	1.95904436860068	0	0	0
t	F5	0	0	0	0	0	1	0	0	0	0	0	0	0	0	0	0	0	0	0	0.892028254288597	3.91304347826087	0.83695652173913	7.48148148148148	1.48108108108108	2.06825938566553	0	0	0
t	F9	0	0	0	0	0	1	0	0	0	0	0	0	0	0	0	0	0	0	0	1.0393541876892	5.44927536231884	1.32608695652174	7.53703703703704	2.01081081081081	2.01365187713311	0	0	0
t	F2	0	0	0	0	0	1	0	0	0	0	0	0	1	0	0	0	0	0	0	0.843592330978809	3.85507246376812	0.83695652173913	7.37037037037037	0.702702702702703	1.38566552901024	0	0	0
t	F3	0	0	0	0	0	1	0	0	0	0	0	0	0	1	0	0	0	0	0	1.03329969727548	4.8695652173913	0.83695652173913	7.75925925925926	NA	1.70648464163823	0	0	0
t	F4	0	0	0	0	0	1	0	0	0	0	0	0	0	0	1	0	0	0	0	1.18062563067608	5.65217391304348	1.05434782608696	9.12962962962963	1.54594594594595	0.266211604095563	0	0	0
t	F6	0	0	0	0	0	1	0	0	0	0	0	0	0	0	0	1	0	0	0	0.736629667003027	1.73913043478261	0.771739130434783	2.7962962962963	0.962162162162162	0.436860068259386	1	0	1
t	F7	0	0	0	0	0	1	0	0	0	0	0	0	0	0	0	0	1	0	0	3.26740665993945	4.92753623188406	0.347826086956522	5.51851851851852	1.68648648648649	1.6382252559727	0	0	0
t	F8	0	0	0	0	0	1	0	0	0	0	0	0	0	0	0	0	0	1	0	1.07164480322906	5.04347826086957	0.858695652173913	6.7962962962963	1.54594594594595	1.35836177474403	0	1	0
t	F10	0	1	0	0	1	0	0	0	0	0	0	0	0	0	0	0	0	0	0	2.98284561049445	4	4.23913043478261	1.94444444444444	4.07567567567568	2.78498293515358	0	0	0
t	F11	0	0	0	0	0	1	0	0	0	0	0	0	0	0	0	0	0	0	1	0.974772956609485	NA	NA	NA	2.91891891891892	1.39249146757679	0	0	0
t	G9	0	0	0	0	0	1	0	0	0	0	0	0	0	0	0	0	0	0	1	1.3824419778002	6.60869565217391	1.6304347826087	8.74074074074074	4.17297297297297	2	0	0	0
t	G1	0	0	0	0	0	0	1	0	0	0	0	0	0	0	0	0	0	0	0	0.0484359233097881	1.10144927536232	0.25	0.333333333333333	0.248648648648649	0.116040955631399	0	0	0
t	G2	0	0	0	0	0	0	0	1	0	0	0	0	0	0	0	0	0	0	0	4.65388496468214	14.1159420289855	9.8695652173913	5.83333333333333	30.7783783783784	7.33105802047782	0	0	0
t	G3	0	0	0	0	0	0	0	0	1	0	0	0	0	0	0	0	0	0	0	1.00908173562059	65.0434782608696	2.15217391304348	1.35185185185185	0.724324324324324	1.84982935153584	0	0	0
t	G6	0	0	0	0	0	0	0	0	0	1	1	0	0	0	0	0	0	0	0	0.46619576185671	0.927536231884058	0.652173913043478	0.537037037037037	0.475675675675676	0.300341296928328	0	0	0
t	G7	0	0	0	0	0	0	0	0	0	1	0	1	0	0	0	0	0	0	0	3.78002018163471	1.33333333333333	0.33695652173913	0.685185185185185	0.540540540540541	0.334470989761092	0	0	0
t	G8	0	1	0	0	0	1	0	0	0	0	0	0	0	0	0	0	0	0	0	2.95257315842583	3.88405797101449	3.06521739130435	2	2.76756756756757	1.69965870307167	0	0	0
t	G10	0	1	0	0	0	1	0	0	0	0	0	0	0	0	0	0	0	0	0	2.33703329969728	4.14492753623188	4.67391304347826	1.62962962962963	4.3027027027027	2.4641638225256	0	0	0
blank	A10	0	0	0	0	0	0	0	0	0	0	0	0	0	0	0	0	0	0	0	0.0589887640449438	0.741935483870968	0.334883720930233	0.409090909090909	0.351351351351351	0.134453781512605	0	0	0
blank	G4	0	0	0	0	0	0	0	0	0	0	0	0	0	0	0	0	0	0	0	0.0617977528089888	1.32258064516129	0.376744186046512	0.454545454545455	0.418918918918919	0.159663865546218	0	0	0
blank	G5	0	0	0	0	0	0	0	0	0	0	0	0	0	0	0	0	0	0	0	0.0561797752808989	0.774193548387097	0.334883720930233	0.386363636363636	0.364864864864865	0.134453781512605	0	0	0
blank	G11	0	0	0	0	0	0	0	0	0	0	0	0	0	0	0	0	0	0	0	0.0646067415730337	1.19354838709677	0.404651162790698	0.522727272727273	0.432432432432432	0.159663865546218	0	0	0
control	A1	0	0	0	0	0	0	0	0	0	0	0	0	0	0	0	0	0	0	0	0.216292134831461	0.774193548387097	0.432558139534884	0.545454545454545	0.5	0.53781512605042	0	0	0
control	A5	0	0	0	0	0	0	0	0	0	0	0	0	0	0	0	0	0	0	0	1.44662921348315	1.06451612903226	0.893023255813953	1.29545454545455	1.14864864864865	1.23529411764706	0	0	0
control	A9	0	0	0	0	0	0	0	0	0	0	0	0	0	0	0	0	0	0	0	1.33707865168539	1.16129032258065	1.67441860465116	1.15909090909091	1.35135135135135	1.22689075630252	0	0	0
t	A2	0	0	0	0	0	0	0	0	0	0	0	0	1	0	0	0	0	0	0	1.23314606741573	1	0.795348837209302	1	0.567567567567568	0.554621848739496	0	0	0
t	A3	0	0	0	0	0	0	0	0	0	0	0	0	0	1	0	0	0	0	0	0.707865168539326	1	0.488372093023256	0.75	NA	0.739495798319328	0	0	0
t	A4	0	0	0	0	0	0	0	0	0	0	0	0	0	0	1	0	0	0	0	1.32865168539326	1.16129032258065	0.711627906976744	1	1.05405405405405	0.176470588235294	0	0	0
t	A6	0	0	0	0	0	0	0	0	0	0	0	0	0	0	0	1	0	0	0	0.460674157303371	0.935483870967742	0.474418604651163	0.681818181818182	0.635135135135135	0.428571428571429	1	0	1
t	A7	0	0	0	0	0	0	0	0	0	0	0	0	0	0	0	0	1	0	0	5.42134831460674	1.32258064516129	0.390697674418605	1.06818181818182	1.2027027027027	0.697478991596639	0	0	0
t	A8	0	0	0	0	0	0	0	0	0	0	0	0	0	0	0	0	0	1	0	1.3876404494382	1	0.753488372093023	0.795454545454545	1.01351351351351	0.478991596638655	0	1	0
t	A11	0	0	0	0	0	0	0	0	0	0	0	0	0	0	0	0	0	0	1	1.43539325842697	1.35483870967742	1.11627906976744	0.795454545454545	2.35135135135135	0.739495798319328	0	0	0
t	B1	1	0	0	0	0	0	0	0	0	0	0	0	0	0	0	0	0	0	0	1.04494382022472	1.38709677419355	0.711627906976744	1.11363636363636	13.2297297297297	7.16806722689076	0	0	0
t	B5	1	0	0	0	0	0	0	0	0	0	0	0	0	0	0	0	0	0	0	1.24157303370787	1.29032258064516	0.934883720930233	1.29545454545455	13.8108108108108	7.31932773109244	0	0	0
t	B9	1	0	0	0	0	0	0	0	0	0	0	0	0	0	0	0	0	0	0	1.15449438202247	1.06451612903226	1.15813953488372	1.09090909090909	16.8513513513514	7.3109243697479	0	0	0
t	B2	1	0	0	0	0	0	0	0	0	0	0	0	1	0	0	0	0	0	0	1.80898876404494	1.16129032258065	1.21395348837209	1.63636363636364	0.621621621621622	0.907563025210084	0	0	0
t	B3	1	0	0	0	0	0	0	0	0	0	0	0	0	1	0	0	0	0	0	1.11797752808989	1.03225806451613	0.641860465116279	0.863636363636364	NA	0.92436974789916	0	0	0
t	B4	1	0	0	0	0	0	0	0	0	0	0	0	0	0	1	0	0	0	0	1.14044943820225	1.16129032258065	0.683720930232558	1.02272727272727	14.1351351351351	0.226890756302521	0	0	0
t	B6	1	0	0	0	0	0	0	0	0	0	0	0	0	0	0	1	0	0	0	0.536516853932584	0.741935483870968	0.418604651162791	0.681818181818182	0.783783783783784	0.546218487394958	1	0	1
t	B7	1	0	0	0	0	0	0	0	0	0	0	0	0	0	0	0	1	0	0	3.72752808988764	1.09677419354839	0.362790697674419	0.886363636363636	12.027027027027	3.95798319327731	0	0	0
t	B8	1	0	0	0	0	0	0	0	0	0	0	0	0	0	0	0	0	1	0	1.02808988764045	1.16129032258065	0.697674418604651	0.795454545454545	12.0135135135135	4.14285714285714	0	1	0
t	B10	0	1	0	0	0	0	0	0	0	0	0	0	0	0	0	0	0	0	0	2.97191011235955	3.96774193548387	3.37674418604651	2.06818181818182	4.68918918918919	3.19327731092437	0	0	0
t	B11	1	0	0	0	0	0	0	0	0	0	0	0	0	0	0	0	0	0	1	1.10955056179775	1.51612903225806	0.711627906976744	0.636363636363636	16.4459459459459	4.81512605042017	0	0	0
t	C1	0	0	1	0	0	0	0	0	0	0	0	0	0	0	0	0	0	0	0	4.34269662921348	1.38709677419355	3.18139534883721	2.04545454545455	7.17567567567568	10.9663865546218	0	0	0
t	C5	0	0	1	0	0	0	0	0	0	0	0	0	0	0	0	0	0	0	0	4.17415730337079	1.48387096774194	2.41395348837209	1.52272727272727	7.14864864864865	7.94117647058824	0	0	0
t	C9	0	0	1	0	0	0	0	0	0	0	0	0	0	0	0	0	0	0	0	4.80898876404494	1.16129032258065	3.43255813953488	1.97727272727273	8.95945945945946	9.58823529411765	0	0	0
t	C2	0	0	1	0	0	0	0	0	0	0	0	0	1	0	0	0	0	0	0	2.03932584269663	1.48387096774194	2.14883720930233	1.88636363636364	0.554054054054054	1.34453781512605	0	0	0
t	C3	0	0	1	0	0	0	0	0	0	0	0	0	0	1	0	0	0	0	0	4.65168539325843	1.64516129032258	2.70697674418605	1.65909090909091	NA	2.63025210084034	0	0	0
t	C4	0	0	1	0	0	0	0	0	0	0	0	0	0	0	1	0	0	0	0	3.92696629213483	1.41935483870968	2.33023255813953	1.72727272727273	6.83783783783784	0.235294117647059	0	0	0
t	C6	0	0	1	0	0	0	0	0	0	0	0	0	0	0	0	1	0	0	0	2.04775280898876	1.12903225806452	1.77209302325581	1.11363636363636	11.8648648648649	7.53781512605042	1	0	1
t	C7	0	0	1	0	0	0	0	0	0	0	0	0	0	0	0	0	1	0	0	15.7865168539326	2.25806451612903	0.502325581395349	1.38636363636364	10.4864864864865	6.13445378151261	0	0	0
t	C8	0	0	1	0	0	0	0	0	0	0	0	0	0	0	0	0	0	1	0	4.39325842696629	1.48387096774194	2.31627906976744	1.02272727272727	9.66216216216216	7.53781512605042	0	1	0
t	C10	1	1	0	0	0	0	0	0	0	0	0	0	0	0	0	0	0	0	0	3.21629213483146	3.41935483870968	3.53023255813953	1.97727272727273	10.2702702702703	2.98319327731092	0	0	0
t	C11	0	0	1	0	0	0	0	0	0	0	0	0	0	0	0	0	0	0	1	4.2752808988764	NA	2.37209302325581	1.43181818181818	8.27027027027027	3.41176470588235	0	0	0
t	D1	0	0	0	1	0	0	0	0	0	0	0	0	0	0	0	0	0	0	0	0.696629213483146	NA	0.725581395348837	1	21.1891891891892	10.9579831932773	0	0	0
t	D5	0	0	0	1	0	0	0	0	0	0	0	0	0	0	0	0	0	0	0	1.08988764044944	1.54838709677419	0.837209302325581	1.09090909090909	31	12.7647058823529	0	0	0
t	D9	0	0	0	1	0	0	0	0	0	0	0	0	0	0	0	0	0	0	0	0.991573033707865	1.54838709677419	0.837209302325581	1.13636363636364	34.4594594594595	13.0756302521008	0	0	0
t	D2	0	0	0	1	0	0	0	0	0	0	0	0	1	0	0	0	0	0	0	1.50842696629213	1.19354838709677	1.07441860465116	1.5	2.18918918918919	2.16806722689076	0	0	0
t	D3	0	0	0	1	0	0	0	0	0	0	0	0	0	1	0	0	0	0	0	1.17415730337079	NA	0.809302325581395	1.06818181818182	NA	1.33613445378151	0	0	0
t	D4	0	0	0	1	0	0	0	0	0	0	0	0	0	0	1	0	0	0	0	1.26966292134831	1.51612903225806	0.962790697674418	1.27272727272727	44.9189189189189	0.352941176470588	0	0	0
t	D6	0	0	0	1	0	0	0	0	0	0	0	0	0	0	0	1	0	0	0	0.438202247191011	1.45161290322581	0.544186046511628	0.704545454545455	31.1486486486486	10.8991596638655	1	0	1
t	D7	0	0	0	1	0	0	0	0	0	0	0	0	0	0	0	0	1	0	0	3.21067415730337	1.51612903225806	0.348837209302326	0.795454545454545	31.7162162162162	9.84033613445378	0	0	0
t	D8	0	0	0	1	0	0	0	0	0	0	0	0	0	0	0	0	0	1	0	1.62078651685393	1.2258064516129	1.04651162790698	0.931818181818182	1.06756756756757	0.554621848739496	0	1	0
t	D10	0	1	1	0	0	0	0	0	0	0	0	0	0	0	0	0	0	0	0	3.52247191011236	3.58064516129032	4.07441860465116	2.09090909090909	5.81081081081081	2.88235294117647	0	0	0
t	D11	0	0	0	1	0	0	0	0	0	0	0	0	0	0	0	0	0	0	1	1.18539325842697	1.35483870967742	NA	1.04545454545455	30.7027027027027	11.436974789916	0	0	0
t	E1	0	0	0	0	1	0	0	0	0	0	0	0	0	0	0	0	0	0	0	1.38202247191011	1.16129032258065	0.781395348837209	1.02272727272727	0.783783783783784	1.54621848739496	0	0	0
t	E5	0	0	0	0	1	0	0	0	0	0	0	0	0	0	0	0	0	0	0	1.26404494382022	1.19354838709677	0.87906976744186	1.04545454545455	1.13513513513514	1.19327731092437	0	0	0
t	E9	0	0	0	0	1	0	0	0	0	0	0	0	0	0	0	0	0	0	0	1.1938202247191	1.12903225806452	0.87906976744186	0.886363636363636	1.2027027027027	1.02521008403361	0	0	0
t	E2	0	0	0	0	1	0	0	0	0	0	0	0	1	0	0	0	0	0	0	1.33707865168539	0.838709677419355	1.0046511627907	1.20454545454545	0.567567567567568	0.831932773109244	0	0	0
t	E3	0	0	0	0	1	0	0	0	0	0	0	0	0	1	0	0	0	0	0	1.17134831460674	0.967741935483871	0.906976744186046	1.04545454545455	NA	0.890756302521008	0	0	0
t	E4	0	0	0	0	1	0	0	0	0	0	0	0	0	0	1	0	0	0	0	1.57865168539326	1.19354838709677	0.990697674418605	1.59090909090909	1.2972972972973	0.226890756302521	0	0	0
t	E6	0	0	0	0	1	0	0	0	0	0	0	0	0	0	0	1	0	0	0	0.51685393258427	1.03225806451613	0.474418604651163	0.704545454545455	0.878378378378378	0.579831932773109	1	0	1
t	E7	0	0	0	0	1	0	0	0	0	0	0	0	0	0	0	0	1	0	0	4.84550561797753	1.38709677419355	0.376744186046512	0.863636363636364	1.16216216216216	0.747899159663866	0	0	0
t	E8	0	0	0	0	1	0	0	0	0	0	0	0	0	0	0	0	0	1	0	1.75842696629213	1.19354838709677	0.920930232558139	0.931818181818182	0.945945945945946	0.554621848739496	0	1	0
t	E10	0	1	0	1	0	0	0	0	0	0	0	0	0	0	0	0	0	0	0	3.41011235955056	3.38709677419355	5.03720930232558	2.25	6.39189189189189	3.34453781512605	0	0	0
t	E11	0	0	0	0	1	0	0	0	0	0	0	0	0	0	0	0	0	0	1	NA	NA	NA	NA	NA	NA	0	0	0
t	F1	0	0	0	0	0	1	0	0	0	0	0	0	0	0	0	0	0	0	0	0.955056179775281	3.35483870967742	0.851162790697674	6.72727272727273	1.36486486486486	2.41176470588235	0	0	0
t	F5	0	0	0	0	0	1	0	0	0	0	0	0	0	0	0	0	0	0	0	1.24157303370787	4.35483870967742	1.07441860465116	9.18181818181818	1.85135135135135	2.54621848739496	0	0	0
t	F9	0	0	0	0	0	1	0	0	0	0	0	0	0	0	0	0	0	0	0	1.44662921348315	6.06451612903226	1.70232558139535	9.25	2.51351351351351	2.47899159663866	0	0	0
t	F2	0	0	0	0	0	1	0	0	0	0	0	0	1	0	0	0	0	0	0	1.17415730337079	4.29032258064516	1.07441860465116	9.04545454545454	0.878378378378378	1.70588235294118	0	0	0
t	F3	0	0	0	0	0	1	0	0	0	0	0	0	0	1	0	0	0	0	0	1.43820224719101	5.41935483870968	1.07441860465116	9.52272727272727	NA	2.10084033613445	0	0	0
t	F4	0	0	0	0	0	1	0	0	0	0	0	0	0	0	1	0	0	0	0	1.64325842696629	6.29032258064516	1.35348837209302	11.2045454545455	1.93243243243243	0.327731092436975	0	0	0
t	F6	0	0	0	0	0	1	0	0	0	0	0	0	0	0	0	1	0	0	0	1.0252808988764	1.93548387096774	0.990697674418605	3.43181818181818	1.2027027027027	0.53781512605042	1	0	1
t	F7	0	0	0	0	0	1	0	0	0	0	0	0	0	0	0	0	1	0	0	4.54775280898876	5.48387096774194	0.446511627906977	6.77272727272727	2.10810810810811	2.01680672268908	0	0	0
t	F8	0	0	0	0	0	1	0	0	0	0	0	0	0	0	0	0	0	1	0	1.49157303370787	5.61290322580645	1.10232558139535	8.34090909090909	1.93243243243243	1.67226890756303	0	1	0
t	F10	0	1	0	0	1	0	0	0	0	0	0	0	0	0	0	0	0	0	0	4.15168539325843	4.45161290322581	5.44186046511628	2.38636363636364	5.09459459459459	3.42857142857143	0	0	0
t	F11	0	0	0	0	0	1	0	0	0	0	0	0	0	0	0	0	0	0	1	1.35674157303371	NA	NA	NA	3.64864864864865	1.71428571428571	0	0	0
t	G9	0	0	0	0	0	1	0	0	0	0	0	0	0	0	0	0	0	0	1	1.92415730337079	7.35483870967742	2.09302325581395	10.7272727272727	5.21621621621622	2.46218487394958	0	0	0
t	G1	0	0	0	0	0	0	1	0	0	0	0	0	0	0	0	0	0	0	0	0.0674157303370786	1.2258064516129	0.32093023255814	0.409090909090909	0.310810810810811	0.142857142857143	0	0	0
t	G2	0	0	0	0	0	0	0	1	0	0	0	0	0	0	0	0	0	0	0	6.47752808988764	15.7096774193548	12.6697674418605	7.15909090909091	38.472972972973	9.02521008403361	0	0	0
t	G3	0	0	0	0	0	0	0	0	1	0	0	0	0	0	0	0	0	0	0	1.40449438202247	72.3870967741936	2.76279069767442	1.65909090909091	0.905405405405405	2.27731092436975	0	0	0
t	G6	0	0	0	0	0	0	0	0	0	1	1	0	0	0	0	0	0	0	0	0.648876404494382	1.03225806451613	0.837209302325581	0.659090909090909	0.594594594594595	0.369747899159664	0	0	0
t	G7	0	0	0	0	0	0	0	0	0	1	0	1	0	0	0	0	0	0	0	5.26123595505618	1.48387096774194	0.432558139534884	0.840909090909091	0.675675675675676	0.411764705882353	0	0	0
t	G8	0	1	0	0	0	1	0	0	0	0	0	0	0	0	0	0	0	0	0	4.10955056179775	4.32258064516129	3.93488372093023	2.45454545454545	3.45945945945946	2.09243697478992	0	0	0
t	G10	0	1	0	0	0	1	0	0	0	0	0	0	0	0	0	0	0	0	0	3.25280898876404	4.61290322580645	6	2	5.37837837837838	3.03361344537815	0	0	0
