# Supplementary material for: Neuroblastoma signalling models unveil combination therapies targeting feedback-mediated resistance
Source: PLoS Comput Biol. 2021 Nov 4;17(11):e1009515. doi: 10.1371/journal.pcbi.1009515 (PMC8604339; doi:10.1371/journal.pcbi.1009515)
Supplement: S3 File — (ZIP) [file pcbi.1009515.s024.zip › Perturbations_data/SKNSH/cache/log_erk_cjun_Model.mra]

H ID.type
H ID.well
H TR.PDGF
H TR.BI78D3
H TR.EGF
H TR.IGF1
H TR.NGF
H TR.IL1b
H TR.BioRad_phosphatase
H TR.BioRad_EGF_HEK
H TR.BioRad_TNFa_HeLa
H TR.GDC0941
H TR.Sorafenib
H TR.AZD6244
H TR.PI3Ki
H TR.AKTi
H TR.mTORC1i
H TR.RAFi
H TR.MEKi
H TR.ALKi
H TR.ASK1i
H DV.MEK
H DV.p90RSK
H DV.p38
H DV.ERK
H DV.cJUN
H DV.AKT
H DV.S6K
H TR.PDGFi
H TR.IGF1i
H 10000 samplings
H Best residuals : 267.392249302487 267.392252199215 267.392255215199 267.39226065716 267.392262298653
H Method : geneticlhs
H Network : ~/TERMINATE_NB/Networks_TERMINATENB/e2_ERK_cJUN_connexion_split.tab
H 0 NA and  0 infinite residuals
BF 267.392249302487
BFS 0.879512991855554
RS 0.855162150823798 0.88476150881554 0.766908459032731 0.921463149865125 0.952191440632744 0.896591241963388
LOG TRUE
MCV 0.2
DCV 0.3
N AKT  1
N ALK  1
N ASK1  1
N EGF  0
N ERK  0
N IGF1  0
N IL1b  0
N JNK  1
N MEK  1
N NGF  0
N PDGF  0
N PI3K  1
N RAF  1
N S6K  0
N TAK1  0
N TRKA  0
N cJUN  0
N mTORC1  1
N p38  0
M 0 0 0 0 0 0 0 0 0 0 0 1 0 0 0 0 0 0 0
M 0 0 0 0 0 0 0 0 0 0 0 0 0 0 0 0 0 0 0
M 0 0 0 0 0 0 1 0 0 0 0 0 0 0 0 0 0 0 0
M 0 0 0 0 0 0 0 0 0 0 0 0 0 0 0 0 0 0 0
M 0 0 0 0 0 0 0 0 1 0 0 0 0 0 0 0 0 0 0
M 0 0 0 0 0 0 0 0 0 0 0 0 0 0 0 0 0 0 0
M 0 0 0 0 0 0 0 0 0 0 0 0 0 0 0 0 0 0 0
M 0 0 0 0 0 0 0 0 0 0 0 0 0 0 1 0 0 0 0
M 0 0 0 0 0 0 0 0 0 0 0 0 1 0 0 0 0 0 0
M 0 0 0 0 0 0 0 0 0 0 0 0 0 0 0 0 0 0 0
M 0 0 0 0 0 0 0 0 0 0 0 0 0 0 0 0 0 0 0
M 0 1 0 1 0 1 1 0 0 0 1 0 0 0 0 1 0 0 0
M 0 1 0 1 1 1 0 0 0 0 1 0 0 0 0 1 0 0 0
M 0 0 0 0 1 0 0 0 0 0 0 0 0 0 0 0 0 1 0
M 0 1 0 1 0 1 1 0 0 1 1 0 0 0 0 0 0 0 0
M 0 0 0 0 0 0 0 0 0 1 0 0 0 0 0 0 0 0 0
M 0 0 0 0 1 0 0 1 0 0 0 0 0 0 0 0 0 0 0
M 1 0 0 0 0 0 0 0 0 0 0 0 0 0 0 0 0 0 0
M 0 0 1 0 0 0 0 0 0 0 0 0 0 0 1 0 0 0 0
P 0.916572252045159
P 0.247443033562408
P 1.05176291876191e-06
P -0.0235735156803361
P -12.6036014249556
P 4.47435671578413
P 3.06168764337747e-05
P 0.348910057830339
P -1.8337276599509e-05
P 0.457075596071499
P 0.384796442684028
P 7.21520150533488
P -2.77438240388893e-06
P 0.275607822055548
P 1.95380638118536
P 1.56782266130285
P 26.0737714212699
P 0.0790369764014482
P 0.952116565001761
P 0.0328293291736313
P 3.04646670792947e-07
P 5.17343245745864
P -5.50186006408582e-06
P 0.0844466225062676
P 0.476128047437657
P 73382.4064611422
P -0.111685996154089
P 0.781806030333216
P -0.730426101181974
P -2.18376139139597
P -0.0133034091765908
P -29.0029349858026
P -1.32677080710242
P -30.2193870995915
P -1.34330132935468
P -2.47349346446081e-05
P -2.12946821425109
IN AKT ALK ASK1 IGF1 MEK PDGF PI3K RAF mTORC1
I 1 0 0 0 0 0 0 0 0
I 0 0 1 0 0 0 0 0 0
I 0 1 0 1 0 0 0 0 0
I 0 0 0 0 1 0 0 0 0
I 0 0 0 0 0 0 1 0 0
I 0 0 0 0 0 1 0 1 0
I 0 0 0 0 0 0 0 0 1
I 0 0 0 0 0 0 0 0 0
I 1 0 0 0 0 0 0 0 0
I 0 0 1 0 0 0 0 0 0
I 0 1 0 1 0 0 0 0 0
I 0 0 0 0 1 0 0 0 0
I 0 0 0 0 0 0 1 0 0
I 0 0 0 0 0 1 0 1 0
I 0 0 0 0 0 0 0 0 1
I 0 0 0 0 0 0 0 0 0
I 1 0 0 0 0 0 0 0 0
I 0 0 1 0 0 0 0 0 0
I 0 1 0 1 0 0 0 0 0
I 0 0 0 0 1 0 0 0 0
I 0 0 0 0 0 0 1 0 0
I 0 0 0 0 0 1 0 1 0
I 0 0 0 0 0 0 0 0 1
I 0 0 0 0 0 0 0 0 0
I 1 0 0 0 0 0 0 0 0
I 0 0 1 0 0 0 0 0 0
I 0 1 0 1 0 0 0 0 0
I 0 0 0 0 1 0 0 0 0
I 0 0 0 0 0 0 1 0 0
I 0 0 0 0 0 1 0 1 0
I 0 0 0 0 0 0 0 0 1
I 0 0 0 0 0 0 0 0 0
I 1 0 0 0 0 0 0 0 0
I 0 0 1 0 0 0 0 0 0
I 0 1 0 1 0 0 0 0 0
I 0 0 0 0 1 0 0 0 0
I 0 0 0 0 0 0 1 0 0
I 0 0 0 0 0 1 0 1 0
I 0 0 0 0 0 0 0 0 1
I 0 0 0 0 0 0 0 0 0
I 1 0 0 0 0 0 0 0 0
I 0 0 1 0 0 0 0 0 0
I 0 1 0 1 0 0 0 0 0
I 0 0 0 0 1 0 0 0 0
I 0 0 0 0 0 0 1 0 0
I 0 0 0 0 0 1 0 1 0
I 0 0 0 0 0 0 0 0 1
SN EGF IGF1 IL1b NGF PDGF
S 0 0 0 0 0
S 0 0 0 0 0
S 0 0 0 0 0
S 0 0 0 0 0
S 0 0 0 0 0
S 0 0 0 0 0
S 0 0 0 0 0
S 1 0 0 0 0
S 1 0 0 0 0
S 1 0 0 0 0
S 1 0 0 0 0
S 1 0 0 0 0
S 1 0 0 0 0
S 1 0 0 0 0
S 1 0 0 0 0
S 0 1 0 0 0
S 0 1 0 0 0
S 0 1 0 0 0
S 0 1 0 0 0
S 0 1 0 0 0
S 0 1 0 0 0
S 0 1 0 0 0
S 0 1 0 0 0
S 0 0 1 0 0
S 0 0 1 0 0
S 0 0 1 0 0
S 0 0 1 0 0
S 0 0 1 0 0
S 0 0 1 0 0
S 0 0 1 0 0
S 0 0 1 0 0
S 0 0 0 1 0
S 0 0 0 1 0
S 0 0 0 1 0
S 0 0 0 1 0
S 0 0 0 1 0
S 0 0 0 1 0
S 0 0 0 1 0
S 0 0 0 1 0
S 0 0 0 0 1
S 0 0 0 0 1
S 0 0 0 0 1
S 0 0 0 0 1
S 0 0 0 0 1
S 0 0 0 0 1
S 0 0 0 0 1
S 0 0 0 0 1
MN MEK 1
MN p38 1
MN ERK 1
MN cJUN 1
MN AKT 1
MN S6K 1
SD 0.600003401389468,0.947919155116976,0.431037969373298,0.67700320038633,NaN,0.666484999291471
SD 1.21667356392864,1.28427756499719,0.985229644281823,0.718033697379441,2.10311258424305,0.666484999291471
SD 1.17619714399364,0.947919155116976,0.665030009890231,0.718033697379441,0.906514044932347,0.431700510904703
SD 4.59526414556219,1.25369952773536,0.344830375498638,0.964216679338106,1.07572999998639,0.628616533422637
SD 1.04524402067451,0.947919155116976,0.701976121550799,0.90267093384844,0.507647865162114,0.499863749468603
SD 0.39047840407886,0.8867630805933,0.418722598819775,0.615457454896664,0.568082134824271,0.386258351862102
SD 1.12619686054452,1.10080934142617,0.628083898229662,0.90267093384844,0.942774606729641,0.159047556649101
SD 3.75834973728113,1.26741604713174,2.62675460807781,1.65458457055751,6.90241680751212,8.48692495204557
SD 3.94287949484507,1.55947990035373,2.38918188738342,1.49761314024855,NaN,2.37056596338898
SD 3.6238300671221,NaN,2.09361299409888,1.29246065528299,7.39715460664795,3.07491942854929
SD 3.72383063402035,1.40658971404454,2.04435151188478,0.923186182344995,8.64210056168838,6.79360277686874
SD 13.3810282373365,2.14046260832865,0.443353339926821,1.25143015828988,9.37939865156668,5.5287960168497
SD 1.72858122781251,1.40658971404454,1.89656706524251,1.7027656252141,0.495561011229683,1.21179090780267
SD 1.7357241254481,1.07023130416433,1.56405206029739,1.00524717633122,10.6122577526747,6.79360277686874
SD 3.32859029818443,1.34543363952087,2.05666688243831,1.55915888573821,6.11594808981024,0.212063408865468
SD 0.771091428556101,1.46774578856822,0.704502867600979,0.969686660428379,25.3011245506875,11.0218888293055
SD 0.995243737225387,NaN,0.714291492104322,0.964216679338106,NaN,1.20421721462891
SD 1.00476760073951,1.28427756499719,NaN,0.943701430841551,27.4613321344839,10.3077964094965
SD 1.3738173119116,1.16196541594984,0.92365279151421,0.841125188358774,0.954861460662072,0.499863749468603
SD 2.72144399915937,1.43716775130638,0.30788426383807,0.718033697379441,28.3678461794163,8.86879470648082
SD 1.27857867677041,1.131387378688,0.948283532621255,1.35400640077266,1.95807033705387,1.95401283883181
SD 0.371430677050623,1.37601167678271,0.480299451587389,0.635972703393219,27.8601983142541,9.82308004637543
SD 1.07619657709539,1.43716775130638,0.849760568193073,1.14885391580711,40.1767024714016,0.318095113298202
SD 1.01466491448244,4.22588743500849,1.02291829798806,7.49030111507942,1.65639878074149,2.23369164983723
SD 1.21905452980717,5.13711025998877,0.948283532621255,8.59588912005674,NaN,1.89342329344168
SD 1.36953149054283,6.97179249569905,1.84730558302842,9.68319729037417,3.90201386449166,1.8516401995451
SD 1.26429288149924,5.3205784835598,0.972914273728301,7.52909619823585,1.72842011233768,1.50716494157958
SD 3.85478375733948,5.19826633451245,0.394091857712729,6.11354405197353,1.88554921345928,1.81768636170401
SD 0.995243737225387,4.06687895582444,0.948283532621255,8.16506890162907,0.785645505608034,1.53745971427464
SD 0.869052545663316,1.83468223571028,0.874391309300118,3.09780252297987,1.07572999998639,0.48471636312107
SD 1.39286503893984,5.9627172660584,1.19459094369171,10.1140175088018,1.72842011233768,0.295374033776902
SD 1.08295070194816,1.10052613859879,0.74599719133778,0.886655881699827,0.914841173951797,1.11462737830458
SD 0.992862771346857,0.917341117855138,0.800499085978982,0.943701430841551,NaN,0.802811476419272
SD NaN,NaN,NaN,NaN,NaN,NaN
SD 1.49048463995955,1.131387378688,0.812814456532504,0.841125188358774,0.846079775270191,0.499863749468603
SD 4.10716614046362,1.31485560225903,0.332515004945115,0.779579442869107,1.03946943818909,0.674058692465238
SD 1.13333975818011,0.795028968807786,0.886706679853641,1.08730817031744,0.507647865162114,0.749795624202905
SD 0.438097721649453,0.978497192378814,0.418722598819775,0.635972703393219,0.785645505608034,0.522584828989903
SD 1.33810282373365,1.131387378688,0.874391309300118,1.43606739475888,1.1603379775134,0.204489715691701
SD 0.96981489199029,1.17514214274691,0.809136589854216,1.04997954746653,13.012076886214,6.54841990421005
SD 0.947624419654794,0.978497192378814,0.566507045462049,0.779579442869107,NaN,0.833106249114339
SD 0.940481522019205,1.43716775130638,0.628083898229662,0.574426957903553,14.7097012357689,4.33972618856833
SD 0.871433511541846,1.10080934142617,0.61576852767614,0.718033697379441,10.7452131459314,3.73383073466699
SD 3.15954172080882,1.03965326690249,0.320199634391593,0.800094691365663,10.7572999998639,3.56720948484412
SD 1.53334202577308,1.10080934142617,1.07143723815648,1.47709789175199,0.55599528089184,0.817958862766805
SD 0.45476448279916,0.703294857022272,0.369461116605684,0.615457454896664,0.701037528081015,0.492290056294836
SD 0.966672146683031,1.10080934142617,0.603453157122617,0.923186182344995,12.6428492133231,0.204489715691701
ER 1.22140275816017,1.22140275816017,1.22140275816017,1.22140275816017,1.22140275816017,1.22140275816017
ER 1.22140275816017,1.22140275816017,1.22140275816017,1.22140275816017,1.22140275816017,1.22140275816017
ER 1.22140275816017,1.22140275816017,1.22140275816017,1.22140275816017,1.22140275816017,1.22140275816017
ER 1.22140275816017,1.22140275816017,1.22140275816017,1.22140275816017,1.22140275816017,1.22140275816017
ER 1.22140275816017,1.22140275816017,1.22140275816017,1.22140275816017,1.22140275816017,1.22140275816017
ER 1.22140275816017,1.22140275816017,1.22140275816017,1.22140275816017,1.22140275816017,1.22140275816017
ER 1.22140275816017,1.22140275816017,1.22140275816017,1.22140275816017,1.22140275816017,1.22140275816017
ER 1.22140275816017,1.22140275816017,1.22140275816017,1.22140275816017,1.22140275816017,1.22140275816017
ER 1.22140275816017,1.22140275816017,1.22140275816017,1.22140275816017,1.22140275816017,1.22140275816017
ER 1.22140275816017,1.22140275816017,1.22140275816017,1.22140275816017,1.22140275816017,1.22140275816017
ER 1.22140275816017,1.22140275816017,1.22140275816017,1.22140275816017,1.22140275816017,1.22140275816017
ER 1.22140275816017,1.22140275816017,1.22140275816017,1.22140275816017,1.22140275816017,1.22140275816017
ER 1.22140275816017,1.22140275816017,1.22140275816017,1.22140275816017,1.22140275816017,1.22140275816017
ER 1.22140275816017,1.22140275816017,1.22140275816017,1.22140275816017,1.22140275816017,1.22140275816017
ER 1.22140275816017,1.22140275816017,1.22140275816017,1.22140275816017,1.22140275816017,1.22140275816017
ER 1.22140275816017,1.22140275816017,1.22140275816017,1.22140275816017,1.22140275816017,1.22140275816017
ER 1.22140275816017,1.22140275816017,1.22140275816017,1.22140275816017,1.22140275816017,1.22140275816017
ER 1.22140275816017,1.22140275816017,1.22140275816017,1.22140275816017,1.22140275816017,1.22140275816017
ER 1.22140275816017,1.22140275816017,1.22140275816017,1.22140275816017,1.22140275816017,1.22140275816017
ER 1.22140275816017,1.22140275816017,1.22140275816017,1.22140275816017,1.22140275816017,1.22140275816017
ER 1.22140275816017,1.22140275816017,1.22140275816017,1.22140275816017,1.22140275816017,1.22140275816017
ER 1.22140275816017,1.22140275816017,1.22140275816017,1.22140275816017,1.22140275816017,1.22140275816017
ER 1.22140275816017,1.22140275816017,1.22140275816017,1.22140275816017,1.22140275816017,1.22140275816017
ER 1.22140275816017,1.22140275816017,1.22140275816017,1.22140275816017,1.22140275816017,1.22140275816017
ER 1.22140275816017,1.22140275816017,1.22140275816017,1.22140275816017,1.22140275816017,1.22140275816017
ER 1.22140275816017,1.22140275816017,1.22140275816017,1.22140275816017,1.22140275816017,1.22140275816017
ER 1.22140275816017,1.22140275816017,1.22140275816017,1.22140275816017,1.22140275816017,1.22140275816017
ER 1.22140275816017,1.22140275816017,1.22140275816017,1.22140275816017,1.22140275816017,1.22140275816017
ER 1.22140275816017,1.22140275816017,1.22140275816017,1.22140275816017,1.22140275816017,1.22140275816017
ER 1.22140275816017,1.22140275816017,1.22140275816017,1.22140275816017,1.22140275816017,1.22140275816017
ER 1.22140275816017,1.22140275816017,1.22140275816017,1.22140275816017,1.22140275816017,1.22140275816017
ER 1.22140275816017,1.22140275816017,1.22140275816017,1.22140275816017,1.22140275816017,1.22140275816017
ER 1.22140275816017,1.22140275816017,1.22140275816017,1.22140275816017,1.22140275816017,1.22140275816017
ER 1.22140275816017,1.22140275816017,1.22140275816017,1.22140275816017,1.22140275816017,1.22140275816017
ER 1.22140275816017,1.22140275816017,1.22140275816017,1.22140275816017,1.22140275816017,1.22140275816017
ER 1.22140275816017,1.22140275816017,1.22140275816017,1.22140275816017,1.22140275816017,1.22140275816017
ER 1.22140275816017,1.22140275816017,1.22140275816017,1.22140275816017,1.22140275816017,1.22140275816017
ER 1.22140275816017,1.22140275816017,1.22140275816017,1.22140275816017,1.22140275816017,1.22140275816017
ER 1.22140275816017,1.22140275816017,1.22140275816017,1.22140275816017,1.22140275816017,1.22140275816017
ER 1.22140275816017,1.22140275816017,1.22140275816017,1.22140275816017,1.22140275816017,1.22140275816017
ER 1.22140275816017,1.22140275816017,1.22140275816017,1.22140275816017,1.22140275816017,1.22140275816017
ER 1.22140275816017,1.22140275816017,1.22140275816017,1.22140275816017,1.22140275816017,1.22140275816017
ER 1.22140275816017,1.22140275816017,1.22140275816017,1.22140275816017,1.22140275816017,1.22140275816017
ER 1.22140275816017,1.22140275816017,1.22140275816017,1.22140275816017,1.22140275816017,1.22140275816017
ER 1.22140275816017,1.22140275816017,1.22140275816017,1.22140275816017,1.22140275816017,1.22140275816017
ER 1.22140275816017,1.22140275816017,1.22140275816017,1.22140275816017,1.22140275816017,1.22140275816017
ER 1.22140275816017,1.22140275816017,1.22140275816017,1.22140275816017,1.22140275816017,1.22140275816017
SC 0.0403632694248234,0.666666666666667,0.260869565217391,0.314814814814815,0.281081081081081,0.109215017064846
SC 0.0403632694248234,0.666666666666667,0.260869565217391,0.314814814814815,0.281081081081081,0.109215017064846
SC 0.0403632694248234,0.666666666666667,0.260869565217391,0.314814814814815,0.281081081081081,0.109215017064846
SC 0.0403632694248234,0.666666666666667,0.260869565217391,0.314814814814815,0.281081081081081,0.109215017064846
SC 0.0403632694248234,0.666666666666667,0.260869565217391,0.314814814814815,0.281081081081081,0.109215017064846
SC 0.0403632694248234,0.666666666666667,0.260869565217391,0.314814814814815,0.281081081081081,0.109215017064846
SC 0.0403632694248234,0.666666666666667,0.260869565217391,0.314814814814815,0.281081081081081,0.109215017064846
SC 0.0403632694248234,0.666666666666667,0.260869565217391,0.314814814814815,0.281081081081081,0.109215017064846
SC 0.0403632694248234,0.666666666666667,0.260869565217391,0.314814814814815,0.281081081081081,0.109215017064846
SC 0.0403632694248234,0.666666666666667,0.260869565217391,0.314814814814815,0.281081081081081,0.109215017064846
SC 0.0403632694248234,0.666666666666667,0.260869565217391,0.314814814814815,0.281081081081081,0.109215017064846
SC 0.0403632694248234,0.666666666666667,0.260869565217391,0.314814814814815,0.281081081081081,0.109215017064846
SC 0.0403632694248234,0.666666666666667,0.260869565217391,0.314814814814815,0.281081081081081,0.109215017064846
SC 0.0403632694248234,0.666666666666667,0.260869565217391,0.314814814814815,0.281081081081081,0.109215017064846
SC 0.0403632694248234,0.666666666666667,0.260869565217391,0.314814814814815,0.281081081081081,0.109215017064846
SC 0.0403632694248234,0.666666666666667,0.260869565217391,0.314814814814815,0.281081081081081,0.109215017064846
SC 0.0403632694248234,0.666666666666667,0.260869565217391,0.314814814814815,0.281081081081081,0.109215017064846
SC 0.0403632694248234,0.666666666666667,0.260869565217391,0.314814814814815,0.281081081081081,0.109215017064846
SC 0.0403632694248234,0.666666666666667,0.260869565217391,0.314814814814815,0.281081081081081,0.109215017064846
SC 0.0403632694248234,0.666666666666667,0.260869565217391,0.314814814814815,0.281081081081081,0.109215017064846
SC 0.0403632694248234,0.666666666666667,0.260869565217391,0.314814814814815,0.281081081081081,0.109215017064846
SC 0.0403632694248234,0.666666666666667,0.260869565217391,0.314814814814815,0.281081081081081,0.109215017064846
SC 0.0403632694248234,0.666666666666667,0.260869565217391,0.314814814814815,0.281081081081081,0.109215017064846
SC 0.0403632694248234,0.666666666666667,0.260869565217391,0.314814814814815,0.281081081081081,0.109215017064846
SC 0.0403632694248234,0.666666666666667,0.260869565217391,0.314814814814815,0.281081081081081,0.109215017064846
SC 0.0403632694248234,0.666666666666667,0.260869565217391,0.314814814814815,0.281081081081081,0.109215017064846
SC 0.0403632694248234,0.666666666666667,0.260869565217391,0.314814814814815,0.281081081081081,0.109215017064846
SC 0.0403632694248234,0.666666666666667,0.260869565217391,0.314814814814815,0.281081081081081,0.109215017064846
SC 0.0403632694248234,0.666666666666667,0.260869565217391,0.314814814814815,0.281081081081081,0.109215017064846
SC 0.0403632694248234,0.666666666666667,0.260869565217391,0.314814814814815,0.281081081081081,0.109215017064846
SC 0.0403632694248234,0.666666666666667,0.260869565217391,0.314814814814815,0.281081081081081,0.109215017064846
SC 0.0403632694248234,0.666666666666667,0.260869565217391,0.314814814814815,0.281081081081081,0.109215017064846
SC 0.0403632694248234,0.666666666666667,0.260869565217391,0.314814814814815,0.281081081081081,0.109215017064846
SC 0.0403632694248234,0.666666666666667,0.260869565217391,0.314814814814815,0.281081081081081,0.109215017064846
SC 0.0403632694248234,0.666666666666667,0.260869565217391,0.314814814814815,0.281081081081081,0.109215017064846
SC 0.0403632694248234,0.666666666666667,0.260869565217391,0.314814814814815,0.281081081081081,0.109215017064846
SC 0.0403632694248234,0.666666666666667,0.260869565217391,0.314814814814815,0.281081081081081,0.109215017064846
SC 0.0403632694248234,0.666666666666667,0.260869565217391,0.314814814814815,0.281081081081081,0.109215017064846
SC 0.0403632694248234,0.666666666666667,0.260869565217391,0.314814814814815,0.281081081081081,0.109215017064846
SC 0.0403632694248234,0.666666666666667,0.260869565217391,0.314814814814815,0.281081081081081,0.109215017064846
SC 0.0403632694248234,0.666666666666667,0.260869565217391,0.314814814814815,0.281081081081081,0.109215017064846
SC 0.0403632694248234,0.666666666666667,0.260869565217391,0.314814814814815,0.281081081081081,0.109215017064846
SC 0.0403632694248234,0.666666666666667,0.260869565217391,0.314814814814815,0.281081081081081,0.109215017064846
SC 0.0403632694248234,0.666666666666667,0.260869565217391,0.314814814814815,0.281081081081081,0.109215017064846
SC 0.0403632694248234,0.666666666666667,0.260869565217391,0.314814814814815,0.281081081081081,0.109215017064846
SC 0.0403632694248234,0.666666666666667,0.260869565217391,0.314814814814815,0.281081081081081,0.109215017064846
SC 0.0403632694248234,0.666666666666667,0.260869565217391,0.314814814814815,0.281081081081081,0.109215017064846
CV 0.2 0.208563725973328 0.2 0.2 0.2 0.2
CV 0.2 0.208563725973328 0.2 0.2 0.2 0.2
CV 0.2 0.208563725973328 0.2 0.2 0.2 0.2
CV 0.2 0.208563725973328 0.2 0.2 0.2 0.2
CV 0.2 0.208563725973328 0.2 0.2 0.2 0.2
CV 0.2 0.208563725973328 0.2 0.2 0.2 0.2
CV 0.2 0.208563725973328 0.2 0.2 0.2 0.2
CV 0.2 0.208563725973328 0.2 0.2 0.2 0.2
CV 0.2 0.208563725973328 0.2 0.2 0.2 0.2
CV 0.2 0.208563725973328 0.2 0.2 0.2 0.2
CV 0.2 0.208563725973328 0.2 0.2 0.2 0.2
CV 0.2 0.208563725973328 0.2 0.2 0.2 0.2
CV 0.2 0.208563725973328 0.2 0.2 0.2 0.2
CV 0.2 0.208563725973328 0.2 0.2 0.2 0.2
CV 0.2 0.208563725973328 0.2 0.2 0.2 0.2
CV 0.2 0.208563725973328 0.2 0.2 0.2 0.2
CV 0.2 0.208563725973328 0.2 0.2 0.2 0.2
CV 0.2 0.208563725973328 0.2 0.2 0.2 0.2
CV 0.2 0.208563725973328 0.2 0.2 0.2 0.2
CV 0.2 0.208563725973328 0.2 0.2 0.2 0.2
CV 0.2 0.208563725973328 0.2 0.2 0.2 0.2
CV 0.2 0.208563725973328 0.2 0.2 0.2 0.2
CV 0.2 0.208563725973328 0.2 0.2 0.2 0.2
CV 0.2 0.208563725973328 0.2 0.2 0.2 0.2
CV 0.2 0.208563725973328 0.2 0.2 0.2 0.2
CV 0.2 0.208563725973328 0.2 0.2 0.2 0.2
CV 0.2 0.208563725973328 0.2 0.2 0.2 0.2
CV 0.2 0.208563725973328 0.2 0.2 0.2 0.2
CV 0.2 0.208563725973328 0.2 0.2 0.2 0.2
CV 0.2 0.208563725973328 0.2 0.2 0.2 0.2
CV 0.2 0.208563725973328 0.2 0.2 0.2 0.2
CV 0.2 0.208563725973328 0.2 0.2 0.2 0.2
CV 0.2 0.208563725973328 0.2 0.2 0.2 0.2
CV 0.2 0.208563725973328 0.2 0.2 0.2 0.2
CV 0.2 0.208563725973328 0.2 0.2 0.2 0.2
CV 0.2 0.208563725973328 0.2 0.2 0.2 0.2
CV 0.2 0.208563725973328 0.2 0.2 0.2 0.2
CV 0.2 0.208563725973328 0.2 0.2 0.2 0.2
CV 0.2 0.208563725973328 0.2 0.2 0.2 0.2
CV 0.2 0.208563725973328 0.2 0.2 0.2 0.2
CV 0.2 0.208563725973328 0.2 0.2 0.2 0.2
CV 0.2 0.208563725973328 0.2 0.2 0.2 0.2
CV 0.2 0.208563725973328 0.2 0.2 0.2 0.2
CV 0.2 0.208563725973328 0.2 0.2 0.2 0.2
CV 0.2 0.208563725973328 0.2 0.2 0.2 0.2
CV 0.2 0.208563725973328 0.2 0.2 0.2 0.2
CV 0.2 0.208563725973328 0.2 0.2 0.2 0.2
