# Supplementary material for: Neuroblastoma signalling models unveil combination therapies targeting feedback-mediated resistance
Source: PLoS Comput Biol. 2021 Nov 4;17(11):e1009515. doi: 10.1371/journal.pcbi.1009515 (PMC8604339; doi:10.1371/journal.pcbi.1009515)
Supplement: S3 File — (ZIP) [file pcbi.1009515.s024.zip › Perturbations_data/CHP212/report_CHP212_cache/html/pdgf_ask1_akt_Model.mra]

H default
H 1e+05 samplings
H Best residuals : 213.712070776145 213.768139290765 213.810169558493 213.810866535703 213.824866215346
H Method : geneticlhs
H Network : ~/TERMINATE_NB/Networks_TERMINATENB/e4_ASK1-AKT_P38-S6K.tab
H 0 NA and  0 infinite residuals
BF 213.712070776145
BFS 0.67150412777287
RS 0.72634781478076 0.091722004263919 0.751101229045205 0.569108622045561 0.966413227078744 0.924331869423029
LOG TRUE
UP JNKi
MCV 0.1
DCV 0.3
N AKT  1
N ALK  1
N ASK1  1
N EGF  0
N ERK  0
N IGF1  0
N IL1b  0
N JNK  1
N MEK  1
N NGF  0
N PDGF  1
N PI3K  1
N RAF  1
N S6K  0
N TAK1  0
N TRKA  0
N cJUN  0
N mTORC1  1
N p38  0
M 0 0 1 0 0 0 0 0 0 0 0 1 0 0 0 0 0 0 0
M 0 0 0 0 0 0 0 0 0 0 0 0 0 0 0 0 0 0 0
M 0 0 0 0 0 0 1 0 0 0 0 0 0 0 0 0 0 0 0
M 0 0 0 0 0 0 0 0 0 0 0 0 0 0 0 0 0 0 0
M 0 0 0 0 0 0 0 0 1 0 0 0 0 0 0 0 0 0 0
M 0 0 0 0 0 0 0 0 0 0 0 0 0 0 0 0 0 0 0
M 0 0 0 0 0 0 0 0 0 0 0 0 0 0 0 0 0 0 0
M 0 0 0 0 0 0 0 0 0 0 0 0 0 0 1 0 0 0 0
M 0 0 0 0 0 0 0 0 0 0 0 0 1 0 0 0 0 0 0
M 0 0 0 0 0 0 0 0 0 0 0 0 0 0 0 0 0 0 0
M 0 0 0 0 0 0 0 0 0 0 0 0 0 0 0 0 0 0 0
M 0 1 0 1 0 1 1 0 0 0 1 0 0 0 0 1 0 0 0
M 0 1 0 1 1 1 0 0 0 0 1 0 0 0 0 1 0 0 0
M 0 0 0 0 1 0 0 0 0 0 0 0 0 0 0 0 0 1 1
M 0 1 0 1 0 1 1 0 0 1 1 0 0 0 0 0 0 0 0
M 0 0 0 0 0 0 0 0 0 1 0 0 0 0 0 0 0 0 0
M 0 0 0 0 1 0 0 1 0 0 0 0 0 0 0 0 0 0 0
M 1 0 0 0 0 0 0 0 0 0 0 0 0 0 0 0 0 0 0
M 0 0 1 0 0 0 0 0 0 0 0 0 0 0 1 0 0 0 0
P 1.94840500581248
P 1.07355203252045
P 3.16582326966247
P 0.0120822726668175
P -4.41074377936377
P -1.05059780714277
P 0.384570105068833
P 2.84782301818682
P -0.000245006190951016
P -12.1129411319349
P 0.38590378714677
P 0.229719070871967
P 2.57322444287563
P 0.024057432472635
P 0.0382885603679129
P -2.42814613085755
P 6.07518175498963
P 0.0157986547177599
P -1.0622963382484
P 0.291058466872518
P 1.53302863172647
P 0.0340364409088008
P 0.726787201517956
P 0.108711952128037
P 0.3148608988208
P 0.569158383770203
P -7.00917574235262
P -0.924243708250405
P -1.41494900744633
P -0.170796572329017
P -1.83163781021916
P -0.81826248190859
P -3.90573562030173
P -1.42378237083604
P -7.59639098056395
P -2.72677237216498
IN AKT ALK ASK1 IGF1 MEK PDGF PI3K RAF mTORC1
I 0 0 0 0 0 0 0 0 0
I 0 0 0 0 0 0 0 0 0
I 0 0 0 0 0 0 0 0 0
I 0 0 0 0 0 0 0 0 0
I 0 0 0 0 0 0 1 0 0
I 0 0 0 0 0 0 1 0 0
I 0 0 0 0 0 0 1 0 0
I 0 0 0 0 0 0 1 0 0
I 0 0 0 0 0 0 1 0 0
I 1 0 0 0 0 0 0 0 0
I 1 0 0 0 0 0 0 0 0
I 1 0 0 0 0 0 0 0 0
I 1 0 0 0 0 0 0 0 0
I 1 0 0 0 0 0 0 0 0
I 0 0 0 0 0 0 0 0 1
I 0 0 0 0 0 0 0 0 1
I 0 0 0 0 0 0 0 0 1
I 0 0 0 0 0 0 0 0 1
I 0 0 0 0 0 0 0 0 1
I 0 0 0 0 1 0 0 0 0
I 0 0 0 0 1 0 0 0 0
I 0 0 0 0 1 0 0 0 0
I 0 0 0 0 1 0 0 0 0
I 0 0 0 0 1 0 0 0 0
I 0 0 1 0 0 0 0 0 0
I 0 0 1 0 0 0 0 0 0
I 0 0 1 0 0 0 0 0 0
I 0 0 1 0 0 0 0 0 0
I 0 0 1 0 0 0 0 0 0
I 0 0 0 0 0 1 0 1 0
I 0 0 0 0 0 1 0 1 0
I 0 0 0 0 0 1 0 1 0
I 0 0 0 0 0 1 0 1 0
I 0 0 0 0 0 1 0 1 0
I 0 1 0 1 0 0 0 0 0
I 0 1 0 1 0 0 0 0 0
I 0 1 0 1 0 0 0 0 0
I 0 1 0 1 0 0 0 0 0
I 0 1 0 1 0 0 0 0 0
SN EGF IGF1 NGF PDGF
S 0 0 0 1
S 0 0 1 0
S 1 0 0 0
S 0 1 0 0
S 0 0 0 0
S 0 0 0 1
S 0 0 1 0
S 1 0 0 0
S 0 1 0 0
S 0 0 0 0
S 0 0 0 1
S 0 0 1 0
S 1 0 0 0
S 0 1 0 0
S 0 0 0 0
S 0 0 0 1
S 0 0 1 0
S 1 0 0 0
S 0 1 0 0
S 0 0 0 0
S 0 0 0 1
S 0 0 1 0
S 1 0 0 0
S 0 1 0 0
S 0 0 0 0
S 0 0 0 1
S 0 0 1 0
S 1 0 0 0
S 0 1 0 0
S 0 0 0 0
S 0 0 0 1
S 0 0 1 0
S 1 0 0 0
S 0 1 0 0
S 0 0 0 0
S 0 0 0 1
S 0 0 1 0
S 1 0 0 0
S 0 1 0 0
MN MEK 1
MN p38 1
MN ERK 1
MN cJUN 1
MN AKT 1
MN S6K 1
SD 1.1639065312616,1.08740619446724,1.21659951907719,1.10700102827906,1.24109497975967,0.978413875042189
SD 0.878326295165451,0.87993889402771,0.792992760546122,0.918568902371148,1.04658056663582,1.01801612688145
SD 1.31271670644758,1.11249574941095,1.40903851989732,1.34565974284258,1.17686606146764,1.83670684457152
SD 1.20958758692656,1.0845231610709,1.01975714413252,1.01241082598293,5.56785027672452,8.49342837975448
SD 1.35503396977471,1.72318150180262,1.39324845629689,0.794759635886153,0.319995457372188,0.340338237390564
SD 1.24425876389131,1.09770462532896,0.87290965681135,0.951607714678635,0.374682757695986,0.309127555484537
SD 1.25732684953704,1.13047912283406,0.795036477652494,0.951607714678635,0.384623018250528,0.289162350358522
SD 1.37142241084915,1.17460634478246,0.843795722357866,1.10598405450472,0.36858994907971,0.334205514585023
SD 1.28091092972841,1.02139682154997,0.765893059617953,0.807364372813735,0.539060612787521,0.424936321111115
SD 1.32137751755402,1.11010846113307,0.853844411663863,0.847998304005088,NaN,0.485855504113105
SD 1.27961004052691,1.14793597789502,0.850859853338928,0.768337915334721,NaN,0.410829679945209
SD 1.39117917280265,1.14651508865396,0.89307658915357,0.773851430862723,NaN,0.421147082222903
SD 1.65107626093246,1.19769393720788,1.54394913470834,1.04948905185647,NaN,0.475093250056566
SD 1.0231672797824,0.984999423541613,0.732742391710577,0.603663277973241,NaN,0.381052914662455
SD 1.16291330573264,0.995534476408907,0.821510978204464,0.659785828744239,1.39482786107744,0.200187791042048
SD 1.47098190697235,1.17015706233501,0.955410517935262,0.788526130735127,1.64215298730449,0.201346816564207
SD 1.38946787836593,1.1048095838083,0.958225614774962,0.812706559975237,1.89544292782847,0.204910753715897
SD 1.40921645967414,1.13278387369305,0.846981872355579,0.814665903586895,1.70410578259544,0.197718648823686
SD 0.873758934278773,1.03029528182271,0.735188950744018,0.584494455576835,6.25192010480421,0.186964901095335
SD 4.02968995606875,1.09770462532896,0.377039545452193,0.664143926096069,1.2224745625936,0.609833918056132
SD 4.4240329531755,1.01113126632051,0.371038533008171,0.722086594183092,1.41488547293783,0.615236760421071
SD 5.78455901580887,1.22727108072575,0.423049017100752,0.96711805887995,1.77249230795503,0.798163916163614
SD 3.60133874174728,0.906399762974095,0.402010112914929,0.628312660441584,1.09634428334177,0.810730656545544
SD 4.74580847409639,1.19986958648008,0.436968808754608,0.89800196610399,9.02602289961108,6.40820454524174
SD 1.62399330994896,1.0893569404905,1.328031324451,1.05806233294394,2.66091991489534,0.642857142857143
SD 1.74084738200201,1.03156022432712,1.42720405429978,1.00106229637663,2.65730091737655,0.595939098159231
SD 1.72040420417515,1.24886386098454,1.50059844406929,1.10158211045179,2.47979042306321,0.682573041496209
SD 1.76984011908116,1.26391408290064,1.67584596449908,1.17190773944549,3.18344045055712,0.917037440266494
SD 1.65957090504296,1.21230380030676,1.49870255140564,0.875658617252766,11.4837115394773,4.79065144684548
SD 0.460425275902081,0.943410784253668,0.457708648273015,0.357132011461713,0.54486337000214,0.200832519896522
SD 0.443205506089582,0.832923901447863,0.423755866410882,0.426854397408178,0.487856591011098,0.21063492386778
SD 0.525916487020977,0.96999093648647,0.465810315257701,0.413299993104319,0.517875315502561,0.212102780817336
SD 0.419146794348881,0.580041893427398,0.456399035722535,0.438262588602402,0.584300869215169,0.21063492386778
SD 0.620070375842055,1.01852009188336,0.473773461579527,0.522497215704611,2.44772589964847,0.32953108137281
SD 1.33502747474181,1.12004905658392,0.838993810778804,0.885144117826474,0.369442181313539,0.387578613273722
SD 1.28517600868705,1.11010846113307,0.771538300256681,0.922687027843868,0.372325179856969,0.338815463589469
SD 1.14891667104784,0.944446930402594,0.648221829548552,0.718925540361635,0.340931866658931,0.358395486684607
SD 0.613105348186799,0.97234080549689,0.671801190520675,0.679959092033299,0.352898008895442,0.388644489781338
SD 1.74387886344322,1.28641270191318,0.821693111224816,1.01349832967673,0.384949939702028,0.451830254797727
ER 1.15528177738234,1.10517091807565,1.10517091807565,1.10517091807565,1.10634157985657,1.10903145067101
ER 1.15528177738234,1.10517091807565,1.10517091807565,1.10517091807565,1.10634157985657,1.10903145067101
ER 1.15528177738234,1.10517091807565,1.10517091807565,1.10517091807565,1.10634157985657,1.10903145067101
ER 1.15528177738234,1.10517091807565,1.10517091807565,1.10517091807565,1.10634157985657,1.10903145067101
ER 1.28404033984896,1.10517091807565,1.18693323606243,1.1584834261426,1.19129243717329,1.19631363617534
ER 1.28404033984896,1.10517091807565,1.18693323606243,1.1584834261426,1.19129243717329,1.19631363617534
ER 1.28404033984896,1.10517091807565,1.18693323606243,1.1584834261426,1.19129243717329,1.19631363617534
ER 1.28404033984896,1.10517091807565,1.18693323606243,1.1584834261426,1.19129243717329,1.19631363617534
ER 1.28404033984896,1.10517091807565,1.18693323606243,1.1584834261426,1.19129243717329,1.19631363617534
ER 1.28404033984896,1.10517091807565,1.18693323606243,1.1584834261426,1.19129243717329,1.19631363617534
ER 1.28404033984896,1.10517091807565,1.18693323606243,1.1584834261426,1.19129243717329,1.19631363617534
ER 1.28404033984896,1.10517091807565,1.18693323606243,1.1584834261426,1.19129243717329,1.19631363617534
ER 1.28404033984896,1.10517091807565,1.18693323606243,1.1584834261426,1.19129243717329,1.19631363617534
ER 1.28404033984896,1.10517091807565,1.18693323606243,1.1584834261426,1.19129243717329,1.19631363617534
ER 1.28404033984896,1.10517091807565,1.18693323606243,1.1584834261426,1.19129243717329,1.19631363617534
ER 1.28404033984896,1.10517091807565,1.18693323606243,1.1584834261426,1.19129243717329,1.19631363617534
ER 1.28404033984896,1.10517091807565,1.18693323606243,1.1584834261426,1.19129243717329,1.19631363617534
ER 1.28404033984896,1.10517091807565,1.18693323606243,1.1584834261426,1.19129243717329,1.19631363617534
ER 1.28404033984896,1.10517091807565,1.18693323606243,1.1584834261426,1.19129243717329,1.19631363617534
ER 1.28404033984896,1.10517091807565,1.18693323606243,1.1584834261426,1.19129243717329,1.19631363617534
ER 1.28404033984896,1.10517091807565,1.18693323606243,1.1584834261426,1.19129243717329,1.19631363617534
ER 1.28404033984896,1.10517091807565,1.18693323606243,1.1584834261426,1.19129243717329,1.19631363617534
ER 1.28404033984896,1.10517091807565,1.18693323606243,1.1584834261426,1.19129243717329,1.19631363617534
ER 1.28404033984896,1.10517091807565,1.18693323606243,1.1584834261426,1.19129243717329,1.19631363617534
ER 1.28404033984896,1.10517091807565,1.18693323606243,1.1584834261426,1.19129243717329,1.19631363617534
ER 1.28404033984896,1.10517091807565,1.18693323606243,1.1584834261426,1.19129243717329,1.19631363617534
ER 1.28404033984896,1.10517091807565,1.18693323606243,1.1584834261426,1.19129243717329,1.19631363617534
ER 1.28404033984896,1.10517091807565,1.18693323606243,1.1584834261426,1.19129243717329,1.19631363617534
ER 1.28404033984896,1.10517091807565,1.18693323606243,1.1584834261426,1.19129243717329,1.19631363617534
ER 1.28404033984896,1.10517091807565,1.18693323606243,1.1584834261426,1.19129243717329,1.19631363617534
ER 1.28404033984896,1.10517091807565,1.18693323606243,1.1584834261426,1.19129243717329,1.19631363617534
ER 1.28404033984896,1.10517091807565,1.18693323606243,1.1584834261426,1.19129243717329,1.19631363617534
ER 1.28404033984896,1.10517091807565,1.18693323606243,1.1584834261426,1.19129243717329,1.19631363617534
ER 1.28404033984896,1.10517091807565,1.18693323606243,1.1584834261426,1.19129243717329,1.19631363617534
ER 1.28404033984896,1.10517091807565,1.18693323606243,1.1584834261426,1.19129243717329,1.19631363617534
ER 1.28404033984896,1.10517091807565,1.18693323606243,1.1584834261426,1.19129243717329,1.19631363617534
ER 1.28404033984896,1.10517091807565,1.18693323606243,1.1584834261426,1.19129243717329,1.19631363617534
ER 1.28404033984896,1.10517091807565,1.18693323606243,1.1584834261426,1.19129243717329,1.19631363617534
ER 1.28404033984896,1.10517091807565,1.18693323606243,1.1584834261426,1.19129243717329,1.19631363617534
SC 0.0777777777777778,0.674418604651163,0.410714285714286,0.162162162162162,0.26647564469914,0.0912162162162162
SC 0.0777777777777778,0.674418604651163,0.410714285714286,0.162162162162162,0.26647564469914,0.0912162162162162
SC 0.0777777777777778,0.674418604651163,0.410714285714286,0.162162162162162,0.26647564469914,0.0912162162162162
SC 0.0777777777777778,0.674418604651163,0.410714285714286,0.162162162162162,0.26647564469914,0.0912162162162162
SC 0.0777777777777778,0.674418604651163,0.410714285714286,0.162162162162162,0.26647564469914,0.0912162162162162
SC 0.0777777777777778,0.674418604651163,0.410714285714286,0.162162162162162,0.26647564469914,0.0912162162162162
SC 0.0777777777777778,0.674418604651163,0.410714285714286,0.162162162162162,0.26647564469914,0.0912162162162162
SC 0.0777777777777778,0.674418604651163,0.410714285714286,0.162162162162162,0.26647564469914,0.0912162162162162
SC 0.0777777777777778,0.674418604651163,0.410714285714286,0.162162162162162,0.26647564469914,0.0912162162162162
SC 0.0777777777777778,0.674418604651163,0.410714285714286,0.162162162162162,0.26647564469914,0.0912162162162162
SC 0.0777777777777778,0.674418604651163,0.410714285714286,0.162162162162162,0.26647564469914,0.0912162162162162
SC 0.0777777777777778,0.674418604651163,0.410714285714286,0.162162162162162,0.26647564469914,0.0912162162162162
SC 0.0777777777777778,0.674418604651163,0.410714285714286,0.162162162162162,0.26647564469914,0.0912162162162162
SC 0.0777777777777778,0.674418604651163,0.410714285714286,0.162162162162162,0.26647564469914,0.0912162162162162
SC 0.0777777777777778,0.674418604651163,0.410714285714286,0.162162162162162,0.26647564469914,0.0912162162162162
SC 0.0777777777777778,0.674418604651163,0.410714285714286,0.162162162162162,0.26647564469914,0.0912162162162162
SC 0.0777777777777778,0.674418604651163,0.410714285714286,0.162162162162162,0.26647564469914,0.0912162162162162
SC 0.0777777777777778,0.674418604651163,0.410714285714286,0.162162162162162,0.26647564469914,0.0912162162162162
SC 0.0777777777777778,0.674418604651163,0.410714285714286,0.162162162162162,0.26647564469914,0.0912162162162162
SC 0.0777777777777778,0.674418604651163,0.410714285714286,0.162162162162162,0.26647564469914,0.0912162162162162
SC 0.0777777777777778,0.674418604651163,0.410714285714286,0.162162162162162,0.26647564469914,0.0912162162162162
SC 0.0777777777777778,0.674418604651163,0.410714285714286,0.162162162162162,0.26647564469914,0.0912162162162162
SC 0.0777777777777778,0.674418604651163,0.410714285714286,0.162162162162162,0.26647564469914,0.0912162162162162
SC 0.0777777777777778,0.674418604651163,0.410714285714286,0.162162162162162,0.26647564469914,0.0912162162162162
SC 0.0777777777777778,0.674418604651163,0.410714285714286,0.162162162162162,0.26647564469914,0.0912162162162162
SC 0.0777777777777778,0.674418604651163,0.410714285714286,0.162162162162162,0.26647564469914,0.0912162162162162
SC 0.0777777777777778,0.674418604651163,0.410714285714286,0.162162162162162,0.26647564469914,0.0912162162162162
SC 0.0777777777777778,0.674418604651163,0.410714285714286,0.162162162162162,0.26647564469914,0.0912162162162162
SC 0.0777777777777778,0.674418604651163,0.410714285714286,0.162162162162162,0.26647564469914,0.0912162162162162
SC 0.0777777777777778,0.674418604651163,0.410714285714286,0.162162162162162,0.26647564469914,0.0912162162162162
SC 0.0777777777777778,0.674418604651163,0.410714285714286,0.162162162162162,0.26647564469914,0.0912162162162162
SC 0.0777777777777778,0.674418604651163,0.410714285714286,0.162162162162162,0.26647564469914,0.0912162162162162
SC 0.0777777777777778,0.674418604651163,0.410714285714286,0.162162162162162,0.26647564469914,0.0912162162162162
SC 0.0777777777777778,0.674418604651163,0.410714285714286,0.162162162162162,0.26647564469914,0.0912162162162162
SC 0.0777777777777778,0.674418604651163,0.410714285714286,0.162162162162162,0.26647564469914,0.0912162162162162
SC 0.0777777777777778,0.674418604651163,0.410714285714286,0.162162162162162,0.26647564469914,0.0912162162162162
SC 0.0777777777777778,0.674418604651163,0.410714285714286,0.162162162162162,0.26647564469914,0.0912162162162162
SC 0.0777777777777778,0.674418604651163,0.410714285714286,0.162162162162162,0.26647564469914,0.0912162162162162
SC 0.0777777777777778,0.674418604651163,0.410714285714286,0.162162162162162,0.26647564469914,0.0912162162162162
CV 0.439446877589143 0.47858748425253 0.1 0.1 0.1 0.1
CV 0.439446877589143 0.47858748425253 0.1 0.1 0.1 0.1
CV 0.439446877589143 0.47858748425253 0.1 0.1 0.1 0.1
CV 0.439446877589143 0.47858748425253 0.1 0.1 0.1 0.1
CV 0.439446877589143 0.47858748425253 0.1 0.1 0.1 0.1
CV 0.439446877589143 0.47858748425253 0.1 0.1 0.1 0.1
CV 0.439446877589143 0.47858748425253 0.1 0.1 0.1 0.1
CV 0.439446877589143 0.47858748425253 0.1 0.1 0.1 0.1
CV 0.439446877589143 0.47858748425253 0.1 0.1 0.1 0.1
CV 0.439446877589143 0.47858748425253 0.1 0.1 0.1 0.1
CV 0.439446877589143 0.47858748425253 0.1 0.1 0.1 0.1
CV 0.439446877589143 0.47858748425253 0.1 0.1 0.1 0.1
CV 0.439446877589143 0.47858748425253 0.1 0.1 0.1 0.1
CV 0.439446877589143 0.47858748425253 0.1 0.1 0.1 0.1
CV 0.439446877589143 0.47858748425253 0.1 0.1 0.1 0.1
CV 0.439446877589143 0.47858748425253 0.1 0.1 0.1 0.1
CV 0.439446877589143 0.47858748425253 0.1 0.1 0.1 0.1
CV 0.439446877589143 0.47858748425253 0.1 0.1 0.1 0.1
CV 0.439446877589143 0.47858748425253 0.1 0.1 0.1 0.1
CV 0.439446877589143 0.47858748425253 0.1 0.1 0.1 0.1
CV 0.439446877589143 0.47858748425253 0.1 0.1 0.1 0.1
CV 0.439446877589143 0.47858748425253 0.1 0.1 0.1 0.1
CV 0.439446877589143 0.47858748425253 0.1 0.1 0.1 0.1
CV 0.439446877589143 0.47858748425253 0.1 0.1 0.1 0.1
CV 0.439446877589143 0.47858748425253 0.1 0.1 0.1 0.1
CV 0.439446877589143 0.47858748425253 0.1 0.1 0.1 0.1
CV 0.439446877589143 0.47858748425253 0.1 0.1 0.1 0.1
CV 0.439446877589143 0.47858748425253 0.1 0.1 0.1 0.1
CV 0.439446877589143 0.47858748425253 0.1 0.1 0.1 0.1
CV 0.439446877589143 0.47858748425253 0.1 0.1 0.1 0.1
CV 0.439446877589143 0.47858748425253 0.1 0.1 0.1 0.1
CV 0.439446877589143 0.47858748425253 0.1 0.1 0.1 0.1
CV 0.439446877589143 0.47858748425253 0.1 0.1 0.1 0.1
CV 0.439446877589143 0.47858748425253 0.1 0.1 0.1 0.1
CV 0.439446877589143 0.47858748425253 0.1 0.1 0.1 0.1
CV 0.439446877589143 0.47858748425253 0.1 0.1 0.1 0.1
CV 0.439446877589143 0.47858748425253 0.1 0.1 0.1 0.1
CV 0.439446877589143 0.47858748425253 0.1 0.1 0.1 0.1
CV 0.439446877589143 0.47858748425253 0.1 0.1 0.1 0.1
