# Supplementary material for: Neuroblastoma signalling models unveil combination therapies targeting feedback-mediated resistance
Source: PLoS Comput Biol. 2021 Nov 4;17(11):e1009515. doi: 10.1371/journal.pcbi.1009515 (PMC8604339; doi:10.1371/journal.pcbi.1009515)
Supplement: S3 File — (ZIP) [file pcbi.1009515.s024.zip › Perturbations_data/SKNAS/cache/split_log_Model.mra]

H default
H 10000 samplings
H Best residuals : 185.887163997862 185.887181082342 185.887190363851 185.887200490851 185.887234651571
H Method : geneticlhs
H Network : ~/TERMINATE_NB/Networks_TERMINATENB/independent_TAK1.tab
H 0 NA and  0 infinite residuals
BF 185.887163997862
BFS 0.503975005479065
RS 0.796223241210855 0.215905063994842 0.330211250638228 0.0665030738907502 0.757121030610421 0.857886372529295
LOG FALSE
MCV 0.3
DCV 0.3
N AKT  1
N ALK  1
N ASK1  1
N EGF  0
N ERK  0
N IGF1  0
N IL1b  0
N JNK  1
N MEK  1
N NGF  0
N PDGF  0
N PI3K  1
N RAF  1
N S6K  0
N TAK1  0
N TRKA  0
N cJUN  0
N mTORC1  1
N p38  0
M 0 0 0 0 0 0 0 0 0 0 0 1 0 0 0 0 0 0 0
M 0 0 0 0 0 0 0 0 0 0 0 0 0 0 0 0 0 0 0
M 0 0 0 0 0 0 1 0 0 0 0 0 0 0 0 0 0 0 0
M 0 0 0 0 0 0 0 0 0 0 0 0 0 0 0 0 0 0 0
M 0 0 0 0 0 0 0 0 1 0 0 0 0 0 0 0 0 0 0
M 0 0 0 0 0 0 0 0 0 0 0 0 0 0 0 0 0 0 0
M 0 0 0 0 0 0 0 0 0 0 0 0 0 0 0 0 0 0 0
M 0 0 0 0 0 0 0 0 0 0 0 0 0 0 1 0 0 0 0
M 0 0 0 0 0 0 0 0 0 0 0 0 1 0 0 0 0 0 0
M 0 0 0 0 0 0 0 0 0 0 0 0 0 0 0 0 0 0 0
M 0 0 0 0 0 0 0 0 0 0 0 0 0 0 0 0 0 0 0
M 0 1 0 1 0 1 0 0 0 0 1 0 0 0 0 1 0 0 0
M 0 1 0 1 1 1 0 0 0 0 1 0 0 0 0 1 0 0 0
M 0 0 0 0 1 0 0 0 0 0 0 0 0 0 0 0 0 1 0
M 0 1 0 1 0 1 1 0 0 1 1 0 0 0 0 0 0 0 0
M 0 0 0 0 0 0 0 0 0 1 0 0 0 0 0 0 0 0 0
M 0 0 0 0 0 0 0 1 0 0 0 0 0 0 0 0 0 0 0
M 1 0 0 0 0 0 0 0 0 0 0 0 0 0 0 0 0 0 0
M 0 0 1 0 0 0 0 0 0 0 0 0 0 0 1 0 0 0 0
P 1.32113358801653
P 4.43277429830478e-06
P 3.18586098670906e-06
P 5.39189551277724e-05
P -0.0818394772070896
P 0.00041172899132421
P 0.00345670486067217
P 0.0800624731785782
P -0.00549735334182424
P 0.912862757339875
P 0.00123273022128129
P 0.00254449576394691
P 0.0668167319371735
P 4.99392000732017
P 0.865867390576639
P 0.066220065079626
P 0.00161663364483517
P 0.000199226597828834
P 0.0007431669934575
P 0.0430115153395861
P 861.981608413589
P 328.961144136493
P 0.000338649244319172
P 0.662835812115652
P -2.39225521196102
P -662.124593604837
P -2.91559336230866
P -1.14788413644413
P -0.00266645874383455
P -0.00873886064003624
P -3.95770323291315
IN AKT ALK ASK1 MEK PI3K RAF mTORC1
I 1 0 0 0 0 0 0
I 0 1 0 0 0 0 0
I 0 0 1 0 0 0 0
I 0 0 0 1 0 0 0
I 0 0 0 0 1 0 0
I 0 0 0 0 0 1 0
I 0 0 0 0 0 0 1
I 0 0 0 0 0 0 0
I 1 0 0 0 0 0 0
I 0 1 0 0 0 0 0
I 0 0 1 0 0 0 0
I 0 0 0 1 0 0 0
I 0 0 0 0 1 0 0
I 0 0 0 0 0 1 0
I 0 0 0 0 0 0 1
I 0 0 0 0 0 0 0
I 1 0 0 0 0 0 0
I 0 1 0 0 0 0 0
I 0 0 1 0 0 0 0
I 0 0 0 1 0 0 0
I 0 0 0 0 1 0 0
I 0 0 0 0 0 1 0
I 0 0 0 0 0 0 1
I 0 0 0 0 0 0 0
I 1 0 0 0 0 0 0
I 0 1 0 0 0 0 0
I 0 0 1 0 0 0 0
I 0 0 0 1 0 0 0
I 0 0 0 0 1 0 0
I 0 0 0 0 0 1 0
I 0 0 0 0 0 0 1
I 0 0 0 0 0 0 0
I 1 0 0 0 0 0 0
I 0 1 0 0 0 0 0
I 0 0 1 0 0 0 0
I 0 0 0 1 0 0 0
I 0 0 0 0 1 0 0
I 0 0 0 0 0 1 0
I 0 0 0 0 0 0 1
SN EGF IGF1 NGF PDGF
S 0 0 0 0
S 0 0 0 0
S 0 0 0 0
S 0 0 0 0
S 0 0 0 0
S 0 0 0 0
S 0 0 0 0
S 1 0 0 0
S 1 0 0 0
S 1 0 0 0
S 1 0 0 0
S 1 0 0 0
S 1 0 0 0
S 1 0 0 0
S 1 0 0 0
S 0 1 0 0
S 0 1 0 0
S 0 1 0 0
S 0 1 0 0
S 0 1 0 0
S 0 1 0 0
S 0 1 0 0
S 0 1 0 0
S 0 0 1 0
S 0 0 1 0
S 0 0 1 0
S 0 0 1 0
S 0 0 1 0
S 0 0 1 0
S 0 0 1 0
S 0 0 1 0
S 0 0 0 1
S 0 0 0 1
S 0 0 0 1
S 0 0 0 1
S 0 0 0 1
S 0 0 0 1
S 0 0 0 1
S 0 0 0 1
MN MEK 1
MN p38 1
MN ERK 1
MN cJUN 1
MN AKT 1
MN S6K 1
SD 1.90598630764836,1.32119336143309,1.25988116765694,1.74527170979746,NaN,0.135900439531834
SD 0.874152254344731,0.989660168598525,0.813226556445363,0.988773684061018,0.0782393330316238,0.197433895012966
SD 1.39338110747743,1.23465489989463,1.40222164815293,1.25563162230492,1.67763663159254,0.592248620831206
SD 4.12583390716922,1.04300579557429,0.475587703435805,0.939959662528762,0.886426019778978,0.656531402997627
SD 1.07104734090723,1.07511195995785,0.895892534228881,1.22058063233247,0.418587451847768,0.277496771093023
SD 0.343042784170543,0.831006322444679,0.542753810384913,1.39542652614834,1.14936809482602,0.392457874027573
SD 1.98598714902832,1.14268308746048,1.30586411779902,1.0420958441042,1.71215495483015,0.0828652669730374
SD 1.54055030677156,1.19087197049526,1.53831051407905,1.73020481208988,1.6429646377403,2.06740756315141
SD 2.39564010193982,1.34786617492097,2.12399896667528,2.069576456552,NaN,0.183942570510317
SD 1.35671188714881,1.09565990516333,1.27563936967192,1.19942050393432,0.249145416347446,0.795679772524755
SD 2.35279725621569,1.2096614857745,4.23598553345389,1.62799193250575,2.25376700099639,1.48145856486348
SD 6.13650005867518,0.98136195995785,0.4678377680186,1.05948924807545,1.14409281920408,1.22542276154147
SD 1.39448818636123,1.11927028451001,1.30353913717386,1.68255830468994,0.254713782337637,0.160420108331081
SD 0.583990200137721,0.712954425711275,0.876517695685869,1.42985541005028,1.39112903791946,0.711636079656384
SD 2.84022416133239,1.42551369863014,2.03564970291914,1.6207226656819,1.98197078877697,0.0871784859680213
SD 1.45549011489265,1.22568493150685,1.42727977266856,1.58475811720592,3.61328418931321,3.28206049319677
SD 1.59042066783427,1.11996180189673,1.44820459829501,1.550373547709,NaN,0.15514772875179
SD 1.13784737367676,1.0523906743941,0.891630069749419,1.16826406840326,0.154185892068799,0.221953563812213
SD 1.82291221528699,1.39795179135933,1.90377163523637,1.18602391841604,4.48186981592755,2.2574094654532
SD 4.9452859474049,1.23011064278188,0.562128648927926,1.01204726869869,3.13239049886438,2.33725407743369
SD 1.2673158208215,1.09042413066386,1.01162490312581,1.48417464420646,0.871837841581906,0.580721673224602
SD 0.599147770675252,0.884549525816649,0.692585895117541,1.75475669687243,3.73239737859039,1.36864405931177
SD 2.60584670500112,1.33808614330875,1.92392146732111,1.52884697326932,4.18062591934434,0.101893290881967
SD 1.1604476141343,1.05205479452055,1.13490054249548,1.25207624350197,1.56180984530913,1.74969833498533
SD 1.91903821414891,1.33413461538462,1.68380263497804,1.76428429395222,NaN,0.150184723515454
SD 0.986710071539437,1.03292939936776,0.906096615861534,1.21568900377809,0.134482146174989,0.246903753541786
SD 1.83921727308758,1.83173076923077,2.95750452079566,1.8690282078232,2.14903896779773,1.19532834730023
SD 6.15329499888185,1.23337065331928,0.551924567295273,1.07814390818964,1.67932427050334,1.19553259443927
SD 1.2152083854583,1.0613804004215,1.05528287264273,1.52809703718433,0.222330280201412,0.135704202084522
SD 0.431043377564825,0.919520547945206,0.60643244639628,1.52448370877482,1.63387279901419,0.350715365592367
SD 2.46785928584555,1.26923076923077,1.72448979591837,1.47854160156805,2.40423994705887,0.0925870303066711
SD 1.15732188761378,1.04830084299262,0.943993800051666,1.2173814731699,1.26589640255851,1.21915878212637
SD 1.97494459070187,1.27663988408851,1.30599328338931,1.79257733715876,NaN,0.13792488911583
SD 0.691650853889943,0.658719704952582,0.657065357788685,1.05410334346505,0.0866161014605143,0.185936983750338
SD 1.47802780539325,1.28098656480506,1.29746835443038,1.2585035366304,2.3056327639697,0.85385916959521
SD 4.47519146929295,1.05130400421496,0.485791785068458,1.14059313126722,1.04529258257894,0.7968431802481
SD 1.43291212672068,1.18703898840885,0.909971583570137,1.32383319603443,0.267797897986299,0.166840877461729
SD 0.445650729897108,0.763237618545838,0.567036941358822,1.54912933556799,1.27433656274848,0.407505081148189
SD 2.05327042173063,1.16214436248683,1.24360630328081,1.11405562025964,1.51478684783591,0.0777060242893902
ER 0.40432075289606,0.280267435538396,0.267261155141834,0.370228038303247,NaN,0.0288288367077575
ER 0.185435696051,0.209938624885872,0.17251140381105,0.209750573117505,0.0165970688826521,0.0418820537999223
ER 0.295580768962354,0.261909855642206,0.297456130840655,0.266359690441222,0.355880471569814,0.125634904781438
ER 0.875221540142623,0.221254941260235,0.100887387044518,0.199395555424772,0.188039354881775,0.139271342136462
ER 0.227203451318196,0.228065687226287,0.190047505850293,0.258924252632176,0.0887958077163463,0.0588659545791742
ER 0.0727703636772313,0.176283061742858,0.115135469951403,0.296014667786123,0.243817792179283,0.0832528872164859
ER 0.421291494128178,0.242399687967147,0.277015611901162,0.221061911403719,0.363202913700764,0.0175783776604405
ER 0.206686512521962,0.159772240711591,0.206386012799004,0.232131334489813,0.220426836876938,0.277371830904225
ER 0.508192008409224,0.285925593725577,0.450568221770793,0.439023463983583,NaN,0.039020111687019
ER 0.287802052655796,0.23242456464456,0.270603974593064,0.254435511547844,0.0528517240202474,0.168789168841567
ER 0.499103668388166,0.256607951859403,0.898588228714008,0.345349240557543,0.478096178885705,0.314264819178558
ER 1.30174824127226,0.208178309005415,0.0992433774783393,0.224751609572516,0.242698737229811,0.259951423351895
ER 0.295815615858167,0.237433082447287,0.276522409031309,0.3569245160964,0.0540329528257853,0.0340302439318763
ER 0.123883029199161,0.151240472729221,0.185937481934845,0.303318136968847,0.29510303286551,0.150960809298612
ER 0.602502529370403,0.302397120892706,0.431826512716352,0.343807196197923,0.420439495457353,0.0184933495804692
ER 0.195274490248736,0.164442889550789,0.191489675675841,0.212617612678021,0.484772944159774,0.440334622143268
ER 0.337379171749454,0.237579775437325,0.307210587599983,0.328883894687184,NaN,0.0329118033258245
ER 0.241373878164643,0.223245774696465,0.189143300588895,0.247826233495359,0.0327077669535435,0.047083461024041
ER 0.386698076681166,0.296550357432618,0.403850949931872,0.251593666608428,0.950748161771302,0.478868862280997
ER 1.04905356849496,0.260945873136242,0.11924549386685,0.21468764597345,0.664480368921394,0.495806462252782
ER 0.268838283242363,0.231313889148558,0.214598048705233,0.314840986615056,0.184944734963283,0.123189669935734
ER 0.127098435473182,0.187641290400089,0.14691965489753,0.3722401079073,0.791761048945247,0.29033324861101
ER 0.552783562751673,0.283850935723611,0.408125374803938,0.32431741865858,0.886844681151788,0.0216148310820157
ER 0.155690384971904,0.141147962196151,0.152262885643277,0.16798365560898,0.209538778922378,0.234746665028724
ER 0.407089480374245,0.28301269006625,0.357188478411825,0.37426121645836,NaN,0.0318589909285212
ER 0.20931281479518,0.219117414833966,0.192212118445762,0.257886581515621,0.0285279712526566,0.0523761955289426
ER 0.390156901762697,0.388568774469338,0.627381450613344,0.396480755994217,0.455880008149175,0.253567434036151
ER 1.30531098610519,0.261637425803564,0.117080881271381,0.228708860572759,0.356238473845219,0.253610761397267
ER 0.257784626973695,0.22515278356696,0.223859302594708,0.324158333191234,0.0471633746380571,0.0287872084588426
ER 0.0914381085784923,0.195059764467727,0.128643748553507,0.323391830484928,0.346596760733753,0.0743979639830045
ER 0.523512010810674,0.269244505144108,0.365819528634265,0.313646037820556,0.510016311049474,0.0196406750939314
ER 0.155271024753167,0.14064431674811,0.126650058435232,0.163328863713404,0.169837824515596,0.163567314732026
ER 0.418949013765894,0.270816215751659,0.277043012060599,0.380263077271886,NaN,0.0292582873164618
ER 0.146721302699713,0.139735551081952,0.139384611052543,0.223609086670664,0.0183740498108015,0.039443190624971
ER 0.31353704519275,0.271738285974755,0.275234601537802,0.266968915469583,0.489098568698658,0.181130882699726
ER 0.949331470513571,0.223015257140691,0.103051999639987,0.241956341308155,0.221740042039671,0.169035964888706
ER 0.303966564494589,0.251808995471016,0.193034123228851,0.280827429022741,0.0568085128960847,0.0353922947496906
ER 0.0945367959452939,0.16190714871913,0.12028669992543,0.328619957434541,0.270327607510023,0.0864448818743577
ER 0.435564431644647,0.246528047829646,0.263808735052858,0.236326885111372,0.321334815647089,0.0164839370142223
SC 0.0142314990512334,0.230769230769231,0.240506329113924,0.0520694259012016,0.0223380491437081,0.0203045685279188
SC 0.0142314990512334,0.230769230769231,0.240506329113924,0.0520694259012016,0.0223380491437081,0.0203045685279188
SC 0.0142314990512334,0.230769230769231,0.240506329113924,0.0520694259012016,0.0223380491437081,0.0203045685279188
SC 0.0142314990512334,0.230769230769231,0.240506329113924,0.0520694259012016,0.0223380491437081,0.0203045685279188
SC 0.0142314990512334,0.230769230769231,0.240506329113924,0.0520694259012016,0.0223380491437081,0.0203045685279188
SC 0.0142314990512334,0.230769230769231,0.240506329113924,0.0520694259012016,0.0223380491437081,0.0203045685279188
SC 0.0142314990512334,0.230769230769231,0.240506329113924,0.0520694259012016,0.0223380491437081,0.0203045685279188
SC 0.0142314990512334,0.230769230769231,0.240506329113924,0.0520694259012016,0.0223380491437081,0.0203045685279188
SC 0.0142314990512334,0.230769230769231,0.240506329113924,0.0520694259012016,0.0223380491437081,0.0203045685279188
SC 0.0142314990512334,0.230769230769231,0.240506329113924,0.0520694259012016,0.0223380491437081,0.0203045685279188
SC 0.0142314990512334,0.230769230769231,0.240506329113924,0.0520694259012016,0.0223380491437081,0.0203045685279188
SC 0.0142314990512334,0.230769230769231,0.240506329113924,0.0520694259012016,0.0223380491437081,0.0203045685279188
SC 0.0142314990512334,0.230769230769231,0.240506329113924,0.0520694259012016,0.0223380491437081,0.0203045685279188
SC 0.0142314990512334,0.230769230769231,0.240506329113924,0.0520694259012016,0.0223380491437081,0.0203045685279188
SC 0.0142314990512334,0.230769230769231,0.240506329113924,0.0520694259012016,0.0223380491437081,0.0203045685279188
SC 0.0142314990512334,0.230769230769231,0.240506329113924,0.0520694259012016,0.0223380491437081,0.0203045685279188
SC 0.0142314990512334,0.230769230769231,0.240506329113924,0.0520694259012016,0.0223380491437081,0.0203045685279188
SC 0.0142314990512334,0.230769230769231,0.240506329113924,0.0520694259012016,0.0223380491437081,0.0203045685279188
SC 0.0142314990512334,0.230769230769231,0.240506329113924,0.0520694259012016,0.0223380491437081,0.0203045685279188
SC 0.0142314990512334,0.230769230769231,0.240506329113924,0.0520694259012016,0.0223380491437081,0.0203045685279188
SC 0.0142314990512334,0.230769230769231,0.240506329113924,0.0520694259012016,0.0223380491437081,0.0203045685279188
SC 0.0142314990512334,0.230769230769231,0.240506329113924,0.0520694259012016,0.0223380491437081,0.0203045685279188
SC 0.0142314990512334,0.230769230769231,0.240506329113924,0.0520694259012016,0.0223380491437081,0.0203045685279188
SC 0.0142314990512334,0.230769230769231,0.240506329113924,0.0520694259012016,0.0223380491437081,0.0203045685279188
SC 0.0142314990512334,0.230769230769231,0.240506329113924,0.0520694259012016,0.0223380491437081,0.0203045685279188
SC 0.0142314990512334,0.230769230769231,0.240506329113924,0.0520694259012016,0.0223380491437081,0.0203045685279188
SC 0.0142314990512334,0.230769230769231,0.240506329113924,0.0520694259012016,0.0223380491437081,0.0203045685279188
SC 0.0142314990512334,0.230769230769231,0.240506329113924,0.0520694259012016,0.0223380491437081,0.0203045685279188
SC 0.0142314990512334,0.230769230769231,0.240506329113924,0.0520694259012016,0.0223380491437081,0.0203045685279188
SC 0.0142314990512334,0.230769230769231,0.240506329113924,0.0520694259012016,0.0223380491437081,0.0203045685279188
SC 0.0142314990512334,0.230769230769231,0.240506329113924,0.0520694259012016,0.0223380491437081,0.0203045685279188
SC 0.0142314990512334,0.230769230769231,0.240506329113924,0.0520694259012016,0.0223380491437081,0.0203045685279188
SC 0.0142314990512334,0.230769230769231,0.240506329113924,0.0520694259012016,0.0223380491437081,0.0203045685279188
SC 0.0142314990512334,0.230769230769231,0.240506329113924,0.0520694259012016,0.0223380491437081,0.0203045685279188
SC 0.0142314990512334,0.230769230769231,0.240506329113924,0.0520694259012016,0.0223380491437081,0.0203045685279188
SC 0.0142314990512334,0.230769230769231,0.240506329113924,0.0520694259012016,0.0223380491437081,0.0203045685279188
SC 0.0142314990512334,0.230769230769231,0.240506329113924,0.0520694259012016,0.0223380491437081,0.0203045685279188
SC 0.0142314990512334,0.230769230769231,0.240506329113924,0.0520694259012016,0.0223380491437081,0.0203045685279188
SC 0.0142314990512334,0.230769230769231,0.240506329113924,0.0520694259012016,0.0223380491437081,0.0203045685279188
CV 0.3 0.3 0.3 0.3 0.3 0.3
CV 0.3 0.3 0.3 0.3 0.3 0.3
CV 0.3 0.3 0.3 0.3 0.3 0.3
CV 0.3 0.3 0.3 0.3 0.3 0.3
CV 0.3 0.3 0.3 0.3 0.3 0.3
CV 0.3 0.3 0.3 0.3 0.3 0.3
CV 0.3 0.3 0.3 0.3 0.3 0.3
CV 0.3 0.3 0.3 0.3 0.3 0.3
CV 0.3 0.3 0.3 0.3 0.3 0.3
CV 0.3 0.3 0.3 0.3 0.3 0.3
CV 0.3 0.3 0.3 0.3 0.3 0.3
CV 0.3 0.3 0.3 0.3 0.3 0.3
CV 0.3 0.3 0.3 0.3 0.3 0.3
CV 0.3 0.3 0.3 0.3 0.3 0.3
CV 0.3 0.3 0.3 0.3 0.3 0.3
CV 0.3 0.3 0.3 0.3 0.3 0.3
CV 0.3 0.3 0.3 0.3 0.3 0.3
CV 0.3 0.3 0.3 0.3 0.3 0.3
CV 0.3 0.3 0.3 0.3 0.3 0.3
CV 0.3 0.3 0.3 0.3 0.3 0.3
CV 0.3 0.3 0.3 0.3 0.3 0.3
CV 0.3 0.3 0.3 0.3 0.3 0.3
CV 0.3 0.3 0.3 0.3 0.3 0.3
CV 0.3 0.3 0.3 0.3 0.3 0.3
CV 0.3 0.3 0.3 0.3 0.3 0.3
CV 0.3 0.3 0.3 0.3 0.3 0.3
CV 0.3 0.3 0.3 0.3 0.3 0.3
CV 0.3 0.3 0.3 0.3 0.3 0.3
CV 0.3 0.3 0.3 0.3 0.3 0.3
CV 0.3 0.3 0.3 0.3 0.3 0.3
CV 0.3 0.3 0.3 0.3 0.3 0.3
CV 0.3 0.3 0.3 0.3 0.3 0.3
CV 0.3 0.3 0.3 0.3 0.3 0.3
CV 0.3 0.3 0.3 0.3 0.3 0.3
CV 0.3 0.3 0.3 0.3 0.3 0.3
CV 0.3 0.3 0.3 0.3 0.3 0.3
CV 0.3 0.3 0.3 0.3 0.3 0.3
CV 0.3 0.3 0.3 0.3 0.3 0.3
CV 0.3 0.3 0.3 0.3 0.3 0.3
