# Supplementary material for: Neuroblastoma signalling models unveil combination therapies targeting feedback-mediated resistance
Source: PLoS Comput Biol. 2021 Nov 4;17(11):e1009515. doi: 10.1371/journal.pcbi.1009515 (PMC8604339; doi:10.1371/journal.pcbi.1009515)
Supplement: S3 File — (ZIP) [file pcbi.1009515.s024.zip › Perturbations_data/SKNAS/cache/log_erk_cjun_Model.mra]

H ID.type
H 
H ID.well
H TR.BI78D3
H TR.PDGF
H TR.EGF
H TR.IGF1
H TR.NGF
H TR.TGFb
H TR.BioRad_phosphatase
H TR.BioRad_TNFa
H TR.BioRad_EGF
H TR.TGFb_high
H TR.GS4997
H TR.PI3Ki
H TR.AKTi
H TR.mTORC1i
H TR.RAFi
H TR.MEKi
H TR.ALKi
H TR.ASK1i
H TR.GDC0941
H TR.MK2206
H TR.AZD6244
H DV.MEK
H DV.p90RSK
H DV.p38
H DV.ERK
H DV.cJUN
H DV.AKT
H DV.S6K
H TR.PDGFi
H TR.IGF1i
H 10000 samplings
H Best residuals : 258.572080013603 258.580861334184 258.644892259219 258.647660266778 258.677942444445
H Method : geneticlhs
H Network : ~/TERMINATE_NB/Networks_TERMINATENB/e2_ERK_cJUN_connexion_split.tab
H 0 NA and  0 infinite residuals
BF 258.572080013603
BFS 0.611265326194335
RS 0.829386698897294 0.183191372683536 0.75765301450236 0.105363316196579 0.911139337977751 0.88085821690849
LOG TRUE
MCV 0.1
DCV 0.3
N AKT  1
N ALK  1
N ASK1  1
N EGF  0
N ERK  0
N IGF1  0
N IL1b  0
N JNK  1
N MEK  1
N NGF  0
N PDGF  0
N PI3K  1
N RAF  1
N S6K  0
N TAK1  0
N TRKA  0
N cJUN  0
N mTORC1  1
N p38  0
M 0 0 0 0 0 0 0 0 0 0 0 1 0 0 0 0 0 0 0
M 0 0 0 0 0 0 0 0 0 0 0 0 0 0 0 0 0 0 0
M 0 0 0 0 0 0 1 0 0 0 0 0 0 0 0 0 0 0 0
M 0 0 0 0 0 0 0 0 0 0 0 0 0 0 0 0 0 0 0
M 0 0 0 0 0 0 0 0 1 0 0 0 0 0 0 0 0 0 0
M 0 0 0 0 0 0 0 0 0 0 0 0 0 0 0 0 0 0 0
M 0 0 0 0 0 0 0 0 0 0 0 0 0 0 0 0 0 0 0
M 0 0 0 0 0 0 0 0 0 0 0 0 0 0 1 0 0 0 0
M 0 0 0 0 0 0 0 0 0 0 0 0 1 0 0 0 0 0 0
M 0 0 0 0 0 0 0 0 0 0 0 0 0 0 0 0 0 0 0
M 0 0 0 0 0 0 0 0 0 0 0 0 0 0 0 0 0 0 0
M 0 1 0 1 0 1 1 0 0 0 1 0 0 0 0 1 0 0 0
M 0 1 0 1 1 1 0 0 0 0 1 0 0 0 0 1 0 0 0
M 0 0 0 0 1 0 0 0 0 0 0 0 0 0 0 0 0 1 0
M 0 1 0 1 0 1 1 0 0 1 1 0 0 0 0 0 0 0 0
M 0 0 0 0 0 0 0 0 0 1 0 0 0 0 0 0 0 0 0
M 0 0 0 0 1 0 0 1 0 0 0 0 0 0 0 0 0 0 0
M 1 0 0 0 0 0 0 0 0 0 0 0 0 0 0 0 0 0 0
M 0 0 1 0 0 0 0 0 0 0 0 0 0 0 1 0 0 0 0
P 0.851833841846087 0.0718338418460864 NA
PL 0.0718338418460864 3.34558576235142 1.69649514169969 0.522200461131786 -0.326350638856686 0.0479596204396537 0.268192125601544 0.103601437872506 -0.308089849491393 0.672301683359754 0.0816760562915176 0.123047426708744 0.174118172720542 0.0926093607248733 3.81356877861859 0.804645645975115 0.0974774018312303 0.144472909627795 0.0148435754446286 0.0670332641677615 0.0648708515564758 10.0159028406194 4.80527959139888 0.036829034994261 10.8069862620834 -2.7046667466858 -0.0664440978572168 -0.664304427580803 -1.25112520209568 -1.23213717103994 -4.18902045989782e-10 -0.186438231823082 -0.398789408916578 -0.268263003543645
PU NA
P 3.36799335263561 0.00336799335264379 NA
PL 0.817958219042184 0.00336799335264379 0.00404641303512702 0.000837420763144937 -0.318507166191471 0.0343577623949864 0.502206089716679 0.114304866148307 -0.586770019066344 0.709241888407836 0.0793233840286209 0.0887512230379029 0.329686023986349 0.102290197787281 3.43680002861995 0.813022790879012 0.107786105044557 0.27172187387606 0.0102939524435259 0.119601886199093 0.0711484747110261 13.7805752957692 2.57987769557632 0.0255312530075624 1.00379222583388 -2.56674643937103 -46.9459877303153 -0.660488053960408 -1.28633653102363 -1.21385679005887 -1.50342922696148e-10 -0.135425656777604 -0.655107217264434 -2.65219024206469
PU NA
P 1.63806166603541 -0.0019383339645914 NA
PL 0.886715447014701 0.0881166564208597 -0.0019383339645914 0.0143575008204364 -0.326070439878398 0.0498383323833936 0.194479231133424 0.104109045612088 -0.254545808253241 0.791066081315045 0.0793351633260683 0.128813790049838 0.129439290766042 0.0925782782666078 3.81606309639431 0.804461938662025 0.0978293629789645 0.0985561845318228 0.0155149828079556 0.0398035137839023 0.0650438125202197 9.40295781797245 6.43242455499426 0.0377053928006689 0.959854672057538 -2.48596621141417 -2.65778712698636 -0.664165276145594 -1.38959081458249 -1.20054096884624 -1.2782370759812e-11 -0.194480400714424 -0.321485808539876 -2.77205945593503
PU NA
P 0.557948120653475 -0.0820518793465254 NA
PL 0.850456342347086 2.96025615239112 1.46503692784759 -0.0820518793465254 -0.333291230648455 0.0483623681752688 0.275689861643599 0.0929564461104099 -0.320582630464962 0.701476032836542 0.0823359062081902 0.12466116279407 0.182657812640112 0.085394140759433 4.07243228549455 0.805594534337917 0.0869825721559174 0.148238995889452 0.0140896378155309 0.0674516780740087 0.0567251401186234 9.84065813795836 4.65935312922004 0.0360183832606515 0.963148835079686 -2.57470398120255 -0.0744654168636926 -0.66769708326877 -1.34765100256118 -1.22600475274836 -1.86383923959968e-13 -0.187686796711541 -0.411009590104263 -2.75989344429642
PU NA
P -0.323023496777089 NA -0.0230234967770889
PL NA
PU 0.852170364737321 3.37726517482491 1.61206964166077 0.577453730903172 -0.0230234967770889 0.0476988594006235 0.272193362454881 0.109847608738306 -0.317602173818419 0.703892222507194 0.0797552089477335 0.122694909275442 0.180249558582607 0.098327547512742 3.62725535409344 0.805481023704189 0.103508188627152 0.146096279001763 0.0139928387771218 0.0663855365152302 0.0690451202562787 9.98546412321575 4.71526541447382 0.0355527804071196 0.963068371282239 -2.56814460815746 -0.0645188624838119 -2.46145284417337 -1.29451637594952 -1.22591256044694 -7.43330342078865e-16 -0.185009134943462 -0.407641419364148 -2.75977540831195
P 0.0478372454624508 0.0278372454624508 0.287837245462451
PL 0.866117736875215 3.36499551242121 1.63704360403755 0.578388683902881 -0.323501676778515 0.0278372454624508 0.291889192725333 0.106846542155033 -0.329264389357241 0.745664753617848 0.0762909295684091 0.11918918407367 0.180752086037703 0.0957641472704782 3.67831349337499 0.825304055288581 0.100917295009969 0.146622823398828 0.0129239093823117 0.0658693968676074 0.06678799344195 10.1371477256355 4.70745696474424 0.0336019004099724 0.968458067429758 -2.52847585250632 -0.061938539018679 -0.662912795604524 -1.34182118077329 -1.18497195152492 -1.51471186046354e-10 -0.178352986236806 -0.410835341470235 -2.75590658205407
PU 0.857890576592645 3.79259241115251 0.367130342531544 0.116616515069313 -0.326300166587507 0.287837245462451 0.283594263237667 0.103859911594066 -0.33616472708099 0.703515019989702 0.0810330762589318 0.640066732826263 0.196889963696607 0.0923417107774118 3.81770508919065 0.800559980825104 0.0975715724699354 0.152793901565304 0.0705482400022292 0.0696576814395751 0.0649080343822537 1.9148450020022 4.42322865164465 0.202060593499489 0.950818270952014 -2.58345085439955 -0.303450403290196 -0.664277479973662 -1.24325446082472 -1.23617283210045 -5.48883488262427e-11 -0.868236786842977 -0.429436408731391 -2.79423978553507
P 0.273186217715276 0.0431862177152759 NA
PL 0.874667366649854 3.72203750419126 0.360948679310971 0.639572512436238 -0.326489762548001 0.0483332271881718 0.0431862177152759 0.105269731004314 -0.0685590596396124 0.706500730166967 0.0900950410081817 0.113912760927856 0.0413861081367183 0.0915762384692201 3.85173698198522 0.782601518930249 0.0967306523142245 0.0327943898997989 0.0131466579306388 0.015269919206031 0.0646360615316932 10.7531875181817 19.2397153337623 0.0331647563231338 0.942915544343894 -2.53080025143077 -0.0544296135631987 -0.664371167741126 -1.33372413171576 -1.30312263480071 -5.66499496013802e-11 -0.171836036095336 -0.108608154605006 -2.79491106935298
PU NA
P 0.107801965659563 0.037801965659563 0.187801965659563
PL 0.850849349191517 3.4165043497248 1.62194763435606 0.215803478228512 -0.372131905746265 0.0472480348576213 0.271568384724228 0.037801965659563 -0.309763568720871 0.698851088816839 0.110702890308375 0.122193003548114 0.176967202975672 0.0444120987703574 7.90169703849328 0.804911820916636 0.0466822302928316 0.143486029302206 0.013870553068468 0.0649007000587972 0.0327254987409265 10.0291957538875 4.78141850337516 0.0353396916358477 0.964259009353396 -2.56886358875805 -0.0634192326188395 -0.687843942443484 -1.32208055672559 -1.23081083260946 -1.15450422171125e-09 -0.184193880229322 -0.398455102801396 -2.7564300736134
PU 0.852136726268599 3.30870214453715 1.59165992317941 0.931519988263218 -0.268070038951057 0.047883179700145 0.272484763266286 0.187801965659563 -0.320146059280879 0.706916673500082 0.0668058677429133 0.123031986749253 0.181672712085938 0.147393057774832 2.30904714331757 0.806783769454849 0.155790397258447 0.147355562620628 0.0140452121332502 0.0673019513321714 0.0984025405670288 9.95588837903585 4.70758692871715 0.0356533312819356 0.96266580519662 -2.57046394998464 -0.0660886147370711 -0.637563983145384 -1.28549848173149 -1.22054049590577 -4.16948622979983e-11 -0.18560144799529 -0.410277737484998 -2.76185270473463
P -0.317625035562312 NA -0.0476250355623118
PL NA
PU 0.782098056333428 3.72712569231043 0.367064656326729 0.62920746079358 -0.326518040716486 0.0457485063740376 0.0495922434431393 0.103071751635013 -0.0476250355623118 0.609112434923978 0.0887382202970865 0.116237750256168 0.0337274009229795 0.0922637307397839 3.81396746688801 0.816643839007433 0.0974587795300398 0.0272889593520415 0.0128432392561699 0.0135249076027071 0.0650906628822936 10.5471486311004 23.5848304860929 0.0336789035397074 1.04627135486487 -2.56445970049151 -0.055390647596978 -0.664387208455165 -1.27396843895548 -1.30677857923734 -6.21082972712013e-11 -0.17522050143441 -0.0871111317301445 -2.53686002745974
P 0.700378583986483 0.430378583986483 1.04037858398648
PL 0.852144401160325 3.34625464421513 1.68302115692055 0.555655724867958 -0.323411479644363 0.0498827938039413 0.266671945011739 0.106587770758807 -0.27065890506024 0.430378583986483 0.0880261661672054 0.123621497175497 0.1801668571622 0.0955272458008476 3.67192054156854 0.851078140613707 0.100835398967017 0.149685352282787 0.0122375644968245 0.0695694614952297 0.0673360001948059 9.95737682130543 4.71385352208779 0.0353336146709786 0.946609189696907 -2.55273264310567 -0.0657353869563945 -0.662868791129748 -1.29068860794857 -1.28034948678516 -1.62863882628653e-11 -0.183742424952612 -0.381518808860905 -2.75439485024361
PU 0.856750509810728 3.44729473393896 1.46199109895796 0.570157350139153 -0.325171457110582 0.0460693909630995 0.281290686070179 0.105616266815484 -0.409187410826398 1.04037858398648 0.0764396713493242 0.122131690229865 0.182694628440473 0.0937693783086458 3.77611890759931 0.704632087792555 0.0987433307079342 0.145008256314003 0.0153705048932682 0.0656379344257722 0.0651845407307451 9.99561376720927 4.65838089816419 0.035906857861072 0.97326818740226 -2.57107576161948 -0.0629791437821384 -0.663727009867584 -1.30343166211704 -1.17282392440795 -2.14314710306583e-09 -0.185936762876667 -0.436198511556708 -2.76756308587168
P 0.0799163644866081 -0.0800836355133919 0.229916364486608
PL 0.853078387621912 3.3715288863036 1.63351097626955 0.550048381647185 -0.32534658238394 0.0470932489737425 0.28228485246235 0.111202980297799 -0.358778576591476 0.760966675961337 -0.0800836355133919 0.122535263590336 0.186859035652696 0.0939012393455407 3.87016952318719 0.809082729768687 0.0972706249300786 0.150676686685497 0.0141647006336966 0.0662456504246443 0.0602470460079884 9.98290027787535 4.75941020152569 0.0353833113861473 0.962438000099379 -2.57627791422509 -0.0645193532654186 -0.663811861978354 -1.34248579016798 -1.14745376399145 -6.86004004808438e-09 -0.185272353953894 -0.430377509459273 -2.76928451666095
PU 0.852823254438945 3.37196122681607 1.63100203413488 0.554660702859852 -0.324388517408536 0.0479646073205118 0.269828120130248 0.0997875596856311 -0.319957201008352 0.715064874270095 0.229916364486608 0.123029060205906 0.177396085988026 0.093958734968843 3.65972358833697 0.752652468588453 0.100638819083938 0.143897160208555 0.0137911038559956 0.0664963049839639 0.0707623199289985 9.96515123171646 4.69864740577736 0.0356328089726334 0.960715305846233 -2.56691621203001 -0.0647382017260703 -0.663345850525205 -1.28226860481428 -1.26552042524828 -6.0308277714465e-09 -0.18518939896614 -0.391667026290931 -2.76131504453291
P 0.122996662643721 0.012996662643721 0.692996662643722
PL 1.10777618324872 1.67517395020606 3.09647926392839 1.56031492582169 -0.327386191046265 0.00802268681789231 0.209925445579636 0.103275371406971 -0.25211975917462 0.757325819304219 0.0741245335003216 0.012996662643721 0.168747579217104 0.0908899646690015 3.8420812111309 0.832089608598737 0.0968246839421311 0.113075768213296 0.00223912770528586 0.0523939278846186 0.0642844289750183 52.1639642941473 6.24052293428813 0.00579301581245359 0.84401085199239 -2.28116344957817 -0.023191724689306 -0.664813371396023 -0.895945325118252 -1.15603996209119 -4.09398617261884e-11 -0.033225020483493 -0.326803918904007 -3.16504459403235
PU 0.835276845437133 3.79584145133178 0.351153007922875 0.109543911198604 -0.326324220636204 0.279637122395777 0.28799563377501 0.103791078428466 -0.338449402028769 0.709603869296613 0.0798435457700209 0.692996662643722 0.195480775335788 0.092366414275793 3.81622182494166 0.804228895120235 0.0975714356874416 0.152693079268967 0.074223455896418 0.0694365679192669 0.0649036354784278 1.80758659258732 4.42123278605255 0.214168634919566 0.974292402238133 -2.59374637592909 -0.319586114282366 -0.66428704927909 -1.30958145828579 -1.22922200281758 -3.83794931380827e-12 -0.913552981019559 -0.430120722948863 -2.73009092859527
P 0.181019370405686 0.051019370405686 NA
PL 0.824908148638691 3.66128721153756 0.861018481245728 0.597532060807855 -0.325796300899358 0.0466146762576075 0.137084602619846 0.10341949760666 -0.161148437102009 0.721982669857171 0.0856132636905629 0.124336650504532 0.051019370405686 0.0949573546673362 3.81802563302373 0.801562948922879 0.0974927695126046 0.0725501919403718 0.0137933244857522 0.0329310149174763 0.0650060608450096 10.1314217543752 9.11128460935999 0.0348434072128318 1.01003153835262 -2.51267791324992 -0.0582103424877742 -0.664032125055748 -1.33182217261888 -1.25588592534104 -4.06082297678407e-09 -0.181441323257408 -0.22559172566527 -2.61693376661127
PU NA
P 0.096289355979399 0.026289355979399 0.176289355979399
PL 0.852982660015479 3.41263287328903 1.62500939120532 0.251970324236731 -0.371078969045382 0.0475462437390966 0.271305490109709 0.0536825859752123 -0.315908379677417 0.700944051587429 0.0939023637610265 0.122357582602267 0.186202964152365 0.026289355979399 7.43903023232155 0.806570187953121 0.0498291363925096 0.145761361726796 0.0138823959587215 0.0657805304974052 0.0346234610191738 10.0001955068079 4.71993296211082 0.0353902366199152 0.961245464072668 -2.57129996153991 -0.063558578149695 -0.687279130749128 -1.39494827385081 -1.2245299026113 -9.13287476904134e-15 -0.184757536576844 -0.405296564973134 -2.76576017566324
PU 0.852106601250517 3.31736933923237 1.59869386466606 0.885079410996833 -0.266675630331202 0.0478219436764349 0.274103835019132 0.162286976147152 -0.318551416660257 0.704196552740232 0.0811527022372662 0.12312826108078 0.179116651982916 0.176289355979399 2.29012227258192 0.805129212053735 0.156349543802493 0.147260980376336 0.0140192180146574 0.0674893146133402 0.0991902508465732 9.95500390777279 4.70071346883865 0.0356587687632223 0.963056550062108 -2.56875251329816 -0.0659348297156052 -0.63700451743235 -1.27266622695157 -1.22587595606395 -4.34406021748247e-11 -0.185570794659269 -0.408679453255788 -2.76010515477665
P 3.65840363627027 2.06699805449273 NA
PL 0.851662799465732 3.31293576492998 1.59928739357771 0.901857096091053 -0.264325511043642 0.0478192184672864 0.27462959633869 0.174180610781449 -0.317585720356277 0.70065671069699 0.0894331121678763 0.123091374804639 0.181865123438964 0.160466445161712 2.06699805449273 0.805740942069149 0.169517732768606 0.147654209761833 0.0139634302024312 0.0679506424820973 0.106287859205314 9.95181743485247 4.69483848136054 0.0356366445008381 0.962798759921842 -2.57093034050117 -0.0660305421879376 -0.636067660597345 -1.29344879909452 -1.22574838625091 -3.14418581054926e-09 -0.185645504291922 -0.407547240317256 -2.76117586489113
PU NA
P 0.806783863381893 0.576783863381893 1.10678386338189
PL 0.855838153707339 3.36806552960862 1.63660859995496 0.561763859415277 -0.32281501181313 0.0489707144943668 0.264792762167622 0.107660457638464 -0.344318572622495 0.807883213704292 0.111957197867779 0.123520720769461 0.176702756764639 0.0964172407685297 3.66209575678155 0.576783863381893 0.101596084920402 0.145865126988551 0.0136203464597736 0.0740876057083633 0.0674749790616419 9.96395331472492 4.70381403718433 0.0359333926987434 0.959183994313553 -2.55760061843256 -0.0648496548848113 -0.66257799544182 -1.28594945325403 -1.38635457018754 -9.45163465373211e-10 -0.185113329115359 -0.410706539950252 -2.75947856146837
PU 0.849938228984474 3.36905028664794 1.63495691178662 0.560656348293583 -0.322886364716896 0.0469114362828486 0.27521902967108 0.107929324717479 -0.311444005261856 0.63985711819062 0.0622259197218003 0.122572013430969 0.18073482498527 0.096173153340444 3.66142759224122 1.10678386338189 0.101409647478049 0.143797515046142 0.0144914668837939 0.0573366960011066 0.0672060728607976 9.9642159021556 4.70037934480303 0.0354719620748452 0.963767393296599 -2.57697516759909 -0.0647606089536934 -0.662612757812777 -1.28720739636661 -1.10185287339683 -3.11121606570526e-09 -0.185573309688588 -0.398454663337413 -2.76348551165791
P 0.10148915991864 0.03148915991864 0.18148915991864
PL 0.852136197842952 3.40965348961407 1.6355549286245 0.202601454847644 -0.372796130427145 0.0475783483714651 0.27025281747343 0.0507573173950798 -0.314473063874571 0.69976477747165 0.0847247770965519 0.122502774077655 0.17923349874536 0.0447520260946465 7.87189835912085 0.80586384922353 0.03148915991864 0.149980221136572 0.0139221927819113 0.065763581461413 0.0323897634755636 10.0042956470319 4.74243112991611 0.0351692949527471 0.963178312591672 -2.56837058149206 -0.0636662440702788 -0.68826371135702 -1.33715677761922 -1.22554258432639 -1.09328707493215e-11 -0.18463264663135 -0.404652286561497 -2.75986715900036
PU 0.851885138100612 3.30996515436309 1.59690597596423 0.916100110686348 -0.267530408512645 0.0478579887479653 0.274025293486994 0.161992739215822 -0.317986248315619 0.702825113301969 0.0844517180710338 0.123122622377729 0.181440357610146 0.14770737590832 2.29428640167132 0.805173999596638 0.18148915991864 0.145025197982552 0.0140203787438341 0.0675168136973913 0.0993795273571344 9.95115167951204 4.69951320736208 0.0357959752621214 0.962411777252414 -2.57095630484274 -0.0661119945529745 -0.637350764333503 -1.284452569784 -1.22688968819748 -8.08574650213734e-12 -0.185679793676865 -0.408169232846716 -2.76173509738456
P 0.146851488096637 0.036851488096637 NA
PL 0.861815807011258 3.66891161291952 0.864760172028948 0.600885086580337 -0.325917715797897 0.0469882140825414 0.155251234429773 0.10332800047828 -0.187950681148662 0.742807441247912 0.0849037134202344 0.121659714840315 0.102470353665696 0.0922405685787872 3.82428287483831 0.814943408479155 0.099949253773932 0.036851488096637 0.0142742367150935 0.035542917780598 0.0649991788918236 10.0836366533579 8.11137685303132 0.0395865216137337 0.951047888992809 -2.55322211875502 -0.0589501329485635 -0.664091576829844 -1.33197184831918 -1.23137773410092 -9.96473486949793e-13 -0.183329232781608 -0.252618930243028 -2.77731657651447
PU NA
P 0.0140146377563138 -0.0059853622436862 0.0940146377563138
PL 0.856101098888271 3.36681096530455 1.63913651520749 0.561774228158147 -0.323018500183786 0.0468988450340143 0.273218166974022 0.107615834312493 -0.316556212673589 0.686165117538729 0.081161217548482 0.122108777096227 0.181104320095855 0.0961861908097496 3.6596231355255 0.800203638860007 0.101349135280422 0.147196522736852 -0.0059853622436862 0.0829410969151687 0.0666904032434996 9.96334346041055 4.70298196127987 0.0345360080355909 0.962121857868742 -2.56243705792984 -0.0635496465047005 -0.662677165721026 -1.28923688383475 -1.22243354539102 -2.39969661722002e-10 -0.181705861474837 -0.406509259656295 -2.76080629661688
PU 0.873539779129591 3.82928460535806 0.415007146647907 0.140389613413823 -0.326442280559676 0.219432988851718 0.277232545058322 0.103623169493047 -0.328630949263492 0.726937741448948 0.0789122521414755 0.536990260597044 0.188844190559854 0.0921945906343327 3.82685089807168 0.808486054061396 0.097373189070413 0.146599819378949 0.0940146377563138 0.059835613625333 0.0649705694501647 2.29020292474566 4.59758720983079 0.168080643677205 0.933365905637384 -2.58952040408851 -0.252238958602037 -0.664349143510011 -1.23691236969432 -1.22376693930179 -6.99328964832977e-11 -0.740713539719623 -0.418255950664997 -2.8494758523434
P 0.0668244398003819 -0.00317556019961811 1.78682443980038
PL 0.850290000827535 3.38116612776169 1.60885331929626 0.563486967835866 -0.322385165122141 0.0475631734857994 0.278765388985952 0.107824450136877 -0.342741376182151 0.721894500371456 0.0764226229458529 0.123188127058674 0.182813207182399 0.0962154182535646 3.66419996297329 0.841574000493217 0.10143851029945 0.146513226879635 0.0177437833239187 -0.00317556019961811 0.0692570591938686 9.9683002859991 4.69706996226899 0.0357666111307662 0.957356411984081 -2.57196732500634 -0.0646998716507058 -0.662368634162608 -1.29138869387352 -1.19783156021902 -1.10706912477585e-08 -0.185537023215918 -0.411320536536786 -2.76125866293957
PU 0.795532116320039 0.458781100878301 3.8803500469026 0.0708223054850702 -0.32640431316658 0.0508917298394847 4.6882611208497 0.10380050534972 -5.41077301476266 0.687141040290598 0.0942650631987441 0.128621349033378 3.01434087577725 0.09292757574446 3.80358301498135 0.797697114232108 0.09742839857096 2.70570500133636 0.0123859182553623 1.78682443980038 0.0640345259817307 9.54666837466698 0.268257410449951 0.036725265392291 1.03918209095277 -2.55584071783732 -0.495039510911653 -0.6643322160224 -1.28099443330475 -1.23770610946133 -2.102794372005e-11 -0.19294012706946 -3.29234119994888 -2.566797944532
P 0.0672912104482045 0.0272912104482045 0.127291210448204
PL 0.852668101371516 3.39879285551922 1.63346521502967 0.348707578697348 -0.350547756598687 0.0476294271485343 0.272564194182431 0.0814378231876664 -0.319100464098735 0.705437296437841 0.0609523115931633 0.122743484868326 0.180716660651491 0.0718705370782406 4.93657661147042 0.806735309925495 0.0751877186126559 0.146520281154339 0.0137876356148887 0.0696041734370115 0.0272912104482045 9.98301762364613 4.72321886841829 0.0354874677563409 0.962804909325498 -2.56908616202832 -0.064005318226905 -0.676479442009433 -1.3338908869506 -1.21865218386702 -3.15732520818977e-10 -0.185045434009852 -0.409495545598899 -2.76175202809066
PU 0.852246134280152 3.31099359609518 1.57810481170481 0.950974947127044 -0.270522774206391 0.0478355875084654 0.273438255921475 0.156769900783472 -0.316633133472302 0.701099984156966 0.0965361485476721 0.122972644319069 0.180964775281715 0.143012057873258 2.38058095540972 0.804953369616457 0.151838160861105 0.146774640286807 0.0141614926106498 0.0642194444842248 0.127291210448204 9.95989192651133 4.69772424997198 0.0356580316281654 0.962435894884818 -2.56899438837937 -0.066057438733364 -0.638530329514902 -1.26847839859663 -1.23074301028185 -8.43106047483842e-13 -0.185477123020909 -0.406544596943143 -2.76096514918457
P 9.96363716987854 1.74363650472871 NA
PL 0.855077234664097 3.79003666024083 0.343396402637817 0.108808105769351 -0.324744949772763 0.288558574744753 0.287411252436057 0.105657122452363 -0.338135349800305 0.710624548144277 0.0792381086462678 0.698836945349685 0.196831027616062 0.0940332473630843 3.74589484923498 0.805589947360412 0.0993697278280895 0.152507090107313 0.0761049090082008 0.0696584124338602 0.066017041729753 1.74363650472871 4.43854131366284 0.220559786667537 0.963370386228643 -2.55814455947721 -0.32991328638574 -0.663519758000462 -1.27318506119662 -1.22556623632 -8.44700270417902e-10 -0.940576448561712 -0.429268893128848 -2.76050756633763
PU NA
P 4.70250461929875 0.145777643198264 NA
PL 0.821814209622824 0.282105090915783 3.90689884189742 0.0435926681020655 -0.326606575824899 0.0513756004982145 7.90699589913042 0.103162513662354 -8.63890655321848 0.654273350190751 0.104582468466707 0.128448285457406 5.09901824993974 0.0926564131092936 3.82254693902704 0.815999487857715 0.0970897082101038 4.61267437742559 0.0140280539507263 2.01274280819883 0.0652316775894565 9.59950334170838 0.145777643198264 0.0368569425305722 1.00437010747107 -2.54204501255721 -0.802147119772896 -0.664429645664997 -1.29679348438063 -1.28355191260122 -1.5041237503265e-12 -0.191756522614364 -5.6070583714238 -2.63915428571873
PU NA
P 0.0356435018480241 0.0156435018480241 0.225643501848024
PL 0.865910196566768 3.30618135468826 1.74999592831684 0.600511036863266 -0.325613028584884 0.041520727261022 0.27018414875812 0.104693066613759 -0.3146964957809 0.700207166557095 0.0799269029941447 0.10866764978434 0.178220930044349 0.0934468606433471 3.77087557938587 0.808690156906527 0.0979858084983988 0.159727080714667 0.011567783381202 0.066290653542009 0.0654193951040795 11.1352908613932 4.76010617961449 0.0156435018480241 0.964706005912895 -2.53364055167583 -0.057574665720402 -0.663941635252006 -1.32810020686122 -1.21484210572084 -1.86743657956917e-13 -0.162770469675162 -0.403398305204117 -2.75728320540962
PU 0.846716562268227 3.78960087465122 0.364915797223907 0.118755612012639 -0.326189267281274 0.259656143543423 0.282998535225806 0.103915570843536 -0.333364142130008 0.71541191318629 0.0795094897148097 0.629095705307711 0.193906400991401 0.0924451202382762 3.81452570905759 0.804056269146663 0.0978058230842006 0.145531242798478 0.0707114620598124 0.0680432045804828 0.0649129755571024 1.95060767203442 4.49701760953559 0.225643501848024 0.960496911221325 -2.59482443304696 -0.298879374500899 -0.664224957364634 -1.23841270482509 -1.22936035030318 -1.47647076377148e-08 -0.855552975268949 -0.424710232277389 -2.76896461513456
P 0.962189608017105 0.0221896080171042 NA
PL 36.9959367512023 2.42883177210314 3.10919290531626 0.562504231324067 -0.319116077915365 0.0359702575503061 0.547670911910971 0.115401172012488 -0.637029927220104 0.690837535358265 0.0487202328479324 0.0922706854609261 0.361147246397548 0.102172439963711 3.45799532261762 0.808839704447021 0.107260288943593 0.296703991202874 0.012872385296833 0.128422744523397 0.0645888403659871 13.2560555676153 2.35433860953649 0.0265718248775874 0.0221896080171042 -2.56488419643604 -0.0677314136612719 -0.659974517797833 -1.29019390001223 -1.22212928119123 -29.2441458222396 -0.140879398351892 -0.689363435496729 -118.635888050292
PU NA
P -2.57190538339168 -3.07190538339167 -2.15190538339169
PL 0.766776600059159 3.35715493677453 1.66439618575456 0.54596682951551 -0.32303861911719 0.0497734276559486 0.275167733131403 0.107635523346553 -0.318298214033522 0.711339000290621 0.0786200102503984 0.127835015523887 0.188515847644906 0.0958160403679357 3.66897568575935 0.813409701934999 0.101334027679156 0.147170828634023 0.015434597316156 0.0659866577932018 0.0672616823489572 9.96110816447282 4.71318221365022 0.0380778051039229 0.954811070976093 -3.07190538339167 -0.0682310634618884 -0.662686954728838 -1.28306549460537 -1.2109731565199 -1.73923474073629e-13 -0.190736779752619 -0.406971460774681 -2.78508417112742
PU 0.934632062191047 3.40266414253082 1.55385645662109 0.591364003004595 -0.323509989285758 0.0457043826224296 0.271416529456618 0.106931140005216 -0.319357443079772 0.695341342988563 0.0816427321814262 0.117736978152363 0.174372940070346 0.0956688636936721 3.69215983494529 0.797924137856759 0.100642257727425 0.146083190867809 0.012636040512068 0.0668031000250382 0.0668040309078105 9.97508332328756 4.67355080533929 0.0331950042420493 0.970743521646096 -2.15190538339169 -0.0610192319580963 -0.662916779114664 -1.31015715686045 -1.24045718887737 -1.52403838540692e-12 -0.179233039388258 -0.410646347979075 -2.73818376452253
P -0.0648557564790143 NA 0
PL NA
PU 1.10125004154525 10.5462724805061 4.22456133244046 2.17962907709348 -0.329956175753759 0.0117605287864229 0.207833167500101 0.0996368186199514 -0.253538282586435 0.535421849599547 0.073351769600127 0.0757294339868852 0.135241173806199 0.0908249954238889 3.82242116068472 0.795124606806369 0.0929421327296007 0.111726887318218 -0.0119934793071191 0.0480298936905203 0.0601089625067399 13.8264079310478 6.00224959339461 0.00161059010958868 0.97806507348594 -1.93071345446718 0 -0.666064636865541 -3.96647774480167 -1.2384265666582 -1.79592246025458e-11 -0.109835606010463 -0.322319784420298 -2.66562290052446
P -0.662679604899938 NA -0.0126796048999376
PL NA
PU 0.852083465995562 3.37233573718561 1.59977666975013 0.638604458012965 -3.80860458464734 0.0475967465395239 0.269950093861114 0.11962054489296 -0.314884764633899 0.704579449476941 0.0795913219008472 0.122448748654708 0.178728934976493 0.107438195382902 3.31070374285718 0.805459068899789 0.113136698511607 0.144851789501476 0.0139746213244938 0.0658595366649895 0.0748664292274778 10.0050497923426 4.75523640047523 0.0354860785144312 0.963163544814984 -2.56838929263222 -0.0644915533768755 -0.0126796048999376 -1.29171695548946 -1.22575425802245 -8.33139951888317e-14 -0.184667006831664 -0.404913819926282 -2.75970220552937
P -1.28520567951852 NA -0.505205679518519
PL NA
PU 0.850467073405438 3.35568018316521 1.64842574995367 0.600889803615219 -0.322678656802806 0.0490628254542194 0.273022347919988 0.10790827338291 -0.315891908108829 0.701343696849403 0.0829905028325266 0.119700824268953 0.179406547705972 0.0960627658504735 3.66880604631523 0.803009330319014 0.101745341714457 0.147124279968769 0.0151886155885568 0.0674913180851915 0.0677485902114984 9.95978245732874 4.70618648354208 0.0368587902576547 0.96200327070512 -2.57489124310958 -0.0678346457074601 -0.662511564169415 -0.505205679518519 -1.22965023878322 -5.24572631110108e-10 -0.185620934443185 -0.407389448783241 -2.76252315103201
P -1.225970443554 -1.545970443554 -1.015970443554
PL 0.857892829877031 3.3698976980059 1.63294921546822 0.561436227199479 -0.322531235016058 0.0500348492881505 0.250268014360684 0.107376259297406 -0.270363923344975 0.639443901945427 0.11536629869765 0.124118819307523 0.167288738283732 0.0966807123468216 3.66185271184053 0.649870520338134 0.101930201830217 0.13877892190893 0.0136571029825229 0.0689807499737858 0.0682890191396769 9.96444915760665 4.6942053119967 0.0363043796613457 0.95427408908825 -2.54766002218878 -0.0648959032925567 -0.662439787334272 -1.28402909299192 -1.545970443554 -4.16786099480867e-10 -0.18476489893718 -0.38350780258495 -2.75726653166359
PU 0.847760374045791 3.36710365978556 1.63764485157798 0.564506671989905 -0.322688745538037 0.0458781726936852 0.299263217140293 0.109436173975167 -0.38052027001576 0.762360062468673 0.0434438737899669 0.121815211458279 0.197573860803983 0.0965235030923557 3.66201408861852 0.915909549424645 0.101454219734878 0.157101058066412 0.0140512716964109 0.0668314175874054 0.0662429085027675 9.9635467172788 4.71185216240916 0.0348962844640474 0.967478500077771 -2.58728603083079 -0.0648360097213711 -0.662516485289906 -1.2893397016638 -1.015970443554 -1.59803292018955e-13 -0.185678039282727 -0.43642773963369 -2.76538115198204
P -3.57104331813272e-14 -3.18000000000001 3.16999999999998
PL 0.825935406179128 2.34648467643803 2.91310202017574 0.545099312786418 -0.319110290546463 0.0357614454963168 0.528209953859977 0.114926999087867 -0.61396353764045 0.689625753109822 0.0500951085014188 0.0919284335751868 0.346812816457466 0.101797177347569 3.47122625428861 0.808156847868022 0.106871098872617 0.286205406814553 0.0127621631735957 0.124820160269226 0.0649675550532939 13.3125822995474 2.4404987334474 0.026459964425836 0.993932278486527 -2.56444240727134 -0.0698010677803301 -0.660525423941381 -1.29029564287892 -1.22334498141232 -3.18000000000001 -0.140275019930253 -0.671207057705836 -2.67352636420777
PU 0.825940893815782 2.35616284205742 2.92394277760501 0.547332939811781 -0.317912552073762 0.0357619035080539 0.528006651968406 0.114922294672956 -0.613728759480118 0.689633623473177 0.0501067881365121 0.0919297488030155 0.346680656034519 0.10179321102166 3.47136214703554 0.808155663782561 0.106867161005624 0.286093353683144 0.0127620777155453 0.124775190798123 0.0649712193228835 13.3123926856351 2.44143221208558 0.0264604207007246 0.993925067648023 -2.56444569714045 -0.0695153599143479 -0.663019593997902 -1.29029045846479 -1.22334611459265 3.16999999999998 -0.140276995921356 -0.671018536683241 -2.67354679640767
P -0.185443854934723 -0.935443854934724 -0.045443854934723
PL 0.853906168575946 3.78859087015343 0.334291996190898 0.109169006680377 -0.326028055407541 0.283500329018702 0.278725924481988 0.104192037050554 -0.328442182688371 0.716433516483331 0.0791675047310264 0.685126123542819 0.191590053726093 0.0926593736779599 3.80233587339423 0.806127228402707 0.0979407995285616 0.147640912468699 0.0759965548006198 0.0673072827838629 0.0650990960355116 1.78529102071754 4.57567526341336 0.217651706970114 0.956759649150399 -2.58532836402944 -0.323963340807128 -0.664146627057067 -1.2745907565224 -1.22373680648992 -1.09685383791815e-08 -0.935443854934724 -0.419031517872893 -2.78094302434622
PU 0.838734847501434 1.95747073120106 3.06462439290677 1.2404847589172 -0.325143772141322 0.0114973537090271 0.227008130753586 0.105216404858343 -0.263502894881137 0.689836407784214 0.0796741626224358 0.030454728813737 0.148603619426898 0.0939903134771838 3.75167813201922 0.804667363261277 0.0989304039193209 0.122605185295554 0.00320391880953103 0.0559790928126033 0.06557588749224 39.076909598634 5.66026168618341 0.00836454343895801 1.00498114107472 -2.49907891228497 -0.0279167557399406 -0.663709828343536 -1.31340872582167 -1.22858037780344 -3.00447200248911e-10 -0.045443854934723 -0.349667620667709 -2.64421255912382
P -0.408328094070553 -5.27832809407048 0
PL 0.825205887893659 0.327188189164542 3.87950287054299 0.0513447707412312 -0.326318764421854 0.0510359092356362 6.8524943373472 0.103828875162974 -7.93866519111012 0.69977869427416 0.093448456216542 0.127485212959761 4.40590653612211 0.0927895521935145 3.82986522359083 0.763475831440683 0.0971711101313082 3.98690373856005 0.0142528193397452 1.72966070876218 0.0649682003713177 9.68454671022493 0.173467168500251 0.0367595440648204 1.00268536730566 -2.54089884915212 -0.685750761968882 -0.664290073158259 -1.29210642626795 -1.28702419374135 -3.15908609012129e-11 -0.190317383488578 -5.27832809407048 -2.64658222591957
PU 0.427718886493098 3.62222276520328 0.203085489620983 1.16039845806084 -0.31848682587183 0.0225408238847747 0.00995652836983361 0.105033610381816 -0.0128805482252711 0.0680117001995961 0.294791918121853 0.053184148307201 0.00599473033215072 0.103464660303252 3.06820139443097 0.915545648962313 0.111580081001301 0.0050517120442233 0.00662309744045481 0.0032162569750801 0.0707170683659451 23.1747710188415 110.525328512059 0.0149007691916309 1.85361307883695 -2.47417907612489 -0.0263468355332063 -0.660416473559 -1.30581662690916 -1.24031532211361 -17.7304002482317 -0.0793648046112579 0 -1.39043962606124
P -2.76218553131603 NA -0.242185531316045
PL NA
PU 0.0673410328580787 3.37465270567858 1.63049858550068 0.540574931647169 -0.326702194445022 0.046313466727669 0.262169452763232 0.103446791977141 -0.30293213166337 0.686034708265483 0.0827778736285211 0.11924276968883 0.168195911536125 0.0925617434980825 3.81644862061846 0.802847159939606 0.0973553854241566 0.141396412138134 0.0142498261700625 0.0662792412783701 0.0647880495917705 10.162538656141 4.90346843600318 0.0353940633538813 12.0290155605896 -2.5947235330202 -0.0637539724661847 -0.664477474741538 -1.2762564728998 -1.23241388847383 -1.83835386244024e-12 -0.181985554332464 -0.392842672413498 -0.242185531316045
IN AKT ALK ASK1 IGF1 MEK PDGF PI3K RAF mTORC1
I 0 0 0 0 0 0 0 0 0
I 0 0 0 0 0 0 0 0 0
I 0 0 0 0 0 0 0 0 0
I 0 0 0 0 0 0 0 0 0
I 0 0 0 0 0 0 1 0 0
I 0 0 0 0 0 0 1 0 0
I 0 0 0 0 0 0 1 0 0
I 0 0 0 0 0 0 1 0 0
I 0 0 0 0 0 0 1 0 0
I 1 0 0 0 0 0 0 0 0
I 1 0 0 0 0 0 0 0 0
I 1 0 0 0 0 0 0 0 0
I 1 0 0 0 0 0 0 0 0
I 1 0 0 0 0 0 0 0 0
I 0 0 0 0 0 0 0 0 1
I 0 0 0 0 0 0 0 0 1
I 0 0 0 0 0 0 0 0 1
I 0 0 0 0 0 0 0 0 1
I 0 0 0 0 0 0 0 0 1
I 0 0 0 0 1 0 0 0 0
I 0 0 0 0 1 0 0 0 0
I 0 0 0 0 1 0 0 0 0
I 0 0 0 0 1 0 0 0 0
I 0 0 0 0 1 0 0 0 0
I 0 0 1 0 0 0 0 0 0
I 0 0 1 0 0 0 0 0 0
I 0 0 1 0 0 0 0 0 0
I 0 0 1 0 0 0 0 0 0
I 0 0 1 0 0 0 0 0 0
I 0 0 0 0 0 1 0 1 0
I 0 0 0 0 0 1 0 1 0
I 0 0 0 0 0 1 0 1 0
I 0 0 0 0 0 1 0 1 0
I 0 0 0 0 0 1 0 1 0
I 0 1 0 1 0 0 0 0 0
I 0 1 0 1 0 0 0 0 0
I 0 1 0 1 0 0 0 0 0
I 0 1 0 1 0 0 0 0 0
I 0 1 0 1 0 0 0 0 0
SN EGF IGF1 NGF PDGF
S 0 0 0 1
S 1 0 0 0
S 0 1 0 0
S 0 0 1 0
S 0 0 0 0
S 0 0 0 1
S 1 0 0 0
S 0 1 0 0
S 0 0 1 0
S 0 0 0 0
S 0 0 0 1
S 1 0 0 0
S 0 1 0 0
S 0 0 1 0
S 0 0 0 0
S 0 0 0 1
S 1 0 0 0
S 0 1 0 0
S 0 0 1 0
S 0 0 0 0
S 0 0 0 1
S 1 0 0 0
S 0 1 0 0
S 0 0 1 0
S 0 0 0 0
S 0 0 0 1
S 1 0 0 0
S 0 1 0 0
S 0 0 1 0
S 0 0 0 0
S 0 0 0 1
S 1 0 0 0
S 0 1 0 0
S 0 0 1 0
S 0 0 0 0
S 0 0 0 1
S 1 0 0 0
S 0 1 0 0
S 0 0 1 0
MN MEK 1
MN p38 1
MN ERK 1
MN cJUN 1
MN AKT 1
MN S6K 1
SD 1.14571871403238,1.03932227472683,0.934081178159385,1.19846941051197,1.23936020573599,1.21554873290438
SD 1.49665309916545,1.17701037073594,1.49840805699724,1.62905692778243,1.62155669482704,2.03921289344631
SD 1.43249183705805,1.21600806023643,1.41435717837206,1.53064674456825,3.45544170835096,3.15245846132737
SD 1.16015448188201,1.04967139730609,1.11982485486422,1.25112200693293,1.55256675986629,1.74865212095575
SD 1.06302804716524,1.07509158577687,0.895610582608704,1.21670614027205,0.37650411736261,0.250143382425447
SD 1.4167366985288,1.17770382582798,0.908639891878455,1.32316283140793,0.267256989139814,0.165472448367437
SD 1.39358842689959,1.11806344131214,1.30297832626986,1.6653528137661,0.254158248239045,0.160290638021224
SD 1.2647623549882,1.08742573599125,1.01040824701031,1.47296750469648,0.850513789019782,0.547626581528037
SD 1.13744303890903,1.03061666297723,1.04162899268822,1.52751655324629,0.207681655424035,0.121934368691623
SD 1.89831224279807,1.31265522941753,1.24995479122587,1.69457175871811,NaN,0.135824601859122
SD 1.97303185262382,1.27416060511581,1.30456345863978,1.76958365128495,NaN,0.137713280356615
SD 2.38661284190477,1.34455346687656,2.0711323601892,1.95533746481583,NaN,0.182346463584205
SD 1.4642638435283,1.07963046892001,1.42721454547731,1.54737146004462,NaN,0.135470314716786
SD 1.91327308489474,1.32378391218274,1.6830333909309,1.75947041999861,NaN,0.14960977084092
SD 1.76273414350683,1.11846097499272,1.17407630907883,1.0420851880117,1.71005227612792,0.0794206033407223
SD 1.53432471164661,1.12361611405308,1.10387869748681,1.09580291297699,1.28701751382035,0.0734883300049932
SD 2.46581179179416,1.393477958892,2.00496670817851,1.6175366260237,1.95038850651472,0.0841223076288053
SD 2.10805463621035,1.30733875311054,1.78862330864332,1.52738265159556,3.62018843724733,0.0994080337204871
SD 2.25146852218725,1.24807544150677,1.5649215928719,1.46945724834756,2.38642035057914,0.0870009119607675
SD 3.86678094096895,1.03234058388598,0.465830646997099,0.933866955641353,0.88633056627738,0.648364600941061
SD 4.27913083992497,1.0465961688106,0.474076077332469,1.13391596589874,1.04428340698673,0.794115261816161
SD 5.99749194213201,0.977486292515038,0.463607098993477,1.05454729340822,1.1435463785096,1.21904805260786
SD 4.32769076755334,1.20457505110341,0.546471266164069,0.983417895711628,2.84958357804052,2.19821539040016
SD 6.04352396570567,1.22724279109001,0.538374947971636,1.07768844274528,1.6792098029906,1.19503221857159
SD 1.39078412279586,1.23302488572181,1.31609671595415,1.23356738464424,1.6538493275524,0.577348535037893
SD 1.47188856665593,1.27787672122431,1.26290803658095,1.25648390794519,2.30510156000587,0.85354761887114
SD 2.35242942895982,1.0542140336107,2.89415448774163,1.5923841557168,2.19094043981796,1.46029664253668
SD 1.7852874621208,1.39060381772504,1.81414972935156,1.17026477483184,4.24139156573578,2.21673133607972
SD 1.83789354031016,1.83173076923077,2.33535605085555,1.85044779231167,2.14877958330275,1.1856833778618
SD 0.342596706435347,0.807466474524831,0.540529893001879,1.39525942269943,1.13575163587399,0.390697709344584
SD 0.445597140887461,0.756687779871284,0.56047365288421,1.54700792862646,1.25276492028462,0.404365984397425
SD 0.581782217311989,0.712927260834727,0.874448565953164,1.4151814028516,1.38147577164195,0.711373546957719
SD 0.591357825528977,0.869327162517075,0.692245866700433,1.73871467199804,3.64675943295092,1.32131771933311
SD 0.426515184003825,0.903759272106133,0.600094713957266,1.48375861969116,1.63357644680771,0.348210731257911
SD 0.868527026456316,0.988940423494934,0.813220647959794,0.985236011324968,0.0761579295500722,0.185044405840546
SD 0.691650853889943,0.625460841691097,0.656033342777212,1.03553871271523,0.0860880348400327,0.1763168058223
SD 1.35224257373176,1.09557136095952,1.22458666627934,1.1960435301968,0.241186424696847,0.795490851544389
SD 1.11918969917218,1.05083513378565,0.886478116652956,1.16193350971996,0.127178521181351,0.207103595328593
SD 0.928817088511058,1.032914584811,0.905507132572833,1.20636609241812,0.132339777780787,0.235981740251011
ER 1.1436806898223,1.10517091807565,1.13815008895164,1.10517091807565,1.13362439080228,1.13332400975915
ER 1.1436806898223,1.10517091807565,1.13815008895164,1.10517091807565,1.13362439080228,1.13332400975915
ER 1.1436806898223,1.10517091807565,1.13815008895164,1.10517091807565,1.13362439080228,1.13332400975915
ER 1.1436806898223,1.10517091807565,1.13815008895164,1.10517091807565,1.13362439080228,1.13332400975915
ER 1.23648247389579,1.14604873308056,1.22704155178582,1.13254011834643,1.2193358363954,1.21882502186609
ER 1.23648247389579,1.14604873308056,1.22704155178582,1.13254011834643,1.2193358363954,1.21882502186609
ER 1.23648247389579,1.14604873308056,1.22704155178582,1.13254011834643,1.2193358363954,1.21882502186609
ER 1.23648247389579,1.14604873308056,1.22704155178582,1.13254011834643,1.2193358363954,1.21882502186609
ER 1.23648247389579,1.14604873308056,1.22704155178582,1.13254011834643,1.2193358363954,1.21882502186609
ER 1.23648247389579,1.14604873308056,1.22704155178582,1.13254011834643,1.2193358363954,1.21882502186609
ER 1.23648247389579,1.14604873308056,1.22704155178582,1.13254011834643,1.2193358363954,1.21882502186609
ER 1.23648247389579,1.14604873308056,1.22704155178582,1.13254011834643,1.2193358363954,1.21882502186609
ER 1.23648247389579,1.14604873308056,1.22704155178582,1.13254011834643,1.2193358363954,1.21882502186609
ER 1.23648247389579,1.14604873308056,1.22704155178582,1.13254011834643,1.2193358363954,1.21882502186609
ER 1.23648247389579,1.14604873308056,1.22704155178582,1.13254011834643,1.2193358363954,1.21882502186609
ER 1.23648247389579,1.14604873308056,1.22704155178582,1.13254011834643,1.2193358363954,1.21882502186609
ER 1.23648247389579,1.14604873308056,1.22704155178582,1.13254011834643,1.2193358363954,1.21882502186609
ER 1.23648247389579,1.14604873308056,1.22704155178582,1.13254011834643,1.2193358363954,1.21882502186609
ER 1.23648247389579,1.14604873308056,1.22704155178582,1.13254011834643,1.2193358363954,1.21882502186609
ER 1.23648247389579,1.14604873308056,1.22704155178582,1.13254011834643,1.2193358363954,1.21882502186609
ER 1.23648247389579,1.14604873308056,1.22704155178582,1.13254011834643,1.2193358363954,1.21882502186609
ER 1.23648247389579,1.14604873308056,1.22704155178582,1.13254011834643,1.2193358363954,1.21882502186609
ER 1.23648247389579,1.14604873308056,1.22704155178582,1.13254011834643,1.2193358363954,1.21882502186609
ER 1.23648247389579,1.14604873308056,1.22704155178582,1.13254011834643,1.2193358363954,1.21882502186609
ER 1.23648247389579,1.14604873308056,1.22704155178582,1.13254011834643,1.2193358363954,1.21882502186609
ER 1.23648247389579,1.14604873308056,1.22704155178582,1.13254011834643,1.2193358363954,1.21882502186609
ER 1.23648247389579,1.14604873308056,1.22704155178582,1.13254011834643,1.2193358363954,1.21882502186609
ER 1.23648247389579,1.14604873308056,1.22704155178582,1.13254011834643,1.2193358363954,1.21882502186609
ER 1.23648247389579,1.14604873308056,1.22704155178582,1.13254011834643,1.2193358363954,1.21882502186609
ER 1.23648247389579,1.14604873308056,1.22704155178582,1.13254011834643,1.2193358363954,1.21882502186609
ER 1.23648247389579,1.14604873308056,1.22704155178582,1.13254011834643,1.2193358363954,1.21882502186609
ER 1.23648247389579,1.14604873308056,1.22704155178582,1.13254011834643,1.2193358363954,1.21882502186609
ER 1.23648247389579,1.14604873308056,1.22704155178582,1.13254011834643,1.2193358363954,1.21882502186609
ER 1.23648247389579,1.14604873308056,1.22704155178582,1.13254011834643,1.2193358363954,1.21882502186609
ER 1.23648247389579,1.14604873308056,1.22704155178582,1.13254011834643,1.2193358363954,1.21882502186609
ER 1.23648247389579,1.14604873308056,1.22704155178582,1.13254011834643,1.2193358363954,1.21882502186609
ER 1.23648247389579,1.14604873308056,1.22704155178582,1.13254011834643,1.2193358363954,1.21882502186609
ER 1.23648247389579,1.14604873308056,1.22704155178582,1.13254011834643,1.2193358363954,1.21882502186609
ER 1.23648247389579,1.14604873308056,1.22704155178582,1.13254011834643,1.2193358363954,1.21882502186609
SC 0.0142314990512334,0.230769230769231,0.240506329113924,0.0520694259012016,0.0223380491437081,0.0203045685279188
SC 0.0142314990512334,0.230769230769231,0.240506329113924,0.0520694259012016,0.0223380491437081,0.0203045685279188
SC 0.0142314990512334,0.230769230769231,0.240506329113924,0.0520694259012016,0.0223380491437081,0.0203045685279188
SC 0.0142314990512334,0.230769230769231,0.240506329113924,0.0520694259012016,0.0223380491437081,0.0203045685279188
SC 0.0142314990512334,0.230769230769231,0.240506329113924,0.0520694259012016,0.0223380491437081,0.0203045685279188
SC 0.0142314990512334,0.230769230769231,0.240506329113924,0.0520694259012016,0.0223380491437081,0.0203045685279188
SC 0.0142314990512334,0.230769230769231,0.240506329113924,0.0520694259012016,0.0223380491437081,0.0203045685279188
SC 0.0142314990512334,0.230769230769231,0.240506329113924,0.0520694259012016,0.0223380491437081,0.0203045685279188
SC 0.0142314990512334,0.230769230769231,0.240506329113924,0.0520694259012016,0.0223380491437081,0.0203045685279188
SC 0.0142314990512334,0.230769230769231,0.240506329113924,0.0520694259012016,0.0223380491437081,0.0203045685279188
SC 0.0142314990512334,0.230769230769231,0.240506329113924,0.0520694259012016,0.0223380491437081,0.0203045685279188
SC 0.0142314990512334,0.230769230769231,0.240506329113924,0.0520694259012016,0.0223380491437081,0.0203045685279188
SC 0.0142314990512334,0.230769230769231,0.240506329113924,0.0520694259012016,0.0223380491437081,0.0203045685279188
SC 0.0142314990512334,0.230769230769231,0.240506329113924,0.0520694259012016,0.0223380491437081,0.0203045685279188
SC 0.0142314990512334,0.230769230769231,0.240506329113924,0.0520694259012016,0.0223380491437081,0.0203045685279188
SC 0.0142314990512334,0.230769230769231,0.240506329113924,0.0520694259012016,0.0223380491437081,0.0203045685279188
SC 0.0142314990512334,0.230769230769231,0.240506329113924,0.0520694259012016,0.0223380491437081,0.0203045685279188
SC 0.0142314990512334,0.230769230769231,0.240506329113924,0.0520694259012016,0.0223380491437081,0.0203045685279188
SC 0.0142314990512334,0.230769230769231,0.240506329113924,0.0520694259012016,0.0223380491437081,0.0203045685279188
SC 0.0142314990512334,0.230769230769231,0.240506329113924,0.0520694259012016,0.0223380491437081,0.0203045685279188
SC 0.0142314990512334,0.230769230769231,0.240506329113924,0.0520694259012016,0.0223380491437081,0.0203045685279188
SC 0.0142314990512334,0.230769230769231,0.240506329113924,0.0520694259012016,0.0223380491437081,0.0203045685279188
SC 0.0142314990512334,0.230769230769231,0.240506329113924,0.0520694259012016,0.0223380491437081,0.0203045685279188
SC 0.0142314990512334,0.230769230769231,0.240506329113924,0.0520694259012016,0.0223380491437081,0.0203045685279188
SC 0.0142314990512334,0.230769230769231,0.240506329113924,0.0520694259012016,0.0223380491437081,0.0203045685279188
SC 0.0142314990512334,0.230769230769231,0.240506329113924,0.0520694259012016,0.0223380491437081,0.0203045685279188
SC 0.0142314990512334,0.230769230769231,0.240506329113924,0.0520694259012016,0.0223380491437081,0.0203045685279188
SC 0.0142314990512334,0.230769230769231,0.240506329113924,0.0520694259012016,0.0223380491437081,0.0203045685279188
SC 0.0142314990512334,0.230769230769231,0.240506329113924,0.0520694259012016,0.0223380491437081,0.0203045685279188
SC 0.0142314990512334,0.230769230769231,0.240506329113924,0.0520694259012016,0.0223380491437081,0.0203045685279188
SC 0.0142314990512334,0.230769230769231,0.240506329113924,0.0520694259012016,0.0223380491437081,0.0203045685279188
SC 0.0142314990512334,0.230769230769231,0.240506329113924,0.0520694259012016,0.0223380491437081,0.0203045685279188
SC 0.0142314990512334,0.230769230769231,0.240506329113924,0.0520694259012016,0.0223380491437081,0.0203045685279188
SC 0.0142314990512334,0.230769230769231,0.240506329113924,0.0520694259012016,0.0223380491437081,0.0203045685279188
SC 0.0142314990512334,0.230769230769231,0.240506329113924,0.0520694259012016,0.0223380491437081,0.0203045685279188
SC 0.0142314990512334,0.230769230769231,0.240506329113924,0.0520694259012016,0.0223380491437081,0.0203045685279188
SC 0.0142314990512334,0.230769230769231,0.240506329113924,0.0520694259012016,0.0223380491437081,0.0203045685279188
SC 0.0142314990512334,0.230769230769231,0.240506329113924,0.0520694259012016,0.0223380491437081,0.0203045685279188
SC 0.0142314990512334,0.230769230769231,0.240506329113924,0.0520694259012016,0.0223380491437081,0.0203045685279188
CV 0.293368350270172 0.630086040324763 0.202897122119704 0.429263814395209 0.198572422818984 0.1
CV 0.293368350270172 0.630086040324763 0.202897122119704 0.429263814395209 0.198572422818984 0.1
CV 0.293368350270172 0.630086040324763 0.202897122119704 0.429263814395209 0.198572422818984 0.1
CV 0.293368350270172 0.630086040324763 0.202897122119704 0.429263814395209 0.198572422818984 0.1
CV 0.293368350270172 0.630086040324763 0.202897122119704 0.429263814395209 0.198572422818984 0.1
CV 0.293368350270172 0.630086040324763 0.202897122119704 0.429263814395209 0.198572422818984 0.1
CV 0.293368350270172 0.630086040324763 0.202897122119704 0.429263814395209 0.198572422818984 0.1
CV 0.293368350270172 0.630086040324763 0.202897122119704 0.429263814395209 0.198572422818984 0.1
CV 0.293368350270172 0.630086040324763 0.202897122119704 0.429263814395209 0.198572422818984 0.1
CV 0.293368350270172 0.630086040324763 0.202897122119704 0.429263814395209 0.198572422818984 0.1
CV 0.293368350270172 0.630086040324763 0.202897122119704 0.429263814395209 0.198572422818984 0.1
CV 0.293368350270172 0.630086040324763 0.202897122119704 0.429263814395209 0.198572422818984 0.1
CV 0.293368350270172 0.630086040324763 0.202897122119704 0.429263814395209 0.198572422818984 0.1
CV 0.293368350270172 0.630086040324763 0.202897122119704 0.429263814395209 0.198572422818984 0.1
CV 0.293368350270172 0.630086040324763 0.202897122119704 0.429263814395209 0.198572422818984 0.1
CV 0.293368350270172 0.630086040324763 0.202897122119704 0.429263814395209 0.198572422818984 0.1
CV 0.293368350270172 0.630086040324763 0.202897122119704 0.429263814395209 0.198572422818984 0.1
CV 0.293368350270172 0.630086040324763 0.202897122119704 0.429263814395209 0.198572422818984 0.1
CV 0.293368350270172 0.630086040324763 0.202897122119704 0.429263814395209 0.198572422818984 0.1
CV 0.293368350270172 0.630086040324763 0.202897122119704 0.429263814395209 0.198572422818984 0.1
CV 0.293368350270172 0.630086040324763 0.202897122119704 0.429263814395209 0.198572422818984 0.1
CV 0.293368350270172 0.630086040324763 0.202897122119704 0.429263814395209 0.198572422818984 0.1
CV 0.293368350270172 0.630086040324763 0.202897122119704 0.429263814395209 0.198572422818984 0.1
CV 0.293368350270172 0.630086040324763 0.202897122119704 0.429263814395209 0.198572422818984 0.1
CV 0.293368350270172 0.630086040324763 0.202897122119704 0.429263814395209 0.198572422818984 0.1
CV 0.293368350270172 0.630086040324763 0.202897122119704 0.429263814395209 0.198572422818984 0.1
CV 0.293368350270172 0.630086040324763 0.202897122119704 0.429263814395209 0.198572422818984 0.1
CV 0.293368350270172 0.630086040324763 0.202897122119704 0.429263814395209 0.198572422818984 0.1
CV 0.293368350270172 0.630086040324763 0.202897122119704 0.429263814395209 0.198572422818984 0.1
CV 0.293368350270172 0.630086040324763 0.202897122119704 0.429263814395209 0.198572422818984 0.1
CV 0.293368350270172 0.630086040324763 0.202897122119704 0.429263814395209 0.198572422818984 0.1
CV 0.293368350270172 0.630086040324763 0.202897122119704 0.429263814395209 0.198572422818984 0.1
CV 0.293368350270172 0.630086040324763 0.202897122119704 0.429263814395209 0.198572422818984 0.1
CV 0.293368350270172 0.630086040324763 0.202897122119704 0.429263814395209 0.198572422818984 0.1
CV 0.293368350270172 0.630086040324763 0.202897122119704 0.429263814395209 0.198572422818984 0.1
CV 0.293368350270172 0.630086040324763 0.202897122119704 0.429263814395209 0.198572422818984 0.1
CV 0.293368350270172 0.630086040324763 0.202897122119704 0.429263814395209 0.198572422818984 0.1
CV 0.293368350270172 0.630086040324763 0.202897122119704 0.429263814395209 0.198572422818984 0.1
CV 0.293368350270172 0.630086040324763 0.202897122119704 0.429263814395209 0.198572422818984 0.1
