# Supplementary material for: Neuroblastoma signalling models unveil combination therapies targeting feedback-mediated resistance
Source: PLoS Comput Biol. 2021 Nov 4;17(11):e1009515. doi: 10.1371/journal.pcbi.1009515 (PMC8604339; doi:10.1371/journal.pcbi.1009515)
Supplement: S3 File — (ZIP) [file pcbi.1009515.s024.zip › Perturbations_data/SKNAS/cache/log_fixed_inhibitors_pdgf_akt_tak1_log_Model.mra]

H default
H 10000 samplings
H Best residuals : 208.281776081307 208.300960414921 208.315971577707 208.31747634715 208.317803305464
H Method : geneticlhs
H Network : ~/TERMINATE_NB/Networks_TERMINATENB/e4_akt_tak1.tab
H 0 NA and  0 infinite residuals
H Refitted with variable parameters c(1,2,3,4,5,6,7,8,9,10,11,12,13,14,15,16,17,18,19,20,21,22,23,24,25,26,27)
BF 228.547016041539
BFS 0.615482229067114
RS 0.830315428176287 0.217893517920829 0.739220254355221 0.0503652190110991 0.925642046197422 0.929456908741825
LOG TRUE
MCV 0.1
DCV 0.3
N AKT  1
N ALK  1
N ASK1  1
N EGF  0
N ERK  0
N IGF1  0
N IL1b  0
N JNK  1
N MEK  1
N NGF  0
N PDGF  0
N PI3K  1
N RAF  1
N S6K  0
N TAK1  0
N TRKA  0
N cJUN  0
N mTORC1  1
N p38  0
M 0 0 0 0 0 0 0 0 0 0 0 1 0 0 0 0 0 0 0
M 0 0 0 0 0 0 0 0 0 0 0 0 0 0 0 0 0 0 0
M 0 0 0 0 0 0 1 0 0 0 0 0 0 0 0 0 0 0 0
M 0 0 0 0 0 0 0 0 0 0 0 0 0 0 0 0 0 0 0
M 0 0 0 0 0 0 0 0 1 0 0 0 0 0 0 0 0 0 0
M 0 0 0 0 0 0 0 0 0 0 0 0 0 0 0 0 0 0 0
M 0 0 0 0 0 0 0 0 0 0 0 0 0 0 0 0 0 0 0
M 0 0 0 0 0 0 0 0 0 0 0 0 0 0 1 0 0 0 0
M 0 0 0 0 0 0 0 0 0 0 0 0 1 0 0 0 0 0 0
M 0 0 0 0 0 0 0 0 0 0 0 0 0 0 0 0 0 0 0
M 0 0 0 0 0 0 0 0 0 0 0 0 0 0 0 0 0 0 0
M 0 1 0 1 0 1 1 0 0 0 1 0 0 0 0 1 0 0 0
M 0 1 0 1 1 1 0 0 0 0 1 0 0 0 0 1 0 0 0
M 0 0 0 0 1 0 0 0 0 0 0 0 0 0 0 0 0 1 1
M 1 1 0 1 0 1 1 0 0 1 1 0 0 0 0 0 0 0 0
M 0 0 0 0 0 0 0 0 0 1 0 0 0 0 0 0 0 0 0
M 0 0 0 0 1 0 0 1 0 0 0 0 0 0 0 0 0 0 0
M 1 0 0 0 0 0 0 0 0 0 0 0 0 0 0 0 0 0 0
M 0 0 1 0 0 0 0 0 0 0 0 0 0 0 1 0 0 0 0
P -0.0735599506010303
P 0.732773851437582
P 2.99166270625196
P 1.79676192764618
P 0.481731482038515
P -0.0229636135702274
P 0.479225844411716
P 3.03595999698066
P 0.155008329626607
P -3.42880284109865
P 1.01370075416854
P -0.00971110932952805
P 0.921044793609964
P 2.07598904942841
P 0.17572987921046
P 2.5679729249469
P 0.82562507509415
P 0.150317530299854
P 1.90945353158222
P 0.197832186446285
P 0.810314706055938
P 0.0767798642388148
P 1.4097460504434
P 0.504824775270186
P 0.403904915022126
P 1.32036142888388
P -4.55895769129284
P -1.3
P -0.52
P -4.1
P -2
P -1.1
P -5
P -0.88
P -2
P -1.9
IN AKT ALK ASK1 IGF1 MEK PDGF PI3K RAF mTORC1
I 0 0 0 0 0 0 0 0 0
I 0 0 0 0 0 0 0 0 0
I 0 0 0 0 0 0 0 0 0
I 0 0 0 0 0 0 0 0 0
I 0 0 0 0 0 0 1 0 0
I 0 0 0 0 0 0 1 0 0
I 0 0 0 0 0 0 1 0 0
I 0 0 0 0 0 0 1 0 0
I 0 0 0 0 0 0 1 0 0
I 1 0 0 0 0 0 0 0 0
I 1 0 0 0 0 0 0 0 0
I 1 0 0 0 0 0 0 0 0
I 1 0 0 0 0 0 0 0 0
I 1 0 0 0 0 0 0 0 0
I 0 0 0 0 0 0 0 0 1
I 0 0 0 0 0 0 0 0 1
I 0 0 0 0 0 0 0 0 1
I 0 0 0 0 0 0 0 0 1
I 0 0 0 0 0 0 0 0 1
I 0 0 0 0 1 0 0 0 0
I 0 0 0 0 1 0 0 0 0
I 0 0 0 0 1 0 0 0 0
I 0 0 0 0 1 0 0 0 0
I 0 0 0 0 1 0 0 0 0
I 0 0 1 0 0 0 0 0 0
I 0 0 1 0 0 0 0 0 0
I 0 0 1 0 0 0 0 0 0
I 0 0 1 0 0 0 0 0 0
I 0 0 1 0 0 0 0 0 0
I 0 0 0 0 0 1 0 1 0
I 0 0 0 0 0 1 0 1 0
I 0 0 0 0 0 1 0 1 0
I 0 0 0 0 0 1 0 1 0
I 0 0 0 0 0 1 0 1 0
I 0 1 0 1 0 0 0 0 0
I 0 1 0 1 0 0 0 0 0
I 0 1 0 1 0 0 0 0 0
I 0 1 0 1 0 0 0 0 0
I 0 1 0 1 0 0 0 0 0
SN EGF IGF1 NGF PDGF
S 0 0 0 1
S 1 0 0 0
S 0 1 0 0
S 0 0 1 0
S 0 0 0 0
S 0 0 0 1
S 1 0 0 0
S 0 1 0 0
S 0 0 1 0
S 0 0 0 0
S 0 0 0 1
S 1 0 0 0
S 0 1 0 0
S 0 0 1 0
S 0 0 0 0
S 0 0 0 1
S 1 0 0 0
S 0 1 0 0
S 0 0 1 0
S 0 0 0 0
S 0 0 0 1
S 1 0 0 0
S 0 1 0 0
S 0 0 1 0
S 0 0 0 0
S 0 0 0 1
S 1 0 0 0
S 0 1 0 0
S 0 0 1 0
S 0 0 0 0
S 0 0 0 1
S 1 0 0 0
S 0 1 0 0
S 0 0 1 0
S 0 0 0 0
S 0 0 0 1
S 1 0 0 0
S 0 1 0 0
S 0 0 1 0
MN MEK 1
MN p38 1
MN ERK 1
MN cJUN 1
MN AKT 1
MN S6K 1
SD 1.14571871403238,1.03932227472683,0.934081178159385,1.19846941051197,1.23936020573599,1.21554873290438
SD 1.49665309916545,1.17701037073594,1.49840805699724,1.62905692778243,1.62155669482704,2.03921289344631
SD 1.43249183705805,1.21600806023643,1.41435717837206,1.53064674456825,3.45544170835096,3.15245846132737
SD 1.16015448188201,1.04967139730609,1.11982485486422,1.25112200693293,1.55256675986629,1.74865212095575
SD 1.06302804716524,1.07509158577687,0.895610582608704,1.21670614027205,0.37650411736261,0.250143382425447
SD 1.4167366985288,1.17770382582798,0.908639891878455,1.32316283140793,0.267256989139814,0.165472448367437
SD 1.39358842689959,1.11806344131214,1.30297832626986,1.6653528137661,0.254158248239045,0.160290638021224
SD 1.2647623549882,1.08742573599125,1.01040824701031,1.47296750469648,0.850513789019782,0.547626581528037
SD 1.13744303890903,1.03061666297723,1.04162899268822,1.52751655324629,0.207681655424035,0.121934368691623
SD 1.89831224279807,1.31265522941753,1.24995479122587,1.69457175871811,NaN,0.135824601859122
SD 1.97303185262382,1.27416060511581,1.30456345863978,1.76958365128495,NaN,0.137713280356615
SD 2.38661284190477,1.34455346687656,2.0711323601892,1.95533746481583,NaN,0.182346463584205
SD 1.4642638435283,1.07963046892001,1.42721454547731,1.54737146004462,NaN,0.135470314716786
SD 1.91327308489474,1.32378391218274,1.6830333909309,1.75947041999861,NaN,0.14960977084092
SD 1.76273414350683,1.11846097499272,1.17407630907883,1.0420851880117,1.71005227612792,0.0794206033407223
SD 1.53432471164661,1.12361611405308,1.10387869748681,1.09580291297699,1.28701751382035,0.0734883300049932
SD 2.46581179179416,1.393477958892,2.00496670817851,1.6175366260237,1.95038850651472,0.0841223076288053
SD 2.10805463621035,1.30733875311054,1.78862330864332,1.52738265159556,3.62018843724733,0.0994080337204871
SD 2.25146852218725,1.24807544150677,1.5649215928719,1.46945724834756,2.38642035057914,0.0870009119607675
SD 3.86678094096895,1.03234058388598,0.465830646997099,0.933866955641353,0.88633056627738,0.648364600941061
SD 4.27913083992497,1.0465961688106,0.474076077332469,1.13391596589874,1.04428340698673,0.794115261816161
SD 5.99749194213201,0.977486292515038,0.463607098993477,1.05454729340822,1.1435463785096,1.21904805260786
SD 4.32769076755334,1.20457505110341,0.546471266164069,0.983417895711628,2.84958357804052,2.19821539040016
SD 6.04352396570567,1.22724279109001,0.538374947971636,1.07768844274528,1.6792098029906,1.19503221857159
SD 1.39078412279586,1.23302488572181,1.31609671595415,1.23356738464424,1.6538493275524,0.577348535037893
SD 1.47188856665593,1.27787672122431,1.26290803658095,1.25648390794519,2.30510156000587,0.85354761887114
SD 2.35242942895982,1.0542140336107,2.89415448774163,1.5923841557168,2.19094043981796,1.46029664253668
SD 1.7852874621208,1.39060381772504,1.81414972935156,1.17026477483184,4.24139156573578,2.21673133607972
SD 1.83789354031016,1.83173076923077,2.33535605085555,1.85044779231167,2.14877958330275,1.1856833778618
SD 0.342596706435347,0.807466474524831,0.540529893001879,1.39525942269943,1.13575163587399,0.390697709344584
SD 0.445597140887461,0.756687779871284,0.56047365288421,1.54700792862646,1.25276492028462,0.404365984397425
SD 0.581782217311989,0.712927260834727,0.874448565953164,1.4151814028516,1.38147577164195,0.711373546957719
SD 0.591357825528977,0.869327162517075,0.692245866700433,1.73871467199804,3.64675943295092,1.32131771933311
SD 0.426515184003825,0.903759272106133,0.600094713957266,1.48375861969116,1.63357644680771,0.348210731257911
SD 0.868527026456316,0.988940423494934,0.813220647959794,0.985236011324968,0.0761579295500722,0.185044405840546
SD 0.691650853889943,0.625460841691097,0.656033342777212,1.03553871271523,0.0860880348400327,0.1763168058223
SD 1.35224257373176,1.09557136095952,1.22458666627934,1.1960435301968,0.241186424696847,0.795490851544389
SD 1.11918969917218,1.05083513378565,0.886478116652956,1.16193350971996,0.127178521181351,0.207103595328593
SD 0.928817088511058,1.032914584811,0.905507132572833,1.20636609241812,0.132339777780787,0.235981740251011
ER 1.1436806898223,1.10517091807565,1.13815008895164,1.10517091807565,1.13362439080228,1.13332400975915
ER 1.1436806898223,1.10517091807565,1.13815008895164,1.10517091807565,1.13362439080228,1.13332400975915
ER 1.1436806898223,1.10517091807565,1.13815008895164,1.10517091807565,1.13362439080228,1.13332400975915
ER 1.1436806898223,1.10517091807565,1.13815008895164,1.10517091807565,1.13362439080228,1.13332400975915
ER 1.23648247389579,1.14604873308056,1.22704155178582,1.13254011834643,1.2193358363954,1.21882502186609
ER 1.23648247389579,1.14604873308056,1.22704155178582,1.13254011834643,1.2193358363954,1.21882502186609
ER 1.23648247389579,1.14604873308056,1.22704155178582,1.13254011834643,1.2193358363954,1.21882502186609
ER 1.23648247389579,1.14604873308056,1.22704155178582,1.13254011834643,1.2193358363954,1.21882502186609
ER 1.23648247389579,1.14604873308056,1.22704155178582,1.13254011834643,1.2193358363954,1.21882502186609
ER 1.23648247389579,1.14604873308056,1.22704155178582,1.13254011834643,1.2193358363954,1.21882502186609
ER 1.23648247389579,1.14604873308056,1.22704155178582,1.13254011834643,1.2193358363954,1.21882502186609
ER 1.23648247389579,1.14604873308056,1.22704155178582,1.13254011834643,1.2193358363954,1.21882502186609
ER 1.23648247389579,1.14604873308056,1.22704155178582,1.13254011834643,1.2193358363954,1.21882502186609
ER 1.23648247389579,1.14604873308056,1.22704155178582,1.13254011834643,1.2193358363954,1.21882502186609
ER 1.23648247389579,1.14604873308056,1.22704155178582,1.13254011834643,1.2193358363954,1.21882502186609
ER 1.23648247389579,1.14604873308056,1.22704155178582,1.13254011834643,1.2193358363954,1.21882502186609
ER 1.23648247389579,1.14604873308056,1.22704155178582,1.13254011834643,1.2193358363954,1.21882502186609
ER 1.23648247389579,1.14604873308056,1.22704155178582,1.13254011834643,1.2193358363954,1.21882502186609
ER 1.23648247389579,1.14604873308056,1.22704155178582,1.13254011834643,1.2193358363954,1.21882502186609
ER 1.23648247389579,1.14604873308056,1.22704155178582,1.13254011834643,1.2193358363954,1.21882502186609
ER 1.23648247389579,1.14604873308056,1.22704155178582,1.13254011834643,1.2193358363954,1.21882502186609
ER 1.23648247389579,1.14604873308056,1.22704155178582,1.13254011834643,1.2193358363954,1.21882502186609
ER 1.23648247389579,1.14604873308056,1.22704155178582,1.13254011834643,1.2193358363954,1.21882502186609
ER 1.23648247389579,1.14604873308056,1.22704155178582,1.13254011834643,1.2193358363954,1.21882502186609
ER 1.23648247389579,1.14604873308056,1.22704155178582,1.13254011834643,1.2193358363954,1.21882502186609
ER 1.23648247389579,1.14604873308056,1.22704155178582,1.13254011834643,1.2193358363954,1.21882502186609
ER 1.23648247389579,1.14604873308056,1.22704155178582,1.13254011834643,1.2193358363954,1.21882502186609
ER 1.23648247389579,1.14604873308056,1.22704155178582,1.13254011834643,1.2193358363954,1.21882502186609
ER 1.23648247389579,1.14604873308056,1.22704155178582,1.13254011834643,1.2193358363954,1.21882502186609
ER 1.23648247389579,1.14604873308056,1.22704155178582,1.13254011834643,1.2193358363954,1.21882502186609
ER 1.23648247389579,1.14604873308056,1.22704155178582,1.13254011834643,1.2193358363954,1.21882502186609
ER 1.23648247389579,1.14604873308056,1.22704155178582,1.13254011834643,1.2193358363954,1.21882502186609
ER 1.23648247389579,1.14604873308056,1.22704155178582,1.13254011834643,1.2193358363954,1.21882502186609
ER 1.23648247389579,1.14604873308056,1.22704155178582,1.13254011834643,1.2193358363954,1.21882502186609
ER 1.23648247389579,1.14604873308056,1.22704155178582,1.13254011834643,1.2193358363954,1.21882502186609
ER 1.23648247389579,1.14604873308056,1.22704155178582,1.13254011834643,1.2193358363954,1.21882502186609
ER 1.23648247389579,1.14604873308056,1.22704155178582,1.13254011834643,1.2193358363954,1.21882502186609
ER 1.23648247389579,1.14604873308056,1.22704155178582,1.13254011834643,1.2193358363954,1.21882502186609
ER 1.23648247389579,1.14604873308056,1.22704155178582,1.13254011834643,1.2193358363954,1.21882502186609
SC 0.0142314990512334,0.230769230769231,0.240506329113924,0.0520694259012016,0.0223380491437081,0.0203045685279188
SC 0.0142314990512334,0.230769230769231,0.240506329113924,0.0520694259012016,0.0223380491437081,0.0203045685279188
SC 0.0142314990512334,0.230769230769231,0.240506329113924,0.0520694259012016,0.0223380491437081,0.0203045685279188
SC 0.0142314990512334,0.230769230769231,0.240506329113924,0.0520694259012016,0.0223380491437081,0.0203045685279188
SC 0.0142314990512334,0.230769230769231,0.240506329113924,0.0520694259012016,0.0223380491437081,0.0203045685279188
SC 0.0142314990512334,0.230769230769231,0.240506329113924,0.0520694259012016,0.0223380491437081,0.0203045685279188
SC 0.0142314990512334,0.230769230769231,0.240506329113924,0.0520694259012016,0.0223380491437081,0.0203045685279188
SC 0.0142314990512334,0.230769230769231,0.240506329113924,0.0520694259012016,0.0223380491437081,0.0203045685279188
SC 0.0142314990512334,0.230769230769231,0.240506329113924,0.0520694259012016,0.0223380491437081,0.0203045685279188
SC 0.0142314990512334,0.230769230769231,0.240506329113924,0.0520694259012016,0.0223380491437081,0.0203045685279188
SC 0.0142314990512334,0.230769230769231,0.240506329113924,0.0520694259012016,0.0223380491437081,0.0203045685279188
SC 0.0142314990512334,0.230769230769231,0.240506329113924,0.0520694259012016,0.0223380491437081,0.0203045685279188
SC 0.0142314990512334,0.230769230769231,0.240506329113924,0.0520694259012016,0.0223380491437081,0.0203045685279188
SC 0.0142314990512334,0.230769230769231,0.240506329113924,0.0520694259012016,0.0223380491437081,0.0203045685279188
SC 0.0142314990512334,0.230769230769231,0.240506329113924,0.0520694259012016,0.0223380491437081,0.0203045685279188
SC 0.0142314990512334,0.230769230769231,0.240506329113924,0.0520694259012016,0.0223380491437081,0.0203045685279188
SC 0.0142314990512334,0.230769230769231,0.240506329113924,0.0520694259012016,0.0223380491437081,0.0203045685279188
SC 0.0142314990512334,0.230769230769231,0.240506329113924,0.0520694259012016,0.0223380491437081,0.0203045685279188
SC 0.0142314990512334,0.230769230769231,0.240506329113924,0.0520694259012016,0.0223380491437081,0.0203045685279188
SC 0.0142314990512334,0.230769230769231,0.240506329113924,0.0520694259012016,0.0223380491437081,0.0203045685279188
SC 0.0142314990512334,0.230769230769231,0.240506329113924,0.0520694259012016,0.0223380491437081,0.0203045685279188
SC 0.0142314990512334,0.230769230769231,0.240506329113924,0.0520694259012016,0.0223380491437081,0.0203045685279188
SC 0.0142314990512334,0.230769230769231,0.240506329113924,0.0520694259012016,0.0223380491437081,0.0203045685279188
SC 0.0142314990512334,0.230769230769231,0.240506329113924,0.0520694259012016,0.0223380491437081,0.0203045685279188
SC 0.0142314990512334,0.230769230769231,0.240506329113924,0.0520694259012016,0.0223380491437081,0.0203045685279188
SC 0.0142314990512334,0.230769230769231,0.240506329113924,0.0520694259012016,0.0223380491437081,0.0203045685279188
SC 0.0142314990512334,0.230769230769231,0.240506329113924,0.0520694259012016,0.0223380491437081,0.0203045685279188
SC 0.0142314990512334,0.230769230769231,0.240506329113924,0.0520694259012016,0.0223380491437081,0.0203045685279188
SC 0.0142314990512334,0.230769230769231,0.240506329113924,0.0520694259012016,0.0223380491437081,0.0203045685279188
SC 0.0142314990512334,0.230769230769231,0.240506329113924,0.0520694259012016,0.0223380491437081,0.0203045685279188
SC 0.0142314990512334,0.230769230769231,0.240506329113924,0.0520694259012016,0.0223380491437081,0.0203045685279188
SC 0.0142314990512334,0.230769230769231,0.240506329113924,0.0520694259012016,0.0223380491437081,0.0203045685279188
SC 0.0142314990512334,0.230769230769231,0.240506329113924,0.0520694259012016,0.0223380491437081,0.0203045685279188
SC 0.0142314990512334,0.230769230769231,0.240506329113924,0.0520694259012016,0.0223380491437081,0.0203045685279188
SC 0.0142314990512334,0.230769230769231,0.240506329113924,0.0520694259012016,0.0223380491437081,0.0203045685279188
SC 0.0142314990512334,0.230769230769231,0.240506329113924,0.0520694259012016,0.0223380491437081,0.0203045685279188
SC 0.0142314990512334,0.230769230769231,0.240506329113924,0.0520694259012016,0.0223380491437081,0.0203045685279188
SC 0.0142314990512334,0.230769230769231,0.240506329113924,0.0520694259012016,0.0223380491437081,0.0203045685279188
SC 0.0142314990512334,0.230769230769231,0.240506329113924,0.0520694259012016,0.0223380491437081,0.0203045685279188
CV 0.293368350270172 0.630086040324763 0.202897122119704 0.429263814395209 0.198572422818984 0.1
CV 0.293368350270172 0.630086040324763 0.202897122119704 0.429263814395209 0.198572422818984 0.1
CV 0.293368350270172 0.630086040324763 0.202897122119704 0.429263814395209 0.198572422818984 0.1
CV 0.293368350270172 0.630086040324763 0.202897122119704 0.429263814395209 0.198572422818984 0.1
CV 0.293368350270172 0.630086040324763 0.202897122119704 0.429263814395209 0.198572422818984 0.1
CV 0.293368350270172 0.630086040324763 0.202897122119704 0.429263814395209 0.198572422818984 0.1
CV 0.293368350270172 0.630086040324763 0.202897122119704 0.429263814395209 0.198572422818984 0.1
CV 0.293368350270172 0.630086040324763 0.202897122119704 0.429263814395209 0.198572422818984 0.1
CV 0.293368350270172 0.630086040324763 0.202897122119704 0.429263814395209 0.198572422818984 0.1
CV 0.293368350270172 0.630086040324763 0.202897122119704 0.429263814395209 0.198572422818984 0.1
CV 0.293368350270172 0.630086040324763 0.202897122119704 0.429263814395209 0.198572422818984 0.1
CV 0.293368350270172 0.630086040324763 0.202897122119704 0.429263814395209 0.198572422818984 0.1
CV 0.293368350270172 0.630086040324763 0.202897122119704 0.429263814395209 0.198572422818984 0.1
CV 0.293368350270172 0.630086040324763 0.202897122119704 0.429263814395209 0.198572422818984 0.1
CV 0.293368350270172 0.630086040324763 0.202897122119704 0.429263814395209 0.198572422818984 0.1
CV 0.293368350270172 0.630086040324763 0.202897122119704 0.429263814395209 0.198572422818984 0.1
CV 0.293368350270172 0.630086040324763 0.202897122119704 0.429263814395209 0.198572422818984 0.1
CV 0.293368350270172 0.630086040324763 0.202897122119704 0.429263814395209 0.198572422818984 0.1
CV 0.293368350270172 0.630086040324763 0.202897122119704 0.429263814395209 0.198572422818984 0.1
CV 0.293368350270172 0.630086040324763 0.202897122119704 0.429263814395209 0.198572422818984 0.1
CV 0.293368350270172 0.630086040324763 0.202897122119704 0.429263814395209 0.198572422818984 0.1
CV 0.293368350270172 0.630086040324763 0.202897122119704 0.429263814395209 0.198572422818984 0.1
CV 0.293368350270172 0.630086040324763 0.202897122119704 0.429263814395209 0.198572422818984 0.1
CV 0.293368350270172 0.630086040324763 0.202897122119704 0.429263814395209 0.198572422818984 0.1
CV 0.293368350270172 0.630086040324763 0.202897122119704 0.429263814395209 0.198572422818984 0.1
CV 0.293368350270172 0.630086040324763 0.202897122119704 0.429263814395209 0.198572422818984 0.1
CV 0.293368350270172 0.630086040324763 0.202897122119704 0.429263814395209 0.198572422818984 0.1
CV 0.293368350270172 0.630086040324763 0.202897122119704 0.429263814395209 0.198572422818984 0.1
CV 0.293368350270172 0.630086040324763 0.202897122119704 0.429263814395209 0.198572422818984 0.1
CV 0.293368350270172 0.630086040324763 0.202897122119704 0.429263814395209 0.198572422818984 0.1
CV 0.293368350270172 0.630086040324763 0.202897122119704 0.429263814395209 0.198572422818984 0.1
CV 0.293368350270172 0.630086040324763 0.202897122119704 0.429263814395209 0.198572422818984 0.1
CV 0.293368350270172 0.630086040324763 0.202897122119704 0.429263814395209 0.198572422818984 0.1
CV 0.293368350270172 0.630086040324763 0.202897122119704 0.429263814395209 0.198572422818984 0.1
CV 0.293368350270172 0.630086040324763 0.202897122119704 0.429263814395209 0.198572422818984 0.1
CV 0.293368350270172 0.630086040324763 0.202897122119704 0.429263814395209 0.198572422818984 0.1
CV 0.293368350270172 0.630086040324763 0.202897122119704 0.429263814395209 0.198572422818984 0.1
CV 0.293368350270172 0.630086040324763 0.202897122119704 0.429263814395209 0.198572422818984 0.1
CV 0.293368350270172 0.630086040324763 0.202897122119704 0.429263814395209 0.198572422818984 0.1
