# Supplementary material for: Neuroblastoma signalling models unveil combination therapies targeting feedback-mediated resistance
Source: PLoS Comput Biol. 2021 Nov 4;17(11):e1009515. doi: 10.1371/journal.pcbi.1009515 (PMC8604339; doi:10.1371/journal.pcbi.1009515)
Supplement: S3 File — (ZIP) [file pcbi.1009515.s024.zip › Perturbations_data/LAN6/report_LAN6_cache/html/split_log_Model.mra]

H default
H 10000 samplings
H Best residuals : 356.9823923159 356.983824810806 356.98392204992 356.984688662456 356.985390378189
H Method : geneticlhs
H Network : ~/TERMINATE_NB/Networks_TERMINATENB/independent_TAK1.tab
H 0 NA and  0 infinite residuals
BF 356.9823923159
BFS 0.623456934447496
RS 0.863987544756473 0.469802078347793 0.325747032252259 0.381363979251195 0.827495515359542 0.872345456717714
LOG TRUE
MCV 0.1
DCV 0.3
N AKT  1
N ALK  1
N ASK1  1
N EGF  0
N ERK  0
N IGF1  0
N IL1b  0
N JNK  1
N MEK  1
N NGF  0
N PDGF  0
N PI3K  1
N RAF  1
N S6K  0
N TAK1  0
N TRKA  0
N cJUN  0
N mTORC1  1
N p38  0
M 0 0 0 0 0 0 0 0 0 0 0 1 0 0 0 0 0 0 0
M 0 0 0 0 0 0 0 0 0 0 0 0 0 0 0 0 0 0 0
M 0 0 0 0 0 0 1 0 0 0 0 0 0 0 0 0 0 0 0
M 0 0 0 0 0 0 0 0 0 0 0 0 0 0 0 0 0 0 0
M 0 0 0 0 0 0 0 0 1 0 0 0 0 0 0 0 0 0 0
M 0 0 0 0 0 0 0 0 0 0 0 0 0 0 0 0 0 0 0
M 0 0 0 0 0 0 0 0 0 0 0 0 0 0 0 0 0 0 0
M 0 0 0 0 0 0 0 0 0 0 0 0 0 0 1 0 0 0 0
M 0 0 0 0 0 0 0 0 0 0 0 0 1 0 0 0 0 0 0
M 0 0 0 0 0 0 0 0 0 0 0 0 0 0 0 0 0 0 0
M 0 0 0 0 0 0 0 0 0 0 0 0 0 0 0 0 0 0 0
M 0 1 0 1 0 1 0 0 0 0 1 0 0 0 0 1 0 0 0
M 0 1 0 1 1 1 0 0 0 0 1 0 0 0 0 1 0 0 0
M 0 0 0 0 1 0 0 0 0 0 0 0 0 0 0 0 0 1 0
M 0 1 0 1 0 1 1 0 0 1 1 0 0 0 0 0 0 0 0
M 0 0 0 0 0 0 0 0 0 1 0 0 0 0 0 0 0 0 0
M 0 0 0 0 0 0 0 1 0 0 0 0 0 0 0 0 0 0 0
M 1 0 0 0 0 0 0 0 0 0 0 0 0 0 0 0 0 0 0
M 0 0 1 0 0 0 0 0 0 0 0 0 0 0 1 0 0 0 0
P 4.78805216493274
P 5.96438003455715
P 9.45313206605305
P 1.86149205566736
P -0.0769714356424697
P -0.0823743037934673
P 2.85690291673578
P 0.152650526215216
P -7.48357673695255
P 1.31000844633383
P 0.086727330212413
P 4.98902469652217
P 0.268300997797787
P 2.95689356167472
P 0.188557577887034
P 1.14058297639907
P 0.409779169515154
P 0.13848527546365
P 2.84811012508577
P -0.0931377316125711
P 1.08036944270547
P 0.0765450832722422
P 2.29389397252073
P 0.647641074064666
P -0.111955749277489
P 0.177405670061102
P -2.12036332488825
P -0.143555215660079
P -1.69919202575908
P -0.812884004703205
P -1.11942648988385
P -8.43916386699039e-13
P -0.676596482529776
P -1.75838519366519
P -10.9916993849322
IN AKT ALK ASK1 IGF1 MEK PDGF PI3K RAF mTORC1
I 0 0 0 0 0 0 0 0 0
I 0 0 0 0 0 0 0 0 0
I 0 0 0 0 0 0 0 0 0
I 0 0 0 0 0 0 0 0 0
I 0 0 0 0 0 0 0 0 0
I 0 0 0 0 0 0 1 0 0
I 0 0 0 0 0 0 1 0 0
I 0 0 0 0 0 0 1 0 0
I 0 0 0 0 0 0 1 0 0
I 0 0 0 0 0 0 1 0 0
I 1 0 0 0 0 0 0 0 0
I 1 0 0 0 0 0 0 0 0
I 1 0 0 0 0 0 0 0 0
I 1 0 0 0 0 0 0 0 0
I 1 0 0 0 0 0 0 0 0
I 0 0 0 0 0 0 0 0 1
I 0 0 0 0 0 0 0 0 1
I 0 0 0 0 0 0 0 0 1
I 0 0 0 0 0 0 0 0 1
I 0 0 0 0 0 0 0 0 1
I 0 0 0 0 1 0 0 0 0
I 0 0 0 0 1 0 0 0 0
I 0 0 0 0 1 0 0 0 0
I 0 0 0 0 1 0 0 0 0
I 0 0 0 0 1 0 0 0 0
I 0 0 1 0 0 0 0 0 0
I 0 0 1 0 0 0 0 0 0
I 0 0 1 0 0 0 0 0 0
I 0 0 1 0 0 0 0 0 0
I 0 0 1 0 0 0 0 0 0
I 0 0 1 0 0 0 0 0 0
I 0 0 0 0 0 1 0 1 0
I 0 0 0 0 0 1 0 1 0
I 0 0 0 0 0 1 0 1 0
I 0 0 0 0 0 1 0 1 0
I 0 0 0 0 0 1 0 1 0
I 0 1 0 1 0 0 0 0 0
I 0 1 0 1 0 0 0 0 0
I 0 1 0 1 0 0 0 0 0
I 0 1 0 1 0 0 0 0 0
I 0 1 0 1 0 0 0 0 0
SN EGF IGF1 IL1b NGF PDGF
S 0 0 0 0 1
S 1 0 0 0 0
S 0 1 0 0 0
S 0 0 0 1 0
S 0 0 1 0 0
S 0 0 0 0 0
S 0 0 0 0 1
S 1 0 0 0 0
S 0 1 0 0 0
S 0 0 0 1 0
S 0 0 0 0 0
S 0 0 0 0 1
S 1 0 0 0 0
S 0 1 0 0 0
S 0 0 0 1 0
S 0 0 0 0 0
S 0 0 0 0 1
S 1 0 0 0 0
S 0 1 0 0 0
S 0 0 0 1 0
S 0 0 0 0 0
S 0 0 0 0 1
S 1 0 0 0 0
S 0 1 0 0 0
S 0 0 0 1 0
S 0 0 0 0 0
S 0 0 0 0 1
S 1 0 0 0 0
S 0 1 0 0 0
S 0 0 0 1 0
S 0 0 1 0 0
S 0 0 0 0 0
S 0 0 0 0 1
S 1 0 0 0 0
S 0 1 0 0 0
S 0 0 0 1 0
S 0 0 0 0 0
S 0 0 0 0 1
S 1 0 0 0 0
S 0 1 0 0 0
S 0 0 0 1 0
MN MEK 1
MN p38 1
MN ERK 1
MN cJUN 1
MN AKT 1
MN S6K 1
SD 1.10143229757185,1.05431532605525,1.04657206677444,1.08810573675278,1.1508551237023,0.849982442133467
SD 1.66289230981532,1.16451346473397,1.25754890271018,1.16691630399185,1.16114333540614,1.06769571673457
SD 3.98656893271826,1.40550129065065,1.80135880047273,1.39435714973843,1.90163271479733,1.80552123731882
SD 1.4079258047996,1.11958603810111,1.24776376035823,1.01732011466886,0.98324268553879,1.00075422048422
SD 0.99288256227758,0.962025316455696,1.0188679245283,1.02209209475645,1.03458646616541,0.790178571428571
SD 1.17021469474247,1.01322550675679,1.02714723703123,1.14443646793372,0.202030508910442,0.251928875573398
SD 1.33452830496682,1.14248918438949,1.18979765029072,1.31762507110426,0.239225387974066,0.262215887282438
SD 2.04827561071782,1.28694210874856,1.36441753877828,1.39206254873419,0.274389499836318,0.318104505140176
SD 2.8692274039558,1.23770249413562,1.52357435853844,1.45748314705867,0.364626055872772,0.427889589567899
SD 1.66027838566676,1.26104028889401,1.33431567586203,1.371546352966,0.211223541811477,0.287149472012589
SD 1.33944975364754,0.952838118538337,0.953312661956475,1.04977994327747,NaN,0.192087454981958
SD 1.30060666563536,0.997596412999782,1.00783097314989,1.04707553912553,NaN,0.194729389882455
SD 2.00978570560238,1.10867379021612,1.30190957960187,1.22656099307319,NaN,0.224255317672297
SD 3.278719262151,1.2748789964919,1.78436606786582,1.3555996240729,NaN,0.251857699169781
SD 2.03566461070472,1.12741326593027,1.27053365370586,1.23062112000947,NaN,0.220140191602288
SD 0.981148300182681,0.529859192482849,0.762732591600299,0.912750623950008,1.3363946238902,0.136024195478576
SD 1.15722326200852,1.02385343778735,0.990521113087297,1.07585497652225,1.34310138925402,0.184080260127681
SD 1.69669712641651,1.18111134402471,1.21032421111732,1.18683623306074,1.42427462545275,0.207088939903625
SD 3.36647228218649,1.34771092932346,1.61069538480791,1.27221944169776,1.94525270779043,0.228610196439783
SD 1.49979816092936,1.10961828034074,1.20533405688184,1.16098854280603,1.3575710870458,0.194729389882455
SD 6.18658716221617,1.11558148190801,0.854756085943249,0.719518919001763,0.550398892403037,0.461513636297794
SD 9.62103092766628,1.27344019668236,0.969665701325485,1.12889218965948,1.06727748010175,0.535728628608914
SD 13.0957428246925,1.46079270289135,1.07379692320528,1.17497657492644,1.21352849523266,0.725874153993277
SD 14.4949392765299,1.69225519052416,1.14260910006684,1.49729823562826,1.91082056481881,1.03086337047298
SD 10.4286822752267,1.67378952267471,1.35051818613049,0.864608107042245,0.847216964134889,0.592658639323976
SD 1.43701585964178,1.05699639512647,1.08254688434886,1.17956696748901,1.32624939341133,0.741126509161395
SD 1.83967817212331,1.28748466446775,1.30371988348387,1.48267260688913,1.63429685695118,0.746021192090157
SD 2.75701301217604,1.28789143126147,1.61362126439436,1.4530594380104,1.44908293815291,0.898878149534654
SD 5.97693262106424,1.54750189422003,2.02033685465798,1.56294118029295,2.22478360009599,1.42194479277117
SD 2.89086836591619,1.3431040226055,2.20062884094467,1.5107038722064,1.55138619972878,0.82436366042887
SD 1.78113879003559,1.31645569620253,1.66037735849057,1.51503859462337,1.39699248120301,0.84375
SD 0.644155830437723,0.870487052416214,0.924849129290657,0.712582999290903,0.7727763861382,0.43505741801599
SD 0.604175614528578,0.895012613026813,0.835845270706155,0.864514211395226,0.73994289781494,0.32523877984151
SD 0.701967944888123,0.943631737237364,1.00366205776917,0.817808904858087,0.722896621749902,0.375250920068223
SD 1.02860433991796,1.02963508429407,1.18361454715056,0.883220617000755,1.12119065970706,0.507262234137772
SD 0.592324997554848,0.99259589823741,1.09888451158951,0.565386117261662,0.418170493948843,0.362566392519369
SD 0.439344316262886,0.845559949447699,0.831759520156559,0.468627869210158,0.0705849545533854,0.162343529857974
SD 0.628032382751164,0.811957773272939,0.839286909062253,0.720716934320486,0.0654464327632229,0.173552533625156
SD 1.27052640538376,0.924849722949239,1.09194688899495,0.800756061222479,0.0764190709921482,0.198964617721321
SD 1.12749328299678,0.918123453877774,0.972364469977073,0.808570194622519,0.196473915582337,0.238475026987826
SD 2.14387708973248,1.03285190814759,1.7950549357115,1.01667868624244,0.138236434202025,0.251786502645625
ER 1.11340206062551,1.10517091807565,1.10517091807565,1.10517091807565,1.1296277705316,1.10517091807565
ER 1.12487620026768,1.10517091807565,1.10517091807565,1.10517091807565,1.14284618268656,1.10517091807565
ER 1.11340206062551,1.10517091807565,1.10517091807565,1.10517091807565,1.1296277705316,1.10517091807565
ER 1.11340206062551,1.10517091807565,1.10517091807565,1.10517091807565,1.1296277705316,1.10517091807565
ER 1.30098906504628,1.10910370223557,1.20858928476256,1.20532523871066,1.34792156785046,1.21241086127152
ER 1.2044913076204,1.10517091807565,1.14335173376352,1.14116742348907,1.23505623873916,1.14590695080942
ER 1.2044913076204,1.10517091807565,1.14335173376352,1.14116742348907,1.23505623873916,1.14590695080942
ER 1.2044913076204,1.10517091807565,1.14335173376352,1.14116742348907,1.23505623873916,1.14590695080942
ER 1.2044913076204,1.10517091807565,1.14335173376352,1.14116742348907,1.23505623873916,1.14590695080942
ER 1.2044913076204,1.10517091807565,1.14335173376352,1.14116742348907,1.23505623873916,1.14590695080942
ER 1.2044913076204,1.10517091807565,1.14335173376352,1.14116742348907,1.23505623873916,1.14590695080942
ER 1.2044913076204,1.10517091807565,1.14335173376352,1.14116742348907,1.23505623873916,1.14590695080942
ER 1.2044913076204,1.10517091807565,1.14335173376352,1.14116742348907,1.23505623873916,1.14590695080942
ER 1.2044913076204,1.10517091807565,1.14335173376352,1.14116742348907,1.23505623873916,1.14590695080942
ER 1.2044913076204,1.10517091807565,1.14335173376352,1.14116742348907,1.23505623873916,1.14590695080942
ER 1.2044913076204,1.10517091807565,1.14335173376352,1.14116742348907,1.23505623873916,1.14590695080942
ER 1.2044913076204,1.10517091807565,1.14335173376352,1.14116742348907,1.23505623873916,1.14590695080942
ER 1.2044913076204,1.10517091807565,1.14335173376352,1.14116742348907,1.23505623873916,1.14590695080942
ER 1.2044913076204,1.10517091807565,1.14335173376352,1.14116742348907,1.23505623873916,1.14590695080942
ER 1.2044913076204,1.10517091807565,1.14335173376352,1.14116742348907,1.23505623873916,1.14590695080942
ER 1.2044913076204,1.10517091807565,1.14335173376352,1.14116742348907,1.23505623873916,1.14590695080942
ER 1.2044913076204,1.10517091807565,1.14335173376352,1.14116742348907,1.23505623873916,1.14590695080942
ER 1.2044913076204,1.10517091807565,1.14335173376352,1.14116742348907,1.23505623873916,1.14590695080942
ER 1.2044913076204,1.10517091807565,1.14335173376352,1.14116742348907,1.23505623873916,1.14590695080942
ER 1.2044913076204,1.10517091807565,1.14335173376352,1.14116742348907,1.23505623873916,1.14590695080942
ER 1.2044913076204,1.10517091807565,1.14335173376352,1.14116742348907,1.23505623873916,1.14590695080942
ER 1.2044913076204,1.10517091807565,1.14335173376352,1.14116742348907,1.23505623873916,1.14590695080942
ER 1.2044913076204,1.10517091807565,1.14335173376352,1.14116742348907,1.23505623873916,1.14590695080942
ER 1.2044913076204,1.10517091807565,1.14335173376352,1.14116742348907,1.23505623873916,1.14590695080942
ER 1.2044913076204,1.10517091807565,1.14335173376352,1.14116742348907,1.23505623873916,1.14590695080942
ER 1.30098906504628,1.10910370223557,1.20858928476256,1.20532523871066,1.34792156785046,1.21241086127152
ER 1.2044913076204,1.10517091807565,1.14335173376352,1.14116742348907,1.23505623873916,1.14590695080942
ER 1.2044913076204,1.10517091807565,1.14335173376352,1.14116742348907,1.23505623873916,1.14590695080942
ER 1.2044913076204,1.10517091807565,1.14335173376352,1.14116742348907,1.23505623873916,1.14590695080942
ER 1.2044913076204,1.10517091807565,1.14335173376352,1.14116742348907,1.23505623873916,1.14590695080942
ER 1.2044913076204,1.10517091807565,1.14335173376352,1.14116742348907,1.23505623873916,1.14590695080942
ER 1.2044913076204,1.10517091807565,1.14335173376352,1.14116742348907,1.23505623873916,1.14590695080942
ER 1.2044913076204,1.10517091807565,1.14335173376352,1.14116742348907,1.23505623873916,1.14590695080942
ER 1.2044913076204,1.10517091807565,1.14335173376352,1.14116742348907,1.23505623873916,1.14590695080942
ER 1.2044913076204,1.10517091807565,1.14335173376352,1.14116742348907,1.23505623873916,1.14590695080942
ER 1.2044913076204,1.10517091807565,1.14335173376352,1.14116742348907,1.23505623873916,1.14590695080942
SC 0.0480427046263345,0.358620689655172,0.584905660377358,0.013840830449827,0.0263157894736842,0.0763052208835341
SC 0.0480427046263345,0.358620689655172,0.584905660377358,0.013840830449827,0.0263157894736842,0.0763052208835341
SC 0.0480427046263345,0.358620689655172,0.584905660377358,0.013840830449827,0.0263157894736842,0.0763052208835341
SC 0.0480427046263345,0.358620689655172,0.584905660377358,0.013840830449827,0.0263157894736842,0.0763052208835341
SC 0.0480427046263345,0.358620689655172,0.584905660377358,0.013840830449827,0.0263157894736842,0.0763052208835341
SC 0.0480427046263345,0.358620689655172,0.584905660377358,0.013840830449827,0.0263157894736842,0.0763052208835341
SC 0.0480427046263345,0.358620689655172,0.584905660377358,0.013840830449827,0.0263157894736842,0.0763052208835341
SC 0.0480427046263345,0.358620689655172,0.584905660377358,0.013840830449827,0.0263157894736842,0.0763052208835341
SC 0.0480427046263345,0.358620689655172,0.584905660377358,0.013840830449827,0.0263157894736842,0.0763052208835341
SC 0.0480427046263345,0.358620689655172,0.584905660377358,0.013840830449827,0.0263157894736842,0.0763052208835341
SC 0.0480427046263345,0.358620689655172,0.584905660377358,0.013840830449827,0.0263157894736842,0.0763052208835341
SC 0.0480427046263345,0.358620689655172,0.584905660377358,0.013840830449827,0.0263157894736842,0.0763052208835341
SC 0.0480427046263345,0.358620689655172,0.584905660377358,0.013840830449827,0.0263157894736842,0.0763052208835341
SC 0.0480427046263345,0.358620689655172,0.584905660377358,0.013840830449827,0.0263157894736842,0.0763052208835341
SC 0.0480427046263345,0.358620689655172,0.584905660377358,0.013840830449827,0.0263157894736842,0.0763052208835341
SC 0.0480427046263345,0.358620689655172,0.584905660377358,0.013840830449827,0.0263157894736842,0.0763052208835341
SC 0.0480427046263345,0.358620689655172,0.584905660377358,0.013840830449827,0.0263157894736842,0.0763052208835341
SC 0.0480427046263345,0.358620689655172,0.584905660377358,0.013840830449827,0.0263157894736842,0.0763052208835341
SC 0.0480427046263345,0.358620689655172,0.584905660377358,0.013840830449827,0.0263157894736842,0.0763052208835341
SC 0.0480427046263345,0.358620689655172,0.584905660377358,0.013840830449827,0.0263157894736842,0.0763052208835341
SC 0.0480427046263345,0.358620689655172,0.584905660377358,0.013840830449827,0.0263157894736842,0.0763052208835341
SC 0.0480427046263345,0.358620689655172,0.584905660377358,0.013840830449827,0.0263157894736842,0.0763052208835341
SC 0.0480427046263345,0.358620689655172,0.584905660377358,0.013840830449827,0.0263157894736842,0.0763052208835341
SC 0.0480427046263345,0.358620689655172,0.584905660377358,0.013840830449827,0.0263157894736842,0.0763052208835341
SC 0.0480427046263345,0.358620689655172,0.584905660377358,0.013840830449827,0.0263157894736842,0.0763052208835341
SC 0.0480427046263345,0.358620689655172,0.584905660377358,0.013840830449827,0.0263157894736842,0.0763052208835341
SC 0.0480427046263345,0.358620689655172,0.584905660377358,0.013840830449827,0.0263157894736842,0.0763052208835341
SC 0.0480427046263345,0.358620689655172,0.584905660377358,0.013840830449827,0.0263157894736842,0.0763052208835341
SC 0.0480427046263345,0.358620689655172,0.584905660377358,0.013840830449827,0.0263157894736842,0.0763052208835341
SC 0.0480427046263345,0.358620689655172,0.584905660377358,0.013840830449827,0.0263157894736842,0.0763052208835341
SC 0.0480427046263345,0.358620689655172,0.584905660377358,0.013840830449827,0.0263157894736842,0.0763052208835341
SC 0.0480427046263345,0.358620689655172,0.584905660377358,0.013840830449827,0.0263157894736842,0.0763052208835341
SC 0.0480427046263345,0.358620689655172,0.584905660377358,0.013840830449827,0.0263157894736842,0.0763052208835341
SC 0.0480427046263345,0.358620689655172,0.584905660377358,0.013840830449827,0.0263157894736842,0.0763052208835341
SC 0.0480427046263345,0.358620689655172,0.584905660377358,0.013840830449827,0.0263157894736842,0.0763052208835341
SC 0.0480427046263345,0.358620689655172,0.584905660377358,0.013840830449827,0.0263157894736842,0.0763052208835341
SC 0.0480427046263345,0.358620689655172,0.584905660377358,0.013840830449827,0.0263157894736842,0.0763052208835341
SC 0.0480427046263345,0.358620689655172,0.584905660377358,0.013840830449827,0.0263157894736842,0.0763052208835341
SC 0.0480427046263345,0.358620689655172,0.584905660377358,0.013840830449827,0.0263157894736842,0.0763052208835341
SC 0.0480427046263345,0.358620689655172,0.584905660377358,0.013840830449827,0.0263157894736842,0.0763052208835341
SC 0.0480427046263345,0.358620689655172,0.584905660377358,0.013840830449827,0.0263157894736842,0.0763052208835341
CV 0.140398506945552 0.176360615182433 0.523995061154664 0.146100252389668 0.1 0.1
CV 0.140398506945552 0.176360615182433 0.523995061154664 0.146100252389668 0.1 0.1
CV 0.140398506945552 0.176360615182433 0.523995061154664 0.146100252389668 0.1 0.1
CV 0.140398506945552 0.176360615182433 0.523995061154664 0.146100252389668 0.1 0.1
CV 0.140398506945552 0.176360615182433 0.523995061154664 0.146100252389668 0.1 0.1
CV 0.140398506945552 0.176360615182433 0.523995061154664 0.146100252389668 0.1 0.1
CV 0.140398506945552 0.176360615182433 0.523995061154664 0.146100252389668 0.1 0.1
CV 0.140398506945552 0.176360615182433 0.523995061154664 0.146100252389668 0.1 0.1
CV 0.140398506945552 0.176360615182433 0.523995061154664 0.146100252389668 0.1 0.1
CV 0.140398506945552 0.176360615182433 0.523995061154664 0.146100252389668 0.1 0.1
CV 0.140398506945552 0.176360615182433 0.523995061154664 0.146100252389668 0.1 0.1
CV 0.140398506945552 0.176360615182433 0.523995061154664 0.146100252389668 0.1 0.1
CV 0.140398506945552 0.176360615182433 0.523995061154664 0.146100252389668 0.1 0.1
CV 0.140398506945552 0.176360615182433 0.523995061154664 0.146100252389668 0.1 0.1
CV 0.140398506945552 0.176360615182433 0.523995061154664 0.146100252389668 0.1 0.1
CV 0.140398506945552 0.176360615182433 0.523995061154664 0.146100252389668 0.1 0.1
CV 0.140398506945552 0.176360615182433 0.523995061154664 0.146100252389668 0.1 0.1
CV 0.140398506945552 0.176360615182433 0.523995061154664 0.146100252389668 0.1 0.1
CV 0.140398506945552 0.176360615182433 0.523995061154664 0.146100252389668 0.1 0.1
CV 0.140398506945552 0.176360615182433 0.523995061154664 0.146100252389668 0.1 0.1
CV 0.140398506945552 0.176360615182433 0.523995061154664 0.146100252389668 0.1 0.1
CV 0.140398506945552 0.176360615182433 0.523995061154664 0.146100252389668 0.1 0.1
CV 0.140398506945552 0.176360615182433 0.523995061154664 0.146100252389668 0.1 0.1
CV 0.140398506945552 0.176360615182433 0.523995061154664 0.146100252389668 0.1 0.1
CV 0.140398506945552 0.176360615182433 0.523995061154664 0.146100252389668 0.1 0.1
CV 0.140398506945552 0.176360615182433 0.523995061154664 0.146100252389668 0.1 0.1
CV 0.140398506945552 0.176360615182433 0.523995061154664 0.146100252389668 0.1 0.1
CV 0.140398506945552 0.176360615182433 0.523995061154664 0.146100252389668 0.1 0.1
CV 0.140398506945552 0.176360615182433 0.523995061154664 0.146100252389668 0.1 0.1
CV 0.140398506945552 0.176360615182433 0.523995061154664 0.146100252389668 0.1 0.1
CV 0.140398506945552 0.176360615182433 0.523995061154664 0.146100252389668 0.1 0.1
CV 0.140398506945552 0.176360615182433 0.523995061154664 0.146100252389668 0.1 0.1
CV 0.140398506945552 0.176360615182433 0.523995061154664 0.146100252389668 0.1 0.1
CV 0.140398506945552 0.176360615182433 0.523995061154664 0.146100252389668 0.1 0.1
CV 0.140398506945552 0.176360615182433 0.523995061154664 0.146100252389668 0.1 0.1
CV 0.140398506945552 0.176360615182433 0.523995061154664 0.146100252389668 0.1 0.1
CV 0.140398506945552 0.176360615182433 0.523995061154664 0.146100252389668 0.1 0.1
CV 0.140398506945552 0.176360615182433 0.523995061154664 0.146100252389668 0.1 0.1
CV 0.140398506945552 0.176360615182433 0.523995061154664 0.146100252389668 0.1 0.1
CV 0.140398506945552 0.176360615182433 0.523995061154664 0.146100252389668 0.1 0.1
CV 0.140398506945552 0.176360615182433 0.523995061154664 0.146100252389668 0.1 0.1
