# Supplementary material for: Neuroblastoma signalling models unveil combination therapies targeting feedback-mediated resistance
Source: PLoS Comput Biol. 2021 Nov 4;17(11):e1009515. doi: 10.1371/journal.pcbi.1009515 (PMC8604339; doi:10.1371/journal.pcbi.1009515)
Supplement: S3 File — (ZIP) [file pcbi.1009515.s024.zip › Perturbations_data/IMR32/cache/log_ask1_mek_Model.mra]

H ID.type
H ID.well
H TR.BI78D3
H TR.PDGF
H TR.EGF
H TR.IGF1
H TR.NGF
H TR.BioRad_phosphatase
H TR.BioRad_EGF
H TR.PI3Ki
H TR.mTORC1i
H TR.AKTi
H TR.RAFi
H TR.MEKi
H TR.ALKi
H TR.ASK1i
H DV.MEK
H DV.p38
H DV.ERK
H DV.cJUN
H DV.AKT
H DV.S6K
H TR.PDGFi
H TR.IGF1i
H 10000 samplings
H Best residuals : 341.957143354662 341.957144097865 341.957149717934 342.083696185472 342.088561798767
H Method : geneticlhs
H Network : ~/TERMINATE_NB/Networks_TERMINATENB/e3_ASK1_MEK_connexion_split.tab
H 0 NA and  0 infinite residuals
BF 341.957143354663
BFS 0.497022052636085
RS 0.833778172361777 -0.969241747262258 0.721601301898895 0.656372535148511 0.846063627784806 0.893558425884781
LOG TRUE
MCV 0.2
DCV 0.3
N AKT  1
N ALK  1
N ASK1  1
N EGF  0
N ERK  0
N IGF1  0
N IL1b  0
N JNK  1
N MEK  1
N NGF  0
N PDGF  0
N PI3K  1
N RAF  1
N S6K  0
N TAK1  0
N TRKA  0
N cJUN  0
N mTORC1  1
N p38  0
M 0 0 0 0 0 0 0 0 0 0 0 1 0 0 0 0 0 0 0
M 0 0 0 0 0 0 0 0 0 0 0 0 0 0 0 0 0 0 0
M 0 0 0 0 0 0 1 0 0 0 0 0 0 0 0 0 0 0 0
M 0 0 0 0 0 0 0 0 0 0 0 0 0 0 0 0 0 0 0
M 0 0 0 0 0 0 0 0 1 0 0 0 0 0 0 0 0 0 0
M 0 0 0 0 0 0 0 0 0 0 0 0 0 0 0 0 0 0 0
M 0 0 0 0 0 0 0 0 0 0 0 0 0 0 0 0 0 0 0
M 0 0 0 0 0 0 0 0 0 0 0 0 0 0 1 0 0 0 0
M 0 0 1 0 0 0 0 0 0 0 0 0 1 0 0 0 0 0 0
M 0 0 0 0 0 0 0 0 0 0 0 0 0 0 0 0 0 0 0
M 0 0 0 0 0 0 0 0 0 0 0 0 0 0 0 0 0 0 0
M 0 1 0 1 0 1 1 0 0 0 1 0 0 0 0 1 0 0 0
M 0 1 0 1 1 1 0 0 0 0 1 0 0 0 0 1 0 0 0
M 0 0 0 0 1 0 0 0 0 0 0 0 0 0 0 0 0 1 0
M 0 1 0 1 0 1 1 0 0 1 1 0 0 0 0 0 0 0 0
M 0 0 0 0 0 0 0 0 0 1 0 0 0 0 0 0 0 0 0
M 0 0 0 0 1 0 0 1 0 0 0 0 0 0 0 0 0 0 0
M 1 0 0 0 0 0 0 0 0 0 0 0 0 0 0 0 0 0 0
M 0 0 1 0 0 0 0 0 0 0 0 0 0 0 1 0 0 0 0
P 7.04739468097946
P 4.90395545519259e-05
P 21.2581016168418
P -0.173850105158092
P -10.2613450778701
P 0.246926956255832
P 3.00472384218722e-05
P 5.12125802654798
P -0.055942433547755
P -19.5638201547192
P 0.736849589029086
P 0.101265995141399
P 0.000359903929892809
P 27.0911216337721
P -0.088656799907801
P -5.28594010594508
P 0.835324404923512
P -0.0413604021444018
P 24.1949379559462
P 5.65747119551221e-05
P 3.73025478142099
P -0.0607843416544842
P 9614.25078395585
P 0.15643472611305
P 9.19858305774389e-05
P 0.0508383371804561
P -3.71078448251066
P -0.573024626486355
P -0.326951346390412
P -2.38096679379225
P -1.61189512814506
P -0.0266761262735236
P -0.000107621192760044
P -5.07482592926979
P -31.1745529622978
IN AKT ALK ASK1 IGF1 MEK PDGF PI3K RAF mTORC1
I 0 0 0 0 0 0 0 0 0
I 0 0 0 0 0 0 0 0 0
I 0 0 0 0 0 0 0 0 0
I 0 0 0 0 0 0 0 0 0
I 0 0 0 0 0 0 0 0 1
I 0 0 0 0 0 0 0 0 1
I 0 0 0 0 0 0 0 0 1
I 0 0 0 0 0 0 0 0 1
I 0 0 0 0 0 0 0 0 1
I 0 0 0 0 0 0 1 0 1
I 0 0 0 0 0 0 1 0 1
I 0 0 0 0 0 0 1 0 1
I 0 0 0 0 0 0 1 0 1
I 0 0 0 0 0 0 1 0 1
I 1 0 0 0 0 0 0 0 0
I 1 0 0 0 0 0 0 0 0
I 1 0 0 0 0 0 0 0 0
I 1 0 0 0 0 0 0 0 0
I 1 0 0 0 0 0 0 0 0
I 0 0 0 0 1 0 0 0 0
I 0 0 0 0 1 0 0 0 0
I 0 0 0 0 1 0 0 0 0
I 0 0 0 0 1 0 0 0 0
I 0 0 0 0 1 0 0 0 0
I 0 0 1 0 0 0 0 0 0
I 0 0 1 0 0 0 0 0 0
I 0 0 1 0 0 0 0 0 0
I 0 0 1 0 0 0 0 0 0
I 0 0 1 0 0 0 0 0 0
I 0 0 0 0 0 1 0 1 0
I 0 0 0 0 0 1 0 1 0
I 0 0 0 0 0 1 0 1 0
I 0 0 0 0 0 1 0 1 0
I 0 0 0 0 0 1 0 1 0
I 0 1 0 1 0 0 0 0 0
I 0 1 0 1 0 0 0 0 0
I 0 1 0 1 0 0 0 0 0
I 0 1 0 1 0 0 0 0 0
I 0 1 0 1 0 0 0 0 0
SN EGF IGF1 NGF PDGF
S 0 0 0 1
S 1 0 0 0
S 0 1 0 0
S 0 0 1 0
S 0 0 0 0
S 0 0 0 1
S 1 0 0 0
S 0 1 0 0
S 0 0 1 0
S 0 0 0 0
S 0 0 0 1
S 1 0 0 0
S 0 1 0 0
S 0 0 1 0
S 0 0 0 0
S 0 0 0 1
S 1 0 0 0
S 0 1 0 0
S 0 0 1 0
S 0 0 0 0
S 0 0 0 1
S 1 0 0 0
S 0 1 0 0
S 0 0 1 0
S 0 0 0 0
S 0 0 0 1
S 1 0 0 0
S 0 1 0 0
S 0 0 1 0
S 0 0 0 0
S 0 0 0 1
S 1 0 0 0
S 0 1 0 0
S 0 0 1 0
S 0 0 0 0
S 0 0 0 1
S 1 0 0 0
S 0 1 0 0
S 0 0 1 0
MN MEK 1
MN p38 1
MN ERK 1
MN cJUN 1
MN AKT 1
MN S6K 1
SD 1.21945336243526,0.724631060507364,1.16303368491584,1.16819489599802,1.49537415728507,1.19897175640101
SD 0.905329039792984,0.761838696287356,1.02560603416775,1.16621245924011,0.959674119111152,1.42256345863494
SD 3.3781506420824,0.7944578328446,2.22220164580475,1.41775197315678,23.0199603736318,7.20565614998098
SD 4.91033535252196,0.783460544639587,2.36649049115298,1.27155466355484,1.58402254991365,2.91795367487319
SD 1.61236632639082,0.895591052508528,0.981306762925316,0.829140203526223,1.01480805620891,0.257545569284678
SD 1.44289819276455,0.80201568978834,1.25925925925926,1.19371061202835,1.4796284707732,0.298186366013844
SD 1.21266302474517,0.727975217069006,1.14755062109849,1.12913719807775,0.90267093384844,0.243793423221884
SD 4.89691254833793,1.1215224028079,3.19464572634783,1.75155279503106,31.6875066794635,0.377683147221301
SD 5.10394963799884,0.832291014809924,2.5323693205884,1.1638134014629,1.65137013404503,0.275389465250885
SD 1.08888568017561,0.642802025855896,0.905705130417591,1.13954421252825,0.619748167803019,0.248621484458794
SD 1.20729214028203,0.737747133734407,1.1086392257108,1.61242044617023,0.67076926949166,0.261666560059924
SD 1.24807314252358,0.781180552468861,1.12947782829459,1.52385453169646,0.692899516069248,0.266913905351305
SD 3.00423550022194,0.843171097702003,2.14782883961452,1.96493311698843,11.4625740375593,0.342701066259706
SD 5.14265030606333,0.779511955577904,2.65015463999975,1.57770088403101,0.774242405939514,0.293228529827904
SD 0.586315027778481,0.770551750371122,0.907218423253029,1.0368020678194,NaN,0.270746106689832
SD 0.709165649981143,0.737747133734407,1.08866210790363,1.7570944448387,NaN,0.304497888008672
SD 1.51377128203493,0.796585595596048,1.27710664070864,1.8707926059147,NaN,0.332489900243022
SD 1.69614636108388,0.75,1.38777733297742,2.55816183379834,NaN,0.369409387321895
SD 2.01245747275081,0.8125,1.67528635228128,1.80505058956209,NaN,0.702756831667319
SD 33.1958008233466,0.874007373475126,1.07407407407407,1.23881516560954,1.15291721602025,0.583204962165906
SD 37.3006146822539,0.80201568978834,1.05539309990926,1.28746842261799,1.64304244539399,0.711275407315306
SD 61.9462571976967,1.25,1.40740740740741,1.6583850931677,1.64814814814815,0.747774480712166
SD 88.641074856046,1.41666666666667,1.40740740740741,1.54658385093168,39.5740740740741,2.03857566765579
SD 95.1653387630179,1.3222193043852,1.34562237959889,1.24997588804336,2.94234726152564,1.06110369797636
SD 0.839190942137582,0.715041762572105,1.15944265499989,0.750910870047573,1.09243564472242,0.906089779228449
SD 1.68138195777351,0.708333333333333,1.48148148148148,1.04347826086957,3.61111111111111,1.29970326409496
SD 1.33519738351014,0.749710592310274,1.31155045997228,0.920806144144535,1.45814960629848,2.52739047836284
SD 53.6644736292157,1.42064392676936,17.6667831349527,2.44887542697342,49.3303302389258,17.3288369799243
SD 17.3614088772972,0.967348897186992,10.4101090469971,1.54916345521688,25.0458427425217,8.56933015649294
SD 0.726425238848488,0.657954124755873,1.0095114404623,0.964263137003754,1.54828322066247,0.469729373867333
SD 0.829414552630979,0.623609564462324,0.981306762925316,1.12126855031034,2.43896692695532,0.352054360830003
SD NaN,0.625,0.962962962962963,1.32298136645963,1.88888888888889,0.649851632047478
SD 0.844390147247141,0.661437827766148,1.16651968503879,1.02738251568374,23.7771576012349,2.53301249406325
SD 0.557441979744228,0.718674512944181,1.09243564472242,0.880323861690761,1.20697561013336,0.40472645418407
SD 0.840690978886756,0.6875,1,0.652173913043478,1.25925925925926,1.30860534124629
SD 0.625283929082452,0.666341066321645,0.999313893572744,0.668474203030513,1.26252300363402,1.16137141298282
SD 1.68122419263521,0.726483157256779,1.1653431646335,0.730520339773143,1.17121394821051,1.1789119955683
SD 0.602381427898135,0.62465268127354,0.925925925925926,0.535207699988015,1.0423146132941,0.81467382274732
SD 0.772537880902039,0.738922827123675,1.07151675122144,0.615753228889129,1.04330118674098,0.937723020695337
ER 1.22140275816017,1.22140275816017,1.22140275816017,1.22140275816017,1.22140275816017,1.22140275816017
ER 1.22140275816017,1.22140275816017,1.22140275816017,1.22140275816017,1.22140275816017,1.22140275816017
ER 1.22140275816017,1.22140275816017,1.22140275816017,1.22140275816017,1.22140275816017,1.22140275816017
ER 1.22140275816017,1.22140275816017,1.22140275816017,1.22140275816017,1.22140275816017,1.22140275816017
ER 1.31657910075165,1.22140275816017,1.22140275816017,1.23876423088022,1.24860439297455,1.22140275816017
ER 1.31657910075165,1.22140275816017,1.22140275816017,1.23876423088022,1.24860439297455,1.22140275816017
ER 1.31657910075165,1.22140275816017,1.22140275816017,1.23876423088022,1.24860439297455,1.22140275816017
ER 1.31657910075165,1.22140275816017,1.22140275816017,1.23876423088022,1.24860439297455,1.22140275816017
ER 1.31657910075165,1.22140275816017,1.22140275816017,1.23876423088022,1.24860439297455,1.22140275816017
ER 1.31657910075165,1.22140275816017,1.22140275816017,1.23876423088022,1.24860439297455,1.22140275816017
ER 1.31657910075165,1.22140275816017,1.22140275816017,1.23876423088022,1.24860439297455,1.22140275816017
ER 1.31657910075165,1.22140275816017,1.22140275816017,1.23876423088022,1.24860439297455,1.22140275816017
ER 1.31657910075165,1.22140275816017,1.22140275816017,1.23876423088022,1.24860439297455,1.22140275816017
ER 1.31657910075165,1.22140275816017,1.22140275816017,1.23876423088022,1.24860439297455,1.22140275816017
ER 1.31657910075165,1.22140275816017,1.22140275816017,1.23876423088022,1.24860439297455,1.22140275816017
ER 1.31657910075165,1.22140275816017,1.22140275816017,1.23876423088022,1.24860439297455,1.22140275816017
ER 1.31657910075165,1.22140275816017,1.22140275816017,1.23876423088022,1.24860439297455,1.22140275816017
ER 1.31657910075165,1.22140275816017,1.22140275816017,1.23876423088022,1.24860439297455,1.22140275816017
ER 1.31657910075165,1.22140275816017,1.22140275816017,1.23876423088022,1.24860439297455,1.22140275816017
ER 1.31657910075165,1.22140275816017,1.22140275816017,1.23876423088022,1.24860439297455,1.22140275816017
ER 1.31657910075165,1.22140275816017,1.22140275816017,1.23876423088022,1.24860439297455,1.22140275816017
ER 1.47544663544108,1.22140275816017,1.22140275816017,1.35364822906293,1.36887988800228,1.27729435982306
ER 1.47544663544108,1.22140275816017,1.22140275816017,1.35364822906293,1.36887988800228,1.27729435982306
ER 1.31657910075165,1.22140275816017,1.22140275816017,1.23876423088022,1.24860439297455,1.22140275816017
ER 1.31657910075165,1.22140275816017,1.22140275816017,1.23876423088022,1.24860439297455,1.22140275816017
ER 1.47544663544108,1.22140275816017,1.22140275816017,1.35364822906293,1.36887988800228,1.27729435982306
ER 1.31657910075165,1.22140275816017,1.22140275816017,1.23876423088022,1.24860439297455,1.22140275816017
ER 1.31657910075165,1.22140275816017,1.22140275816017,1.23876423088022,1.24860439297455,1.22140275816017
ER 1.31657910075165,1.22140275816017,1.22140275816017,1.23876423088022,1.24860439297455,1.22140275816017
ER 1.25178006755765,1.22140275816017,1.22140275816017,1.22140275816017,1.22140275816017,1.22140275816017
ER 1.31657910075165,1.22140275816017,1.22140275816017,1.23876423088022,1.24860439297455,1.22140275816017
ER 1.47544663544108,1.22140275816017,1.22140275816017,1.35364822906293,1.36887988800228,1.27729435982306
ER 1.31657910075165,1.22140275816017,1.22140275816017,1.23876423088022,1.24860439297455,1.22140275816017
ER 1.31657910075165,1.22140275816017,1.22140275816017,1.23876423088022,1.24860439297455,1.22140275816017
ER 1.47544663544108,1.22140275816017,1.22140275816017,1.35364822906293,1.36887988800228,1.27729435982306
ER 1.31657910075165,1.22140275816017,1.22140275816017,1.23876423088022,1.24860439297455,1.22140275816017
ER 1.31657910075165,1.22140275816017,1.22140275816017,1.23876423088022,1.24860439297455,1.22140275816017
ER 1.31657910075165,1.22140275816017,1.22140275816017,1.23876423088022,1.24860439297455,1.22140275816017
ER 1.31657910075165,1.22140275816017,1.22140275816017,1.23876423088022,1.24860439297455,1.22140275816017
SC 0.276391554702495,0.6875,1.07407407407407,0.409937888198758,0.592592592592593,0.178041543026706
SC 0.276391554702495,0.6875,1.07407407407407,0.409937888198758,0.592592592592593,0.178041543026706
SC 0.276391554702495,0.6875,1.07407407407407,0.409937888198758,0.592592592592593,0.178041543026706
SC 0.276391554702495,0.6875,1.07407407407407,0.409937888198758,0.592592592592593,0.178041543026706
SC 0.276391554702495,0.6875,1.07407407407407,0.409937888198758,0.592592592592593,0.178041543026706
SC 0.276391554702495,0.6875,1.07407407407407,0.409937888198758,0.592592592592593,0.178041543026706
SC 0.276391554702495,0.6875,1.07407407407407,0.409937888198758,0.592592592592593,0.178041543026706
SC 0.276391554702495,0.6875,1.07407407407407,0.409937888198758,0.592592592592593,0.178041543026706
SC 0.276391554702495,0.6875,1.07407407407407,0.409937888198758,0.592592592592593,0.178041543026706
SC 0.276391554702495,0.6875,1.07407407407407,0.409937888198758,0.592592592592593,0.178041543026706
SC 0.276391554702495,0.6875,1.07407407407407,0.409937888198758,0.592592592592593,0.178041543026706
SC 0.276391554702495,0.6875,1.07407407407407,0.409937888198758,0.592592592592593,0.178041543026706
SC 0.276391554702495,0.6875,1.07407407407407,0.409937888198758,0.592592592592593,0.178041543026706
SC 0.276391554702495,0.6875,1.07407407407407,0.409937888198758,0.592592592592593,0.178041543026706
SC 0.276391554702495,0.6875,1.07407407407407,0.409937888198758,0.592592592592593,0.178041543026706
SC 0.276391554702495,0.6875,1.07407407407407,0.409937888198758,0.592592592592593,0.178041543026706
SC 0.276391554702495,0.6875,1.07407407407407,0.409937888198758,0.592592592592593,0.178041543026706
SC 0.276391554702495,0.6875,1.07407407407407,0.409937888198758,0.592592592592593,0.178041543026706
SC 0.276391554702495,0.6875,1.07407407407407,0.409937888198758,0.592592592592593,0.178041543026706
SC 0.276391554702495,0.6875,1.07407407407407,0.409937888198758,0.592592592592593,0.178041543026706
SC 0.276391554702495,0.6875,1.07407407407407,0.409937888198758,0.592592592592593,0.178041543026706
SC 0.276391554702495,0.6875,1.07407407407407,0.409937888198758,0.592592592592593,0.178041543026706
SC 0.276391554702495,0.6875,1.07407407407407,0.409937888198758,0.592592592592593,0.178041543026706
SC 0.276391554702495,0.6875,1.07407407407407,0.409937888198758,0.592592592592593,0.178041543026706
SC 0.276391554702495,0.6875,1.07407407407407,0.409937888198758,0.592592592592593,0.178041543026706
SC 0.276391554702495,0.6875,1.07407407407407,0.409937888198758,0.592592592592593,0.178041543026706
SC 0.276391554702495,0.6875,1.07407407407407,0.409937888198758,0.592592592592593,0.178041543026706
SC 0.276391554702495,0.6875,1.07407407407407,0.409937888198758,0.592592592592593,0.178041543026706
SC 0.276391554702495,0.6875,1.07407407407407,0.409937888198758,0.592592592592593,0.178041543026706
SC 0.276391554702495,0.6875,1.07407407407407,0.409937888198758,0.592592592592593,0.178041543026706
SC 0.276391554702495,0.6875,1.07407407407407,0.409937888198758,0.592592592592593,0.178041543026706
SC 0.276391554702495,0.6875,1.07407407407407,0.409937888198758,0.592592592592593,0.178041543026706
SC 0.276391554702495,0.6875,1.07407407407407,0.409937888198758,0.592592592592593,0.178041543026706
SC 0.276391554702495,0.6875,1.07407407407407,0.409937888198758,0.592592592592593,0.178041543026706
SC 0.276391554702495,0.6875,1.07407407407407,0.409937888198758,0.592592592592593,0.178041543026706
SC 0.276391554702495,0.6875,1.07407407407407,0.409937888198758,0.592592592592593,0.178041543026706
SC 0.276391554702495,0.6875,1.07407407407407,0.409937888198758,0.592592592592593,0.178041543026706
SC 0.276391554702495,0.6875,1.07407407407407,0.409937888198758,0.592592592592593,0.178041543026706
SC 0.276391554702495,0.6875,1.07407407407407,0.409937888198758,0.592592592592593,0.178041543026706
CV 0.2 0.2 0.2 0.54427644157984 0.226336722551959 0.2
CV 0.2 0.2 0.2 0.54427644157984 0.226336722551959 0.2
CV 0.2 0.2 0.2 0.54427644157984 0.226336722551959 0.2
CV 0.2 0.2 0.2 0.54427644157984 0.226336722551959 0.2
CV 0.2 0.2 0.2 0.54427644157984 0.226336722551959 0.2
CV 0.2 0.2 0.2 0.54427644157984 0.226336722551959 0.2
CV 0.2 0.2 0.2 0.54427644157984 0.226336722551959 0.2
CV 0.2 0.2 0.2 0.54427644157984 0.226336722551959 0.2
CV 0.2 0.2 0.2 0.54427644157984 0.226336722551959 0.2
CV 0.2 0.2 0.2 0.54427644157984 0.226336722551959 0.2
CV 0.2 0.2 0.2 0.54427644157984 0.226336722551959 0.2
CV 0.2 0.2 0.2 0.54427644157984 0.226336722551959 0.2
CV 0.2 0.2 0.2 0.54427644157984 0.226336722551959 0.2
CV 0.2 0.2 0.2 0.54427644157984 0.226336722551959 0.2
CV 0.2 0.2 0.2 0.54427644157984 0.226336722551959 0.2
CV 0.2 0.2 0.2 0.54427644157984 0.226336722551959 0.2
CV 0.2 0.2 0.2 0.54427644157984 0.226336722551959 0.2
CV 0.2 0.2 0.2 0.54427644157984 0.226336722551959 0.2
CV 0.2 0.2 0.2 0.54427644157984 0.226336722551959 0.2
CV 0.2 0.2 0.2 0.54427644157984 0.226336722551959 0.2
CV 0.2 0.2 0.2 0.54427644157984 0.226336722551959 0.2
CV 0.2 0.2 0.2 0.54427644157984 0.226336722551959 0.2
CV 0.2 0.2 0.2 0.54427644157984 0.226336722551959 0.2
CV 0.2 0.2 0.2 0.54427644157984 0.226336722551959 0.2
CV 0.2 0.2 0.2 0.54427644157984 0.226336722551959 0.2
CV 0.2 0.2 0.2 0.54427644157984 0.226336722551959 0.2
CV 0.2 0.2 0.2 0.54427644157984 0.226336722551959 0.2
CV 0.2 0.2 0.2 0.54427644157984 0.226336722551959 0.2
CV 0.2 0.2 0.2 0.54427644157984 0.226336722551959 0.2
CV 0.2 0.2 0.2 0.54427644157984 0.226336722551959 0.2
CV 0.2 0.2 0.2 0.54427644157984 0.226336722551959 0.2
CV 0.2 0.2 0.2 0.54427644157984 0.226336722551959 0.2
CV 0.2 0.2 0.2 0.54427644157984 0.226336722551959 0.2
CV 0.2 0.2 0.2 0.54427644157984 0.226336722551959 0.2
CV 0.2 0.2 0.2 0.54427644157984 0.226336722551959 0.2
CV 0.2 0.2 0.2 0.54427644157984 0.226336722551959 0.2
CV 0.2 0.2 0.2 0.54427644157984 0.226336722551959 0.2
CV 0.2 0.2 0.2 0.54427644157984 0.226336722551959 0.2
CV 0.2 0.2 0.2 0.54427644157984 0.226336722551959 0.2
