# Supplementary material for: Neuroblastoma signalling models unveil combination therapies targeting feedback-mediated resistance
Source: PLoS Comput Biol. 2021 Nov 4;17(11):e1009515. doi: 10.1371/journal.pcbi.1009515 (PMC8604339; doi:10.1371/journal.pcbi.1009515)
Supplement: S3 File — (ZIP) [file pcbi.1009515.s024.zip › Perturbations_data/KELLY/report_KELLY_cache/html/log_splitModel.mra]

H default
H 1000 samplings
H Best residuals : 636.099794378622 638.183619746914 638.318720891801 638.978187035913 639.466518550523
H Method : geneticlhs
H Network : ~/TERMINATE_NB/Networks_TERMINATENB/independent_TAK1.tab
H 0 NA and  0 infinite residuals
BF 636.099794378623
BFS 0.503215837220132
RS 0.951268612333449 0.132291881445154 0.278187451108518 0.322549417711056 0.628996851026887 0.706000809695731
LOG TRUE
MCV 0.1
DCV 0.3
N AKT  1
N ALK  1
N ASK1  1
N EGF  0
N ERK  0
N IGF1  0
N IL1b  0
N JNK  1
N MEK  1
N NGF  0
N PDGF  0
N PI3K  1
N RAF  1
N S6K  0
N TAK1  0
N TRKA  0
N cJUN  0
N mTORC1  1
N p38  0
M 0 0 0 0 0 0 0 0 0 0 0 1 0 0 0 0 0 0 0
M 0 0 0 0 0 0 0 0 0 0 0 0 0 0 0 0 0 0 0
M 0 0 0 0 0 0 1 0 0 0 0 0 0 0 0 0 0 0 0
M 0 0 0 0 0 0 0 0 0 0 0 0 0 0 0 0 0 0 0
M 0 0 0 0 0 0 0 0 1 0 0 0 0 0 0 0 0 0 0
M 0 0 0 0 0 0 0 0 0 0 0 0 0 0 0 0 0 0 0
M 0 0 0 0 0 0 0 0 0 0 0 0 0 0 0 0 0 0 0
M 0 0 0 0 0 0 0 0 0 0 0 0 0 0 1 0 0 0 0
M 0 0 0 0 0 0 0 0 0 0 0 0 1 0 0 0 0 0 0
M 0 0 0 0 0 0 0 0 0 0 0 0 0 0 0 0 0 0 0
M 0 0 0 0 0 0 0 0 0 0 0 0 0 0 0 0 0 0 0
M 0 1 0 1 0 1 0 0 0 0 1 0 0 0 0 1 0 0 0
M 0 1 0 1 1 1 0 0 0 0 1 0 0 0 0 1 0 0 0
M 0 0 0 0 1 0 0 0 0 0 0 0 0 0 0 0 0 1 0
M 0 1 0 1 0 1 1 0 0 1 1 0 0 0 0 0 0 0 0
M 0 0 0 0 0 0 0 0 0 1 0 0 0 0 0 0 0 0 0
M 0 0 0 0 0 0 0 1 0 0 0 0 0 0 0 0 0 0 0
M 1 0 0 0 0 0 0 0 0 0 0 0 0 0 0 0 0 0 0
M 0 0 1 0 0 0 0 0 0 0 0 0 0 0 1 0 0 0 0
P 0.314584981397506
P 2.04977928539071
P 2.87115260728309
P 0.119531959633364
P 0.115547916680701
P 1.77769844488594
P 1.1705163170706
P 0.0385903554974764
P -7.61765847653843
P -0.200424991803845
P 5.01419802123249
P 0.182614726300154
P -0.0388679478802682
P 2.22012135624941
P -0.0468363418591871
P 5.85167663590254
P 0.457956207943618
P 3.10147740504849e-06
P 0.24716620519595
P 0.788495941471973
P -0.459347621084535
P -0.030798359292661
P 0.243493168856174
P 3.8519028582892
P 1.02035948011499
P 1.9259460840725
P -4.38012507107454e-14
P -1.09681704604006
P -1.00583133467276
P -1.24563780555932
P -2.4859903841064
P -0.798881065310241
P -1.71791002967656
IN AKT ALK ASK1 MEK PI3K RAF mTORC1
I 0 0 0 0 0 0 0
I 0 0 0 0 0 0 0
I 0 0 0 0 0 0 0
I 0 0 0 0 1 0 0
I 0 0 0 0 1 0 0
I 0 0 0 0 1 0 0
I 0 0 0 0 1 0 0
I 1 0 0 0 0 0 0
I 1 0 0 0 0 0 0
I 1 0 0 0 0 0 0
I 1 0 0 0 0 0 0
I 0 0 0 0 0 0 1
I 0 0 0 0 0 0 1
I 0 0 0 0 0 0 1
I 0 0 0 0 0 0 1
I 0 0 0 0 0 1 0
I 0 0 0 0 0 1 0
I 0 0 0 0 0 1 0
I 0 0 0 0 0 1 0
I 0 0 0 1 0 0 0
I 0 0 0 1 0 0 0
I 0 0 0 1 0 0 0
I 0 0 0 1 0 0 0
I 0 1 0 0 0 0 0
I 0 1 0 0 0 0 0
I 0 1 0 0 0 0 0
I 0 1 0 0 0 0 0
I 0 0 1 0 0 0 0
I 0 0 1 0 0 0 0
I 0 0 1 0 0 0 0
I 0 0 1 0 0 0 0
I 0 0 0 0 0 0 0
I 0 0 0 0 1 0 0
I 1 0 0 0 0 0 0
I 0 0 0 0 0 0 1
I 0 0 0 0 0 1 0
I 0 0 0 1 0 0 0
I 0 1 0 0 0 0 0
I 0 0 1 0 0 0 0
I 0 0 0 0 0 0 0
I 0 0 0 1 0 0 0
I 0 1 0 0 0 0 0
I 0 0 1 0 0 0 0
SN EGF IGF1 IL1b NGF PDGF
S 0 0 0 0 1
S 0 1 0 0 0
S 0 0 0 1 0
S 0 0 0 0 0
S 0 0 0 0 1
S 0 1 0 0 0
S 0 0 0 1 0
S 0 0 0 0 0
S 0 0 0 0 1
S 0 1 0 0 0
S 0 0 0 1 0
S 0 0 0 0 0
S 0 0 0 0 1
S 0 1 0 0 0
S 0 0 0 1 0
S 0 0 0 0 0
S 0 0 0 0 1
S 0 1 0 0 0
S 0 0 0 1 0
S 0 0 0 0 0
S 0 0 0 0 1
S 0 1 0 0 0
S 0 0 0 1 0
S 0 0 0 0 0
S 0 0 0 0 1
S 0 1 0 0 0
S 0 0 0 1 0
S 0 0 0 0 0
S 0 0 0 0 1
S 0 1 0 0 0
S 0 0 0 1 0
S 1 0 0 0 0
S 1 0 0 0 0
S 1 0 0 0 0
S 1 0 0 0 0
S 1 0 0 0 0
S 1 0 0 0 0
S 1 0 0 0 0
S 1 0 0 0 0
S 0 0 1 0 0
S 0 0 1 0 0
S 0 0 1 0 0
S 0 0 1 0 0
MN MEK 1
MN p38 1
MN ERK 1
MN cJUN 1
MN AKT 1
MN S6K 1
SD 0.894555899911411,0.893534000871817,0.898508721830758,0.957584932414167,0.880163929956653,1.25509943957123
SD 0.935974203920721,0.941512826978505,1.02354193881654,0.824752097045516,2.18347508219903,2.38380263336873
SD 0.810754142647057,0.869170933741882,1.04135062948537,1.02884442823488,0.873033404295753,1.53771788629003
SD 0.812435981541181,0.831191283047078,0.882623806949026,0.972600753896239,0.554975893766702,0.561977963396296
SD 0.746458025135571,0.732925075853874,0.768892039595585,0.966411978798217,0.48,0.735880018277269
SD 0.746356885913491,0.8107636305704,0.862516846196668,1.02585277237093,0.53497663500381,0.946444045899054
SD 1.02451345966162,0.961165403000162,0.982780769719137,1.69683016493321,0.558569601750758,0.887196678639897
SD 0.756593471486191,0.840722720745768,0.868744485526139,1.02640469190963,NaN,1.03397328321214
SD 0.89487946912645,0.923317336453002,1.09888451158951,1.02910481897605,NaN,1.34650533812562
SD 0.862542513279683,1.0179027872631,0.99527184112475,1.06125513772927,NaN,1.9930818336308
SD 1.42312136166853,1.59958406759537,1.33108525664858,1.74080935319344,NaN,1.89464803519889
SD 0.878971388908588,0.92869508741048,0.905955140711245,0.550087017912246,1.39185128515945,0.0699085936049134
SD 0.763110810696361,0.757181021942105,0.889188329318096,0.523648651186016,1.77558441083492,0.0283980725798021
SD 1.46863390279558,0.953362176481701,1.3563268933076,0.680012511197833,13.2729009639943,0.0359660218653437
SD 0.973335874517978,0.822565759690434,1.20533405688184,0.554879275985134,2.04803564422107,0.0290837329428564
SD 0.63705571901466,0.726541164726194,0.781640176601962,0.913459540153788,1.54919333848297,0.43848918137624
SD 0.690726833595606,0.715849601909627,0.748763581025107,1.21814925722376,1.6213882940246,0.49241423717115
SD 0.67800834658865,0.701111611061189,0.779626007512767,0.849202538681875,7.60816995078317,2.33138809188822
SD 0.620669740829464,0.709312025684366,0.736971291595621,1.11028576533126,1.67678263349785,0.539033066002238
SD 30.5469969975619,1.32562587024002,0.90254237099075,0.846898789920253,1.13357017370057,0.699196082038897
SD 30.9536247536449,1.32984303219304,0.829054603984647,1.07716324351482,1.40199857346575,1.12829063600254
SD 38.814163087239,1.4793009319481,0.929621876854722,0.874516354969638,4.02414572224987,2.35824782228851
SD 36.2448134315376,1.41902032298442,0.890198197138524,1.24729957182692,1.45986300727157,1.62604111149462
SD 0.305666428729452,0.946367269620446,0.793910725310826,0.36391069496492,0.852616334337549,1.21472763350474
SD 0.214767417005851,0.861018135303839,0.590049261652787,0.423191473807224,0.529905651979671,1.47230410913152
SD 0.29670936892028,0.985636577356375,0.771600071494619,0.406859326194045,0.762378914266526,1.49267255578854
SD 0.271745035085147,0.826073518715448,0.6113629038302,0.437648667213255,0.526782687642637,1.57419762566029
SD 0.603870268662973,0.793536677312347,0.955718599630408,0.279123856861563,1.35630110418066,0.161849999161907
SD 0.823985181922638,0.841677545267852,1.1201415004954,0.410901765044431,3.02930685141007,0.171782470733103
SD 1.25659279630437,0.997298069749959,1.17239745391988,0.394623778964638,4.79501007400995,2.11853496781468
SD 0.99375247096444,0.782122745485071,1.78405133709914,0.472055195239908,2.56732350902647,0.233722938459509
SD 0.615008524333801,1.04545266595526,1.0458502019938,1.28700519618428,0.966052899340677,2.68373678609741
SD 0.838449111470113,1.41743119266055,1.33333333333333,2.93364377182771,0.5875,2.55654383735705
SD 2.48142164781906,1.55504587155963,5.11904761904762,2.15483119906868,NaN,3.2858958068615
SD 0.949919224555735,0.935779816513761,1.64285714285714,0.653084982537835,2.65,0.0406607369758577
SD 1.17285945072698,0.715596330275229,1.23809523809524,1.92083818393481,2.2125,2.7141041931385
SD 59.6122933200592,1.77398913403768,1.1349777901556,1.26402248640621,1.45889422637653,1.80547914252527
SD 1.15817143917938,0.998464355413985,1.0268974197876,0.586810359266972,0.898995793518476,3.40671846893387
SD 0.993940920415776,0.970796708545872,1.25223626715934,0.571425641234291,1.1953904795379,1.58574291995429
SD 1.15852720286782,1.13469125440387,0.963913308374905,1.02530176586377,0.987561384981496,1.19714615185843
SD 35.6976548579634,1.53746682808468,1.08144010608096,0.915285564366673,1.18988080349698,0.63190763364468
SD 0.380766323612369,1.03493903184229,1.02040816326531,0.369167745760273,1,1.75553982387055
SD 0.806542127902587,1.03493903184229,1.08144010608096,0.316533704995931,1.05644281841065,0.271831818903947
ER 1.15567306958133,1.10517091807565,1.10517091807565,1.13568253302353,1.11294917414887,1.17500144064409
ER 1.11859217356134,1.10517091807565,1.10517091807565,1.10517091807565,1.10517091807565,1.1330563541632
ER 1.15567306958133,1.10517091807565,1.10517091807565,1.13568253302353,1.11294917414887,1.17500144064409
ER 1.22704954703455,1.12208211065602,1.10517091807565,1.19714049833889,1.16339192263925,1.25617241968948
ER 1.28479370650992,1.15150921934009,1.12019138798821,1.246544648207,1.20364283669922,1.32223931354826
ER 1.28479370650992,1.15150921934009,1.12019138798821,1.246544648207,1.20364283669922,1.32223931354826
ER 1.28479370650992,1.15150921934009,1.12019138798821,1.246544648207,1.20364283669922,1.32223931354826
ER 1.28479370650992,1.15150921934009,1.12019138798821,1.246544648207,1.20364283669922,1.32223931354826
ER 1.28479370650992,1.15150921934009,1.12019138798821,1.246544648207,1.20364283669922,1.32223931354826
ER 1.28479370650992,1.15150921934009,1.12019138798821,1.246544648207,1.20364283669922,1.32223931354826
ER 1.28479370650992,1.15150921934009,1.12019138798821,1.246544648207,1.20364283669922,1.32223931354826
ER 1.28479370650992,1.15150921934009,1.12019138798821,1.246544648207,1.20364283669922,1.32223931354826
ER 1.28479370650992,1.15150921934009,1.12019138798821,1.246544648207,1.20364283669922,1.32223931354826
ER 1.28479370650992,1.15150921934009,1.12019138798821,1.246544648207,1.20364283669922,1.32223931354826
ER 1.28479370650992,1.15150921934009,1.12019138798821,1.246544648207,1.20364283669922,1.32223931354826
ER 1.28479370650992,1.15150921934009,1.12019138798821,1.246544648207,1.20364283669922,1.32223931354826
ER 1.28479370650992,1.15150921934009,1.12019138798821,1.246544648207,1.20364283669922,1.32223931354826
ER 1.28479370650992,1.15150921934009,1.12019138798821,1.246544648207,1.20364283669922,1.32223931354826
ER 1.28479370650992,1.15150921934009,1.12019138798821,1.246544648207,1.20364283669922,1.32223931354826
ER 1.19386944013945,1.10517091807565,1.10517091807565,1.16862631535377,1.14004087804606,1.21836992504776
ER 1.28479370650992,1.15150921934009,1.12019138798821,1.246544648207,1.20364283669922,1.32223931354826
ER 1.19386944013945,1.10517091807565,1.10517091807565,1.16862631535377,1.14004087804606,1.21836992504776
ER 1.28479370650992,1.15150921934009,1.12019138798821,1.246544648207,1.20364283669922,1.32223931354826
ER 1.19386944013945,1.10517091807565,1.10517091807565,1.16862631535377,1.14004087804606,1.21836992504776
ER 1.28479370650992,1.15150921934009,1.12019138798821,1.246544648207,1.20364283669922,1.32223931354826
ER 1.19386944013945,1.10517091807565,1.10517091807565,1.16862631535377,1.14004087804606,1.21836992504776
ER 1.28479370650992,1.15150921934009,1.12019138798821,1.246544648207,1.20364283669922,1.32223931354826
ER 1.19386944013945,1.10517091807565,1.10517091807565,1.16862631535377,1.14004087804606,1.21836992504776
ER 1.28479370650992,1.15150921934009,1.12019138798821,1.246544648207,1.20364283669922,1.32223931354826
ER 1.19386944013945,1.10517091807565,1.10517091807565,1.16862631535377,1.14004087804606,1.21836992504776
ER 1.28479370650992,1.15150921934009,1.12019138798821,1.246544648207,1.20364283669922,1.32223931354826
ER 1.14333605618952,1.10517091807565,1.10517091807565,1.1250141673059,1.10517091807565,1.16102870597621
ER 1.42532424009888,1.22080195322537,1.17411257502645,1.36568746493733,1.29969320361604,1.48442527426089
ER 1.42532424009888,1.22080195322537,1.17411257502645,1.36568746493733,1.29969320361604,1.48442527426089
ER 1.42532424009888,1.22080195322537,1.17411257502645,1.36568746493733,1.29969320361604,1.48442527426089
ER 1.42532424009888,1.22080195322537,1.17411257502645,1.36568746493733,1.29969320361604,1.48442527426089
ER 1.22704954703455,1.12208211065602,1.10517091807565,1.19714049833889,1.16339192263925,1.25617241968948
ER 1.22704954703455,1.12208211065602,1.10517091807565,1.19714049833889,1.16339192263925,1.25617241968948
ER 1.22704954703455,1.12208211065602,1.10517091807565,1.19714049833889,1.16339192263925,1.25617241968948
ER 1.19386944013945,1.10517091807565,1.10517091807565,1.16862631535377,1.14004087804606,1.21836992504776
ER 1.28479370650992,1.15150921934009,1.12019138798821,1.246544648207,1.20364283669922,1.32223931354826
ER 1.28479370650992,1.15150921934009,1.12019138798821,1.246544648207,1.20364283669922,1.32223931354826
ER 1.28479370650992,1.15150921934009,1.12019138798821,1.246544648207,1.20364283669922,1.32223931354826
SC 0.0623052959501558,0.326848249027237,0.471698113207547,0.022972972972973,0.324,0.0127253446447508
SC 0.0623052959501558,0.326848249027237,0.471698113207547,0.022972972972973,0.324,0.0127253446447508
SC 0.0623052959501558,0.326848249027237,0.471698113207547,0.022972972972973,0.324,0.0127253446447508
SC 0.0623052959501558,0.326848249027237,0.471698113207547,0.022972972972973,0.324,0.0127253446447508
SC 0.0623052959501558,0.326848249027237,0.471698113207547,0.022972972972973,0.324,0.0127253446447508
SC 0.0623052959501558,0.326848249027237,0.471698113207547,0.022972972972973,0.324,0.0127253446447508
SC 0.0623052959501558,0.326848249027237,0.471698113207547,0.022972972972973,0.324,0.0127253446447508
SC 0.0623052959501558,0.326848249027237,0.471698113207547,0.022972972972973,0.324,0.0127253446447508
SC 0.0623052959501558,0.326848249027237,0.471698113207547,0.022972972972973,0.324,0.0127253446447508
SC 0.0623052959501558,0.326848249027237,0.471698113207547,0.022972972972973,0.324,0.0127253446447508
SC 0.0623052959501558,0.326848249027237,0.471698113207547,0.022972972972973,0.324,0.0127253446447508
SC 0.0623052959501558,0.326848249027237,0.471698113207547,0.022972972972973,0.324,0.0127253446447508
SC 0.0623052959501558,0.326848249027237,0.471698113207547,0.022972972972973,0.324,0.0127253446447508
SC 0.0623052959501558,0.326848249027237,0.471698113207547,0.022972972972973,0.324,0.0127253446447508
SC 0.0623052959501558,0.326848249027237,0.471698113207547,0.022972972972973,0.324,0.0127253446447508
SC 0.0623052959501558,0.326848249027237,0.471698113207547,0.022972972972973,0.324,0.0127253446447508
SC 0.0623052959501558,0.326848249027237,0.471698113207547,0.022972972972973,0.324,0.0127253446447508
SC 0.0623052959501558,0.326848249027237,0.471698113207547,0.022972972972973,0.324,0.0127253446447508
SC 0.0623052959501558,0.326848249027237,0.471698113207547,0.022972972972973,0.324,0.0127253446447508
SC 0.0623052959501558,0.326848249027237,0.471698113207547,0.022972972972973,0.324,0.0127253446447508
SC 0.0623052959501558,0.326848249027237,0.471698113207547,0.022972972972973,0.324,0.0127253446447508
SC 0.0623052959501558,0.326848249027237,0.471698113207547,0.022972972972973,0.324,0.0127253446447508
SC 0.0623052959501558,0.326848249027237,0.471698113207547,0.022972972972973,0.324,0.0127253446447508
SC 0.0623052959501558,0.326848249027237,0.471698113207547,0.022972972972973,0.324,0.0127253446447508
SC 0.0623052959501558,0.326848249027237,0.471698113207547,0.022972972972973,0.324,0.0127253446447508
SC 0.0623052959501558,0.326848249027237,0.471698113207547,0.022972972972973,0.324,0.0127253446447508
SC 0.0623052959501558,0.326848249027237,0.471698113207547,0.022972972972973,0.324,0.0127253446447508
SC 0.0623052959501558,0.326848249027237,0.471698113207547,0.022972972972973,0.324,0.0127253446447508
SC 0.0623052959501558,0.326848249027237,0.471698113207547,0.022972972972973,0.324,0.0127253446447508
SC 0.0623052959501558,0.326848249027237,0.471698113207547,0.022972972972973,0.324,0.0127253446447508
SC 0.0623052959501558,0.326848249027237,0.471698113207547,0.022972972972973,0.324,0.0127253446447508
SC 0.0623052959501558,0.326848249027237,0.471698113207547,0.022972972972973,0.324,0.0127253446447508
SC 0.0623052959501558,0.326848249027237,0.471698113207547,0.022972972972973,0.324,0.0127253446447508
SC 0.0623052959501558,0.326848249027237,0.471698113207547,0.022972972972973,0.324,0.0127253446447508
SC 0.0623052959501558,0.326848249027237,0.471698113207547,0.022972972972973,0.324,0.0127253446447508
SC 0.0623052959501558,0.326848249027237,0.471698113207547,0.022972972972973,0.324,0.0127253446447508
SC 0.0623052959501558,0.326848249027237,0.471698113207547,0.022972972972973,0.324,0.0127253446447508
SC 0.0623052959501558,0.326848249027237,0.471698113207547,0.022972972972973,0.324,0.0127253446447508
SC 0.0623052959501558,0.326848249027237,0.471698113207547,0.022972972972973,0.324,0.0127253446447508
SC 0.0623052959501558,0.326848249027237,0.471698113207547,0.022972972972973,0.324,0.0127253446447508
SC 0.0623052959501558,0.326848249027237,0.471698113207547,0.022972972972973,0.324,0.0127253446447508
SC 0.0623052959501558,0.326848249027237,0.471698113207547,0.022972972972973,0.324,0.0127253446447508
SC 0.0623052959501558,0.326848249027237,0.471698113207547,0.022972972972973,0.324,0.0127253446447508
CV 0.1 0.1 0.1 0.1 0.155747110829316 0.484719141242268
CV 0.1 0.1 0.1 0.1 0.155747110829316 0.484719141242268
CV 0.1 0.1 0.1 0.1 0.155747110829316 0.484719141242268
CV 0.1 0.1 0.1 0.1 0.155747110829316 0.484719141242268
CV 0.1 0.1 0.1 0.1 0.155747110829316 0.484719141242268
CV 0.1 0.1 0.1 0.1 0.155747110829316 0.484719141242268
CV 0.1 0.1 0.1 0.1 0.155747110829316 0.484719141242268
CV 0.1 0.1 0.1 0.1 0.155747110829316 0.484719141242268
CV 0.1 0.1 0.1 0.1 0.155747110829316 0.484719141242268
CV 0.1 0.1 0.1 0.1 0.155747110829316 0.484719141242268
CV 0.1 0.1 0.1 0.1 0.155747110829316 0.484719141242268
CV 0.1 0.1 0.1 0.1 0.155747110829316 0.484719141242268
CV 0.1 0.1 0.1 0.1 0.155747110829316 0.484719141242268
CV 0.1 0.1 0.1 0.1 0.155747110829316 0.484719141242268
CV 0.1 0.1 0.1 0.1 0.155747110829316 0.484719141242268
CV 0.1 0.1 0.1 0.1 0.155747110829316 0.484719141242268
CV 0.1 0.1 0.1 0.1 0.155747110829316 0.484719141242268
CV 0.1 0.1 0.1 0.1 0.155747110829316 0.484719141242268
CV 0.1 0.1 0.1 0.1 0.155747110829316 0.484719141242268
CV 0.1 0.1 0.1 0.1 0.155747110829316 0.484719141242268
CV 0.1 0.1 0.1 0.1 0.155747110829316 0.484719141242268
CV 0.1 0.1 0.1 0.1 0.155747110829316 0.484719141242268
CV 0.1 0.1 0.1 0.1 0.155747110829316 0.484719141242268
CV 0.1 0.1 0.1 0.1 0.155747110829316 0.484719141242268
CV 0.1 0.1 0.1 0.1 0.155747110829316 0.484719141242268
CV 0.1 0.1 0.1 0.1 0.155747110829316 0.484719141242268
CV 0.1 0.1 0.1 0.1 0.155747110829316 0.484719141242268
CV 0.1 0.1 0.1 0.1 0.155747110829316 0.484719141242268
CV 0.1 0.1 0.1 0.1 0.155747110829316 0.484719141242268
CV 0.1 0.1 0.1 0.1 0.155747110829316 0.484719141242268
CV 0.1 0.1 0.1 0.1 0.155747110829316 0.484719141242268
CV 0.1 0.1 0.1 0.1 0.155747110829316 0.484719141242268
CV 0.1 0.1 0.1 0.1 0.155747110829316 0.484719141242268
CV 0.1 0.1 0.1 0.1 0.155747110829316 0.484719141242268
CV 0.1 0.1 0.1 0.1 0.155747110829316 0.484719141242268
CV 0.1 0.1 0.1 0.1 0.155747110829316 0.484719141242268
CV 0.1 0.1 0.1 0.1 0.155747110829316 0.484719141242268
CV 0.1 0.1 0.1 0.1 0.155747110829316 0.484719141242268
CV 0.1 0.1 0.1 0.1 0.155747110829316 0.484719141242268
CV 0.1 0.1 0.1 0.1 0.155747110829316 0.484719141242268
CV 0.1 0.1 0.1 0.1 0.155747110829316 0.484719141242268
CV 0.1 0.1 0.1 0.1 0.155747110829316 0.484719141242268
CV 0.1 0.1 0.1 0.1 0.155747110829316 0.484719141242268
