# Supplementary material for: Neuroblastoma signalling models unveil combination therapies targeting feedback-mediated resistance
Source: PLoS Comput Biol. 2021 Nov 4;17(11):e1009515. doi: 10.1371/journal.pcbi.1009515 (PMC8604339; doi:10.1371/journal.pcbi.1009515)
Supplement: S3 File — (ZIP) [file pcbi.1009515.s024.zip › Perturbations_data/README]

The summary folder contains a summary of the network extension process.
The CELL_LINE folders contain the normalised data measured for this cell line (.csv file) and the models corresponding to the different steps of the network extension (.mra files in cache folders)

The summary/ folder contains the summarised fitting procedure for every cell lines.
See summary/all_summaries.pdf.
