# Supplementary material for: Neuroblastoma signalling models unveil combination therapies targeting feedback-mediated resistance
Source: PLoS Comput Biol. 2021 Nov 4;17(11):e1009515. doi: 10.1371/journal.pcbi.1009515 (PMC8604339; doi:10.1371/journal.pcbi.1009515)
Supplement: S3 File — (ZIP) [file pcbi.1009515.s024.zip › Perturbations_data/CHP212/merged_CHP212_withakt.csv]

ID.type	ID.well	TR.TGFb	TR.BI78D3	TR.PDGF	TR.NGF	TR.EGF	TR.IGF1	TR.BioRad_TNFa	TR.BioRad_EGF	TR.BioRad_phosphatase	TR.GDC0941	TR.AZD6244	TR.Sorafenib	TR.GS4997	TR.PI3Ki	TR.AKTi	TR.mTORC1i	TR.ALKi	TR.MEKi	TR.RAFi	TR.ASK1i	TR.TGFb_no_DMSO	DV.MEK	DV.p38	DV.ERK	DV.cJUN	DV.AKT	DV.S6K	TR.PDGFi	TR.IGF1i
blank	G4	0	0	0	0	0	0	0	0	0	0	0	0	0	0	0	0	0	0	0	0	0	0.0777777777777778	1.03738317757009	0.46927374301676	0.353932584269663	0.275071633237822	0.204081632653061	0	0
blank	G5	0	0	0	0	0	0	0	0	0	0	0	0	0	0	0	0	0	0	0	0	0	0.1	0.925233644859813	0.502793296089385	0.387640449438202	0.26647564469914	0.224489795918367	0	0
control	A1	0	0	0	0	0	0	0	0	0	0	0	0	0	0	0	0	0	0	0	0	0	1.04444444444444	1.00934579439252	0.687150837988827	1.04494382022472	1.01432664756447	1.16326530612245	0	0
control	A9	0	0	0	0	0	0	0	0	0	0	0	0	0	0	0	0	0	0	0	0	0	1.05555555555556	1.09345794392523	1.65921787709497	1.16292134831461	1.25501432664756	1.13265306122449	0	0
control	F8	0	0	0	0	0	0	0	0	0	0	0	0	0	0	0	0	0	0	0	0	0	0.9	0.897196261682243	0.653631284916201	0.792134831460674	0.730659025787966	0.704081632653061	0	0
t	A2	0	0	0	0	0	0	0	0	0	0	0	0	0	1	0	0	0	0	0	0	0	1.31111111111111	1.28971962616822	0.787709497206704	1.09550561797753	0.318051575931232	0.408163265306122	0	0
t	A3	0	0	0	0	0	0	0	0	0	0	0	0	0	0	1	0	0	0	0	0	0	1.8	1.17757009345794	0.972067039106145	1.07865168539326	0.292263610315186	0.561224489795918	0	0
t	A4	0	0	0	0	0	0	0	0	0	0	0	0	0	0	0	1	0	0	0	0	0	1.45185185185185	1.1214953271028	0.921787709497207	0.792134831460674	1.79656160458453	0.316326530612245	0	0
t	A5	1	0	0	0	0	0	0	0	0	0	0	0	0	0	0	0	1	0	0	0	0	0.911111111111111	1.03738317757009	0.636871508379888	0.97752808988764	0.326647564469914	0.377551020408163	0	1
t	A6	1	0	0	0	0	0	0	0	0	0	0	0	0	0	0	0	0	1	0	0	0	3.64444444444444	1.20560747663551	0.418994413407821	0.775280898876405	1.50429799426934	0.612244897959184	0	0
t	A7	1	0	0	0	0	0	0	0	0	0	0	0	0	0	0	0	0	0	1	0	0	0.562962962962963	1.03738317757009	0.452513966480447	0.438202247191011	0.489971346704871	0.306122448979592	1	0
t	A8	1	0	0	0	0	0	0	0	0	0	0	0	0	0	0	0	0	0	0	0	0	1.03703703703704	1.17757009345794	0.670391061452514	1.09550561797753	0.92836676217765	1.02040816326531	0	0
t	F1	1	0	0	0	0	0	0	0	0	0	0	0	0	0	0	0	0	0	0	0	0	1.53333333333333	1.03738317757009	1.00558659217877	1.19662921348315	1.22922636103152	1.30612244897959	0	0
t	F9	1	0	0	0	0	0	0	0	0	0	0	0	0	0	0	0	0	0	0	0	0	0.914814814814815	1.03738317757009	0.653631284916201	1.09550561797753	0.911174785100287	1.1734693877551	0	0
t	A10	0	1	0	0	0	0	0	0	0	0	0	0	0	0	0	0	0	0	0	0	0	0.874074074074074	1.20560747663551	1.35754189944134	1.12921348314607	1.46991404011461	2.36734693877551	0	0
t	A11	0	0	0	0	0	0	0	0	0	0	0	0	0	0	0	0	0	0	0	1	0	1.6037037037037	0.981308411214953	1.18994413407821	1.23033707865169	2.73352435530086	0.73469387755102	0	0
t	B1	0	0	1	0	0	0	0	0	0	0	0	0	0	0	0	0	0	0	0	0	0	1.48518518518519	0.841121495327103	1.70949720670391	1.19662921348315	1.82234957020057	0.704081632653061	0	0
t	B9	0	0	1	0	0	0	0	0	0	0	0	0	0	0	0	0	0	0	0	0	0	1.52592592592593	1.17757009345794	2.41340782122905	1.56741573033708	1.68481375358166	1.46938775510204	0	0
t	B2	0	0	1	0	0	0	0	0	0	0	0	0	0	1	0	0	0	0	0	0	0	1.78518518518519	1.23364485981308	1.12290502793296	1.19662921348315	0.30945558739255	0.336734693877551	0	0
t	B3	0	0	1	0	0	0	0	0	0	0	0	0	0	0	1	0	0	0	0	0	0	1.72222222222222	1.20560747663551	0.988826815642458	0.910112359550562	0.283667621776504	0.520408163265306	0	0
t	B4	0	0	1	0	0	0	0	0	0	0	0	0	0	0	0	1	0	0	0	0	0	1.65925925925926	1.17757009345794	1.02234636871508	0.758426966292135	1.89971346704871	0.285714285714286	0	0
t	B5	0	0	0	1	0	0	0	0	0	0	0	0	0	0	0	0	1	0	0	0	0	1.35185185185185	1.06542056074766	0.653631284916201	0.775280898876405	0.283667621776504	0.36734693877551	0	1
t	B6	0	0	0	1	0	0	0	0	0	0	0	0	0	0	0	0	0	1	0	0	0	4.44814814814815	1.17757009345794	0.435754189944134	0.943820224719101	1.93409742120344	0.816326530612245	0	0
t	B7	0	0	0	1	0	0	0	0	0	0	0	0	0	0	0	0	0	0	1	0	0	0.462962962962963	1.03738317757009	0.486033519553073	0.421348314606742	0.446991404011461	0.295918367346939	1	0
t	B8	0	0	0	1	0	0	0	0	0	0	0	0	0	0	0	0	0	0	0	0	0	0.474074074074074	0.813084112149533	0.519553072625698	0.926966292134831	0.687679083094556	0.795918367346939	0	0
t	E1	0	0	0	1	0	0	0	0	0	0	0	0	0	0	0	0	0	0	0	0	0	1.67777777777778	1.03738317757009	0.888268156424581	1.28089887640449	1.40114613180516	1.5	0	0
t	E9	0	0	0	1	0	0	0	0	0	0	0	0	0	0	0	0	0	0	0	0	0	0.785185185185185	1.03738317757009	0.972067039106145	0.960674157303371	1.28080229226361	1.01020408163265	0	0
t	B10	0	1	1	0	0	0	0	0	0	0	0	0	0	0	0	0	0	0	0	0	0	0.955555555555556	1.28971962616822	0.988826815642458	1.02808988764045	1.49570200573066	2.13265306122449	0	0
t	B11	0	0	1	0	0	0	0	0	0	0	0	0	0	0	0	0	0	0	0	1	0	1.57777777777778	0.897196261682243	1.39106145251397	0.926966292134831	2.55300859598854	0.693877551020408	0	0
t	C1	0	0	0	0	1	0	0	0	0	0	0	0	0	0	0	0	0	0	0	0	0	1.61481481481481	1.00934579439252	0.871508379888268	1.31460674157303	1.15186246418338	2	0	0
t	C9	0	0	0	0	1	0	0	0	0	0	0	0	0	0	0	0	0	0	0	0	0	1.42962962962963	0.953271028037383	3.63687150837989	0.99438202247191	1.74498567335244	1.87755102040816	0	0
t	D8	0	0	0	0	1	0	0	0	0	0	0	0	0	0	0	0	0	0	0	0	0	1.32592592592593	1.09345794392523	0.905027932960894	1.24719101123595	0.808022922636103	1.53061224489796	0	0
t	C2	0	0	0	0	1	0	0	0	0	0	0	0	0	1	0	0	0	0	0	0	0	1.88888888888889	1.28971962616822	1.02234636871508	1.28089887640449	0.30945558739255	0.36734693877551	0	0
t	C3	0	0	0	0	1	0	0	0	0	0	0	0	0	0	1	0	0	0	0	0	0	2.41111111111111	1.1214953271028	2.96648044692737	1.31460674157303	0.30945558739255	0.459183673469388	0	0
t	C4	0	0	0	0	1	0	0	0	0	0	0	0	0	0	0	1	0	0	0	0	0	1.61851851851852	1.14953271028037	0.854748603351955	0.792134831460674	2.08882521489971	0.285714285714286	0	0
t	C5	0	0	0	0	0	1	0	0	0	0	0	0	0	0	0	0	1	0	0	0	0	1.94814814814815	1.31775700934579	0.804469273743017	0.926966292134831	0.326647564469914	0.479591836734694	0	1
t	C6	0	0	0	0	0	1	0	0	0	0	0	0	0	0	0	0	0	1	0	0	0	3.56666666666667	1.28971962616822	0.486033519553073	0.792134831460674	7.71060171919771	6.10204081632653	0	0
t	C7	0	0	0	0	0	1	0	0	0	0	0	0	0	0	0	0	0	0	1	0	0	0.592592592592593	1.03738317757009	0.502793296089385	0.522471910112359	1.68481375358166	0.357142857142857	1	0
t	C8	0	0	0	0	0	1	0	0	0	0	0	0	0	0	0	0	0	0	0	0	0	1.35925925925926	1.20560747663551	0.787709497206704	1.09550561797753	5.91404011461318	10.1938775510204	0	0
t	D1	0	0	0	0	0	1	0	0	0	0	0	0	0	0	0	0	0	0	0	0	0	1.17777777777778	1.09345794392523	0.653631284916201	0.893258426966292	3.86819484240688	8.62244897959184	0	0
t	D9	0	0	0	0	0	1	0	0	0	0	0	0	0	0	0	0	0	0	0	0	0	1.47037037037037	1.20560747663551	1.60893854748603	1.09550561797753	7.22922636103152	8.91836734693878	0	0
t	C10	0	1	0	0	1	0	0	0	0	0	0	0	0	0	0	0	0	0	0	0	0	1.33703703703704	1.09345794392523	2.2122905027933	1.28089887640449	2.25214899713467	3.48979591836735	0	0
t	C11	0	0	0	0	1	0	0	0	0	0	0	0	0	0	0	0	0	0	0	1	0	1.76666666666667	1.4018691588785	1.70949720670391	1.12921348314607	3.97994269340974	1.19387755102041	0	0
t	D2	0	0	0	0	0	1	0	0	0	0	0	0	0	1	0	0	0	0	0	0	0	1.5962962962963	1.1214953271028	0.93854748603352	0.893258426966292	0.361031518624642	0.36734693877551	0	0
t	D3	0	0	0	0	0	1	0	0	0	0	0	0	0	0	1	0	0	0	0	0	0	0.814814814814815	0.869158878504673	0.653631284916201	0.539325842696629	0.292263610315186	0.36734693877551	0	0
t	D4	0	0	0	0	0	1	0	0	0	0	0	0	0	0	0	1	0	0	0	0	0	0.707407407407407	1.03738317757009	0.720670391061453	0.50561797752809	4.87392550143267	0.26530612244898	0	0
t	D5	0	0	0	0	1	0	0	0	0	0	0	0	0	0	0	0	1	0	0	0	0	0.225925925925926	0.813084112149533	0.435754189944134	0.353932584269663	0.283667621776504	0.23469387755102	0	1
t	D6	0	0	0	0	1	0	0	0	0	0	0	0	0	0	0	0	0	1	0	0	0	1.41481481481481	0.841121495327103	0.452513966480447	0.421348314606742	0.782234957020057	0.581632653061224	0	0
t	D7	0	0	0	0	1	0	0	0	0	0	0	0	0	0	0	0	0	0	1	0	0	0.262962962962963	0.336448598130841	0.402234636871508	0.387640449438202	0.507163323782235	0.26530612244898	1	0
t	D10	0	1	0	0	0	1	0	0	0	0	0	0	0	0	0	0	0	0	0	0	0	0.92962962962963	1.00934579439252	1.13966480446927	0.808988764044944	7.38395415472779	10.3877551020408	0	0
t	D11	0	0	0	0	0	1	0	0	0	0	0	0	0	0	0	0	0	0	0	1	0	1.31111111111111	1.28971962616822	1.32402234636872	0.842696629213483	10.7535816618911	4.47959183673469	0	0
t	E2	0	0	0	1	0	0	0	0	0	0	0	0	0	1	0	0	0	0	0	0	0	1.67407407407407	1.37383177570093	1.10614525139665	1.19662921348315	0.361031518624642	0.336734693877551	0	0
t	E3	0	0	0	1	0	0	0	0	0	0	0	0	0	0	1	0	0	0	0	0	0	1.83703703703704	1.17757009345794	1.08938547486034	0.97752808988764	0.292263610315186	0.5	0	0
t	E4	0	0	0	1	0	0	0	0	0	0	0	0	0	0	0	1	0	0	0	0	0	1.53333333333333	1.09345794392523	0.988826815642458	0.842696629213483	2.0458452722063	0.295918367346939	0	0
t	E5	0	0	1	0	0	0	0	0	0	0	0	0	0	0	0	0	1	0	0	0	0	1.44444444444444	1.26168224299065	0.854748603351955	1.06179775280899	0.326647564469914	0.377551020408163	0	1
t	E6	0	0	1	0	0	0	0	0	0	0	0	0	0	0	0	0	0	1	0	0	0	2.79259259259259	0.897196261682243	0.385474860335196	0.573033707865168	1.25501432664756	0.622448979591837	0	0
t	E7	0	0	1	0	0	0	0	0	0	0	0	0	0	0	0	0	0	0	0	0	0	0.748148148148148	0.981308411214953	0.58659217877095	0.707865168539326	0.730659025787966	0.673469387755102	0	0
t	E8	0	0	0	0	0	0	0	0	0	0	0	0	0	0	0	0	1	0	0	0	0	1.22222222222222	1.03738317757009	0.70391061452514	0.724719101123595	0.300859598853868	0.357142857142857	0	1
t	E10	0	1	0	1	0	0	0	0	0	0	0	0	0	0	0	0	0	0	0	0	0	0.785185185185185	NA	1.05586592178771	0.876404494382022	NA	1.64285714285714	0	0
t	E11	0	0	0	1	0	0	0	0	0	0	0	0	0	0	0	0	0	0	0	1	0	1.48148148148148	1.28971962616822	1.65921787709497	1.21348314606742	3.47277936962751	0.86734693877551	0	0
t	F2	1	0	0	0	0	0	0	0	0	0	0	0	0	1	0	0	0	0	0	0	0	1.3	1.20560747663551	0.871508379888268	0.825842696629214	0.30945558739255	0.316326530612245	0	0
t	F3	1	0	0	0	0	0	0	0	0	0	0	0	0	0	1	0	0	0	0	0	0	1.17777777777778	1.09345794392523	0.888268156424581	0.657303370786517	0.30945558739255	0.387755102040816	0	0
t	F4	1	0	0	0	0	0	0	0	0	0	0	0	0	0	0	1	0	0	0	0	0	1.04074074074074	1.06542056074766	0.770949720670391	0.691011235955056	1.65042979942693	0.285714285714286	0	0
t	F5	0	0	1	0	0	0	0	0	0	0	0	0	0	0	0	0	0	0	1	0	0	0.355555555555556	0.785046728971963	0.402234636871508	0.404494382022472	0.378223495702006	0.26530612244898	1	0
t	F6	0	0	0	0	0	0	0	0	0	0	0	0	0	0	0	0	0	1	0	0	0	2.59259259259259	1.23364485981308	0.418994413407821	0.589887640449438	1.13467048710602	0.591836734693878	0	0
t	F7	0	0	0	0	0	0	0	0	0	0	0	0	0	0	0	0	0	0	1	0	0	0.366666666666667	0.981308411214953	0.418994413407821	0.337078651685393	0.507163323782235	0.26530612244898	1	0
t	F10	1	1	0	0	0	0	0	0	0	0	0	0	0	0	0	0	0	0	0	0	0	0.748148148148148	1.03738317757009	0.871508379888268	0.926966292134831	1.34097421203438	1.71428571428571	0	0
t	F11	1	0	0	0	0	0	0	0	0	0	0	0	0	0	0	0	0	0	0	1	0	1.42592592592593	1.17757009345794	1.47486033519553	0.910112359550562	2.32951289398281	0.63265306122449	0	0
t	G1	0	0	0	0	0	0	1	0	0	0	0	0	0	0	0	0	0	0	0	0	0	0.444444444444444	12.7570093457944	2.06145251396648	0.522471910112359	0.326647564469914	1.3469387755102	0	0
t	G2	0	0	0	0	0	0	0	1	0	0	0	0	0	0	0	0	0	0	0	0	0	5.65925925925926	11.4672897196262	15.0670391061453	3.64044943820225	22.3409742120344	7.26530612244898	0	0
t	G3	0	0	0	0	0	0	0	0	1	0	0	0	0	0	0	0	0	0	0	0	0	0.111111111111111	1.1214953271028	0.519553072625698	0.421348314606742	0.26647564469914	0.193877551020408	0	0
t	G6	0	0	0	0	0	0	0	0	0	1	0	0	0	0	0	0	0	0	0	0	0	0.97037037037037	1.03738317757009	0.804469273743017	0.775280898876405	0.30945558739255	0.336734693877551	0	0
t	G7	0	0	0	0	0	0	0	0	0	1	1	0	0	0	0	0	0	0	0	0	0	4.07777777777778	1.17757009345794	0.452513966480447	0.539325842696629	0.335243553008596	0.306122448979592	0	0
t	G8	0	0	0	0	0	0	0	0	0	0	1	1	0	0	0	0	0	0	0	0	0	4.09259259259259	0.897196261682243	0.486033519553073	0.404494382022472	0.936962750716332	0.336734693877551	0	0
t	G9	0	1	0	0	0	0	0	0	0	0	1	0	0	0	0	0	0	0	0	0	0	4.25925925925926	1.20560747663551	0.435754189944134	0.657303370786517	1.68481375358166	0.918367346938776	0	0
t	G10	0	0	0	0	0	0	0	0	0	0	1	0	1	0	0	0	0	0	0	0	0	5.88888888888889	1.26168224299065	0.46927374301676	0.808988764044944	3	0.469387755102041	0	0
t	G11	0	1	0	0	0	0	0	0	0	0	0	1	0	0	0	0	0	0	0	0	0	0.5	0.785046728971963	0.553072625698324	0.455056179775281	0.713467048710602	0.581632653061224	0	0
blank	G4	0	0	0	0	0	0	0	0	0	0	0	0	0	0	0	0	0	0	0	0	0	0.147751605995717	0.86046511627907	0.446428571428571	0.18018018018018	0.424390243902439	0.0962837837837838	0	0
blank	G5	0	0	0	0	0	0	0	0	0	0	0	0	0	0	0	0	0	0	0	0	0	0.134903640256959	0.790697674418605	0.464285714285714	0.18018018018018	0.395121951219512	0.0912162162162162	0	0
blank	G6	0	0	0	0	0	0	0	0	0	0	0	0	0	0	0	0	0	0	0	0	0	0.12847965738758	0.767441860465116	0.410714285714286	0.171171171171171	0.365853658536585	0.0912162162162162	0	0
blank	G9	0	0	0	0	0	0	0	0	0	0	0	0	0	0	0	0	0	0	0	0	0	0.134903640256959	0.674418604651163	0.446428571428571	0.162162162162162	0.380487804878049	0.0962837837837838	0	0
blank	G10	0	0	0	0	0	0	0	0	0	0	0	0	0	0	0	0	0	0	0	0	0	0.147751605995717	0.813953488372093	0.428571428571429	0.189189189189189	0.380487804878049	0.0962837837837838	0	0
blank	G11	0	0	0	0	0	0	0	0	0	0	0	0	0	0	0	0	0	0	0	0	0	0.134903640256959	0.837209302325581	0.464285714285714	0.18018018018018	0.439024390243902	0.0962837837837838	0	0
control	A1	0	0	0	0	0	0	0	0	0	0	0	0	0	0	0	0	0	0	0	0	0	1.14989293361884	1.06976744186047	0.875	1.30630630630631	1.12682926829268	1.02364864864865	0	0
control	A5	0	0	0	0	0	0	0	0	0	0	0	0	0	0	0	0	0	0	0	0	0	0.91220556745182	0.930232558139535	0.803571428571429	1.00900900900901	0.965853658536585	1.08445945945946	0	0
control	A9	0	0	0	0	0	0	0	0	0	0	0	0	0	0	0	0	0	0	0	0	0	0.937901498929336	1	1.32142857142857	0.684684684684685	0.907317073170732	0.891891891891892	0	0
t	A2	0	0	0	0	0	0	0	0	0	0	0	0	0	0	0	0	0	0	1	0	0	0.578158458244111	0.906976744186046	0.5	0.378378378378378	0.585365853658537	0.152027027027027	1	0
t	A3	0	0	0	0	0	0	0	0	0	0	0	0	0	0	0	0	0	1	0	0	0	6.26338329764454	0.976744186046512	0.339285714285714	0.747747747747748	1.31707317073171	0.628378378378378	0	0
t	A4	0	0	0	0	0	0	0	0	0	0	0	0	0	0	0	0	1	0	0	0	0	1.45824411134904	1.2093023255814	1	1.08108108108108	0.453658536585366	0.420608108108108	0	1
t	A6	0	0	0	0	0	0	0	0	0	0	0	0	0	1	0	0	0	0	0	0	0	1.40042826552463	2.30232558139535	2.46428571428571	0.576576576576577	0.321951219512195	0.283783783783784	0	0
t	A7	0	0	0	0	0	0	0	0	0	0	0	0	0	0	1	0	0	0	0	0	0	0.970021413276231	1.04651162790698	0.75	0.666666666666667	0.351219512195122	0.420608108108108	0	0
t	A8	0	0	0	0	0	0	0	0	0	0	0	0	0	0	0	1	0	0	0	0	0	0.931477516059957	0.883720930232558	0.732142857142857	0.54954954954955	1.08292682926829	0.126689189189189	0	0
t	A10	0	1	0	0	0	0	0	0	0	0	0	0	0	0	0	0	0	0	0	0	0	1.23982869379015	1.34883720930233	1.89285714285714	1.10810810810811	1.24390243902439	1.8597972972973	0	0
t	A11	0	0	0	0	0	0	0	0	0	0	0	0	0	0	0	0	0	0	0	1	0	1.64453961456103	1.2093023255814	1.48214285714286	0.90990990990991	2.59024390243902	0.5625	0	0
t	B1	0	0	1	0	0	0	0	0	0	0	0	0	0	0	0	0	0	0	0	0	0	1.12419700214133	1.13953488372093	0.767857142857143	1.07207207207207	1.22926829268293	1.02364864864865	0	0
t	B5	0	0	1	0	0	0	0	0	0	0	0	0	0	0	0	0	0	0	0	0	0	0.944325481798715	1.06976744186047	0.642857142857143	1.06306306306306	0.995121951219512	1.06925675675676	0	0
t	B9	0	0	1	0	0	0	0	0	0	0	0	0	0	0	0	0	0	0	0	0	0	1.38115631691649	1.3953488372093	2.71428571428571	1.21621621621622	1.33170731707317	1.15033783783784	0	0
t	B2	0	0	1	0	0	0	0	0	0	0	0	0	0	0	0	0	0	0	1	0	0	0.552462526766595	0.883720930232558	0.446428571428571	0.45045045045045	0.629268292682927	0.16722972972973	1	0
t	B3	0	0	1	0	0	0	0	0	0	0	0	0	0	0	0	0	0	1	0	0	0	7.00856531049251	1.13953488372093	0.357142857142857	0.90990990990991	1.59512195121951	0.608108108108108	0	0
t	B4	0	0	1	0	0	0	0	0	0	0	0	0	0	0	0	0	1	0	0	0	0	1.14346895074946	0.976744186046512	0.696428571428571	0.801801801801802	0.424390243902439	0.304054054054054	0	1
t	B6	0	0	1	0	0	0	0	0	0	0	0	0	0	1	0	0	0	0	0	0	0	0.867237687366167	0.976744186046512	0.678571428571429	0.756756756756757	0.453658536585366	0.283783783783784	0	0
t	B7	0	0	1	0	0	0	0	0	0	0	0	0	0	0	1	0	0	0	0	0	0	0.950749464668094	1.09302325581395	0.732142857142857	0.648648648648649	0.351219512195122	0.324324324324324	0	0
t	B8	0	0	1	0	0	0	0	0	0	0	0	0	0	0	0	1	0	0	0	0	0	1.30406852248394	1.16279069767442	0.892857142857143	0.81981981981982	1.41951219512195	0.141891891891892	0	0
t	B10	0	1	1	0	0	0	0	0	0	0	0	0	0	0	0	0	0	0	0	0	0	0.950749464668094	0.953488372093023	1.16071428571429	0.666666666666667	0.980487804878049	1.40371621621622	0	0
t	B11	0	0	1	0	0	0	0	0	0	0	0	0	0	0	0	0	0	0	0	1	0	1.92077087794433	1.18604651162791	1.46428571428571	1.08108108108108	2.76585365853659	0.511824324324324	0	0
t	C1	0	0	0	0	1	0	0	0	0	0	0	0	0	0	0	0	0	0	0	0	0	1.00856531049251	1.02325581395349	0.803571428571429	1.33333333333333	1.11219512195122	1.86993243243243	0	0
t	C5	0	0	0	0	1	0	0	0	0	0	0	0	0	0	0	0	0	0	0	0	0	0.931477516059957	1.02325581395349	0.696428571428571	1.27927927927928	0.995121951219512	1.64695945945946	0	0
t	C9	0	0	0	0	1	0	0	0	0	0	0	0	0	0	0	0	0	0	0	0	0	1.77944325481799	1.72093023255814	4.875	2.13513513513514	1.47804878048781	2.16891891891892	0	0
t	C2	0	0	0	0	1	0	0	0	0	0	0	0	0	0	0	0	0	0	1	0	0	0.668094218415418	1	0.517857142857143	0.495495495495495	0.673170731707317	0.16722972972973	1	0
t	C3	0	0	0	0	1	0	0	0	0	0	0	0	0	0	0	0	0	1	0	0	0	9.16702355460385	0.976744186046512	0.357142857142857	0.936936936936937	1.53658536585366	1.13006756756757	0	0
t	C4	0	0	0	0	1	0	0	0	0	0	0	0	0	0	0	0	1	0	0	0	0	1.66381156316917	1.16279069767442	1.03571428571429	1.30630630630631	0.439024390243902	0.643581081081081	0	1
t	C6	0	0	0	0	1	0	0	0	0	0	0	0	0	1	0	0	0	0	0	0	0	0.995717344753747	1.06976744186047	0.696428571428571	0.954954954954955	0.439024390243902	0.304054054054054	0	0
t	C7	0	0	0	0	1	0	0	0	0	0	0	0	0	0	1	0	0	0	0	0	0	1.13062098501071	1.27906976744186	0.803571428571429	0.837837837837838	0.395121951219512	0.491554054054054	0	0
t	C8	0	0	0	0	1	0	0	0	0	0	0	0	0	0	0	1	0	0	0	0	0	1.22698072805139	1.11627906976744	0.839285714285714	0.837837837837838	1.39024390243902	0.136824324324324	0	0
t	C10	0	1	0	0	1	0	0	0	0	0	0	0	0	0	0	0	0	0	0	0	0	0.899357601713062	0.930232558139535	1	0.837837837837838	0.980487804878049	1.74324324324324	0	0
t	C11	0	0	0	0	1	0	0	0	0	0	0	0	0	0	0	0	0	0	0	1	0	1.77301927194861	1.13953488372093	1.64285714285714	1.21621621621622	2.54634146341463	0.704391891891892	0	0
t	D1	0	0	0	0	0	1	0	0	0	0	0	0	0	0	0	0	0	0	0	0	0	0.918629550321199	0.86046511627907	0.714285714285714	0.936936936936937	6.30731707317073	6.99324324324324	0	0
t	D5	0	0	0	0	0	1	0	0	0	0	0	0	0	0	0	0	0	0	0	0	0	1.03426124197002	1.02325581395349	0.714285714285714	1	3.81951219512195	7.68243243243243	0	0
t	D9	0	0	0	0	0	1	0	0	0	0	0	0	0	0	0	0	0	0	0	0	0	1.40042826552463	1.16279069767442	2.66071428571429	1.07207207207207	7.47804878048781	8.91385135135135	0	0
t	D2	0	0	0	0	0	1	0	0	0	0	0	0	0	0	0	0	0	0	1	0	0	0.648822269807281	1	0.446428571428571	0.522522522522523	3.55609756097561	0.304054054054054	1	0
t	D3	0	0	0	0	0	1	0	0	0	0	0	0	0	0	0	0	0	1	0	0	0	6.31477516059957	1.11627906976744	0.392857142857143	1.01801801801802	10.5658536585366	6.72972972972973	0	0
t	D4	0	0	0	0	0	1	0	0	0	0	0	0	0	0	0	0	1	0	0	0	0	1.5610278372591	1.25581395348837	0.839285714285714	1.10810810810811	0.453658536585366	0.425675675675676	0	1
t	D6	0	0	0	0	0	1	0	0	0	0	0	0	0	1	0	0	0	0	0	0	0	1.02783725910064	0.930232558139535	0.625	0.72972972972973	0.804878048780488	0.491554054054054	0	0
t	D7	0	0	0	0	0	1	0	0	0	0	0	0	0	0	1	0	0	0	0	0	0	1.2847965738758	1.11627906976744	0.821428571428571	0.675675675675676	0.365853658536585	0.39527027027027	0	0
t	D8	0	0	0	0	0	1	0	0	0	0	0	0	0	0	0	1	0	0	0	0	0	1.07922912205567	1.02325581395349	0.75	0.675675675675676	8.01951219512195	0.131756756756757	0	0
t	D10	0	1	0	0	0	1	0	0	0	0	0	0	0	0	0	0	0	0	0	0	0	1.63169164882227	1.53488372093023	1.60714285714286	1.37837837837838	9.52682926829268	12.8006756756757	0	0
t	D11	0	0	0	0	0	1	0	0	0	0	0	0	0	0	0	0	0	0	0	1	0	2.10064239828694	1.13953488372093	1.69642857142857	0.90990990990991	12.2634146341463	5.12331081081081	0	0
t	E1	0	0	0	1	0	0	0	0	0	0	0	0	0	0	0	0	0	0	0	0	0	0.802997858672377	0.697674418604651	0.571428571428571	0.684684684684685	0.965853658536585	0.983108108108108	0	0
t	E5	0	0	0	1	0	0	0	0	0	0	0	0	0	0	0	0	0	0	0	0	0	0.982869379014989	0.86046511627907	0.696428571428571	1.05405405405405	1.14146341463415	1.25168918918919	0	0
t	E9	0	0	0	1	0	0	0	0	0	0	0	0	0	0	0	0	0	0	0	0	0	0.931477516059957	0.883720930232558	1.39285714285714	0.72972972972973	0.965853658536585	0.75	0	0
t	E2	0	0	0	1	0	0	0	0	0	0	0	0	0	0	0	0	0	0	1	0	0	0.597430406852248	0.906976744186046	0.446428571428571	0.405405405405405	0.6	0.152027027027027	1	0
t	E3	0	0	0	1	0	0	0	0	0	0	0	0	0	0	0	0	0	1	0	0	0	7.52248394004283	1.27906976744186	0.410714285714286	0.990990990990991	1.62439024390244	0.780405405405405	0	0
t	E4	0	0	0	1	0	0	0	0	0	0	0	0	0	0	0	0	1	0	0	0	0	0.97644539614561	0.837209302325581	0.642857142857143	0.666666666666667	0.409756097560976	0.349662162162162	0	1
t	E6	0	0	0	1	0	0	0	0	0	0	0	0	0	1	0	0	0	0	0	0	0	0.944325481798715	0.930232558139535	0.571428571428571	0.756756756756757	0.409756097560976	0.248310810810811	0	0
t	E7	0	0	0	1	0	0	0	0	0	0	0	0	0	0	1	0	0	0	0	0	0	1.05353319057816	1.11627906976744	0.732142857142857	0.612612612612613	0.351219512195122	0.35472972972973	0	0
t	E8	0	0	0	1	0	0	0	0	0	0	0	0	0	0	0	1	0	0	0	0	0	1.25910064239829	1.11627906976744	0.928571428571429	0.783783783783784	1.75609756097561	0.141891891891892	0	0
t	E10	0	1	0	1	0	0	0	0	0	0	0	0	0	0	0	0	0	0	0	0	0	1.11134903640257	1.09302325581395	1.05357142857143	0.801801801801802	1.14146341463415	1.83445945945946	0	0
t	E11	0	0	0	1	0	0	0	0	0	0	0	0	0	0	0	0	0	0	0	1	0	1.99785867237687	1.2093023255814	1.35714285714286	1	1.77073170731707	0.537162162162162	0	0
t	F1	1	0	0	0	0	0	0	0	0	0	0	0	0	0	0	0	0	0	0	0	0	1.25267665952891	1.11627906976744	0.803571428571429	1.18018018018018	1.24390243902439	1.21621621621622	0	0
t	F5	1	0	0	0	0	0	0	0	0	0	0	0	0	0	0	0	0	0	0	0	0	1.03426124197002	1	0.75	1.21621621621622	0.951219512195122	1.20101351351351	0	0
t	F9	1	0	0	0	0	0	0	0	0	0	0	0	0	0	0	0	0	0	0	0	0	0.745182012847966	0.697674418604651	0.696428571428571	0.720720720720721	0.878048780487805	1.15033783783784	0	0
t	F2	1	0	0	0	0	0	0	0	0	0	0	0	0	0	0	0	0	0	1	0	0	0.539614561027837	0.906976744186046	0.464285714285714	0.405405405405405	0.570731707317073	0.146959459459459	1	0
t	F3	1	0	0	0	0	0	0	0	0	0	0	0	0	0	0	0	0	1	0	0	0	6.72591006423983	1.16279069767442	0.410714285714286	0.90990990990991	1.37560975609756	0.760135135135135	0	0
t	F4	1	0	0	0	0	0	0	0	0	0	0	0	0	0	0	0	1	0	0	0	0	1.58029978586724	1.2093023255814	1	1.14414414414414	0.453658536585366	0.435810810810811	0	1
t	F6	1	0	0	0	0	0	0	0	0	0	0	0	0	1	0	0	0	0	0	0	0	1.04710920770878	1.25581395348837	0.75	1.05405405405405	0.51219512195122	0.329391891891892	0	0
t	F7	1	0	0	0	0	0	0	0	0	0	0	0	0	0	1	0	0	0	0	0	0	1.0728051391863	0.953488372093023	0.785714285714286	0.666666666666667	0.336585365853659	0.359797297297297	0	0
t	F8	1	0	0	0	0	0	0	0	0	0	0	0	0	0	0	1	0	0	0	0	0	1.47109207708779	1.23255813953488	1.16071428571429	0.90990990990991	1.55121951219512	0.141891891891892	0	0
t	F10	1	1	0	0	0	0	0	0	0	0	0	0	0	0	0	0	0	0	0	0	0	1.50321199143469	1.48837209302326	1.41071428571429	1.31531531531532	1.24390243902439	2.27533783783784	0	0
t	F11	1	0	0	0	0	0	0	0	0	0	0	0	0	0	0	0	0	0	0	1	0	2.65952890792291	1.53488372093023	2.58928571428571	1.2972972972973	2.53170731707317	0.60304054054054	0	0
t	G1	0	0	0	0	0	0	0	0	1	0	0	0	0	0	0	0	0	0	0	0	0	0.154175588865096	0.720930232558139	0.392857142857143	0.153153153153153	0.321951219512195	0.0760135135135135	0	0
t	G2	0	0	0	0	0	0	0	1	0	0	0	0	0	0	0	0	0	0	0	0	0	33.2698072805139	22.8372093023256	46.8928571428571	9.8018018018018	96.4975609756098	12.0456081081081	0	0
t	G3	0	0	0	0	0	0	1	0	0	0	0	0	0	0	0	0	0	0	0	0	0	1.63811563169165	42.7674418604651	6.07142857142857	0.477477477477477	0.687804878048781	1.54560810810811	0	0
t	G7	0	0	0	0	0	0	0	0	0	0	0	0	0	0	0	0	0	0	0	0	1	0.982869379014989	1.06976744186047	0.839285714285714	1.14414414414414	1.24390243902439	1.30236486486486	0	0
t	G8	0	0	0	0	0	0	0	0	0	0	0	0	0	0	0	0	0	0	0	0	1	1.15631691648822	1.16279069767442	0.982142857142857	0.990990990990991	1.2	1.16554054054054	0	0
