# Supplementary material for: Neuroblastoma signalling models unveil combination therapies targeting feedback-mediated resistance
Source: PLoS Comput Biol. 2021 Nov 4;17(11):e1009515. doi: 10.1371/journal.pcbi.1009515 (PMC8604339; doi:10.1371/journal.pcbi.1009515)
Supplement: S3 File — (ZIP) [file pcbi.1009515.s024.zip › Perturbations_data/KELLY/merged_KELLY_withakt.csv]

ID.type	ID.well	TR.BI78D3	TR.PDGF	TR.IGF1	TR.NGF	TR.TGFb	TR.BioRad_phosphatase	TR.BioRad_EGF	TR.BioRad_TNFa	TR.AZD6244	TR.GDC0941	TR.GS4997	TR.Sorafenib	TR.PI3Ki	TR.AKTi	TR.mTORC1i	TR.RAFi	TR.MEKi	TR.ALKi	TR.ASK1i	TR.EGF	TR.MK2206	TR.TAE684	TR.IL1b	DV.MEK	DV.p38	DV.ERK	DV.cJUN	DV.AKT	DV.S6K	TR.PDGFi	TR.IGF1i
blank	G4	0	0	0	0	0	0	0	0	0	0	0	0	0	0	0	0	0	0	0	0	0	0	0	0.0623052959501558	0.373540856031128	0.490566037735849	0.0256756756756757	0.36	0.0143160127253446	0	0
blank	G5	0	0	0	0	0	0	0	0	0	0	0	0	0	0	0	0	0	0	0	0	0	0	0	0.0623052959501558	0.326848249027237	0.471698113207547	0.022972972972973	0.324	0.0127253446447508	0	0
control	A1	0	0	0	0	0	0	0	0	0	0	0	0	0	0	0	0	0	0	0	0	0	0	0	1.19314641744548	1.06225680933852	1.0188679245283	1.14324324324324	0.996	1.26139978791092	0	0
control	A5	0	0	0	0	0	0	0	0	0	0	0	0	0	0	0	0	0	0	0	0	0	0	0	0.903426791277259	0.980544747081712	0.886792452830189	1.07567567567568	0.96	1.08085896076352	0	0
control	A9	0	0	0	0	0	0	0	0	0	0	0	0	0	0	0	0	0	0	0	0	0	0	0	0.903426791277259	0.957198443579766	1.09433962264151	0.781081081081081	1.044	0.657741251325557	0	0
t	A2	0	0	0	0	0	0	0	0	0	0	0	0	1	0	0	0	0	0	0	0	0	0	0	1.13084112149533	1.01556420233463	0.981132075471698	1.18243243243243	0.684	0.731707317073171	0	0
t	G6	0	0	0	0	0	0	0	0	0	0	0	0	1	0	0	0	0	0	0	0	0	0	0	0.940809968847352	0.933852140077821	0.981132075471698	1.00810810810811	0.588	0.382555673382821	0	0
t	A3	0	0	0	0	0	0	0	0	0	0	0	0	0	1	0	0	0	0	0	0	0	0	0	1.32710280373832	1.0272373540856	1.05660377358491	1.15135135135135	0.588	1.53817603393425	0	0
t	A4	0	0	0	0	0	0	0	0	0	0	0	0	0	0	1	0	0	0	0	0	0	0	0	1.43613707165109	1.06225680933852	1.18867924528302	0.632432432432432	2.46	0.0310180275715801	0	0
t	A6	0	0	0	0	0	0	0	0	0	0	0	0	0	0	0	1	0	0	0	0	0	0	0	0.654205607476635	0.723735408560311	0.754716981132076	0.918918918918919	1.536	0.399257688229056	1	0
t	A7	0	0	0	0	0	0	0	0	0	0	0	0	0	0	0	0	1	0	0	0	0	0	0	19.7632398753894	1.06225680933852	0.830188679245283	0.927027027027027	1.104	1.08483563096501	0	0
t	A8	0	0	0	0	0	0	0	0	0	0	0	0	0	0	0	0	0	1	0	0	0	0	0	0.221183800623053	0.863813229571984	0.60377358490566	0.422972972972973	0.66	1.19538706256628	0	1
t	A10	1	0	0	0	0	0	0	0	0	0	0	0	0	0	0	0	0	0	0	0	0	0	0	0.679127725856698	1.31906614785992	1.20754716981132	1.43243243243243	1.08	0.497083775185578	0	0
t	A11	0	0	0	0	0	0	0	0	0	0	0	0	0	0	0	0	0	0	1	0	0	0	0	0.64797507788162	0.863813229571984	0.924528301886792	0.282432432432432	3.468	0.0962354188759279	0	0
t	B1	0	1	0	0	0	0	0	0	0	0	0	0	0	0	0	0	0	0	0	0	0	0	0	1.09657320872274	1.01556420233463	0.924528301886792	0.971621621621622	1.02	1.38308589607635	0	0
t	B5	0	1	0	0	0	0	0	0	0	0	0	0	0	0	0	0	0	0	0	0	0	0	0	0.928348909657321	0.933852140077821	0.905660377358491	1.03108108108108	0.984	1.18743372216331	0	0
t	B9	0	1	0	0	0	0	0	0	0	0	0	0	0	0	0	0	0	0	0	0	0	0	0	0.813084112149533	0.840466926070039	1.0188679245283	0.752702702702703	1.08	0.648197242841994	0	0
t	B2	0	1	0	0	0	0	0	0	0	0	0	0	1	0	0	0	0	0	0	0	0	0	0	0.950155763239875	0.88715953307393	0.886792452830189	0.968918918918919	0.576	0.613202545068929	0	0
t	B3	0	1	0	0	0	0	0	0	0	0	0	0	0	1	0	0	0	0	0	0	0	0	0	1.21495327102804	1.01556420233463	1.05660377358491	1.01081081081081	0.612	1.58191940615058	0	0
t	B4	0	1	0	0	0	0	0	0	0	0	0	0	0	0	1	0	0	0	0	0	0	0	0	1.26479750778816	0.968871595330739	1.0377358490566	0.733783783783784	2.712	0.0302226935312831	0	0
t	B6	0	1	0	0	0	0	0	0	0	0	0	0	0	0	0	1	0	0	0	0	0	0	0	0.623052959501558	0.67704280155642	0.735849056603774	0.92972972972973	1.524	0.379374337221633	1	0
t	B7	0	1	0	0	0	0	0	0	0	0	0	0	0	0	0	0	1	0	0	0	0	0	0	20.588785046729	1.17898832684825	0.849056603773585	0.854054054054054	1.344	1.28446447507953	0	0
t	B8	0	1	0	0	0	0	0	0	0	0	0	0	0	0	0	0	0	1	0	0	0	0	0	0.202492211838006	0.75875486381323	0.584905660377358	0.368918918918919	0.576	1.25901378579003	0	1
t	B10	1	1	0	0	0	0	0	0	0	0	0	0	0	0	0	0	0	0	0	0	0	0	0	0.67601246105919	1.09727626459144	1.05660377358491	1.22432432432432	1.152	0.653764581124072	0	0
t	B11	0	1	0	0	0	0	0	0	0	0	0	0	0	0	0	0	0	0	1	0	0	0	0	0.601246105919003	0.817120622568093	0.924528301886792	0.304054054054054	4.344	0.159066808059385	0	0
t	D1	0	0	1	0	0	0	0	0	0	0	0	0	0	0	0	0	0	0	0	0	0	0	0	0.573208722741433	0.700389105058366	0.792452830188679	0.532432432432432	1.608	1.64077412513256	0	0
t	D5	0	0	1	0	0	0	0	0	0	0	0	0	0	0	0	0	0	0	0	0	0	0	0	0.473520249221184	0.618677042801556	0.69811320754717	0.497297297297297	1.32	1.71633085896076	0	0
t	D9	0	0	1	0	0	0	0	0	0	0	0	0	0	0	0	0	0	0	0	0	0	0	0	0.81619937694704	0.817120622568093	1.13207547169811	0.608108108108108	2.964	1.59623541887593	0	0
t	D2	0	0	1	0	0	0	0	0	0	0	0	0	1	0	0	0	0	0	0	0	0	0	0	0.489096573208723	0.513618677042802	0.679245283018868	0.616216216216216	0.432	0.466861081654295	0	0
t	D3	0	0	1	0	0	0	0	0	0	0	0	0	0	1	0	0	0	0	0	0	0	0	0	0.604361370716511	0.501945525291829	0.924528301886792	0.513513513513513	0.408	1.38944856839873	0	0
t	D4	0	0	1	0	0	0	0	0	0	0	0	0	0	0	1	0	0	0	0	0	0	0	0	1.26791277258567	0.957198443579766	1.22641509433962	0.621621621621622	11.964	0.031813361611877	0	0
t	D6	0	0	1	0	0	0	0	0	0	0	0	0	0	0	0	1	0	0	0	0	0	0	0	0.61993769470405	0.700389105058366	0.773584905660377	0.647297297297297	6.78	1.57555673382821	1	0
t	D7	0	0	1	0	0	0	0	0	0	0	0	0	0	0	0	0	1	0	0	0	0	0	0	12.8442367601246	0.782101167315175	0.584905660377358	0.487837837837838	2.4	1.68928950159067	0	0
t	D8	0	0	1	0	0	0	0	0	0	0	0	0	0	0	0	0	0	1	0	0	0	0	0	0.199376947040498	0.805447470817121	0.622641509433962	0.352702702702703	0.66	1.24549310710498	0	1
t	D10	1	0	1	0	0	0	0	0	0	0	0	0	0	0	0	0	0	0	0	0	0	0	0	0.629283489096573	0.992217898832685	1.09433962264151	0.916216216216216	2.964	1.44432661717922	0	0
t	D11	0	0	1	0	0	0	0	0	0	0	0	0	0	0	0	0	0	0	1	0	0	0	0	0.766355140186916	0.817120622568093	1.09433962264151	0.239189189189189	9.288	1.2415164369035	0	0
t	E1	0	0	0	1	0	0	0	0	0	0	0	0	0	0	0	0	0	0	0	0	0	0	0	1.00934579439252	0.968871595330739	1.0377358490566	1.12567567567568	0.972	1.3966065747614	0	0
t	E5	0	0	0	1	0	0	0	0	0	0	0	0	0	0	0	0	0	0	0	0	0	0	0	0.772585669781931	0.852140077821012	0.905660377358491	0.827027027027027	0.936	1.27094379639449	0	0
t	E9	0	0	0	1	0	0	0	0	0	0	0	0	0	0	0	0	0	0	0	0	0	0	0	0.404984423676012	0.536964980544747	0.773584905660377	0.441891891891892	0.576	0.540827147401909	0	0
t	E2	0	0	0	1	0	0	0	0	0	0	0	0	1	0	0	0	0	0	0	0	0	0	0	0.984423676012461	0.945525291828794	0.943396226415094	1.31486486486486	0.624	0.564687168610817	0	0
t	E3	0	0	0	1	0	0	0	0	0	0	0	0	0	1	0	0	0	0	0	0	0	0	0	1.18380062305296	1.0272373540856	1.09433962264151	1.15540540540541	0.6	1.43478260869565	0	0
t	E4	0	0	0	1	0	0	0	0	0	0	0	0	0	0	1	0	0	0	0	0	0	0	0	0.588785046728972	0.607003891050584	0.792452830188679	0.354054054054054	1.404	0.021474019088017	0	0
t	E6	0	0	0	1	0	0	0	0	0	0	0	0	0	0	0	1	0	0	0	0	0	0	0	0.588785046728972	0.67704280155642	0.735849056603774	0.882432432432432	1.584	0.344379639448568	1	0
t	E7	0	0	0	1	0	0	0	0	0	0	0	0	0	0	0	0	1	0	0	0	0	0	0	24.5545171339564	1.34241245136187	0.924528301886792	1.15405405405405	1.332	1.28525980911983	0	0
t	E8	0	0	0	1	0	0	0	0	0	0	0	0	0	0	0	0	0	1	0	0	0	0	0	0.227414330218069	0.688715953307393	0.60377358490566	0.360810810810811	0.6	1.15880169671262	0	1
t	E10	1	0	0	1	0	0	0	0	0	0	0	0	0	0	0	0	0	0	0	0	0	0	0	0.660436137071651	1.03891050583658	1.13207547169811	1.49324324324324	1.128	0.726139978791092	0	0
t	E11	0	0	0	1	0	0	0	0	0	0	0	0	0	0	0	0	0	0	1	0	0	0	0	0.697819314641745	0.793774319066148	1.22641509433962	0.306756756756757	3.492	0.18610816542948	0	0
t	F1	0	0	0	0	1	0	0	0	0	0	0	0	0	0	0	0	0	0	0	0	0	0	0	1.00311526479751	0.968871595330739	0.943396226415094	0.933783783783784	0.96	0.991781548250265	0	0
t	F5	0	0	0	0	1	0	0	0	0	0	0	0	0	0	0	0	0	0	0	0	0	0	0	0.504672897196262	0.536964980544747	0.60377358490566	0.541891891891892	0.576	0.745227995758219	0	0
t	F9	0	0	0	0	1	0	0	0	0	0	0	0	0	0	0	0	0	0	0	0	0	0	0	0.828660436137072	0.88715953307393	1	0.735135135135135	1.008	0.634676564156946	0	0
t	F2	0	0	0	0	1	0	0	0	0	0	0	0	1	0	0	0	0	0	0	0	0	0	0	0.532710280373832	0.653696498054475	0.679245283018868	0.643243243243243	0.432	0.320519618239661	0	0
t	F3	0	0	0	0	1	0	0	0	0	0	0	0	0	1	0	0	0	0	0	0	0	0	0	0.635514018691589	0.583657587548638	0.754716981132076	0.577027027027027	0.468	1.0076882290562	0	0
t	F4	0	0	0	0	1	0	0	0	0	0	0	0	0	0	1	0	0	0	0	0	0	0	0	0.666666666666667	0.665369649805447	0.716981132075472	0.360810810810811	1.332	0.0222693531283139	0	0
t	F6	0	0	0	0	1	0	0	0	0	0	0	0	0	0	0	1	0	0	0	0	0	0	0	0.311526479750779	0.46692607003891	0.566037735849057	0.414864864864865	0.792	0.221898197242842	1	0
t	F7	0	0	0	0	1	0	0	0	0	0	0	0	0	0	0	0	1	0	0	0	0	0	0	22.411214953271	1.24902723735409	0.830188679245283	1.01351351351351	1.152	1.09278897136797	0	0
t	F8	0	0	0	0	1	0	0	0	0	0	0	0	0	0	0	0	0	1	0	0	0	0	0	0.115264797507788	0.595330739299611	0.452830188679245	0.185135135135135	0.408	0.796129374337222	0	1
t	F10	1	0	0	0	1	0	0	0	0	0	0	0	0	0	0	0	0	0	0	0	0	0	0	0.669781931464174	1.1556420233463	1.11320754716981	1.11486486486486	1.116	0.476405090137858	0	0
t	F11	0	0	0	0	1	0	0	0	0	0	0	0	0	0	0	0	0	0	1	0	0	0	0	0.308411214953271	0.431906614785992	0.60377358490566	0.136486486486486	1.368	0.0691940615058325	0	0
t	G1	0	0	0	0	0	1	0	0	0	0	0	0	0	0	0	0	0	0	0	0	0	0	0	0.0903426791277259	0.54863813229572	0.471698113207547	0.0283783783783784	0.336	0.0159066808059385	0	0
t	G2	0	0	0	0	0	0	1	0	0	0	0	0	0	0	0	0	0	0	0	0	0	0	0	19.1059190031153	60.0583657587549	30.1320754716981	0.548648648648649	8.052	1.80143160127253	0	0
t	G3	0	0	0	0	0	0	0	1	0	0	0	0	0	0	0	0	0	0	0	0	0	0	0	2.11526479750779	31.1789883268482	8.67924528301887	0.162162162162162	0.972	0.494697773064687	0	0
t	G7	0	0	0	0	0	0	0	0	1	1	0	0	0	0	0	0	0	0	0	0	0	0	0	20.9314641744548	1.26070038910506	0.867924528301887	0.982432432432432	0.78	0.303817603393425	0	0
t	G10	1	0	0	0	0	0	0	0	0	0	1	0	0	0	0	0	0	0	0	0	0	0	0	0.722741433021807	0.992217898832685	1.30188679245283	0.612162162162162	4.068	0.0620360551431601	0	0
t	G11	1	0	0	0	0	0	0	0	0	0	0	1	0	0	0	0	0	0	0	0	0	0	0	0.249221183800623	0.525291828793774	0.811320754716981	0.425675675675676	0.804	0.182131495227996	0	0
blank	G4	0	0	0	0	0	0	0	0	0	0	0	0	0	0	0	0	0	0	0	0	0	0	0	0.101777059773829	0.481651376146789	0.642857142857143	0.069848661233993	0.375	0.0241423125794155	0	0
blank	G5	0	0	0	0	0	0	0	0	0	0	0	0	0	0	0	0	0	0	0	0	0	0	0	0.101777059773829	0.495412844036697	0.642857142857143	0.0663562281722934	0.3625	0.0228716645489199	0	0
control	A1	0	0	0	0	0	0	0	0	0	0	0	0	0	0	0	0	0	0	0	0	0	0	0	1.19224555735057	1.0045871559633	1.16666666666667	1.0162980209546	0.8875	1.23125794155019	0	0
control	A5	0	0	0	0	0	0	0	0	0	0	0	0	0	0	0	0	0	0	0	0	0	0	0	0.882067851373183	0.94954128440367	0.976190476190476	0.981373690337602	1.0875	1.17662007623888	0	0
control	A9	0	0	0	0	0	0	0	0	0	0	0	0	0	0	0	0	0	0	0	0	0	0	0	0.925686591276252	1.04587155963303	0.857142857142857	1.0023282887078	1.025	0.592121982210928	0	0
t	A2	0	0	0	0	0	0	0	0	0	0	0	0	1	0	0	0	0	0	0	0	0	0	0	0.504038772213247	0.605504587155963	0.714285714285714	0.771827706635623	0.425	0.634053367217281	0	0
t	A3	0	0	0	0	0	0	0	0	0	0	0	0	0	1	0	0	0	0	0	0	0	0	0	0.431340872374798	0.688073394495413	0.714285714285714	0.915017462165309	0.3875	0.695044472681067	0	0
t	A4	0	0	0	0	0	0	0	0	0	0	0	0	0	0	1	0	0	0	0	0	0	0	0	0.537964458804523	0.811926605504587	0.69047619047619	0.478463329452852	0.7875	0.157560355781449	0	0
t	A6	0	0	0	0	0	0	0	0	0	0	0	0	0	0	0	1	0	0	0	0	0	0	0	0.620355411954766	0.729357798165138	0.80952380952381	0.908032596041909	1.5625	0.481575603557814	1	0
t	A7	0	0	0	0	0	0	0	0	0	0	0	0	0	0	0	0	1	0	0	0	0	0	0	36.8287560581583	1.27981651376147	0.738095238095238	1.0302677532014	1.1125	1.21728081321474	0	0
t	A8	0	0	0	0	0	0	0	0	0	0	0	0	0	0	0	0	0	1	0	0	0	0	0	0.315024232633279	0.935779816513761	0.69047619047619	0.40512223515716	0.675	0.928843710292249	0	1
t	A10	1	0	0	0	0	0	0	0	0	0	0	0	0	0	0	0	0	0	0	0	0	0	0	0.24232633279483	2.06422018348624	1.19047619047619	1.23981373690338	0.5625	1.48030495552732	0	0
t	A11	0	0	0	0	0	0	0	0	0	0	0	0	0	0	0	0	0	0	1	0	0	0	0	0.411954765751212	0.522935779816514	0.833333333333333	0.237485448195576	0.75	0.116899618805591	0	0
t	B1	0	1	0	0	0	0	0	0	0	0	0	0	0	0	0	0	0	0	0	0	0	0	0	0.552504038772213	0.688073394495413	0.761904761904762	0.771827706635623	0.625	1.24396442185515	0	0
t	B5	0	1	0	0	0	0	0	0	0	0	0	0	0	0	0	0	0	0	0	0	0	0	0	0.983844911147011	0.963302752293578	0.80952380952381	1.21187427240978	0.7625	1.99237611181703	0	0
t	B9	0	1	0	0	0	0	0	0	0	0	0	0	0	0	0	0	0	0	0	0	0	0	0	1.1389337641357	0.963302752293578	1	1.09313154831199	0.9	1.48157560355781	0	0
t	B2	0	1	0	0	0	0	0	0	0	0	0	0	1	0	0	0	0	0	0	0	0	0	0	0.586429725363489	0.605504587155963	0.666666666666667	0.963911525029104	0.4	0.883100381194409	0	0
t	B3	0	1	0	0	0	0	0	0	0	0	0	0	0	1	0	0	0	0	0	0	0	0	0	0.659127625201939	0.839449541284404	1.14285714285714	1.0477299185099	0.4625	1.14612452350699	0	0
t	B4	0	1	0	0	0	0	0	0	0	0	0	0	0	0	1	0	0	0	0	0	0	0	0	0.460420032310178	0.591743119266055	0.761904761904762	0.373690337601863	1.1625	0.0266836086404066	0	0
t	B6	0	1	0	0	0	0	0	0	0	0	0	0	0	0	0	1	0	0	0	0	0	0	0	0.765751211631664	0.756880733944954	0.761904761904762	1.59604190919674	1.725	0.639135959339263	1	0
t	B7	0	1	0	0	0	0	0	0	0	0	0	0	0	0	0	0	1	0	0	0	0	0	0	46.5363489499192	1.5	0.80952380952381	1.35855646100116	1.4625	0.991105463786531	0	0
t	B8	0	1	0	0	0	0	0	0	0	0	0	0	0	0	0	0	0	1	0	0	0	0	0	0.227786752827141	0.977064220183486	0.595238095238095	0.485448195576251	0.4875	1.72172808132147	0	1
t	B10	1	1	0	0	0	0	0	0	0	0	0	0	0	0	0	0	0	0	0	0	0	0	0	0.581583198707593	4.40366972477064	1.54761904761905	3.50989522700815	2.3	1.32147395171537	0	0
t	B11	0	1	0	0	0	0	0	0	0	0	0	0	0	0	0	0	0	0	1	0	0	0	0	1.12924071082391	0.86697247706422	1.35714285714286	0.555296856810245	2.1125	0.185514612452351	0	0
t	C1	0	0	0	0	0	0	0	0	0	0	0	0	0	0	0	0	0	0	0	1	0	0	0	0.610662358642972	1.15596330275229	1.02380952380952	1.73573923166473	0.75	3.68996188055909	0	0
t	C5	0	0	0	0	0	0	0	0	0	0	0	0	0	0	0	0	0	0	0	1	0	0	0	0.54281098546042	0.908256880733945	0.904761904761905	1.52968568102445	0.7875	3.27700127064803	0	0
t	C9	0	0	0	0	0	0	0	0	0	0	0	0	0	0	0	0	0	0	0	1	0	0	0	0.634894991922456	0.935779816513761	1.16666666666667	1.23981373690338	0.925	2.60228716645489	0	0
t	C2	0	0	0	0	0	0	0	0	0	0	0	0	1	0	0	0	0	0	0	1	0	0	0	0.838449111470113	1.41743119266055	1.33333333333333	2.93364377182771	0.5875	2.55654383735705	0	0
t	C3	0	0	0	0	0	0	0	0	0	0	0	0	0	1	0	0	0	0	0	1	0	0	0	2.48142164781906	1.55504587155963	5.11904761904762	2.15483119906868	0.6	3.2858958068615	0	0
t	C4	0	0	0	0	0	0	0	0	0	0	0	0	0	0	1	0	0	0	0	1	0	0	0	0.949919224555735	0.935779816513761	1.64285714285714	0.653084982537835	2.65	0.0406607369758577	0	0
t	C6	0	0	0	0	0	0	0	0	0	0	0	0	0	0	0	1	0	0	0	1	0	0	0	1.17285945072698	0.715596330275229	1.23809523809524	1.92083818393481	2.2125	2.7141041931385	1	0
t	C7	0	0	0	0	0	0	0	0	0	0	0	0	0	0	0	0	1	0	0	1	0	0	0	56.529886914378	1.69266055045872	0.976190476190476	1.55413271245634	1.5625	3.10419313850064	0	0
t	C8	0	0	0	0	0	0	0	0	0	0	0	0	0	0	0	0	0	1	0	1	0	0	0	0.465266558966074	0.935779816513761	1	0.719441210710128	0.6125	3.46124523506989	0	1
t	C10	1	0	0	0	0	0	0	0	0	0	0	0	0	0	0	0	0	0	0	1	0	0	0	0.567043618739903	3.86697247706422	3.35714285714286	3.0034924330617	1.45	3.88818297331639	0	0
t	C11	0	0	0	0	0	0	0	0	0	0	0	0	0	0	0	0	0	0	1	1	0	0	0	0.84329563812601	0.922018348623853	1.61904761904762	0.607683352735739	1.1625	1.58831003811944	0	0
t	D1	0	0	1	0	0	0	0	0	0	0	0	0	0	0	0	0	0	0	0	0	0	0	0	1.06623586429725	1.15596330275229	1.21428571428571	1.18044237485448	3.825	4.5438373570521	0	0
t	D5	0	0	1	0	0	0	0	0	0	0	0	0	0	0	0	0	0	0	0	0	0	0	0	0.945072697899838	1.03211009174312	1.19047619047619	1.09313154831199	3.6875	3.95679796696315	0	0
t	D9	0	0	1	0	0	0	0	0	0	0	0	0	0	0	0	0	0	0	0	0	0	0	0	1.32794830371567	1.1697247706422	1.28571428571429	1.12107101280559	3.6375	2.50317662007624	0	0
t	D2	0	0	1	0	0	0	0	0	0	0	0	0	1	0	0	0	0	0	0	0	0	0	0	1.1389337641357	1.27981651376147	1.0952380952381	1.70779976717113	0.6625	1.91867852604828	0	0
t	D3	0	0	1	0	0	0	0	0	0	0	0	0	0	1	0	0	0	0	0	0	0	0	0	1.23101777059774	2.06422018348624	1.07142857142857	2.19324796274738	0.45	2.85895806861499	0	0
t	D4	0	0	1	0	0	0	0	0	0	0	0	0	0	0	1	0	0	0	0	0	0	0	0	1.70113085621971	0.94954128440367	1.5	0.743888242142026	14.725	0.0406607369758577	0	0
t	D6	0	0	1	0	0	0	0	0	0	0	0	0	0	0	0	1	0	0	0	0	0	0	0	0.741518578352181	0.701834862385321	0.785714285714286	1.11408614668219	8.5375	3.44980940279543	1	0
t	D7	0	0	1	0	0	0	0	0	0	0	0	0	0	0	0	0	1	0	0	0	0	0	0	52.7592891760905	1.91284403669725	0.880952380952381	1.42491268917346	7.35	4.27445997458704	0	0
t	D8	0	0	1	0	0	0	0	0	0	0	0	0	0	0	0	0	0	1	0	0	0	0	0	0.237479806138934	1.30733944954128	0.619047619047619	0.562281722933644	0.5125	1.26302414231258	0	1
t	D10	1	0	1	0	0	0	0	0	0	0	0	0	0	0	0	0	0	0	0	0	0	0	0	0.726978998384491	5.06422018348624	2.26190476190476	2.95110593713621	5.9625	2.75095298602287	0	0
t	D11	0	0	1	0	0	0	0	0	0	0	0	0	0	0	0	0	0	0	1	0	0	0	0	1.48788368336026	1.05963302752294	1.47619047619048	0.541327124563446	5.575	3.90343074968234	0	0
t	E1	0	0	0	1	0	0	0	0	0	0	0	0	0	0	0	0	0	0	0	0	0	0	0	0.930533117932149	0.990825688073394	1.21428571428571	1.70430733410943	0.9875	2.54637865311309	0	0
t	E5	0	0	0	1	0	0	0	0	0	0	0	0	0	0	0	0	0	0	0	0	0	0	0	0.945072697899838	0.977064220183486	1.16666666666667	1.44586728754366	0.925	2.47903430749682	0	0
t	E9	0	0	0	1	0	0	0	0	0	0	0	0	0	0	0	0	0	0	0	0	0	0	0	1.02261712439418	1.0045871559633	1.23809523809524	1.16996507566938	0.925	2.18170266836086	0	0
t	E2	0	0	0	1	0	0	0	0	0	0	0	0	1	0	0	0	0	0	0	0	0	0	0	1.06623586429725	0.977064220183486	1.02380952380952	2.18975552968568	0.5	1.39390088945362	0	0
t	E3	0	0	0	1	0	0	0	0	0	0	0	0	0	1	0	0	0	0	0	0	0	0	0	1.7108239095315	2.49082568807339	1.61904761904762	2.62281722933644	0.4625	2.50190597204574	0	0
t	E4	0	0	0	1	0	0	0	0	0	0	0	0	0	0	1	0	0	0	0	0	0	0	0	1.60904684975767	1.11467889908257	1.83333333333333	0.869615832363213	2.9875	0.0393900889453621	0	0
t	E6	0	0	0	1	0	0	0	0	0	0	0	0	0	0	0	1	0	0	0	0	0	0	0	0.654281098546042	0.743119266055046	0.738095238095238	1.39697322467986	1.775	0.843710292249047	1	0
t	E7	0	0	0	1	0	0	0	0	0	0	0	0	0	0	0	0	1	0	0	0	0	0	0	53.5008077544426	1.5	0.857142857142857	1.34807916181607	1.6	2.0571791613723	0	0
t	E8	0	0	0	1	0	0	0	0	0	0	0	0	0	0	0	0	0	1	0	0	0	0	0	0.324717285945073	0.990825688073394	0.619047619047619	0.530849825378347	0.4625	2.13850063532402	0	1
t	E10	1	0	0	1	0	0	0	0	0	0	0	0	0	0	0	0	0	0	0	0	0	0	0	0.576736672051696	7.23853211009174	1.9047619047619	2.28405122235157	1.2625	3.29987293519695	0	0
t	E11	0	0	0	1	0	0	0	0	0	0	0	0	0	0	0	0	0	0	1	0	0	0	0	1.41518578352181	0.770642201834862	2.5952380952381	0.726426076833527	1.8875	0.293519695044473	0	0
t	F1	0	0	0	0	1	0	0	0	0	0	0	0	0	0	0	0	0	0	0	0	0	0	0	1.21163166397415	1.84403669724771	0.928571428571429	1.16298020954598	0.7875	1.86022871664549	0	0
t	F5	0	0	0	0	1	0	0	0	0	0	0	0	0	0	0	0	0	0	0	0	0	0	0	0.407108239095315	0.605504587155963	0.619047619047619	0.590221187427241	0.475	0.978398983481576	0	0
t	F9	0	0	0	0	1	0	0	0	0	0	0	0	0	0	0	0	0	0	0	0	0	0	0	1.15347334410339	1.21100917431193	1.42857142857143	0.894062863795111	1.025	0.387547649301144	0	0
t	F2	0	0	0	0	1	0	0	0	0	0	0	0	1	0	0	0	0	0	0	0	0	0	0	1.12439418416801	0.922018348623853	1	1.32363213038417	0.4375	0.280813214739517	0	0
t	F3	0	0	0	0	1	0	0	0	0	0	0	0	0	1	0	0	0	0	0	0	0	0	0	0.625201938610662	0.977064220183486	0.69047619047619	1.15948777648428	0.375	1.0864040660737	0	0
t	F4	0	0	0	0	1	0	0	0	0	0	0	0	0	0	1	0	0	0	0	0	0	0	0	1.22617124394184	1.18348623853211	1.16666666666667	0.729918509895227	2.025	0.0406607369758577	0	0
t	F6	0	0	0	0	1	0	0	0	0	0	0	0	0	0	0	1	0	0	0	0	0	0	0	0.290791599353796	0.495412844036697	0.595238095238095	0.530849825378347	0.775	0.645489199491741	1	0
t	F7	0	0	0	0	1	0	0	0	0	0	0	0	0	0	0	0	1	0	0	0	0	0	0	23.9176090468498	0.811926605504587	0.619047619047619	0.60069848661234	0.7	0.668360864040661	0	0
t	F8	0	0	0	0	1	0	0	0	0	0	0	0	0	0	0	0	0	1	0	0	0	0	0	0.159935379644588	0.577981651376147	0.547619047619048	0.216530849825378	0.375	0.547649301143583	0	1
t	F10	1	0	0	0	1	0	0	0	0	0	0	0	0	0	0	0	0	0	0	0	0	0	0	0.649434571890145	7.23853211009174	2.64285714285714	3.32828870779977	1.2125	1.74587039390089	0	0
t	F11	0	0	0	0	1	0	0	0	0	0	0	0	0	0	0	0	0	0	1	0	0	0	0	1.44911147011309	0.935779816513761	1.92857142857143	0.576251455180442	1.9	0.157560355781449	0	0
t	G1	0	0	0	0	0	1	0	0	0	0	0	0	0	0	0	0	0	0	0	0	0	0	0	0.140549273021002	0.646788990825688	0.595238095238095	0.069848661233993	0.35	0.0241423125794155	0	0
t	G2	0	0	0	0	0	0	1	0	0	0	0	0	0	0	0	0	0	0	0	0	0	0	0	32.0840064620355	69.2477064220183	40.1190476190476	1.14202561117579	7.0875	2.79542566709022	0	0
t	G3	0	0	0	0	0	0	0	1	0	0	0	0	0	0	0	0	0	0	0	0	0	0	0	2.24878836833603	38.3394495412844	10.9047619047619	0.293364377182771	0.8875	0.510800508259212	0	0
t	G6	0	0	0	0	0	0	0	0	1	0	0	0	0	0	0	0	0	0	0	0	1	0	0	23.5153473344103	1.48623853211009	0.952380952380952	1.16647264260768	0.675	0.930114358322745	0	0
t	G7	1	0	0	0	0	0	0	0	1	0	0	0	0	0	0	0	0	0	0	0	0	0	0	1.97738287560582	9.09633027522936	1.26190476190476	2.10942956926659	3.1875	2.20965692503177	0	0
t	G8	0	0	0	0	0	0	0	0	1	0	0	0	0	0	0	0	0	0	0	0	0	1	0	0.552504038772213	0.94954128440367	0.642857142857143	0.607683352735739	0.5625	0.310038119440915	0	0
t	G9	0	0	0	0	0	0	0	0	0	0	0	1	0	0	0	0	0	0	0	0	0	1	0	0.213247172859451	1.23853211009174	0.571428571428571	0.419091967403958	0.4125	1.2858958068615	0	0
t	G10	0	0	0	0	0	0	0	0	0	1	0	0	0	0	0	0	0	0	0	0	0	1	0	0.213247172859451	0.922018348623853	0.619047619047619	0.268917345750873	0.5375	0.172808132147395	0	0
t	G11	1	0	0	0	0	0	0	0	0	0	0	0	0	0	0	0	0	0	0	0	1	0	0	0.266558966074313	5.77981651376147	2.80952380952381	0.478463329452852	0.45	0.365946632782719	0	0
blank	A7	0	0	0	0	0	0	0	0	0	0	0	0	0	0	0	0	0	0	0	0	0	0	0	0.238095238095238	0.736842105263158	1.02040816326531	0.132110091743119	0.928571428571429	0.0561056105610561	0	0
blank	B7	0	0	0	0	0	0	0	0	0	0	0	0	0	0	0	0	0	0	0	0	0	0	0	0.238095238095238	0.771929824561403	0.979591836734694	0.124770642201835	0.964285714285714	0.0561056105610561	0	0
blank	C7	0	0	0	0	0	0	0	0	0	0	0	0	0	0	0	0	0	0	0	0	0	0	0	0.261904761904762	1.12280701754386	1.10204081632653	0.146788990825688	1.03571428571429	0.0627062706270627	0	0
blank	D7	0	0	0	0	0	0	0	0	0	0	0	0	0	0	0	0	0	0	0	0	0	0	0	0.261904761904762	0.87719298245614	0.979591836734694	0.146788990825688	1	0.0594059405940594	0	0
blank	E7	0	0	0	0	0	0	0	0	0	0	0	0	0	0	0	0	0	0	0	0	0	0	0	0.238095238095238	0.842105263157895	0.979591836734694	0.132110091743119	0.964285714285714	0.0528052805280528	0	0
t	A1	0	0	1	0	0	0	0	0	0	0	0	0	0	0	0	0	0	0	0	0	0	0	0	1.19047619047619	1.05263157894737	1.02040816326531	0.954128440366973	1.78571428571429	2.26732673267327	0	0
t	A2	0	0	1	0	0	0	0	0	0	0	0	0	0	0	0	0	0	0	0	0	0	0	0	1.30952380952381	1.05263157894737	1.02040816326531	1.07155963302752	1.85714285714286	2.69306930693069	0	0
t	E1	0	0	1	0	0	0	0	0	0	0	0	0	0	0	0	0	0	0	0	0	0	0	0	0.928571428571429	0.982456140350877	1.02040816326531	0.645871559633028	1.46428571428571	1.78547854785479	0	0
t	E2	0	0	1	0	0	0	0	0	0	0	0	0	0	0	0	0	0	0	0	0	0	0	0	1.20238095238095	1.01754385964912	1.02040816326531	0.946788990825688	1.57142857142857	2.68646864686469	0	0
t	A3	0	0	1	0	0	0	0	0	0	0	0	0	0	0	0	0	0	1	0	0	0	0	0	0.416666666666667	0.982456140350877	0.938775510204082	0.418348623853211	1.03571428571429	1.9009900990099	0	1
t	E3	0	0	1	0	0	0	0	0	0	0	0	0	0	0	0	0	0	1	0	0	0	0	0	0.392857142857143	0.912280701754386	0.979591836734694	0.330275229357798	0.964285714285714	1.66006600660066	0	1
t	A4	0	0	1	0	0	0	0	0	0	0	0	0	0	0	0	0	1	0	0	0	0	0	0	56.3809523809524	1.75438596491228	1.22448979591837	1.04220183486239	3.96428571428571	2.23762376237624	0	0
t	E4	0	0	1	0	0	0	0	0	0	0	0	0	0	0	0	0	1	0	0	0	0	0	0	59.4047619047619	1.82456140350877	1.18367346938776	0.807339449541284	3.75	1.91419141914191	0	0
t	A5	1	0	1	0	0	0	0	0	0	0	0	0	0	0	0	0	0	0	0	0	0	0	0	0.595238095238095	1.01754385964912	0.979591836734694	0.858715596330275	1.28571428571429	0.772277227722772	0	0
t	E5	1	0	1	0	0	0	0	0	0	0	0	0	0	0	0	0	0	0	0	0	0	0	0	0.761904761904762	1.15789473684211	0.979591836734694	1.38715596330275	1.67857142857143	1.25082508250825	0	0
t	A6	0	0	1	0	0	0	0	0	0	0	0	0	0	0	0	0	0	0	1	0	0	0	0	1.32142857142857	1.01754385964912	1.10204081632653	0.447706422018349	3.28571428571429	1.89108910891089	0	0
t	E6	0	0	1	0	0	0	0	0	0	0	0	0	0	0	0	0	0	0	1	0	0	0	0	1.6547619047619	1.12280701754386	1.06122448979592	0.418348623853211	3.10714285714286	2.1980198019802	0	0
t	B1	0	0	0	0	0	0	0	0	0	0	0	0	0	0	0	0	0	0	0	0	0	0	1	1.19047619047619	1.2280701754386	1.10204081632653	1.00550458715596	1.07142857142857	1.12211221122112	0	0
t	B2	0	0	0	0	0	0	0	0	0	0	0	0	0	0	0	0	0	0	0	0	0	0	1	1.16666666666667	1.08771929824561	0.979591836734694	1.21100917431193	1.14285714285714	1.43234323432343	0	0
t	F1	0	0	0	0	0	0	0	0	0	0	0	0	0	0	0	0	0	0	0	0	0	0	1	1.04761904761905	0.982456140350877	0.816326530612245	0.792660550458716	0.75	0.815181518151815	0	0
t	F2	0	0	0	0	0	0	0	0	0	0	0	0	0	0	0	0	0	0	0	0	0	0	1	1.23809523809524	1.26315789473684	0.979591836734694	1.14495412844037	1.03571428571429	1.56765676567657	0	0
t	B3	0	0	0	0	0	0	0	0	0	0	0	0	0	0	0	0	0	1	0	0	0	0	1	0.369047619047619	1.05263157894737	1.02040816326531	0.337614678899083	1	1.44554455445545	0	1
t	F3	0	0	0	0	0	0	0	0	0	0	0	0	0	0	0	0	0	1	0	0	0	0	1	0.392857142857143	1.01754385964912	1.02040816326531	0.403669724770642	1	2.13201320132013	0	1
t	B4	0	0	0	0	0	0	0	0	0	0	0	0	0	0	0	0	1	0	0	0	0	0	1	42.3095238095238	1.68421052631579	1.06122448979592	1.18899082568807	1.32142857142857	0.775577557755776	0	0
t	F4	0	0	0	0	0	0	0	0	0	0	0	0	0	0	0	0	1	0	0	0	0	0	1	30.1190476190476	1.40350877192982	1.10204081632653	0.704587155963303	1.07142857142857	0.514851485148515	0	0
t	B5	1	0	0	0	0	0	0	0	0	0	0	0	0	0	0	0	0	0	0	0	0	0	1	0.55952380952381	1.15789473684211	1.10204081632653	0.880733944954128	1.07142857142857	0.372937293729373	0	0
t	F5	1	0	0	0	0	0	0	0	0	0	0	0	0	0	0	0	0	0	0	0	0	0	1	0.404761904761905	1.19298245614035	0.530612244897959	1.25504587155963	0.892857142857143	NA	0	0
t	B6	0	0	0	0	0	0	0	0	0	0	0	0	0	0	0	0	0	0	1	0	0	0	1	0.642857142857143	1.01754385964912	1.10204081632653	0.220183486238532	0.892857142857143	0.174917491749175	0	0
t	F6	0	0	0	0	0	0	0	0	0	0	0	0	0	0	0	0	0	0	1	0	0	0	1	1.01190476190476	1.05263157894737	1.06122448979592	0.455045871559633	1.25	0.422442244224422	0	0
t	C1	0	0	0	0	0	0	0	0	0	0	0	0	0	0	0	0	0	0	0	1	0	0	0	0.785714285714286	1.15789473684211	1.10204081632653	1.47522935779817	1.21428571428571	2.74587458745875	0	0
t	C2	0	0	0	0	0	0	0	0	0	0	0	0	0	0	0	0	0	0	0	1	0	0	0	0.642857142857143	1.08771929824561	1.06122448979592	1.10825688073395	1	2.53795379537954	0	0
t	G1	0	0	0	0	0	0	0	0	0	0	0	0	0	0	0	0	0	0	0	1	0	0	0	0.55952380952381	1.12280701754386	1.02040816326531	0.961467889908257	1.14285714285714	2.10561056105611	0	0
t	G2	0	0	0	0	0	0	0	0	0	0	0	0	0	0	0	0	0	0	0	1	0	0	0	0.55952380952381	0.982456140350877	1.06122448979592	1.1302752293578	1.03571428571429	2.17161716171617	0	0
t	C3	0	0	0	0	0	0	0	0	0	0	0	0	0	0	0	0	0	1	0	1	0	0	0	1.47619047619048	1.12280701754386	1.02040816326531	0.484403669724771	1.10714285714286	2.92079207920792	0	1
t	G3	0	0	0	0	0	0	0	0	0	0	0	0	0	0	0	0	0	1	0	1	0	0	0	2.26190476190476	0.947368421052632	1.06122448979592	0.579816513761468	1.07142857142857	3.91089108910891	0	1
t	C4	0	0	0	0	0	0	0	0	0	0	0	0	0	0	0	0	1	0	0	1	0	0	0	62.3452380952381	2	1.26530612244898	1.08623853211009	1.46428571428571	1.32673267326733	0	0
t	G4	0	0	0	0	0	0	0	0	0	0	0	0	0	0	0	0	1	0	0	1	0	0	0	60.1071428571429	1.64912280701754	1.18367346938776	1.19633027522936	1.35714285714286	1.42904290429043	0	0
t	C5	1	0	0	0	0	0	0	0	0	0	0	0	0	0	0	0	0	0	0	1	0	0	0	0.476190476190476	1.2280701754386	NA	0.689908256880734	1.07142857142857	NA	0	0
t	G5	1	0	0	0	0	0	0	0	0	0	0	0	0	0	0	0	0	0	0	1	0	0	0	0.916666666666667	1.26315789473684	1.18367346938776	1.75412844036697	1.25	2.07260726072607	0	0
t	C6	0	0	0	0	0	0	0	0	0	0	0	0	0	0	0	0	0	0	1	1	0	0	0	0.94047619047619	0.912280701754386	1.06122448979592	0.55045871559633	1.14285714285714	1.24092409240924	0	0
t	G6	0	0	0	0	0	0	0	0	0	0	0	0	0	0	0	0	0	0	1	1	0	0	0	1.23809523809524	1.08771929824561	1.14285714285714	0.557798165137615	1.28571428571429	2.02310231023102	0	0
control	D1	0	0	0	0	0	0	0	0	0	0	0	0	0	0	0	0	0	0	0	0	0	0	0	0.976190476190476	0.87719298245614	0.897959183673469	1.26238532110092	1	0.95049504950495	0	0
control	D2	0	0	0	0	0	0	0	0	0	0	0	0	0	0	0	0	0	0	0	0	0	0	0	1.38095238095238	1.05263157894737	1.02040816326531	1.2256880733945	1.03571428571429	1.24422442244224	0	0
control	H1	0	0	0	0	0	0	0	0	0	0	0	0	0	0	0	0	0	0	0	0	0	0	0	0.821428571428571	0.947368421052632	1.10204081632653	0.660550458715596	0.928571428571429	0.851485148514851	0	0
control	H2	0	0	0	0	0	0	0	0	0	0	0	0	0	0	0	0	0	0	0	0	0	0	0	0.821428571428571	1.12280701754386	0.979591836734694	0.851376146788991	1.03571428571429	0.953795379537954	0	0
t	D3	0	0	0	0	0	0	0	0	0	0	0	0	0	0	0	0	0	1	0	0	0	0	0	0.404761904761905	1.08771929824561	1.06122448979592	0.36697247706422	1.10714285714286	1.28052805280528	0	1
t	H3	0	0	0	0	0	0	0	0	0	0	0	0	0	0	0	0	0	1	0	0	0	0	0	0.30952380952381	0.912280701754386	0.897959183673469	0.278899082568807	1.07142857142857	1.53135313531353	0	1
t	D4	0	0	0	0	0	0	0	0	0	0	0	0	0	0	0	0	1	0	0	0	0	0	0	36.6071428571429	1.43859649122807	1.06122448979592	0.741284403669725	1.21428571428571	0.442244224422442	0	0
t	H4	0	0	0	0	0	0	0	0	0	0	0	0	0	0	0	0	1	0	0	0	0	0	0	32.6785714285714	1.57894736842105	1.02040816326531	0.726605504587156	1.10714285714286	0.409240924092409	0	0
t	D5	1	0	0	0	0	0	0	0	0	0	0	0	0	0	0	0	0	0	0	0	0	0	0	0.666666666666667	1.29824561403509	1.18367346938776	1.02018348623853	1.14285714285714	0.498349834983498	0	0
t	H5	1	0	0	0	0	0	0	0	0	0	0	0	0	0	0	0	0	0	0	0	0	0	0	0.535714285714286	1.15789473684211	1.14285714285714	0.954128440366973	1	0.468646864686469	0	0
t	D6	0	0	0	0	0	0	0	0	0	0	0	0	0	0	0	0	0	0	1	0	0	0	0	0.44047619047619	0.807017543859649	1.02040816326531	0.205504587155963	1.07142857142857	0.165016501650165	0	0
t	H6	0	0	0	0	0	0	0	0	0	0	0	0	0	0	0	0	0	0	1	0	0	0	0	1.13095238095238	1.08771929824561	1.06122448979592	0.440366972477064	1.21428571428571	0.36963696369637	0	0
t	F7	0	0	0	0	0	0	0	1	0	0	0	0	0	0	0	0	0	0	0	0	0	0	0	3.26190476190476	67.0175438596491	6.97959183673469	0.418348623853211	2.17857142857143	0.567656765676568	0	0
t	G7	0	0	0	0	0	0	1	0	0	0	0	0	0	0	0	0	0	0	0	0	0	0	0	14.5833333333333	7.19298245614035	25.4285714285714	1.2697247706422	44.4642857142857	1.47194719471947	0	0
t	H7	0	0	0	0	0	1	0	0	0	0	0	0	0	0	0	0	0	0	0	0	0	0	0	0.345238095238095	0.87719298245614	0.857142857142857	0.168807339449541	0.785714285714286	0.0726072607260726	0	0
