# Supplementary material for: Neuroblastoma signalling models unveil combination therapies targeting feedback-mediated resistance
Source: PLoS Comput Biol. 2021 Nov 4;17(11):e1009515. doi: 10.1371/journal.pcbi.1009515 (PMC8604339; doi:10.1371/journal.pcbi.1009515)
Supplement: S3 File — (ZIP) [file pcbi.1009515.s024.zip › Perturbations_data/LAN6/merged_LAN6_withakt.csv]

ID.type	ID.well	TR.PDGF	TR.EGF	TR.IGF1	TR.NGF	TR.TGFb	TR.BioRad_phosphatase_HeLa	TR.BioRad_TNFa_HeLa	TR.BioRad_EGF_HEK	TR.IL1b	TR.JNK.IN8	TR.PI3Ki	TR.AKTi	TR.mTORC1i	TR.RAFi	TR.MEKi	TR.ALKi	TR.ASK1i	TR.GS4997	TR.Sorafenib	TR.AZD6244	TR.MK2206	TR.GDC0941	TR.TAE684	DV.MEK	DV.p38	DV.ERK	DV.cJUN	DV.AKT	DV.S6K	TR.PDGFi	TR.IGF1i
blank	G10	0	0	0	0	0	0	0	0	0	0	0	0	0	0	0	0	0	0	0	0	0	0	0	0.0556318681318681	0.509174311926605	0.654929577464789	0.0145468108914584	0.0360082304526749	0.120603015075377	0	0
blank	G11	0	0	0	0	0	0	0	0	0	0	0	0	0	0	0	0	0	0	0	0	0	0	0	0.0659340659340659	0.729357798165138	0.71830985915493	0.0156657963446475	0.0380658436213992	0.135678391959799	0	0
control	A1	0	0	0	0	0	0	0	0	0	0	0	0	0	0	0	0	0	0	0	0	0	0	0	1.2239010989011	1.05963302752294	1.20422535211268	0.990302126072361	1.20576131687243	1.1356783919598	0	0
control	A5	0	0	0	0	0	0	0	0	0	0	0	0	0	0	0	0	0	0	0	0	0	0	0	1.09203296703297	1.11467889908257	1.03521126760563	1.11171204774338	1.53086419753086	1.11557788944724	0	0
control	A9	0	0	0	0	0	0	0	0	0	0	0	0	0	0	0	0	0	0	0	0	0	0	0	0.684065934065934	0.825688073394495	0.76056338028169	0.89798582618426	0.263374485596708	0.748743718592965	0	0
t	A2	0	0	0	0	0	0	0	0	0	0	1	0	0	0	0	0	0	0	0	0	0	0	0	1.43612637362637	1.15596330275229	1.2887323943662	1.19060052219321	0.254115226337449	0.296482412060302	0	0
t	A3	0	0	0	0	0	0	0	0	0	0	0	1	0	0	0	0	0	0	0	0	0	0	0	1.68543956043956	1.10091743119266	1.07746478873239	1.31648638567699	0.0668724279835391	0.246231155778894	0	0
t	A4	0	0	0	0	0	0	0	0	0	0	0	0	1	0	0	0	0	0	0	0	0	0	0	1.03228021978022	0.330275229357798	0.633802816901408	1.07086907870198	1.78189300411523	0.120603015075377	0	0
t	A6	0	0	0	0	0	0	0	0	0	0	0	0	0	1	0	0	0	0	0	0	0	0	0	1.2032967032967	0.963302752293578	1.07746478873239	0.955613577023499	1.34465020576132	0.768844221105528	1	0
t	A7	0	0	0	0	0	0	0	0	0	0	0	0	0	0	1	0	0	0	0	0	0	0	0	10.0425824175824	1.36238532110092	0.866197183098592	1.04960835509138	1.4022633744856	0.678391959798995	0	0
t	A8	0	0	0	0	0	0	0	0	0	0	0	0	0	0	0	1	0	0	0	0	0	0	0	0.785027472527473	0.86697247706422	0.845070422535211	0.813502424468482	0.137860082304527	0.21105527638191	0	1
t	A11	0	0	0	0	0	0	0	0	0	0	0	0	0	0	0	0	1	0	0	0	0	0	0	1.33722527472527	1.08715596330275	1.09859154929577	1.17661320402835	1.41666666666667	0.743718592964824	0	0
t	B1	1	0	0	0	0	0	0	0	0	0	0	0	0	0	0	0	0	0	0	0	0	0	0	1.53296703296703	1.15596330275229	1.47887323943662	1.22137262215591	1.54218106995885	1.23115577889447	0	0
t	B5	1	0	0	0	0	0	0	0	0	0	0	0	0	0	0	0	0	0	0	0	0	0	0	1.16002747252747	1.12844036697248	1.09859154929577	1.14472211861246	1.51028806584362	1.1105527638191	0	0
t	B9	1	0	0	0	0	0	0	0	0	0	0	0	0	0	0	0	0	0	0	0	0	0	0	1.02403846153846	1.04587155963303	0.992957746478873	1.08429690414025	1.27263374485597	0.819095477386935	0	0
t	B2	1	0	0	0	0	0	0	0	0	0	1	0	0	0	0	0	0	0	0	0	0	0	0	1.67307692307692	1.22477064220183	1.54225352112676	1.34110406564715	0.304526748971193	0.296482412060302	0	0
t	B3	1	0	0	0	0	0	0	0	0	0	0	1	0	0	0	0	0	0	0	0	0	0	0	1.53296703296703	1.03211009174312	1.07746478873239	1.17437523312197	0.0555555555555556	0.226130653266332	0	0
t	B4	1	0	0	0	0	0	0	0	0	0	0	0	1	0	0	0	0	0	0	0	0	0	0	1.2135989010989	1.04587155963303	1.09859154929577	1.15870943677732	1.63477366255144	0.21105527638191	0	0
t	B6	1	0	0	0	0	0	0	0	0	0	0	0	0	1	0	0	0	0	0	0	0	0	0	0.943681318681319	1.01834862385321	0.908450704225352	1.23480044759418	1.26954732510288	0.50251256281407	1	0
t	B7	1	0	0	0	0	0	0	0	0	0	0	0	0	0	1	0	0	0	0	0	0	0	0	9.98695054945055	1.48623853211009	0.971830985915493	1.23535994032078	1.55349794238683	0.693467336683417	0	0
t	B8	1	0	0	0	0	0	0	0	0	0	0	0	0	0	0	1	0	0	0	0	0	0	0	0.822115384615385	0.880733944954128	0.887323943661972	0.770980977247296	0.111111111111111	0.21105527638191	0	1
t	B11	1	0	0	0	0	0	0	0	0	0	0	0	0	0	0	0	1	0	0	0	0	0	0	1.96978021978022	1.38990825688073	1.45774647887324	1.45803804550541	1.89609053497942	0.939698492462312	0	0
t	C1	0	1	0	0	0	0	0	0	0	0	0	0	0	0	0	0	0	0	0	0	0	0	0	2.21497252747253	1.25229357798165	2.07042253521127	1.31704587840358	1.52777777777778	1.4070351758794	0	0
t	C5	0	1	0	0	0	0	0	0	0	0	0	0	0	0	0	0	0	0	0	0	0	0	0	1.69162087912088	1.27981651376147	1.35211267605634	1.29914211115256	1.53189300411523	1.35678391959799	0	0
t	C9	0	1	0	0	0	0	0	0	0	0	0	0	0	0	0	0	0	0	0	0	0	0	0	1.39491758241758	1.11467889908257	1.05633802816901	1.09380828049235	1.18415637860082	0.974874371859296	0	0
t	C2	0	1	0	0	0	0	0	0	0	0	1	0	0	0	0	0	0	0	0	0	0	0	0	2.03365384615385	1.40366972477064	1.56338028169014	1.46866840731071	0.301440329218107	0.341708542713568	0	0
t	C3	0	1	0	0	0	0	0	0	0	0	0	1	0	0	0	0	0	0	0	0	0	0	0	2.34271978021978	1.21100917431193	1.62676056338028	1.26557254755688	0.0627572016460905	0.256281407035176	0	0
t	C4	0	1	0	0	0	0	0	0	0	0	0	0	1	0	0	0	0	0	0	0	0	0	0	1.86057692307692	1.1697247706422	1.37323943661972	1.19116001491981	1.65740740740741	0.231155778894472	0	0
t	C6	0	1	0	0	0	0	0	0	0	0	0	0	0	1	0	0	0	0	0	0	0	0	0	1.29395604395604	1.1697247706422	1.30985915492958	1.19899291309213	1.40843621399177	0.597989949748744	1	0
t	C7	0	1	0	0	0	0	0	0	0	0	0	0	0	0	1	0	0	0	0	0	0	0	0	12.8756868131868	1.73394495412844	1.05633802816901	1.37243565833644	1.70576131687243	0.934673366834171	0	0
t	C8	0	1	0	0	0	0	0	0	0	0	0	0	0	0	0	1	0	0	0	0	0	0	0	1.59271978021978	0.977064220183486	1.37323943661972	0.886236478925774	0.117283950617284	0.241206030150754	0	1
t	C11	0	1	0	0	0	0	0	0	0	0	0	0	0	0	0	0	1	0	0	0	0	0	0	3.12568681318681	1.30733944954128	1.94366197183099	1.28683327116747	1.67283950617284	1.02010050251256	0	0
t	D1	0	0	1	0	0	0	0	0	0	0	0	0	0	0	0	0	0	0	0	0	0	0	0	4.28983516483517	1.55504587155963	3.40140845070423	1.36572174561731	2.32098765432099	2.14070351758794	0	0
t	D5	0	0	1	0	0	0	0	0	0	0	0	0	0	0	0	0	0	0	0	0	0	0	0	4.24244505494505	1.6651376146789	2.34507042253521	1.5721745617307	2.56995884773663	2.62814070351759	0	0
t	D9	0	0	1	0	0	0	0	0	0	0	0	0	0	0	0	0	0	0	0	0	0	0	0	3.72115384615385	1.36238532110092	1.83802816901408	1.29858261842596	2.23456790123457	1.63819095477387	0	0
t	D2	0	0	1	0	0	0	0	0	0	0	1	0	0	0	0	0	0	0	0	0	0	0	0	3.19986263736264	1.47247706422018	2.17605633802817	1.49944050727341	0.465020576131687	0.462311557788945	0	0
t	D3	0	0	1	0	0	0	0	0	0	0	0	1	0	0	0	0	0	0	0	0	0	0	0	4.25274725274725	1.47247706422018	2.85211267605634	1.41104065647147	0.0802469135802469	0.306532663316583	0	0
t	D4	0	0	1	0	0	0	0	0	0	0	0	0	1	0	0	0	0	0	0	0	0	0	0	3.5521978021978	1.41743119266055	2.09154929577465	1.23983588213353	2.41255144032922	0.266331658291457	0	0
t	D6	0	0	1	0	0	0	0	0	0	0	0	0	0	1	0	0	0	0	0	0	0	0	0	2.29120879120879	1.26605504587156	1.7112676056338	1.25494218575159	2.21707818930041	0.924623115577889	1	0
t	D7	0	0	1	0	0	0	0	0	0	0	0	0	0	0	1	0	0	0	0	0	0	0	0	13.6771978021978	1.91284403669725	1.11971830985915	1.42446848190974	2.59053497942387	1.24623115577889	0	0
t	D8	0	0	1	0	0	0	0	0	0	0	0	0	0	0	0	1	0	0	0	0	0	0	0	0.995192307692308	0.977064220183486	0.929577464788732	0.89686684073107	0.375514403292181	0.306532663316583	0	1
t	D11	0	0	1	0	0	0	0	0	0	0	0	0	0	0	0	0	1	0	0	0	0	0	0	6.38118131868132	1.74770642201835	2.7887323943662	1.63707571801567	2.68312757201646	1.74371859296482	0	0
t	E1	0	0	0	1	0	0	0	0	0	0	0	0	0	0	0	0	0	0	0	0	0	0	0	1.32074175824176	1.12844036697248	1.35211267605634	1.06751212234241	1.14506172839506	1.16582914572864	0	0
t	E5	0	0	0	1	0	0	0	0	0	0	0	0	0	0	0	0	0	0	0	0	0	0	0	1.95947802197802	1.36238532110092	1.73239436619718	1.30082058933234	1.7798353909465	1.2964824120603	0	0
t	E9	0	0	0	1	0	0	0	0	0	0	0	0	0	0	0	0	0	0	0	0	0	0	0	1.94711538461538	1.34862385321101	1.58450704225352	1.52741514360313	1.65843621399177	1.27638190954774	0	0
t	E2	0	0	0	1	0	0	0	0	0	0	1	0	0	0	0	0	0	0	0	0	0	0	0	1.81318681318681	1.36238532110092	1.66901408450704	1.24766878030586	0.273662551440329	0.316582914572864	0	0
t	E3	0	0	0	1	0	0	0	0	0	0	0	1	0	0	0	0	0	0	0	0	0	0	0	2.10989010989011	1.25229357798165	1.62676056338028	1.2739649384558	0.0606995884773663	0.256281407035176	0	0
t	E4	0	0	0	1	0	0	0	0	0	0	0	0	1	0	0	0	0	0	0	0	0	0	0	1.51854395604396	1.18348623853211	1.3943661971831	1.130175307721	1.63683127572016	0.226130653266332	0	0
t	E6	0	0	0	1	0	0	0	0	0	0	0	0	0	1	0	0	0	0	0	0	0	0	0	1.69574175824176	1.36238532110092	1.52112676056338	1.25270421484521	1.54423868312757	0.78391959798995	1	0
t	E7	0	0	0	1	0	0	0	0	0	0	0	0	0	0	1	0	0	0	0	0	0	0	0	14.3076923076923	1.95412844036697	1.26760563380282	1.23032450578142	2.08333333333333	0.718592964824121	0	0
t	E8	0	0	0	1	0	0	0	0	0	0	0	0	0	0	0	1	0	0	0	0	0	0	0	2.1407967032967	1.29357798165138	2.23943661971831	1.1503170458784	0.201646090534979	0.341708542713568	0	1
t	E11	0	0	0	1	0	0	0	0	0	0	0	0	0	0	0	0	1	0	0	0	0	0	0	4.28777472527473	1.69266055045872	4.43661971830986	1.6947034688549	2.58127572016461	1.03517587939698	0	0
t	F1	0	0	0	0	1	0	0	0	0	0	0	0	0	0	0	0	0	0	0	0	0	0	0	1.2032967032967	1.14220183486239	1.22535211267606	1.13297277135397	1.43312757201646	1.14070351758794	0	0
t	F5	0	0	0	0	1	0	0	0	0	0	0	0	0	0	0	0	0	0	0	0	0	0	0	1.25892857142857	1.14220183486239	1.1830985915493	1.08093994778068	1.49074074074074	0.934673366834171	0	0
t	F9	0	0	0	0	1	0	0	0	0	0	0	0	0	0	0	0	0	0	0	0	0	0	0	1.65247252747253	1.32110091743119	1.75352112676056	1.25662066393137	2.10288065843621	0.748743718592965	0	0
t	F2	0	0	0	0	1	0	0	0	0	0	1	0	0	0	0	0	0	0	0	0	0	0	0	1.40521978021978	1.3348623853211	1.30985915492958	1.38754196195449	0.231481481481481	0.311557788944724	0	0
t	F3	0	0	0	0	1	0	0	0	0	0	0	1	0	0	0	0	0	0	0	0	0	0	0	1.51648351648352	1.11467889908257	1.26760563380282	1.14584110406565	0.0596707818930041	0.241206030150754	0	0
t	F4	0	0	0	0	1	0	0	0	0	0	0	0	1	0	0	0	0	0	0	0	0	0	0	1.07554945054945	1.12844036697248	1.16197183098592	1.04233494964565	1.61831275720165	0.221105527638191	0	0
t	F6	0	0	0	0	1	0	0	0	0	0	0	0	0	1	0	0	0	0	0	0	0	0	0	1.03021978021978	1.11467889908257	1.05633802816901	1.13353226408057	1.45576131687243	0.592964824120603	1	0
t	F7	0	0	0	0	1	0	0	0	0	0	0	0	0	0	1	0	0	0	0	0	0	0	0	11.1593406593407	1.65137614678899	1.01408450704225	1.10611712047743	1.57407407407407	0.693467336683417	0	0
t	F8	0	0	0	0	1	0	0	0	0	0	0	0	0	0	0	1	0	0	0	0	0	0	0	0.941620879120879	0.853211009174312	0.929577464788732	0.733494964565461	0.0977366255144033	0.201005025125628	0	1
t	F11	0	0	0	0	1	0	0	0	0	0	0	0	0	0	0	0	1	0	0	0	0	0	0	2.25824175824176	1.36238532110092	2.47183098591549	1.35285341290563	2.29115226337449	0.688442211055276	0	0
t	G1	0	0	0	0	0	1	0	0	0	0	0	0	0	0	0	0	0	0	0	0	0	0	0	0.0535714285714286	0.467889908256881	0.528169014084507	0.0123088399850802	0.0277777777777778	0.0954773869346734	0	0
t	G2	0	0	0	0	0	0	1	0	0	0	0	0	0	0	0	0	0	0	0	0	0	0	0	0.960164835164835	32.545871559633	4.11971830985915	0.0441999254009698	0.0679012345679012	1.50753768844221	0	0
t	G3	0	0	0	0	0	0	0	1	0	0	0	0	0	0	0	0	0	0	0	0	0	0	0	4.54532967032967	4.98165137614679	19.943661971831	0.136516225289071	2.94547325102881	5.28643216080402	0	0
t	G4	0	0	0	0	0	0	0	0	1	0	0	0	0	0	0	0	0	0	0	0	0	0	0	1.14972527472527	1.04587155963303	1.14084507042254	1.07422603506154	1.4156378600823	0.889447236180904	0	0
t	G6	0	0	0	0	0	0	0	0	1	0	0	0	0	0	0	0	1	0	0	0	0	0	0	2.0625	1.43119266055046	1.85915492957746	1.5923162998881	1.91152263374486	0.949748743718593	0	0
t	G7	0	0	0	0	0	0	0	0	0	1	0	0	0	0	0	0	0	0	0	0	0	0	0	1.39285714285714	0.729357798165138	1.35211267605634	0.242819843342037	1.5298353909465	0.889447236180904	0	0
t	G8	0	0	0	0	1	0	0	0	0	1	0	0	0	0	0	0	0	0	0	0	0	0	0	1.80700549450549	0.839449541284404	1.79577464788732	0.3390525923163	1.84156378600823	1.14070351758794	0	0
t	G9	0	0	0	0	0	0	0	0	1	1	0	0	0	0	0	0	0	0	0	0	0	0	0	1.2032967032967	0.756880733944954	1.43661971830986	0.163931368892204	1.48765432098765	0.949748743718593	0	0
blank	G10	0	0	0	0	0	0	0	0	0	0	0	0	0	0	0	0	0	0	0	0	0	0	0	0.128755364806867	0.5	0.897196261682243	0.0268478621146835	0.0488826815642458	0.117073170731707	0	0
blank	G11	0	0	0	0	0	0	0	0	0	0	0	0	0	0	0	0	0	0	0	0	0	0	0	0.0944206008583691	0.371428571428571	0.785046728971963	0.0198873052701359	0.0405027932960894	0.0926829268292683	0	0
control	A1	0	0	0	0	0	0	0	0	0	0	0	0	0	0	0	0	0	0	0	0	0	0	0	1.27896995708155	1.11428571428571	1.06542056074766	1.2727875372887	1.30027932960894	1.39024390243902	0	0
control	A5	0	0	0	0	0	0	0	0	0	0	0	0	0	0	0	0	0	0	0	0	0	0	0	1.1931330472103	0.957142857142857	0.953271028037383	1.15942989724892	1.24162011173184	1.0390243902439	0	0
control	A9	0	0	0	0	0	0	0	0	0	0	0	0	0	0	0	0	0	0	0	0	0	0	0	0.527896995708155	0.928571428571429	0.981308411214953	0.56778256546238	0.458100558659218	0.570731707317073	0	0
t	A2	0	0	0	0	0	0	0	0	0	0	1	0	0	0	0	0	0	0	0	0	0	0	0	1.36480686695279	1	0.925233644859813	1.40603248259861	0.279329608938547	0.292682926829268	0	0
t	A3	0	0	0	0	0	0	0	0	0	0	0	1	0	0	0	0	0	0	0	0	0	0	0	1.52360515021459	0.928571428571429	0.953271028037383	1.06993702353331	0.0628491620111732	0.204878048780488	0	0
t	A4	0	0	0	0	0	0	0	0	0	0	0	0	1	0	0	0	0	0	0	0	0	0	0	1.33476394849785	0.957142857142857	1.03738317757009	0.994365263506795	1.74301675977654	0.209756097560976	0	0
t	A6	0	0	0	0	0	0	0	0	0	0	0	0	0	1	0	0	0	0	0	0	0	0	0	0.493562231759657	0.885714285714286	0.897196261682243	0.679151474975141	0.772346368715084	0.336585365853659	1	0
t	A7	0	0	0	0	0	0	0	0	0	0	0	0	0	0	1	0	0	0	0	0	0	0	0	5.4549356223176	1.02857142857143	0.953271028037383	0.630427577063308	0.375698324022346	0.429268292682927	0	0
t	A8	0	0	0	0	0	0	0	0	0	0	0	0	0	0	0	1	0	0	0	0	0	0	0	0.351931330472103	0.928571428571429	0.925233644859813	0.345044746436858	0.0628491620111732	0.170731707317073	0	1
t	A11	0	0	0	0	0	0	0	0	0	0	0	0	0	0	0	0	1	0	0	0	0	0	0	2.21030042918455	1.15714285714286	1.20560747663551	1.51143520053033	2.15921787709497	1.00975609756098	0	0
t	B1	1	0	0	0	0	0	0	0	0	0	0	0	0	0	0	0	0	0	0	0	0	0	0	1.36909871244635	1.12857142857143	1.06542056074766	1.13357640039775	1.41201117318436	1.14146341463415	0	0
t	B5	1	0	0	0	0	0	0	0	0	0	0	0	0	0	0	0	0	0	0	0	0	0	0	1.28755364806867	1.14285714285714	1.00934579439252	1.38713954259198	1.43575418994413	0.868292682926829	0	0
t	B9	1	0	0	0	0	0	0	0	0	0	0	0	0	0	0	0	0	0	0	0	0	0	0	1.63090128755365	1.11428571428571	1.09345794392523	1.45376201524693	2.03351955307263	0.868292682926829	0	0
t	B2	1	0	0	0	0	0	0	0	0	0	1	0	0	0	0	0	0	0	0	0	0	0	0	1.52360515021459	1.2	1.03738317757009	1.65462379847531	0.326815642458101	0.317073170731707	0	0
t	B3	1	0	0	0	0	0	0	0	0	0	0	1	0	0	0	0	0	0	0	0	0	0	0	1.5793991416309	1.08571428571429	1.06542056074766	1.19323831620815	0.0726256983240224	0.229268292682927	0	0
t	B4	1	0	0	0	0	0	0	0	0	0	0	0	1	0	0	0	0	0	0	0	0	0	0	1.5793991416309	1.12857142857143	1.00934579439252	1.27676499834272	1.91899441340782	0.219512195121951	0	0
t	B6	1	0	0	0	0	0	0	0	0	0	0	0	0	1	0	0	0	0	0	0	0	0	0	0.553648068669528	0.885714285714286	0.869158878504673	0.773616175008286	0.75	0.28780487804878	1	0
t	B7	1	0	0	0	0	0	0	0	0	0	0	0	0	0	1	0	0	0	0	0	0	0	0	13.2660944206009	1.22857142857143	1.09345794392523	1.31852833941001	1.27513966480447	0.565853658536585	0	0
t	B8	1	0	0	0	0	0	0	0	0	0	0	0	0	0	0	1	0	0	0	0	0	0	0	0.686695278969957	0.842857142857143	0.897196261682243	0.861120318196884	0.0670391061452514	0.195121951219512	0	1
t	B11	1	0	0	0	0	0	0	0	0	0	0	0	0	0	0	0	1	0	0	0	0	0	0	2.45922746781116	1.34285714285714	1.31775700934579	1.92707988067617	2.44972067039106	0.809756097560976	0	0
t	C1	0	1	0	0	0	0	0	0	0	0	0	0	0	0	0	0	0	0	0	0	0	0	0	0.630901287553648	0.9	0.953271028037383	0.752734504474644	0.412011173184358	0.819512195121951	0	0
t	C5	0	1	0	0	0	0	0	0	0	0	0	0	0	0	0	0	0	0	0	0	0	0	0	2.08154506437768	1.25714285714286	1.20560747663551	1.39111700364601	1.55307262569832	1.35121951219512	0	0
t	C9	0	1	0	0	0	0	0	0	0	0	0	0	0	0	0	0	0	0	0	0	0	0	0	2.7725321888412	1.31428571428571	1.26168224299065	1.42691415313225	2.02932960893855	1.1609756097561	0	0
t	C2	0	1	0	0	0	0	0	0	0	0	1	0	0	0	0	0	0	0	0	0	0	0	0	2.95278969957082	1.32857142857143	1.34579439252336	1.68644348690752	0.434357541899441	0.404878048780488	0	0
t	C3	0	1	0	0	0	0	0	0	0	0	0	1	0	0	0	0	0	0	0	0	0	0	0	2.46781115879828	1.14285714285714	1.17757009345794	1.51939012263838	0.0768156424581006	0.268292682926829	0	0
t	C4	0	1	0	0	0	0	0	0	0	0	0	0	1	0	0	0	0	0	0	0	0	0	0	2.21459227467811	1.34285714285714	1.20560747663551	1.51143520053033	2.12849162011173	0.253658536585366	0	0
t	C6	0	1	0	0	0	0	0	0	0	0	0	0	0	1	0	0	0	0	0	0	0	0	0	0.545064377682403	0.857142857142857	0.869158878504673	0.712959893934372	0.645251396648045	0.321951219512195	1	0
t	C7	0	1	0	0	0	0	0	0	0	0	0	0	0	0	1	0	0	0	0	0	0	0	0	19.0643776824034	1.38571428571429	1.23364485981308	1.28571428571429	1.50139664804469	0.770731707317073	0	0
t	C8	0	1	0	0	0	0	0	0	0	0	0	0	0	0	0	1	0	0	0	0	0	0	0	1.45064377682403	0.985714285714286	0.981308411214953	0.924759695061319	0.0865921787709497	0.224390243902439	0	1
t	C11	0	1	0	0	0	0	0	0	0	0	0	0	0	0	0	0	1	0	0	0	0	0	0	3.48068669527897	1.42857142857143	1.51401869158879	2.09711634073583	2.18296089385475	1.08292682926829	0	0
t	D1	0	0	1	0	0	0	0	0	0	0	0	0	0	0	0	0	0	0	0	0	0	0	0	4.72103004291846	1.42857142857143	1.34579439252336	1.96586012595293	2.36731843575419	2.66341463414634	0	0
t	D5	0	0	1	0	0	0	0	0	0	0	0	0	0	0	0	0	0	0	0	0	0	0	0	6.45922746781116	1.42857142857143	1.48598130841122	1.56413655949619	2.48184357541899	1.95609756097561	0	0
t	D9	0	0	1	0	0	0	0	0	0	0	0	0	0	0	0	0	0	0	0	0	0	0	0	5.69957081545064	1.52857142857143	1.68224299065421	1.78985747431223	3.17597765363128	1.84390243902439	0	0
t	D2	0	0	1	0	0	0	0	0	0	0	1	0	0	0	0	0	0	0	0	0	0	0	0	3.68240343347639	1.17142857142857	1.20560747663551	1.81073914484587	0.497206703910615	0.541463414634146	0	0
t	D3	0	0	1	0	0	0	0	0	0	0	0	1	0	0	0	0	0	0	0	0	0	0	0	3.61802575107296	1.24285714285714	1.26168224299065	1.66456745111037	0.0768156424581006	0.282926829268293	0	0
t	D4	0	0	1	0	0	0	0	0	0	0	0	0	1	0	0	0	0	0	0	0	0	0	0	4.56652360515021	1.44285714285714	1.4018691588785	1.6685449121644	2.72765363128492	0.268292682926829	0	0
t	D6	0	0	1	0	0	0	0	0	0	0	0	0	0	1	0	0	0	0	0	0	0	0	0	0.660944206008584	0.942857142857143	0.925233644859813	0.794497845541929	0.986033519553073	0.380487804878049	1	0
t	D7	0	0	1	0	0	0	0	0	0	0	0	0	0	0	1	0	0	0	0	0	0	0	0	21.9871244635193	1.68571428571429	1.31775700934579	2.01160092807425	2.45111731843575	1.16585365853659	0	0
t	D8	0	0	1	0	0	0	0	0	0	0	0	0	0	0	0	1	0	0	0	0	0	0	0	1.82832618025751	0.971428571428571	1.14953271028037	0.931720251905867	0.17877094972067	0.253658536585366	0	1
t	D11	0	0	1	0	0	0	0	0	0	0	0	0	0	0	0	0	1	0	0	0	0	0	0	8.01287553648069	1.54285714285714	1.65420560747664	1.90719257540603	3.20810055865922	1.58536585365854	0	0
t	E1	0	0	0	1	0	0	0	0	0	0	0	0	0	0	0	0	0	0	0	0	0	0	0	1.94420600858369	0.971428571428571	1.1214953271028	1.24693404043752	1.48882681564246	1.53170731707317	0	0
t	E5	0	0	0	1	0	0	0	0	0	0	0	0	0	0	0	0	0	0	0	0	0	0	0	1.20171673819742	1.08571428571429	1.03738317757009	0.606562810739145	0.587988826815642	0.795121951219512	0	0
t	E9	0	0	0	1	0	0	0	0	0	0	0	0	0	0	0	0	0	0	0	0	0	0	0	1.93991416309013	1.28571428571429	1.26168224299065	1.44282399734836	1.60614525139665	1.09268292682927	0	0
t	E2	0	0	0	1	0	0	0	0	0	0	1	0	0	0	0	0	0	0	0	0	0	0	0	2.17596566523605	1.31428571428571	1.20560747663551	1.92707988067617	0.283519553072626	0.35609756097561	0	0
t	E3	0	0	0	1	0	0	0	0	0	0	0	1	0	0	0	0	0	0	0	0	0	0	0	2.81115879828326	1.14285714285714	1.1214953271028	1.51939012263838	0.0726256983240224	0.258536585365854	0	0
t	E4	0	0	0	1	0	0	0	0	0	0	0	0	1	0	0	0	0	0	0	0	0	0	0	2.12017167381974	1.17142857142857	1.17757009345794	1.52436194895592	1.95810055865922	0.229268292682927	0	0
t	E6	0	0	0	1	0	0	0	0	0	0	0	0	0	1	0	0	0	0	0	0	0	0	0	0.296137339055794	0.814285714285714	0.897196261682243	0.326151806430229	0.196927374301676	0.229268292682927	1	0
t	E7	0	0	0	1	0	0	0	0	0	0	0	0	0	0	1	0	0	0	0	0	0	0	0	10.8798283261803	1.61428571428571	1.62616822429907	0.776599270798807	0.599162011173184	0.668292682926829	0	0
t	E8	0	0	0	1	0	0	0	0	0	0	0	0	0	0	0	1	0	0	0	0	0	0	0	3.07296137339056	0.928571428571429	1.62616822429907	1.14849187935035	0.164804469273743	0.253658536585366	0	1
t	E11	0	0	0	1	0	0	0	0	0	0	0	0	0	0	0	0	1	0	0	0	0	0	0	2.78969957081545	1.2	1.23364485981308	1.72124627113026	1.62150837988827	0.897560975609756	0	0
t	F1	0	0	0	0	1	0	0	0	0	0	0	0	0	0	0	0	0	0	0	0	0	0	0	1.7381974248927	0.971428571428571	1.06542056074766	1.1266158435532	1.40921787709497	1.61463414634146	0	0
t	F5	0	0	0	0	1	0	0	0	0	0	0	0	0	0	0	0	0	0	0	0	0	0	0	1.56223175965665	1.17142857142857	1.06542056074766	1.13258203513424	1.31284916201117	1.12682926829268	0	0
t	F9	0	0	0	0	1	0	0	0	0	0	0	0	0	0	0	0	0	0	0	0	0	0	0	0.703862660944206	1.07142857142857	1.03738317757009	0.590652966523036	0.741620111731844	0.458536585365854	0	0
t	F2	0	0	0	0	1	0	0	0	0	0	1	0	0	0	0	0	0	0	0	0	0	0	0	1.63948497854077	1.1	1.03738317757009	1.64368578057673	0.282122905027933	0.302439024390244	0	0
t	F3	0	0	0	0	1	0	0	0	0	0	0	1	0	0	0	0	0	0	0	0	0	0	0	1.88841201716738	1.11428571428571	1.00934579439252	1.12462711302618	0.0754189944134078	0.248780487804878	0	0
t	F4	0	0	0	0	1	0	0	0	0	0	0	0	1	0	0	0	0	0	0	0	0	0	0	1.78540772532189	1.18571428571429	1.09345794392523	0.962545575074577	1.81145251396648	0.239024390243902	0	0
t	F6	0	0	0	0	1	0	0	0	0	0	0	0	0	1	0	0	0	0	0	0	0	0	0	0.454935622317597	0.8	0.813084112149533	0.730858468677494	0.621508379888268	0.317073170731707	1	0
t	F7	0	0	0	0	1	0	0	0	0	0	0	0	0	0	1	0	0	0	0	0	0	0	0	18.1244635193133	1.45714285714286	1.14953271028037	1.42194232681472	1.61173184357542	0.848780487804878	0	0
t	F8	0	0	0	0	1	0	0	0	0	0	0	0	0	0	0	1	0	0	0	0	0	0	0	1.14163090128755	0.9	0.925233644859813	0.910838581372224	0.0754189944134078	0.214634146341463	0	1
t	F11	0	0	0	0	1	0	0	0	0	0	0	0	0	0	0	0	1	0	0	0	0	0	0	1.931330472103	1.2	1.17757009345794	1.83360954590653	2.41480446927374	0.907317073170732	0	0
t	G1	0	0	0	0	0	1	0	0	0	0	0	0	0	0	0	0	0	0	0	0	0	0	0	0.124463519313305	0.514285714285714	0.785046728971963	0.0248591315876699	0.0405027932960894	0.0975609756097561	0	0
t	G2	0	0	0	0	0	0	1	0	0	0	0	0	0	0	0	0	0	0	0	0	0	0	0	2.24034334763948	36.0714285714286	6.53271028037383	0.0914816042426251	0.103351955307263	1.57073170731707	0	0
t	G3	0	0	0	0	0	0	0	1	0	0	0	0	0	0	0	0	0	0	0	0	0	0	0	12.3690987124464	9.41428571428571	37.9345794392523	0.503148823334438	5.8463687150838	6.89756097560976	0	0
t	G4	0	0	0	0	0	0	0	0	0	1	0	0	0	0	0	0	0	1	0	0	0	0	0	1.45064377682403	0.685714285714286	0.925233644859813	0.0845210473980776	1.87849162011173	0.721951219512195	0	0
t	G5	0	0	0	0	0	0	0	0	0	1	0	0	0	0	0	0	0	0	1	0	0	0	0	0.523605150214592	0.642857142857143	0.785046728971963	0.07756049055353	0.751396648044693	0.302439024390244	0	0
t	G6	0	0	0	0	0	0	0	0	0	0	0	0	0	0	0	0	0	0	0	1	1	0	0	10.549356223176	1.07142857142857	0.981308411214953	0.802452767649983	0.0712290502793296	0.195121951219512	0	0
t	G7	0	0	0	0	0	0	0	0	0	0	0	0	0	0	0	0	0	0	0	1	0	1	0	7.30042918454936	1.11428571428571	1.03738317757009	0.88100762346702	0.177374301675978	0.229268292682927	0	0
t	G8	0	0	0	0	1	0	0	0	1	0	0	0	0	0	0	0	0	0	0	0	0	0	0	1.37339055793991	1.24285714285714	1.1214953271028	1.55319854159761	1.66759776536313	1.09756097560976	0	0
t	G9	0	0	0	0	0	0	0	0	1	0	0	0	0	0	0	0	0	0	0	0	0	0	1	0.347639484978541	0.842857142857143	0.925233644859813	0.406695392774279	0.0642458100558659	0.160975609756098	0	0
