# Supplementary material for: Neuroblastoma signalling models unveil combination therapies targeting feedback-mediated resistance
Source: PLoS Comput Biol. 2021 Nov 4;17(11):e1009515. doi: 10.1371/journal.pcbi.1009515 (PMC8604339; doi:10.1371/journal.pcbi.1009515)
Supplement: S3 File — (ZIP) [file pcbi.1009515.s024.zip › Perturbations_data/IGFR_pathway_feedback_plex/CRange_AZD_AEW_IMR32/blunt_CRange_AZD_AEW_IMR32_MIDAS.csv]

ID:type	ID:well	TR:KELLY	TR:DMSO	TR:BSA	TR:IGF1	TR:BioRad_Phosphatase_HeLa	TR:AEW541	TR:BioRad_EGF_HEK	TR:AZD6244	TR:BioRad_TNFa_HeLa	TR:BioRad_IFNa_HeLa	TR:IMR32	TR:AZD6244_10uM	TR:AZD6244_1uM	TR:AZD6244_0.5uM	TR:AZD6244_0.1uM	TR:AEW541_10uM	TR:AEW541_1uM	TR:AEW541_0.3uM	DA:ALL	DV:pIGFR_Y1131	DV:pIRS1_S636_S639	DV:pPRAS40_S183
blank	E7	0	0	0	0	0	0	0	0	0	0	0	0	0	0	0	0	0	0	0	36	88	52
blank	F7	0	0	0	0	0	0	0	0	0	0	0	0	0	0	0	0	0	0	0	41	96	104
blank	G7	0	0	0	0	0	0	0	0	0	0	0	0	0	0	0	0	0	0	0	39	65	48
blank	H7	0	0	0	0	0	0	0	0	0	0	0	0	0	0	0	0	0	0	0	31	60	42
t	A1	1	1	1	0	0	0	0	0	0	0	0	0	0	0	0	0	0	0	0	47	67	602
t	A2	1	1	1	0	0	0	0	0	0	0	0	0	0	0	0	0	0	0	0	58	75	641
t	A3	1	1	1	0	0	0	0	0	0	0	0	0	0	0	0	0	0	0	0	64	86	810
t	A4	1	1	0	1	0	0	0	0	0	0	0	0	0	0	0	0	0	0	0	86	73	671
t	A5	1	1	0	1	0	0	0	0	0	0	0	0	0	0	0	0	0	0	0	100	79	829
t	A6	1	1	0	1	0	0	0	0	0	0	0	0	0	0	0	0	0	0	0	100	75	883
norm	A7	0	0	0	0	1	0	0	0	0	0	0	0	0	0	0	0	0	0	0	34	63	96
t	B1	1	0	1	0	0	1	0	0	0	0	0	0	0	0	0	0	0	0	0	45	73	750
t	B2	1	0	1	0	0	1	0	0	0	0	0	0	0	0	0	0	0	0	0	45	68	767
t	B3	1	0	1	0	0	1	0	0	0	0	0	0	0	0	0	0	0	0	0	49	77	785
t	B4	1	0	0	1	0	1	0	0	0	0	0	0	0	0	0	0	0	0	0	47	81	830
t	B5	1	0	0	1	0	1	0	0	0	0	0	0	0	0	0	0	0	0	0	48	73	752
t	B6	1	0	0	1	0	1	0	0	0	0	0	0	0	0	0	0	0	0	0	50	72	878
norm	B7	0	0	0	0	0	0	1	0	0	0	0	0	0	0	0	0	0	0	0	45	72	304
t	C1	1	0	1	0	0	0	0	1	0	0	0	0	0	0	0	0	0	0	0	52	74	607
t	C2	1	0	1	0	0	0	0	1	0	0	0	0	0	0	0	0	0	0	0	50	71	773
t	C3	1	0	1	0	0	0	0	1	0	0	0	0	0	0	0	0	0	0	0	57	85	866
t	C4	1	0	0	1	0	0	0	1	0	0	0	0	0	0	0	0	0	0	0	93	80	722
t	C5	1	0	0	1	0	0	0	1	0	0	0	0	0	0	0	0	0	0	0	90	86	793
t	C6	1	0	0	1	0	0	0	1	0	0	0	0	0	0	0	0	0	0	0	96	79	903
norm	C7	0	0	0	0	0	0	0	0	1	0	0	0	0	0	0	0	0	0	0	46	78	81
t	D1	1	0	1	0	0	1	0	1	0	0	0	0	0	0	0	0	0	0	0	48	66	601
t	D2	1	0	1	0	0	1	0	1	0	0	0	0	0	0	0	0	0	0	0	50	74	683
t	D3	1	0	1	0	0	1	0	1	0	0	0	0	0	0	0	0	0	0	0	46	65	702
t	D4	1	0	0	1	0	1	0	1	0	0	0	0	0	0	0	0	0	0	0	44	72	759
t	D5	1	0	0	1	0	1	0	1	0	0	0	0	0	0	0	0	0	0	0	58	86	779
t	D6	1	0	0	1	0	1	0	1	0	0	0	0	0	0	0	0	0	0	0	59	99	836
norm	D7	0	0	0	0	0	0	0	0	0	1	0	0	0	0	0	0	0	0	0	49	64	278
t	E1	0	1	0	0	0	0	0	0	0	0	1	0	0	0	0	0	0	0	0	44	69	475
t	E2	0	1	0	0	0	0	0	0	0	0	1	0	0	0	0	0	0	0	0	40	81	424
t	E3	0	1	0	0	0	0	0	0	0	0	1	1	0	0	0	0	0	0	0	41	69	424
t	E4	0	1	0	0	0	0	0	0	0	0	1	0	1	0	0	0	0	0	0	47	88	457
t	E5	0	1	0	0	0	0	0	0	0	0	1	0	0	1	0	0	0	0	0	42	78	490
t	E6	0	1	0	0	0	0	0	0	0	0	1	0	0	0	1	0	0	0	0	43	78	427
t	F1	0	1	0	0	0	0	0	0	0	0	1	0	0	0	0	1	0	0	0	48	85	496
t	F2	0	1	0	0	0	0	0	0	0	0	1	0	0	0	0	1	0	0	0	47	81	450
t	F3	0	0	0	0	0	0	0	0	0	0	1	1	0	0	0	1	0	0	0	40	76	476
t	F4	0	0	0	0	0	0	0	0	0	0	1	0	1	0	0	1	0	0	0	50	102	602
t	F5	0	0	0	0	0	0	0	0	0	0	1	0	0	1	0	1	0	0	0	44	82	444
t	F6	0	0	0	0	0	0	0	0	0	0	1	0	0	0	1	1	0	0	0	47	86	476
t	G1	0	1	0	0	0	0	0	0	0	0	1	0	0	0	0	0	1	0	0	40	65	366
t	G2	0	1	0	0	0	0	0	0	0	0	1	0	0	0	0	0	1	0	0	41	77	446
t	G3	0	0	0	0	0	0	0	0	0	0	1	1	0	0	0	0	1	0	0	46	85	479
t	G4	0	0	0	0	0	0	0	0	0	0	1	0	1	0	0	0	1	0	0	51	96	535
t	G5	0	0	0	0	0	0	0	0	0	0	1	0	0	1	0	0	1	0	0	45	77	454
t	G6	0	0	0	0	0	0	0	0	0	0	1	0	0	0	1	0	1	0	0	43	85	467
t	H1	0	1	0	0	0	0	0	0	0	0	1	0	0	0	0	0	0	1	0	36	66	407
t	H2	0	1	0	0	0	0	0	0	0	0	1	0	0	0	0	0	0	1	0	40	67	414
t	H3	0	0	0	0	0	0	0	0	0	0	1	1	0	0	0	0	0	1	0	44	79	466
t	H4	0	0	0	0	0	0	0	0	0	0	1	0	1	0	0	0	0	1	0	45	83	505
t	H5	0	0	0	0	0	0	0	0	0	0	1	0	0	1	0	0	0	1	0	38	70	437
t	H6	0	0	0	0	0	0	0	0	0	0	1	0	0	0	1	0	0	1	0	43	74	509
