# Supplementary material for: Neuroblastoma signalling models unveil combination therapies targeting feedback-mediated resistance
Source: PLoS Comput Biol. 2021 Nov 4;17(11):e1009515. doi: 10.1371/journal.pcbi.1009515 (PMC8604339; doi:10.1371/journal.pcbi.1009515)
Supplement: S3 File — (ZIP) [file pcbi.1009515.s024.zip › Perturbations_data/IGFR_pathway_feedback_plex/IGFR_feedback_plex_pIGFRplex/blunt_IGFR_feedback_plex_pIGFRplex_MIDAS.csv]

ID:type	ID:well	TR:IMR32	TR:BSA	TR:DMSO	TR:IGF1	TR:BioRad_Phosphatase_HeLa	TR:AEW541	TR:BioRad_EGF_HEK	TR:AZD6244	TR:BioRad_TNFa_HeLa	TR:BioRad_IFNa_HeLa	TR:N206	DA:ALL	DV:pIGFR_Y1131	DV:pIRS1_S636_S639	DV:pPRAS40_S183
blank	E7	0	0	0	0	0	0	0	0	0	0	0	0	23	26	NA
blank	F7	0	0	0	0	0	0	0	0	0	0	0	0	16	11	12
blank	G7	0	0	0	0	0	0	0	0	0	0	0	0	25	NA	58
blank	H7	0	0	0	0	0	0	0	0	0	0	0	0	21	17	26
t	A1	1	1	1	0	0	0	0	0	0	0	0	0	42	71	412
t	A2	1	1	1	0	0	0	0	0	0	0	0	0	42	70	500
t	A3	1	1	1	0	0	0	0	0	0	0	0	0	43	83	507
t	A4	1	0	1	1	0	0	0	0	0	0	0	0	157	76	547
t	A5	1	0	1	1	0	0	0	0	0	0	0	0	153	73	556
t	A6	1	0	1	1	0	0	0	0	0	0	0	0	164	78	379
norm	A7	0	0	0	0	1	0	0	0	0	0	0	0	36	84	313
t	B1	1	1	0	0	0	1	0	0	0	0	0	0	39	64	464
t	B2	1	1	0	0	0	1	0	0	0	0	0	0	39	69	460
t	B3	1	1	0	0	0	1	0	0	0	0	0	0	39	73	382
t	B4	1	0	0	1	0	1	0	0	0	0	0	0	39	66	434
t	B5	1	0	0	1	0	1	0	0	0	0	0	0	50	86	183
t	B6	1	0	0	1	0	1	0	0	0	0	0	0	39	73	388
norm	B7	0	0	0	0	0	0	1	0	0	0	0	0	33	62	349
t	C1	1	1	0	0	0	0	0	1	0	0	0	0	41	62	140
t	C2	1	1	0	0	0	0	0	1	0	0	0	0	40	70	536
t	C3	1	1	0	0	0	0	0	1	0	0	0	0	40	65	456
t	C4	1	0	0	1	0	0	0	1	0	0	0	0	149	75	588
t	C5	1	0	0	1	0	0	0	1	0	0	0	0	145	73	606
t	C6	1	0	0	1	0	0	0	1	0	0	0	0	113	70	440
norm	C7	0	0	0	0	0	0	0	0	1	0	0	0	51	76	394
t	D1	1	1	0	0	0	1	0	1	0	0	0	0	36	63	348
t	D2	1	1	0	0	0	1	0	1	0	0	0	0	49	88	480
t	D3	1	1	0	0	0	1	0	1	0	0	0	0	42	67	447
t	D4	1	0	0	1	0	1	0	1	0	0	0	0	41	78	391
t	D5	1	0	0	1	0	1	0	1	0	0	0	0	39	70	388
t	D6	1	0	0	1	0	1	0	1	0	0	0	0	37	57	422
norm	D7	0	0	0	0	0	0	0	0	0	1	0	0	61	68	127
t	E1	0	1	1	0	0	0	0	0	0	0	1	0	76	88	816
t	E2	0	1	1	0	0	0	0	0	0	0	1	0	80	74	1117
t	E3	0	1	1	0	0	0	0	0	0	0	1	0	95	93	1102
t	E4	0	0	1	1	0	0	0	0	0	0	1	0	198	83	1180
t	E5	0	0	1	1	0	0	0	0	0	0	1	0	192	89	1207
t	E6	0	0	1	1	0	0	0	0	0	0	1	0	178	80	1098
t	F1	0	1	0	0	0	1	0	0	0	0	1	0	52	75	838
t	F2	0	1	0	0	0	1	0	0	0	0	1	0	44	70	1039
t	F3	0	1	0	0	0	1	0	0	0	0	1	0	51	80	705
t	F4	0	0	0	1	0	1	0	0	0	0	1	0	65	95	1015
t	F5	0	0	0	1	0	1	0	0	0	0	1	0	52	84	797
t	F6	0	0	0	1	0	1	0	0	0	0	1	0	62	93	858
t	G1	0	1	0	0	0	0	0	1	0	0	1	0	70	78	917
t	G2	0	1	0	0	0	0	0	1	0	0	1	0	76	82	1116
t	G3	0	1	0	0	0	0	0	1	0	0	1	0	78	71	887
t	G4	0	0	0	1	0	0	0	1	0	0	1	0	148	78	973
t	G5	0	0	0	1	0	0	0	1	0	0	1	0	180	84	1312
t	G6	0	0	0	1	0	0	0	1	0	0	1	0	123	61	1120
t	H1	0	1	0	0	0	1	0	1	0	0	1	0	46	72	651
t	H2	0	1	0	0	0	1	0	1	0	0	1	0	46	80	244
t	H3	0	1	0	0	0	1	0	1	0	0	1	0	50	75	866
t	H4	0	0	0	1	0	1	0	1	0	0	1	0	47	86	342
t	H5	0	0	0	1	0	1	0	1	0	0	1	0	54	81	713
t	H6	0	0	0	1	0	1	0	1	0	0	1	0	48	82	306
