# Supplementary material for: Neuroblastoma signalling models unveil combination therapies targeting feedback-mediated resistance
Source: PLoS Comput Biol. 2021 Nov 4;17(11):e1009515. doi: 10.1371/journal.pcbi.1009515 (PMC8604339; doi:10.1371/journal.pcbi.1009515)
Supplement: S3 File — (ZIP) [file pcbi.1009515.s024.zip › Perturbations_data/IGFR_pathway_feedback_plex/IGFR_feedback_plex_pMEK_pERK_pAKT/blunt_IGFR_feedback_plex_pMEK_pERK_pAKT_MIDAS.csv]

ID:type	ID:well	TR:IMR32	TR:BSA	TR:DMSO	TR:IGF1	TR:BioRad_Phosphatase_HeLa	TR:AEW541	TR:BioRad_EGF_HEK	TR:AZD6244	TR:BioRad_TNFa_HeLa	TR:BioRad_IFNa_HeLa	TR:N206	DA:ALL	DV:MEK	DV:ERK	DV:AKT
blank	E7	0	0	0	0	0	0	0	0	0	0	0	0	135	106	153
blank	F7	0	0	0	0	0	0	0	0	0	0	0	0	159	143	173
blank	G7	0	0	0	0	0	0	0	0	0	0	0	0	64	72	84
blank	H7	0	0	0	0	0	0	0	0	0	0	0	0	8	10	13
t	A1	1	1	1	0	0	0	0	0	0	0	0	0	147	55	681
t	A2	1	1	1	0	0	0	0	0	0	0	0	0	129	50	840
t	A3	1	1	1	0	0	0	0	0	0	0	0	0	115	45	1171
t	A4	1	0	1	1	0	0	0	0	0	0	0	0	159	55	6183
t	A5	1	0	1	1	0	0	0	0	0	0	0	0	165	60	6485
t	A6	1	0	1	1	0	0	0	0	0	0	0	0	233	199	4776
norm	A7	0	0	0	0	1	0	0	0	0	0	0	0	65	33	61
t	B1	1	1	0	0	0	1	0	0	0	0	0	0	135	48	1085
t	B2	1	1	0	0	0	1	0	0	0	0	0	0	162	46	1040
t	B3	1	1	0	0	0	1	0	0	0	0	0	0	135	53	639
t	B4	1	0	0	1	0	1	0	0	0	0	0	0	165	59	503
t	B5	1	0	0	1	0	1	0	0	0	0	0	0	163	55	848
t	B6	1	0	0	1	0	1	0	0	0	0	0	0	126	47	954
norm	B7	0	0	0	0	0	0	1	0	0	0	0	0	5649	4347	1077
t	C1	1	1	0	0	0	0	0	1	0	0	0	0	728	51	993
t	C2	1	1	0	0	0	0	0	1	0	0	0	0	611	51	955
t	C3	1	1	0	0	0	0	0	1	0	0	0	0	593	43	855
t	C4	1	0	0	1	0	0	0	1	0	0	0	0	2706	53	14166
t	C5	1	0	0	1	0	0	0	1	0	0	0	0	4942	52	11651
t	C6	1	0	0	1	0	0	0	1	0	0	0	0	2900	49	10224
norm	C7	0	0	0	0	0	0	0	0	1	0	0	0	1576	1430	500
t	D1	1	1	0	0	0	1	0	1	0	0	0	0	229	43	937
t	D2	1	1	0	0	0	1	0	1	0	0	0	0	252	40	203
t	D3	1	1	0	0	0	1	0	1	0	0	0	0	237	41	821
t	D4	1	0	0	1	0	1	0	1	0	0	0	0	179	65	117
t	D5	1	0	0	1	0	1	0	1	0	0	0	0	216	43	1016
t	D6	1	0	0	1	0	1	0	1	0	0	0	0	168	33	999
norm	D7	0	0	0	0	0	0	0	0	0	1	0	0	45899	1313	96
t	E1	0	1	1	0	0	0	0	0	0	0	1	0	198	49	1838
t	E2	0	1	1	0	0	0	0	0	0	0	1	0	216	49	2020
t	E3	0	1	1	0	0	0	0	0	0	0	1	0	216	47	2254
t	E4	0	0	1	1	0	0	0	0	0	0	1	0	214	74	454
t	E5	0	0	1	1	0	0	0	0	0	0	1	0	264	59	3412
t	E6	0	0	1	1	0	0	0	0	0	0	1	0	272	58	3421
t	F1	0	1	0	0	0	1	0	0	0	0	1	0	188	52	768
t	F2	0	1	0	0	0	1	0	0	0	0	1	0	183	42	1296
t	F3	0	1	0	0	0	1	0	0	0	0	1	0	176	43	356
t	F4	0	0	0	1	0	1	0	0	0	0	1	0	191	46	796
t	F5	0	0	0	1	0	1	0	0	0	0	1	0	123	58	91
t	F6	0	0	0	1	0	1	0	0	0	0	1	0	226	58	734
t	G1	0	1	0	0	0	0	0	1	0	0	1	0	4795	60	2290
t	G2	0	1	0	0	0	0	0	1	0	0	1	0	5719	49	2646
t	G3	0	1	0	0	0	0	0	1	0	0	1	0	3030	50	1663
t	G4	0	0	0	1	0	0	0	1	0	0	1	0	5969	51	2080
t	G5	0	0	0	1	0	0	0	1	0	0	1	0	5943	52	5014
t	G6	0	0	0	1	0	0	0	1	0	0	1	0	5278	54	4498
t	H1	0	1	0	0	0	1	0	1	0	0	1	0	1977	34	450
t	H2	0	1	0	0	0	1	0	1	0	0	1	0	468	74	121
t	H3	0	1	0	0	0	1	0	1	0	0	1	0	352	61	110
t	H4	0	0	0	1	0	1	0	1	0	0	1	0	1554	55	677
t	H5	0	0	0	1	0	1	0	1	0	0	1	0	1902	54	1088
t	H6	0	0	0	1	0	1	0	1	0	0	1	0	487	68	118
