# Supplementary material for: Neuroblastoma signalling models unveil combination therapies targeting feedback-mediated resistance
Source: PLoS Comput Biol. 2021 Nov 4;17(11):e1009515. doi: 10.1371/journal.pcbi.1009515 (PMC8604339; doi:10.1371/journal.pcbi.1009515)
Supplement: S3 File — (ZIP) [file pcbi.1009515.s024.zip › Perturbations_data/IGFR_pathway_feedback_plex/KELLY_IGFR_feedback_pMEK_pERK_pAKT/blunt_KELLY_IGFR_feedback_pMEK_pERK_pAKT_MIDAS.csv]

ID:type	ID:well	TR:KELLY	TR:DMSO	TR:BSA	TR:IGF1	TR:BioRad_Phosphatase_HeLa	TR:AEW541	TR:BioRad_EGF_HEK	TR:AZD6244	TR:BioRad_TNFa_HeLa	TR:BioRad_IFNa_HeLa	TR:IMR32	TR:AZD6244_10uM	TR:AZD6244_1uM	TR:AZD6244_0.5uM	TR:AZD6244_0.1uM	TR:AEW541_10uM	TR:AEW541_1uM	TR:AEW541_0.3uM	DA:ALL	DV:MEK	DV:ERK	DV:AKT
blank	E7	0	0	0	0	0	0	0	0	0	0	0	0	0	0	0	0	0	0	0	31	36	49
blank	F7	0	0	0	0	0	0	0	0	0	0	0	0	0	0	0	0	0	0	0	31	31	38
blank	G7	0	0	0	0	0	0	0	0	0	0	0	0	0	0	0	0	0	0	0	17	17	23
blank	H7	0	0	0	0	0	0	0	0	0	0	0	0	0	0	0	0	0	0	0	32	40	56
t	A1	1	1	1	0	0	0	0	0	0	0	0	0	0	0	0	0	0	0	0	NA	NA	NA
t	A2	1	1	1	0	0	0	0	0	0	0	0	0	0	0	0	0	0	0	0	47	22	29
t	A3	1	1	1	0	0	0	0	0	0	0	0	0	0	0	0	0	0	0	0	41	19	29
t	A4	1	1	0	1	0	0	0	0	0	0	0	0	0	0	0	0	0	0	0	31	26	33
t	A5	1	1	0	1	0	0	0	0	0	0	0	0	0	0	0	0	0	0	0	48	23	44
t	A6	1	1	0	1	0	0	0	0	0	0	0	0	0	0	0	0	0	0	0	53	22	55
norm	A7	0	0	0	0	1	0	0	0	0	0	0	0	0	0	0	0	0	0	0	34	25	29
t	B1	1	0	1	0	0	1	0	0	0	0	0	0	0	0	0	0	0	0	0	43	20	24
t	B2	1	0	1	0	0	1	0	0	0	0	0	0	0	0	0	0	0	0	0	34	19	23
t	B3	1	0	1	0	0	1	0	0	0	0	0	0	0	0	0	0	0	0	0	38	20	27
t	B4	1	0	0	1	0	1	0	0	0	0	0	0	0	0	0	0	0	0	0	37	18	24
t	B5	1	0	0	1	0	1	0	0	0	0	0	0	0	0	0	0	0	0	0	33	21	22
t	B6	1	0	0	1	0	1	0	0	0	0	0	0	0	0	0	0	0	0	0	42	20	27
norm	B7	0	0	0	0	0	0	1	0	0	0	0	0	0	0	0	0	0	0	0	1167	1641	495
t	C1	1	0	1	0	0	0	0	1	0	0	0	0	0	0	0	0	0	0	0	1743	21	26
t	C2	1	0	1	0	0	0	0	1	0	0	0	0	0	0	0	0	0	0	0	1614	22	25
t	C3	1	0	1	0	0	0	0	1	0	0	0	0	0	0	0	0	0	0	0	1513	21	27
t	C4	1	0	0	1	0	0	0	1	0	0	0	0	0	0	0	0	0	0	0	2151	27	57
t	C5	1	0	0	1	0	0	0	1	0	0	0	0	0	0	0	0	0	0	0	1765	22	57
t	C6	1	0	0	1	0	0	0	1	0	0	0	0	0	0	0	0	0	0	0	1911	21	57
norm	C7	0	0	0	0	0	0	0	0	1	0	0	0	0	0	0	0	0	0	0	11075	2737	847
t	D1	1	0	1	0	0	1	0	1	0	0	0	0	0	0	0	0	0	0	0	778	22	27
t	D2	1	0	1	0	0	1	0	1	0	0	0	0	0	0	0	0	0	0	0	743	21	25
t	D3	1	0	1	0	0	1	0	1	0	0	0	0	0	0	0	0	0	0	0	650	24	29
t	D4	1	0	0	1	0	1	0	1	0	0	0	0	0	0	0	0	0	0	0	629	23	29
t	D5	1	0	0	1	0	1	0	1	0	0	0	0	0	0	0	0	0	0	0	685	20	23
t	D6	1	0	0	1	0	1	0	1	0	0	0	0	0	0	0	0	0	0	0	592	25	27
norm	D7	0	0	0	0	0	0	0	0	0	1	0	0	0	0	0	0	0	0	0	59	49	6405
t	E1	0	1	0	0	0	0	0	0	0	0	1	0	0	0	0	0	0	0	0	35	21	93
t	E2	0	1	0	0	0	0	0	0	0	0	1	0	0	0	0	0	0	0	0	38	23	82
t	E3	0	1	0	0	0	0	0	0	0	0	1	1	0	0	0	0	0	0	0	3361	20	118
t	E4	0	1	0	0	0	0	0	0	0	0	1	0	1	0	0	0	0	0	0	4016	22	160
t	E5	0	1	0	0	0	0	0	0	0	0	1	0	0	1	0	0	0	0	0	3130	21	154
t	E6	0	1	0	0	0	0	0	0	0	0	1	0	0	0	1	0	0	0	0	1057	21	129
t	F1	0	1	0	0	0	0	0	0	0	0	1	0	0	0	0	1	0	0	0	34	21	58
t	F2	0	1	0	0	0	0	0	0	0	0	1	0	0	0	0	1	0	0	0	43	20	53
t	F3	0	0	0	0	0	0	0	0	0	0	1	1	0	0	0	1	0	0	0	3268	22	68
t	F4	0	0	0	0	0	0	0	0	0	0	1	0	1	0	0	1	0	0	0	2493	20	69
t	F5	0	0	0	0	0	0	0	0	0	0	1	0	0	1	0	1	0	0	0	1357	22	57
t	F6	0	0	0	0	0	0	0	0	0	0	1	0	0	0	1	1	0	0	0	650	22	62
t	G1	0	1	0	0	0	0	0	0	0	0	1	0	0	0	0	0	1	0	0	37	21	60
t	G2	0	1	0	0	0	0	0	0	0	0	1	0	0	0	0	0	1	0	0	34	24	62
t	G3	0	0	0	0	0	0	0	0	0	0	1	1	0	0	0	0	1	0	0	3288	21	66
t	G4	0	0	0	0	0	0	0	0	0	0	1	0	1	0	0	0	1	0	0	3157	20	71
t	G5	0	0	0	0	0	0	0	0	0	0	1	0	0	1	0	0	1	0	0	2387	22	69
t	G6	0	0	0	0	0	0	0	0	0	0	1	0	0	0	1	0	1	0	0	1143	28	71
t	H1	0	1	0	0	0	0	0	0	0	0	1	0	0	0	0	0	0	1	0	44	21	67
t	H2	0	1	0	0	0	0	0	0	0	0	1	0	0	0	0	0	0	1	0	78	24	84
t	H3	0	0	0	0	0	0	0	0	0	0	1	1	0	0	0	0	0	1	0	4732	26	94
t	H4	0	0	0	0	0	0	0	0	0	0	1	0	1	0	0	0	0	1	0	3265	22	77
t	H5	0	0	0	0	0	0	0	0	0	0	1	0	0	1	0	0	0	1	0	2530	21	71
t	H6	0	0	0	0	0	0	0	0	0	0	1	0	0	0	1	0	0	1	0	1081	22	73
