# Supplementary material for: Neuroblastoma signalling models unveil combination therapies targeting feedback-mediated resistance
Source: PLoS Comput Biol. 2021 Nov 4;17(11):e1009515. doi: 10.1371/journal.pcbi.1009515 (PMC8604339; doi:10.1371/journal.pcbi.1009515)
Supplement: S3 File — (ZIP) [file pcbi.1009515.s024.zip › Perturbations_data/IGFR_pathway_feedback_plex/analyse_IGFR_feedback_plex.R]

library(tidyverse)
library(ggpubr)
library(STASNet)
library(gridExtra)
theme_set(theme_classic())

mekerkakt_imrn206 = read_csv('IGFR_feedback_plex_pMEK_pERK_pAKT/blunt_IGFR_feedback_plex_pMEK_pERK_pAKT_MIDAS.csv') %>%
    pivot_longer(matches('KELLY|IMR32|N206'), names_to='Cell_line', values_to='yes') %>% filter(yes==1) %>% mutate(Cell_line=gsub('TR:', '', Cell_line)) %>%
    pivot_longer(starts_with('TR'), names_to='Cond', values_to='presence') %>% filter(presence==1) %>%
    pivot_longer(starts_with('DV'), names_to='Readout', values_to='Value') %>% rename_all(~gsub('[DI][DA]:', '', .)) %>%
    mutate(Readout=gsub('DV:', '', Readout), Cond=gsub('TR:', '', Cond)) %>%
    group_by(well, Readout, Cell_line) %>% summarise(Value=mean(Value), Treatment=paste(Cond, collapse='+'), Cell_line=unique(Cell_line)) %>%
    separate(well, into=c('WellX', 'WellY'), sep=1) %>% group_by(Readout, Cell_line) %>% group_modify(function(xx, yy){ control=xx %>% filter(Treatment == 'BSA+DMSO') %>% pull(Value) %>% mean; xx %>% mutate(FC=Value/control) })

mekerkakt_kelly = read_csv('KELLY_IGFR_feedback_pMEK_pERK_pAKT/blunt_KELLY_IGFR_feedback_pMEK_pERK_pAKT_MIDAS.csv') %>%
    pivot_longer(matches('KELLY|IMR32|N206'), names_to='Cell_line', values_to='yes') %>% filter(yes==1) %>% mutate(Cell_line=gsub('TR:', '', Cell_line)) %>%
    pivot_longer(starts_with('TR'), names_to='Cond', values_to='presence') %>% filter(presence==1) %>%
    pivot_longer(starts_with('DV'), names_to='Readout', values_to='Value') %>% rename_all(~gsub('[DI][DA]:', '', .)) %>%
    mutate(Readout=gsub('DV:', '', Readout), Cond=gsub('TR:', '', Cond)) %>%
    group_by(well, Readout, Cell_line) %>% summarise(Value=mean(Value, na.rm=T), Treatment=paste(Cond, collapse='+'), Cell_line=unique(Cell_line)) %>%
    separate(well, into=c('WellX', 'WellY'), sep=1) %>% group_by(Readout, Cell_line) %>% group_modify(function(xx, yy){ control=xx %>% filter(Treatment %in% c('DMSO+BSA', 'DMSO', 'BSA+DMSO')) %>% pull(Value) %>% mean(na.rm=TRUE); xx %>% mutate(FC=Value/control) })
#mekerkakt_kelly %>% ggplot(aes(WellY, WellX, fill=log(Value))) + geom_tile() + facet_wrap(~Readout) + scale_fill_gradient2(low='blue', mid='white', high='red')

igfrirs_imrn206 = read_csv('IGFR_feedback_plex_pIGFRplex/blunt_IGFR_feedback_plex_pIGFRplex_MIDAS.csv') %>%
    pivot_longer(matches('KELLY|IMR32|N206'), names_to='Cell_line', values_to='yes') %>% filter(yes==1) %>% mutate(Cell_line=gsub('TR:', '', Cell_line)) %>%
    pivot_longer(starts_with('TR'), names_to='Cond', values_to='presence') %>% filter(presence==1) %>%
    pivot_longer(starts_with('DV'), names_to='Readout', values_to='Value') %>% rename_all(~gsub('[DI][DA]:', '', .)) %>%
    mutate(Readout=gsub('DV:', '', Readout), Cond=gsub('TR:', '', Cond)) %>%
    group_by(well, Readout, Cell_line) %>% summarise(Value=mean(Value), Treatment=paste(Cond, collapse='+'), Cell_line=unique(Cell_line)) %>%
    separate(well, into=c('WellX', 'WellY'), sep=1) %>% group_by(Readout, Cell_line) %>% group_modify(function(xx, yy){ control=xx %>% filter(Treatment %in% c('DMSO+BSA', 'DMSO', 'BSA+DMSO')) %>% pull(Value) %>% mean; xx %>% mutate(FC=Value/control) })

igfrirs_kelly = read_csv('CRange_AZD_AEW_IMR32/blunt_CRange_AZD_AEW_IMR32_MIDAS.csv') %>%
    pivot_longer(matches('KELLY|IMR32|N206'), names_to='Cell_line', values_to='yes') %>% filter(yes==1) %>% mutate(Cell_line=gsub('TR:', '', Cell_line)) %>%
    pivot_longer(starts_with('TR'), names_to='Cond', values_to='presence') %>% filter(presence==1) %>%
    pivot_longer(starts_with('DV'), names_to='Readout', values_to='Value') %>% rename_all(~gsub('[DI][DA]:', '', .)) %>%
    mutate(Readout=gsub('DV:', '', Readout), Cond=gsub('TR:', '', Cond)) %>%
    group_by(well, Readout, Cell_line) %>% summarise(Value=mean(Value, na.rm=TRUE), Treatment=paste(Cond, collapse='+'), Cell_line=unique(Cell_line)) %>%
    separate(well, into=c('WellX', 'WellY'), sep=1) %>% group_by(Readout, Cell_line) %>% group_modify(function(xx, yy){ control=xx %>% filter(Treatment %in% c('DMSO+BSA', 'DMSO', 'BSA+DMSO')) %>% pull(Value) %>% mean(na.rm=T); xx %>% mutate(FC=Value/control) })

mekerkakt = bind_rows(mekerkakt_imrn206, mekerkakt_kelly %>% filter(Cell_line == 'KELLY') %>% mutate(Treatment=case_when(Treatment=='DMSO+BSA'~'BSA+DMSO', TRUE~Treatment)))
igfrirs = bind_rows(igfrirs_imrn206, igfrirs_kelly %>% filter(Cell_line == 'KELLY') %>% mutate(Treatment=case_when(Treatment=='DMSO+BSA'~'BSA+DMSO', TRUE~Treatment)))

pdf('colored_MEK_ERK_AKT.pdf')
mekerkakt %>% ggplot(aes(Treatment, log(FC))) + facet_wrap(Cell_line~Readout, scales='free') + geom_boxplot() + geom_point(aes(col=WellY)) + theme(axis.text.x=element_text(hjust=1, angle=45)) + geom_hline(aes(yintercept=0), col='grey', lty='dashed')
mekerkakt %>% ggplot(aes(Treatment, FC)) + facet_wrap(Cell_line~Readout, scales='free') + geom_boxplot() + geom_point(aes(col=WellY)) + theme(axis.text.x=element_text(hjust=1, angle=45))
dev.off()

pdf('colored_IGFR_IRS1_PRAS40.pdf')
igfrirs %>% ggplot(aes(Treatment, log(FC))) + facet_wrap(Cell_line~Readout, scales='free') + geom_boxplot() + geom_point(aes(col=WellY)) + theme(axis.text.x=element_text(hjust=1, angle=45)) + geom_hline(aes(yintercept=0), col='grey', lty='dashed')
igfrirs %>% ggplot(aes(Treatment, FC)) + facet_wrap(Cell_line~Readout, scales='free') + geom_boxplot() + geom_point(aes(col=WellY)) + theme(axis.text.x=element_text(hjust=1, angle=45))
dev.off()

# Paper figures
mekerkakt %>% bind_rows(igfrirs) %>% mutate(Readout=gsub('p([^_]+).+', '\\1', Readout)) %>% filter(Readout %in% c('AKT', 'MEK', 'IGFR')) %>% # , 'PRAS40'
    mutate(Treatment=factor(Treatment, levels=c('BSA+DMSO', 'BSA+AZD6244', 'BSA+AEW541', 'BSA+AEW541+AZD6244', 'DMSO+IGF1', 'IGF1+AZD6244', 'IGF1+AEW541', 'IGF1+AEW541+AZD6244'))) -> plot_plex
plot_plex %>% group_by(Readout, Cell_line, Treatment) %>% summarise(SD=sd(FC)/sqrt(n()), FC=mean(FC)) -> summary_plex
pdf('paper_figure_IGFR_feedback.pdf', height=9)
#plot_plex %>%
#    ggplot(aes(Treatment, FC)) + geom_point() +
#    stat_compare_means(comparisons=list(c('BSA+DMSO','BSA+AZD6244'), c('DMSO+IGF1','IGF1+AZD6244'), c('IGF1+AZD6244','IGF1+AEW541+AZD6244')), method='t.test') +
#    facet_wrap(Cell_line~Readout, scales='free', ncol=3) +
#    theme(axis.text.x=element_text(hjust=1, angle=45))
#dev.off()
# Compare
# pAKT IGF1+AZD vs IGF1
# pMEK IGF1+double vs IGF1+MEK
readout='AKT'; plot_akt = plot_plex %>% filter(Readout==readout) %>% ggplot(aes(Treatment, FC)) +
    geom_point(data=summary_plex %>% filter(Readout==readout), col='grey') + geom_errorbar(aes(ymin=FC-SD, ymax=FC+SD), col='grey', data=summary_plex %>% filter(Readout==readout), width=0.2) +
    geom_point() + geom_hline(yintercept=1, lty='dotted', col='grey') +
    stat_compare_means(comparisons=list(c('BSA+DMSO','BSA+AZD6244'), c('DMSO+IGF1','IGF1+AZD6244')), method='t.test', vjust=2) +
    facet_grid(Cell_line~Readout, scales='free') +
    theme(axis.text.x=element_text(hjust=1, angle=45))
readout='MEK'; plot_mek = plot_plex %>% filter(Readout==readout) %>% ggplot(aes(Treatment, FC)) +
    geom_point(data=summary_plex %>% filter(Readout==readout), col='grey') + geom_errorbar(aes(ymin=FC-SD, ymax=FC+SD), col='grey', data=summary_plex %>% filter(Readout==readout), width=0.2) +
    geom_point() + geom_hline(yintercept=1, lty='dotted', col='grey') +
    stat_compare_means(comparisons=list(c('BSA+AEW541+AZD6244','BSA+AZD6244'), c('IGF1+AZD6244','IGF1+AEW541+AZD6244')), method='t.test', vjust=2) +
    facet_grid(Cell_line~Readout, scales='free') +
    theme(axis.text.x=element_text(hjust=1, angle=45))
readout='IGFR'; plot_igfr = plot_plex %>% filter(Readout==readout) %>% ggplot(aes(Treatment, FC)) +
    geom_point(data=summary_plex %>% filter(Readout==readout), col='grey') + geom_errorbar(aes(ymin=FC-SD, ymax=FC+SD), col='grey', data=summary_plex %>% filter(Readout==readout), width=0.2) +
    geom_point() + geom_hline(yintercept=1, lty='dotted', col='grey') +
    stat_compare_means(comparisons=list(c('BSA+DMSO','BSA+AZD6244'), c('DMSO+IGF1','IGF1+AZD6244')), method='t.test', vjust=2) +
    facet_grid(Cell_line~Readout, scales='free') +
    theme(axis.text.x=element_text(hjust=1, angle=45))
pdf('paper_figure_IGFR_feedback.pdf', height=9)
    grid.arrange(plot_mek, plot_akt, plot_igfr, nrow=1)
dev.off()
pdf('fig4_pMEK_IGFR_feedback.pdf', height=3.5)
readout='MEK'; plot_plex %>% filter(Readout==readout) %>% ggplot(aes(Treatment, FC)) +
    geom_point(data=summary_plex %>% filter(Readout==readout), col='red', pch=3) + geom_errorbar(aes(ymin=FC-SD, ymax=FC+SD), col='grey', data=summary_plex %>% filter(Readout==readout), width=0.2) +
    geom_point() + geom_hline(yintercept=1, lty='dotted', col='grey') +
    stat_compare_means(comparisons=list(c('BSA+AEW541+AZD6244','BSA+AZD6244'), c('IGF1+AZD6244','IGF1+AEW541+AZD6244')), method='t.test', vjust=2) +
    facet_grid(Readout~Cell_line, scales='free') +
    theme(axis.text.x=element_text(hjust=1, angle=45), strip.background=element_blank())
dev.off()
# For Bertram
#plot_plex %>% filter(Readout==readout, Cell_line=='N206'&Treatment%in%c('BSA+AEW541+AZD6244','BSA+AZD6244')|Cell_line=='IMR32'&Treatment%in%c('IGF1+AZD6244','IGF1+AEW541+AZD6244')) %>% write_csv('ttest_input.csv')
#read_csv('ttest_input.csv') %>% group_by(Cell_line) %>% group_map(function(xx, yy){ t.test(xx %>% filter(grepl('AEW',Treatment))%>%pull(FC), xx %>% filter(!grepl('AEW',Treatment))%>%pull(FC)) })


# Compare to other plex data
panel_plex = bind_rows(read_csv("/home/dorel/TERMINATE_NB/Perturbations_data/IMR32/merged_IMR32_withakt.csv") %>% mutate(Cell_line="IMR32"), read_csv("/home/dorel/TERMINATE_NB/Perturbations_data/KELLY/merged_KELLY_withofftarget.csv") %>% mutate(Cell_line="KELLY"), read_csv("/home/dorel/TERMINATE_NB/Perturbations_data/N206/merged_N206_MIDAS.csv") %>% mutate(Cell_line="N206")) %>% rownames_to_column("ID") %>% # TNB panel
    select(-matches('KELLY|IMR32|N206')) %>%
    mutate(TR.DMSO=case_when(grepl('control', ID.type)~1, TRUE~0)) %>%
    pivot_longer(starts_with('TR'), names_to='Cond', values_to='presence') %>% filter(presence==1) %>%
    pivot_longer(starts_with('DV'), names_to='Readout', values_to='Value') %>% rename_all(~gsub('[DI][DA].', '', .)) %>%
    mutate(Readout=gsub('DV.', '', Readout), Cond=gsub('TR.', '', Cond)) %>%
    group_by(well, Readout, Cell_line) %>% summarise(Value=mean(Value), Treatment=paste(unique(Cond), collapse='+'), Cell_line=unique(Cell_line)) %>%
    separate(well, into=c('WellX', 'WellY'), sep=1) %>% group_by(Readout, Cell_line) %>% group_modify(function(xx, yy){ control=xx %>% filter(Treatment %in% c('BSA+DMSO', 'DMSO', 'DMSO+BSA')) %>% pull(Value) %>% mean; xx %>% mutate(FC=Value/control) })
#    %>% left_join(plex_conditions) %>% select(matches("DV"), ID.type, Pert, Cell_line) %>%
#    mutate(Treatment=case_when(ID.type %in% c("t", "norm")~Pert, TRUE~ID.type)) %>% select(-Pert, -ID.type) %>%
#    pivot_longer(matches("DV"), names_to="Readout", values_to="Signal") %>% mutate(Readout = str_replace(Readout, "DV.", "")) %>%
#    group_by(Cell_line, Readout) %>% group_modify(function(xx, yy){ xx %>% mutate(Signal=log2(Signal/{xx %>% filter(Treatment=="control") %>% summarise(Mean=mean(Signal)) %>% pull(Mean)})) }) %>% ungroup %>%
#    filter(Readout != "p90RSK", !grepl("BI78D3|JNKi|BioRad", Treatment))
feedback_plex = read_csv("/home/dorel/TERMINATE_NB/Perturbations_data/S6K_IGFR_fb_perts/data_plex/S6K_IGFRfb_multitimes_210215/blunt_S6K_IGFRfb_multitimes_210215_MIDAS.csv") %>% rownames_to_column("ID") %>% rename_all(~gsub(':','.',.)) %>%
    filter(!ID.well %in% c("A5", "B5", "C5", "A6", "B6", "C6")) %>%
    rename_all(~gsub(":", ".", .)) %>% # Plex done for the feedback models in figure 4.
    pivot_longer(matches('KELLY|IMR32|N206'), names_to='Cell_line', values_to='yes') %>% filter(yes==1) %>% mutate(Cell_line=gsub('TR.', '', Cell_line)) %>%
    pivot_longer(matches('h$'), names_to='Time', values_to='time') %>% filter(time==1) %>%
    pivot_longer(starts_with('TR'), names_to='Cond', values_to='presence') %>% filter(presence==1) %>%
    pivot_longer(starts_with('DV'), names_to='Readout', values_to='Value') %>% rename_all(~gsub('[DI][DA].', '', .)) %>%
    mutate(Readout=gsub('DV.', '', Readout), Cond=gsub('TR.', '', Cond)) %>%
    group_by(well, Readout, Cell_line, Time) %>% summarise(Value=mean(Value), Treatment=paste(Cond, collapse='+'), Cell_line=unique(Cell_line)) %>%
    separate(well, into=c('WellX', 'WellY'), sep=1) %>% group_by(Readout, Cell_line) %>% group_modify(function(xx, yy){ control=xx %>% filter(Treatment %in% c('BSA+DMSO', 'DMSO', 'DMSO+BSA','DMSO+PBS','PBS+DMSO')) %>% pull(Value) %>% mean; xx %>% mutate(FC=Value/control) })
#plexbis_conditions = plexbis_midas %>% select(matches("TR"), ID) %>% pivot_longer(-ID, names_to="Pert", values_to="here") %>% filter(here == 1) %>%
#    group_by(ID) %>% summarise(Pert=paste(gsub("TR.", "", Pert), collapse="+")) %>%
#    mutate(Cell_line=case_when(grepl("KELLY", Pert)~"KELLY",grepl("IMR32", Pert)~"IMR32",grepl("N206", Pert)~"N206"), exp=case_when(grepl("90", Pert)~"90min", grepl("4h", Pert)~"4h")) %>% mutate(Pert=gsub("(KELLY|IMR32|N206|90min|4h)\\+?", "", Pert)) %>% mutate(Pert=gsub("\\+$|^\\+", "", Pert))
#    %>% left_join(plexbis_conditions) %>% select(matches("DV"), ID.type, Pert, Cell_line, exp) %>%
#    mutate(Treatment=case_when(ID.type %in% c("t", "norm")~Pert, TRUE~ID.type)) %>% select(-Pert, -ID.type) %>%
#    pivot_longer(matches("DV"), names_to="Readout", values_to="Signal") %>% mutate(Readout = str_replace(Readout, "DV.", "")) %>%
#    group_by(Cell_line, Readout, exp) %>% group_modify(function(xx, yy){ xx %>% mutate(FC=Signal/{xx %>% filter(Treatment %in% c("PBS+DMSO", "DMSO", "DMSO+PBS")) %>% summarise(Mean=mean(Signal)) %>% pull(Mean)}) }) %>% ungroup %>%
#    filter(Readout != "p90RSK", !grepl("BI78D3|JNKi|BioRad", Treatment)) %>%
#    mutate(Treatment=gsub("(\\+PBS|PBS\\+|\\+DMSO|DMSO\\+)", "", Treatment))

plot_merged = bind_rows(feedback_plex %>% mutate(Origin='Fig4'),
                panel_plex %>% mutate(Origin='Panel'),
                plot_plex %>% mutate(Origin='Revision')
            ) %>% mutate(Treatment=gsub('MEKi','AZD6244', Treatment)) %>%
            mutate(Treatment=gsub('ALKi+IGFRi','TAE684', Treatment)) %>%
            mutate(Treatment=gsub('IGFRi','AEW541', Treatment)) %>%
            mutate(Treatment=gsub('^IGF1$','DMSO+IGF1', Treatment)) %>%
            mutate(Treatment=gsub('^(AZD6244|AEW541)$','BSA+\\1', Treatment)) %>%
            mutate(Treatment=gsub('PBS\\+|BSA\\+|DMSO\\+','', Treatment)) %>%
            mutate(Treatment=case_when(Treatment==''~'control', TRUE~Treatment))

#readout='MEK'; plot_merged %>% filter(Readout==readout) %>% mutate(Treatment=factor(Treatment, levels=c('BSA+DMSO', 'BSA+AZD6244', 'BSA+AEW541', 'BSA+AEW541+AZD6244', 'DMSO+IGF1', 'IGF1+AZD6244', 'IGF1+AEW541', 'IGF1+AEW541+AZD6244'))) %>% filter(!is.na(Treatment)) %>% ggplot(aes(Treatment, FC, shape=Origin)) +
#pdf('~/TNB_signalling_paper/Images/revision_plexes_comparisons.pdf')
readout='MEK'; comp_mek=plot_merged %>% filter(Readout==readout) %>% mutate(Treatment=factor(Treatment, levels=c('control', 'AZD6244', 'AEW541', 'AEW541+AZD6244', 'IGF1', 'IGF1+AZD6244', 'IGF1+AEW541', 'IGF1+AEW541+AZD6244'))) %>% filter(!is.na(Treatment)) %>% ggplot(aes(Treatment, log2(FC), col=Origin)) +
    geom_point() + geom_hline(yintercept=0, lty='dotted', col='grey') +
    stat_compare_means(comparisons=list(c('AEW541+AZD6244','AZD6244'), c('IGF1+AZD6244','IGF1+AEW541+AZD6244')), method='t.test', vjust=2) +
    facet_grid(Cell_line~Readout, scales='free') +
    theme(axis.text.x=element_text(hjust=1, angle=45))
readout='AKT'; comp_akt=plot_merged %>% filter(Readout==readout) %>% mutate(Treatment=factor(Treatment, levels=c('control', 'AZD6244', 'AEW541', 'AEW541+AZD6244', 'IGF1', 'IGF1+AZD6244', 'IGF1+AEW541', 'IGF1+AEW541+AZD6244'))) %>% filter(!is.na(Treatment)) %>% ggplot(aes(Treatment, log2(FC), col=Origin)) +
    geom_point() + geom_hline(yintercept=0, lty='dotted', col='grey') +
    stat_compare_means(comparisons=list(c('AEW541+AZD6244','AZD6244'), c('IGF1+AZD6244','IGF1+AEW541+AZD6244')), method='t.test', vjust=2) +
    facet_grid(Cell_line~Readout, scales='free') +
    theme(axis.text.x=element_text(hjust=1, angle=45))
grid.arrange(comp_mek, comp_akt, nrow=1)
